# Supplementary material for: Global Analysis of the HrpL Regulon in the Plant Pathogen Pseudomonas syringae pv. tomato DC3000 Reveals New Regulon Members with Diverse Functions
Source: PLoS One. 2014 Aug 29;9(8):e106115. doi: 10.1371/journal.pone.0106115 (PMC4149516; doi:10.1371/journal.pone.0106115)
Supplement: Table S1 — All primers used in this study. (XLSX) [file pone.0106115.s005.xlsx]

## Sheet: Sheet1
Names	Sequence (5’3’)	Description
primers for making HrpL-FLAG
oSWC04110	ATTATCTAGAGGTCGCGCTGAATGAGGATGC	Forward primer for applification of flankA of HrpL
oSWC04112	TCACTTGTCATCGTCGTCCTTGTAGTCGGCGAACGGGTCGATTTGCTG	Reverse primer for applification of flankA of HrpL
oSWC04114	GACTACAAGGACGACGATGACAAGTGAATGGCGATCTCGATCATTTTTT	Forward primer for applification of flankB of HrpL
oSWC04116	ATTATCTAGAGGGTTACTTTGTGCCAACCCCTTCA	Reverse primer for applification of flankB of HrpL
oSWC05110	GCGCAATACCCTGGCCGCGTTATCCA	Forward primer for checking the whole manipulated region of HrpL surrounding flankA
oSWC05111	GGTGAGTTGCCATCCGAGAGTGA	Reverse primer for checking the whole manipulated region of HrpL surrounding flankA
oSWC05112	GGAAGTGTCGCTGGAGATGGA	Forward primer for checking the whole manipulated region of HrpL surrounding flankB
oSWC05113	CTGTGCGCAGCCTTCTTG	Reverse primer for checking the whole manipulated region of HrpL surrounding flankB
Adapters and primers for ChIP-Seq library preparation
P1 adapter	AATGATACGGCGACCACCGAGATCTACACTCTTTCCCTACACGACGCTCTTCCGATCT	part of sequence pairs of P1 adaptor for ChIP-exo
P1 adapter	AGATCGGAAGAGCGTCGTGTAGGGAAAGAGTGT	part of sequence pairs of P1 adaptor for ChIP-exo
P2 primer #1	CAAGCAGAAGACGGCATACGAGATATTGGCGTGACTGGAGTTCAGACGTGTGCTCTTCCGATC	P2 primer for ChIP-exo
P2 adapter #1	GATCGGAAGAGCACACGTCTGAACTCCAGTCACGCCAATA	part of sequence pairs of P2 adaptor for ChIP-exo
P2 adapter #1	CAAGCAGAAGACGGCATACGAGATATTGGCGTGACTGGAGTTCAGACGTGTGCTCTTCCGATC	part of sequence pairs of P2 adaptor for ChIP-exo
P2 adapter #2	CAAGCAGAAGACGGCATACGAGATGATCTGGTGACTGGAGTTCAGACGTGTGCTCTTCCGATC	part of sequence pairs of P2 adaptor for ChIP-exo
Primers for making mutants
HL109	ATTATCTAGAGCGGCCCAGGTAATTGACGGT	Forward primer for applification of flankA of PSPTO_5633
HL110	CAGCAGACTGGTCTTGTGAAGCCTGT	Reverse primer for applification of flankA of PSPTO_5633
HL111	CTTCACAAGACCAGTCTGCTGCTGCGGCTAAACGAGGACTGATGAG	Forward primer for applification of flankB of PSPTO_5633
HL112	ATTATCTAGACCAAACACGATCCGGCTGAACATT	Reverse primer for applification of flankB of PSPTO_5633
HL113	CACTCGGGTAAGCGGTGCTGTTGATT	Forward primer for checking deletion of PSPTO_5633
HL114	TAGTGGCGCTTGAGGTTGGTATCG	Reverse primer for checking deletion of PSPTO_5633
HL115	CCTGTTGATAGGTCTTGGTGCGGT	Forward primer for checking the whole manipulated region of PSPTO_5633
HL116	TTGGTCTTCAGCGTTCTGGCGTC	Reverse primer for checking the whole manipulated region of PSPTO_5633
HL117	ATTATCTAGACATCATTGCCACTGTCTGTTGCG	Forward primer for applification of flankA of PSPTO_0371
HL118	CCATTCCTTTTCTACATCGTAGGCAGTCA	Reverse primer for applification of flankA of PSPTO_0371
HL119	TACGATGTAGAAAAGGAATGGATCATTGACCGCAGGAATTGAAT	Forward primer for applification of flankB of PSPTO_0371
HL120	ATTATCTAGAGTATTACGCAAGTGCTTCAATCGCAATC	Reverse primer for applification of flankB of PSPTO_0371
HL121	GTTCTGTCGATGGGGCGGTCTTC	Forward primer for checking deletion of PSPTO_0371
HL122	AGGTGGCATGTGCTTTAGCGAACAAG	Reverse primer for checking deletion of PSPTO_0371
HL161	CGTGTCGCCCGCCTGACCTG	Forward primer #2 for checking deletion of PSPTO_0371
HL162	GTTCGGAATTGCCTTGCCAGC	Forward primer #3 for checking deletion of PSPTO_0371
HL123	CATCGCCGTGGCAGTCTCTTCA	Forward primer for checking the whole manipulated region of PSPTO_0371
HL124	TGTCTACACTTTCCGGGTTTCTCTCTAAC	Reverse primer for checking the whole manipulated region of PSPTO_0371
HL125	ATTATCTAGATGCAGACCACCGCCCGTCA	Forward primer for applification of flankA of PSPTO_2130
HL126	CGCCAGAACCAGTCGCACAGT	Reverse primer for applification of flankA of PSPTO_2130
HL127	ACTGTGCGACTGGTTCTGGCGTCGGCGAGCGACTGGCG	Forward primer for applification of flankB of PSPTO_2130
HL128	ATTATCTAGACGCAGTACCCAGGGCAATTTCGGCAA	Reverse primer for applification of flankB of PSPTO_2130
HL129	GCGTGAAGCGGGCATCATC	Forward primer for checking deletion of PSPTO_2130
HL130	CAGCAGGGCGTCCTCGCGCTCG	Reverse primer for checking deletion of PSPTO_2130
HL163	CTTTCGGTACGCTGGTGCTGG	Forward primer #2 for checking deletion of PSPTO_2130
HL164	TGCGTTCCAGGTGGTGACATAGC	Reverse primer #2 for checking deletion of PSPTO_2130
HL131	CGTCTGCTGGTCGATACGGGTCAG	Forward primer for checking the whole manipulated region of PSPTO_2130
HL132	CGTGCGCAGTTCATGGCTCA	Reverse primer for checking the whole manipulated region of PSPTO_2130
HL133	ATTAGGATCCGCAGGCACTGTGGAAAGTCGCTG	Forward primer for applification of flankA of PSPTO_2691
HL134	ACTTGTCGCCAGTTCCAATAGGTATTCC	Reverse primer for applification of flankA of PSPTO_2691
HL135	TACCTATTGGAACTGGCGACAAGTGCTCAGGCATCCACTCACTGATAAACG	Forward primer for applification of flankB of PSPTO_2691
HL136	ATTAGGATCCGGCAGGCTTGGCGACAACATCT	Reverse primer for applification of flankB of PSPTO_2691
HL137	ACGGTTTGCGCTGTCAGGTTCA	Forward primer for checking deletion of PSPTO_2691
HL138	ATGTTCACTCACTTCAACTGATGCCG	Reverse primer for checking deletion of PSPTO_2691
HL159	CCTGCTTTGGACAATGCGTCAG	Reverse primer for checking deletion of PSPTO_26912
HL139	CTGCCTCGAACCACGGTCTCCTG	Forward primer for checking the whole manipulated region of PSPTO_2691
HL140	CGGCCAACATCGAAGCCATTATTC	Reverse primer for checking the whole manipulated region of PSPTO_2691
HL141	ATTATCTAGACGGGCATCACGACGTACTCTCCA	Forward primer for applification of flankA of PSPTO_2696
HL142	TTTGCAGATGACTGTCGCTCGTTG	Reverse primer for applification of flankA of PSPTO_2696
HL143	ACGAGCGACAGTCATCTGCAAAGGTTTACTCAGCGCTAACTAGAACAGCC	Forward primer for applification of flankB of PSPTO_2696
HL144	ATTATCTAGACTCAGGGAATCAGCCGATCACG	Reverse primer for applification of flankB of PSPTO_2696
HL145	AGCGGATGCTCAAGGGCGAC	Forward primer for checking deletion of PSPTO_2696
HL146	CTCGAACGGGCCGAGGTAATGCTT	Reverse primer for checking deletion of PSPTO_2696
HL165	TGAGTTGATGCTCCTGGGCGAT	Reverse primer #2 for checking deletion of PSPTO_2696
HL147	TGTACAGAGGGCGACGAGCAGTATT	Forward primer for checking the whole manipulated region of PSPTO_2696
HL148	TCCAATCGCGCCTACCAAACAAATC	Reverse primer for checking the whole manipulated region of PSPTO_2696
HL149	ATTATCTAGAAGTCCTGGTACCTGATCAGCGATTCTTA	Forward primer for applification of flankA of PSPTO_3331
HL150	CACGATTCGAACAAAGTAATTGATATTCA	Reverse primer for applification of flankA of PSPTO_3331
HL151	CAATTACTTTGTTCGAATCGTGCTTGGACGGTTCGCCGATTAAGC	Forward primer for applification of flankB of PSPTO_3331
HL152	ATTATCTAGAGCGGCAGGCGCAGGATCAG	Reverse primer for applification of flankB of PSPTO_3331
HL153	CTGCCGCCAACGACCTCAAAG	Forward primer for checking deletion of PSPTO_3331
HL154	GGATGAAGGACAGGTCGCCCAGC	Reverse primer for checking deletion of PSPTO_3331
HL155	CGGGCATATGACCTTTGGTAACTACAGT	Forward primer for checking the whole manipulated region of PSPTO_3331
HL156	GCCGTACAAGGCGCGGGC	Reverse primer for checking the whole manipulated region of PSPTO_3331
HL160	GCGTAGGTCTTGAGCAAATGGTC	Reverse primer #2 for checking deletion of PSPTO_3331
HL397	ATTATCTAGAGACCGTGACCAAAGGCCCGA	Forward primer for applification of flankA of PSPTO_5240
HL398	CGAGGGCTGCAAGGTTACACGCATCAGTC	Reverse primer for applification of flankA of PSPTO_5240
HL399	TAACCTTGCAGCCCTCGGTCAGTGCCGGTATGGATGCG	Forward primer for applification of flankB of PSPTO_5240
HL400	ATTATCTAGACATGGGCTTACTTTCTGTACGAGTGGG	Reverse primer for applification of flankB of PSPTO_5240
HL401	TCACCGATGACGACATCAATGCG	Forward primer for checking deletion of PSPTO_5240
HL402	GACCCGTAAGCGAACAGCCAGAC	Reverse primer for checking deletion of PSPTO_5240
HL403	TGATCAAGTGCCGTGGCAGCAA	Forward primer #2 for checking deletion of PSPTO_5240
HL404	ATCGGCGCGTGCATCCTG	Reverse primer #2 for checking deletion of PSPTO_5240
HL405	AGGAGATCGTCATCGAGGGTGAT	Forward primer for checking the whole manipulated region of PSPTO_5240
HL406	TACGGCGTTCTGGACTGGGC	Reverse primer for checking the whole manipulated region of PSPTO_5240
HL419	ATTATCTAGATCCGACACCAACAATAAATTCAACAATCT	Forward primer for applification of flankA of PSPTO_0816
HL420	TAACGTAAAGCCCCTGGATGTCGC	Reverse primer for applification of flankA of PSPTO_0816
HL421	TCCAGGGGCTTTACGTTATGCTGGGGCCGCTAAAACCG	Forward primer for applification of flankB of PSPTO_0816
HL422	ATTATCTAGATTCGATGGCCGACGCCTTGAGACTTTC	Reverse primer for applification of flankB of PSPTO_0816
HL423	ATCAAGTTATTCGAGGGTGTCAGCAAC	Forward primer for checking the whole manipulated region of PSPTO_0816
HL424	CTTCGGGCGAGCCCGGACGC	Reverse primer for checking the whole manipulated region of PSPTO_0816
HL425	CAGGATTTCTACGCGATATGGGATG	Forward primer for checking deletion of PSPTO_0816
HL426	TCACTGCCGAGATATCGACACTGC	Reverse primer for checking deletion of PSPTO_0816
HL447	ATTAGAATTCTGTCGGTCTGGCTCAGTGTTTCCTG	Forward primer for applification of flankA of PSPTO_5633 on plasmid B
HL448	CAGCAGACTGGTCTTGTGAAGCCTG	Reverse primer for applification of flankA of PSPTO_5633 on plasmid B
HL449	CACAAGACCAGTCTGCTGCTGCGGCTAAACGAGGACTGATGAGTT	Forward primer for applification of flankB of PSPTO_5633 on plasmid B
HL450	ATTAGAATTCAGTGGGACAACATGGTGATTGTCGTG	Reverse primer for applification of flankB of PSPTO_5633 on plasmid B
HL451	GCGGCCACAGGGTGTCAGG	Forward primer for checking deletion of PSPTO_5633 on plasmid B
HL452	TGGATGCAGGTTCGTTTGCAGTCA	Reverse primer for checking deletion of PSPTO_5633 on plasmid B
HL453	GACGCGGTTGGCCAGAAATCC	Forward primer for checking the whole manipulated region of PSPTO_5633 on plasmid B
HL454	CGACGTGGCCTCGGGTGAC	Reverse primer for checking the whole manipulated region of PSPTO_5633 on plasmid B
HL427	ATTATCTAGAAGGACATCGTCATGGCGTGTGAT	Forward primer for applification of flankA of PSPTO_0871
HL428	CGGGGAAAGAGTCTGACCGGAG	Reverse primer for applification of flankA of PSPTO_0871
HL429	GGTCAGACTCTTTCCCCGGCCGTGCGCCGTCTTGAAG	Forward primer for applification of flankB of PSPTO_0871
HL430	ATTATCTAGAGACACGAATATCATCCATGATTCCGA	Reverse primer for applification of flankB of PSPTO_0871
HL431	TTCCGGTCCACAGCGTGTTGC	Forward primer for checking the whole manipulated region of PSPTO_0871
HL432	CCTCTGGGAAGCGTCGCCCGGA	Reverse primer for checking the whole manipulated region of PSPTO_0871
HL433	ATGTCCACAGCATGACCAAGGGC	Forward primer for checking deletion of PSPTO_0871
HL434	GGAAGGTCTGAAGCAGGCATCAAC	Reverse primer for checking deletion of PSPTO_0871
HL435	TCAAAGAGTGTCATAGGATACCAACTGC	Forward primer #2 for checking deletion of PSPTO_0871
HL436	AGCGGCTCGGACGTACAACAATC	Reverse primer #2 for checking deletion of PSPTO_0871
Promoter fusion primers
HL208	CACCCGATGTTCATTGCTCCCCG	forward primer to amplify promoter region of PSPTO_5633
HL209	ACGATTGCTTGTAGAGAGCACGGAAG	reverse primer to amplify promoter region of PSPTO_5633
HL210	CACCGCGGATAGGCAACAAGCTCGAC	forward primer to amplify promoter region of PSPTO_0371
HL211	TGCCCACCCGTCAGCAGCG	reverse primer to amplify promoter region of PSPTO_0371
HL212	CACCTGCCGCCCGTTGCTGCGTGGC	forward primer to amplify promoter region of PSPTO_1645
HL213	GTTGGCTGGCCGGGCTGCCG	reverse primer to amplify promoter region of PSPTO_1645
HL216	CACCCATCAGGCCGCGACCAAAG	forward primer to amplify promoter region of PSPTO_2691
HL217	CTTTATCTGAATTTTTTTCGGTTTCAGC	reverse primer to amplify promoter region of PSPTO_2691
HL222	CACCCATGCCGTACGTCGCAATACG	forward primer to amplify promoter region of PSPTO_2696
HL223	TATTTGACGAGGTCAACCATGCAGC	reverse primer to amplify promoter region of PSPTO_2696
HL224	CACCGCTGGGGACTTTCTGGTGGGA	forward primer to amplify promoter region of PSPTO_3331
HL225	GCACGATTCGAACAAAGTAATTGATATTC	reverse primer to amplify promoter region of PSPTO_3331
HL228	CACCAGCATTACCTTTTCAGGGATGATTTAGA	forward primer to amplify promoter region of PSPTO_3948_3949
HL229	ATCATGCGTTAGGTATTCCATCTCATC	reverse primer to amplify promoter region of PSPTO_3948_3949
HL230	CACCACTTAAAAATAAAGTTCATGGCATGGAAC	forward primer to amplify promoter region of PSPTO_4699
HL231	CGGGGAATATCATCTGCGTCCTTG	reverse primer to amplify promoter region of PSPTO_4699
HL232	CACCTGAAATTTCTATGTACCGAGGGAACG	forward primer to amplify promoter region of PSPTO_4721
HL233	TGTGACAGGCTTGGCATTTTTTG	reverse primer to amplify promoter region of PSPTO_4721
HL236	CACCTCATTGAACCGGCAGCGCCT	forward primer to amplify promoter region of PSPTO_4955
HL237	GATGAATGTCCTGAAAATTTTTGAGAAC	reverse primer to amplify promoter region of PSPTO_4955
HL238	CACCTGGTATCAACTGACGCTGGAACCCA	forward primer to amplify promoter region of PSPTO_5053
HL239	CGCATAAGCCGACACTTCGTACTG	reverse primer to amplify promoter region of PSPTO_5053
HL268	CACCGCCAATGCCAGTTGCGTAGAAC	forward primer to amplify promoter region of PSPTO_2130
HL269	GTCAGGCGGCCACCCAGC	reverse primer to amplify promoter region of PSPTO_2130
HL270	CACCCAGCGCATCCTGCCGAGTG	forward primer to amplify promoter region of PSPTO_4750 (antisense)
HL271	CAGCAGTACGCAAGTGCCTGGATGAAGAG	reverse primer to amplify promoter region of PSPTO_4750 (antisense)
HL327	CACCTGGCTCATTCAGGCGCTAACAAC	forward primer to amplify promoter region of PSPTO_0871
HL328	CATCCAGAAACGCACCTGCCAA	reverse primer to amplify promoter region of PSPTO_0871
HL329	CACCCAGGCGGTCAATGGCAGTGTT	forward primer to amplify promoter region of PSPTO_0816
HL330	TGGCAGCATTGAGTTCAAATACCC	reverse primer to amplify promoter region of PSPTO_0816
HL381	CACCTGTTTTCTTGATCCAGATCAATAAAGAC	forward primer to amplify promoter region of hopAT1
HL382	ATTATTAGCCCTTTTAATTGATCTTCTCCT	reverse primer to amplify promoter region of hopAT1
HL387	CACCGCGTCCGGCAGCCTGAGCG	forward primer to amplify promoter region of PSPTO_PSPTO_1843
HL388	GTGGCTGAAGTCAAAGCGTAGACGC	reverse primer to amplify promoter region of PSPTO_PSPTO_1843
HL389	CACCGGTAATAGCGAGCGCGGCTTCCAGA	forward primer to amplify promoter region of PSPTO_PSPTO_3481
HL390	CGTTCAGCGTCGATCCTGTTTGC	reverse primer to amplify promoter region of PSPTO_PSPTO_3481
HL391	CACCTCGGTCGAAAAGCAGATTAACGAGGT	forward primer to amplify promoter region of PSPTO_3721
HL392	AGCGCCATGGCAATCATCACG	reverse primer to amplify promoter region of PSPTO_3721
HL393	ATGACCGAGCAACCCTTCTCCCTTC	forward primer to amplify promoter region of PSPTO_4340
HL394	GCGTTGATGGCTTTACTTAACACCTGAT	reverse primer to amplify promoter region of PSPTO_4340
HL437	CACCGGCCTGCTCCGCTCATCAG	forward primer to amplify promoter region of PSPTO_4340
HL438	GGCACAGTGCCTGAGGACAAGGGCA	reverse primer to amplify promoter region of PSPTO_4340
HL442	CACCGTCATGATCGACAACACGCCCAT	forward primer to amplify promoter region of PSPTO_5240
HL443	GGTTACACGCATCAGTCTATTCCCAAC	reverse primer to amplify promoter region of PSPTO_5240
RT-PCR primers downstream of hrp promoters
HL051	GTTGTCCTGTCCCGCAAAGC	forward primer for quantitative RT_PCR of transcript from hrp promoter upstream of PSPTO_5633
HL052	GGAGTGTTTCTTGTGTGGTTGAG	reverse primer for quantitative RT_PCR of transcript from hrp promoter upstream of PSPTO_5633
HL053	GTACCGATCATGGACAAGGAAGG	forward primer for quantitative RT_PCR of transcript from hrp promoter upstream of PSPTO_0371
HL054	CTGGTGCCACTGGTAAAGCC	reverse primer for quantitative RT_PCR of transcript from hrp promoter upstream of PSPTO_0371
HL055	TGCCGCCTTATGTCATTTTCCC	forward primer for quantitative RT_PCR of transcript from hrp promoter upstream of PSPTO_1644
HL056	CACCCACGCCACTCACTTTG	reverse primer for quantitative RT_PCR of transcript from hrp promoter upstream of PSPTO_1644
HL057	CGGTGGGCTATCTGCTCAAGG	forward primer for quantitative RT_PCR of transcript from hrp promoter upstream of PSPTO_2130
HL058	CGCTGTTCAATGCCTCTTCGC	reverse primer for quantitative RT_PCR of transcript from hrp promoter upstream of PSPTO_2130
HL059	GTTCAACCAGGCGTTCTCGTG	forward primer for quantitative RT_PCR of transcript from hrp promoter upstream of PSPTO_2691
HL060	CGGTCTTGATGTCCATGCTGTG	reverse primer for quantitative RT_PCR of transcript from hrp promoter upstream of PSPTO_2691
HL061	ATGAAACAACGAGCGACAG	forward primer for quantitative RT_PCR of transcript from hrp promoter upstream of PSPTO_2696
HL062	GCTTCAATCTTGCCACCTG	reverse primer for quantitative RT_PCR of transcript from hrp promoter upstream of PSPTO_2696
HL063	AATCGTGCCAGTTGCCGTTG	forward primer for quantitative RT_PCR of transcript from hrp promoter upstream of PSPTO_3331
HL064	GCCATTGACCGCTGAGTTCG	reverse primer for quantitative RT_PCR of transcript from hrp promoter upstream of PSPTO_3331
HL065	GATGGAATACCTAACGCATGATGG	forward primer for quantitative RT_PCR of transcript from hrp promoter between PSPTO_3948 and PSPTO_3949
HL066	CCCTTCAGAAAGTCAGGACACAG	reverse primer for quantitative RT_PCR of transcript from hrp promoter between PSPTO_3948 and PSPTO_3949
HL071	GCATGAGACTGGAGATCAATGGTG	forward primer for quantitative RT_PCR of transcript from hrp promoter upstream of PSPTO_4699
HL072	GGAACAAGGCAAGCCGTAGTG	reverse primer for quantitative RT_PCR of transcript from hrp promoter upstream of PSPTO_4699
HL073	GCTATCCAGTGGCAGGAAGGC	forward primer for quantitative RT_PCR of transcript from hrp promoter upstream of PSPTO_4721
HL074	TCTTTAGGGTCTGTACGCAGTTCTATG	reverse primer for quantitative RT_PCR of transcript from hrp promoter upstream of PSPTO_4721
HL075	GCGTACTGCTGCCCGAAG	forward primer for quantitative RT_PCR of transcript from hrp promoter upstream of PSPTO_4750
HL076	GCCGCCATTACACAAGGACAG	reverse primer for quantitative RT_PCR of transcript from hrp promoter upstream of PSPTO_4750
HL077	CCTGTCGCCGAAGGACTACC	forward primer for quantitative RT_PCR of transcript from hrp promoter upstream of PSPTO_4955
HL078	GTCTGGTTGACCGAGAAGATACG	reverse primer for quantitative RT_PCR of transcript from hrp promoter upstream of PSPTO_4955
HL079	GTTGCCGCTGGACGAATTGC	forward primer for quantitative RT_PCR of transcript from hrp promoter upstream of PSPTO_5053
HL080	CGAGGCTTAGACCCGTTCTTTCC	reverse primer for quantitative RT_PCR of transcript from hrp promoter upstream of PSPTO_5053
HL333	CGCCAGTTTGCTTTCCGAACAGG	forward primer for quantitative RT_PCR of transcript from hrp promoter upstream of PSPTO_0816
HL334	GCATTGCCGCCAACCACACC	reverse primer for quantitative RT_PCR of transcript from hrp promoter upstream of PSPTO_0816
HL339	TTTACTGCGGTGCTTCCTC	forward primer for quantitative RT_PCR of transcript from hrp promoter upstream of hopAT1
HL340	TGTAATAAAGTAGCGATGGTTGTG	reverse primer for quantitative RT_PCR of transcript from hrp promoter upstream of hopAT1
HL349	TGCCTGCGGTTTCCTACAC	forward primer for quantitative RT_PCR of transcript from hrp promoter upstream of PSPTO_1843
HL350	AGGTCGGAACGAATCTTCTGG	reverse primer for quantitative RT_PCR of transcript from hrp promoter upstream of PSPTO_1843
HL355	CGTTGTGCTTCTTCAATTCGTC	forward primer for quantitative RT_PCR of transcript from hrp promoter upstream of PSPTO_3481
HL356	TCAGGTCCATCGTGTAACTCC	reverse primer for quantitative RT_PCR of transcript from hrp promoter upstream of PSPTO_3481
HL361	CTGCTGATTGCCGACGAACC	forward primer for quantitative RT_PCR of transcript from hrp promoter upstream of PSPTO_3721
HL362	CAACAGTGCCATGCCCAGTC	reverse primer for quantitative RT_PCR of transcript from hrp promoter upstream of PSPTO_3721
HL371	CACTGGCGTGAAGGTGCTTTGTTG	forward primer for quantitative RT_PCR of transcript from hrp promoter upstream of PSPTO_4340
HL372	GGAAGGCAGCGTGGCGGAACC	reverse primer for quantitative RT_PCR of transcript from hrp promoter upstream of PSPTO_4340
HL375	GCTCAACTGGCAGGCAAAAC	forward primer for quantitative RT_PCR of transcript from hrp promoter upstream of PSPTO_5240
HL376	CCACGGCGAGATTCATACG	reverse primer for quantitative RT_PCR of transcript from hrp promoter upstream of PSPTO_5240
HL377	GCTACCGTATTCCCCAGGCATCC	forward primer for quantitative RT_PCR of transcript from hrp promoter upstream of PSPTO_0871
HL378	CGCAAGCCAGGGTGACTCCAG	reverse primer for quantitative RT_PCR of transcript from hrp promoter upstream of PSPTO_0871
oSWC05280	GCCGATCAGATTCAGATGCTCAG	forward primer for quantitative RT_PCR of PSPTO_1404 (hrpL)
oSWC05281	TTACGCAGGGCTTCAAGAAACAC	reverse primer for quantitative RT_PCR of PSPTO_1404 (hrpL)
oSWC06207A	GCGAATGGAAGCGAGTGTCTG	Forward primer for quantitative RT_PCR for gene shcN_1369
oSWC06208A	CGTTGTCCTGCGGCATCG	Reverse primer for quantitative RT_PCR for gene shcN_1369
oSWC06209A	CTGCCAATTTCAAAATCAGCGAAG	Forward primer for quantitative RT_PCR for gene shcM_1374
oSWC06210A	CCCATGTCACCGTAGATCAGAAC	Reverse primer for quantitative RT_PCR for gene shcM_1374
oSWC06211A	AGGAAAGAGCCGAACAACCC	Forward primer for quantitative RT_PCR for gene avrE1_1377
oSWC06212A	TTGGATTTCTGGAACAATTTACCG	Reverse primer for quantitative RT_PCR for gene avrE1_1377
oSWC06213A	GCACCGACTGAAGCGACTG	Forward primer for quantitative RT_PCR for gene hrpK1_1405
oSWC06214A	TGCGTCTGCGGCTTTGGG	Reverse primer for quantitative RT_PCR for gene hrpK1_1405
oSWC06217A	ACAGCCTGTCGGTTGATGC	Forward primer for quantitative RT_PCR for gene hrpA1_1381
oSWC06218A	GGTCTGCTTCTTCATTGTTTCCTG	Reverse primer for quantitative RT_PCR for gene hrpA1_1381
oSWC06219A	AGCGTCAGACATCAACTTGCG	Forward primer for quantitative RT_PCR for gene avrPto1_4001
oSWC06220A	AGATTGTTGTAGCGATTTCTCAGG	Reverse primer for quantitative RT_PCR for gene avrPto1_4001
oSWC06221A	GCAAAGGAAAATCTATCGCACCAAC	Forward primer for quantitative RT_PCR for gene hopE1_4331
oSWC06222A	CGGCACTTCTGTACGCAATCTG	Reverse primer for quantitative RT_PCR for gene hopE1_4331
oSWC06223A	CCTGCTGTTGATCGGCTTGC	Forward primer for quantitative RT_PCR for gene shcA_5353
oSWC06224A	CATTGAGGAGCGGATTGAGAGC	Reverse primer for quantitative RT_PCR for gene shcA_5353
oSWC06225A	CGTACTGTTCATAACTTCTATCGGACTG	Forward primer for quantitative RT_PCR for gene hopC1_0589
oSWC06226A	ATAAACTTTCTGTGCCAGCCATCG	Reverse primer for quantitative RT_PCR for gene hopC1_0589
oSWC06231A	CTTTACCAAAGGTGAAGGAAGCAAC	Forward primer for quantitative RT_PCR for gene hopH1_0588
oSWC06232A	ACGGTGAGCCATTCTGATTTAAGC	Reverse primer for quantitative RT_PCR for gene hopH1_0588
oSWC06237A	CCAGTTTGAACAGTCAGGTGCTC	Forward primer for quantitative RT_PCR for gene hopR1_0883
oSWC06238A	TTAATGACACTCTCGCCATCGG	Reverse primer for quantitative RT_PCR for gene hopR1_0883
oSWC06239A	CCATTGGAGGGGCATGAAGAGG	Forward primer for quantitative RT_PCR for gene hopN1_1370
oSWC06240A	GTTGTACCTGCTCGGGACTGG	Reverse primer for quantitative RT_PCR for gene hopN1_1370
oSWC06241A	CAACGCAGGCTTTGGCAACC	Forward primer for quantitative RT_PCR for gene hopAA1-1_1372
oSWC06242A	CTTGGGCTCTTTATCCTTCAAACCG	Reverse primer for quantitative RT_PCR for gene hopAA1-1_1372
oSWC06243A	GCAGGACGCCAGCAAGCC	Forward primer for quantitative RT_PCR for gene hrpW1_1373
oSWC06244A	TTTATTGGAGTTGGTGAGCATCTG	Reverse primer for quantitative RT_PCR for gene hrpW1_1373
oSWC06245A	ACCAGGCAGCGATGGAAGC	Forward primer for quantitative RT_PCR for gene hrpF_1387
oSWC06246A	GCACGCAGGCATTCATTGACG	Reverse primer for quantitative RT_PCR for gene hrpF_1387
oSWC06249A	GAGTGGCGGGCATAACGG	Forward primer for quantitative RT_PCR for gene hopP1_2678
oSWC06250A	GGCGGAGCGAAATTGACCTG	Reverse primer for quantitative RT_PCR for gene hopP1_2678
oSWC06251A	CCGACTGACACCAGCACATC	Forward primer for quantitative RT_PCR for gene hopAK1_4101
oSWC06252A	GAGCAGGTTGTTGAGGATATTACG	Reverse primer for quantitative RT_PCR for gene hopAK1_4101
oSWC06253A	GTTACACGCACGACCTCACTG	Forward primer for quantitative RT_PCR for gene shcS2_4589
oSWC06254A	CGATGACCTGCTTGATCTGCTC	Reverse primer for quantitative RT_PCR for gene shcS2_4589
oSWC06255A	CTGTCCCCTGTCCATACGATGAG	Forward primer for quantitative RT_PCR for gene shcS1_4599
oSWC06256A	CCCGCTCCCGCCAAGGTC	Reverse primer for quantitative RT_PCR for gene shcS1_4599
oSWC06257A	ACAGGTTTTCGGTAATAGGCTCAC	Forward primer for quantitative RT_PCR for gene hopAA1-2_4718
oSWC06258A	TTCGGAGTACAGGCGGTTGG	Reverse primer for quantitative RT_PCR for gene hopAA1-2_4718
oSWC06259A	CTCAGCCTAATACCGATCACCAAC	Forward primer for quantitative RT_PCR for gene hopAO1_4722
oSWC06260A	GGTTACTTGCGTGTCGTTACTGG	Reverse primer for quantitative RT_PCR for gene hopAO1_4722
oSWC06263A	TGATGGGGAGCCCGTCTGAG	Forward primer for quantitative RT_PCR for gene hopK1_0044
oSWC06264A	TGTTGGAAGAGCCTGCTTGAGTG	Reverse primer for quantitative RT_PCR for gene hopK1_0044
oSWC06265A	AAGGGCTCGTCCGCACAAG	Forward primer for quantitative RT_PCR for gene hopY1_0061
oSWC06266A	CGCTACGCACCTTATTCAACCAC	Reverse primer for quantitative RT_PCR for gene hopY1_0061
oSWC06273A	CGGGCACGAAGCAGTTGG	Forward primer for quantitative RT_PCR for gene PSPTO_0834
oSWC06274A	GTTCGCAAACGCCACAGTATTC	Reverse primer for quantitative RT_PCR for gene PSPTO_0834
oSWC06279A	GCCCAGCAATCCCATCCTAAAAG	Forward primer for quantitative RT_PCR for gene hopD1_0876
oSWC06280A	GCGTTGGTGTTCGGCATTAGC	Reverse primer for quantitative RT_PCR for gene hopD1_0876
oSWC06281A	AGCATGAGCAGCCCAGTTTTG	Forward primer for quantitative RT_PCR for gene hopQ1-1_0877
oSWC06282A	GAGGTCAGATGAGCGTTACAGG	Reverse primer for quantitative RT_PCR for gene hopQ1-1_0877
oSWC06285A	CAAGTTAAATCGGCAGGAACCTC	Forward primer for quantitative RT_PCR for gene hopAM1-1_1022
oSWC06286A	GCCTAAATCACTGAGTCTGTCTG	Reverse primer for quantitative RT_PCR for gene hopAM1-1_1022
oSWC06287A	GTGGGCTGCCAGTCTGTG	Forward primer for quantitative RT_PCR for gene hrpH_1378
oSWC06288A	GCGAACCTTCCTTATCATCTCC	Reverse primer for quantitative RT_PCR for gene hrpH_1378
oSWC06289A	CGTTCGGTACTGAGCAAGTCG	Forward primer for quantitative RT_PCR for gene hrpO_1399
oSWC06290A	TGACCAGGTTCGGCACTTACG	Reverse primer for quantitative RT_PCR for gene hrpO_1399
oSWC06291A	GCCACTTCCCAATGCTGATCTG	Forward primer for quantitative RT_PCR for gene hrpJ_1403
oSWC06292A	CTGAATGAGGATGCGTCTGTGC	Reverse primer for quantitative RT_PCR for gene hrpJ_1403
oSWC06301A	ATGATCCTAACTATGCTGCTCGTG	Forward primer for quantitative RT_PCR for gene hopAD1_4691
oSWC06302A	ACCTGTGCTTTCAAATGTTCTGC	Reverse primer for quantitative RT_PCR for gene hopAD1_4691
oSWC06303A	CCACAACATCTATCACCCAAACCC	Forward primer for quantitative RT_PCR for gene hopAQ1_4703
oSWC06304A	CCGACCGAGATTAAATGCGACTG	Reverse primer for quantitative RT_PCR for gene hopAQ1_4703
oSWC06305A	CGCTCACCAGGCTCTAAAACG	Forward primer for quantitative RT_PCR for gene hopD_4724
oSWC06306A	GATTGAAATTGAAGTGTGCCATCC	Reverse primer for quantitative RT_PCR for gene hopD_4724
oSWC06307A	GCATGATGGCAAAGGTGGTTTTAC	Forward primer for quantitative RT_PCR for gene hopG1_4727
oSWC06308A	TTTCAAGAGTGCTGCTATGGTTG	Reverse primer for quantitative RT_PCR for gene hopG1_4727
oSWC06311A	CCACATCGCTGGCAAAGTCG	Forward primer for quantitative RT_PCR for gene hopI1_4776
oSWC06312A	CGAGAGCCCTTTCTGCTGACG	Reverse primer for quantitative RT_PCR for gene hopI1_4776
Binding site RT-PCR primers
HL083	TGGTGCGGCTCCACTAAC	forward RTPCRprimer at ChIP-Seq peak upstream of PSPTO_5633
HL084	AGAATGAATGACTAGGCTCTATACG	reverse RTPCRprimer at ChIP-Seq peak upstream of PSPTO_5633
HL085	AAGCGGATAGGCAACAAGC	forward RTPCRprimer at ChIP-Seq peak upstream of PSPTO_0371
HL086	AGCGAAGGGCGGACAAAG	reverse RTPCRprimer at ChIP-Seq peak upstream of PSPTO_0371
HL087	CGACCTTGAAGGCTACGG	forward RTPCRprimer at ChIP-Seq peak upstream of PSPTO_1644
HL088	TTGAAGTTGTTTGTGGTTTGAG	reverse RTPCRprimer at ChIP-Seq peak upstream of PSPTO_1644
HL089	AATCGCACTGTTCCGCATC	forward RTPCRprimer at ChIP-Seq peak upstream of PSPTO_2130
HL090	GTTTCCGTCACTCAGTTCCAG	reverse RTPCRprimer at ChIP-Seq peak upstream of PSPTO_2130
HL091	CAGCCAACACTGCCAAAC	forward RTPCRprimer at ChIP-Seq peak upstream of PSPTO_2691
HL092	ACCGAAAGTTCCTGTCTGG	reverse RTPCRprimer at ChIP-Seq peak upstream of PSPTO_2691
HL093	CGGGAACTGTTTTCTGGCAATGG	forward RTPCRprimer at ChIP-Seq peak upstream of PSPTO_2696
HL094	GCAGCGTGAAAGCGAGAGATTG	reverse RTPCRprimer at ChIP-Seq peak upstream of PSPTO_2696
HL095	TGAACTACAACCAGAGCAGCAACC	forward RTPCRprimer at ChIP-Seq peak upstream of PSPTO_3331
HL096	GTGGCAAACGCTTGACCAACAG	reverse RTPCRprimer at ChIP-Seq peak upstream of PSPTO_3331
HL097	TCAGGGATGATTTAGAGGAAG	forward RTPCRprimer at ChIP-Seq peak upstream of PSPTO_3947
HL098	CCTAACGCTTGGATAAGTTC	reverse RTPCRprimer at ChIP-Seq peak upstream of PSPTO_3947
HL099	CATGGCATGGAACCGATAAC	forward RTPCRprimer at ChIP-Seq peak upstream of PSPTO_4699
HL100	ATCTGCGTCCTTGGTGTG	reverse RTPCRprimer at ChIP-Seq peak upstream of PSPTO_4699
HL101	TCCTTTCATAGCGTCAGC	forward RTPCRprimer at ChIP-Seq peak upstream of PSPTO_4721
HL102	ATAGCAATATCTGTACTAAGTGG	reverse RTPCRprimer at ChIP-Seq peak upstream of PSPTO_4721
HL103	GTGATCGCTTGCTGGAACC	forward RTPCRprimer at ChIP-Seq peak upstream of PSPTO_4750
HL104	CAAGTGCCTGGATGAAGAGC	reverse RTPCRprimer at ChIP-Seq peak upstream of PSPTO_4750
HL105	AACCATTGAGCCTGTTCGC	forward RTPCRprimer at ChIP-Seq peak upstream of PSPTO_4955
HL106	GGTCCTGAAGATGAGTGTCCTG	reverse RTPCRprimer at ChIP-Seq peak upstream of PSPTO_4955
HL107	CGCACTTGTCCTGGTATCAACTG	forward RTPCRprimer at ChIP-Seq peak upstream of PSPTO_5053
HL108	TCCTGAATGTCCCAAAGAATGTCG	reverse RTPCRprimer at ChIP-Seq peak upstream of PSPTO_5053
HL335	GGCGGTCAATGGCAGTGTTGTCAG	forward RTPCRprimer at ChIP-Seq peak upstream of PSPTO_0816
HL336	CGGCGGAAAGCGGCATGTACC	reverse RTPCRprimer at ChIP-Seq peak upstream of PSPTO_0816
HL337	AATTGCTGGCTACGCTAACC	forward RTPCRprimer at ChIP-Seq peak upstream of hopAT1
HL338	GTAAACCCACCATCTACAAATCG	reverse RTPCRprimer at ChIP-Seq peak upstream of hopAT1
HL345	GCGTACAGGTTGAAACACAG	forward RTPCRprimer at ChIP-Seq peak upstream of PSPTO_1843
HL346	CTCGCCCAGCACTTGACG	reverse RTPCRprimer at ChIP-Seq peak upstream of PSPTO_1843
HL353	CCAGGATCGGTGACTAACAG	forward RTPCRprimer at ChIP-Seq peak upstream of PSPTO_3481
HL354	GCGACGAATTGAAGAAGCAC	reverse RTPCRprimer at ChIP-Seq peak upstream of PSPTO_3481
HL359	AGCCACATAAACGCCTCAAAGC	forward RTPCRprimer at ChIP-Seq peak upstream of PSPTO_3721
HL360	CGGTTCGTCGGCAATCAGCAG	reverse RTPCRprimer at ChIP-Seq peak upstream of PSPTO_3721
HL367	AAGGCTGATCTGTTGAAAGTGAAAGTTG	forward RTPCRprimer at ChIP-Seq peak upstream of PSPTO_4340
HL368	CTGAGGACAAGGGCAAGACTATTTACC	reverse RTPCRprimer at ChIP-Seq peak upstream of PSPTO_4340
HL379	ATCATTATTGACGGGCATAGC	forward RTPCRprimer at ChIP-Seq peak upstream of PSPTO_0871
HL380	CTTGTGCTGATGGGTTCC	reverse RTPCRprimer at ChIP-Seq peak upstream of PSPTO_0871
primers for other purposes
oSWC750	ACTAAGCTTATGGTCCGTCCTGTAGAAACCCCAAC	PCR 5’ iucD; includes HindIII site.
oSWC751	AGTAAGCTTATTATTGTTTGCCTCCCTGCTGC	PCR 3’ iucD; includes HindIII site.
oSWC463	CACCTAGGGCAGTTCTAAGCCGGATTATG	PCR upstream hrpJ ; includes CACC for directional cloning in pENTR/D.
oSWC464	AGGATCACAATCTTCTGAAACATG	PCR upstream hrpJ.
oSWC47	GGAATTCTGATTGATTGAGAAGGAGATATACATATGAGTAAAGGAGAAGAACTTTTC	PCR 5’ gfp adds EcoRI site, 3 stop codons and SD.
oSWC48	GGAATTCCTATTTGTATAGTTCATCCATGCC	PCR 3’ gfp adds EcoRI site.
oSWC00381	CCGCAAGGTGATTATCTCAGC	Forward primer for RT-PCR of gap1
oSWC00382	TGGAGATGATCTGGTGCGACT	Reverse primer for RT-PCR of gap1
oSWC00379	AGGCAAGTATTTCCTGTCGCC	Forward primer for RT-PCR of gyrA
oSWC00380	CTGGTACTCACCCAGCAGTTTTT	Reverse primer for RT-PCR of gyrA
