# Supplementary material for: Global Analysis of the HrpL Regulon in the Plant Pathogen Pseudomonas syringae pv. tomato DC3000 Reveals New Regulon Members with Diverse Functions
Source: PLoS One. 2014 Aug 29;9(8):e106115. doi: 10.1371/journal.pone.0106115 (PMC4149516; doi:10.1371/journal.pone.0106115)
Supplement: Table S3 — Orthologs and hrp promoter motif scores for HrpL regulon members in 1060 Pseudomonadales genomes. A blank (white) cell indicates that no ortholog was detected. “ = = ” indicates that an orthologous gene was identified but no upstream sequence could be extracted (due to incomplete sequence information and segmentation in draft genomes). For cases in which orthologs were detected and upstream sequences recovered, the color represents the –logarithm (base 10) of the HMM E-value for the best motif matching the hrp promoter model in the upstream sequence. A continuous color scheme is used where blue represents a poor match (E-value = 1), dark red indicates an intermediate match (E-value = 1e-02), and bright red indicates a good match (E-value 1e-05). Most verified HrpL promoters in DC3000 match with values above 3. The leftmost gene column represents orthologs for the HrpL sigma factor, PSPTO_1404. In DC3000, this sigma factor is transcribed from a RpoN-responsive promoter [77]. Genes immediately downstream of hrp promoters are shown in columns, as they appear in CEL, hrp/hrc cluster, followed by type III effectors, chaperones and helpers, and non-type III function genes. Newly found members are in green background. 3-color scale is used: Color: Blue …… dark red …… light red Value: 0…….…………2………….…….5. (XLSX) [file pone.0106115.s007.xlsx]

## Sheet: Pseudomonadales
														σL	CEL						hrp/hrc						T3 effectors, chaperones and helpers
Index												Name		PSPTO_1404	PSPTO_1369	PSPTO_1372	PSPTO_1373	PSPTO_1374	PSPTO_1377	PSPTO_1378	PSPTO_1381	PSPTO_1387	PSPTO_1398	PSPTO_1403	PSPTO_1405	PSPTO_0044	PSPTO_0061	PSPTO_0503	PSPTO_0588	PSPTO_0589	PSPTO_0852	PSPTO_0876	PSPTO_0877	PSPTO_0883	PSPTO_1022	PSPTO_2678	PSPTO_3087	PSPTO_4001	PSPTO_4101	PSPTO_4331	PSPTO_4589	PSPTO_4599	PSPTO_4691	PSPTO_4703	PSPTO_4718	PSPTO_4721	PSPTO_4722	PSPTO_4727	PSPTO_4776
1				┏	┳	━━━	━━━	━━━	━━━	━━━	━━━	Acinetobacter baylyi DSM 14961 = CIP 107474	Acinetobacter_baylyi_DSM_14961___CIP_107474_APPT00000000
2				┃	┗	━━━	━━━	━━━	━━━	━━━	━━━	Acinetobacter baylyi TG19579	Acinetobacter_baylyi_TG19579_AMIC00000000
3				┣	┳	━━━	━━━	━━━	━━━	━━━	━━━	Acinetobacter beijerinckii ANC 3835	Acinetobacter_beijerinckii_ANC_3835_APQK00000000
4				┃	┗	━━━	━━━	━━━	━━━	━━━	━━━	Acinetobacter beijerinckii CIP 110307	Acinetobacter_beijerinckii_CIP_110307_APQL00000000
5				┃	┏	━━━	━━━	━━━	━━━	━━━	━━━	Acinetobacter bereziniae CIP 70.12	Acinetobacter_bereziniae_CIP_70_12_APQG00000000
6				┣	╋	━━━	━━━	━━━	━━━	━━━	━━━	Acinetobacter bereziniae LMG 1003	Acinetobacter_bereziniae_LMG_1003_AIEI00000000
7				┃	┗	━━━	━━━	━━━	━━━	━━━	━━━	Acinetobacter bereziniae NIPH 3	Acinetobacter_bereziniae_NIPH_3_APPK00000000
8				┣	━━━	━━━	━━━	━━━	━━━	━━━	━━━	Acinetobacter bohemicus ANC 3994	Acinetobacter_ANC_3994_APOH00000000
9				┣	━━━	━━━	━━━	━━━	━━━	━━━	━━━	Acinetobacter bouvetii DSM 14964 = CIP 107468	Acinetobacter_bouvetii_DSM_14964___CIP_107468_APQD00000000
10				┃									Acinetobacter_bouvetii_DSM_14964___CIP_107468_AREL00000000
11				┣	┳	━━━	━━━	━━━	━━━	━━━	━━━	Acinetobacter brisouii ANC 4119	Acinetobacter_brisouii_ANC_4119_APPR00000000
12				┃	┗	━━━	━━━	━━━	━━━	━━━	━━━	Acinetobacter brisouii CIP 110357	Acinetobacter_brisouii_CIP_110357_AYEU00000000
13				┃		┏	━━━	━━━	━━━	━━━	━━━	Acinetobacter baumannii 107m	Acinetobacter_baumannii_107m_CBSG000000000
14				┃		┣	━━━	━━━	━━━	━━━	━━━	Acinetobacter baumannii 1605	Acinetobacter_baumannii_1605_AUWL00000000
15				┃		┣	━━━	━━━	━━━	━━━	━━━	Acinetobacter baumannii 1656-2	Acinetobacter_baumannii_1656_2
16				┃		┣	━━━	━━━	━━━	━━━	━━━	Acinetobacter baumannii 3909	Acinetobacter_baumannii_3909_AEOZ00000000
17				┃		┣	━━━	━━━	━━━	━━━	━━━	Acinetobacter baumannii 3990	Acinetobacter_baumannii_3990_AEOY00000000
18				┃		┣	━━━	━━━	━━━	━━━	━━━	Acinetobacter baumannii 4190	Acinetobacter_baumannii_4190_AEPA00000000
19				┃		┣	━━━	━━━	━━━	━━━	━━━	Acinetobacter baumannii 48055	Acinetobacter_baumannii_48055_AOSP00000000
20				┃		┣	━━━	━━━	━━━	━━━	━━━	Acinetobacter baumannii 53264	Acinetobacter_baumannii_53264_ALPW00000000
21				┃		┣	━━━	━━━	━━━	━━━	━━━	Acinetobacter baumannii 6013113	Acinetobacter_6013113_ACYR00000000
22				┃		┣	━━━	━━━	━━━	━━━	━━━	Acinetobacter baumannii 6013150	Acinetobacter_6013150_ACYQ00000000
23				┃		┣	━━━	━━━	━━━	━━━	━━━	Acinetobacter baumannii 6014059	Acinetobacter_6014059_ACYS00000000
24				┃		┣	━━━	━━━	━━━	━━━	━━━	Acinetobacter baumannii A118	Acinetobacter_baumannii_A118_AEOW00000000
25				┃		┣	━━━	━━━	━━━	━━━	━━━	Acinetobacter baumannii AA-014	Acinetobacter_baumannii_AA_014_AMGA00000000
26				┃		┣	━━━	━━━	━━━	━━━	━━━	Acinetobacter baumannii AB-HKU3-08	Acinetobacter_baumannii_AB10I9_ATHY00000000
27				┃		┣	━━━	━━━	━━━	━━━	━━━	Acinetobacter baumannii AB-HKU3-10	Acinetobacter_baumannii_AB18G7_ATHZ00000000
28				┃		┣	━━━	━━━	━━━	━━━	━━━	Acinetobacter baumannii AB0057	Acinetobacter_baumannii_AB0057
29				┃		┣	━━━	━━━	━━━	━━━	━━━	Acinetobacter baumannii AB056	Acinetobacter_baumannii_AB056_ADGZ00000000
30				┃		┣	━━━	━━━	━━━	━━━	━━━	Acinetobacter baumannii AB058	Acinetobacter_baumannii_AB058_ADHA00000000
31				┃		┣	━━━	━━━	━━━	━━━	━━━	Acinetobacter baumannii AB059	Acinetobacter_baumannii_AB059_ADHB00000000
32				┃		┣	━━━	━━━	━━━	━━━	━━━	Acinetobacter baumannii AB1H8	Acinetobacter_baumannii_AB1H8_ANNC00000000
33				┃		┣	━━━	━━━	━━━	━━━	━━━	Acinetobacter baumannii AB210	Acinetobacter_baumannii_AB210_AEOX00000000
34				┃		┣	━━━	━━━	━━━	━━━	━━━	Acinetobacter baumannii AB307-0294	Acinetobacter_baumannii_AB307_0294
35				┃		┣	━━━	━━━	━━━	━━━	━━━	Acinetobacter baumannii AB405E4	Acinetobacter_baumannii_AB405E4_ANND00000000
36				┃		┣	━━━	━━━	━━━	━━━	━━━	Acinetobacter baumannii AB4857	Acinetobacter_baumannii_4857_AHAG00000000
37				┃		┣	━━━	━━━	━━━	━━━	━━━	Acinetobacter baumannii AB4A3	Acinetobacter_baumannii_AB4A3_AOLU00000000
38				┃		┣	━━━	━━━	━━━	━━━	━━━	Acinetobacter baumannii AB5075	Acinetobacter_baumannii_5075_AHAH00000000
39				┃		┣	━━━	━━━	━━━	━━━	━━━	Acinetobacter baumannii AB5256	Acinetobacter_baumannii_5256_AHAI00000000
40				┃		┣	━━━	━━━	━━━	━━━	━━━	Acinetobacter baumannii AB5711	Acinetobacter_baumannii_5711_AHAJ00000000
41				┃		┣	━━━	━━━	━━━	━━━	━━━	Acinetobacter baumannii AB900	Acinetobacter_baumannii_AB900_ABXK00000000
42				┃		┣	━━━	━━━	━━━	━━━	━━━	Acinetobacter baumannii ABIsac_ColiR	Acinetobacter_baumannii_ABIsac_ColiR_CAKB00000000
43				┃		┣	━━━	━━━	━━━	━━━	━━━	Acinetobacter baumannii ABIsac_ColiS	Acinetobacter_baumannii_ABIsac_ColiS_CAKA00000000
44				┃		┣	━━━	━━━	━━━	━━━	━━━	Acinetobacter baumannii ABNIH1	Acinetobacter_baumannii_ABNIH1_AFSZ00000000
45				┃		┣	━━━	━━━	━━━	━━━	━━━	Acinetobacter baumannii ABNIH10	Acinetobacter_baumannii_ABNIH10_APAZ00000000
46				┃		┣	━━━	━━━	━━━	━━━	━━━	Acinetobacter baumannii ABNIH11	Acinetobacter_baumannii_ABNIH11_APBA00000000
47				┃		┣	━━━	━━━	━━━	━━━	━━━	Acinetobacter baumannii ABNIH13	Acinetobacter_baumannii_ABNIH13_APBB00000000
48				┃		┣	━━━	━━━	━━━	━━━	━━━	Acinetobacter baumannii ABNIH14	Acinetobacter_baumannii_ABNIH14_APBC00000000
49				┃		┣	━━━	━━━	━━━	━━━	━━━	Acinetobacter baumannii ABNIH15	Acinetobacter_baumannii_ABNIH15_APBD00000000
50				┃		┣	━━━	━━━	━━━	━━━	━━━	Acinetobacter baumannii ABNIH16	Acinetobacter_baumannii_ABNIH16_APBE00000000
51				┃		┣	━━━	━━━	━━━	━━━	━━━	Acinetobacter baumannii ABNIH17	Acinetobacter_baumannii_ABNIH17_APBF00000000
52				┃		┣	━━━	━━━	━━━	━━━	━━━	Acinetobacter baumannii ABNIH18	Acinetobacter_baumannii_ABNIH18_APBG00000000
53				┃		┣	━━━	━━━	━━━	━━━	━━━	Acinetobacter baumannii ABNIH19	Acinetobacter_baumannii_ABNIH19_APBH00000000
54				┃		┣	━━━	━━━	━━━	━━━	━━━	Acinetobacter baumannii ABNIH2	Acinetobacter_baumannii_ABNIH2_AFTA00000000
55				┃		┣	━━━	━━━	━━━	━━━	━━━	Acinetobacter baumannii ABNIH20	Acinetobacter_baumannii_ABNIH20_APBI00000000
56				┃		┣	━━━	━━━	━━━	━━━	━━━	Acinetobacter baumannii ABNIH22	Acinetobacter_baumannii_ABNIH22_APBJ00000000
57				┃		┣	━━━	━━━	━━━	━━━	━━━	Acinetobacter baumannii ABNIH23	Acinetobacter_baumannii_ABNIH23_APBK00000000
58				┃		┣	━━━	━━━	━━━	━━━	━━━	Acinetobacter baumannii ABNIH24	Acinetobacter_baumannii_ABNIH24_APBL00000000
59				┃		┣	━━━	━━━	━━━	━━━	━━━	Acinetobacter baumannii ABNIH25	Acinetobacter_baumannii_ABNIH25_APBM00000000
60				┃		┣	━━━	━━━	━━━	━━━	━━━	Acinetobacter baumannii ABNIH26	Acinetobacter_baumannii_ABNIH26_AOGD00000000
61				┃		┣	━━━	━━━	━━━	━━━	━━━	Acinetobacter baumannii ABNIH3	Acinetobacter_baumannii_ABNIH3_AFTB00000000
62				┃		┣	━━━	━━━	━━━	━━━	━━━	Acinetobacter baumannii ABNIH4	Acinetobacter_baumannii_ABNIH4_AFTC00000000
63				┃		┣	━━━	━━━	━━━	━━━	━━━	Acinetobacter baumannii ABNIH5	Acinetobacter_baumannii_ABNIH5_APAW00000000
64				┃		┣	━━━	━━━	━━━	━━━	━━━	Acinetobacter baumannii ABNIH6	Acinetobacter_baumannii_ABNIH6_APAX00000000
65				┃		┣	━━━	━━━	━━━	━━━	━━━	Acinetobacter baumannii ABNIH7	Acinetobacter_baumannii_ABNIH7_APAY00000000
66				┃		┣	━━━	━━━	━━━	━━━	━━━	Acinetobacter baumannii AB_1536-8	Acinetobacter_baumannii_AB_1536_8_AMHA00000000
67				┃		┣	━━━	━━━	━━━	━━━	━━━	Acinetobacter baumannii AB_1582-8	Acinetobacter_baumannii_AB_1582_8_AMHB00000000
68				┃		┣	━━━	━━━	━━━	━━━	━━━	Acinetobacter baumannii AB_1583-8	Acinetobacter_baumannii_AB_1583_8_AMHC00000000
69				┃		┣	━━━	━━━	━━━	━━━	━━━	Acinetobacter baumannii AB_1594-8	Acinetobacter_baumannii_AB_1594_8_AMHD00000000
70				┃		┣	━━━	━━━	━━━	━━━	━━━	Acinetobacter baumannii AB_1595-8	Acinetobacter_baumannii_AB_1595_8_AMHE00000000
71				┃		┣	━━━	━━━	━━━	━━━	━━━	Acinetobacter baumannii AB_1649-8	Acinetobacter_baumannii_AB_1649_8_AMHF00000000
72				┃		┣	━━━	━━━	━━━	━━━	━━━	Acinetobacter baumannii AB_1650-8	Acinetobacter_baumannii_AB_1650_8_AMHG00000000
73				┃		┣	━━━	━━━	━━━	━━━	━━━	Acinetobacter baumannii AB_1766_8	Acinetobacter_baumannii_AB_1766_8_AMJO00000000
74				┃		┣	━━━	━━━	━━━	━━━	━━━	Acinetobacter baumannii AB_2007-09-110-01-7	Acinetobacter_baumannii_AB_2007_09_110_01_7_AMHH00000000
75				┃		┣	━━━	━━━	━━━	━━━	━━━	Acinetobacter baumannii AB_2007-16-25-01-7	Acinetobacter_baumannii_AB_2007_16_25_01_7_AMHI00000000
76				┃		┣	━━━	━━━	━━━	━━━	━━━	Acinetobacter baumannii AB_2007-16-27-01	Acinetobacter_baumannii_AB_2007_16_27_01_AMHJ00000000
77				┃		┣	━━━	━━━	━━━	━━━	━━━	Acinetobacter baumannii AB_2008-15-34-7	Acinetobacter_baumannii_AB_2008_15_34_7_AMHK00000000
78				┃		┣	━━━	━━━	━━━	━━━	━━━	Acinetobacter baumannii AB_2008-15-45	Acinetobacter_baumannii_AB_2008_15_45_AMHL00000000
79				┃		┣	━━━	━━━	━━━	━━━	━━━	Acinetobacter baumannii AB_2008-15-52	Acinetobacter_baumannii_AB_2008_15_52_AMHM00000000
80				┃		┣	━━━	━━━	━━━	━━━	━━━	Acinetobacter baumannii AB_2008-15-69	Acinetobacter_baumannii_AB_2008_15_69_AMHN00000000
81				┃		┣	━━━	━━━	━━━	━━━	━━━	Acinetobacter baumannii AB_2008-15-70	Acinetobacter_baumannii_AB_2008_15_70_AMHO00000000
82				┃		┣	━━━	━━━	━━━	━━━	━━━	Acinetobacter baumannii AB_2008-15-71	Acinetobacter_baumannii_AB_2008_15_71_AMHP00000000
83				┃		┣	━━━	━━━	━━━	━━━	━━━	Acinetobacter baumannii AB_2008-23-01-01-7	Acinetobacter_baumannii_AB_2008_23_01_01_7_AMHQ00000000
84				┃		┣	━━━	━━━	━━━	━━━	━━━	Acinetobacter baumannii AB_2008-23-07-01-7	Acinetobacter_baumannii_AB_2008_23_07_01_7_AMHR00000000
85				┃		┣	━━━	━━━	━━━	━━━	━━━	Acinetobacter baumannii AB_2009-04-01-7	Acinetobacter_baumannii_AB_2009_04_01_7_AMHS00000000
86				┃		┣	━━━	━━━	━━━	━━━	━━━	Acinetobacter baumannii AB_2009-04-02-7	Acinetobacter_baumannii_AB_2009_04_02_7_AMHT00000000
87				┃		┣	━━━	━━━	━━━	━━━	━━━	Acinetobacter baumannii AB_515-8	Acinetobacter_baumannii_AB_515_8_AMHU00000000
88				┃		┣	━━━	━━━	━━━	━━━	━━━	Acinetobacter baumannii AB_908-12	Acinetobacter_baumannii_AB_908_12_AMHV00000000
89				┃		┣	━━━	━━━	━━━	━━━	━━━	Acinetobacter baumannii AB_908-13	Acinetobacter_baumannii_AB_908_13_AMHW00000000
90				┃		┣	━━━	━━━	━━━	━━━	━━━	Acinetobacter baumannii AB_908-14-7	Acinetobacter_baumannii_AB_908_14_7_AMHX00000000
91				┃		┣	━━━	━━━	━━━	━━━	━━━	Acinetobacter baumannii AB_909-01-7	Acinetobacter_baumannii_AB_909_01_7_AMHY00000000
92				┃		┣	━━━	━━━	━━━	━━━	━━━	Acinetobacter baumannii AB_909-02-7	Acinetobacter_baumannii_AB_909_02_7_AMHZ00000000
93				┃		┣	━━━	━━━	━━━	━━━	━━━	Acinetobacter baumannii AB_909-05	Acinetobacter_baumannii_AB_909_05_AMIA00000000
94				┃		┣	━━━	━━━	━━━	━━━	━━━	Acinetobacter baumannii AB_909-14-7	Acinetobacter_baumannii_AB_909_14_7_AMIB00000000
95				┃		┣	━━━	━━━	━━━	━━━	━━━	Acinetobacter baumannii AB_TG19617	Acinetobacter_baumannii_AB_TG19617_AMID00000000
96				┃		┣	━━━	━━━	━━━	━━━	━━━	Acinetobacter baumannii AB_TG2018	Acinetobacter_baumannii_AB_TG2018_AMIE00000000
97				┃		┣	━━━	━━━	━━━	━━━	━━━	Acinetobacter baumannii AB_TG2022	Acinetobacter_baumannii_AB_TG2022_AMIF00000000
98				┃		┣	━━━	━━━	━━━	━━━	━━━	Acinetobacter baumannii AB_TG2023	Acinetobacter_baumannii_AB_TG2023_AMIG00000000
99				┃		┣	━━━	━━━	━━━	━━━	━━━	Acinetobacter baumannii AB_TG2026	Acinetobacter_baumannii_AB_TG2026_AMIH00000000
100				┃		┣	━━━	━━━	━━━	━━━	━━━	Acinetobacter baumannii AB_TG2028	Acinetobacter_baumannii_AB_TG2028_AMII00000000
101				┃		┣	━━━	━━━	━━━	━━━	━━━	Acinetobacter baumannii AB_TG2030	Acinetobacter_baumannii_AB_TG2030_AMIJ00000000
102				┃		┣	━━━	━━━	━━━	━━━	━━━	Acinetobacter baumannii AB_TG2031	Acinetobacter_baumannii_AB_TG2031_AMIK00000000
103				┃		┣	━━━	━━━	━━━	━━━	━━━	Acinetobacter baumannii AB_TG2032	Acinetobacter_baumannii_AB_TG2032_AMIL00000000
104				┃		┣	━━━	━━━	━━━	━━━	━━━	Acinetobacter baumannii AB_TG2631	Acinetobacter_baumannii_AB_TG2631_AMIM00000000
105				┃		┣	━━━	━━━	━━━	━━━	━━━	Acinetobacter baumannii AB_TG27323	Acinetobacter_baumannii_AB_TG27323_AMIN00000000
106				┃		┣	━━━	━━━	━━━	━━━	━━━	Acinetobacter baumannii AB_TG27327	Acinetobacter_baumannii_AB_TG27327_AMIO00000000
107				┃		┣	━━━	━━━	━━━	━━━	━━━	Acinetobacter baumannii AB_TG27331	Acinetobacter_baumannii_AB_TG27331_AMIP00000000
108				┃		┣	━━━	━━━	━━━	━━━	━━━	Acinetobacter baumannii AB_TG27335	Acinetobacter_baumannii_AB_TG27335_AMIQ00000000
109				┃		┣	━━━	━━━	━━━	━━━	━━━	Acinetobacter baumannii AB_TG27339	Acinetobacter_baumannii_AB_TG27339_AMIR00000000
110				┃		┣	━━━	━━━	━━━	━━━	━━━	Acinetobacter baumannii AB_TG27343	Acinetobacter_baumannii_AB_TG27343_AMIS00000000
111				┃		┣	━━━	━━━	━━━	━━━	━━━	Acinetobacter baumannii AB_TG5064	Acinetobacter_baumannii_AB_TG5064_AMIU00000000
112				┃		┣	━━━	━━━	━━━	━━━	━━━	Acinetobacter baumannii AC12	Acinetobacter_baumannii_AC12_ALAM00000000
113				┃		┣	━━━	━━━	━━━	━━━	━━━	Acinetobacter baumannii AC30	Acinetobacter_baumannii_AC30_ALXD00000000
114				┃		┣	━━━	━━━	━━━	━━━	━━━	Acinetobacter baumannii ACICU	Acinetobacter_baumannii_ACICU
115				┃		┣	━━━	━━━	━━━	━━━	━━━	Acinetobacter baumannii ANC 4097	Acinetobacter_baumannii_ANC_4097_APRF00000000
116				┃		┣	━━━	━━━	━━━	━━━	━━━	Acinetobacter baumannii ATCC 17978	Acinetobacter_baumannii_ATCC_17978
117				┃		┣	━━━	━━━	━━━	━━━	━━━	Acinetobacter baumannii ATCC 19606 = CIP 70.34	Acinetobacter_baumannii_ATCC_19606___CIP_70_34_APRG00000000
118				┃		┃							Acinetobacter_baumannii_ATCC_19606_ACQB00000000
119				┃		┣	━━━	━━━	━━━	━━━	━━━	Acinetobacter baumannii AYE	Acinetobacter_baumannii_AYE
120				┃		┣	━━━	━━━	━━━	━━━	━━━	Acinetobacter baumannii Ab11111	Acinetobacter_baumannii_Ab11111_AKAQ00000000
121				┃		┣	━━━	━━━	━━━	━━━	━━━	Acinetobacter baumannii Ab33333	Acinetobacter_baumannii_Ab33333_AKAS00000000
122				┃		┣	━━━	━━━	━━━	━━━	━━━	Acinetobacter baumannii Ab44444	Acinetobacter_baumannii_Ab44444_AKAT00000000
123				┃		┣	━━━	━━━	━━━	━━━	━━━	Acinetobacter baumannii BJAB07104	Acinetobacter_baumannii_BJAB07104
124				┃		┣	━━━	━━━	━━━	━━━	━━━	Acinetobacter baumannii BJAB0715	Acinetobacter_baumannii_BJAB0715
125				┃		┣	━━━	━━━	━━━	━━━	━━━	Acinetobacter baumannii BJAB0868	Acinetobacter_baumannii_BJAB0868
126				┃		┣	━━━	━━━	━━━	━━━	━━━	Acinetobacter baumannii BZICU-2	Acinetobacter_baumannii_BZICU_2_ALOH00000000
127				┃		┣	━━━	━━━	━━━	━━━	━━━	Acinetobacter baumannii CI77	Acinetobacter_baumannii_CI77_AVOC00000000
128				┃		┣	━━━	━━━	━━━	━━━	━━━	Acinetobacter baumannii CI78	Acinetobacter_baumannii_CI78_AVOE00000000
129				┃		┣	━━━	━━━	━━━	━━━	━━━	Acinetobacter baumannii CI79	Acinetobacter_baumannii_CI79_AVOD00000000
130				┃		┣	━━━	━━━	━━━	━━━	━━━	Acinetobacter baumannii CI86	Acinetobacter_baumannii_CI86_AVOB00000000
131				┃		┣	━━━	━━━	━━━	━━━	━━━	Acinetobacter baumannii Canada BC-5	Acinetobacter_baumannii_Canada_BC_5_AFDN00000000
132				┃		┣	━━━	━━━	━━━	━━━	━━━	Acinetobacter baumannii Canada BC1	Acinetobacter_baumannii_Canada_BC1_AMSZ00000000
133				┃		┣	━━━	━━━	━━━	━━━	━━━	Acinetobacter baumannii D1279779	Acinetobacter_baumannii_D1279779
134				┃		┣	━━━	━━━	━━━	━━━	━━━	Acinetobacter baumannii DU202	Acinetobacter_baumannii_DU202_AVGF00000000
135				┃		┣	━━━	━━━	━━━	━━━	━━━	Acinetobacter baumannii EGD-HP18	Acinetobacter_baumannii_EGD_HP18_AVST00000000
136				┃		┣	━━━	━━━	━━━	━━━	━━━	Acinetobacter baumannii IS-116	Acinetobacter_baumannii_IS_116_AMGF00000000
137				┃		┣	━━━	━━━	━━━	━━━	━━━	Acinetobacter baumannii IS-123	Acinetobacter_baumannii_IS_123_ALII00000000
138				┃		┣	━━━	━━━	━━━	━━━	━━━	Acinetobacter baumannii IS-143	Acinetobacter_baumannii_IS_143_AMGE00000000
139				┃		┣	━━━	━━━	━━━	━━━	━━━	Acinetobacter baumannii IS-235	Acinetobacter_baumannii_IS_235_AMEI00000000
140				┃		┣	━━━	━━━	━━━	━━━	━━━	Acinetobacter baumannii IS-251	Acinetobacter_baumannii_IS_251_AMEJ00000000
141				┃		┣	━━━	━━━	━━━	━━━	━━━	Acinetobacter baumannii IS-58	Acinetobacter_baumannii_IS_58_AMGH00000000
142				┃		┣	━━━	━━━	━━━	━━━	━━━	Acinetobacter baumannii MDR-TJ	Acinetobacter_baumannii_MDR_TJ
143				┃		┣	━━━	━━━	━━━	━━━	━━━	Acinetobacter baumannii MDR-ZJ06	Acinetobacter_baumannii_MDR_ZJ06
144				┃		┣	━━━	━━━	━━━	━━━	━━━	Acinetobacter baumannii MDR_MMC4	Acinetobacter_baumannii_MDR_MMC4_AZNQ00000000
145				┃		┣	━━━	━━━	━━━	━━━	━━━	Acinetobacter baumannii MRY09-0642	Acinetobacter_baumannii_MRY09_0642_BASA00000000
146				┃		┣	━━━	━━━	━━━	━━━	━━━	Acinetobacter baumannii MRY10-0558	Acinetobacter_baumannii_MRY10_0558_BASB00000000
147				┃		┣	━━━	━━━	━━━	━━━	━━━	Acinetobacter baumannii MRY12-0277	Acinetobacter_baumannii_MRY12_0277_BASC00000000
148				┃		┣	━━━	━━━	━━━	━━━	━━━	Acinetobacter baumannii MSP4-16	Acinetobacter_baumannii_MSP4_16_AODW00000000
149				┃		┣	━━━	━━━	━━━	━━━	━━━	Acinetobacter baumannii NIPH 1362	Acinetobacter_baumannii_NIPH_1362_APOR00000000
150				┃		┣	━━━	━━━	━━━	━━━	━━━	Acinetobacter baumannii NIPH 146	Acinetobacter_baumannii_NIPH_146_APOU00000000
151				┃		┣	━━━	━━━	━━━	━━━	━━━	Acinetobacter baumannii NIPH 1669	Acinetobacter_baumannii_NIPH_1669_APOQ00000000
152				┃		┣	━━━	━━━	━━━	━━━	━━━	Acinetobacter baumannii NIPH 1734	Acinetobacter_baumannii_NIPH_1734_APOX00000000
153				┃		┣	━━━	━━━	━━━	━━━	━━━	Acinetobacter baumannii NIPH 190	Acinetobacter_baumannii_NIPH_190_APPL00000000
154				┃		┣	━━━	━━━	━━━	━━━	━━━	Acinetobacter baumannii NIPH 201	Acinetobacter_baumannii_NIPH_201_APQV00000000
155				┃		┣	━━━	━━━	━━━	━━━	━━━	Acinetobacter baumannii NIPH 2061	Acinetobacter_baumannii_NIPH_2061_APOW00000000
156				┃		┣	━━━	━━━	━━━	━━━	━━━	Acinetobacter baumannii NIPH 24	Acinetobacter_baumannii_NIPH_24_APOF00000000
157				┃		┣	━━━	━━━	━━━	━━━	━━━	Acinetobacter baumannii NIPH 290	Acinetobacter_baumannii_NIPH_290_APRD00000000
158				┃		┣	━━━	━━━	━━━	━━━	━━━	Acinetobacter baumannii NIPH 329	Acinetobacter_baumannii_NIPH_329_APQY00000000
159				┃		┣	━━━	━━━	━━━	━━━	━━━	Acinetobacter baumannii NIPH 335	Acinetobacter_baumannii_NIPH_335_APQX00000000
160				┃		┣	━━━	━━━	━━━	━━━	━━━	Acinetobacter baumannii NIPH 410	Acinetobacter_baumannii_NIPH_410_ATGJ00000000
161				┃		┣	━━━	━━━	━━━	━━━	━━━	Acinetobacter baumannii NIPH 527	Acinetobacter_baumannii_NIPH_527_APQW00000000
162				┃		┣	━━━	━━━	━━━	━━━	━━━	Acinetobacter baumannii NIPH 528	Acinetobacter_baumannii_NIPH_528_APRB00000000
163				┃		┣	━━━	━━━	━━━	━━━	━━━	Acinetobacter baumannii NIPH 60	Acinetobacter_baumannii_NIPH_60_APPM00000000
164				┃		┣	━━━	━━━	━━━	━━━	━━━	Acinetobacter baumannii NIPH 601	Acinetobacter_baumannii_NIPH_601_APQZ00000000
165				┃		┣	━━━	━━━	━━━	━━━	━━━	Acinetobacter baumannii NIPH 615	Acinetobacter_baumannii_NIPH_615_APOV00000000
166				┃		┣	━━━	━━━	━━━	━━━	━━━	Acinetobacter baumannii NIPH 67	Acinetobacter_baumannii_NIPH_67_APRA00000000
167				┃	┏	╋	━━━	━━━	━━━	━━━	━━━	Acinetobacter baumannii NIPH 70	Acinetobacter_baumannii_NIPH_70_APRC00000000
168				┃	┃	┣	━━━	━━━	━━━	━━━	━━━	Acinetobacter baumannii NIPH 80	Acinetobacter_baumannii_NIPH_80_APRE00000000
169				┃	┃	┣	━━━	━━━	━━━	━━━	━━━	Acinetobacter baumannii Naval-113	Acinetobacter_baumannii_Naval_113_AMZU00000000
170				┃	┃	┣	━━━	━━━	━━━	━━━	━━━	Acinetobacter baumannii Naval-13	Acinetobacter_baumannii_Naval_13_AMDR00000000
171				┃	┃	┣	━━━	━━━	━━━	━━━	━━━	Acinetobacter baumannii Naval-17	Acinetobacter_baumannii_Naval_17_AFDO00000000
172				┃	┃	┣	━━━	━━━	━━━	━━━	━━━	Acinetobacter baumannii Naval-18	Acinetobacter_baumannii_Naval_18_AFDA00000000
173				┃	┃	┣	━━━	━━━	━━━	━━━	━━━	Acinetobacter baumannii Naval-2	Acinetobacter_baumannii_Naval_2_AMSX00000000
174				┃	┃	┣	━━━	━━━	━━━	━━━	━━━	Acinetobacter baumannii Naval-21	Acinetobacter_baumannii_Naval_21_AMSY00000000
175				┃	┃	┣	━━━	━━━	━━━	━━━	━━━	Acinetobacter baumannii Naval-57	Acinetobacter_baumannii_Naval_57_AMFP00000000
176				┃	┃	┣	━━━	━━━	━━━	━━━	━━━	Acinetobacter baumannii Naval-72	Acinetobacter_baumannii_Naval_72_AMFI00000000
177				┃	┃	┣	━━━	━━━	━━━	━━━	━━━	Acinetobacter baumannii Naval-78	Acinetobacter_baumannii_Naval_78_AMFZ00000000
178				┃	┃	┣	━━━	━━━	━━━	━━━	━━━	Acinetobacter baumannii Naval-81	Acinetobacter_baumannii_Naval_81_AFDB00000000
179				┃	┃	┣	━━━	━━━	━━━	━━━	━━━	Acinetobacter baumannii Naval-82	Acinetobacter_baumannii_Naval_82_AMSW00000000
180				┃	┃	┣	━━━	━━━	━━━	━━━	━━━	Acinetobacter baumannii Naval-83	Acinetobacter_baumannii_Naval_83_AMFK00000000
181				┃	┃	┣	━━━	━━━	━━━	━━━	━━━	Acinetobacter baumannii OIFC0162	Acinetobacter_baumannii_OIFC0162_AMFH00000000
182				┃	┃	┣	━━━	━━━	━━━	━━━	━━━	Acinetobacter baumannii OIFC021	Acinetobacter_baumannii_OIFC021_AMFR00000000
183				┣	┫	┣	━━━	━━━	━━━	━━━	━━━	Acinetobacter baumannii OIFC032	Acinetobacter_baumannii_OIFC032_AFCZ00000000
184				┃	┃	┣	━━━	━━━	━━━	━━━	━━━	Acinetobacter baumannii OIFC035	Acinetobacter_baumannii_OIFC035_AMTB00000000
185				┃	┃	┣	━━━	━━━	━━━	━━━	━━━	Acinetobacter baumannii OIFC047	Acinetobacter_baumannii_OIFC047_AMFW00000000
186				┃	┃	┣	━━━	━━━	━━━	━━━	━━━	Acinetobacter baumannii OIFC065	Acinetobacter_baumannii_OIFC065_AMFV00000000
187				┃	┃	┣	━━━	━━━	━━━	━━━	━━━	Acinetobacter baumannii OIFC074	Acinetobacter_baumannii_OIFC074_AMDE00000000
188				┃	┃	┣	━━━	━━━	━━━	━━━	━━━	Acinetobacter baumannii OIFC087	Acinetobacter_baumannii_OIFC087_AMFS00000000
189				┃	┃	┣	━━━	━━━	━━━	━━━	━━━	Acinetobacter baumannii OIFC098	Acinetobacter_baumannii_OIFC098_AMDF00000000
190				┃	┃	┣	━━━	━━━	━━━	━━━	━━━	Acinetobacter baumannii OIFC099	Acinetobacter_baumannii_OIFC099_AMFT00000000
191				┃	┃	┣	━━━	━━━	━━━	━━━	━━━	Acinetobacter baumannii OIFC109	Acinetobacter_baumannii_OIFC109_ALAL00000000
192				┃	┃	┣	━━━	━━━	━━━	━━━	━━━	Acinetobacter baumannii OIFC110	Acinetobacter_baumannii_OIFC110_AMFL00000000
193				┃	┃	┣	━━━	━━━	━━━	━━━	━━━	Acinetobacter baumannii OIFC111	Acinetobacter_baumannii_OIFC111_AMFY00000000
194				┃	┃	┣	━━━	━━━	━━━	━━━	━━━	Acinetobacter baumannii OIFC137	Acinetobacter_baumannii_OIFC137_AFDK00000000
195				┃	┃	┣	━━━	━━━	━━━	━━━	━━━	Acinetobacter baumannii OIFC143	Acinetobacter_baumannii_OIFC143_AFDL00000000
196				┃	┃	┣	━━━	━━━	━━━	━━━	━━━	Acinetobacter baumannii OIFC180	Acinetobacter_baumannii_OIFC180_AMDQ00000000
197				┃	┃	┣	━━━	━━━	━━━	━━━	━━━	Acinetobacter baumannii OIFC189	Acinetobacter_baumannii_OIFC189_AFDM00000000
198				┃	┃	┣	━━━	━━━	━━━	━━━	━━━	Acinetobacter baumannii OIFC338	Acinetobacter_baumannii_OIFC338_AMFX00000000
199				┃	┃	┣	━━━	━━━	━━━	━━━	━━━	Acinetobacter baumannii PR07	Acinetobacter_baumannii_PR07_APWV00000000
200				┃	┃	┣	━━━	━━━	━━━	━━━	━━━	Acinetobacter baumannii SDF	Acinetobacter_baumannii
201				┃	┃	┣	━━━	━━━	━━━	━━━	━━━	Acinetobacter baumannii TCDC-AB0715	Acinetobacter_baumannii_TCDC_AB0715
202				┃	┃	┣	━━━	━━━	━━━	━━━	━━━	Acinetobacter baumannii TG00314	Acinetobacter_baumannii_TG00314_ASER00000000
203				┃	┃	┣	━━━	━━━	━━━	━━━	━━━	Acinetobacter baumannii TG02011	Acinetobacter_baumannii_TG02011_ASES00000000
204				┃	┃	┣	━━━	━━━	━━━	━━━	━━━	Acinetobacter baumannii TG02017	Acinetobacter_baumannii_TG02017_ASET00000000
205				┃	┃	┣	━━━	━━━	━━━	━━━	━━━	Acinetobacter baumannii TG07725	Acinetobacter_baumannii_TG07725_ASEU00000000
206				┃	┃	┣	━━━	━━━	━━━	━━━	━━━	Acinetobacter baumannii TG15233	Acinetobacter_baumannii_TG15233_ASEV00000000
207				┃	┃	┣	━━━	━━━	━━━	━━━	━━━	Acinetobacter baumannii TG15234	Acinetobacter_baumannii_TG15234_ASEW00000000
208				┃	┃	┣	━━━	━━━	━━━	━━━	━━━	Acinetobacter baumannii TG15236	Acinetobacter_baumannii_TG15236_ASEX00000000
209				┃	┃	┣	━━━	━━━	━━━	━━━	━━━	Acinetobacter baumannii TG15237	Acinetobacter_baumannii_TG15237_ASEY00000000
210				┃	┃	┣	━━━	━━━	━━━	━━━	━━━	Acinetobacter baumannii TG15238	Acinetobacter_baumannii_TG15238_ASEZ00000000
211				┃	┃	┣	━━━	━━━	━━━	━━━	━━━	Acinetobacter baumannii TG15239	Acinetobacter_baumannii_TG15239_ASFA00000000
212				┃	┃	┣	━━━	━━━	━━━	━━━	━━━	Acinetobacter baumannii TG15240	Acinetobacter_baumannii_TG15240_ASFB00000000
213				┃	┃	┣	━━━	━━━	━━━	━━━	━━━	Acinetobacter baumannii TG15241	Acinetobacter_baumannii_TG15241_ASFC00000000
214				┃	┃	┣	━━━	━━━	━━━	━━━	━━━	Acinetobacter baumannii TG15242	Acinetobacter_baumannii_TG15242_ASFD00000000
215				┃	┃	┣	━━━	━━━	━━━	━━━	━━━	Acinetobacter baumannii TG19582	Acinetobacter_baumannii_TG19582_AMIV00000000
216				┃	┃	┣	━━━	━━━	━━━	━━━	━━━	Acinetobacter baumannii TG2012	Acinetobacter_baumannii_TG2012_ASFE00000000
217				┃	┃	┣	━━━	━━━	━━━	━━━	━━━	Acinetobacter baumannii TG2013	Acinetobacter_baumannii_TG2013_ASFF00000000
218				┃	┃	┣	━━━	━━━	━━━	━━━	━━━	Acinetobacter baumannii TG2014	Acinetobacter_baumannii_TG2014_ASFG00000000
219				┃	┃	┣	━━━	━━━	━━━	━━━	━━━	Acinetobacter baumannii TG20277	Acinetobacter_baumannii_TG20277_ASFH00000000
220				┃	┃	┣	━━━	━━━	━━━	━━━	━━━	Acinetobacter baumannii TG20546	Acinetobacter_baumannii_TG20546_ASFI00000000
221				┃	┃	┣	━━━	━━━	━━━	━━━	━━━	Acinetobacter baumannii TG22110	Acinetobacter_baumannii_TG22110_ASFJ00000000
222				┃	┃	┣	━━━	━━━	━━━	━━━	━━━	Acinetobacter baumannii TG22112	Acinetobacter_baumannii_TG22112_ASFK00000000
223				┃	┃	┣	━━━	━━━	━━━	━━━	━━━	Acinetobacter baumannii TG22142	Acinetobacter_baumannii_TG22142_ASFL00000000
224				┃	┃	┣	━━━	━━━	━━━	━━━	━━━	Acinetobacter baumannii TG22146	Acinetobacter_baumannii_TG22146_ASFM00000000
225				┃	┃	┣	━━━	━━━	━━━	━━━	━━━	Acinetobacter baumannii TG22148	Acinetobacter_baumannii_TG22148_ASFN00000000
226				┃	┃	┣	━━━	━━━	━━━	━━━	━━━	Acinetobacter baumannii TG22150	Acinetobacter_baumannii_TG22150_ASFO00000000
227				┃	┃	┣	━━━	━━━	━━━	━━━	━━━	Acinetobacter baumannii TG22190	Acinetobacter_baumannii_TG22190_ASFP00000000
228				┃	┃	┣	━━━	━━━	━━━	━━━	━━━	Acinetobacter baumannii TG22192	Acinetobacter_baumannii_TG22192_ASFQ00000000
229				┃	┃	┣	━━━	━━━	━━━	━━━	━━━	Acinetobacter baumannii TG22194	Acinetobacter_baumannii_TG22194_ASFR00000000
230				┃	┃	┣	━━━	━━━	━━━	━━━	━━━	Acinetobacter baumannii TG22196	Acinetobacter_baumannii_TG22196_ASFS00000000
231				┃	┃	┣	━━━	━━━	━━━	━━━	━━━	Acinetobacter baumannii TG22198	Acinetobacter_baumannii_TG22198_ASFT00000000
232				┃	┃	┣	━━━	━━━	━━━	━━━	━━━	Acinetobacter baumannii TG22202	Acinetobacter_baumannii_TG22202_ASFU00000000
233				┃	┃	┣	━━━	━━━	━━━	━━━	━━━	Acinetobacter baumannii TG22204	Acinetobacter_baumannii_TG22204_ASFV00000000
234				┃	┃	┣	━━━	━━━	━━━	━━━	━━━	Acinetobacter baumannii TG22212	Acinetobacter_baumannii_TG22212_ASFW00000000
235				┃	┃	┣	━━━	━━━	━━━	━━━	━━━	Acinetobacter baumannii TG22214	Acinetobacter_baumannii_TG22214_ASFX00000000
236				┃	┃	┣	━━━	━━━	━━━	━━━	━━━	Acinetobacter baumannii TG22332	Acinetobacter_baumannii_TG22332_ASFY00000000
237				┃	┃	┣	━━━	━━━	━━━	━━━	━━━	Acinetobacter baumannii TG22336	Acinetobacter_baumannii_TG22336_ASFZ00000000
238			┏	┫	┃	┣	━━━	━━━	━━━	━━━	━━━	Acinetobacter baumannii TG27295	Acinetobacter_baumannii_TG27295_ASGA00000000
239			┃	┃	┃	┣	━━━	━━━	━━━	━━━	━━━	Acinetobacter baumannii TG27299	Acinetobacter_baumannii_TG27299_ASGB00000000
240			┃	┃	┃	┣	━━━	━━━	━━━	━━━	━━━	Acinetobacter baumannii TG27307	Acinetobacter_baumannii_TG27307_ASGC00000000
241			┃	┃	┃	┣	━━━	━━━	━━━	━━━	━━━	Acinetobacter baumannii TG27311	Acinetobacter_baumannii_TG27311_ASGD00000000
242			┃	┃	┃	┣	━━━	━━━	━━━	━━━	━━━	Acinetobacter baumannii TG27315	Acinetobacter_baumannii_TG27315_ASGE00000000
243			┃	┃	┃	┣	━━━	━━━	━━━	━━━	━━━	Acinetobacter baumannii TG27319	Acinetobacter_baumannii_TG27319_ASGF00000000
244			┃	┃	┃	┣	━━━	━━━	━━━	━━━	━━━	Acinetobacter baumannii TG27371	Acinetobacter_baumannii_TG27371_ASGG00000000
245			┃	┃	┃	┣	━━━	━━━	━━━	━━━	━━━	Acinetobacter baumannii TG27379	Acinetobacter_baumannii_TG27379_ASGH00000000
246			┃	┃	┃	┣	━━━	━━━	━━━	━━━	━━━	Acinetobacter baumannii TG27383	Acinetobacter_baumannii_TG27383_ASGI00000000
247			┃	┃	┃	┣	━━━	━━━	━━━	━━━	━━━	Acinetobacter baumannii TG27387	Acinetobacter_baumannii_TG27387_ASGJ00000000
248			┃	┃	┃	┣	━━━	━━━	━━━	━━━	━━━	Acinetobacter baumannii TG27391	Acinetobacter_baumannii_TG27391_ASGK00000000
249			┃	┃	┃	┣	━━━	━━━	━━━	━━━	━━━	Acinetobacter baumannii TG27395	Acinetobacter_baumannii_TG27395_ASGL00000000
250			┃	┃	┃	┣	━━━	━━━	━━━	━━━	━━━	Acinetobacter baumannii TG27399	Acinetobacter_baumannii_TG27399_ASGM00000000
251			┃	┃	┃	┣	━━━	━━━	━━━	━━━	━━━	Acinetobacter baumannii TG27407	Acinetobacter_baumannii_TG27407_ASGN00000000
252			┃	┃	┃	┣	━━━	━━━	━━━	━━━	━━━	Acinetobacter baumannii TG27411	Acinetobacter_baumannii_TG27411_ASGO00000000
253		┏	┫	┃	┃	┣	━━━	━━━	━━━	━━━	━━━	Acinetobacter baumannii TYTH-1	Acinetobacter_baumannii_TYTH_1
254		┃	┃	┃	┃	┣	━━━	━━━	━━━	━━━	━━━	Acinetobacter baumannii UH0207	Acinetobacter_baumannii_UH0207_AYGS00000000
255		┃	┃	┃	┃	┣	━━━	━━━	━━━	━━━	━━━	Acinetobacter baumannii UH0707	Acinetobacter_baumannii_UH0707_AYGR00000000
256		┃	┃	┃	┃	┣	━━━	━━━	━━━	━━━	━━━	Acinetobacter baumannii UH0807	Acinetobacter_baumannii_UH0807_AYGQ00000000
257		┃	┃	┃	┃	┣	━━━	━━━	━━━	━━━	━━━	Acinetobacter baumannii UH10007	Acinetobacter_baumannii_UH10007_AYGO00000000
258		┃	┃	┃	┃	┣	━━━	━━━	━━━	━━━	━━━	Acinetobacter baumannii UH1007	Acinetobacter_baumannii_UH1007_AYGP00000000
259		┃	┃	┃	┃	┣	━━━	━━━	━━━	━━━	━━━	Acinetobacter baumannii UH10107	Acinetobacter_baumannii_UH10107_AYGN00000000
260		┃	┃	┃	┃	┣	━━━	━━━	━━━	━━━	━━━	Acinetobacter baumannii UH10707	Acinetobacter_baumannii_UH10707_AYGM00000000
261		┃	┃	┃	┃	┃							Acinetobacter_baumannii_UH10707_AYOI00000000
262		┃	┃	┃	┃	┣	━━━	━━━	━━━	━━━	━━━	Acinetobacter baumannii UH11608	Acinetobacter_baumannii_UH11608_AYGL00000000
263		┃	┃	┃	┃	┣	━━━	━━━	━━━	━━━	━━━	Acinetobacter baumannii UH12208	Acinetobacter_baumannii_UH12208_AYGK00000000
264		┃	┃	┃	┃	┣	━━━	━━━	━━━	━━━	━━━	Acinetobacter baumannii UH12308	Acinetobacter_baumannii_UH12308_AYGJ00000000
265		┃	┃	┃	┃	┣	━━━	━━━	━━━	━━━	━━━	Acinetobacter baumannii UH12408	Acinetobacter_baumannii_UH12408_AYGI00000000
266		┃	┃	┃	┃	┣	━━━	━━━	━━━	━━━	━━━	Acinetobacter baumannii UH12808	Acinetobacter_baumannii_UH12808_AYGH00000000
267		┃	┃	┃	┃	┣	━━━	━━━	━━━	━━━	━━━	Acinetobacter baumannii UH13908	Acinetobacter_baumannii_UH13908_AYGG00000000
268		┃	┃	┃	┃	┣	━━━	━━━	━━━	━━━	━━━	Acinetobacter baumannii UH14508	Acinetobacter_baumannii_UH14508_AYGF00000000
269		┃	┃	┃	┃	┣	━━━	━━━	━━━	━━━	━━━	Acinetobacter baumannii UH15208	Acinetobacter_baumannii_UH15208_AYGE00000000
270		┃	┃	┃	┃	┣	━━━	━━━	━━━	━━━	━━━	Acinetobacter baumannii UH16008	Acinetobacter_baumannii_UH16008_AYGD00000000
271		┃	┃	┃	┃	┣	━━━	━━━	━━━	━━━	━━━	Acinetobacter baumannii UH16108	Acinetobacter_baumannii_UH16108_AYGC00000000
272		┃	┃	┃	┃	┣	━━━	━━━	━━━	━━━	━━━	Acinetobacter baumannii UH16208	Acinetobacter_baumannii_UH16208_AYGB00000000
273		┃	┃	┃	┃	┣	━━━	━━━	━━━	━━━	━━━	Acinetobacter baumannii UH18608	Acinetobacter_baumannii_UH18608_AYGA00000000
274		┃	┃	┃	┃	┣	━━━	━━━	━━━	━━━	━━━	Acinetobacter baumannii UH19608	Acinetobacter_baumannii_UH19608_AYFZ00000000
275		┃	┃	┃	┃	┣	━━━	━━━	━━━	━━━	━━━	Acinetobacter baumannii UH19908	Acinetobacter_baumannii_UH19908_AYFY00000000
276		┃	┃	┃	┃	┣	━━━	━━━	━━━	━━━	━━━	Acinetobacter baumannii UH20108	Acinetobacter_baumannii_UH20108_AYFX00000000
277		┃	┃	┃	┃	┣	━━━	━━━	━━━	━━━	━━━	Acinetobacter baumannii UH2107	Acinetobacter_baumannii_UH2107_AYFW00000000
278		┃	┃	┃	┃	┣	━━━	━━━	━━━	━━━	━━━	Acinetobacter baumannii UH22908	Acinetobacter_baumannii_UH22908_AYFV00000000
279		┃	┃	┃	┃	┣	━━━	━━━	━━━	━━━	━━━	Acinetobacter baumannii UH2307	Acinetobacter_baumannii_UH2307_AYFU00000000
280		┃	┃	┃	┃	┣	━━━	━━━	━━━	━━━	━━━	Acinetobacter baumannii UH2707	Acinetobacter_baumannii_UH2707_AYFT00000000
281		┃	┃	┃	┃	┣	━━━	━━━	━━━	━━━	━━━	Acinetobacter baumannii UH2907	Acinetobacter_baumannii_UH2907_AYFS00000000
282		┃	┃	┃	┃	┣	━━━	━━━	━━━	━━━	━━━	Acinetobacter baumannii UH3807	Acinetobacter_baumannii_UH3807_AYFR00000000
283		┃	┃	┃	┃	┣	━━━	━━━	━━━	━━━	━━━	Acinetobacter baumannii UH5107	Acinetobacter_baumannii_UH5107_AYFQ00000000
284		┃	┃	┃	┃	┣	━━━	━━━	━━━	━━━	━━━	Acinetobacter baumannii UH5207	Acinetobacter_baumannii_UH5207_AYFP00000000
285		┃	┃	┃	┃	┣	━━━	━━━	━━━	━━━	━━━	Acinetobacter baumannii UH5307	Acinetobacter_baumannii_UH5307_AYFO00000000
286		┃	┃	┃	┃	┣	━━━	━━━	━━━	━━━	━━━	Acinetobacter baumannii UH5707	Acinetobacter_baumannii_UH5707_AYFN00000000
287		┃	┃	┃	┃	┣	━━━	━━━	━━━	━━━	━━━	Acinetobacter baumannii UH6107	Acinetobacter_baumannii_UH6107_AYFM00000000
288		┃	┃	┃	┃	┣	━━━	━━━	━━━	━━━	━━━	Acinetobacter baumannii UH6207	Acinetobacter_baumannii_UH6207_AYFL00000000
289		┃	┃	┃	┃	┣	━━━	━━━	━━━	━━━	━━━	Acinetobacter baumannii UH6507	Acinetobacter_baumannii_UH6507_AYFK00000000
290		┃	┃	┃	┃	┣	━━━	━━━	━━━	━━━	━━━	Acinetobacter baumannii UH6907	Acinetobacter_baumannii_UH6907_AYFJ00000000
291		┃	┃	┃	┃	┣	━━━	━━━	━━━	━━━	━━━	Acinetobacter baumannii UH7007	Acinetobacter_baumannii_UH7007_AYFI00000000
292		┃	┃	┃	┃	┣	━━━	━━━	━━━	━━━	━━━	Acinetobacter baumannii UH7607	Acinetobacter_baumannii_UH7607_AYFH00000000
293		┃	┃	┃	┃	┣	━━━	━━━	━━━	━━━	━━━	Acinetobacter baumannii UH7707	Acinetobacter_baumannii_UH7707_AYFG00000000
294		┃	┃	┃	┃	┣	━━━	━━━	━━━	━━━	━━━	Acinetobacter baumannii UH7807	Acinetobacter_baumannii_UH7807_AYFF00000000
295		┃	┃	┃	┃	┣	━━━	━━━	━━━	━━━	━━━	Acinetobacter baumannii UH7907	Acinetobacter_baumannii_UH7907_AYFE00000000
296		┃	┃	┃	┃	┣	━━━	━━━	━━━	━━━	━━━	Acinetobacter baumannii UH8107	Acinetobacter_baumannii_UH8107_AYFD00000000
297		┃	┃	┃	┃	┣	━━━	━━━	━━━	━━━	━━━	Acinetobacter baumannii UH8407	Acinetobacter_baumannii_UH8407_AYFC00000000
298		┃	┃	┃	┃	┣	━━━	━━━	━━━	━━━	━━━	Acinetobacter baumannii UH8707	Acinetobacter_baumannii_UH8707_AYFB00000000
299		┃	┃	┃	┃	┣	━━━	━━━	━━━	━━━	━━━	Acinetobacter baumannii UH8807	Acinetobacter_baumannii_UH8807_AYFA00000000
300		┃	┃	┃	┃	┣	━━━	━━━	━━━	━━━	━━━	Acinetobacter baumannii UH8907	Acinetobacter_baumannii_UH8907_AYEZ00000000
301		┃	┃	┃	┃	┣	━━━	━━━	━━━	━━━	━━━	Acinetobacter baumannii UH9007	Acinetobacter_baumannii_UH9007_AYEY00000000
302		┃	┃	┃	┃	┣	━━━	━━━	━━━	━━━	━━━	Acinetobacter baumannii UH9707	Acinetobacter_baumannii_UH9707_AYEX00000000
303		┃	┃	┃	┃	┣	━━━	━━━	━━━	━━━	━━━	Acinetobacter baumannii UH9907	Acinetobacter_baumannii_UH9907_AYEW00000000
304		┃	┃	┃	┃	┃							Acinetobacter_baumannii_UH9907_AYOH00000000
305		┃	┃	┃	┃	┣	━━━	━━━	━━━	━━━	━━━	Acinetobacter baumannii UMB001	Acinetobacter_baumannii_UMB001_AEPK00000000
306		┃	┃	┃	┃	┣	━━━	━━━	━━━	━━━	━━━	Acinetobacter baumannii UMB002	Acinetobacter_baumannii_UMB002_AEPL00000000
307		┃	┃	┃	┃	┣	━━━	━━━	━━━	━━━	━━━	Acinetobacter baumannii UMB003	Acinetobacter_baumannii_UMB003_AEPM00000000
308		┃	┃	┃	┃	┣	━━━	━━━	━━━	━━━	━━━	Acinetobacter baumannii W6976	Acinetobacter_baumannii_W6976_AIEG00000000
309		┃	┃	┃	┃	┣	━━━	━━━	━━━	━━━	━━━	Acinetobacter baumannii W7282	Acinetobacter_baumannii_W7282_AIEH00000000
310		┃	┃	┃	┃	┣	━━━	━━━	━━━	━━━	━━━	Acinetobacter baumannii WC-136	Acinetobacter_baumannii_WC_136_AMST00000000
311		┃	┃	┃	┃	┣	━━━	━━━	━━━	━━━	━━━	Acinetobacter baumannii WC-141	Acinetobacter_baumannii_WC_141_AMSS00000000
312		┃	┃	┃	┃	┣	━━━	━━━	━━━	━━━	━━━	Acinetobacter baumannii WC-323	Acinetobacter_baumannii_WC_323_AMZS00000000
313		┃	┃	┃	┃	┣	━━━	━━━	━━━	━━━	━━━	Acinetobacter baumannii WC-348	Acinetobacter_baumannii_WC_348_AMZT00000000
314		┃	┃	┃	┃	┣	━━━	━━━	━━━	━━━	━━━	Acinetobacter baumannii WC-487	Acinetobacter_baumannii_WC_487_AMZR00000000
315		┃	┃	┃	┃	┣	━━━	━━━	━━━	━━━	━━━	Acinetobacter baumannii WC-692	Acinetobacter_baumannii_WC_692_AMGG00000000
316		┃	┃	┃	┃	┣	━━━	━━━	━━━	━━━	━━━	Acinetobacter baumannii WC-A-694	Acinetobacter_baumannii_WC_A_694_AMTA00000000
317		┃	┃	┃	┃	┣	━━━	━━━	━━━	━━━	━━━	Acinetobacter baumannii WC-A-92	Acinetobacter_baumannii_WC_A_92_AMFU00000000
318		┃	┃	┃	┃	┣	━━━	━━━	━━━	━━━	━━━	Acinetobacter baumannii WM99c	Acinetobacter_baumannii_WM99c_AERY00000000
319		┃	┃	┃	┃	┣	━━━	━━━	━━━	━━━	━━━	Acinetobacter baumannii ZW85-1	Acinetobacter_baumannii_ZW85_1
320		┃	┃	┃	┃	┣	━━━	━━━	━━━	━━━	━━━	Acinetobacter baumannii ZWS1122	Acinetobacter_baumannii_ZWS1122_AMGR00000000
321		┃	┃	┃	┃	┣	━━━	━━━	━━━	━━━	━━━	Acinetobacter baumannii ZWS1219	Acinetobacter_baumannii_ZWS1219_AMGS00000000
322		┃	┃	┃	┃	┗	━━━	━━━	━━━	━━━	━━━	Acinetobacter baumannii str. Perm	Acinetobacter_baumannii_Perm_AUZL00000000
323		┃	┃	┃	┃	┏	━━━	━━━	━━━	━━━	━━━	Acinetobacter calcoaceticus ANC 3680	Acinetobacter_calcoaceticus_ANC_3680_APQH00000000
324		┃	┃	┃	┃	┣	━━━	━━━	━━━	━━━	━━━	Acinetobacter calcoaceticus ANC 3811	Acinetobacter_ANC_3811_APQJ00000000
325		┃	┃	┃	┃	┣	━━━	━━━	━━━	━━━	━━━	Acinetobacter calcoaceticus DSM 30006 = CIP 81.8	Acinetobacter_calcoaceticus_DSM_30006___CIP_81_8_APQI00000000
326		┃	┃	┃	┃	┃							Acinetobacter_calcoaceticus_DSM_30006_AIEC00000000
327		┃	┃	┃	┃	┣	━━━	━━━	━━━	━━━	━━━	Acinetobacter calcoaceticus NIPH 13	Acinetobacter_calcoaceticus_NIPH_13_APOE00000000
328		┃	┃	┃	┣	╋	━━━	━━━	━━━	━━━	━━━	Acinetobacter calcoaceticus PHEA-2	Acinetobacter_calcoaceticus_PHEA_2
329		┃	┃	┃	┃	┣	━━━	━━━	━━━	━━━	━━━	Acinetobacter calcoaceticus RUH2202	Acinetobacter_calcoaceticus_RUH2202_ACPK00000000
330		┃	┃	┃	┃	┣	━━━	━━━	━━━	━━━	━━━	Acinetobacter calcoaceticus TG19585	Acinetobacter_calcoaceticus_TG19585_AMIW00000000
331		┃	┃	┃	┃	┣	━━━	━━━	━━━	━━━	━━━	Acinetobacter calcoaceticus TG19588	Acinetobacter_calcoaceticus_TG19588_AMIX00000000
332		┃	┃	┃	┃	┣	━━━	━━━	━━━	━━━	━━━	Acinetobacter calcoaceticus TG19593	Acinetobacter_calcoaceticus_TG19593_AMIY00000000
333		┃	┃	┃	┃	┗	━━━	━━━	━━━	━━━	━━━	Acinetobacter calcoaceticus subsp. anitratus XM1570	Acinetobacter_calcoaceticus_anitratus_XM1570_AMXH00000000
334		┃	┃	┃	┃	┏	━━━	━━━	━━━	━━━	━━━	Acinetobacter genomosp. 13TU str. NCTC 8102	Acinetobacter_genomosp__13TU_NCTC_8102_AIEJ00000000
335		┃	┃	┃	┃	┣	━━━	━━━	━━━	━━━	━━━	Acinetobacter nosocomialis 28F	Acinetobacter_nosocomialis_28F_CBSD000000000
336		┃	┃	┃	┃	┣	━━━	━━━	━━━	━━━	━━━	Acinetobacter nosocomialis Ab22222	Acinetobacter_nosocomialis_Ab22222_AKAR00000000
337		┃	┃	┃	┃	┣	━━━	━━━	━━━	━━━	━━━	Acinetobacter nosocomialis M2	Acinetobacter_baumannii_M2_AWOW00000000
338		┃	┃	┃	┣	╋	━━━	━━━	━━━	━━━	━━━	Acinetobacter nosocomialis NIPH 2119	Acinetobacter_nosocomialis_NIPH_2119_APOP00000000
339		┃	┃	┃	┃	┣	━━━	━━━	━━━	━━━	━━━	Acinetobacter nosocomialis NIPH 386	Acinetobacter_nosocomialis_NIPH_386_APPP00000000
340		┃	┃	┃	┃	┣	━━━	━━━	━━━	━━━	━━━	Acinetobacter nosocomialis TG19596	Acinetobacter_nosocomialis_TG19596_AMIZ00000000
341		┃	┃	┃	┃	┣	━━━	━━━	━━━	━━━	━━━	Acinetobacter nosocomialis TG21145	Acinetobacter_nosocomialis_TG21145_AMJH00000000
342		┃	┃	┃	┃	┗	━━━	━━━	━━━	━━━	━━━	Acinetobacter sp. RUH2624	Acinetobacter_RUH2624_ACQF00000000
343		┃	┃	┃	┃	┏	━━━	━━━	━━━	━━━	━━━	Acinetobacter genomosp. 3 str. DSM 21653	Acinetobacter_genomosp__3_DSM_21653_AIEK00000000
344		┃	┃	┃	┃	┣	━━━	━━━	━━━	━━━	━━━	Acinetobacter genomosp. 3 str. DSM 9306	Acinetobacter_genomosp__3_DSM_9306_AIEF00000000
345		┃	┃	┃	┃	┣	━━━	━━━	━━━	━━━	━━━	Acinetobacter pittii 42F	Acinetobacter_pittii_42F_CBRO000000000
346		┃	┃	┃	┃	┣	━━━	━━━	━━━	━━━	━━━	Acinetobacter pittii ANC 3678	Acinetobacter_pittii_ANC_3678_APQN00000000
347		┃	┃	┃	┣	╋	━━━	━━━	━━━	━━━	━━━	Acinetobacter pittii ANC 4050	Acinetobacter_ANC_4050_APQM00000000
348		┃	┃	┃	┃	┣	━━━	━━━	━━━	━━━	━━━	Acinetobacter pittii ANC 4052	Acinetobacter_ANC_4052_APQO00000000
349		┃	┃	┃	┃	┣	━━━	━━━	━━━	━━━	━━━	Acinetobacter pittii CIP 70.29	Acinetobacter_pittii_CIP_70_29_APQP00000000
350		┃	┃	┃	┃	┣	━━━	━━━	━━━	━━━	━━━	Acinetobacter pittii D499	Acinetobacter_pittii_D499_AGFH00000000
351		┃	┃	┃	┃	┣	━━━	━━━	━━━	━━━	━━━	Acinetobacter pittii TG6411	Acinetobacter_pittii_TG6411_AMJI00000000
352		┃	┃	┃	┃	┗	━━━	━━━	━━━	━━━	━━━	Acinetobacter sp. SH024	Acinetobacter_SH024_ADCH00000000
353		┃	┃	┃	┗	━━━	━━━	━━━	━━━	━━━	━━━	Acinetobacter sp. TG27347	Acinetobacter_TG27347_AMIT00000000
354		┃	┃	┣	┳	━━━	━━━	━━━	━━━	━━━	━━━	Acinetobacter gerneri DSM 14967 = CIP 107464	Acinetobacter_gerneri_DSM_14967___CIP_107464_APPN00000000
355		┃	┃	┃	┗	━━━	━━━	━━━	━━━	━━━	━━━	Acinetobacter gerneri MTCC 9824	Acinetobacter_gerneri_MTCC9824_ASYY00000000
356		┃	┃	┃	┏	━━━	━━━	━━━	━━━	━━━	━━━	Acinetobacter guillouiae CIP 63.46	Acinetobacter_guillouiae_CIP_63_46_APOS00000000
357		┃	┃	┣	╋	━━━	━━━	━━━	━━━	━━━	━━━	Acinetobacter guillouiae MSP4-18	Acinetobacter_guillouiae_MSP4_18_ASQG00000000
358		┃	┃	┃	┗	━━━	━━━	━━━	━━━	━━━	━━━	Acinetobacter guillouiae NIPH 991	Acinetobacter_guillouiae_NIPH_991_APPJ00000000
359		┃	┃	┃	┏	━━━	━━━	━━━	━━━	━━━	━━━	Acinetobacter gyllenbergii CIP 110306	Acinetobacter_gyllenbergii_CIP_110306_ATGG00000000
360		┃	┃	┣	╋	━━━	━━━	━━━	━━━	━━━	━━━	Acinetobacter gyllenbergii MTCC 11365	Acinetobacter_gyllenbergii_MTCC11365_ASQH00000000
361		┃	┃	┃	┗	━━━	━━━	━━━	━━━	━━━	━━━	Acinetobacter gyllenbergii NIPH 230	Acinetobacter_gyllenbergii_NIPH_230_AYEQ00000000
362		┃	┃	┃	┏	━━━	━━━	━━━	━━━	━━━	━━━	Acinetobacter haemolyticus ATCC 19194	Acinetobacter_haemolyticus_ATCC_19194_ADMT00000000
363		┃	┃	┃	┣	━━━	━━━	━━━	━━━	━━━	━━━	Acinetobacter haemolyticus CIP 64.3	Acinetobacter_haemolyticus_CIP_64_3_APQQ00000000
364		┃	┃	┃	┣	━━━	━━━	━━━	━━━	━━━	━━━	Acinetobacter haemolyticus MTCC 9819	Acinetobacter_haemolyticus_MTCC_9819_ASYX00000000
365		┃	┃	┣	╋	━━━	━━━	━━━	━━━	━━━	━━━	Acinetobacter haemolyticus NIPH 261	Acinetobacter_haemolyticus_NIPH_261_APQR00000000
366		┃	┃	┃	┣	━━━	━━━	━━━	━━━	━━━	━━━	Acinetobacter haemolyticus TG19599	Acinetobacter_haemolyticus_TG19599_AMJA00000000
367		┃	┃	┃	┣	━━━	━━━	━━━	━━━	━━━	━━━	Acinetobacter haemolyticus TG19602	Acinetobacter_haemolyticus_TG19602_AMJB00000000
368		┃	┃	┃	┗	━━━	━━━	━━━	━━━	━━━	━━━	Acinetobacter haemolyticus TG21157	Acinetobacter_haemolyticus_TG21157_AMJC00000000
369		┃	┃	┣	┳	━━━	━━━	━━━	━━━	━━━	━━━	Acinetobacter indicus ANC 4215	Acinetobacter_indicus_ANC_4215_ATGH00000000
370		┃	┃	┃	┗	━━━	━━━	━━━	━━━	━━━	━━━	Acinetobacter indicus CIP 110367	Acinetobacter_indicus_CIP_110367_AYET00000000
371		┃	┃	┃	┏	━━━	━━━	━━━	━━━	━━━	━━━	Acinetobacter johnsonii ANC 3681	Acinetobacter_johnsonii_ANC_3681_APPZ00000000
372		┃	┃	┃	┣	━━━	━━━	━━━	━━━	━━━	━━━	Acinetobacter johnsonii CIP 64.6	Acinetobacter_johnsonii_CIP_64_6_APON00000000
373		┃	┃	┣	╋	━━━	━━━	━━━	━━━	━━━	━━━	Acinetobacter johnsonii SH046	Acinetobacter_johnsonii_SH046_ACPL00000000
374		┃	┃	┃	┣	━━━	━━━	━━━	━━━	━━━	━━━	Acinetobacter johnsonii TG19605	Acinetobacter_johnsonii_TG19605_AMJD00000000
375		┃	┃	┃	┗	━━━	━━━	━━━	━━━	━━━	━━━	Acinetobacter johnsonii TG19625	Acinetobacter_johnsonii_TG19625_AMJE00000000
376		┃	┃	┃	┏	━━━	━━━	━━━	━━━	━━━	━━━	Acinetobacter junii CIP 107470	Acinetobacter_junii_CIP_107470_APPS00000000
377		┃	┃	┃	┣	━━━	━━━	━━━	━━━	━━━	━━━	Acinetobacter junii CIP 64.5	Acinetobacter_junii_CIP_64_5_APPX00000000
378		┃	┃	┣	╋	━━━	━━━	━━━	━━━	━━━	━━━	Acinetobacter junii MTCC 11364	Acinetobacter_junii_MTCC11364_ASYZ00000000
379		┃	┃	┃	┣	━━━	━━━	━━━	━━━	━━━	━━━	Acinetobacter junii NIPH 182	Acinetobacter_junii_NIPH_182_APPW00000000
380		┃	┃	┃	┣	━━━	━━━	━━━	━━━	━━━	━━━	Acinetobacter junii SH205	Acinetobacter_junii_SH205_ACPM00000000
381		┃	┃	┃	┗	━━━	━━━	━━━	━━━	━━━	━━━	Acinetobacter junii TG19608	Acinetobacter_junii_TG19608_AMJF00000000
382		┃	┃	┃	┏	━━━	━━━	━━━	━━━	━━━	━━━	Acinetobacter lwoffii CIP 70.31	Acinetobacter_lwoffii_CIP_70_31_APQT00000000
383		┃	┃	┃	┣	━━━	━━━	━━━	━━━	━━━	━━━	Acinetobacter lwoffii NCTC 5866 = CIP 64.10	Acinetobacter_lwoffii_NCTC_5866___CIP_64_10_APQS00000000
384		┃	┃	┃	┃								Acinetobacter_lwoffii_NCTC_5866_AIEL00000000
385		┃	┃	┃	┣	━━━	━━━	━━━	━━━	━━━	━━━	Acinetobacter lwoffii NIPH 478	Acinetobacter_lwoffii_NIPH_478_APQU00000000
386		┃	┃	┣	╋	━━━	━━━	━━━	━━━	━━━	━━━	Acinetobacter lwoffii NIPH 512	Acinetobacter_lwoffii_NIPH_512_AYHO00000000
387		┃	┃	┃	┣	━━━	━━━	━━━	━━━	━━━	━━━	Acinetobacter lwoffii NIPH 715	Acinetobacter_lwoffii_NIPH_715_APOT00000000
388		┃	┃	┃	┣	━━━	━━━	━━━	━━━	━━━	━━━	Acinetobacter lwoffii SH145	Acinetobacter_lwoffii_SH145_ACPN00000000
389		┃	┃	┃	┣	━━━	━━━	━━━	━━━	━━━	━━━	Acinetobacter lwoffii TG19636	Acinetobacter_lwoffii_TG19636_AMJG00000000
390		┃	┃	┃	┗	━━━	━━━	━━━	━━━	━━━	━━━	Acinetobacter lwoffii WJ10621	Acinetobacter_lwoffii_WJ10621_AFQY00000000
391		┃	┃	┣	━━━	━━━	━━━	━━━	━━━	━━━	━━━	Acinetobacter nectaris CIP 110549	Acinetobacter_nectaris_CIP_110549_AYER00000000																										0
392		┃	┃	┣	┳	━━━	━━━	━━━	━━━	━━━	━━━	Acinetobacter oleivorans CIP 110421	Acinetobacter_oleivorans_CIP_110421_AYES00000000
393		┃	┃	┃	┗	━━━	━━━	━━━	━━━	━━━	━━━	Acinetobacter oleivorans DR1	Acinetobacter_DR1
394		┃	┃	┃	┏	━━━	━━━	━━━	━━━	━━━	━━━	Acinetobacter parvus DSM 16617 = CIP 108168	Acinetobacter_parvus_DSM_16617___CIP_108168_APOM00000000
395		┃	┃	┣	┫								Acinetobacter_parvus_DSM_16617_AIEB00000000
396		┃	┃	┃	┗	━━━	━━━	━━━	━━━	━━━	━━━	Acinetobacter parvus NIPH 1103	Acinetobacter_parvus_NIPH_1103_APOL00000000
397		┃	┃	┃	┏	━━━	━━━	━━━	━━━	━━━	━━━	Acinetobacter radioresistens DSM 6976 = NBRC 102413 = CIP 103788	Acinetobacter_radioresistens_DSM_6976___NBRC_102413_AIDZ00000000
398		┃	┃	┃	┃								Acinetobacter_radioresistens_DSM_6976___NBRC_102413_BAGY00000000
399		┃	┃	┃	┃								Acinetobacter_radioresistens_DSM_6976___NBRC_102413_CIP_103788_APQF00000000
400		┃	┃	┣	╋	━━━	━━━	━━━	━━━	━━━	━━━	Acinetobacter radioresistens NIPH 2130	Acinetobacter_radioresistens_NIPH_2130_APQE00000000
401		┃	┃	┃	┣	━━━	━━━	━━━	━━━	━━━	━━━	Acinetobacter radioresistens SH164	Acinetobacter_radioresistens_SH164_ACPO00000000
402		┃	┃	┃	┣	━━━	━━━	━━━	━━━	━━━	━━━	Acinetobacter radioresistens SK82	Acinetobacter_radioresistens_SK82_ACVR00000000
403		┃	┃	┃	┣	━━━	━━━	━━━	━━━	━━━	━━━	Acinetobacter radioresistens TG02010	Acinetobacter_radioresistens_TG02010_AMJJ00000000
404		┃	┃	┃	┗	━━━	━━━	━━━	━━━	━━━	━━━	Acinetobacter radioresistens WC-A-157	Acinetobacter_radioresistens_WC_A_157_ALIR00000000
405		┃	┃	┣	━━━	━━━	━━━	━━━	━━━	━━━	━━━	Acinetobacter rudis CIP 110305	Acinetobacter_rudis_CIP_110305_ATGI00000000
406		┃	┃	┃	┏	━━━	━━━	━━━	━━━	━━━	━━━	Acinetobacter schindleri CIP 107287	Acinetobacter_schindleri_CIP_107287_APPQ00000000
407		┃	┃	┣	╋	━━━	━━━	━━━	━━━	━━━	━━━	Acinetobacter schindleri NIPH 900	Acinetobacter_schindleri_NIPH_900_APPI00000000
408		┃	┃	┃	┗	━━━	━━━	━━━	━━━	━━━	━━━	Acinetobacter schindleri TG19614	Acinetobacter_schindleri_TG19614_AMJK00000000
409		┃	┃	┣	┳	━━━	━━━	━━━	━━━	━━━	━━━	Acinetobacter soli CIP 110264	Acinetobacter_soli_CIP_110264_APPU00000000
410		┃	┃	┃	┗	━━━	━━━	━━━	━━━	━━━	━━━	Acinetobacter soli NIPH 2899	Acinetobacter_soli_NIPH_2899_APPV00000000
411		┃	┃	┣	━━━	━━━	━━━	━━━	━━━	━━━	━━━	Acinetobacter sp. 528	Acinetobacter_528_AMJL00000000
412		┃	┃	┣	━━━	━━━	━━━	━━━	━━━	━━━	━━━	Acinetobacter sp. ADP1	Acinetobacter_sp_ADP1
413		┃	┃	┣	━━━	━━━	━━━	━━━	━━━	━━━	━━━	Acinetobacter sp. ANC 3789	Acinetobacter_ANC_3789_APOY00000000
414		┃	┃	┣	━━━	━━━	━━━	━━━	━━━	━━━	━━━	Acinetobacter sp. ANC 3862	Acinetobacter_ANC_3862_APRP00000000
415		┃	┃	┣	━━━	━━━	━━━	━━━	━━━	━━━	━━━	Acinetobacter sp. ANC 3880	Acinetobacter_ANC_3880_APSD00000000
416		┃	┃	┣	━━━	━━━	━━━	━━━	━━━	━━━	━━━	Acinetobacter sp. ANC 3929	Acinetobacter_ANC_3929_APRH00000000
417		┃	┃	┣	━━━	━━━	━━━	━━━	━━━	━━━	━━━	Acinetobacter sp. ANC 4105	Acinetobacter_ANC_4105_APRL00000000
418		┃	┃	┣	━━━	━━━	━━━	━━━	━━━	━━━	━━━	Acinetobacter sp. ATCC 27244	Acinetobacter_ATCC_27244_ABYN00000000
419		┃	┃	┣	━━━	━━━	━━━	━━━	━━━	━━━	━━━	Acinetobacter sp. CIP 101934	Acinetobacter_CIP_101934_APRQ00000000
420		┃	┃	┣	━━━	━━━	━━━	━━━	━━━	━━━	━━━	Acinetobacter sp. CIP 101966	Acinetobacter_CIP_101966_APRX00000000
421		┃	┃	┣	━━━	━━━	━━━	━━━	━━━	━━━	━━━	Acinetobacter sp. CIP 102082	Acinetobacter_CIP_102082_APPD00000000
422		┃	┃	┣	━━━	━━━	━━━	━━━	━━━	━━━	━━━	Acinetobacter sp. CIP 102129	Acinetobacter_CIP_102129_APPA00000000
423		┃	┃	┣	━━━	━━━	━━━	━━━	━━━	━━━	━━━	Acinetobacter sp. CIP 102136	Acinetobacter_CIP_102136_APRV00000000
424		┃	┃	┣	━━━	━━━	━━━	━━━	━━━	━━━	━━━	Acinetobacter sp. CIP 102143	Acinetobacter_CIP_102143_APSE00000000
425		┃	┃	┣	━━━	━━━	━━━	━━━	━━━	━━━	━━━	Acinetobacter sp. CIP 102159	Acinetobacter_CIP_102159_APOZ00000000
426		┃	┃	┣	━━━	━━━	━━━	━━━	━━━	━━━	━━━	Acinetobacter sp. CIP 102529	Acinetobacter_CIP_102529_APPB00000000
427		┃	┃	┣	━━━	━━━	━━━	━━━	━━━	━━━	━━━	Acinetobacter sp. CIP 102637	Acinetobacter_CIP_102637_APPG00000000
428		┃	┃	┣	━━━	━━━	━━━	━━━	━━━	━━━	━━━	Acinetobacter sp. CIP 110321	Acinetobacter_CIP_110321_AQFL00000000
429		┃	┃	┣	━━━	━━━	━━━	━━━	━━━	━━━	━━━	Acinetobacter sp. CIP 51.11	Acinetobacter_CIP_51_11_APRU00000000
430		┃	┃	┣	━━━	━━━	━━━	━━━	━━━	━━━	━━━	Acinetobacter sp. CIP 53.82	Acinetobacter_CIP_53_82_APRK00000000
431		┃	┃	┣	━━━	━━━	━━━	━━━	━━━	━━━	━━━	Acinetobacter sp. CIP 56.2	Acinetobacter_CIP_56_2_APPH00000000
432		┃	┃	┣	━━━	━━━	━━━	━━━	━━━	━━━	━━━	Acinetobacter sp. CIP 64.2	Acinetobacter_CIP_64_2_APRT00000000
433		┃	┃	┣	━━━	━━━	━━━	━━━	━━━	━━━	━━━	Acinetobacter sp. CIP 64.7	Acinetobacter_CIP_64_7_APRY00000000
434		┃	┃	┣	━━━	━━━	━━━	━━━	━━━	━━━	━━━	Acinetobacter sp. CIP 70.18	Acinetobacter_CIP_70_18_APRN00000000
435		┃	┃	┣	━━━	━━━	━━━	━━━	━━━	━━━	━━━	Acinetobacter sp. CIP A162	Acinetobacter_CIP_A162_APOG00000000
436		┃	┃	┣	━━━	━━━	━━━	━━━	━━━	━━━	━━━	Acinetobacter sp. CIP-A165	Acinetobacter_CIP_A165_APOK00000000
437		┃	┃	┣	━━━	━━━	━━━	━━━	━━━	━━━	━━━	Acinetobacter sp. GG2	Acinetobacter_GG2_ALOW00000000
438		┃	┃	┣	━━━	━━━	━━━	━━━	━━━	━━━	━━━	Acinetobacter sp. HA	Acinetobacter_HA_AJXD00000000
439		┃	┃	┣	━━━	━━━	━━━	━━━	━━━	━━━	━━━	Acinetobacter sp. MDS7A	Acinetobacter_MDS7A_AOTJ00000000
440		┃	┃	┣	━━━	━━━	━━━	━━━	━━━	━━━	━━━	Acinetobacter sp. NBRC 100985	Acinetobacter_NBRC_100985_BAEB00000000
441		┃	┃	┣	━━━	━━━	━━━	━━━	━━━	━━━	━━━	Acinetobacter sp. NCTC 10304	Acinetobacter_NCTC_10304_AIEE00000000
442		┃	┃	┣	━━━	━━━	━━━	━━━	━━━	━━━	━━━	Acinetobacter sp. NCTC 7422	Acinetobacter_NCTC_7422_AIED00000000
443		┃	┃	┣	━━━	━━━	━━━	━━━	━━━	━━━	━━━	Acinetobacter sp. NIPH 1847	Acinetobacter_NIPH_1847_APRR00000000
444		┃	┃	┣	━━━	━━━	━━━	━━━	━━━	━━━	━━━	Acinetobacter sp. NIPH 1859	Acinetobacter_NIPH_1859_APRZ00000000
445		┃	┃	┣	━━━	━━━	━━━	━━━	━━━	━━━	━━━	Acinetobacter sp. NIPH 1867	Acinetobacter_NIPH_1867_APRO00000000
446		┃	┃	┣	━━━	━━━	━━━	━━━	━━━	━━━	━━━	Acinetobacter sp. NIPH 2036	Acinetobacter_NIPH_2036_ATGK00000000
447		┃	┃	┣	━━━	━━━	━━━	━━━	━━━	━━━	━━━	Acinetobacter sp. NIPH 2100	Acinetobacter_NIPH_2100_APSB00000000
448		┃	┃	┣	━━━	━━━	━━━	━━━	━━━	━━━	━━━	Acinetobacter sp. NIPH 2168	Acinetobacter_NIPH_2168_APRW00000000
449		┃	┃	┣	━━━	━━━	━━━	━━━	━━━	━━━	━━━	Acinetobacter sp. NIPH 2171	Acinetobacter_NIPH_2171_APRS00000000
450		┃	┃	┣	━━━	━━━	━━━	━━━	━━━	━━━	━━━	Acinetobacter sp. NIPH 236	Acinetobacter_NIPH_236_APOJ00000000
451		┃	┃	┣	━━━	━━━	━━━	━━━	━━━	━━━	━━━	Acinetobacter sp. NIPH 284	Acinetobacter_NIPH_284_APRI00000000
452		┃	┃	┣	━━━	━━━	━━━	━━━	━━━	━━━	━━━	Acinetobacter sp. NIPH 298	Acinetobacter_NIPH_298_APRM00000000
453		┃	┃	┣	━━━	━━━	━━━	━━━	━━━	━━━	━━━	Acinetobacter sp. NIPH 3623	Acinetobacter_NIPH_3623_APSA00000000
454		┃	┃	┣	━━━	━━━	━━━	━━━	━━━	━━━	━━━	Acinetobacter sp. NIPH 542	Acinetobacter_NIPH_542_APSC00000000
455		┃	┃	┣	━━━	━━━	━━━	━━━	━━━	━━━	━━━	Acinetobacter sp. NIPH 713	Acinetobacter_NIPH_713_APRJ00000000
456		┃	┃	┣	━━━	━━━	━━━	━━━	━━━	━━━	━━━	Acinetobacter sp. NIPH 758	Acinetobacter_NIPH_758_APPC00000000
457		┃	┃	┣	━━━	━━━	━━━	━━━	━━━	━━━	━━━	Acinetobacter sp. NIPH 809	Acinetobacter_NIPH_809_APOI00000000
458		┃	┃	┣	━━━	━━━	━━━	━━━	━━━	━━━	━━━	Acinetobacter sp. NIPH 817	Acinetobacter_NIPH_817_APPF00000000
459		┃	┃	┣	━━━	━━━	━━━	━━━	━━━	━━━	━━━	Acinetobacter sp. NIPH 899	Acinetobacter_NIPH_899_APPE00000000
460		┃	┃	┣	━━━	━━━	━━━	━━━	━━━	━━━	━━━	Acinetobacter sp. NIPH 973	Acinetobacter_NIPH_973_APOO00000000
461		┃	┃	┣	━━━	━━━	━━━	━━━	━━━	━━━	━━━	Acinetobacter sp. P8-3-8	Acinetobacter_P8_3_8_AFIE00000000
462		┃	┃	┣	━━━	━━━	━━━	━━━	━━━	━━━	━━━	Acinetobacter sp. TG19627	Acinetobacter_TG19627_AMJM00000000
463		┃	┃	┣	━━━	━━━	━━━	━━━	━━━	━━━	━━━	Acinetobacter sp. TG2027	Acinetobacter_TG2027_AMJN00000000
464		┃	┃	┣	━━━	━━━	━━━	━━━	━━━	━━━	━━━	Acinetobacter sp. WC-743	Acinetobacter_WC_743_AMFQ00000000
465		┃	┃	┣	━━━	━━━	━━━	━━━	━━━	━━━	━━━	Acinetobacter tandoii DSM 14970 = CIP 107469	Acinetobacter_tandoii_DSM_14970___CIP_107469_AQFM00000000
466		┃	┃	┣	━━━	━━━	━━━	━━━	━━━	━━━	━━━	Acinetobacter tjernbergiae DSM 14971 = CIP 107465	Acinetobacter_tjernbergiae_DSM_14971___CIP_107465_ARFU00000000
467		┃	┃	┃									Acinetobacter_tjernbergiae_DSM_14971___CIP_107465_AYEV00000000
468		┃	┃	┣	━━━	━━━	━━━	━━━	━━━	━━━	━━━	Acinetobacter towneri DSM 14962 = CIP 107472	Acinetobacter_towneri_DSM_14962___CIP_107472_APPY00000000
469		┃	┃	┃	┏	━━━	━━━	━━━	━━━	━━━	━━━	Acinetobacter ursingii ANC 3649	Acinetobacter_ursingii_ANC_3649_APQC00000000
470		┃	┃	┣	╋	━━━	━━━	━━━	━━━	━━━	━━━	Acinetobacter ursingii DSM 16037 = CIP 107286	Acinetobacter_ursingii_DSM_16037___CIP_107286_APQA00000000
471		┃	┃	┃	┃								Acinetobacter_ursingii_DSM_16037_AIEA00000000
472		┃	┃	┃	┗	━━━	━━━	━━━	━━━	━━━	━━━	Acinetobacter ursingii NIPH 706	Acinetobacter_ursingii_NIPH_706_APQB00000000
473		┃	┃	┃	┏	━━━	━━━	━━━	━━━	━━━	━━━	Acinetobacter venetianus RAG-1 = CIP 110063	Acinetobacter_venetianus_RAG_1___CIP_110063_AKIQ00000000
474		┃	┃	┣	┫								Acinetobacter_venetianus_RAG_1___CIP_110063_APPO00000000
475		┃	┃	┃	┗	━━━	━━━	━━━	━━━	━━━	━━━	Acinetobacter venetianus VE-C3	Acinetobacter_venetianus_VE_C3_ALIG00000000
476		┃	┃	┗	━━━	━━━	━━━	━━━	━━━	━━━	━━━	Acinetobacter sp. CAG:196	Acinetobacter_CAG_196_CBAD000000000
477		┃	┣	━━━	━━━	━━━	━━━	━━━	━━━	━━━	━━━	Enhydrobacter aerosaccus SK60	Enhydrobacter_aerosaccus_SK60_ACYI00000000							1
478		┃	┃			┏	━━━	━━━	━━━	━━━	━━━	Moraxella catarrhalis 101P30B1	Moraxella_catarrhalis_101P30B1_AEPC00000000
479		┃	┃			┣	━━━	━━━	━━━	━━━	━━━	Moraxella catarrhalis 103P14B1	Moraxella_catarrhalis_103P14B1_AERE00000000
480		┃	┃			┣	━━━	━━━	━━━	━━━	━━━	Moraxella catarrhalis 12P80B1	Moraxella_catarrhalis_AERG00000000
481		┃	┃			┣	━━━	━━━	━━━	━━━	━━━	Moraxella catarrhalis 46P47B1	Moraxella_catarrhalis_46P47B1_AERF00000000
482		┃	┃			┣	━━━	━━━	━━━	━━━	━━━	Moraxella catarrhalis 7169	Moraxella_catarrhalis_7169_AERC00000000							0
483		┃	┃	┏	━━━	╋	━━━	━━━	━━━	━━━	━━━	Moraxella catarrhalis BBH18	Moraxella_catarrhalis_RH4
484		┃	┃	┃		┣	━━━	━━━	━━━	━━━	━━━	Moraxella catarrhalis BC1	Moraxella_catarrhalis_BC1_AERH00000000
485		┃	┣	┫		┣	━━━	━━━	━━━	━━━	━━━	Moraxella catarrhalis BC7	Moraxella_catarrhalis_BC7_AERI00000000							0
486		┃	┃	┃		┣	━━━	━━━	━━━	━━━	━━━	Moraxella catarrhalis BC8	Moraxella_catarrhalis_BC8_AERJ00000000							0
487		┃	┃	┃		┣	━━━	━━━	━━━	━━━	━━━	Moraxella catarrhalis CO72	Moraxella_catarrhalis_CO72_AERK00000000							0
488		┃	┃	┃		┣	━━━	━━━	━━━	━━━	━━━	Moraxella catarrhalis O35E	Moraxella_catarrhalis_O35E_AERL00000000
489		┃	┃	┃		┗	━━━	━━━	━━━	━━━	━━━	Moraxella catarrhalis RH4	Moraxella_catarrhalis_RH4_AMSO00000000							0
490		┃	┃	┃	┏	━━━	━━━	━━━	━━━	━━━	━━━	Moraxella boevrei DSM 14165	Moraxella_boevrei_DSM_14165_ARBT00000000							0
491		┃	┃	┗	╋	━━━	━━━	━━━	━━━	━━━	━━━	Moraxella caprae DSM 19149	Moraxella_caprae_DSM_19149_AUGF00000000
492		┃	┃		┗	━━━	━━━	━━━	━━━	━━━	━━━	Moraxella macacae 0408225	Moraxella_macacae_0408225_ANIN00000000							0											0
493		┃	┣	━━━	━━━	━━━	━━━	━━━	━━━	━━━	━━━	Perlucidibaca piscinae DSM 21586	Perlucidibaca_piscinae_DSM_21586_ATUE00000000
494		┃	┃	┏	━━━	━━━	━━━	━━━	━━━	━━━	━━━	Psychrobacter aquaticus CMS 56	Psychrobacter_aquaticus_CMS_56_AUSW00000000
495		┃	┃	┣	━━━	━━━	━━━	━━━	━━━	━━━	━━━	Psychrobacter arcticus 273-4	Psychrobacter_arcticum_273-4							0
496		┃	┃	┣	━━━	━━━	━━━	━━━	━━━	━━━	━━━	Psychrobacter cryohalolentis K5	Psychrobacter_cryohalolentis_K5
497		┃	┃	┣	━━━	━━━	━━━	━━━	━━━	━━━	━━━	Psychrobacter lutiphocae DSM 21542	Psychrobacter_lutiphocae_DSM_21542_ARNF00000000							0
498		┃	┃	┣	━━━	━━━	━━━	━━━	━━━	━━━	━━━	Psychrobacter sp. 1501(2011)	Psychrobacter_1501_2011__AFHU00000000							0
499		┃	┃	┣	━━━	━━━	━━━	━━━	━━━	━━━	━━━	Psychrobacter sp. AC24	Psychrobacter_AC24_AYXM00000000
500		┃	┗	╋	━━━	━━━	━━━	━━━	━━━	━━━	━━━	Psychrobacter sp. G	Psychrobacter_G
501		┃		┣	━━━	━━━	━━━	━━━	━━━	━━━	━━━	Psychrobacter sp. PAMC 21119	Psychrobacter_PAMC_21119_AHVZ00000000
502		┃		┣	━━━	━━━	━━━	━━━	━━━	━━━	━━━	Psychrobacter sp. PRwf-1	Psychrobacter_PRwf-1							0
503		┃		┣	━━━	━━━	━━━	━━━	━━━	━━━	━━━	Psychrobacter sp. TB15	Psychrobacter_TB_15_AYXN00000000							0
504		┃		┣	━━━	━━━	━━━	━━━	━━━	━━━	━━━	Psychrobacter sp. TB2	Psychrobacter_TB2_AYUI00000000							0
505		┃		┣	━━━	━━━	━━━	━━━	━━━	━━━	━━━	Psychrobacter sp. TB47	Psychrobacter_TB47_AYXZ00000000
506		┃		┗	━━━	━━━	━━━	━━━	━━━	━━━	━━━	Psychrobacter sp. TB67	Psychrobacter_TB67_AYYA00000000
507		┃				┏	┳	━━━	━━━	━━━	━━━	Azotobacter vinelandii CA	Azotobacter_vinelandii_CA
508		┃	┏	━━━	━━━	┫	┗	━━━	━━━	━━━	━━━	Azotobacter vinelandii CA6	Azotobacter_vinelandii_CA6
509		┃	┃			┗	━━━	━━━	━━━	━━━	━━━	Azotobacter vinelandii DJ	Azotobacter_vinelandii_DJ
510		┃	┣	┳	━━━	━━━	━━━	━━━	━━━	━━━	━━━	Cellvibrio japonicus Ueda107	Cellvibrio_japonicus_Ueda107				0
511		┃	┃	┗	━━━	━━━	━━━	━━━	━━━	━━━	━━━	Cellvibrio sp. BR	Cellvibrio_BR_AICM00000000
512		┃	┃			┏	━━━	━━━	━━━	━━━	━━━	Pseudomonas aeruginosa 18A	Pseudomonas_aeruginosa_18A_CAQZ00000000
513		┃	┃			┣	━━━	━━━	━━━	━━━	━━━	Pseudomonas aeruginosa 19660	Pseudomonas_aeruginosa_19660_AXRF00000000
514		┃	┃			┣	━━━	━━━	━━━	━━━	━━━	Pseudomonas aeruginosa 19BR	Pseudomonas_aeruginosa_19BR_AFXJ00000000
515		┃	┃			┣	━━━	━━━	━━━	━━━	━━━	Pseudomonas aeruginosa 213BR	Pseudomonas_aeruginosa_213BR_AFXK00000000
516		┃	┃			┣	━━━	━━━	━━━	━━━	━━━	Pseudomonas aeruginosa 2192	Pseudomonas_aeruginosa_2192_AAKW00000000
517		┃	┃			┣	━━━	━━━	━━━	━━━	━━━	Pseudomonas aeruginosa 39016	Pseudomonas_aeruginosa_39016_AEEX00000000
518		┃	┃			┣	━━━	━━━	━━━	━━━	━━━	Pseudomonas aeruginosa 6077	Pseudomonas_aeruginosa_6077_AXRE00000000
519		┃	┃			┣	━━━	━━━	━━━	━━━	━━━	Pseudomonas aeruginosa 62	Pseudomonas_aeruginosa_62_AXRS00000000
520		┃	┃			┣	━━━	━━━	━━━	━━━	━━━	Pseudomonas aeruginosa 9BR	Pseudomonas_aeruginosa_9BR_AFXI00000000
521		┃	┃			┣	━━━	━━━	━━━	━━━	━━━	Pseudomonas aeruginosa AES-1R	Pseudomonas_aeruginosa_AES_1R_AFNF00000000
522		┃	┃			┣	━━━	━━━	━━━	━━━	━━━	Pseudomonas aeruginosa AH16	Pseudomonas_aeruginosa_AH16_ALJH00000000
523		┃	┃			┣	━━━	━━━	━━━	━━━	━━━	Pseudomonas aeruginosa ATCC 14886	Pseudomonas_aeruginosa_ATCC_14886_AKZD00000000
524		┃	┃			┣	━━━	━━━	━━━	━━━	━━━	Pseudomonas aeruginosa ATCC 15442	Pseudomonas_aeruginosa_ATCC_15442_AYUC00000000
525		┃	┃			┣	━━━	━━━	━━━	━━━	━━━	Pseudomonas aeruginosa ATCC 25324	Pseudomonas_aeruginosa_ATCC_25324_AKZE00000000
526		┃	┃			┣	━━━	━━━	━━━	━━━	━━━	Pseudomonas aeruginosa ATCC 700888	Pseudomonas_aeruginosa_ATCC_700888_AKZF00000000
527		┃	┃			┣	━━━	━━━	━━━	━━━	━━━	Pseudomonas aeruginosa B136-33	Pseudomonas_aeruginosa_B136_33
528		┃	┃			┣	━━━	━━━	━━━	━━━	━━━	Pseudomonas aeruginosa B3-1811	Pseudomonas_aeruginosa_B3_1811_CBMP000000000
529		┃	┃			┣	━━━	━━━	━━━	━━━	━━━	Pseudomonas aeruginosa B3-208	Pseudomonas_aeruginosa_B3_208_CBMT000000000
530	━━━	┫	┃			┣	━━━	━━━	━━━	━━━	━━━	Pseudomonas aeruginosa B3-20M	Pseudomonas_aeruginosa_B3_20M_CBMU000000000
531		┃	┃			┣	━━━	━━━	━━━	━━━	━━━	Pseudomonas aeruginosa B3-CFI	Pseudomonas_aeruginosa_B3_CFI_CBMS000000000
532		┃	┃			┣	━━━	━━━	━━━	━━━	━━━	Pseudomonas aeruginosa BL01	Pseudomonas_aeruginosa_BL01_AXPZ00000000
533		┃	┃			┣	━━━	━━━	━━━	━━━	━━━	Pseudomonas aeruginosa BL02	Pseudomonas_aeruginosa_BL02_AXPY00000000
534		┃	┃			┣	━━━	━━━	━━━	━━━	━━━	Pseudomonas aeruginosa BL03	Pseudomonas_aeruginosa_BL03_AXPX00000000
535		┃	┃			┣	━━━	━━━	━━━	━━━	━━━	Pseudomonas aeruginosa BL04	Pseudomonas_aeruginosa_BL04_AXPW00000000
536		┃	┃			┣	━━━	━━━	━━━	━━━	━━━	Pseudomonas aeruginosa BL05	Pseudomonas_aeruginosa_BL05_AXPV00000000
537		┃	┃			┣	━━━	━━━	━━━	━━━	━━━	Pseudomonas aeruginosa BL06	Pseudomonas_aeruginosa_BL06_AXPU00000000
538		┃	┃			┣	━━━	━━━	━━━	━━━	━━━	Pseudomonas aeruginosa BL07	Pseudomonas_aeruginosa_BL07_AXPT00000000
539		┃	┃			┣	━━━	━━━	━━━	━━━	━━━	Pseudomonas aeruginosa BL08	Pseudomonas_aeruginosa_BL08_AXPS00000000
540		┃	┃			┣	━━━	━━━	━━━	━━━	━━━	Pseudomonas aeruginosa BL09	Pseudomonas_aeruginosa_BL09_AXPR00000000
541		┃	┃			┣	━━━	━━━	━━━	━━━	━━━	Pseudomonas aeruginosa BL10	Pseudomonas_aeruginosa_BL10_AXPQ00000000
542		┃	┃			┣	━━━	━━━	━━━	━━━	━━━	Pseudomonas aeruginosa BL11	Pseudomonas_aeruginosa_BL11_AXPP00000000
543		┃	┃			┣	━━━	━━━	━━━	━━━	━━━	Pseudomonas aeruginosa BL12	Pseudomonas_aeruginosa_BL12_AXPO00000000
544		┃	┃			┣	━━━	━━━	━━━	━━━	━━━	Pseudomonas aeruginosa BL13	Pseudomonas_aeruginosa_BL13_AXPN00000000
545		┃	┃			┣	━━━	━━━	━━━	━━━	━━━	Pseudomonas aeruginosa BL14	Pseudomonas_aeruginosa_BL14_AXPM00000000
546		┃	┃			┣	━━━	━━━	━━━	━━━	━━━	Pseudomonas aeruginosa BL15	Pseudomonas_aeruginosa_BL15_AXPL00000000
547		┃	┃			┣	━━━	━━━	━━━	━━━	━━━	Pseudomonas aeruginosa BL16	Pseudomonas_aeruginosa_BL16_AXPK00000000
548		┃	┃			┣	━━━	━━━	━━━	━━━	━━━	Pseudomonas aeruginosa BL17	Pseudomonas_aeruginosa_BL17_AXPJ00000000
549		┃	┃			┣	━━━	━━━	━━━	━━━	━━━	Pseudomonas aeruginosa BL18	Pseudomonas_aeruginosa_BL18_AXPI00000000
550		┃	┃			┣	━━━	━━━	━━━	━━━	━━━	Pseudomonas aeruginosa BL19	Pseudomonas_aeruginosa_BL19_AXPH00000000
551		┃	┃			┣	━━━	━━━	━━━	━━━	━━━	Pseudomonas aeruginosa BL20	Pseudomonas_aeruginosa_BL20_AXPG00000000
552		┃	┃			┣	━━━	━━━	━━━	━━━	━━━	Pseudomonas aeruginosa BL21	Pseudomonas_aeruginosa_BL21_AXPF00000000
553		┃	┃			┣	━━━	━━━	━━━	━━━	━━━	Pseudomonas aeruginosa BL22	Pseudomonas_aeruginosa_BL22_AXPE00000000
554		┃	┃			┣	━━━	━━━	━━━	━━━	━━━	Pseudomonas aeruginosa BL23	Pseudomonas_aeruginosa_BL23_AXPD00000000
555		┃	┃			┣	━━━	━━━	━━━	━━━	━━━	Pseudomonas aeruginosa BL24	Pseudomonas_aeruginosa_BL24_AXPC00000000
556		┃	┃			┣	━━━	━━━	━━━	━━━	━━━	Pseudomonas aeruginosa BL25	Pseudomonas_aeruginosa_BL25_AXPB00000000
557		┃	┃			┣	━━━	━━━	━━━	━━━	━━━	Pseudomonas aeruginosa BWHPSA001	Pseudomonas_aeruginosa_BWHPSA001_AXRB00000000
558		┃	┃			┣	━━━	━━━	━━━	━━━	━━━	Pseudomonas aeruginosa BWHPSA002	Pseudomonas_aeruginosa_BWHPSA002_AXRA00000000
559		┃	┃			┣	━━━	━━━	━━━	━━━	━━━	Pseudomonas aeruginosa BWHPSA003	Pseudomonas_aeruginosa_BWHPSA003_AXQZ00000000
560		┃	┃			┣	━━━	━━━	━━━	━━━	━━━	Pseudomonas aeruginosa BWHPSA004	Pseudomonas_aeruginosa_BWHPSA004_AXQY00000000
561		┃	┃			┣	━━━	━━━	━━━	━━━	━━━	Pseudomonas aeruginosa BWHPSA005	Pseudomonas_aeruginosa_BWHPSA005_AXQX00000000
562		┃	┃			┣	━━━	━━━	━━━	━━━	━━━	Pseudomonas aeruginosa BWHPSA006	Pseudomonas_aeruginosa_BWHPSA006_AXQW00000000
563		┃	┃			┣	━━━	━━━	━━━	━━━	━━━	Pseudomonas aeruginosa BWHPSA007	Pseudomonas_aeruginosa_BWHPSA007_AXQV00000000
564		┃	┃			┣	━━━	━━━	━━━	━━━	━━━	Pseudomonas aeruginosa BWHPSA008	Pseudomonas_aeruginosa_BWHPSA008_AXQU00000000
565		┃	┃			┣	━━━	━━━	━━━	━━━	━━━	Pseudomonas aeruginosa BWHPSA009	Pseudomonas_aeruginosa_BWHPSA009_AXQT00000000
566		┃	┃			┣	━━━	━━━	━━━	━━━	━━━	Pseudomonas aeruginosa BWHPSA010	Pseudomonas_aeruginosa_BWHPSA010_AXQS00000000
567		┃	┃			┣	━━━	━━━	━━━	━━━	━━━	Pseudomonas aeruginosa BWHPSA011	Pseudomonas_aeruginosa_BWHPSA011_AXQR00000000
568		┃	┃			┣	━━━	━━━	━━━	━━━	━━━	Pseudomonas aeruginosa BWHPSA012	Pseudomonas_aeruginosa_BWHPSA012_AXQQ00000000
569		┃	┃			┣	━━━	━━━	━━━	━━━	━━━	Pseudomonas aeruginosa BWHPSA013	Pseudomonas_aeruginosa_BWHPSA013_AXQP00000000
570		┃	┃			┣	━━━	━━━	━━━	━━━	━━━	Pseudomonas aeruginosa BWHPSA014	Pseudomonas_aeruginosa_BWHPSA014_AXQO00000000
571		┃	┃			┣	━━━	━━━	━━━	━━━	━━━	Pseudomonas aeruginosa BWHPSA015	Pseudomonas_aeruginosa_BWHPSA015_AXQN00000000
572		┃	┃			┣	━━━	━━━	━━━	━━━	━━━	Pseudomonas aeruginosa BWHPSA016	Pseudomonas_aeruginosa_BWHPSA016_AXQM00000000
573		┃	┃			┣	━━━	━━━	━━━	━━━	━━━	Pseudomonas aeruginosa BWHPSA017	Pseudomonas_aeruginosa_BWHPSA017_AXQL00000000
574		┃	┃			┣	━━━	━━━	━━━	━━━	━━━	Pseudomonas aeruginosa BWHPSA018	Pseudomonas_aeruginosa_BWHPSA018_AXQK00000000
575		┃	┃			┣	━━━	━━━	━━━	━━━	━━━	Pseudomonas aeruginosa BWHPSA019	Pseudomonas_aeruginosa_BWHPSA019_AXQJ00000000
576		┃	┃			┣	━━━	━━━	━━━	━━━	━━━	Pseudomonas aeruginosa BWHPSA020	Pseudomonas_aeruginosa_BWHPSA020_AXQI00000000
577		┃	┃			┣	━━━	━━━	━━━	━━━	━━━	Pseudomonas aeruginosa BWHPSA021	Pseudomonas_aeruginosa_BWHPSA021_AXQH00000000
578		┃	┃			┣	━━━	━━━	━━━	━━━	━━━	Pseudomonas aeruginosa BWHPSA022	Pseudomonas_aeruginosa_BWHPSA022_AXQG00000000
579		┃	┃			┣	━━━	━━━	━━━	━━━	━━━	Pseudomonas aeruginosa BWHPSA023	Pseudomonas_aeruginosa_BWHPSA023_AXQF00000000
580		┃	┃			┣	━━━	━━━	━━━	━━━	━━━	Pseudomonas aeruginosa BWHPSA024	Pseudomonas_aeruginosa_BWHPSA024_AXQE00000000
581		┃	┃			┣	━━━	━━━	━━━	━━━	━━━	Pseudomonas aeruginosa BWHPSA025	Pseudomonas_aeruginosa_BWHPSA025_AXQD00000000
582		┃	┃			┣	━━━	━━━	━━━	━━━	━━━	Pseudomonas aeruginosa BWHPSA026	Pseudomonas_aeruginosa_BWHPSA026_AXQC00000000
583		┃	┃			┣	━━━	━━━	━━━	━━━	━━━	Pseudomonas aeruginosa BWHPSA027	Pseudomonas_aeruginosa_BWHPSA027_AXQB00000000
584		┃	┃			┣	━━━	━━━	━━━	━━━	━━━	Pseudomonas aeruginosa BWHPSA028	Pseudomonas_aeruginosa_BWHPSA028_AXQA00000000
585		┃	┃			┣	━━━	━━━	━━━	━━━	━━━	Pseudomonas aeruginosa BWHPSA037	Pseudomonas_aeruginosa_BWHPSA037_AZZQ00000000
586		┃	┃			┣	━━━	━━━	━━━	━━━	━━━	Pseudomonas aeruginosa BWHPSA038	Pseudomonas_aeruginosa_BWHPSA038_AZZP00000000
587		┃	┃			┣	━━━	━━━	━━━	━━━	━━━	Pseudomonas aeruginosa BWHPSA039	Pseudomonas_aeruginosa_BWHPSA039_AZZO00000000
588		┃	┃			┣	━━━	━━━	━━━	━━━	━━━	Pseudomonas aeruginosa BWHPSA040	Pseudomonas_aeruginosa_BWHPSA040_AZZN00000000
589		┃	┃			┣	━━━	━━━	━━━	━━━	━━━	Pseudomonas aeruginosa BWHPSA041	Pseudomonas_aeruginosa_BWHPSA041_AZZM00000000
590		┃	┃			┣	━━━	━━━	━━━	━━━	━━━	Pseudomonas aeruginosa BWHPSA042	Pseudomonas_aeruginosa_BWHPSA042_AZZL00000000
591		┃	┃			┣	━━━	━━━	━━━	━━━	━━━	Pseudomonas aeruginosa BWHPSA043	Pseudomonas_aeruginosa_BWHPSA043_AZZK00000000
592		┃	┃			┣	━━━	━━━	━━━	━━━	━━━	Pseudomonas aeruginosa BWHPSA044	Pseudomonas_aeruginosa_BWHPSA044_AZZJ00000000
593		┃	┃			┣	━━━	━━━	━━━	━━━	━━━	Pseudomonas aeruginosa BWHPSA045	Pseudomonas_aeruginosa_BWHPSA045_AZZI00000000
594		┃	┃			┣	━━━	━━━	━━━	━━━	━━━	Pseudomonas aeruginosa BWHPSA046	Pseudomonas_aeruginosa_BWHPSA046_AZZH00000000
595		┃	┃			┣	━━━	━━━	━━━	━━━	━━━	Pseudomonas aeruginosa BWHPSA047	Pseudomonas_aeruginosa_BWHPSA047_AZZG00000000
596		┃	┃			┣	━━━	━━━	━━━	━━━	━━━	Pseudomonas aeruginosa BWHPSA048	Pseudomonas_aeruginosa_BWHPSA048_AZZF00000000
597		┃	┃			┣	━━━	━━━	━━━	━━━	━━━	Pseudomonas aeruginosa C20	Pseudomonas_aeruginosa_C20_AXOV00000000
598		┃	┃			┣	━━━	━━━	━━━	━━━	━━━	Pseudomonas aeruginosa C23	Pseudomonas_aeruginosa_C23_AXOU00000000
599		┃	┃			┣	━━━	━━━	━━━	━━━	━━━	Pseudomonas aeruginosa C3719	Pseudomonas_aeruginosa_C3719_AAKV00000000
600		┃	┃			┣	━━━	━━━	━━━	━━━	━━━	Pseudomonas aeruginosa C40	Pseudomonas_aeruginosa_C40_AXOT00000000
601		┃	┃			┣	━━━	━━━	━━━	━━━	━━━	Pseudomonas aeruginosa C41	Pseudomonas_aeruginosa_C41_AXOS00000000
602		┃	┃			┣	━━━	━━━	━━━	━━━	━━━	Pseudomonas aeruginosa C48	Pseudomonas_aeruginosa_C48_AXOR00000000
603		┃	┃			┣	━━━	━━━	━━━	━━━	━━━	Pseudomonas aeruginosa C51	Pseudomonas_aeruginosa_C51_AXOQ00000000
604		┃	┃			┣	━━━	━━━	━━━	━━━	━━━	Pseudomonas aeruginosa C52	Pseudomonas_aeruginosa_C52_AXOP00000000
605		┃	┃			┣	━━━	━━━	━━━	━━━	━━━	Pseudomonas aeruginosa CF127	Pseudomonas_aeruginosa_CF127_AXRO00000000
606		┃	┃			┣	━━━	━━━	━━━	━━━	━━━	Pseudomonas aeruginosa CF18	Pseudomonas_aeruginosa_CF18_AXRN00000000
607		┃	┃			┣	━━━	━━━	━━━	━━━	━━━	Pseudomonas aeruginosa CF27	Pseudomonas_aeruginosa_CF27_AXRM00000000
608		┃	┃			┣	━━━	━━━	━━━	━━━	━━━	Pseudomonas aeruginosa CF5	Pseudomonas_aeruginosa_CF5_AXRL00000000
609		┃	┃			┣	━━━	━━━	━━━	━━━	━━━	Pseudomonas aeruginosa CF614	Pseudomonas_aeruginosa_CF614_AXON00000000
610		┃	┃			┣	━━━	━━━	━━━	━━━	━━━	Pseudomonas aeruginosa CF77	Pseudomonas_aeruginosa_CF77_AXOO00000000
611		┃	┃			┣	━━━	━━━	━━━	━━━	━━━	Pseudomonas aeruginosa CF_PA39	Pseudomonas_aeruginosa_CF_PA39_JDVE00000000
612		┃	┃			┣	━━━	━━━	━━━	━━━	━━━	Pseudomonas aeruginosa CI27	Pseudomonas_aeruginosa_CI27_AKZG00000000
613		┃	┃			┣	━━━	━━━	━━━	━━━	━━━	Pseudomonas aeruginosa CIG1	Pseudomonas_aeruginosa_CIG1_AKBD00000000
614		┃	┃			┣	━━━	━━━	━━━	━━━	━━━	Pseudomonas aeruginosa DHS01	Pseudomonas_aeruginosa_DHS01_AYNE00000000
615		┃	┃			┣	━━━	━━━	━━━	━━━	━━━	Pseudomonas aeruginosa DHS29	Pseudomonas_aeruginosa_DHS29_AYON00000000
616		┃	┃			┣	━━━	━━━	━━━	━━━	━━━	Pseudomonas aeruginosa DK2	Pseudomonas_aeruginosa_DK2
617		┃	┃			┣	━━━	━━━	━━━	━━━	━━━	Pseudomonas aeruginosa DQ8	Pseudomonas_aeruginosa_DQ8_ALIO00000000
618		┃	┃			┣	━━━	━━━	━━━	━━━	━━━	Pseudomonas aeruginosa E2	Pseudomonas_aeruginosa_E2_AKZH00000000
619		┃	┃			┃							Pseudomonas_aeruginosa_E2_AXRR00000000
620		┃	┃			┣	━━━	━━━	━━━	━━━	━━━	Pseudomonas aeruginosa HB13	Pseudomonas_aeruginosa_138244_AEVV00000000
621		┃	┃			┣	━━━	━━━	━━━	━━━	━━━	Pseudomonas aeruginosa HB15	Pseudomonas_aeruginosa_152504_AEVW00000000
622		┃	┃		┏	╋	━━━	━━━	━━━	━━━	━━━	Pseudomonas aeruginosa JD303	Pseudomonas_aeruginosa_AWYU00000000
623		┃	┃		┃	┣	━━━	━━━	━━━	━━━	━━━	Pseudomonas aeruginosa JD304	Pseudomonas_aeruginosa_AWYT00000000
624		┃	┃		┃	┣	━━━	━━━	━━━	━━━	━━━	Pseudomonas aeruginosa JD306	Pseudomonas_aeruginosa_AWYS00000000
625		┃	┃		┃	┣	━━━	━━━	━━━	━━━	━━━	Pseudomonas aeruginosa JD310	Pseudomonas_aeruginosa_AWYR00000000
626		┃	┃		┃	┣	━━━	━━━	━━━	━━━	━━━	Pseudomonas aeruginosa JD312	Pseudomonas_aeruginosa_AWYQ00000000
627		┃	┃		┃	┣	━━━	━━━	━━━	━━━	━━━	Pseudomonas aeruginosa JD313	Pseudomonas_aeruginosa_AWYP00000000
628		┃	┃		┃	┣	━━━	━━━	━━━	━━━	━━━	Pseudomonas aeruginosa JD314	Pseudomonas_aeruginosa_AWYO00000000
629		┃	┃	┏	┫	┣	━━━	━━━	━━━	━━━	━━━	Pseudomonas aeruginosa JD315	Pseudomonas_aeruginosa_AWYN00000000
630		┃	┃	┃	┃	┣	━━━	━━━	━━━	━━━	━━━	Pseudomonas aeruginosa JD316	Pseudomonas_aeruginosa_AWYM00000000
631		┃	┃	┃	┃	┣	━━━	━━━	━━━	━━━	━━━	Pseudomonas aeruginosa JD317	Pseudomonas_aeruginosa_AWYL00000000
632		┃	┃	┃	┃	┣	━━━	━━━	━━━	━━━	━━━	Pseudomonas aeruginosa JD318	Pseudomonas_aeruginosa_AWYK00000000
633		┃	┃	┃	┃	┣	━━━	━━━	━━━	━━━	━━━	Pseudomonas aeruginosa JD320	Pseudomonas_aeruginosa_AWYJ00000000
634		┃	┃	┃	┃	┣	━━━	━━━	━━━	━━━	━━━	Pseudomonas aeruginosa JD322	Pseudomonas_aeruginosa_AWYV00000000
635		┃	┃	┃	┃	┣	━━━	━━━	━━━	━━━	━━━	Pseudomonas aeruginosa JD323	Pseudomonas_aeruginosa_AWYW00000000
636		┃	┃	┃	┃	┣	━━━	━━━	━━━	━━━	━━━	Pseudomonas aeruginosa JD324	Pseudomonas_aeruginosa_AWYX00000000
637		┃	┃	┃	┃	┣	━━━	━━━	━━━	━━━	━━━	Pseudomonas aeruginosa JD325	Pseudomonas_aeruginosa_AWYY00000000
638		┃	┃	┃	┃	┣	━━━	━━━	━━━	━━━	━━━	Pseudomonas aeruginosa JD326	Pseudomonas_aeruginosa_AWYZ00000000
639		┃	┃	┃	┃	┣	━━━	━━━	━━━	━━━	━━━	Pseudomonas aeruginosa JD328	Pseudomonas_aeruginosa_AWZA00000000
640		┃	┃	┃	┃	┣	━━━	━━━	━━━	━━━	━━━	Pseudomonas aeruginosa JD329	Pseudomonas_aeruginosa_AWZB00000000
641		┃	┃	┃	┃	┣	━━━	━━━	━━━	━━━	━━━	Pseudomonas aeruginosa JD331	Pseudomonas_aeruginosa_AWZC00000000
642		┃	┃	┃	┃	┣	━━━	━━━	━━━	━━━	━━━	Pseudomonas aeruginosa JD332	Pseudomonas_aeruginosa_AWZD00000000
643		┃	┃	┃	┃	┣	━━━	━━━	━━━	━━━	━━━	Pseudomonas aeruginosa JD333	Pseudomonas_aeruginosa_AWZE00000000
644		┃	┃	┃	┃	┣	━━━	━━━	━━━	━━━	━━━	Pseudomonas aeruginosa JD334	Pseudomonas_aeruginosa_AWZF00000000
645		┃	┃	┃	┃	┣	━━━	━━━	━━━	━━━	━━━	Pseudomonas aeruginosa JD335	Pseudomonas_aeruginosa_AWZG00000000
646		┃	┃	┃	┃	┣	━━━	━━━	━━━	━━━	━━━	Pseudomonas aeruginosa JJ692	Pseudomonas_aeruginosa_JJ692_AXRH00000000
647		┃	┃	┃	┃	┣	━━━	━━━	━━━	━━━	━━━	Pseudomonas aeruginosa LCT-PA102	Pseudomonas_aeruginosa_LCT_PA102_AJKG00000000
648		┃	┃	┃	┃	┣	━━━	━━━	━━━	━━━	━━━	Pseudomonas aeruginosa LCT-PA220	Pseudomonas_aeruginosa_LCT_PA220_ATJT00000000
649		┃	┃	┃	┃	┣	━━━	━━━	━━━	━━━	━━━	Pseudomonas aeruginosa LCT-PA41	Pseudomonas_aeruginosa_LCT_PA41_ATJU00000000
650		┃	┃	┃	┃	┣	━━━	━━━	━━━	━━━	━━━	Pseudomonas aeruginosa LES431	Pseudomonas_aeruginosa_LES431
651		┃	┃	┃	┃	┣	━━━	━━━	━━━	━━━	━━━	Pseudomonas aeruginosa LESB58	Pseudomonas_aeruginosa_LESB58
652		┃	┃	┃	┃	┣	━━━	━━━	━━━	━━━	━━━	Pseudomonas aeruginosa M18	Pseudomonas_aeruginosa_M18
653		┃	┃	┃	┃	┣	━━━	━━━	━━━	━━━	━━━	Pseudomonas aeruginosa M8A.1	Pseudomonas_aeruginosa_M8A_1_AXPA00000000
654		┃	┃	┃	┃	┣	━━━	━━━	━━━	━━━	━━━	Pseudomonas aeruginosa M8A.2	Pseudomonas_aeruginosa_M8A_2_AXOZ00000000
655		┃	┃	┃	┃	┣	━━━	━━━	━━━	━━━	━━━	Pseudomonas aeruginosa M8A.3	Pseudomonas_aeruginosa_M8A_3_AXOY00000000
656		┃	┃	┃	┃	┣	━━━	━━━	━━━	━━━	━━━	Pseudomonas aeruginosa M8A.4	Pseudomonas_aeruginosa_M8A_4_AXOX00000000
657		┃	┃	┃	┃	┣	━━━	━━━	━━━	━━━	━━━	Pseudomonas aeruginosa M9A.1	Pseudomonas_aeruginosa_M9A_1_AXOW00000000
658		┃	┃	┃	┃	┣	━━━	━━━	━━━	━━━	━━━	Pseudomonas aeruginosa MH27	Pseudomonas_aeruginosa_MH27_CBTR000000000
659		┃	┃	┃	┃	┣	━━━	━━━	━━━	━━━	━━━	Pseudomonas aeruginosa MH38	Pseudomonas_aeruginosa_MH38_CBTQ000000000
660		┃	┃	┃	┃	┣	━━━	━━━	━━━	━━━	━━━	Pseudomonas aeruginosa MRW44.1	Pseudomonas_aeruginosa_MRW44_1_ALBW00000000
661		┃	┃	┃	┃	┣	━━━	━━━	━━━	━━━	━━━	Pseudomonas aeruginosa MSH-10	Pseudomonas_aeruginosa_MSH_10_ASWW00000000
662		┃	┃	┃	┃	┣	━━━	━━━	━━━	━━━	━━━	Pseudomonas aeruginosa MSH10	Pseudomonas_aeruginosa_MSH10_AXRP00000000
663		┃	┃	┃	┃	┣	━━━	━━━	━━━	━━━	━━━	Pseudomonas aeruginosa MSH3	Pseudomonas_aeruginosa_MSH3_AXRQ00000000
664		┃	┃	┃	┃	┣	━━━	━━━	━━━	━━━	━━━	Pseudomonas aeruginosa MTB-1	Pseudomonas_aeruginosa_MTB
665		┃	┃	┃	┃	┣	━━━	━━━	━━━	━━━	━━━	Pseudomonas aeruginosa N002	Pseudomonas_aeruginosa_N002_ALBV00000000
666		┃	┃	┃	┃	┣	━━━	━━━	━━━	━━━	━━━	Pseudomonas aeruginosa NCGM2.S1	Pseudomonas_aeruginosa_NCGM2_S1
667		┃	┃	┃	┃	┣	━━━	━━━	━━━	━━━	━━━	Pseudomonas aeruginosa NCMG1179	Pseudomonas_aeruginosa_NCMG1179_BADP00000000
668		┃	┃	┃	┃	┣	━━━	━━━	━━━	━━━	━━━	Pseudomonas aeruginosa PA1	Pseudomonas_aeruginosa_PA1
669		┃	┃	┃	┃	┣	━━━	━━━	━━━	━━━	━━━	Pseudomonas aeruginosa PA14	Pseudomonas_aeruginosa_PA14_ASWV00000000
670		┃	┃	┃	┃	┣	━━━	━━━	━━━	━━━	━━━	Pseudomonas aeruginosa PA1R	Pseudomonas_aeruginosa_PA1R
671		┃	┃	┃	┃	┣	━━━	━━━	━━━	━━━	━━━	Pseudomonas aeruginosa PA21_ST175	Pseudomonas_aeruginosa_PA21_ST175_AOIH00000000
672		┃	┃	┃	┃	┣	━━━	━━━	━━━	━━━	━━━	Pseudomonas aeruginosa PA45	Pseudomonas_aeruginosa_PA45_APMD00000000
673		┃	┃	┃	┃	┣	━━━	━━━	━━━	━━━	━━━	Pseudomonas aeruginosa PA7	Pseudomonas_aeruginosa_PA7
674		┃	┃	┃	┃	┣	━━━	━━━	━━━	━━━	━━━	Pseudomonas aeruginosa PABL056	Pseudomonas_aeruginosa_PABL056_ALPS00000000
675		┃	┃	┃	┃	┣	━━━	━━━	━━━	━━━	━━━	Pseudomonas aeruginosa PACS2	Pseudomonas_aeruginosa_PACS2_AAQW00000000
676		┃	┃	┃	┃	┣	━━━	━━━	━━━	━━━	━━━	Pseudomonas aeruginosa PADK2_CF510	Pseudomonas_aeruginosa_PADK2_CF510_AJHI00000000
677		┃	┃	┃	┃	┣	━━━	━━━	━━━	━━━	━━━	Pseudomonas aeruginosa PAK	Pseudomonas_aeruginosa_PAK_ASWU00000000
678		┃	┃	┃	┃	┃							Pseudomonas_aeruginosa_PAK_AZUG00000000
679		┃	┃	┃	┃	┃	┏	━━━	━━━	━━━	━━━	Pseudomonas aeruginosa PAO1	Pseudomonas_aeruginosa
680		┃	┃	┃	┃	┃	┃						Pseudomonas_aeruginosa_PAO1_ASJY00000000
681		┃	┃	┃	┃	┃	┣	━━━	━━━	━━━	━━━	Pseudomonas aeruginosa BK1	Pseudomonas_aeruginosa_BK1_JBTQ00000000
682		┃	┃	┃	┃	┣	╋	━━━	━━━	━━━	━━━	Pseudomonas aeruginosa MPAO1/P1	Pseudomonas_aeruginosa_MPAO1_P1_AHKM00000000
683		┃	┃	┃	┃	┃	┣	━━━	━━━	━━━	━━━	Pseudomonas aeruginosa MPAO1/P2	Pseudomonas_aeruginosa_MPAO1_P2_AHKN00000000
684		┃	┃	┃	┃	┃	┣	━━━	━━━	━━━	━━━	Pseudomonas aeruginosa PAO1-CipR	Pseudomonas_aeruginosa_PAO1_CipR_ASJG00000000
685		┃	┃	┃	┃	┃	┣	━━━	━━━	━━━	━━━	Pseudomonas aeruginosa PAO1-VE13	Pseudomonas_aeruginosa_PAO1_VE13
686		┃	┃	┃	┃	┃	┗	━━━	━━━	━━━	━━━	Pseudomonas aeruginosa PAO1-VE2	Pseudomonas_aeruginosa_PAO1_VE2
687		┃	┃	┃	┃	┣	━━━	━━━	━━━	━━━	━━━	Pseudomonas aeruginosa PAO579	Pseudomonas_aeruginosa_PAO579_ALOF00000000
688		┃	┃	┃	┃	┣	━━━	━━━	━━━	━━━	━━━	Pseudomonas aeruginosa PAO581	Pseudomonas_aeruginosa_PAO581
689		┃	┃	┃	┃	┣	━━━	━━━	━━━	━━━	━━━	Pseudomonas aeruginosa PAb1	Pseudomonas_aeruginosa_PAb1_ABKZ00000000
690		┃	┃	┃	┃	┣	━━━	━━━	━━━	━━━	━━━	Pseudomonas aeruginosa PFK10	Pseudomonas_aeruginosa_PFK10_AZBM00000000
691		┃	┃	┃	┃	┣	━━━	━━━	━━━	━━━	━━━	Pseudomonas aeruginosa PGPR2	Pseudomonas_aeruginosa_PGPR2_ASQO00000000
692		┃	┃	┃	┃	┣	━━━	━━━	━━━	━━━	━━━	Pseudomonas aeruginosa PK6	Pseudomonas_aeruginosa_PK6_AZBN00000000
693		┃	┃	┃	┃	┣	━━━	━━━	━━━	━━━	━━━	Pseudomonas aeruginosa PS42	Pseudomonas_aeruginosa_PS42_AZZD00000000
694		┃	┃	┃	┃	┣	━━━	━━━	━━━	━━━	━━━	Pseudomonas aeruginosa PS50	Pseudomonas_aeruginosa_PS50_AZZC00000000
695		┃	┃	┃	┃	┣	━━━	━━━	━━━	━━━	━━━	Pseudomonas aeruginosa RB-48	Pseudomonas_aeruginosa_RB_48_AZYL00000000
696		┃	┃	┃	┃	┣	━━━	━━━	━━━	━━━	━━━	Pseudomonas aeruginosa RP73	Pseudomonas_aeruginosa_RP73
697		┃	┃	┃	┃	┣	━━━	━━━	━━━	━━━	━━━	Pseudomonas aeruginosa S35004	Pseudomonas_aeruginosa_S35004_AXRD00000000
698		┃	┃	┃	┃	┣	━━━	━━━	━━━	━━━	━━━	Pseudomonas aeruginosa S54485	Pseudomonas_aeruginosa_S54485_AXRI00000000
699		┃	┃	┃	┃	┣	━━━	━━━	━━━	━━━	━━━	Pseudomonas aeruginosa SCV20265	Pseudomonas_aeruginosa_SCV20265
700		┃	┃	┃	┃	┣	━━━	━━━	━━━	━━━	━━━	Pseudomonas aeruginosa SG17M	Pseudomonas_aeruginosa_SG17M_JALF00000000
701		┃	┃	┃	┃	┣	━━━	━━━	━━━	━━━	━━━	Pseudomonas aeruginosa SJTD-1	Pseudomonas_aeruginosa_SJTD_1_AKCM00000000
702		┃	┃	┃	┃	┣	━━━	━━━	━━━	━━━	━━━	Pseudomonas aeruginosa U2504	Pseudomonas_aeruginosa_U2504_AXRG00000000
703		┃	┃	┃	┃	┣	━━━	━━━	━━━	━━━	━━━	Pseudomonas aeruginosa UCBPP-PA14	Pseudomonas_aeruginosa_UCBPP-PA14
704		┃	┃	┃	┃	┣	━━━	━━━	━━━	━━━	━━━	Pseudomonas aeruginosa UDL	Pseudomonas_aeruginosa_UDL_AXRJ00000000
705		┃	┃	┃	┃	┣	━━━	━━━	━━━	━━━	━━━	Pseudomonas aeruginosa VRFPA01	Pseudomonas_aeruginosa_VRFPA01_AOBK00000000
706		┃	┃	┃	┃	┣	━━━	━━━	━━━	━━━	━━━	Pseudomonas aeruginosa VRFPA02	Pseudomonas_aeruginosa_VRFPA02_AQHM00000000
707		┃	┃	┃	┃	┣	━━━	━━━	━━━	━━━	━━━	Pseudomonas aeruginosa VRFPA03	Pseudomonas_aeruginosa_VRFPA03_ATNK00000000																							==
708		┃	┃	┃	┃	┣	━━━	━━━	━━━	━━━	━━━	Pseudomonas aeruginosa VRFPA04	Pseudomonas_aeruginosa_VRFPA04_AWWZ00000000
709		┃	┃	┃	┃	┣	━━━	━━━	━━━	━━━	━━━	Pseudomonas aeruginosa VRFPA05	Pseudomonas_aeruginosa_VRFPA05_AXZJ00000000
710		┃	┃	┃	┃	┣	━━━	━━━	━━━	━━━	━━━	Pseudomonas aeruginosa VRFPA06	Pseudomonas_aeruginosa_VRFPA06_AYSK00000000
711		┃	┃	┃	┃	┣	━━━	━━━	━━━	━━━	━━━	Pseudomonas aeruginosa VRFPA07	Pseudomonas_aeruginosa_VRFPA07_AZBO00000000
712		┃	┃	┃	┃	┣	━━━	━━━	━━━	━━━	━━━	Pseudomonas aeruginosa VRFPA08	Pseudomonas_aeruginosa_VRFPA08_AZHU00000000
713		┃	┃	┃	┃	┣	━━━	━━━	━━━	━━━	━━━	Pseudomonas aeruginosa VRFPA09	Pseudomonas_aeruginosa_VRFPA09_JAAO00000000
714		┃	┃	┃	┃	┣	━━━	━━━	━━━	━━━	━━━	Pseudomonas aeruginosa WC55	Pseudomonas_aeruginosa_WC55_ATAQ00000000
715		┃	┃	┃	┃	┣	━━━	━━━	━━━	━━━	━━━	Pseudomonas aeruginosa X13273	Pseudomonas_aeruginosa_X13273_AXRC00000000
716		┃	┃	┃	┃	┣	━━━	━━━	━━━	━━━	━━━	Pseudomonas aeruginosa X24509	Pseudomonas_aeruginosa_X24509_AXRK00000000
717		┃	┃	┃	┃	┣	━━━	━━━	━━━	━━━	━━━	Pseudomonas aeruginosa XMG	Pseudomonas_aeruginosa_XMG_AJXX00000000
718		┃	┃	┃	┃	┣	━━━	━━━	━━━	━━━	━━━	Pseudomonas aeruginosa Z61	Pseudomonas_aeruginosa_Z61_AZZE00000000
719		┃	┃	┃	┃	┣	━━━	━━━	━━━	━━━	━━━	Pseudomonas aeruginosa c7447m	Pseudomonas_aeruginosa_c7447m
720		┃	┃	┃	┃	┣	━━━	━━━	━━━	━━━	━━━	Pseudomonas aeruginosa str. C 1334	Pseudomonas_aeruginosa_ASQT00000000
721		┃	┃	┃	┃	┣	━━━	━━━	━━━	━━━	━━━	Pseudomonas aeruginosa str. C 1426	Pseudomonas_aeruginosa_ASRD00000000
722		┃	┃	┃	┃	┣	━━━	━━━	━━━	━━━	━━━	Pseudomonas aeruginosa str. C 1433	Pseudomonas_aeruginosa_ASRC00000000
723		┃	┃	┃	┃	┣	━━━	━━━	━━━	━━━	━━━	Pseudomonas aeruginosa str. C 763	Pseudomonas_aeruginosa_ASQS00000000
724		┃	┃	┃	┃	┣	━━━	━━━	━━━	━━━	━━━	Pseudomonas aeruginosa str. E2UoS	Pseudomonas_aeruginosa_ASQV00000000
725		┃	┃	┃	┃	┣	━━━	━━━	━━━	━━━	━━━	Pseudomonas aeruginosa str. J 1385	Pseudomonas_aeruginosa_ASRB00000000
726		┃	┃	┃	┃	┣	━━━	━━━	━━━	━━━	━━━	Pseudomonas aeruginosa str. J 1532	Pseudomonas_aeruginosa_ASQZ00000000
727		┃	┃	┃	┃	┣	━━━	━━━	━━━	━━━	━━━	Pseudomonas aeruginosa str. MSH 10	Pseudomonas_aeruginosa_ASQX00000000
728		┃	┃	┃	┃	┣	━━━	━━━	━━━	━━━	━━━	Pseudomonas aeruginosa str. MSH 3	Pseudomonas_aeruginosa_ASQU00000000
729		┃	┃	┃	┃	┣	┳	━━━	━━━	━━━	━━━	Pseudomonas aeruginosa str. PA 17	Pseudomonas_aeruginosa_ASQY00000000
730		┃	┃	┃	┃	┃	┗	━━━	━━━	━━━	━━━	Pseudomonas aeruginosa str. PA 17(small_colony_variant)	Pseudomonas_aeruginosa_ASRA00000000
731		┃	┃	┃	┃	┣	━━━	━━━	━━━	━━━	━━━	Pseudomonas aeruginosa str. PA 62	Pseudomonas_aeruginosa_ASQW00000000
732		┃	┃	┃	┃	┗	━━━	━━━	━━━	━━━	━━━	Pseudomonas aeruginosa str. Stone 130	Pseudomonas_aeruginosa_Stone_130_AQFN00000000
733		┃	┃	┃	┣	┳	━━━	━━━	━━━	━━━	━━━	Pseudomonas alcaligenes MRY13-0052	Pseudomonas_alcaligenes_MRY13_0052_BATO00000000
734		┃	┃	┃	┃	┗	━━━	━━━	━━━	━━━	━━━	Pseudomonas alcaligenes OT 69	Pseudomonas_alcaligenes_OT_69_ATCP00000000
735		┃	┃	┃	┣	━━━	━━━	━━━	━━━	━━━	━━━	Pseudomonas caeni DSM 24390	Pseudomonas_caeni_DSM_24390_ATXQ00000000
736		┃	┃	┃	┃	┏	━━━	━━━	━━━	━━━	━━━	Pseudomonas mendocina DLHK	Pseudomonas_mendocina_DLHK_ALKM00000000	0		4		3			4	3	1	4
737		┃	┃	┃	┣	╋	━━━	━━━	━━━	━━━	━━━	Pseudomonas mendocina NK-01	Pseudomonas_mendocina_NK_01
738		┃	┃	┃	┃	┣	━━━	━━━	━━━	━━━	━━━	Pseudomonas mendocina S5.2	Pseudomonas_mendocina_S5_2_AMCD00000000
739		┃	┃	┃	┃	┗	━━━	━━━	━━━	━━━	━━━	Pseudomonas mendocina ymp	Pseudomonas_mendocina_ymp	0		4		3			4	3	1	4
740		┃	┃	┃	┣	━━━	┳	━━━	━━━	━━━	━━━	Pseudomonas nitroreducens HBP1	Pseudomonas_nitroreducens_HBP1_AZRU00000000
741		┃	┃	┃	┃		┗	━━━	━━━	━━━	━━━	Pseudomonas nitroreducens TX1	Pseudomonas_TX1_AMZB00000000
742		┃	┃	┃	┃	┏	━━━	━━━	━━━	━━━	━━━	Pseudomonas oleovorans MOIL14HWK12	Pseudomonas_oleovorans_MOIL14HWK12_AZOB00000000
743		┃	┃	┃	┣	┻	┳	━━━	━━━	━━━	━━━	Pseudomonas pseudoalcaligenes CECT 5344	Pseudomonas_pseudoalcaligenes_CECT_5344_CAIG00000000
744		┃	┃	┃	┃		┗	━━━	━━━	━━━	━━━	Pseudomonas pseudoalcaligenes KF707	Pseudomonas_pseudoalcaligenes_KF707_AJMR00000000
745		┃	┃	┃	┗	┳	━━━	━━━	━━━	━━━	━━━	Pseudomonas resinovorans DSM 21078	Pseudomonas_resinovorans_DSM_21078_AUIE00000000
746		┃	┃	┃		┗	━━━	━━━	━━━	━━━	━━━	Pseudomonas resinovorans NBRC 106553	Pseudomonas_resinovorans_NBRC_106553
747		┃	┃	┣	━━━	━━━	━━━	━━━	━━━	━━━	━━━	Pseudomonas agarici NCPPB 2289	Pseudomonas_agarici_NCPPB_2289_AKBQ00000000	0		0						4	1	4	0		3									==
748		┃	┃	┣	━━━	━━━	━━━	━━━	━━━	━━━	━━━	Pseudomonas alcaliphila 34	Pseudomonas_alcaliphila_34_ANGB00000000
749		┃	┃	┣	━━━	━━━	━━━	━━━	━━━	━━━	━━━	Pseudomonas azotifigens DSM 17556	Pseudomonas_azotifigens_DSM_17556_AUDU00000000
750		┃	┃	┣	┳	━━━	━━━	━━━	━━━	━━━	━━━	Pseudomonas brassicacearum 51MFCVI2.1	Pseudomonas_brassicacearum_51MFCVI2_1_AZOC00000000	0		4		4						4
751		┃	┃	┃	┗	━━━	━━━	━━━	━━━	━━━	━━━	Pseudomonas brassicacearum subsp. brassicacearum NFM421	Pseudomonas_brassicacearum_NFM421	0		4		4						4
752		┃	┃	┃		┏	━━━	━━━	━━━	━━━	━━━	Pseudomonas chlororaphis O6	Pseudomonas_chlororaphis_O6_AHOT00000000
753		┃	┃	┃		┣	━━━	━━━	━━━	━━━	━━━	Pseudomonas chlororaphis YL-1	Pseudomonas_chlororaphis_YL_1_AWWJ00000000
754		┃	┃	┃	┏	╋	━━━	━━━	━━━	━━━	━━━	Pseudomonas chlororaphis subsp. aurantiaca PB-St2	Pseudomonas_chlororaphis_aurantiaca_PB_St2_AYUD00000000
755		┃	┃	┣	┫	┣	━━━	━━━	━━━	━━━	━━━	Pseudomonas chlororaphis subsp. aureofaciens 30-84	Pseudomonas_chlororaphis_aureofaciens_30_84_AHHJ00000000
756		┃	┃	┃	┃	┗	━━━	━━━	━━━	━━━	━━━	Pseudomonas chlororaphis subsp. chlororaphis GP72	Pseudomonas_chlororaphis_GP72_AHAY00000000
757		┃	┃	┃	┗	┳	━━━	━━━	━━━	━━━	━━━	Pseudomonas fragi A22	Pseudomonas_fragi_A22_AHZY00000000
758		┃	┃	┃		┗	━━━	━━━	━━━	━━━	━━━	Pseudomonas fragi B25	Pseudomonas_fragi_B25_AHZX00000000	0					4					0
759		┃	┃	┣	━━━	━━━	━━━	━━━	━━━	━━━	━━━	Pseudomonas cremoricolorata DSM 17059	Pseudomonas_cremoricolorata_DSM_17059_AUEA00000000
760		┃	┃	┣	━━━	━━━	━━━	━━━	━━━	━━━	━━━	Pseudomonas entomophila L48	Pseudomonas_entomophila_L48
761		┃	┃	┣	━━━	━━━	━━━	━━━	━━━	━━━	━━━	Pseudomonas extremaustralis 14-3 substr. 14-3b	Pseudomonas_extremaustralis_14_3_substr__14_3b_AHIP00000000	0										4
762		┃	┃	┃	┏	━━━	━━━	━━━	━━━	━━━	━━━	Pseudomonas corrugata CFBP 5454	Pseudomonas_corrugata_CFBP_5454_ATKI00000000
763		┃	┃	┃	┃	┏	━━━	━━━	━━━	━━━	━━━	Pseudomonas fluorescens A506	Pseudomonas_fluorescens_A506	0										4
764		┃	┃	┃	┃	┣	━━━	━━━	━━━	━━━	━━━	Pseudomonas fluorescens BBc6R8	Pseudomonas_fluorescens_BBc6R8_AKXH00000000	0										4	0
765		┃	┃	┃	┃	┣	━━━	━━━	━━━	━━━	━━━	Pseudomonas fluorescens BRIP34879	Pseudomonas_fluorescens_BRIP34879_AMZW00000000	0										4
766		┃	┃	┃	┃	┣	━━━	━━━	━━━	━━━	━━━	Pseudomonas fluorescens BS2	Pseudomonas_fluorescens_BS2_AMZG00000000	0										4
767		┃	┃	┃	┃	┣	━━━	━━━	━━━	━━━	━━━	Pseudomonas fluorescens F113	Pseudomonas_fluorescens_F113	0		4		4						4
768		┃	┃	┃	┃	┣	━━━	━━━	━━━	━━━	━━━	Pseudomonas fluorescens FH5	Pseudomonas_libanensis_FH5_AOJA00000000	0										4
769		┃	┃	┃	┃	┣	━━━	━━━	━━━	━━━	━━━	Pseudomonas fluorescens HK44	Pseudomonas_fluorescens_HK44_AFOY00000000
770		┃	┃	┃	┃	┣	━━━	━━━	━━━	━━━	━━━	Pseudomonas fluorescens LMG 5329	Pseudomonas_fluorescens_LMG_5329_ASGY00000000	0					3					4	0
771		┃	┃	┃	┃	┣	━━━	━━━	━━━	━━━	━━━	Pseudomonas fluorescens NCIMB 11764	Pseudomonas_fluorescens_NCIMB_11764_ALWP00000000
772		┃	┃	┃	┃	┣	━━━	━━━	━━━	━━━	━━━	Pseudomonas fluorescens NZ007	Pseudomonas_fluorescens_NZ007_AKBR00000000	0										4
773		┃	┃	┃	┃	┣	━━━	━━━	━━━	━━━	━━━	Pseudomonas fluorescens NZ011	Pseudomonas_fluorescens_NZ011_AJXJ00000000
774		┃	┃	┃	┃	┣	━━━	━━━	━━━	━━━	━━━	Pseudomonas fluorescens NZ052	Pseudomonas_fluorescens_NZ052_AJXH00000000	0										0	1
775		┃	┃	┃	┣	╋	━━━	━━━	━━━	━━━	━━━	Pseudomonas fluorescens NZI7	Pseudomonas_fluorescens_NZ17_AJXF00000000
776		┃	┃	┃	┃	┣	━━━	━━━	━━━	━━━	━━━	Pseudomonas fluorescens Pf0-1	Pseudomonas_fluorescens_Pf0_1
777		┃	┃	┃	┃	┣	━━━	━━━	━━━	━━━	━━━	Pseudomonas fluorescens Pf29Arp	Pseudomonas_fluorescens_Pf29Arp_ANOR00000000	0		4		4						0
778		┃	┃	┃	┃	┣	━━━	━━━	━━━	━━━	━━━	Pseudomonas fluorescens Q2-87	Pseudomonas_fluorescens_Q2_87_AGBM00000000	0		4		3						4
779		┃	┃	┃	┃	┣	━━━	━━━	━━━	━━━	━━━	Pseudomonas fluorescens Q8r1-96	Pseudomonas_fluorescens_Q8r1_96_AHPO00000000	0		4		4						4
780		┃	┃	┣	┫	┣	━━━	━━━	━━━	━━━	━━━	Pseudomonas fluorescens R124	Pseudomonas_fluorescens_R124_ALYL00000000	0			3		0					4
781		┃	┃	┃	┃	┣	━━━	━━━	━━━	━━━	━━━	Pseudomonas fluorescens S12	Pseudomonas_fluorescens_S12_AVFN00000000	2		4		4						4
782		┃	┃	┃	┃	┣	━━━	━━━	━━━	━━━	━━━	Pseudomonas fluorescens SBW25	Pseudomonas_fluorescens_SBW25	1					2																				0
783		┣	┫	┃	┃	┣	━━━	━━━	━━━	━━━	━━━	Pseudomonas fluorescens SS101	Pseudomonas_fluorescens_SS101_AHPN00000000	0										3
784		┃	┣	┫	┃	┣	━━━	━━━	━━━	━━━	━━━	Pseudomonas fluorescens WH6	Pseudomonas_fluorescens_WH6_AEAZ00000000	1										3															0
785		┃	┃	┃	┃	┣	━━━	━━━	━━━	━━━	━━━	Pseudomonas fluorescens Wayne1	Pseudomonas_fluorescens_Wayne1_CADW00000000
786		┃	┃	┃	┃	┃							Pseudomonas_fluorescens_Wayne1_CADX00000000
787		┃	┃	┃	┃	┗	━━━	━━━	━━━	━━━	━━━	Pseudomonas fluorescens Wood1R	Pseudomonas_fluorescens_CAFF00000000	0		4		4						4
788		┃	┃	┃	┣	┳	━━━	━━━	━━━	━━━	━━━	Pseudomonas mandelii 36MFCvi1.1	Pseudomonas_mandelii_36MFCvi1_1_ARLP00000000
789		┃	┃	┃	┃	┗	━━━	━━━	━━━	━━━	━━━	Pseudomonas mandelii JR-1	Pseudomonas_mandelii_JR_1_AJFM00000000
790		┃	┃	┃	┣	━━━	━━━	━━━	━━━	━━━	━━━	Pseudomonas poae RE*1-1-14	Pseudomonas_poae_RE_1_1_14	0										4
791		┃	┃	┃	┣	┳	━━━	━━━	━━━	━━━	━━━	Pseudomonas protegens CHA0	Pseudomonas_fluorescens_CHA0
792		┃	┃	┃	┃	┗	━━━	━━━	━━━	━━━	━━━	Pseudomonas protegens Pf-5	Pseudomonas_fluorescens_Pf-5
793		┃	┃	┃	┣	━━━	━━━	━━━	━━━	━━━	━━━	Pseudomonas sp. FH1	Pseudomonas_extremorientalis_FH1_AOHM00000000	0					3					4	0
794		┃	┃	┃	┣	━━━	━━━	━━━	━━━	━━━	━━━	Pseudomonas sp. FH4	Pseudomonas_brenneri_FH4_AOHN00000000	1										4
795		┃	┃	┃	┣	━━━	━━━	━━━	━━━	━━━	━━━	Pseudomonas synxantha BG33R	Pseudomonas_synxantha_BG33R_AHPP00000000	0										4
796		┃	┃	┃	┃	┏	━━━	━━━	━━━	━━━	━━━	Pseudomonas tolaasii 6264	Pseudomonas_tolaasii_6264_AKYY00000000	0										0	0				0
797		┃	┃	┃	┣	╋	━━━	━━━	━━━	━━━	━━━	Pseudomonas tolaasii NCPPB 2192	Pseudomonas_tolaasii_NCPPB_2192_AJXK00000000	==										0	==				0
798		┃	┃	┃	┃	┗	━━━	━━━	━━━	━━━	━━━	Pseudomonas tolaasii PMS117	Pseudomonas_tolaasii_PMS117_AJXG00000000	0										0	0				0
799		┃	┃	┃	┗	━━━	━━━	━━━	━━━	━━━	━━━	Pseudomonas veronii 1YdBTEX2	Pseudomonas_veronii_1YdBTEX2_AOUH00000000	1										4	0
800		┃	┃	┣	━━━	━━━	━━━	━━━	━━━	━━━	━━━	Pseudomonas gingeri NCPPB 3146	Pseudomonas_gingeri_NCPPB_3146_AKBP00000000	0								4	1	4	0
801		┃	┃	┣	━━━	━━━	━━━	━━━	━━━	━━━	━━━	Pseudomonas moraviensis R28-S	Pseudomonas_moraviensis_R28_AYMZ00000000
802		┃	┃	┣	━━━	━━━	━━━	━━━	━━━	━━━	━━━	Pseudomonas parafulva DSM 17004	Pseudomonas_parafulva_DSM_17004_AUEB00000000
803		┃	┃	┣	━━━	━━━	━━━	━━━	━━━	━━━	━━━	Pseudomonas pelagia CL-AP6	Pseudomonas_pelagia_CL_AP6_AROI00000000
804		┃	┃	┣	━━━	━━━	━━━	━━━	━━━	━━━	━━━	Pseudomonas denitrificans ATCC 13867	Pseudomonas_denitrificans_ATCC_13867
805		┃	┃	┣	━━━	━━━	━━━	━━━	━━━	━━━	━━━	Pseudomonas psychrophila HA-4	Pseudomonas_psychrophila_HA_4_ALJC00000000	0		1						3	1	3	4											0
806		┃	┃	┣	━━━	━━━	━━━	━━━	━━━	━━━	━━━	Pseudomonas psychrotolerans L19	Pseudomonas_psychrotolerans_L19_AHBD00000000
807		┃	┃	┃	┏	━━━	━━━	━━━	━━━	━━━	━━━	Pseudomonas fulva 12-X	Pseudomonas_fulva_12_X
808		┃	┃	┃	┃	┏	━━━	━━━	━━━	━━━	━━━	Pseudomonas monteilii QM	Pseudomonas_monteilii_QM_AHGZ00000000
809		┃	┃	┃	┣	╋	━━━	━━━	━━━	━━━	━━━	Pseudomonas monteilii SB3078	Pseudomonas_monteilii_SB3078
810		┃	┃	┃	┃	┗	━━━	━━━	━━━	━━━	━━━	Pseudomonas monteilii SB3101	Pseudomonas_monteilii_SB3101
811		┃	┃	┃	┣	━━━	━━━	━━━	━━━	━━━	━━━	Pseudomonas mosselii SJ10	Pseudomonas_mosselii_SJ10_AXUO00000000
812		┃	┃	┃	┣	━━━	━━━	━━━	━━━	━━━	━━━	Pseudomonas plecoglossicida NB2011	Pseudomonas_putida_NB2011_ASJX00000000
813		┃	┃	┃	┃	┏	━━━	━━━	━━━	━━━	━━━	Pseudomonas putida B001	Pseudomonas_putida_CAED00000000
814		┃	┃	┃	┃	┣	━━━	━━━	━━━	━━━	━━━	Pseudomonas putida B6-2	Pseudomonas_putida_B6_2_AGCS00000000
815		┃	┃	┃	┃	┣	━━━	━━━	━━━	━━━	━━━	Pseudomonas putida BIRD-1	Pseudomonas_putida_BIRD_1
816		┃	┃	┃	┃	┣	━━━	━━━	━━━	━━━	━━━	Pseudomonas putida CSV86	Pseudomonas_putida_AMWJ00000000
817		┃	┃	┃	┃	┣	━━━	━━━	━━━	━━━	━━━	Pseudomonas putida DOT-T1E	Pseudomonas_putida_DOT_T1E
818		┃	┃	┃	┃	┣	━━━	━━━	━━━	━━━	━━━	Pseudomonas putida F1	Pseudomonas_putida_F1
819		┃	┃	┃	┃	┣	━━━	━━━	━━━	━━━	━━━	Pseudomonas putida GB-1	Pseudomonas_putida_GB_1
820		┃	┃	┃	┃	┣	━━━	━━━	━━━	━━━	━━━	Pseudomonas putida H8234	Pseudomonas_putida_H8234
821		┃	┃	┃	┃	┣	━━━	━━━	━━━	━━━	━━━	Pseudomonas putida HB3267	Pseudomonas_putida_HB3267
822		┃	┃	┃	┃	┣	━━━	━━━	━━━	━━━	━━━	Pseudomonas putida KT2440	Pseudomonas_putida_KT2440
823		┃	┃	┣	┫	┣	━━━	━━━	━━━	━━━	━━━	Pseudomonas putida LF54	Pseudomonas_putida_LF54_AOUR00000000
824		┃	┃	┃	┃	┣	━━━	━━━	━━━	━━━	━━━	Pseudomonas putida LS46	Pseudomonas_putida_LS46_ALPV00000000
825		┃	┃	┃	┃	┣	━━━	━━━	━━━	━━━	━━━	Pseudomonas putida MR3	Pseudomonas_putida_MR3_ARYY00000000
826		┃	┃	┃	┗	╋	━━━	━━━	━━━	━━━	━━━	Pseudomonas putida MTCC 5279	Pseudomonas_putida_MTCC5279_AMZE00000000
827		┃	┃	┃		┣	━━━	━━━	━━━	━━━	━━━	Pseudomonas putida NBRC 14164	Pseudomonas_putida_NBRC_14164
828		┃	┃	┃		┣	━━━	━━━	━━━	━━━	━━━	Pseudomonas putida ND6	Pseudomonas_ND6
829		┃	┃	┃		┣	━━━	━━━	━━━	━━━	━━━	Pseudomonas putida OUS82	Pseudomonas_putida_OUS82_AZBL00000000
830		┃	┃	┃		┣	━━━	━━━	━━━	━━━	━━━	Pseudomonas putida S11	Pseudomonas_putida_S11_ALXA00000000
831		┃	┃	┃		┣	━━━	━━━	━━━	━━━	━━━	Pseudomonas putida S12	Pseudomonas_putida_S12_ALNR00000000
832		┃	┃	┃		┃							Pseudomonas_putida_S12_AYKV00000000
833		┃	┃	┃		┣	━━━	━━━	━━━	━━━	━━━	Pseudomonas putida S13.1.2	Pseudomonas_putida_S13_1_2_AVFB00000000
834		┃	┃	┃		┣	━━━	━━━	━━━	━━━	━━━	Pseudomonas putida S16	Pseudomonas_putida_S16
835		┃	┃	┃		┣	━━━	━━━	━━━	━━━	━━━	Pseudomonas putida S610	Pseudomonas_putida_S610_AYJQ00000000
836		┃	┃	┃		┣	━━━	━━━	━━━	━━━	━━━	Pseudomonas putida SJ3	Pseudomonas_putida_SJ3_AXDX00000000
837		┃	┃	┃		┣	━━━	━━━	━━━	━━━	━━━	Pseudomonas putida SJTE-1	Pseudomonas_putida_SJTE_1_AKCL00000000
838		┃	┃	┃		┣	━━━	━━━	━━━	━━━	━━━	Pseudomonas putida TRO1	Pseudomonas_putida_TRO1_APBQ00000000
839		┃	┃	┃		┣	━━━	━━━	━━━	━━━	━━━	Pseudomonas putida W619	Pseudomonas_putida_W619
840		┃	┃	┃		┗	━━━	━━━	━━━	━━━	━━━	Pseudomonas putida str. Idaho	Pseudomonas_putida_Idaho_AGFJ00000000
841		┃	┃	┣	━━━	━━━	━━━	━━━	━━━	━━━	━━━	Pseudomonas sp. 2-92(2010)	Pseudomonas_2_92_2010__AYTD00000000	0										4	1														0				1
842		┃	┃	┣	━━━	━━━	━━━	━━━	━━━	━━━	━━━	Pseudomonas sp. 2_1_26	Pseudomonas_2_1_26_ACWU00000000
843		┃	┃	┣	━━━	━━━	━━━	━━━	━━━	━━━	━━━	Pseudomonas sp. 313	Pseudomonas_313_ANBZ00000000
844		┃	┃	┣	━━━	━━━	━━━	━━━	━━━	━━━	━━━	Pseudomonas sp. 35MFCvi1.1	Pseudomonas_35MFCvi1_1_ARKL00000000
845		┃	┃	┣	━━━	━━━	━━━	━━━	━━━	━━━	━━━	Pseudomonas sp. 45MFCol3.1	Pseudomonas_45MFCol3_1_ARMZ00000000	0		3																				3
846		┃	┃	┣	━━━	━━━	━━━	━━━	━━━	━━━	━━━	Pseudomonas sp. Ag1	Pseudomonas_Ag1_AKVH00000000	0										4	0
847		┃	┃	┣	━━━	━━━	━━━	━━━	━━━	━━━	━━━	Pseudomonas sp. CBZ-4	Pseudomonas_CBZ_4_ANNV00000000	0										0
848		┃	┃	┣	━━━	━━━	━━━	━━━	━━━	━━━	━━━	Pseudomonas sp. CF149	Pseudomonas_CF149_ATLR00000000	0					3					1
849		┃	┃	┣	━━━	━━━	━━━	━━━	━━━	━━━	━━━	Pseudomonas sp. CF150	Pseudomonas_CF150_ATLQ00000000	0										4
850		┃	┃	┣	━━━	━━━	━━━	━━━	━━━	━━━	━━━	Pseudomonas sp. CF161	Pseudomonas_CF161_ATLP00000000
851		┃	┃	┣	━━━	━━━	━━━	━━━	━━━	━━━	━━━	Pseudomonas sp. CFII64	Pseudomonas_CFII64_ATLO00000000												0
852		┃	┃	┣	━━━	━━━	━━━	━━━	━━━	━━━	━━━	Pseudomonas sp. CFII68	Pseudomonas_CFII68_ATLN00000000	1		4		4						4
853		┃	┃	┣	━━━	━━━	━━━	━━━	━━━	━━━	━━━	Pseudomonas sp. CFT9	Pseudomonas_CFT9_ATLM00000000	0										4
854		┃	┃	┣	━━━	━━━	━━━	━━━	━━━	━━━	━━━	Pseudomonas sp. CMAA1215	Pseudomonas_103_AVOY00000000
855		┃	┃	┣	━━━	━━━	━━━	━━━	━━━	━━━	━━━	Pseudomonas sp. Chol1	Pseudomonas_Chol1_AMSL00000000
856		┃	┃	┣	━━━	━━━	━━━	━━━	━━━	━━━	━━━	Pseudomonas sp. FGI182	Pseudomonas_FGI182
857		┃	┃	┣	━━━	━━━	━━━	━━━	━━━	━━━	━━━	Pseudomonas sp. G5(2012)	Pseudomonas_G5_2012__APIO00000000
858		┃	┃	┣	━━━	━━━	━━━	━━━	━━━	━━━	━━━	Pseudomonas sp. GM102	Pseudomonas_GM102_AKJB00000000	0			1		==					3
859		┃	┃	┣	━━━	━━━	━━━	━━━	━━━	━━━	━━━	Pseudomonas sp. GM16	Pseudomonas_GM16_AKJV00000000
860		┃	┃	┣	━━━	━━━	━━━	━━━	━━━	━━━	━━━	Pseudomonas sp. GM17	Pseudomonas_GM17_AKJU00000000
861		┃	┃	┣	━━━	━━━	━━━	━━━	━━━	━━━	━━━	Pseudomonas sp. GM18	Pseudomonas_GM18_AKJT00000000
862		┃	┃	┣	━━━	━━━	━━━	━━━	━━━	━━━	━━━	Pseudomonas sp. GM21	Pseudomonas_GM21_AKJS00000000
863		┃	┃	┣	━━━	━━━	━━━	━━━	━━━	━━━	━━━	Pseudomonas sp. GM24	Pseudomonas_GM24_AKJR00000000
864		┃	┃	┣	━━━	━━━	━━━	━━━	━━━	━━━	━━━	Pseudomonas sp. GM25	Pseudomonas_GM25_AKJQ00000000
865		┃	┃	┣	━━━	━━━	━━━	━━━	━━━	━━━	━━━	Pseudomonas sp. GM30	Pseudomonas_GM30_AKJP00000000
866		┃	┃	┣	━━━	━━━	━━━	━━━	━━━	━━━	━━━	Pseudomonas sp. GM33	Pseudomonas_GM33_AKJO00000000
867		┃	┃	┣	━━━	━━━	━━━	━━━	━━━	━━━	━━━	Pseudomonas sp. GM41(2012)	Pseudomonas_GM41_2012__AKJN00000000
868		┃	┃	┣	━━━	━━━	━━━	━━━	━━━	━━━	━━━	Pseudomonas sp. GM48	Pseudomonas_GM48_AKJM00000000
869		┃	┃	┣	━━━	━━━	━━━	━━━	━━━	━━━	━━━	Pseudomonas sp. GM49	Pseudomonas_GM49_AKJL00000000
870		┃	┃	┣	━━━	━━━	━━━	━━━	━━━	━━━	━━━	Pseudomonas sp. GM50	Pseudomonas_GM50_AKJK00000000	0	4		1		==					4
871		┃	┃	┣	━━━	━━━	━━━	━━━	━━━	━━━	━━━	Pseudomonas sp. GM55	Pseudomonas_GM55_AKJJ00000000
872		┃	┃	┣	━━━	━━━	━━━	━━━	━━━	━━━	━━━	Pseudomonas sp. GM60	Pseudomonas_GM60_AKJI00000000
873		┃	┃	┣	━━━	━━━	━━━	━━━	━━━	━━━	━━━	Pseudomonas sp. GM67	Pseudomonas_GM67_AKJH00000000
874		┃	┃	┣	━━━	━━━	━━━	━━━	━━━	━━━	━━━	Pseudomonas sp. GM74	Pseudomonas_GM74_AKJG00000000
875		┃	┃	┣	━━━	━━━	━━━	━━━	━━━	━━━	━━━	Pseudomonas sp. GM78	Pseudomonas_GM78_AKJF00000000
876		┃	┃	┣	━━━	━━━	━━━	━━━	━━━	━━━	━━━	Pseudomonas sp. GM79	Pseudomonas_GM79_AKJE00000000
877		┃	┃	┣	━━━	━━━	━━━	━━━	━━━	━━━	━━━	Pseudomonas sp. GM80	Pseudomonas_GM80_AKJD00000000
878		┃	┃	┣	━━━	━━━	━━━	━━━	━━━	━━━	━━━	Pseudomonas sp. GM84	Pseudomonas_GM84_AKJC00000000
879		┃	┃	┣	━━━	━━━	━━━	━━━	━━━	━━━	━━━	Pseudomonas sp. HPB0071	Pseudomonas_HPB0071_AQFP00000000
880		┃	┃	┣	━━━	━━━	━━━	━━━	━━━	━━━	━━━	Pseudomonas sp. HYS	Pseudomonas_HYS_AJJP00000000
881		┃	┃	┣	━━━	━━━	━━━	━━━	━━━	━━━	━━━	Pseudomonas sp. JGI 0001012-A11	Pseudomonas_JGI_0001012_A11_AXWF00000000
882		┃	┃	┣	━━━	━━━	━━━	━━━	━━━	━━━	━━━	Pseudomonas sp. LAIL14HWK12:I12	Pseudomonas_LAIL14HWK12_I12_AZVS00000000
883		┃	┃	┣	━━━	━━━	━━━	━━━	━━━	━━━	━━━	Pseudomonas sp. LAIL14HWK12:I5	Pseudomonas_LAIL14HWK12_I5_AZUL00000000
884		┃	┃	┣	━━━	━━━	━━━	━━━	━━━	━━━	━━━	Pseudomonas sp. LAIL14HWK12:I6	Pseudomonas_LAIL14HWK12_I6_AZVQ00000000
885		┃	┃	┣	━━━	━━━	━━━	━━━	━━━	━━━	━━━	Pseudomonas sp. LAIL14HWK12:I7	Pseudomonas_LAIL14HWK12_I7_AXYZ00000000
886		┃	┃	┣	━━━	━━━	━━━	━━━	━━━	━━━	━━━	Pseudomonas sp. LAIL14HWK12:I9	Pseudomonas_LAIL14HWK12_I9_AZVR00000000
887		┃	┃	┣	━━━	━━━	━━━	━━━	━━━	━━━	━━━	Pseudomonas sp. LAMO17WK12:I2	Pseudomonas_LAMO17WK12_I2_AZVU00000000	0										0															0
888		┃	┃	┣	━━━	━━━	━━━	━━━	━━━	━━━	━━━	Pseudomonas sp. LAMO17WK12:I4	Pseudomonas_LAMO17WK12_I4_AZVT00000000
889		┃	┃	┣	━━━	━━━	━━━	━━━	━━━	━━━	━━━	Pseudomonas sp. M1	Pseudomonas_M1_ANIR00000000
890		┃	┃	┣	━━━	━━━	━━━	━━━	━━━	━━━	━━━	Pseudomonas sp. M47T1	Pseudomonas_M47T1_AJWX00000000
891		┃	┃	┣	━━━	━━━	━━━	━━━	━━━	━━━	━━━	Pseudomonas sp. MOIL14HWK12:I1	Pseudomonas_MOIL14HWK12_I1_AZNY00000000
892		┃	┃	┣	━━━	━━━	━━━	━━━	━━━	━━━	━━━	Pseudomonas sp. MOIL14HWK12:I2	Pseudomonas_MOIL14HWK12_I2_AZOA00000000
893		┃	┃	┣	━━━	━━━	━━━	━━━	━━━	━━━	━━━	Pseudomonas sp. P179	Pseudomonas_P179_AQFO00000000
894		┃	┃	┣	━━━	━━━	━━━	━━━	━━━	━━━	━━━	Pseudomonas sp. P818	Pseudomonas_P818_ATKM00000000
895		┃	┃	┣	━━━	━━━	━━━	━━━	━━━	━━━	━━━	Pseudomonas sp. PAMC 25886	Pseudomonas_PAMC_25886_AHHC00000000	0					3					4	0
896		┃	┃	┣	━━━	━━━	━━━	━━━	━━━	━━━	━━━	Pseudomonas sp. PAMC 26793	Pseudomonas_PAMC_26793_AMXG00000000	0										4	0
897		┃	┃	┣	━━━	━━━	━━━	━━━	━━━	━━━	━━━	Pseudomonas sp. R62	Pseudomonas_R62_AHZM00000000
898		┃	┃	┣	━━━	━━━	━━━	━━━	━━━	━━━	━━━	Pseudomonas sp. R81	Pseudomonas_R81_AHZN00000000	0					3					4
899		┃	┃	┣	━━━	━━━	━━━	━━━	━━━	━━━	━━━	Pseudomonas sp. S13.1.2	Pseudomonas_S13_1_2_ALPA00000000
900		┃	┃	┣	━━━	━━━	━━━	━━━	━━━	━━━	━━━	Pseudomonas sp. S9	Pseudomonas_S9_AFFX00000000
901		┃	┃	┣	━━━	━━━	━━━	━━━	━━━	━━━	━━━	Pseudomonas sp. TJI-51	Pseudomonas_TJI_51_AEWE00000000
902		┃	┃	┣	━━━	━━━	━━━	━━━	━━━	━━━	━━━	Pseudomonas sp. TKP	Pseudomonas_TKP	1										4
903		┃	┃	┣	━━━	━━━	━━━	━━━	━━━	━━━	━━━	Pseudomonas sp. UK4	Pseudomonas_UK4_ACOQ00000000	==										4
904		┃	┃	┣	━━━	━━━	━━━	━━━	━━━	━━━	━━━	Pseudomonas sp. URIL14HWK12:I4	Pseudomonas_URIL14HWK12_I4_AXXQ00000000
905		┃	┃	┣	━━━	━━━	━━━	━━━	━━━	━━━	━━━	Pseudomonas sp. URIL14HWK12:I6	Pseudomonas_URIL14HWK12_I6_AZVL00000000
906		┃	┃	┣	━━━	━━━	━━━	━━━	━━━	━━━	━━━	Pseudomonas sp. URIL14HWK12:I7	Pseudomonas_URIL14HWK12_I7_AZVP00000000	0		4		4						4
907		┃	┃	┣	━━━	━━━	━━━	━━━	━━━	━━━	━━━	Pseudomonas sp. URMO17WK12:I11	Pseudomonas_URMO17WK12_I11_AZVN00000000
908		┃	┃	┣	━━━	━━━	━━━	━━━	━━━	━━━	━━━	Pseudomonas sp. URMO17WK12:I12	Pseudomonas_URMO17WK12_I12_AZVV00000000
909		┃	┃	┣	━━━	━━━	━━━	━━━	━━━	━━━	━━━	Pseudomonas sp. URMO17WK12:I3	Pseudomonas_URMO17WK12_I3_AZVO00000000
910		┃	┃	┣	━━━	━━━	━━━	━━━	━━━	━━━	━━━	Pseudomonas sp. URMO17WK12:I4	Pseudomonas_URMO17WK12_I4_AZVM00000000
911		┃	┃	┣	━━━	━━━	━━━	━━━	━━━	━━━	━━━	Pseudomonas sp. UW4	Pseudomonas_putida_UW4
912		┃	┃	┣	━━━	━━━	━━━	━━━	━━━	━━━	━━━	Pseudomonas sp. VLB120	Pseudomonas_VLB120
913		┃	┃	┃	┏	━━━	━━━	━━━	━━━	━━━	━━━	Pseudomonas luteola XLDN4-9	Pseudomonas_luteola_XLDN4_9_ALAT00000000
914		┃	┃	┃	┃	┏	━━━	━━━	━━━	━━━	━━━	Pseudomonas chloritidismutans AW-1	Pseudomonas_chloritidismutans_AW_1_AOFQ00000000
915		┃	┃	┃	┃	┃	┏	━━━	━━━	━━━	━━━	Pseudomonas stutzeri A1501	Pseudomonas_stutzeri_A1501
916		┃	┃	┃	┃	┃	┣	━━━	━━━	━━━	━━━	Pseudomonas stutzeri ATCC 14405 = CCUG 16156	Pseudomonas_stutzeri_ATCC_14405___CCUG_16156_AGSL00000000
917		┃	┃	┃	┃	┃	┣	━━━	━━━	━━━	━━━	Pseudomonas stutzeri ATCC 17588 = LMG 11199	Pseudomonas_stutzeri_ATCC_17588___LMG_11199
918		┃	┃	┃	┃	┃	┣	━━━	━━━	━━━	━━━	Pseudomonas stutzeri B1SMN1	Pseudomonas_stutzeri_B1SMN1_AMVM00000000
919		┃	┃	┃	┃	┃	┣	━━━	━━━	━━━	━━━	Pseudomonas stutzeri CCUG 29243	Pseudomonas_stutzeri_CCUG_29243
920		┃	┃	┃	┃	┃	┣	━━━	━━━	━━━	━━━	Pseudomonas stutzeri DSM 10701	Pseudomonas_stutzeri_DSM_10701
921		┃	┃	┣	┻	┫	┣	━━━	━━━	━━━	━━━	Pseudomonas stutzeri DSM 4166	Pseudomonas_stutzeri_DSM_4166
922		┃	┃	┃		┗	╋	━━━	━━━	━━━	━━━	Pseudomonas stutzeri KOS6	Pseudomonas_stutzeri_KOS6_AMCZ00000000
923		┃	┃	┃			┣	━━━	━━━	━━━	━━━	Pseudomonas stutzeri MF28	Pseudomonas_stutzeri_MF28_ATAR00000000
924		┃	┃	┃			┣	━━━	━━━	━━━	━━━	Pseudomonas stutzeri NF13	Pseudomonas_stutzeri_NF13_AOBS00000000
925		┃	┃	┃			┣	━━━	━━━	━━━	━━━	Pseudomonas stutzeri RCH2	Pseudomonas_stutzeri_RCH2
926		┃	┃	┃			┣	━━━	━━━	━━━	━━━	Pseudomonas stutzeri SDM-LAC	Pseudomonas_stutzeri_SDM_LAC_AGSX00000000
927		┃	┃	┃			┣	━━━	━━━	━━━	━━━	Pseudomonas stutzeri T13	Pseudomonas_stutzeri_T13_ALJB00000000
928		┃	┃	┃			┣	━━━	━━━	━━━	━━━	Pseudomonas stutzeri TS44	Pseudomonas_stutzeri_TS44_AJXE00000000
929		┃	┃	┃			┗	━━━	━━━	━━━	━━━	Pseudomonas stutzeri XLDN-R	Pseudomonas_stutzeri_XLDN_R_AKYE00000000
930		┃	┃	┃		┏	━━━	━━━	━━━	━━━	━━━	Pseudomonas avellanae BPIC 631	Pseudomonas_avellanae_BPIC_631_AKBS00000000	0	3	4	4	2	4	0	4	4	3	4	4	3	4	4	5	1		==	3	==		4	0		3		4				3
931		┃	┃	┃	┏	┫							Pseudomonas_avellanae_BPIC_631_ATDK00000000	0	3	4	4	2	==	0	4	4	3	4	4	==	4	4	5	1		==	3	4		4	0		3		4				3				1
932		┃	┃	┃	┃	┗	━━━	━━━	━━━	━━━	━━━	Pseudomonas avellanae CRAFRUec1	Pseudomonas_avellanae_CRAFRUec1_ATLL00000000	0	3	==	4	2	4	0	4	4	3	4	4	==	4	4	5	1		4	3	==		4	0		3		4				==				1
933		┃	┃	┃	┣	━━━	━━━	━━━	━━━	━━━	━━━	Pseudomonas cichorii JBC1	Pseudomonas_cichorii_JBC1	0			4		1					4	4
934		┃	┃	┃	┣	━━━	━━━	━━━	━━━	━━━	━━━	Pseudomonas syringae pv. oryzae str. 1_6	Pseudomonas_syringae_oryzae_1_6_ABZR00000000	1				3	==	0	4	4		==	0		==		0			0	3	3			0	0	4				3	3	==	3	3	3	0
935		┃	┃	┃	┃	┏	━━━	━━━	━━━	━━━	━━━	Pseudomonas fuscovaginae CB98818	Pseudomonas_fuscovaginae_CB98818_ALAQ00000000
936		┃	┃	┃	┣	╋	━━━	━━━	━━━	━━━	━━━	Pseudomonas fuscovaginae SE-1	Pseudomonas_fuscovaginae_SE_1_AQOH00000000
937		┃	┃	┃	┃	┗	━━━	━━━	━━━	━━━	━━━	Pseudomonas fuscovaginae UPB0736	Pseudomonas_fuscovaginae_UPB0736_AIEU00000000
938		┃	┃	┃	┣	━━━	━━━	━━━	━━━	━━━	━━━	Pseudomonas sp. Lz4W	Pseudomonas_syringae_Lz4W_AOGS00000000
939		┃	┃	┃	┃		┏	━━━	━━━	━━━	━━━	Pseudomonas syringae	Pseudomonas_syringae_ASJM00000000		3		==	==			==	4		==		==	0	==	5	4	3	==	==	==	3	==		5		4	==	==	3		==	3	3	3	0
940		┃	┃	┃	┃		┣	━━━	━━━	━━━	━━━	Pseudomonas syringae BRIP34876	Pseudomonas_syringae_BRIP34876_AMXK00000000	0			4	3	0	0			4	4	4														4						4				3
941		┃	┃	┃	┃		┣	━━━	━━━	━━━	━━━	Pseudomonas syringae BRIP34881	Pseudomonas_syringae_BRIP34881_AMXL00000000	0			4	3	0	0			4	4	4														4						4				3
942		┃	┃	┃	┃		┣	━━━	━━━	━━━	━━━	Pseudomonas syringae BRIP39023	Pseudomonas_syringae_BRIP39023_AMZX00000000	0		3	4	3	3	0			4	4	4														4										3
943		┃	┃	┃	┃		┣	━━━	━━━	━━━	━━━	Pseudomonas syringae CC1416	Pseudomonas_syringae_CC1416_AVEP00000000	0	3	4	==	4	4	0	4	4	4	4	4		4							4		3			0		3								3
944		┃	┃	┃	┃		┣	━━━	━━━	━━━	━━━	Pseudomonas syringae CC1417	Pseudomonas_syringae_CC1417_AVEO00000000	0		3	4		0		4	4	3	4	4														4
945		┃	┃	┃	┃		┣	━━━	━━━	━━━	━━━	Pseudomonas syringae CC1458	Pseudomonas_syringae_CC1458_AVEN00000000	0			4	3	0	0			4	4	4														4						4				3
946		┃	┃	┃	┃		┣	━━━	━━━	━━━	━━━	Pseudomonas syringae CC1466	Pseudomonas_syringae_CC1466_AVEM00000000	0			4		3	0	4	4	4	4	3		0									4			3
947		┃	┃	┃	┃		┣	━━━	━━━	━━━	━━━	Pseudomonas syringae CC1513	Pseudomonas_syringae_CC1513_AVEL00000000	1				3	0	0	4	4	4	4	0	3	4		3		2	0	3	4			0	4	0				3	3	3	3	3	3
948		┃	┃	┃	┃		┣	━━━	━━━	━━━	━━━	Pseudomonas syringae CC1524	Pseudomonas_syringae_CC1524_AVEK00000000	0		3	4		0	0	4	4	3	4	0														4
949		┃	┃	┃	┃		┣	━━━	━━━	━━━	━━━	Pseudomonas syringae CC1543	Pseudomonas_syringae_CC1543_AVEJ00000000	0		4	4	3	0	0			4	4	4														4										3
950		┃	┃	┃	┃		┣	━━━	━━━	━━━	━━━	Pseudomonas syringae CC1544	Pseudomonas_syringae_CC1544_AVEI00000000	0		4	4	4	0	0	4	4	3	4	4		4	4						4		3			3		4	4				4			3
951		┃	┃	┃	┃		┣	━━━	━━━	━━━	━━━	Pseudomonas syringae CC1559	Pseudomonas_syringae_CC1559_AVEG00000000	0	3	4	4	4	3	0	4	4	4	4	4		4	4						4		3	0		3		4								3
952		┃	┃	┃	┃		┣	━━━	━━━	━━━	━━━	Pseudomonas syringae CC1583	Pseudomonas_syringae_CC1583_AVEF00000000	0		3	4	3	4	0	4	4	4	4	3		4	4								4			3
953		┃	┃	┃	┃		┣	━━━	━━━	━━━	━━━	Pseudomonas syringae CC1629	Pseudomonas_syringae_CC1629_AVEE00000000	1		3	4	3	==	0	4	4	4	4	0	3	4		2		3		3	4	3		0	5	0	0									2
954		┃	┃	┃	┃		┣	━━━	━━━	━━━	━━━	Pseudomonas syringae CC1630	Pseudomonas_syringae_CC1630_AVED00000000	0		4	==	4	4	0	4	4	4	4	4		4							4		4	1		4		4	4							0
955		┃	┃	┃	┃		┣	━━━	━━━	━━━	━━━	Pseudomonas syringae CC440	Pseudomonas_syringae_CC440_AVEC00000000	0			4	3	3	0			4	4	4														4						4				3
956		┃	┃	┃	┃		┣	━━━	━━━	━━━	━━━	Pseudomonas syringae CC457	Pseudomonas_syringae_CC457_AVEB00000000	0			4	3	3	0			4	4	4									0					4						4				3
957		┃	┃	┃	┃		┣	━━━	━━━	━━━	━━━	Pseudomonas syringae CC94	Pseudomonas_syringae_CC94_AVEA00000000	0		3	4	3	3	0			4	4	3				5										3										3
958		┃	┃	┃	┃		┣	━━━	━━━	━━━	━━━	Pseudomonas syringae Cit 7	Pseudomonas_syringae_Cit_7_AEAJ00000000	0		3	4	3	3	0			4	4	4														0										==
959		┃	┃	┃	┃		┣	━━━	━━━	━━━	━━━	Pseudomonas syringae ICMP 18806	Pseudomonas_syringae_ICMP_18806_ANJF00000000	0	3	4	4	4	4	0	4	4	3	4	4		4	3						4		3	0		3	4	4	4							0
960		┃	┃	┃	┃		┣	━━━	━━━	━━━	━━━	Pseudomonas syringae KCTC 12500	Pseudomonas_syringae_KCTC_12500_AYTM00000000	0		4	4		0	0			4	4	4				4										4	0									3
961		┃	┃	┃	┃		┣	━━━	━━━	━━━	━━━	Pseudomonas syringae UB246	Pseudomonas_syringae_UB246_AVEQ00000000	0					==					4	4																								4
962		┃	┃	┃	┃		┣	━━━	━━━	━━━	━━━	Pseudomonas syringae UB303	Pseudomonas_syringae_UB303_AVDZ00000000	0		3	4	3	3	0			4	4	3				5										3										3
963		┃	┃	┃	┃		┣	━━━	━━━	━━━	━━━	Pseudomonas syringae USA007	Pseudomonas_syringae_USA007_AVDY00000000	0		4	4	4	4	0	4	4	3	4	4		4	4						4		3	4		4		3	4							3
964		┃	┃	┃	┃		┣	━━━	━━━	━━━	━━━	Pseudomonas syringae USA011	Pseudomonas_syringae_USA011_AVDX00000000	0		3	4	3	3	0			4	4	3				5										4										3
965		┃	┃	┃	┃		┃		┏	━━━	━━━	Pseudomonas syringae pv. actinidiae CFBP 7286	Pseudomonas_syringae_actinidiae_CFBP_7286_AGNO00000000	0	3	0	4	3	4	0	4	4	3	4	4		4	3	5			4	3	4	3	3		4	3		3						3		0
966		┃	┃	┃	┃		┃		┣	━━━	━━━	Pseudomonas syringae pv. actinidiae CH2010-6	Pseudomonas_syringae_actinidiae_CH2010_6_AGUH00000000	0	3	0	4	3	4	0	4	4	3	4	4		4	3	5			4	3	4	3	3		4	3		3						3		3
967		┃	┃	┃	┃		┃		┣	━━━	━━━	Pseudomonas syringae pv. actinidiae ICMP 18708	Pseudomonas_syringae_actinidiae_ICMP_18708_ANJC00000000	0	3	0	4	3	4	0	4	4	3	4	4		4	3	5			4	3	4	3	3		4	3		3						3		3
968		┃	┃	┃	┃		┃		┣	━━━	━━━	Pseudomonas syringae pv. actinidiae ICMP 18744	Pseudomonas_syringae_actinidiae_ICMP_18744_ANGD00000000	0	3	0	4	3	4	0	4	4	3	4	4		4	3	5			4	3	==	3	3		4	3		3						3		3
969		┃	┃	┃	┃		┃		┣	━━━	━━━	Pseudomonas syringae pv. actinidiae ICMP 18800	Pseudomonas_syringae_actinidiae_ICMP_18800_ANJD00000000	0	3	0	4	3	4	0	4	4	3	4	4		4	3	5			4	3	4	3	3		4	3		3						3		3
970		┃	┃	┃	┃		┃		┣	━━━	━━━	Pseudomonas syringae pv. actinidiae ICMP 18801	Pseudomonas_syringae_actinidiae_ICMP_18801_AOKQ00000000	0	3	==	4	3	4	0	4	4	3	4	4		4	3	5			4	3	4	3	3		4	3		3						3		3
971		┃	┃	┃	┃		┃		┣	━━━	━━━	Pseudomonas syringae pv. actinidiae ICMP 18804	Pseudomonas_syringae_actinidiae_ICMP_18804_ANJE00000000	0	3	4	4	4	4	0	4	4	==	4	4		4	3						4		3	0		3	4	4	4							0
972		┃	┃	┃	┃		┃		┃				Pseudomonas_syringae_actinidiae_ICMP_18804_AOJU00000000	0	3	==	==		==		4	4		==			4	3						==		==	==		==	4	4	4							==
973		┃	┃	┃	┃		┃		┣	━━━	━━━	Pseudomonas syringae pv. actinidiae ICMP 18807	Pseudomonas_syringae_actinidiae_ICMP_18807_ANJL00000000	0	3	4	4	3	4	0	4	4	3	4	4		0	4						4		3	0		3	4	4	4							0
974		┃	┃	┃	┃		┃		┃				Pseudomonas_syringae_actinidiae_ICMP_18807_AOKG00000000	0	3	==	==	3	==		4	4	==	4	==		0	4						4		==	==		==	4	4	4							1
975		┃	┃	┃	┃		┃		┣	━━━	━━━	Pseudomonas syringae pv. actinidiae ICMP 18883	Pseudomonas_syringae_actinidiae_ICMP_18883_AOKH00000000	0	3	4	==	4	==	0	4	4	3	4	4		4	3						4		3	0		3	4	4	4							0
976		┃	┃	┃	┃		┃		┣	━━━	━━━	Pseudomonas syringae pv. actinidiae ICMP 18886	Pseudomonas_syringae_actinidiae_ICMP_18886_AOJT00000000	0	3	==	==	3	==		4	4	3	4	4		4	3	5			4	3	4	3	3		4	3		3						3		0
977		┃	┃	┃	┃		┃		┣	━━━	━━━	Pseudomonas syringae pv. actinidiae ICMP 19068	Pseudomonas_syringae_actinidiae_ICMP_19068_AOJX00000000	0	3	4	4	3	3	0	4	4	3	4	4		4	4	0			1	3	4	0	3		4	3		3						3		3
978		┃	┃	┃	┃		┃		┣	━━━	━━━	Pseudomonas syringae pv. actinidiae ICMP 19070	Pseudomonas_syringae_actinidiae_ICMP_19070_AOJY00000000	0	3	==	4	3	3	0	4	4	==	4	0		4	3	0			1	3	==	0	==		4	3		3						3		3
979		┃	┃	┃	┃		┃		┣	━━━	━━━	Pseudomonas syringae pv. actinidiae ICMP 19071	Pseudomonas_syringae_actinidiae_ICMP_19071_AOJS00000000	0	3	4	4	3	==	0	4	4	3	4	1		4	4				4	3	4		3		4	3		3								3
980		┃	┃	┃	┃		┃		┣	━━━	━━━	Pseudomonas syringae pv. actinidiae ICMP 19072	Pseudomonas_syringae_actinidiae_ICMP_19072_AOJW00000000	0	3	4	4	3	4	0	4	4	3	4	4		4	4				1	3	4		3		4	3		3								3
981		┃	┃	┃	┃		┃		┣	━━━	━━━	Pseudomonas syringae pv. actinidiae ICMP 19073	Pseudomonas_syringae_actinidiae_ICMP_19073_AOJR00000000	0	3	4	4	3	4	0	4	4	3	4	4		4	4			3	4	3	==		3		4	3		3							3	0
982		┃	┃	┃	┣	━━━	┫		┣	━━━	━━━	Pseudomonas syringae pv. actinidiae ICMP 19079	Pseudomonas_syringae_actinidiae_ICMP_19079_AOKL00000000	0	3	==	==	3	==		4	4		4	==		4	3	5			1	3	==	3	==		4	3		3						3		0
983		┃	┃	┃	┃		┃		┣	━━━	━━━	Pseudomonas syringae pv. actinidiae ICMP 19094	Pseudomonas_syringae_actinidiae_ICMP_19094_AOKJ00000000	0	3	4	4	4	4	0	4	4	3	4	4		4	3						4		3	0		3	4	4	4							0
984		┃	┃	┃	┃		┃		┣	━━━	━━━	Pseudomonas syringae pv. actinidiae ICMP 19095	Pseudomonas_syringae_actinidiae_ICMP_19095_AOKI00000000	0	3	4	==	4	==	0	4	4	3	4	4		4	3						4		3	0		3	4	4	4							0
985		┃	┃	┃	┃		┃		┣	━━━	━━━	Pseudomonas syringae pv. actinidiae ICMP 19096	Pseudomonas_syringae_actinidiae_ICMP_19096_AOKF00000000	0	3	==	0	4	0	0	0		==	4			4	3						==		1	==		==	4		4							0
986		┃	┃	┃	┃		┣	━━━	╋	━━━	━━━	Pseudomonas syringae pv. actinidiae ICMP 19097	Pseudomonas_syringae_actinidiae_ICMP_19097_AOKN00000000	0	3	==	4	3	4	0	4	4	3	4	4		4	3	5			4	3	4	3	3		4	3		3						3		3
987		┃	┃	┃	┃		┃		┣	━━━	━━━	Pseudomonas syringae pv. actinidiae ICMP 19098	Pseudomonas_syringae_actinidiae_ICMP_19098_AOKE00000000	0	3	4	4	4	4	0	4	4	3	4	4		4	3						4		3	0		3	4	4	4							0
988		┃	┃	┃	┃		┃		┣	━━━	━━━	Pseudomonas syringae pv. actinidiae ICMP 19099	Pseudomonas_syringae_actinidiae_ICMP_19099_AOKD00000000	0	3	4	0	4	4	0	4	4	3	4	4		4	3						4		3	0		3	4	4	4							0
989		┃	┃	┃	┃		┃		┣	━━━	━━━	Pseudomonas syringae pv. actinidiae ICMP 19100	Pseudomonas_syringae_actinidiae_ICMP_19100_AOKC00000000	0	3	4	4	4	4	0	4	4	3	4	4		4	1						==		3	0		3	4	4	4							0
990		┃	┃	┣	┫		┃		┣	━━━	━━━	Pseudomonas syringae pv. actinidiae ICMP 19101	Pseudomonas_syringae_actinidiae_ICMP_19101_AOKM00000000		3	==	==	3	4	0	4	4	==	4	==		4	3	5			4	3	4	3	3		4	3		3						3		0
991		┃	┃	┃	┃		┃		┣	━━━	━━━	Pseudomonas syringae pv. actinidiae ICMP 19102	Pseudomonas_syringae_actinidiae_ICMP_19102_AOKA00000000	0	3	4	4	3	==	0	4	4	3	4	4		4	3	0			1	3	4		3		4	3		3						3		3
992		┃	┃	┃	┃		┃		┣	━━━	━━━	Pseudomonas syringae pv. actinidiae ICMP 19103	Pseudomonas_syringae_actinidiae_ICMP_19103_AOJQ00000000	0	3	4	4	3	3	0	4	4	3	4	4		4	3	0			1	3	4		3		4	3		3						3		3
993		┃	┃	┃	┃		┃		┣	━━━	━━━	Pseudomonas syringae pv. actinidiae ICMP 19104	Pseudomonas_syringae_actinidiae_ICMP_19104_AOJZ00000000	0	3	4	4	3	==	0	4	4	3	4	4		4	3	0			1	3	4		3		4	3		3						3		3
994		┃	┃	┃	┃		┃		┣	━━━	━━━	Pseudomonas syringae pv. actinidiae ICMP 19439	Pseudomonas_syringae_actinidiae_ICMP_19439_ANJM00000000	0	3	0	4	3	4	0	4	4	3	4	4		4	3	5			4	3	4	3	3		4	3		3						3		0
995		┃	┃	┃	┃		┃		┣	━━━	━━━	Pseudomonas syringae pv. actinidiae ICMP 19455	Pseudomonas_syringae_actinidiae_ICMP_19455_ANJK00000000	0	3	0	4	3	4	0	4	4	3	4	4		4	3	5			4	3	4	3	3		4	3		3						3		0
996		┃	┃	┃	┃		┃		┣	━━━	━━━	Pseudomonas syringae pv. actinidiae ICMP 9853	Pseudomonas_syringae_actinidiae_ICMP_9853_ANJB00000000	0	3	4	4	3	3	0	4	4	3	4	4		4	3	0			1	3	4		3		4	3		3						3
997		┃	┃	┃	┃		┃		┣	━━━	━━━	Pseudomonas syringae pv. actinidiae ICMP 9855	Pseudomonas_syringae_actinidiae_ICMP_9855_AOKB00000000	0	3	4	4	3	3	0	4	4	3	4	4		4	4	0			1	3	4		3		4	3		3								3
998		┃	┃	┃	┃		┃		┣	━━━	━━━	Pseudomonas syringae pv. actinidiae KW41	Pseudomonas_syringae_actinidiae_KW41_AGNP00000000	0	3	4	4	3	3	0	4	4	3	4	4		4	4	0			1	3	4		3		4	3		3								3
999		┃	┃	┃	┃		┃		┣	━━━	━━━	Pseudomonas syringae pv. actinidiae PA459	Pseudomonas_syringae_actinidiae_PA459_AGNQ00000000	0	3	4	4	3	3	0	4	4	3	4	4		4	3	0			4	3	4	0	3		4	3		3						3		3
1000		┃	┃	┃	┃		┃		┣	━━━	━━━	Pseudomonas syringae pv. actinidiae TP1	Pseudomonas_syringae_actinidiae_TP1_ANJG00000000	0	3	0	4	3	4	0	4	4	3	4	4		4	3	5			4	3	4	3	3		4	3		3						3		3
1001		┃	┃	┃	┃		┃		┣	━━━	━━━	Pseudomonas syringae pv. actinidiae TP6-1	Pseudomonas_syringae_actinidiae_TP6_1_ANJH00000000	0	3	0	4	3	4	0	4	4	3	4	4		4	3	5			4	3	4	3	3		4	3		3						3		0
1002		┃	┃	┃	┃		┃		┣	━━━	━━━	Pseudomonas syringae pv. actinidiae str. CRAFRU8.43	Pseudomonas_syringae_actinidiae_AFTG00000000	0	3	0	4	3	4	0	4	4	3	4	4		4	3	5			4	3	4	3	3		4	3		3						3		0
1003		┃	┃	┃	┃		┃		┣	━━━	━━━	Pseudomonas syringae pv. actinidiae str. M302091	Pseudomonas_syringae_actinidiae_M303091_AEAL00000000	0	3	4	4	3	3	0	4	4	3	0	4		4	4	0			1	3	4		3		4	3		3						3
1004		┃	┃	┃	┃		┃		┣	━━━	━━━	Pseudomonas syringae pv. actinidiae str. NCPPB 3739	Pseudomonas_syringae_actinidiae_AFTH00000000	0	3	4	4	3	==	0	4	4	3	4	4		4	4	0			4	3	4		3		4	3		3						3
1005		┃	┃	┃	┃		┃		┣	━━━	━━━	Pseudomonas syringae pv. actinidiae str. NCPPB 3871	Pseudomonas_syringae_actinidiae_AFTF00000000	0	3	4	4	3	3	0	4	4	3	4	4		4	3	0			1	3	4		3		4	3		3						3
1006		┃	┃	┃	┃		┃		┣	━━━	━━━	Pseudomonas syringae pv. actinidiae str. Shaanxi_M228	Pseudomonas_syringae_actinidiae_Shaanxi_M228_ANJI00000000	0	3	0	4	3	4	0	4	4	3	4	4		4	3	5			4	3	4	==	3		4	3		3						3
1007		┃	┃	┃	┃		┃		┗	━━━	━━━	Pseudomonas syringae pv. actinidiae str. Shaanxi_M7	Pseudomonas_syringae_actinidiae_Shaanxi_M7_ANJJ00000000	0	3	0	4	3	==	0	4	4	==	4	4		4	3	5			==	3	==	3	==		4	3								3		0
1008		┃	┃	┃	┃		┣	━━━	━━━	━━━	━━━	Pseudomonas syringae pv. aceris str. M302273	Pseudomonas_syringae_aceris_M302273PT_AEAO00000000	0		4	4	3	4	0			==	4	3			4	5										3										3
1009		┃	┃	┃	┃		┣	━━━	━━━	━━━	━━━	Pseudomonas syringae pv. aptata str. DSM 50252	Pseudomonas_syringae_aptata_DSM_50252_AEAN00000000	0		==	4	3	3	0			==	4	==														0										3
1010		┃	┃	┃	┃		┣	━━━	━━━	━━━	━━━	Pseudomonas syringae pv. atrofaciens str. DSM 50255	Pseudomonas_syringae_atrofaciens_DSM_50255_AWUI00000000	0			4	3	0	0			4	4	4														4						4				3
1011		┃	┃	┃	┃		┣	━━━	━━━	━━━	━━━	Pseudomonas syringae pv. japonica str. M301072	Pseudomonas_syringae_japonica_M301072PT_AEAH00000000	0			4		4	0			4	4	4					4									4						4				3
1012		┃	┃	┃	┃		┣	━━━	━━━	━━━	━━━	Pseudomonas syringae pv. panici str. LMG 2367	Pseudomonas_syringae_panici_LMG_2367_ALAC00000000	0			4	3	0	0			4	4	4														4						4				3
1013		┃	┃	┃	┃		┣	┳	━━━	━━━	━━━	Pseudomonas syringae pv. pisi str. 1704B	Pseudomonas_syringae_pisi_1704B_AEAI00000000	0			4	3	3	0			==	==	==	3			==	4	2			==					4	4					4				3
1014		┃	┃	┃	┃		┃	┗	━━━	━━━	━━━	Pseudomonas syringae pv. pisi str. PP1	Pseudomonas_syringae_pisi_H5E3_AUZR00000000	0		4	4	3	3	0			4	4	3	3		3	5	4	3			0	3				4	4									3
1015		┃	┃	┃	┃		┃	┏	━━━	━━━	━━━	Pseudomonas syringae pv. avellanae str. ISPaVe013	Pseudomonas_syringae_avellanae_ISPaVe013_AKCJ00000000	0		4	4	3	3	0			4	4	4														4										3
1016		┃	┃	┃	┃		┃	┣	━━━	━━━	━━━	Pseudomonas syringae pv. avellanae str. ISPaVe037	Pseudomonas_syringae_avellanae_ISPaVe037_AKCK00000000	0		4	4	3	3	0			4	4	4														4										3
1017		┃	┃	┃	┃		┃	┣	━━━	━━━	━━━	Pseudomonas syringae pv. syringae 1212	Pseudomonas_syringae_1212_AVCR00000000	0		3	4	3	4	0			4	4	4				5	3							0		3										3
1018		┃	┃	┃	┃		┣	╋	━━━	━━━	━━━	Pseudomonas syringae pv. syringae 642	Pseudomonas_syringae_642_ADGB00000000	1				1	4					0
1019		┃	┃	┃	┃		┃	┣	━━━	━━━	━━━	Pseudomonas syringae pv. syringae B64	Pseudomonas_syringae_B64_ANZF00000000	0			4	3	0	0			4	4	4														4						4				3
1020		┃	┃	┃	┃		┃	┣	━━━	━━━	━━━	Pseudomonas syringae pv. syringae B728a	Pseudomonas_syringae_pv_B728a	0		3	4	3	4	0			4	4	4				5								0		3										3
1021		┃	┃	┃	┃		┃	┣	━━━	━━━	━━━	Pseudomonas syringae pv. syringae FF5	Pseudomonas_syringae_FF5_ACXZ00000000	==		==	4			1			==	==	==
1022		┃	┃	┃	┃		┃	┗	━━━	━━━	━━━	Pseudomonas syringae pv. syringae SM	Pseudomonas_syringae_SM_APWT00000000	0		4	4	3	0	0			4	4	4														4										3
1023		┃	┃	┃	┃		┃	┏	━━━	━━━	━━━	Pseudomonas syringae pv. theae ICMP 3923	Pseudomonas_syringae_theae_ICMP_3923_AOJV00000000	0		4	4	3	4	0	4	4	3	4	4		4	3						4		3	0		==		3					4			3
1024		┃	┃	┃	┃		┗	┻	━━━	━━━	━━━	Pseudomonas syringae pv. theae NCPPB 2598	Pseudomonas_syringae_theae_NCPPB_2598_AGNN00000000	0		4	==	3	4	0	4	4	3	4	4		4	4						==		==	0		3		3					4			0
1025		┃	┃	┃	┃								Pseudomonas_syringae_theae_NCPPB_2598_ATDJ00000000	0		4	4	3	==	0	4	4	3	4	1		4	3						4		3	0		3		3					4			3
1026		┃	┃	┃	┃			┏	━━━	━━━	━━━	Pseudomonas syringae pv. aesculi str. 0893_23	Pseudomonas_syringae_aesculi_0893_23_AEAD00000000	0		0	==	3	3	0			4	4	4			==				0	==	4			==	4	4							4	3	3	3
1027		┃	┃	┃	┃		┏	╋	━━━	━━━	━━━	Pseudomonas syringae pv. aesculi str. 2250	Pseudomonas_syringae_aesculi_2250_ACXT00000000	0				3	3	0			4	4	4							0	==	4	==		==		4							4	3	3	3
1028		┃	┃	┃	┃		┃	┗	━━━	━━━	━━━	Pseudomonas syringae pv. aesculi str. NCPPB 3681	Pseudomonas_syringae_aesculi_NCPPB3681_ACXS00000000	0		0	==	3	3	0			4	4	==			3				0	3	==			==	4	4							4	3	3	3
1029		┃	┃	┃	┃		┣	┳	━━━	━━━	━━━	Pseudomonas syringae pv. lachrymans str. M301315	Pseudomonas_syringae_lachrymans_M301315_AEAF00000000	0		4	1	3	3	0			4	4	4												0	0	4	4						3			3
1030		┃	┃	┃	┃	┏	┫	┗	━━━	━━━	━━━	Pseudomonas syringae pv. lachrymans str. M302278	Pseudomonas_syringae_lachrymans_M302278PT_AEAM00000000	0	3	3	4	4	4	3	4	4	4	4	4		4		5	4		==	3	4	3	1	0	5	4	4	4	4							3
1031		┃	┃	┃	┃	┃	┣	━━━	━━━	━━━	━━━	Pseudomonas syringae pv. mori str. 301020	Pseudomonas_syringae_mori_301020_AEAG00000000	0		1	4	3	0	0			==	4	4			3			3	0	3	==			3		0	4						0	0	3	3
1032		┃	┃	┃	┃	┃	┣	━━━	━━━	━━━	━━━	Pseudomonas syringae pv. morsprunorum str. M302280	Pseudomonas_syringae_morsprunorum_M302280PT_AEAE00000000	0	3	4	4	0	3	3	4	4	3	4	4		4	4			2	4		4		3	1		3	4	3
1033		┃	┃	┃	┣	┫	┃	┏	━━━	━━━	━━━	Pseudomonas syringae pv. tabaci str. 6605	Pseudomonas_syringae_tabaci_6605_AJXI00000000	0		1	3	3	0	0			4	4	4									0			0		4	4						4			3
1034		┃	┃	┃	┃	┃	┗	┻	━━━	━━━	━━━	Pseudomonas syringae pv. tabaci str. ATCC 11528	Pseudomonas_syringae_tabaci_ATCC_11528_ACHU00000000	0		1	==	3	==				4	4	4			3						==			==		4							3			3
1035		┃	┃	┃	┃	┃							Pseudomonas_syringae_tabaci_ATCC_11528_AEAP00000000	0		1	3	3	3	0			4	4	4			3						0			==		0							3			3
1036		┃	┃	┃	┃	┃	┏	━━━	━━━	━━━	━━━	Pseudomonas savastanoi pv. savastanoi NCPPB 3335	Pseudomonas_savastanoi_NCPPB_3335_ADMI00000000	0		1	==	3	3	0			4	4	4			4			2	0	3	4			==		4							4	1	3	3
1037		┃	┃	┃	┃	┃	┃	┏	━━━	━━━	━━━	Pseudomonas syringae pv. glycinea str. B076	Pseudomonas_syringae_glycinea_B076_AEGG00000000	0		1	4	3	3	0			4	4	4				5	4	3	4	0	4			0	0	4							4	0	3	3
1038		┃	┃	┃	┃	┗	╋	┻	━━━	━━━	━━━	Pseudomonas syringae pv. glycinea str. race 4	Pseudomonas_syringae_glycinea_R4_ADWY00000000	==		4	4	3	3	0			4	==	4	==		4	5	4	3	4	==	4			==	0	4							==		3	3
1039		┃	┃	┃	┃		┃						Pseudomonas_syringae_glycinea_race_4_AEGH00000000	0		1	4	3	3	0			4	4	4	0			5	4	3	4	==	4			==	0	4							4	==	3	3
1040		┃	┃	┃	┃		┗	┳	━━━	━━━	━━━	Pseudomonas syringae pv. phaseolicola 1448A	Pseudomonas_syringae_phaseolicola_1448A	0		1	4	3	3	0			4	4	4	3		4			3	4	3	4			0		4							4		3	3
1041		┃	┃	┃	┃			┗	━━━	━━━	━━━	Pseudomonas syringae pv. phaseolicola 1644R	Pseudomonas_syringae_phaseolicola_1644R_AGAS00000000	0		1	4		==				4	4	4			4			3	4	3	==			3		==							4		3	3
1042		┃	┃	┃	┃	┏	━━━	━━━	━━━	━━━	━━━	Pseudomonas syringae pv. maculicola str. ES4326	Pseudomonas_syringae_maculicola_ES4326_AEAK00000000	0			4	3	2	0			==	4	4						2	4	3	0			==		4				==	3	3	3	0		4
1043		┃	┃	┃	┃	┃	┏	━━━	━━━	━━━	━━━	Pseudomonas syringae pv. tomato K40	Pseudomonas_syringae_tomato_K40_ADFY00000000	0		4	4	4	==	0	4	4	4	4	4	==	4	4	5	4		4	0	4		4	0	5	4		4						3		0
1044		┃	┃	┃	┣	┫	┣	━━━	━━━	━━━	━━━	Pseudomonas syringae pv. tomato Max13	Pseudomonas_syringae_tomato_Max13_ADFZ00000000	0		4	4	4	4	0	4	4	4	4	4		4	4	5	4		4	==	4		4	0		4		4	4					3		==
1045		┃	┃	┃	┃	┗	╋	━━━	━━━	━━━	━━━	Pseudomonas syringae pv. tomato NCPPB 1108	Pseudomonas_syringae_tomato_NCPPB_1108_ADGA00000000	0		4	4	4	4	0	4	4	4	4	4		4	4	5	4		4	0	4		4	0		4		4								3
1046		┃	┃	┃	┃		┣	━━━	━━━	━━━	━━━	Pseudomonas syringae pv. tomato T1	Pseudomonas_syringae_tomato_T1_ABSM00000000	0		4	4	4	4	0	4	4	4	4	4		4	4	5	4		4	3	4		4	0		4		4	4							3
1047		┃	┃	┃	┃		┗	━━━	━━━	━━━	━━━	Pseudomonas syringae pv. tomato str. DC3000	Pseudomonas_syringae_tomato_DC3000	0	3	4	4	4	4	3	4	4	4	4	4	3	4	4	5	4	3	4	3	4	3	4	4	5	4	4	4	4	3	3	3	3	3	3	3
1048		┃	┃	┃	┃	┏	━━━	━━━	━━━	━━━	━━━	Pseudomonas viridiflava CC1582	Pseudomonas_viridiflava_CC1582_AVDW00000000	2			4		0					4	4
1049		┃	┃	┃	┗	╋	━━━	━━━	━━━	━━━	━━━	Pseudomonas viridiflava TA043	Pseudomonas_viridiflava_TA043_AVDV00000000	0			2		0					4	4
1050		┃	┃	┃		┗	━━━	━━━	━━━	━━━	━━━	Pseudomonas viridiflava UASWS0038	Pseudomonas_viridiflava_UASWS0038_AMQP00000000	0			==		0					4	3
1051		┃	┃	┣	━━━	━━━	━━━	━━━	━━━	━━━	━━━	Pseudomonas taeanensis MS-3	Pseudomonas_taeanensis_MS_3_AWSQ00000000
1052		┃	┃	┣	┳	━━━	━━━	━━━	━━━	━━━	━━━	Pseudomonas taiwanensis DSM 21245	Pseudomonas_taiwanensis_DSM_21245_AUEC00000000
1053		┃	┃	┃	┗	━━━	━━━	━━━	━━━	━━━	━━━	Pseudomonas taiwanensis SJ9	Pseudomonas_taiwanensis_SJ9_AXUP00000000
1054		┃	┃	┣	┳	━━━	━━━	━━━	━━━	━━━	━━━	Pseudomonas thermotolerans DSM 14292	Pseudomonas_thermotolerans_DSM_14292_AQPA00000000
1055		┃	┃	┃	┗	━━━	━━━	━━━	━━━	━━━	━━━	Pseudomonas thermotolerans J53	Pseudomonas_thermotolerans_J53_AZUT00000000
1056		┃	┃	┣	━━━	━━━	━━━	━━━	━━━	━━━	━━━	Pseudomonas umsongensis 20MFCvi1.1	Pseudomonas_umsongensis_20MFCvi1_1_ARIW00000000
1057		┃	┃	┗	━━━	━━━	━━━	━━━	━━━	━━━	━━━	Pseudomonas vranovensis DSM 16006	Pseudomonas_vranovensis_DSM_16006_AUED00000000
1058		┃	┗	┳	━━━	━━━	━━━	━━━	━━━	━━━	━━━	Rhizobacter sp. JGI 0001007-A16	Rhizobacter_JGI_0001007_A16_AXVY00000000
1059		┃		┗	━━━	━━━	━━━	━━━	━━━	━━━	━━━	Rhizobacter sp. JGI 0001009-E21	Rhizobacter_JGI_0001009_E21_AXVZ00000000
1060		┗	━━━	━━━	━━━	━━━	━━━	━━━	━━━	━━━	━━━	Dasania marina DSM 21967	Dasania_marina_DSM_21967_ARDZ00000000
[truncated: 28 more columns]
