# Supplementary material for: Global Analysis of the HrpL Regulon in the Plant Pathogen Pseudomonas syringae pv. tomato DC3000 Reveals New Regulon Members with Diverse Functions
Source: PLoS One. 2014 Aug 29;9(8):e106115. doi: 10.1371/journal.pone.0106115 (PMC4149516; doi:10.1371/journal.pone.0106115)
Supplement: Dataset S1 — S1.1 to S1.6. Artemis-loadable profiles for the DC3000 chromosome, plasmid A and Plasmid B. These can be used to visualize results for ChIP-exo of hrpL-FLAG, t = 1.5 hours (dataset S1.1 to S1.3); ChIP-Seq of ΔhrpL, t = 1.5 hours (dataset S1.4 to S1.6), respectively. (ZIP) [file pone.0106115.s010.zip]

Archive with 7 entries (7 files):
- dataS1.6normChiPNC_004632_delhrpLipt15conv.trimmed.perfect.uniq.sinister.profile
- dataS1.1_normhrpLipt15exowash.trimmed.perfect.uniq.sinister.profile
- dataS1.1_normhrpLipt15exowash.trimmed.perfect.uniq.sinister.profile.zip
- dataS1.2normChiPNC_004633_hrpLipt15exowash.trimmed.perfect.uniq.sinister.profile
- dataS1.3normChiPNC_004632_hrpLipt15exowash.trimmed.perfect.uniq.sinister.profile
- dataS1.4_normdelhrpLipt15conv.trimmed.perfect.uniq.sinister.profile
- dataS1.5normChiPNC_004633_delhrpLipt15conv.trimmed.perfect.uniq.sinister.profile
