# Supplementary material for: Global Analysis of the HrpL Regulon in the Plant Pathogen Pseudomonas syringae pv. tomato DC3000 Reveals New Regulon Members with Diverse Functions
Source: PLoS One. 2014 Aug 29;9(8):e106115. doi: 10.1371/journal.pone.0106115 (PMC4149516; doi:10.1371/journal.pone.0106115)
Supplement: Dataset S1 — S1.1 to S1.6. Artemis-loadable profiles for the DC3000 chromosome, plasmid A and Plasmid B. These can be used to visualize results for ChIP-exo of hrpL-FLAG, t = 1.5 hours (dataset S1.1 to S1.3); ChIP-Seq of ΔhrpL, t = 1.5 hours (dataset S1.4 to S1.6), respectively. (ZIP) [file pone.0106115.s010.zip › dataS1.6normChiPNC_004632_delhrpLipt15conv.trimmed.perfect.uniq.sinister.profile]

19 9
16 7
40 11
12 2
21 5
9 9
11 4
19 4
14 5
23 7
40 4
23 5
16 4
19 12
19 14
28 19
32 11
18 14
9 11
7 7
7 11
5 14
12 12
9 18
18 9
14 9
12 2
16 5
14 5
9 4
21 5
4 2
16 7
5 18
5 7
11 4
12 2
18 4
12 4
16 4
7 5
9 4
12 7
7 5
4 11
4 5
5 14
2 5
4 11
11 19
14 21
7 9
18 9
5 9
5 11
25 4
12 5
4 9
21 26
7 21
5 25
4 14
21 16
21 11
19 14
16 7
14 0
9 7
0 4
5 5
7 7
2 5
5 14
2 14
4 4
4 7
0 5
0 12
5 2
0 7
7 7
2 5
4 2
2 7
11 7
4 7
2 0
9 2
5 2
4 4
4 14
2 7
5 5
11 7
4 7
7 11
4 5
2 7
2 11
4 9
11 11
2 11
4 19
4 7
11 11
0 7
5 7
5 12
2 9
0 2
4 16
5 11
0 4
4 2
0 9
7 4
2 18
7 14
2 14
2 7
0 9
0 5
2 11
5 5
11 16
4 23
12 9
7 21
7 16
12 19
12 7
11 5
12 23
19 12
5 28
11 23
7 18
7 11
7 4
5 11
12 5
16 30
23 4
11 16
2 14
11 11
5 12
7 5
7 5
7 11
7 11
19 21
9 9
21 19
25 14
23 21
18 18
16 7
18 5
9 12
16 14
4 12
11 19
7 21
12 11
21 7
12 4
18 11
7 16
19 5
9 12
2 4
7 12
12 11
12 4
7 5
7 21
5 11
5 2
7 14
14 19
14 19
18 19
12 9
2 28
9 23
7 12
4 18
7 35
11 23
16 9
9 14
4 14
5 21
16 26
5 5
12 19
4 19
7 28
5 14
2 28
4 12
7 14
11 21
2 7
2 11
4 11
4 5
4 4
0 11
5 11
0 28
2 9
4 5
4 0
5 0
4 2
0 5
7 4
0 5
2 0
2 5
5 9
5 4
2 5
2 7
4 4
9 0
4 4
2 5
2 5
4 2
0 0
0 11
4 2
2 4
4 4
5 2
2 4
2 0
2 2
2 4
4 2
4 0
0 2
4 0
7 11
0 7
4 4
2 0
4 2
4 4
2 4
0 7
0 2
2 7
5 4
0 5
2 4
5 5
4 4
2 2
0 5
2 5
9 5
5 2
4 4
2 4
4 4
4 2
0 5
2 0
0 4
0 2
4 2
4 2
0 4
0 2
0 0
0 0
4 2
2 2
2 4
0 0
4 9
0 12
11 4
0 12
5 2
4 5
2 0
2 2
0 4
2 4
4 9
0 4
2 5
2 0
0 2
4 4
5 7
2 9
0 11
0 4
0 9
4 0
0 11
0 11
0 5
0 4
0 2
2 0
0 2
4 5
0 5
4 0
5 5
2 4
2 4
0 7
0 14
0 5
2 4
4 4
5 9
4 2
4 4
7 18
2 4
4 0
0 12
2 12
0 12
0 5
2 7
4 4
0 2
0 2
0 2
0 0
0 2
2 5
0 0
0 0
0 4
0 0
0 2
2 4
4 7
4 2
0 5
2 9
4 2
4 0
0 0
2 7
0 2
0 2
2 4
0 0
0 2
5 4
0 2
4 4
0 7
7 2
5 12
2 2
0 2
2 9
0 4
0 5
4 4
5 2
0 4
0 5
0 5
2 5
0 7
9 4
2 0
4 2
2 12
4 4
4 7
0 5
4 4
0 4
4 14
11 4
2 4
4 7
2 0
2 2
0 2
5 9
4 4
2 5
9 9
4 2
11 5
5 9
5 16
5 9
7 7
4 5
2 4
9 0
2 4
7 9
4 9
0 9
12 12
2 7
4 4
2 9
4 11
4 2
0 5
0 12
5 5
5 7
0 0
5 4
5 9
9 12
4 11
7 4
7 0
7 7
7 2
4 5
5 4
2 5
2 7
4 19
9 11
12 2
9 7
4 9
5 11
2 9
7 2
4 9
5 0
18 11
4 4
11 2
4 4
7 0
14 7
7 2
5 9
11 18
4 9
4 16
0 0
7 9
5 0
11 2
7 0
4 5
4 7
0 4
11 7
2 5
5 5
5 7
11 7
9 9
5 7
0 0
11 7
16 5
14 5
9 5
2 7
18 9
5 4
4 2
9 5
18 2
5 2
12 7
5 9
11 5
7 12
0 4
5 4
18 5
9 0
21 5
9 4
11 4
7 0
5 11
2 12
2 2
7 11
4 9
2 11
0 0
9 16
4 16
16 5
4 7
2 19
5 4
16 18
2 5
11 9
4 7
2 7
0 11
11 2
9 0
4 4
5 11
12 11
7 9
2 4
5 12
5 4
2 9
5 12
12 11
5 21
4 5
2 7
9 7
0 12
12 2
7 4
5 11
7 4
0 9
4 5
0 14
7 0
18 0
2 7
12 2
14 5
11 2
16 2
11 2
19 11
12 14
2 4
11 11
5 2
9 4
4 5
4 11
9 12
7 11
5 7
19 0
4 4
12 2
7 2
7 5
11 9
14 2
11 9
11 5
7 7
9 5
21 4
5 2
5 2
11 5
12 4
2 0
4 7
4 4
5 0
5 2
2 4
2 4
4 2
5 4
0 2
4 5
16 2
5 2
0 0
0 9
11 7
12 2
5 4
0 4
0 5
4 4
5 4
4 4
5 4
2 4
5 11
4 2
0 0
5 4
2 2
2 2
7 5
0 7
4 9
2 0
0 4
4 5
2 4
2 0
2 0
5 0
4 7
2 0
2 2
0 0
0 0
0 2
2 9
2 2
5 11
2 4
2 7
7 12
2 2
2 2
2 5
7 9
7 2
2 2
4 0
4 5
0 0
2 0
4 2
5 5
4 4
4 5
5 2
9 2
2 5
2 4
9 0
2 12
0 5
11 7
0 2
0 0
0 0
5 2
4 2
2 2
2 2
4 2
7 2
0 4
0 9
0 0
0 0
4 4
7 7
5 4
2 4
2 7
2 4
2 2
9 5
5 11
0 7
4 0
0 5
0 5
0 2
0 0
0 2
0 0
4 2
5 7
4 2
2 2
2 0
4 4
5 11
4 2
11 4
0 4
0 2
2 7
5 5
2 5
4 4
2 4
2 2
2 4
5 7
0 21
0 7
7 2
2 4
5 7
2 4
4 5
5 2
4 2
2 2
2 2
4 4
0 2
2 0
0 5
2 7
5 0
0 7
5 2
0 7
0 5
4 11
2 7
0 4
5 5
5 0
7 7
4 5
7 4
2 7
2 7
2 9
5 5
0 7
0 0
9 4
7 2
4 7
4 7
2 2
5 12
0 4
2 2
2 4
2 4
2 2
4 4
2 4
5 0
0 4
0 0
4 4
9 4
5 0
4 4
0 2
7 7
0 2
7 2
14 4
7 4
7 7
4 0
11 9
12 4
4 0
5 4
18 0
5 2
7 4
9 5
5 4
14 12
5 5
0 7
0 4
9 9
5 5
4 5
5 5
19 2
2 9
18 11
7 0
7 2
14 9
5 4
4 2
12 2
4 4
9 7
2 16
2 4
4 9
5 21
4 4
4 5
11 2
2 4
7 5
4 4
2 2
4 12
0 5
5 2
0 0
0 5
0 7
2 0
2 2
0 2
2 0
0 4
2 0
2 2
0 2
0 0
2 11
4 0
5 4
0 7
7 2
0 2
0 7
0 2
2 7
2 7
4 2
2 2
0 0
0 4
4 0
0 0
5 7
2 2
5 5
4 4
2 7
2 11
4 7
4 0
9 5
5 0
9 0
0 5
5 5
0 4
7 7
7 5
7 2
4 7
5 2
9 7
5 2
7 2
7 9
5 5
12 4
2 2
4 2
0 5
7 2
7 4
4 5
5 5
2 9
5 9
0 4
7 2
0 5
4 11
5 2
4 4
12 0
12 5
5 5
4 2
5 11
9 4
2 4
4 2
2 4
4 11
7 16
4 5
4 4
9 7
12 7
11 4
11 2
19 4
7 4
2 5
7 5
7 4
5 9
7 0
4 9
9 9
9 0
9 0
2 4
2 2
5 7
0 5
2 2
5 2
5 2
0 4
2 2
2 4
0 4
0 0
4 4
0 2
0 4
0 4
2 4
4 2
4 0
0 4
2 0
2 4
5 12
4 4
2 0
5 9
4 0
2 5
5 0
4 0
0 0
4 7
7 0
7 5
2 0
7 0
2 2
4 2
5 0
5 0
4 2
0 5
4 2
9 0
2 4
0 4
5 0
4 5
4 9
2 2
7 11
5 4
4 11
5 4
9 23
2 2
2 9
11 14
7 0
4 16
0 16
11 4
9 7
5 7
16 7
4 4
7 12
16 14
2 19
9 9
2 19
5 4
7 5
14 7
4 2
0 16
9 7
2 14
7 9
2 11
5 5
0 5
9 11
16 9
11 7
2 9
12 7
12 11
9 2
5 11
7 4
5 2
9 0
0 5
5 7
14 2
4 2
12 5
0 2
4 0
12 0
4 4
9 5
14 7
5 5
14 4
11 12
9 7
9 2
14 4
7 2
2 9
2 4
7 4
5 4
14 4
18 7
11 0
9 0
5 5
14 5
7 0
12 5
12 16
0 5
12 5
5 4
7 4
12 2
4 7
4 4
5 7
0 4
0 7
4 4
5 9
2 5
0 2
0 7
4 4
7 0
2 11
4 11
4 2
0 4
0 0
2 2
0 4
5 11
7 0
2 5
2 4
5 0
4 5
2 7
12 2
4 9
2 4
4 9
2 4
4 12
2 5
5 16
5 11
12 16
7 12
0 9
2 11
5 12
2 7
11 4
0 5
5 9
4 4
4 9
0 5
5 4
2 11
7 9
4 5
5 9
7 14
16 4
7 2
19 7
2 0
5 11
14 0
9 9
4 9
4 2
7 9
12 5
7 0
4 7
11 4
4 5
14 5
7 4
0 9
2 9
4 5
0 0
9 7
2 2
4 2
5 5
7 2
0 2
0 2
9 0
5 5
0 4
5 4
5 0
4 0
0 4
4 2
2 0
2 0
0 2
2 4
0 0
5 4
2 2
11 5
5 5
4 2
2 4
0 2
0 4
4 2
4 14
4 0
2 0
4 0
0 0
12 9
0 2
7 0
2 2
9 2
2 2
2 5
23 0
5 12
19 4
5 2
4 2
9 7
4 7
5 5
2 2
4 2
11 5
4 0
11 2
2 0
2 9
2 0
4 5
11 5
9 2
9 4
2 2
4 2
9 7
7 2
5 2
7 5
5 5
2 9
4 12
4 0
0 18
11 5
5 0
4 7
4 4
7 2
7 2
2 14
7 12
12 5
7 12
5 11
2 11
4 7
2 2
4 7
4 0
2 12
4 7
2 5
4 5
4 2
5 5
4 2
4 4
2 7
4 9
4 4
2 2
11 2
4 0
4 14
7 5
5 2
7 2
4 4
7 4
5 4
5 9
11 5
0 7
7 0
5 7
9 7
4 7
2 2
2 12
7 5
11 0
4 2
9 9
11 5
2 7
2 7
9 2
2 0
12 4
4 5
4 2
5 9
7 2
4 5
2 0
0 4
2 7
2 4
0 2
7 2
2 2
5 7
2 12
2 2
5 2
0 5
7 4
5 4
2 2
5 4
5 0
2 0
2 2
7 11
0 0
0 4
0 5
9 0
4 2
7 4
2 11
7 2
0 7
2 7
5 0
0 4
0 2
0 5
0 0
2 4
2 5
4 11
5 5
2 5
2 2
0 11
5 0
2 7
7 4
4 0
11 2
9 2
0 4
11 0
4 4
0 2
4 2
0 11
7 5
0 4
0 0
7 4
2 0
4 4
7 2
11 4
5 5
4 7
0 5
2 9
2 2
4 9
5 5
0 4
7 4
5 0
4 4
4 0
5 0
0 7
2 4
0 11
2 5
4 2
5 4
0 5
0 2
5 7
7 7
0 4
4 11
0 0
0 2
4 4
4 11
5 5
2 5
4 2
2 4
7 4
4 4
4 12
9 7
4 9
2 4
2 0
9 7
2 4
2 5
9 4
2 9
4 2
4 4
2 4
5 4
4 0
5 0
0 0
5 2
0 0
9 5
5 4
5 2
0 0
4 2
4 4
7 5
16 4
9 4
4 14
11 14
4 4
9 11
5 4
5 4
4 2
7 5
18 4
4 11
19 7
5 2
7 7
14 2
9 9
4 7
2 5
9 0
9 2
9 11
5 4
5 11
2 7
0 7
7 7
7 11
5 4
11 7
4 16
0 5
9 4
12 7
4 7
0 11
4 4
2 2
0 5
4 0
7 5
0 2
9 5
4 2
5 4
7 0
0 4
0 2
5 5
0 9
2 7
2 4
0 0
2 4
7 5
0 0
4 4
2 5
4 4
4 0
11 0
4 0
4 2
4 0
5 0
4 4
9 0
7 4
0 5
5 2
4 4
7 5
11 0
2 0
7 4
2 2
5 5
4 2
2 5
4 0
12 0
4 4
2 4
0 5
2 0
9 2
5 0
0 7
9 4
5 0
5 2
5 7
9 2
4 4
4 2
0 0
12 5
4 4
4 0
5 4
2 0
4 4
7 4
4 5
2 2
0 7
4 7
7 2
2 0
0 2
4 5
0 4
5 7
4 4
9 4
0 5
4 0
4 0
11 2
5 4
9 5
7 4
0 4
5 4
5 4
2 4
4 2
4 0
11 4
2 4
5 2
2 0
2 2
0 9
0 9
2 0
0 0
9 4
4 4
5 4
4 0
4 5
2 2
0 4
2 4
4 0
5 0
2 5
7 5
2 0
0 4
2 2
0 0
9 2
2 5
12 2
0 4
4 5
4 2
2 2
4 2
2 5
0 0
2 5
4 0
4 2
4 4
4 2
0 5
2 5
7 5
4 0
4 5
0 4
7 4
2 4
0 5
0 2
5 4
5 0
0 9
5 4
0 2
2 2
7 2
0 2
4 4
5 5
2 5
4 7
7 4
4 4
4 5
9 0
5 4
9 4
7 4
9 2
2 4
4 5
0 0
5 9
9 2
0 2
7 4
0 2
5 0
2 5
5 2
2 0
0 5
2 0
4 4
2 2
11 5
12 2
4 0
4 0
4 0
14 0
4 9
5 4
0 4
2 2
9 2
2 2
7 5
5 2
4 4
5 0
9 0
7 0
5 0
4 0
4 5
2 2
12 2
19 0
5 0
9 2
2 0
9 5
5 0
0 2
5 4
7 4
7 7
4 2
2 7
9 0
7 5
5 0
7 4
4 2
2 4
2 2
2 4
0 0
4 0
2 19
0 4
4 2
2 5
2 7
0 7
5 0
7 4
5 5
2 9
4 0
0 4
2 2
0 4
0 2
5 0
7 9
5 9
7 4
4 7
5 2
2 5
4 2
2 11
11 5
11 12
2 5
7 5
0 5
7 9
5 7
9 4
4 4
7 4
7 0
18 0
11 4
4 2
9 9
9 11
7 11
9 12
4 4
16 5
9 11
4 5
16 11
11 0
9 5
12 2
2 4
9 7
16 4
18 0
5 5
11 7
7 4
19 5
16 4
14 0
4 4
16 7
7 4
9 7
0 0
11 5
26 4
12 4
18 2
2 5
11 9
12 4
7 5
12 7
2 5
12 4
5 0
7 2
12 7
5 0
2 12
4 2
5 4
11 9
11 7
7 12
9 5
14 7
9 2
9 5
9 5
5 5
5 0
4 0
9 4
2 7
2 9
4 14
2 12
9 14
4 5
2 4
5 5
9 9
7 5
2 11
2 16
2 4
2 4
7 5
9 5
5 9
0 5
9 7
7 12
4 5
11 0
2 7
0 2
12 0
2 5
0 12
4 4
11 23
4 2
5 12
0 2
12 7
2 4
4 7
5 12
19 12
14 16
5 19
7 5
2 16
7 4
11 2
5 2
7 9
2 7
7 9
2 7
9 5
5 5
0 12
7 9
12 4
2 9
21 7
4 5
2 9
2 18
5 5
5 11
5 5
4 14
0 2
2 9
5 7
9 5
4 9
5 4
7 7
9 4
5 7
9 5
4 5
4 5
9 7
14 0
5 4
9 4
7 16
11 2
5 7
12 9
0 5
9 11
5 0
7 11
7 5
0 9
4 16
4 9
7 7
16 4
16 4
7 4
7 7
7 7
2 7
7 9
7 4
9 2
4 11
12 0
18 19
7 7
7 7
5 5
12 14
7 11
5 9
4 0
5 7
5 2
5 7
2 5
12 7
4 9
4 11
5 9
0 9
4 19
2 7
2 7
0 11
4 9
4 2
4 2
12 4
5 16
5 11
2 11
2 4
4 7
2 11
4 4
4 9
2 4
2 9
4 2
2 2
4 4
11 5
7 11
4 5
7 5
4 0
5 7
2 2
2 9
4 11
2 4
2 9
0 5
0 5
0 14
0 5
12 4
9 4
11 9
12 2
9 7
9 5
5 4
11 0
4 4
2 7
4 7
5 0
0 0
7 4
5 2
5 7
2 2
2 16
5 9
5 7
2 7
4 0
5 7
4 12
7 4
2 4
4 4
5 4
7 0
2 0
5 2
5 9
9 4
4 2
2 0
7 0
2 4
5 11
2 5
2 2
2 7
4 4
2 0
5 0
4 19
7 4
0 2
7 5
2 5
2 7
0 11
4 2
4 2
0 2
4 5
7 2
9 4
7 2
2 12
2 2
4 11
5 5
2 5
4 5
2 4
7 16
0 5
0 2
4 7
0 4
7 0
7 4
7 16
0 4
7 11
5 7
0 12
0 7
4 12
4 7
5 5
2 9
2 14
4 5
5 0
2 7
5 2
7 4
0 4
7 4
5 11
5 4
2 11
2 16
7 12
2 9
9 9
4 5
4 12
2 9
4 11
7 2
11 7
9 0
4 0
12 2
9 5
11 7
7 2
9 4
2 4
0 14
12 11
5 0
2 2
5 11
5 9
12 7
4 7
9 11
2 5
12 5
11 9
2 4
7 9
0 9
2 0
2 7
9 4
5 5
7 2
5 0
18 7
14 4
14 9
5 5
0 4
7 11
16 0
5 5
4 5
2 4
5 7
7 0
0 0
5 2
5 7
26 0
2 11
7 2
5 5
11 4
5 0
4 4
11 5
0 5
4 2
12 0
7 2
4 2
11 0
5 7
16 7
5 5
9 0
2 2
7 5
11 2
2 0
11 11
7 18
0 7
7 2
5 4
0 4
12 12
4 5
12 4
5 7
4 16
5 4
0 0
9 4
5 2
5 2
4 2
4 16
4 2
2 9
5 7
4 5
4 2
2 9
5 5
5 4
4 9
0 0
0 5
4 7
0 7
4 4
0 0
5 2
5 7
4 2
4 4
2 2
5 7
2 7
7 5
7 9
5 4
2 5
5 7
7 2
2 5
9 0
2 0
2 2
2 5
7 5
9 2
9 2
5 12
5 2
18 0
11 2
5 2
7 2
12 4
11 0
11 2
2 12
14 2
0 7
4 5
0 0
9 5
14 4
14 7
9 5
11 5
7 7
7 2
2 11
0 5
4 5
5 2
7 4
11 16
7 5
4 5
2 5
9 4
0 4
7 2
4 7
4 2
7 12
2 0
11 7
4 7
7 4
9 9
5 2
12 5
7 11
4 4
0 18
9 4
2 12
4 4
4 12
2 4
2 2
2 5
2 7
4 7
4 4
2 5
2 7
9 5
7 0
12 2
9 2
4 2
4 11
0 4
5 4
2 2
7 9
5 4
2 7
2 4
4 11
7 5
4 7
12 7
5 4
7 5
5 2
9 12
5 7
5 0
14 2
4 11
7 7
5 2
9 7
7 7
11 4
12 7
7 2
7 2
18 2
16 4
4 11
11 4
4 4
12 2
2 2
4 2
4 7
5 4
5 9
2 12
7 7
4 4
4 11
7 7
2 11
4 0
0 2
4 2
7 2
2 2
4 4
5 2
4 0
7 7
2 0
0 4
9 2
2 0
0 7
0 11
4 0
14 9
4 2
5 12
7 12
2 7
5 7
7 2
7 7
2 0
0 2
0 2
0 7
4 11
7 4
5 5
0 7
5 2
2 2
7 2
2 11
5 7
4 5
7 0
4 5
0 5
2 0
0 5
0 0
9 5
7 7
5 5
2 5
2 2
5 4
0 16
2 5
4 11
4 9
4 4
7 2
4 4
9 2
2 5
5 11
2 12
7 9
4 14
5 14
4 7
12 4
4 4
5 2
2 5
2 2
7 2
4 7
4 5
2 12
0 9
2 7
5 4
2 2
4 0
2 7
4 4
0 9
0 16
2 11
0 4
9 7
9 4
0 2
4 14
4 12
7 2
5 7
5 0
14 12
7 2
9 16
9 4
5 0
4 5
5 4
7 11
5 0
14 4
12 0
4 5
7 9
5 0
16 11
4 4
2 2
9 4
4 2
7 2
18 5
2 4
4 2
4 0
2 0
12 7
9 5
11 14
9 2
2 5
7 7
2 2
2 4
2 5
7 0
11 4
2 2
4 4
4 2
7 7
2 0
5 7
2 7
4 4
4 5
5 5
2 2
5 9
2 7
9 7
7 5
2 7
11 5
5 2
7 0
5 2
0 5
2 7
2 0
4 7
5 5
7 4
2 12
0 7
4 9
4 16
0 0
11 4
2 4
5 0
4 5
4 7
2 12
0 5
4 5
4 7
2 2
2 4
0 4
0 5
4 7
9 2
4 9
4 7
7 0
5 4
5 2
9 4
7 4
7 5
7 5
5 2
9 2
4 2
4 0
4 4
0 14
7 9
2 9
7 11
2 0
7 7
7 7
4 2
0 4
7 4
2 0
7 9
4 5
4 5
4 9
0 7
9 5
4 9
5 14
0 12
5 5
9 4
2 2
9 2
11 5
4 7
7 16
2 5
4 11
4 9
5 9
12 7
5 9
2 7
2 2
2 4
9 2
2 9
2 2
5 5
9 2
7 7
7 7
2 4
11 7
9 2
9 2
4 4
5 2
9 5
5 5
5 2
16 0
0 7
16 4
7 5
5 7
9 9
9 7
0 5
4 7
5 9
4 9
2 9
5 4
5 9
5 2
4 5
7 2
4 12
4 5
4 16
12 2
11 11
9 2
7 5
7 7
5 16
9 5
9 2
2 2
2 4
7 2
4 2
2 2
2 2
9 7
4 7
7 4
4 2
9 0
7 0
2 9
2 2
4 2
7 0
12 5
2 2
4 5
4 2
2 7
7 2
9 0
5 4
2 7
5 0
5 4
2 2
11 4
7 5
5 9
7 14
7 4
0 4
5 2
5 7
4 4
0 2
4 5
0 11
11 5
5 4
9 11
5 5
2 4
4 7
5 5
14 2
5 4
0 7
0 11
0 2
5 5
5 0
11 4
4 7
2 5
9 4
5 7
4 2
2 9
11 4
7 11
2 11
5 9
5 2
2 2
12 2
7 5
4 0
0 0
5 4
2 7
0 5
2 12
4 4
0 5
9 4
4 7
9 4
7 4
2 9
12 12
5 7
7 11
4 4
14 4
0 4
5 2
0 9
4 7
5 2
2 0
4 7
5 16
0 4
5 12
7 2
9 5
7 5
0 12
2 5
9 7
5 4
0 2
5 2
2 4
5 2
0 0
0 0
4 2
4 2
9 5
4 2
5 4
5 4
5 0
2 7
2 2
2 0
5 4
11 5
11 0
11 4
5 4
9 0
2 4
2 2
2 5
5 9
0 2
11 2
5 4
0 11
5 11
9 0
16 5
2 7
7 4
4 0
5 2
4 2
4 0
5 5
5 2
14 4
5 5
9 4
7 9
2 5
2 2
5 9
4 2
11 2
9 0
4 2
5 12
5 9
4 11
4 9
0 2
9 5
0 2
4 0
0 12
4 4
2 5
7 0
2 5
14 4
9 9
14 9
7 4
2 7
5 7
7 0
5 2
4 4
7 7
0 12
9 12
4 2
0 2
7 4
0 7
0 5
0 9
2 7
2 11
12 7
7 9
5 0
4 4
2 5
5 2
5 0
0 2
2 5
5 0
4 4
9 4
2 0
2 5
0 2
0 4
5 4
0 9
5 5
0 4
4 4
4 4
4 4
5 7
7 5
5 4
4 7
2 4
5 11
4 7
4 7
5 2
4 4
12 0
5 11
9 12
7 4
9 5
5 5
12 5
5 7
4 2
4 5
0 0
0 9
0 4
2 0
2 2
2 7
7 12
2 9
4 5
9 7
12 9
2 0
4 5
7 5
7 0
2 0
4 11
5 2
4 11
2 4
2 2
4 4
12 7
12 2
2 7
4 2
0 5
2 2
7 9
4 9
5 5
11 2
4 4
4 0
12 0
7 0
7 18
7 5
0 18
0 11
9 4
0 5
2 4
7 11
4 11
4 0
4 7
4 5
9 0
4 9
4 5
5 7
0 5
12 7
5 2
5 12
4 11
2 11
2 9
0 9
0 0
5 4
9 0
11 2
2 5
7 4
5 2
2 7
9 4
2 7
7 4
7 2
5 5
7 16
5 4
5 0
4 7
5 0
7 2
14 0
2 2
5 5
0 2
12 5
5 7
5 16
4 0
4 4
4 7
2 7
5 4
7 4
7 4
9 7
5 4
7 9
4 5
4 5
4 2
4 9
0 2
2 11
7 7
4 7
4 18
2 11
11 7
5 4
4 11
4 0
18 2
9 7
4 2
5 2
7 2
5 2
5 4
2 4
2 5
2 4
2 7
2 5
4 12
4 5
11 4
12 9
9 11
11 7
7 2
4 0
7 2
5 0
0 4
4 4
11 5
5 2
2 5
14 4
11 2
14 4
2 5
12 9
2 0
11 5
9 14
0 16
14 5
9 4
2 4
5 2
5 7
4 2
4 16
11 11
0 5
4 2
5 2
2 0
2 2
7 2
5 4
11 2
2 4
5 2
7 2
14 0
5 2
9 4
4 0
2 5
7 9
2 4
2 2
9 7
0 5
11 5
11 7
4 9
5 7
14 21
7 11
5 5
4 9
5 4
7 5
4 4
9 4
0 9
5 4
0 2
2 2
0 0
5 2
2 2
12 0
7 4
12 7
5 5
2 5
2 7
0 2
9 9
2 5
5 7
0 11
2 9
4 0
0 9
0 0
4 0
2 4
5 11
0 4
2 2
2 4
7 4
4 4
7 0
7 2
4 4
9 4
0 0
2 5
5 9
5 0
7 4
4 5
18 2
2 9
9 7
4 2
2 2
7 5
2 9
2 0
4 0
7 4
9 5
4 5
5 4
4 0
4 9
14 7
7 4
7 7
0 14
7 7
0 14
4 11
4 0
0 4
9 2
0 11
2 4
2 5
2 16
5 9
0 11
5 14
9 5
5 4
0 4
2 4
7 7
4 18
0 11
16 5
4 14
5 4
9 7
0 0
0 0
0 0
0 0
0 0
0 0
0 0
2 4
2 4
12 0
9 9
7 5
4 4
5 14
18 11
9 7
5 0
7 14
2 11
5 5
7 4
4 4
0 9
0 2
4 4
5 9
9 7
7 9
11 5
7 5
0 12
2 2
0 7
7 11
5 7
7 4
4 7
5 4
9 7
4 4
4 7
2 0
7 4
4 2
9 5
0 5
7 5
7 12
7 4
2 9
0 14
5 5
12 7
11 9
9 4
4 4
9 9
7 7
2 12
7 5
11 7
0 0
0 0
0 0
0 0
0 0
0 0
0 0
0 0
0 0
18 11
7 11
11 7
11 4
0 0
4 5
11 5
2 4
0 0
0 0
0 0
9 4
11 2
7 0
5 0
5 4
9 4
5 0
2 9
4 5
14 4
5 4
7 4
9 7
5 5
9 16
5 5
16 9
16 2
14 0
9 7
2 0
4 7
21 12
12 9
5 19
12 5
7 4
21 4
12 4
19 4
12 4
14 2
16 9
7 2
7 0
9 4
5 4
11 4
18 7
4 16
7 7
14 12
4 5
12 7
5 2
18 5
16 7
9 4
4 9
2 0
9 0
4 12
18 2
7 2
9 0
16 7
2 2
5 4
5 4
18 7
5 2
9 7
18 4
12 0
18 4
16 5
7 2
5 0
4 9
9 4
2 4
9 2
2 4
9 4
11 2
5 5
4 0
9 2
5 0
18 2
12 11
11 0
21 5
11 4
11 4
7 7
12 7
7 12
7 2
7 5
9 4
2 5
7 5
18 9
16 4
7 5
9 4
9 4
2 9
14 4
7 12
5 0
2 12
11 11
7 11
0 11
2 2
2 7
5 5
7 7
0 5
5 5
4 12
7 7
7 7
5 11
4 7
4 5
5 7
9 5
5 5
7 7
5 4
12 9
7 12
25 16
11 7
12 12
5 7
2 2
7 4
11 4
2 12
4 12
4 11
4 2
14 2
2 7
4 5
9 11
5 12
7 12
2 2
16 7
4 4
16 7
9 7
4 21
7 11
2 16
9 14
9 7
9 11
5 14
11 5
16 7
11 12
14 12
14 18
7 11
5 5
7 5
4 9
11 5
7 7
9 21
18 5
4 4
7 7
5 5
12 5
12 2
18 5
14 14
11 5
4 5
4 9
7 0
7 19
14 16
14 9
5 2
5 18
5 4
9 9
21 14
19 0
14 9
7 16
11 7
11 12
9 7
7 4
21 4
5 11
11 2
11 5
16 2
12 12
7 5
9 11
18 9
12 5
2 7
9 5
4 12
7 9
11 4
9 12
2 19
5 0
12 12
11 5
12 18
2 7
7 4
5 0
2 11
12 9
7 4
5 25
5 14
2 23
5 11
9 16
11 4
4 7
23 5
4 11
5 2
5 2
5 16
14 5
7 4
2 5
2 7
11 4
16 9
5 11
5 7
5 5
11 18
7 16
11 16
4 11
12 14
4 14
18 14
11 7
2 12
0 2
12 11
4 4
5 5
12 14
4 9
7 2
5 9
5 2
4 11
11 11
18 11
26 4
18 0
11 5
7 12
5 11
5 12
11 12
7 5
2 2
7 14
5 5
2 5
18 7
4 19
11 4
9 9
5 4
14 2
16 4
9 7
9 2
18 4
23 4
14 11
11 14
18 5
5 5
11 7
4 14
11 7
18 14
4 26
14 2
25 9
5 16
9 4
12 5
5 7
12 12
4 9
35 18
19 19
12 11
9 9
28 2
18 16
25 5
7 21
11 4
11 11
11 4
7 12
5 11
11 18
7 4
7 4
12 2
5 0
4 4
4 4
14 5
5 0
5 5
0 5
19 9
12 7
9 2
7 14
4 14
11 4
21 2
25 9
9 5
4 4
9 2
9 5
5 4
18 7
14 4
7 12
11 2
12 11
16 2
25 4
14 5
7 5
9 5
32 11
26 5
25 4
23 5
12 2
25 9
14 5
11 12
4 4
4 12
0 5
0 5
2 9
5 2
11 5
21 9
19 11
11 5
9 2
12 5
9 5
12 7
16 16
5 7
7 5
9 16
23 11
2 12
5 18
9 21
5 12
7 4
4 14
2 4
2 11
4 28
9 4
7 7
5 2
9 4
9 11
5 18
14 9
9 11
5 9
16 11
5 16
7 12
7 4
16 12
19 2
7 9
12 4
16 14
4 7
5 16
7 16
0 9
9 11
4 14
12 25
19 16
18 16
12 7
12 11
9 11
12 2
11 5
14 11
16 7
11 7
26 11
11 18
14 5
23 4
19 5
21 5
26 2
23 11
2 9
5 2
14 0
16 5
14 11
2 7
14 9
7 9
12 11
21 9
18 7
7 16
14 18
19 11
18 14
14 18
18 9
28 4
5 11
7 16
0 16
25 9
11 9
9 12
0 9
11 7
9 14
12 16
18 19
0 5
5 26
14 12
16 7
4 14
9 21
0 18
12 9
2 16
2 9
9 4
19 9
5 11
12 14
19 14
5 12
7 25
11 12
12 5
14 14
2 9
11 5
11 9
7 7
12 2
9 12
11 16
9 11
7 7
21 5
4 9
9 16
16 18
19 2
9 12
16 12
4 11
12 14
14 9
11 12
9 7
16 4
12 11
4 7
7 5
5 7
18 9
9 19
7 18
12 7
2 14
4 14
11 19
5 9
14 14
5 23
7 4
14 14
12 18
11 23
9 14
12 23
5 5
11 16
14 18
18 7
19 9
23 28
11 14
9 25
5 30
12 23
11 11
14 19
7 5
7 14
2 14
9 23
9 5
9 12
12 9
4 14
11 14
5 7
7 14
2 11
5 2
5 9
2 7
18 16
9 12
11 9
9 14
16 16
14 25
9 7
4 5
11 19
9 2
9 4
11 18
9 25
7 30
5 7
9 5
25 12
12 7
30 23
5 11
9 21
9 23
7 21
12 14
12 4
9 7
12 9
16 14
14 12
9 5
2 14
4 0
7 4
14 2
5 2
5 7
7 12
11 28
14 4
5 18
9 11
4 9
9 18
0 12
4 9
5 12
4 21
7 16
11 5
4 11
7 19
9 28
9 14
11 14
5 14
2 18
11 18
19 4
7 2
14 14
12 4
5 18
7 19
9 7
4 21
2 14
2 23
0 5
18 9
5 7
4 9
2 12
0 21
4 11
5 9
4 7
7 12
14 14
2 2
4 2
11 11
5 12
12 9
7 7
12 16
2 5
16 4
12 16
7 7
12 9
5 4
12 14
14 5
12 5
7 12
18 5
9 2
19 7
5 5
14 5
7 14
9 18
11 4
12 7
5 19
7 11
5 21
4 7
5 19
9 16
2 11
9 9
9 12
0 4
7 23
4 0
5 5
9 11
9 11
7 26
7 28
2 14
5 18
12 19
2 7
4 21
2 18
5 14
7 9
2 9
2 11
0 11
4 16
2 19
5 5
2 21
0 16
5 14
14 5
4 11
12 7
2 5
5 7
7 30
4 18
12 7
2 4
4 23
11 7
4 7
7 5
4 16
16 0
4 5
5 12
12 7
4 5
4 5
4 7
5 5
11 14
2 14
5 12
4 21
2 11
14 14
18 5
16 19
9 11
0 9
5 14
2 2
12 7
7 5
11 9
5 14
4 9
5 11
7 2
9 14
18 14
7 7
4 16
23 11
11 5
5 9
5 9
2 7
14 5
2 7
9 16
0 11
12 11
5 4
7 12
5 4
5 12
5 5
7 5
7 16
7 4
7 11
7 11
5 7
4 16
0 7
2 2
5 4
4 5
9 14
4 12
5 9
7 23
0 11
9 9
9 5
7 9
2 11
5 16
2 21
7 5
7 7
12 2
7 16
4 9
11 4
9 7
2 4
14 11
7 5
7 7
2 5
7 4
4 16
11 16
2 18
2 16
0 12
2 16
9 0
7 2
0 5
9 9
7 9
5 7
2 4
11 11
5 5
5 11
12 5
18 5
12 2
9 4
11 4
7 26
11 2
7 7
5 7
11 7
4 2
11 9
4 9
11 11
2 7
11 5
2 11
11 5
14 7
11 9
12 5
5 14
7 7
0 4
4 5
14 7
12 4
12 2
12 12
2 0
4 5
2 4
4 5
0 2
7 4
0 5
5 5
2 7
11 5
4 12
11 14
0 11
0 16
4 11
5 0
12 5
14 9
4 9
19 7
0 12
5 12
9 7
4 9
0 0
0 0
0 0
0 0
0 0
0 0
0 0
0 0
0 0
12 14
5 7
11 4
2 5
4 2
4 0
2 9
0 4
4 5
2 11
2 5
5 7
5 11
11 12
7 5
0 5
0 16
7 2
4 7
5 5
11 18
2 5
5 16
5 9
4 14
9 9
9 0
12 11
9 14
14 7
12 11
9 11
7 5
12 11
7 11
0 2
18 16
7 7
16 0
12 5
12 5
4 12
2 14
0 4
0 5
2 0
7 5
4 4
4 7
14 11
0 5
0 4
12 12
5 5
7 9
2 14
7 11
9 5
9 5
5 4
4 5
16 0
7 7
14 7
9 14
12 7
4 9
11 14
9 12
12 0
14 0
4 11
23 2
9 9
4 11
5 11
11 5
9 5
4 4
12 2
4 7
4 9
9 5
7 9
4 2
0 9
0 14
2 11
2 4
5 2
0 5
5 2
2 0
5 5
12 0
7 2
2 4
4 0
0 4
12 4
4 5
5 0
0 11
4 0
2 9
7 2
5 0
0 2
0 9
5 4
4 2
2 4
0 5
4 9
7 2
5 4
5 4
2 7
2 5
2 5
5 2
2 9
4 2
11 5
0 9
12 5
0 0
4 5
2 7
2 5
2 11
7 2
2 4
9 2
4 7
5 9
2 7
0 0
2 5
2 0
4 4
11 4
4 2
11 5
0 7
2 12
9 0
9 4
0 4
0 2
0 7
9 7
12 11
0 7
0 7
7 7
4 7
4 2
9 2
2 7
4 12
5 7
14 2
0 4
4 2
7 0
5 2
4 4
4 2
19 5
5 4
11 2
2 5
12 0
9 7
5 2
2 4
23 5
4 7
9 4
2 4
0 2
4 0
9 9
0 5
4 4
2 2
2 2
19 9
7 9
4 7
9 2
16 5
4 0
2 9
25 2
11 2
5 2
5 0
2 7
7 9
7 2
4 0
9 5
5 2
0 2
0 7
0 5
5 4
4 4
7 5
9 2
5 2
7 4
5 4
9 0
5 2
14 14
14 0
5 5
0 2
4 5
4 7
4 4
4 0
2 5
2 11
9 2
4 2
2 2
5 5
2 0
0 4
2 4
4 4
0 2
0 7
0 0
0 0
0 0
0 0
0 0
0 0
0 0
0 0
0 0
0 0
0 0
0 0
0 0
0 0
0 0
0 0
0 0
0 0
0 0
0 0
0 0
0 0
0 9
5 4
0 2
4 12
0 7
5 0
9 12
12 4
5 5
12 4
11 2
4 2
4 4
5 9
5 9
2 2
7 5
2 4
0 5
14 2
0 5
0 0
0 5
2 4
5 4
4 4
11 4
4 2
5 2
14 2
11 7
4 5
0 9
0 9
5 4
4 7
0 7
5 5
0 2
9 0
2 2
0 0
9 2
9 2
7 4
12 4
7 2
11 11
0 0
9 0
0 7
11 0
12 7
7 2
7 0
4 4
4 4
2 2
5 7
9 12
2 0
7 0
11 5
5 4
9 4
14 0
4 7
5 9
4 0
5 2
5 0
9 5
0 2
4 5
9 9
5 14
4 0
4 2
5 5
2 0
4 2
2 4
2 2
5 2
4 4
7 5
12 2
7 4
11 0
2 7
9 0
12 11
7 9
7 5
5 2
2 4
7 11
0 7
0 4
4 4
5 5
9 0
4 5
0 5
0 5
4 5
2 4
4 2
5 5
0 12
5 7
0 0
0 4
4 4
9 2
5 4
0 2
7 4
2 4
0 7
4 2
12 2
5 16
5 2
2 5
4 4
5 5
9 7
4 9
2 4
5 4
7 12
7 2
2 11
12 7
0 4
4 4
5 5
5 5
4 4
4 5
4 9
2 0
7 9
2 4
12 4
9 7
2 11
14 11
0 9
9 2
5 0
14 4
5 4
2 2
7 11
12 4
11 5
11 4
7 11
2 11
0 4
5 4
2 4
2 5
7 2
4 5
2 5
7 0
9 0
9 0
0 9
0 4
0 0
7 5
5 4
2 2
5 0
7 2
2 5
11 5
2 9
11 2
7 0
7 9
4 2
5 4
5 4
9 5
4 5
4 7
0 2
2 5
7 16
4 4
0 7
0 0
4 5
9 0
4 0
5 2
4 4
2 0
9 2
0 5
2 5
2 2
0 5
4 7
5 12
5 12
5 9
4 5
4 7
4 9
5 7
0 2
4 4
4 5
0 5
0 14
2 2
0 7
0 7
9 2
9 0
7 14
2 7
2 7
0 5
2 2
2 2
4 2
9 5
11 0
5 7
4 0
0 2
0 9
2 0
2 9
2 4
4 9
2 7
5 4
0 4
2 4
0 0
9 0
0 4
4 2
2 7
7 12
2 2
5 4
2 4
5 0
4 0
2 2
12 5
0 11
2 11
2 0
7 2
2 4
4 0
0 0
2 0
2 2
4 0
4 2
2 9
0 2
2 5
0 9
0 2
2 7
0 7
7 9
5 11
0 7
2 0
2 7
4 4
0 2
4 0
2 12
0 0
0 7
2 0
4 5
2 0
4 2
4 2
5 2
7 5
4 12
0 4
2 5
2 12
0 4
0 5
0 2
5 4
2 2
0 2
2 2
0 0
2 7
4 2
2 4
2 5
0 2
2 9
4 2
4 5
2 9
7 0
4 5
4 0
2 7
2 5
0 2
5 4
2 7
0 5
0 4
0 4
0 5
2 0
4 7
2 5
0 4
2 16
5 5
4 2
2 11
4 5
0 0
0 7
7 2
0 4
2 2
2 9
2 4
0 7
0 5
2 7
2 2
4 11
0 0
2 4
0 5
4 2
0 2
0 9
4 4
2 11
0 4
0 5
2 4
7 2
11 4
7 5
0 4
2 5
0 2
0 14
0 2
2 4
5 5
0 2
4 0
2 0
7 7
2 5
0 2
0 4
5 4
4 5
0 0
0 2
2 5
0 2
4 4
5 9
4 7
2 2
4 0
0 2
2 4
0 0
5 0
0 0
2 0
2 5
0 0
7 2
0 4
2 4
2 7
0 2
5 9
5 5
5 4
5 2
2 2
2 2
4 7
5 2
4 0
4 2
0 0
4 0
0 2
2 2
0 2
4 2
2 4
2 0
4 0
2 2
4 2
7 2
5 0
4 0
4 0
0 2
4 4
0 4
2 5
2 0
2 2
4 4
4 0
2 2
5 9
0 2
2 0
2 0
4 2
4 0
2 4
5 0
4 0
4 5
2 2
4 7
5 0
0 5
2 9
4 2
0 2
5 2
2 0
0 2
5 2
2 4
9 2
4 5
2 2
0 4
2 2
7 2
2 4
9 5
0 4
0 2
2 5
0 4
5 5
2 2
2 7
7 7
0 0
2 2
0 0
4 0
4 0
2 0
2 2
2 0
2 4
4 4
0 4
2 0
4 2
4 2
2 4
0 0
5 0
0 0
4 0
0 2
0 2
0 4
2 2
0 0
0 7
0 7
4 2
4 0
2 0
4 5
5 4
0 4
4 4
4 12
0 5
0 0
4 7
2 2
4 7
2 0
4 4
2 0
0 0
4 4
2 7
9 0
2 2
2 5
4 2
5 5
5 0
4 4
2 2
2 0
5 7
0 11
2 5
0 2
0 0
0 0
0 5
2 5
4 2
4 2
4 7
5 7
2 4
4 0
5 4
5 9
2 2
4 2
4 4
2 2
4 5
9 5
2 4
11 2
9 5
0 2
11 4
5 7
4 2
4 2
7 0
0 4
0 4
7 2
4 4
2 5
2 0
2 5
2 5
0 0
4 0
4 0
5 0
2 4
2 5
5 4
4 2
2 2
2 4
0 0
7 2
4 2
0 2
5 2
5 4
2 0
5 2
7 2
2 5
2 2
2 4
0 0
2 2
0 5
9 4
7 2
5 4
0 0
2 4
7 4
4 4
2 4
5 7
0 9
2 2
0 2
2 2
4 4
9 4
2 5
5 4
0 4
0 5
0 2
5 2
0 2
2 4
0 4
4 0
4 2
2 7
0 12
5 4
4 0
0 2
4 2
4 2
2 4
16 5
12 0
4 0
5 2
7 2
4 5
0 0
4 2
4 0
4 2
7 4
7 4
2 2
2 5
0 0
2 4
4 7
0 5
2 0
5 0
4 0
5 2
4 0
0 4
5 5
4 4
4 4
5 2
2 2
2 0
5 5
4 0
4 2
4 2
2 0
0 4
2 0
4 5
5 5
11 2
4 4
0 9
5 2
0 2
5 4
0 2
4 0
4 0
7 2
2 7
0 2
5 2
0 4
2 5
0 0
2 2
2 0
2 4
5 0
4 2
2 4
4 2
0 0
0 4
2 2
2 2
4 2
0 4
5 2
2 2
4 2
5 4
2 2
7 2
4 0
2 2
0 0
0 2
0 2
2 0
7 2
0 5
2 4
2 4
0 2
2 0
0 5
4 2
2 5
0 4
4 7
4 2
0 2
2 5
7 4
9 0
0 9
0 0
2 2
0 2
4 2
0 4
4 0
0 2
5 2
0 0
2 0
2 5
0 5
2 4
2 0
2 5
2 5
2 0
0 2
2 4
2 0
0 9
9 12
0 0
2 4
2 7
2 0
4 0
4 2
11 4
5 2
0 2
4 4
9 2
4 2
5 0
2 4
5 9
2 4
4 2
0 2
0 4
0 5
9 2
2 2
0 2
9 0
5 5
5 5
4 2
4 4
0 4
7 4
5 5
0 5
5 2
2 7
2 11
9 4
5 0
4 4
2 0
2 7
9 5
0 2
2 4
0 2
4 2
5 4
2 2
9 5
2 4
9 4
4 7
5 0
2 9
4 0
4 7
11 0
5 9
4 12
4 2
0 0
5 2
0 5
0 2
2 4
0 2
4 0
4 2
0 0
12 2
5 0
2 4
9 5
2 11
7 5
2 4
7 2
2 7
14 2
4 0
5 2
0 2
5 0
12 0
7 0
5 0
2 2
4 0
0 0
2 0
2 2
11 2
4 4
0 5
4 0
0 4
7 2
0 4
2 4
5 0
7 0
2 0
0 0
4 0
4 2
4 0
0 0
5 4
0 0
2 2
4 0
4 0
2 0
5 2
0 0
2 2
0 0
2 7
2 2
5 4
4 2
0 5
4 0
4 2
0 2
4 2
0 2
5 5
2 0
2 0
0 2
0 2
4 4
2 0
2 11
2 2
2 2
2 4
5 4
5 0
5 0
4 7
0 4
2 4
2 4
4 5
0 7
0 2
2 2
5 0
7 2
0 2
7 4
2 5
0 2
7 2
0 0
2 5
5 2
4 0
5 0
7 0
2 2
0 0
14 5
9 0
7 2
4 9
9 2
5 5
5 0
4 2
4 2
7 2
2 4
2 4
0 5
2 0
2 7
4 4
0 2
7 4
2 5
14 0
0 4
2 5
11 11
0 5
5 5
2 2
2 2
2 5
0 5
4 5
4 0
2 7
9 4
2 2
2 2
0 18
0 0
2 5
0 4
0 7
0 7
0 2
2 4
4 4
11 5
4 2
0 4
2 4
5 7
2 2
4 0
4 4
4 2
4 2
0 4
2 5
4 2
0 0
0 4
0 2
4 2
2 7
2 2
5 5
2 0
2 2
5 2
2 2
2 16
0 4
4 0
4 0
2 4
5 0
0 5
0 4
7 0
4 5
7 4
7 5
9 4
7 7
5 0
0 4
11 2
5 0
2 2
0 2
4 5
0 7
0 7
0 5
2 4
2 0
0 7
2 2
0 5
4 5
2 0
4 2
2 0
0 2
0 2
4 5
0 0
0 11
2 0
2 2
5 4
0 2
0 2
2 7
0 4
2 0
4 4
0 2
4 4
4 0
2 7
0 4
5 0
2 0
0 2
0 0
4 0
0 2
2 4
0 4
5 2
7 4
4 2
11 4
2 0
2 0
7 4
2 2
5 5
0 0
4 0
2 5
0 0
4 4
4 2
0 0
0 4
0 4
0 4
5 2
2 5
0 0
7 4
7 5
0 0
2 4
0 0
2 4
0 0
11 7
5 4
0 4
0 7
5 0
0 0
0 2
2 4
2 2
5 0
4 4
0 2
4 5
2 9
2 5
4 4
4 0
0 4
5 5
0 2
5 0
0 0
2 2
0 2
2 5
4 2
2 0
2 7
2 2
2 4
4 2
4 0
0 4
2 2
2 4
2 2
5 0
4 4
2 5
0 12
0 4
2 2
2 0
2 5
0 4
0 4
2 2
2 2
5 9
0 9
4 0
4 5
2 2
4 2
7 7
5 0
4 5
2 2
4 0
4 5
2 2
0 4
0 5
2 2
0 4
2 5
2 11
0 0
5 11
4 2
2 2
0 5
2 2
0 9
0 4
0 2
0 4
4 7
4 2
4 2
9 4
4 4
7 2
2 2
5 2
2 0
5 5
11 4
5 7
7 0
9 2
2 2
9 2
2 2
9 0
4 2
7 5
2 4
2 0
9 4
4 0
4 7
2 4
5 9
2 5
0 2
2 4
7 0
4 2
5 7
2 0
4 0
7 5
2 14
2 4
4 4
5 2
2 0
0 0
5 4
2 0
4 4
0 0
5 7
2 5
2 5
7 5
5 0
2 0
4 7
2 5
2 7
0 2
0 2
0 9
0 4
0 2
4 5
4 0
4 5
0 2
4 2
5 0
0 4
2 2
2 2
7 4
0 2
0 7
0 2
0 0
4 5
2 0
7 0
2 0
5 2
2 0
5 4
4 4
0 2
0 2
2 0
5 2
0 4
5 7
0 9
4 5
4 4
5 0
4 7
2 4
5 9
7 9
11 0
2 11
5 4
5 5
7 0
4 7
2 4
5 0
0 5
2 2
0 9
4 0
4 2
0 4
0 4
2 2
4 7
4 0
2 2
0 0
0 0
2 7
4 4
2 2
2 2
0 4
5 0
0 2
4 4
0 2
0 4
0 5
2 0
4 0
4 2
4 0
4 2
4 5
0 9
4 2
2 0
4 0
2 2
4 7
5 11
2 11
4 4
0 9
2 5
2 7
0 11
2 4
5 9
0 7
2 5
7 2
0 9
5 11
2 9
0 2
0 12
9 2
2 9
4 0
2 4
0 7
2 0
0 7
0 2
0 0
2 4
2 5
5 5
2 4
2 2
2 2
2 0
0 4
5 0
7 2
5 4
0 2
0 0
5 5
4 4
7 0
9 0
7 5
7 0
4 0
4 5
12 2
5 4
9 4
5 2
2 0
0 0
0 2
12 2
0 0
0 0
5 4
7 4
0 0
0 5
4 2
7 0
4 0
5 2
4 7
2 12
0 4
4 0
4 4
5 2
5 2
4 4
0 2
4 9
2 0
2 0
2 0
4 4
0 0
0 0
2 4
0 9
2 2
0 5
2 2
9 9
0 2
9 4
4 2
0 4
0 4
4 2
0 4
4 4
0 7
2 4
0 5
4 9
0 0
0 12
2 2
0 5
4 9
7 0
4 2
0 0
4 0
2 2
2 4
2 2
0 0
5 5
4 4
0 4
0 2
5 0
0 7
0 2
0 0
4 2
0 2
0 2
0 0
5 2
0 0
2 0
2 0
0 2
2 2
2 0
5 2
5 2
2 0
0 0
4 2
2 0
4 4
0 0
0 2
4 5
4 4
5 4
2 4
2 4
0 0
9 7
4 2
4 0
0 2
2 7
2 9
4 2
0 7
2 2
0 0
0 2
2 2
2 5
0 4
2 5
5 5
0 4
0 4
2 7
0 4
2 0
0 5
5 4
0 7
0 2
2 0
4 0
4 4
4 4
2 5
7 2
0 11
0 5
0 2
7 4
9 4
2 0
0 7
0 0
0 5
4 5
0 7
5 7
5 2
4 5
0 7
2 4
7 4
9 2
4 9
5 7
0 5
0 2
5 7
4 5
4 4
0 5
16 5
4 2
7 2
0 5
11 5
2 5
5 2
0 9
2 0
0 0
4 0
5 0
9 2
5 7
4 4
4 4
9 0
0 5
0 2
0 12
0 2
2 4
0 0
9 4
4 2
7 4
2 0
2 2
5 0
2 0
2 2
11 4
0 2
5 0
9 4
5 4
7 2
0 0
5 11
5 9
5 0
5 5
4 0
0 2
11 2
9 2
2 2
2 0
4 2
2 0
0 0
2 0
0 2
2 0
0 4
0 4
7 0
5 5
2 0
4 5
11 2
4 0
2 0
0 0
2 0
0 0
2 7
9 4
0 5
2 2
2 4
2 0
7 4
4 4
4 0
5 2
4 2
2 0
2 0
2 0
4 4
2 4
5 2
4 4
0 2
0 2
0 4
0 5
2 0
4 2
0 9
2 4
5 4
2 2
4 4
4 0
4 4
4 2
2 5
2 0
0 4
4 0
2 0
2 0
2 2
0 0
0 2
4 0
5 0
0 0
2 2
0 4
0 5
2 5
2 5
0 2
0 7
0 5
0 2
2 7
2 0
0 0
0 4
4 2
5 4
7 4
0 2
2 4
11 2
0 4
2 4
4 2
2 4
4 4
2 4
11 4
2 9
2 4
7 4
2 0
4 4
2 5
0 0
0 0
0 0
7 0
0 2
2 4
0 0
0 2
0 4
2 2
0 4
7 0
2 0
4 0
7 0
5 0
4 2
5 2
0 4
4 4
2 7
5 0
0 2
5 2
0 4
2 4
4 4
0 2
2 4
5 0
2 2
5 18
0 7
4 0
2 5
7 4
4 5
4 4
2 2
0 2
0 0
0 0
2 4
2 0
4 5
2 0
0 0
0 0
0 4
0 4
11 5
5 0
2 16
5 2
0 2
2 2
2 2
7 0
5 0
14 0
2 0
4 2
4 5
2 0
5 2
2 5
0 0
7 2
2 5
0 4
14 4
2 2
4 2
2 0
5 5
4 4
2 5
0 7
2 4
4 0
11 0
0 9
4 0
2 2
5 0
7 2
4 2
4 7
2 5
2 2
5 0
7 2
5 9
4 12
7 5
0 0
0 0
2 2
4 4
2 2
4 2
4 5
4 5
2 2
0 7
0 5
0 0
2 5
4 2
7 2
2 4
5 2
4 0
4 0
5 2
0 2
2 0
5 12
7 2
5 0
2 0
2 11
0 5
4 2
5 0
2 4
0 5
4 2
2 2
0 0
4 2
2 4
0 2
0 2
5 2
4 0
0 0
0 2
0 4
2 4
9 0
7 0
2 2
9 5
0 4
7 2
2 2
2 2
4 2
0 4
0 2
2 4
0 2
0 7
2 2
0 2
7 0
2 5
0 0
7 2
0 4
4 0
0 2
2 2
7 4
5 11
0 7
7 2
2 7
0 2
4 9
9 4
0 7
2 5
0 7
2 2
0 2
5 4
0 0
4 2
2 4
2 4
0 5
2 5
11 0
2 7
11 0
0 0
2 0
2 5
4 0
9 0
12 0
2 0
2 5
5 2
7 2
2 0
0 5
9 5
9 0
4 4
7 0
7 0
4 2
4 2
5 5
5 2
5 4
11 0
4 2
5 2
4 0
4 0
7 2
5 7
14 2
4 2
7 5
4 2
4 2
7 2
4 0
2 4
5 2
2 0
2 2
2 2
0 2
5 7
0 5
0 4
0 2
2 7
4 2
4 9
4 5
0 4
4 0
5 0
2 2
12 2
11 2
2 5
5 4
11 0
4 5
2 5
4 4
2 4
4 5
2 2
2 2
4 5
5 2
7 0
5 4
5 5
4 0
2 5
2 4
4 2
4 0
4 2
4 0
0 0
4 4
2 2
4 5
18 4
9 2
2 5
9 0
4 0
7 0
7 0
11 2
9 5
4 0
0 2
2 0
5 12
9 4
7 2
5 4
4 2
4 11
7 0
9 4
12 0
4 0
5 0
5 5
11 4
0 5
4 2
4 4
2 2
2 14
2 7
4 2
5 4
5 2
11 2
4 0
5 4
0 0
4 0
2 4
5 2
2 5
5 2
7 2
0 4
4 2
0 2
9 2
12 4
11 5
4 2
11 9
5 0
4 7
4 9
16 5
5 2
5 4
0 7
18 11
4 0
4 9
4 4
5 5
4 7
7 2
11 2
5 4
9 0
0 4
9 9
5 5
5 0
0 0
0 7
4 2
7 2
4 7
0 9
2 4
7 7
4 9
2 0
7 4
2 4
5 5
9 4
2 2
9 2
4 0
5 0
14 0
7 7
7 2
2 4
9 4
7 4
4 4
16 9
9 9
9 7
2 2
9 2
7 9
5 5
4 5
0 4
2 7
5 4
5 0
5 2
2 2
4 2
5 4
5 7
7 2
2 2
5 2
5 5
4 4
2 5
9 0
4 0
9 0
4 4
2 4
4 0
4 5
0 2
9 9
5 5
4 2
5 11
2 2
4 2
2 7
2 0
9 2
11 11
4 2
5 9
2 0
4 5
7 4
2 0
9 5
11 0
5 4
0 4
4 4
5 5
4 12
4 4
2 4
2 5
11 2
11 5
2 2
4 5
5 2
2 9
2 2
5 2
4 0
5 5
4 7
4 2
0 2
2 5
2 0
4 11
0 18
9 5
4 2
4 2
2 4
5 9
2 0
2 0
2 4
5 2
2 0
4 0
7 2
2 7
4 2
4 4
4 0
4 4
5 5
2 2
5 5
5 0
5 2
7 0
5 0
2 0
12 2
11 2
4 5
9 4
5 7
11 9
7 0
5 5
9 2
4 7
7 2
7 7
4 11
14 5
4 0
18 2
0 2
0 7
9 0
2 5
9 4
21 0
4 5
2 4
11 11
9 2
7 4
5 0
11 16
9 5
7 5
2 5
4 7
0 0
2 12
2 2
5 5
4 2
0 4
4 2
5 0
4 0
0 0
5 4
11 0
4 0
5 4
2 0
4 0
2 4
7 12
2 7
4 7
5 5
2 0
5 4
7 0
5 5
2 0
5 2
11 4
5 0
2 7
4 0
9 0
4 0
7 0
9 2
11 0
2 5
5 2
7 4
7 2
7 4
11 5
11 0
4 0
2 2
0 2
4 5
0 9
4 12
0 2
9 9
5 2
5 2
9 2
0 0
4 2
9 0
5 0
5 0
2 9
4 2
5 11
7 7
2 0
2 2
7 0
2 5
5 9
2 5
7 2
7 5
2 4
4 0
9 2
4 4
9 4
4 2
2 2
2 0
11 0
11 5
7 11
4 2
4 4
5 4
9 11
9 5
11 5
5 2
2 11
4 5
9 4
2 16
2 7
4 7
5 14
2 2
4 5
2 0
7 2
2 11
7 2
16 9
14 5
9 4
0 0
0 4
4 5
5 4
9 7
5 5
9 12
7 2
7 5
2 7
4 0
5 2
9 2
4 5
4 5
16 0
7 4
4 4
9 0
5 9
2 7
12 9
2 0
5 2
5 5
5 2
4 5
5 7
5 4
4 4
5 0
7 5
0 0
4 0
2 4
7 2
5 0
11 2
2 0
4 0
4 4
2 0
11 2
0 0
7 5
9 7
7 0
4 4
0 2
9 7
2 2
11 2
9 2
4 5
5 0
0 4
0 4
4 0
0 5
11 5
5 7
4 0
4 7
4 4
4 5
7 7
9 9
9 4
0 5
2 5
2 5
4 9
5 7
4 2
7 7
2 4
2 0
5 5
0 2
4 2
2 4
2 5
2 11
0 2
4 5
2 7
0 5
4 0
2 9
4 0
2 2
2 0
4 9
0 2
2 4
2 0
2 0
0 2
2 5
4 4
2 9
16 4
9 5
5 7
7 11
4 9
0 0
2 4
0 4
4 4
2 7
16 5
2 4
7 5
0 9
5 7
2 7
11 12
2 2
4 11
7 4
7 4
9 4
7 18
4 7
2 18
2 4
0 5
2 5
2 2
2 4
0 2
5 4
5 0
0 7
5 7
2 7
9 5
2 2
0 0
2 4
7 4
7 4
4 4
2 2
4 7
11 2
4 2
7 2
5 4
5 4
5 7
0 5
5 2
9 4
7 2
7 5
4 0
11 5
9 2
16 7
12 5
5 7
2 12
5 5
9 7
5 5
0 2
7 0
7 2
11 7
7 4
12 5
4 11
9 2
2 0
4 4
2 0
9 5
2 9
2 9
0 9
7 7
9 5
2 11
7 7
0 7
0 5
7 0
2 4
4 14
4 2
5 12
2 4
5 5
5 2
2 7
7 4
9 2
2 0
2 0
7 0
7 7
2 4
2 4
2 4
9 9
4 2
4 4
4 0
2 5
2 4
5 0
12 4
7 2
5 9
16 4
12 2
11 0
7 4
4 7
16 5
5 7
2 5
5 5
5 11
7 4
4 0
5 7
5 4
5 7
7 4
11 12
19 5
9 0
7 0
0 11
11 11
7 4
0 0
2 0
5 19
7 2
7 2
2 11
5 4
2 9
2 2
9 4
19 2
7 4
7 2
0 0
5 4
2 2
0 4
0 4
4 0
5 4
5 2
0 5
12 4
4 0
2 0
4 0
9 2
14 2
4 2
9 0
0 2
16 5
11 2
4 4
5 0
11 5
7 0
2 0
11 2
11 9
12 2
4 5
2 2
9 4
4 2
9 4
14 5
5 7
4 0
2 2
9 9
2 9
4 4
9 4
2 5
4 2
0 9
2 2
7 2
2 5
7 7
0 5
14 7
5 4
0 4
0 0
7 4
2 7
2 2
9 2
0 2
14 4
5 5
9 0
5 2
0 2
5 12
5 7
4 7
9 7
5 4
4 4
2 0
5 11
5 7
2 2
0 4
5 5
2 9
4 9
5 4
9 7
5 4
5 2
9 2
2 2
0 4
5 2
2 7
9 2
0 11
5 5
9 5
9 4
7 2
12 2
4 7
5 2
4 5
9 2
9 0
19 2
2 0
9 5
4 4
7 0
2 4
2 7
4 9
2 11
5 4
4 5
7 2
7 5
7 9
5 5
2 12
7 7
5 5
5 11
9 4
5 12
0 2
2 2
7 5
0 5
4 4
4 9
9 0
2 5
7 0
11 7
7 0
0 2
2 2
2 4
2 4
2 4
5 0
4 5
4 5
5 5
0 5
2 12
7 7
4 11
7 4
2 0
11 4
12 7
9 2
5 12
9 2
2 7
11 4
9 4
5 12
11 4
2 7
11 2
9 2
14 5
4 7
11 4
7 4
2 2
21 5
5 2
5 4
9 5
9 5
2 5
5 4
2 2
2 5
5 5
2 4
4 0
4 7
7 0
4 0
7 4
4 4
14 2
2 4
14 2
11 5
2 7
11 12
4 5
11 7
16 4
23 9
9 11
7 7
11 2
9 0
9 9
14 4
4 5
9 7
0 7
9 14
4 18
5 5
5 9
5 4
0 4
4 4
4 16
4 4
5 5
21 21
2 7
2 2
7 5
5 11
4 9
4 4
0 4
5 2
0 14
12 0
5 2
4 4
2 4
2 5
4 5
2 2
9 2
4 0
5 12
9 4
2 12
11 4
4 7
4 5
5 0
2 0
9 2
9 14
9 5
5 7
2 9
9 11
9 2
2 11
4 2
2 5
2 19
9 4
11 2
7 11
2 5
5 0
11 7
4 4
5 9
2 7
7 0
2 2
2 2
5 2
4 2
2 2
2 11
0 4
5 7
2 2
5 4
2 16
2 11
4 5
5 18
5 7
7 5
7 7
4 5
11 7
4 9
4 11
2 2
7 7
5 9
4 14
5 7
4 2
16 4
4 5
9 18
4 16
4 5
9 14
7 4
4 4
0 11
5 0
0 5
2 5
0 4
0 11
4 4
0 4
2 5
0 5
0 5
4 7
5 7
2 0
5 0
4 14
7 0
9 5
9 5
9 7
5 9
9 5
2 2
0 7
2 9
4 5
2 12
9 14
12 7
4 7
4 16
2 2
5 9
2 7
5 4
5 2
12 2
0 0
4 4
2 4
14 14
2 11
4 16
2 18
0 7
4 11
5 11
4 7
4 11
2 7
0 7
2 5
2 4
7 2
0 4
4 5
2 4
4 0
14 16
0 2
2 2
2 4
7 9
2 2
7 2
4 0
7 2
0 2
0 7
4 2
7 4
5 18
5 7
4 7
0 2
4 7
0 2
0 4
2 2
2 7
2 18
4 5
0 2
2 12
4 5
5 9
5 11
0 2
5 4
2 4
0 5
2 4
0 4
4 5
2 7
4 7
7 4
2 2
2 9
0 9
0 12
5 11
2 4
4 2
0 4
0 5
2 2
0 7
2 11
0 4
2 2
4 7
11 2
0 5
5 12
7 7
4 9
4 9
4 0
5 4
11 2
4 9
4 4
4 12
5 7
2 2
2 4
7 2
0 4
2 2
4 5
0 14
2 11
7 7
4 14
2 7
0 7
2 0
5 0
18 4
2 11
4 9
2 4
2 2
0 2
2 4
7 11
5 7
7 2
5 5
0 0
2 2
0 2
2 11
4 14
2 7
2 9
2 7
0 4
4 4
0 5
5 2
7 0
4 2
0 11
4 0
12 11
4 2
4 2
4 0
4 0
4 0
2 7
2 2
4 2
4 2
4 2
4 2
4 2
5 7
7 2
2 2
2 7
5 0
2 2
4 4
2 0
5 2
5 0
4 2
2 0
5 4
7 0
4 0
7 0
0 0
0 2
0 4
0 5
4 0
2 4
2 7
5 0
0 4
4 0
0 0
7 5
4 0
4 2
9 4
9 4
2 2
7 5
0 5
2 4
2 4
0 2
2 2
0 2
2 0
0 7
2 2
16 4
2 5
2 2
4 5
4 2
0 4
4 0
4 4
9 0
5 7
7 4
5 0
0 4
4 2
0 2
0 0
9 2
2 2
2 2
2 0
2 0
4 2
4 4
2 4
5 2
2 2
4 0
4 5
4 5
2 0
5 0
5 2
2 0
5 2
9 4
2 2
0 0
7 4
2 5
4 0
0 2
0 2
4 5
5 9
4 5
5 4
2 5
5 0
4 2
4 2
2 2
2 2
4 4
5 4
7 4
0 4
5 0
4 2
5 2
7 4
5 5
2 0
2 0
0 4
0 0
0 0
0 0
5 4
7 2
4 0
0 0
4 0
7 4
4 4
0 0
0 0
0 0
4 4
7 4
2 0
7 9
5 0
5 4
7 0
7 0
0 0
5 0
2 4
4 5
5 2
2 2
5 0
0 7
12 0
11 5
5 2
7 0
2 9
0 7
4 9
7 0
0 7
4 2
2 4
4 2
0 2
0 2
0 0
0 12
0 0
4 0
2 5
0 4
5 0
4 2
4 0
5 2
11 2
0 0
0 2
2 0
0 2
7 5
2 9
0 7
0 5
0 4
0 4
7 2
4 7
9 2
0 4
2 2
7 0
5 4
4 7
2 2
4 4
0 4
4 4
2 2
0 2
4 4
5 2
0 0
4 4
2 4
4 4
0 7
7 4
2 0
0 4
0 5
2 7
2 5
0 7
4 2
7 0
0 4
2 0
2 5
0 4
4 4
4 2
9 5
5 2
7 2
0 0
5 2
4 4
7 4
5 5
0 4
7 7
5 5
2 2
4 2
2 4
2 0
7 2
5 2
9 4
4 4
0 5
4 5
2 4
7 7
5 5
2 2
7 9
2 7
2 4
4 7
11 0
5 9
5 2
4 2
0 4
0 9
5 5
9 12
2 4
4 5
11 12
4 4
4 4
0 0
2 4
5 2
4 0
0 4
4 5
4 4
5 5
4 0
2 5
9 0
4 11
11 0
0 0
5 4
4 4
0 4
9 7
0 7
4 0
5 0
4 9
2 5
4 2
9 5
12 5
4 2
2 5
0 2
5 4
7 2
5 4
12 0
0 7
9 2
5 5
2 7
2 12
11 2
2 4
2 0
7 4
7 2
2 9
11 0
2 2
0 5
2 0
0 2
4 0
7 5
2 0
2 2
4 2
9 7
0 0
7 5
5 4
4 2
4 5
5 4
0 2
2 0
7 2
5 2
7 4
5 5
4 0
0 4
7 0
7 2
2 2
2 0
7 11
2 4
2 4
9 0
7 5
5 2
9 7
4 2
7 4
4 7
0 2
5 4
2 7
7 4
5 2
4 2
4 0
5 2
5 0
7 2
2 0
2 4
2 7
0 5
7 0
0 2
7 2
0 2
4 2
4 5
2 2
0 4
4 2
4 4
4 4
0 2
4 2
0 7
4 2
5 0
7 2
5 0
0 4
7 9
4 5
9 5
11 0
4 0
5 2
5 2
2 5
2 5
5 0
4 9
5 14
5 0
7 5
4 7
2 7
9 4
4 4
4 2
2 2
2 7
7 4
2 2
5 0
11 4
4 11
4 4
4 4
0 12
4 2
0 5
4 5
4 2
4 0
5 5
2 4
7 7
5 7
5 0
7 7
7 2
2 2
5 9
2 0
4 5
9 2
7 0
7 4
2 2
9 0
7 0
18 5
7 4
4 11
2 2
9 2
9 4
5 5
4 4
0 2
4 2
9 9
2 2
7 5
4 2
2 5
7 5
4 4
4 9
2 4
2 2
0 7
2 7
4 2
0 0
7 2
5 4
4 5
4 5
11 2
11 7
0 11
2 7
4 16
4 7
2 5
0 4
5 0
11 0
9 0
0 5
7 2
5 7
2 9
0 5
2 9
4 0
4 4
5 4
2 5
4 5
4 0
2 0
2 2
5 4
2 5
2 4
9 4
2 5
0 7
4 5
2 2
0 2
4 5
5 7
4 7
5 5
5 0
4 9
2 4
4 4
7 7
7 5
5 2
7 2
2 0
2 11
7 7
2 4
9 4
4 14
2 4
5 2
16 2
4 2
9 0
4 4
0 5
0 11
4 0
4 4
0 4
5 5
0 2
5 0
14 4
2 9
2 5
0 9
4 0
0 5
7 4
14 5
5 0
5 12
0 9
7 2
5 5
4 2
4 7
4 5
4 5
4 9
0 4
5 5
5 2
4 4
0 0
5 2
4 5
12 11
0 2
0 0
4 4
0 9
0 0
9 0
4 4
4 9
11 2
5 5
4 2
5 4
2 2
0 5
0 4
2 5
4 5
5 9
2 2
9 2
9 4
4 4
2 2
4 2
5 5
7 5
7 9
5 0
7 4
7 2
4 9
7 2
4 4
2 2
5 2
5 7
0 5
18 2
5 4
11 4
7 0
2 2
2 7
0 2
2 11
0 2
12 12
11 2
5 5
4 9
4 5
2 5
5 2
0 0
0 7
9 7
4 9
2 4
4 2
7 5
9 7
0 4
4 0
7 9
7 2
4 5
9 2
7 2
2 4
4 7
7 5
2 5
2 4
0 9
4 5
2 2
2 4
4 5
2 0
7 2
2 5
4 2
5 4
7 9
0 7
9 4
5 2
4 11
4 7
0 0
4 9
5 2
4 2
0 4
5 4
5 0
2 0
0 0
7 9
4 7
0 2
4 7
0 7
0 11
2 4
4 12
2 4
5 5
2 2
5 4
2 0
0 0
0 2
0 5
2 2
2 4
2 4
0 5
2 2
5 9
9 11
2 2
0 11
2 9
4 0
5 5
2 2
5 5
7 7
2 2
2 4
5 4
5 9
2 4
2 4
2 7
2 5
2 11
5 4
5 12
2 5
5 4
5 7
2 9
4 2
5 4
4 4
0 2
0 4
4 0
2 4
0 0
2 12
4 11
5 7
5 7
2 0
0 4
9 2
2 2
0 4
4 7
4 7
2 4
0 7
9 0
4 2
5 0
2 4
4 2
2 0
2 0
2 4
0 0
4 0
0 2
12 2
2 2
4 4
0 0
9 2
0 5
0 2
0 4
5 9
5 5
0 12
2 4
4 5
2 7
2 2
4 2
2 2
12 7
4 2
4 4
4 0
4 5
0 11
0 0
0 0
4 7
4 2
4 5
9 5
2 12
4 2
2 5
0 4
0 0
5 4
0 4
0 0
0 4
4 4
4 0
0 2
2 2
2 0
2 2
2 4
14 0
5 0
5 0
5 2
0 5
7 0
0 4
0 2
4 4
0 2
0 9
2 2
2 2
4 0
2 0
5 5
2 4
7 7
4 5
4 5
5 4
2 2
4 4
4 0
7 5
0 4
4 0
5 2
2 0
5 2
7 0
5 9
2 9
2 4
0 0
0 5
4 5
4 4
0 0
2 5
2 0
16 2
12 2
2 9
2 4
7 2
4 4
7 0
2 5
2 2
4 5
5 4
4 2
2 5
4 5
2 0
4 4
2 2
11 4
11 2
16 0
5 2
0 0
2 0
0 2
5 2
4 2
4 0
0 2
4 7
2 0
9 5
5 0
7 2
4 0
0 2
4 0
0 2
4 2
9 5
5 4
11 0
9 4
2 7
0 2
9 0
2 5
2 0
7 4
5 0
0 2
7 0
2 0
2 0
2 0
2 0
2 2
2 0
4 4
2 4
4 4
5 0
0 2
2 2
0 0
4 9
2 12
4 2
2 7
2 2
2 2
4 7
0 4
2 5
2 0
5 0
0 0
2 4
9 5
4 4
2 9
2 9
4 2
5 16
2 4
4 4
4 0
2 2
2 0
0 4
2 11
0 0
0 5
2 7
2 7
2 7
0 4
4 11
2 2
4 9
0 7
2 5
7 5
2 4
5 0
5 2
4 0
4 7
0 4
4 7
12 0
4 0
4 2
4 2
7 2
4 2
2 0
4 0
7 4
2 4
7 0
4 4
12 2
11 0
9 4
5 2
5 0
4 4
7 4
2 7
9 5
4 2
4 0
2 0
4 4
0 2
9 9
5 2
4 0
4 0
5 5
4 4
5 9
5 0
2 4
0 2
0 2
4 2
9 4
11 2
9 2
4 2
2 2
0 11
5 0
2 4
2 4
2 11
12 4
0 12
2 4
0 7
0 2
0 4
0 5
4 4
2 0
4 7
0 2
4 0
5 7
0 0
7 5
4 5
2 4
5 4
7 2
0 2
4 4
11 4
7 7
7 9
0 2
4 7
4 5
5 7
0 2
2 4
4 2
0 4
5 2
4 4
2 0
7 5
7 2
2 0
0 0
0 0
4 4
2 4
9 4
16 4
2 2
4 12
4 0
0 4
5 2
7 12
5 0
5 0
5 5
4 4
4 2
5 5
2 0
4 0
5 0
9 2
0 2
7 2
7 4
9 4
4 9
7 9
4 4
2 5
0 4
9 2
4 5
4 2
5 7
4 5
0 7
0 7
2 2
2 4
9 0
2 0
7 0
2 2
4 2
4 4
0 5
2 7
0 0
0 4
16 4
0 4
2 4
7 9
2 0
2 2
2 4
2 4
5 4
2 2
0 7
2 0
4 2
0 2
4 0
4 4
2 0
9 7
2 2
7 2
12 2
9 5
5 2
7 4
5 2
5 4
5 0
7 2
2 0
2 2
5 0
0 0
4 2
4 4
4 0
4 0
4 0
4 2
0 0
2 0
4 2
2 4
2 5
0 2
0 5
0 9
4 0
0 14
2 4
0 2
2 2
5 0
5 0
0 2
2 2
4 2
4 0
0 2
2 4
4 0
0 5
7 4
5 2
2 7
2 4
5 4
5 2
9 2
2 4
0 7
2 2
2 2
0 5
2 2
2 0
5 4
0 0
0 7
4 5
4 4
0 14
2 0
2 2
2 4
0 12
4 7
7 7
2 5
5 4
9 9
9 0
2 0
0 0
0 0
0 0
0 0
0 0
0 0
0 0
4 0
0 2
14 7
2 7
0 7
0 5
2 4
11 2
7 2
2 2
2 5
4 5
2 0
4 0
2 4
2 0
5 5
5 2
4 0
5 12
4 7
5 5
2 7
4 9
4 0
0 4
4 2
2 7
2 7
2 4
5 2
2 2
2 5
4 7
2 0
2 0
0 2
4 12
0 2
7 7
2 7
0 5
5 4
4 4
4 0
0 2
2 0
2 2
4 4
5 9
0 5
0 7
12 2
2 4
0 5
0 2
5 7
9 2
4 2
5 7
4 5
4 5
5 2
2 7
0 0
7 0
7 5
2 0
5 2
5 5
4 4
0 0
0 0
0 0
2 0
4 4
0 5
4 4
4 2
2 11
5 2
4 11
9 2
4 5
0 2
9 2
7 4
5 4
2 2
7 2
2 4
11 0
11 0
7 4
5 4
4 4
0 4
2 5
2 2
5 2
7 5
2 0
11 7
5 4
4 0
5 0
7 0
9 5
2 0
2 5
2 0
4 4
4 0
0 2
7 4
5 7
4 7
2 4
2 0
7 4
5 9
9 9
0 0
2 0
4 0
2 0
4 5
5 5
7 5
0 5
0 2
5 9
4 4
2 5
4 7
4 4
7 2
4 5
4 2
5 2
2 0
2 4
5 0
11 2
2 0
5 5
4 2
0 7
4 9
5 2
4 0
0 5
2 7
0 2
5 4
7 9
2 0
2 7
0 0
5 2
4 9
4 5
5 5
4 0
2 4
0 0
4 2
2 0
2 2
5 2
4 4
2 2
4 5
0 2
7 4
2 5
4 2
5 0
2 2
7 5
2 4
2 0
2 7
12 4
2 2
0 9
7 0
2 7
4 4
4 4
7 5
2 4
4 0
5 0
5 4
7 5
0 2
4 4
5 4
2 2
4 5
18 4
7 5
5 4
0 0
4 2
0 5
2 9
7 2
4 2
4 2
4 5
4 14
9 0
5 5
2 2
2 4
7 4
11 7
2 7
0 4
7 2
4 2
0 4
2 2
4 4
0 4
4 4
2 2
2 7
9 5
4 4
0 4
4 14
4 16
5 5
2 4
2 4
7 7
2 5
7 2
0 2
5 2
2 0
4 9
7 4
0 2
16 5
11 2
2 2
2 0
2 4
0 4
5 4
4 5
2 5
2 4
5 2
0 4
9 2
9 0
0 2
2 2
2 4
2 0
9 0
2 5
2 2
2 2
2 7
2 0
2 7
7 11
7 4
4 2
2 5
0 7
2 9
4 2
0 4
0 7
0 5
2 12
4 11
4 0
7 2
0 2
2 4
2 0
2 2
2 2
2 2
2 0
2 0
2 7
4 0
5 5
7 5
0 0
0 2
0 0
2 0
0 12
2 5
4 4
2 4
0 0
0 4
0 0
4 5
4 0
0 2
2 7
0 2
5 5
2 5
0 2
5 2
0 5
2 0
5 2
5 4
2 2
9 2
4 4
4 4
0 2
4 2
4 4
0 5
2 7
9 11
2 0
11 2
7 0
0 5
7 2
0 2
2 0
7 5
0 2
0 0
2 2
5 0
7 5
5 2
4 0
2 2
2 2
2 0
9 2
5 0
9 2
5 5
2 2
7 5
0 0
2 7
4 0
0 11
0 7
2 5
4 4
0 0
4 2
4 2
4 2
7 2
9 0
4 0
2 0
2 4
9 2
0 9
0 4
5 4
0 5
2 0
4 0
4 2
4 14
2 5
2 5
2 0
0 2
4 2
4 4
0 2
5 0
5 4
0 5
2 2
2 4
4 5
5 0
0 5
7 0
11 0
5 2
0 2
4 0
9 0
5 2
0 4
0 0
2 7
2 4
5 0
2 2
2 4
7 9
4 5
7 7
11 4
0 0
12 0
5 5
0 5
2 4
4 2
2 7
7 2
5 11
11 11
2 0
4 2
11 0
2 11
7 9
4 7
4 4
2 11
2 2
4 4
4 4
7 11
4 11
5 5
4 2
0 4
2 5
7 4
0 2
7 0
0 4
2 4
4 2
2 4
0 4
0 4
2 5
7 4
5 2
2 2
0 4
4 2
0 4
4 5
2 4
0 2
2 7
0 7
5 5
5 5
2 5
4 0
7 0
2 2
4 5
2 2
0 4
0 0
4 0
0 5
4 4
2 5
5 5
4 4
7 0
9 2
5 0
4 4
4 0
4 2
4 9
5 7
7 2
9 9
7 4
5 4
5 2
2 0
5 5
2 2
11 7
4 4
4 4
5 4
9 5
2 4
12 4
2 9
0 4
4 2
0 0
2 4
4 0
4 4
0 4
2 0
5 5
0 2
4 9
0 0
2 4
0 5
7 4
4 0
9 2
0 5
2 9
5 2
4 0
0 9
2 4
2 4
2 7
4 4
2 4
4 4
9 0
2 5
0 4
7 11
2 0
5 4
2 9
2 2
5 2
0 4
7 0
0 9
4 2
2 9
12 9
2 4
4 5
0 4
4 5
2 7
2 11
2 11
0 0
2 9
2 5
2 4
2 4
2 0
2 12
7 4
2 0
4 5
0 2
7 5
5 5
2 2
2 2
4 2
0 2
5 9
5 11
2 9
2 5
9 4
9 9
0 7
5 2
2 4
2 5
5 11
0 2
9 4
0 4
2 4
12 4
2 9
9 2
9 7
4 9
9 2
12 4
9 4
9 4
2 7
4 9
5 9
4 11
5 5
4 0
0 7
4 4
4 4
0 7
0 5
4 4
2 9
2 12
0 14
2 16
0 12
2 2
5 0
4 5
4 7
4 4
0 2
7 2
11 4
5 5
7 2
4 4
2 4
0 2
2 0
11 2
4 2
9 2
4 5
4 0
4 2
0 0
9 5
11 4
0 9
9 11
18 4
7 0
2 5
4 2
0 0
4 2
2 9
7 4
14 5
2 7
7 2
5 2
4 2
14 0
11 0
2 4
4 4
2 14
4 2
4 7
9 0
2 7
4 2
7 4
2 7
4 7
0 14
2 0
2 4
4 0
2 4
4 4
2 2
2 0
2 2
9 11
4 2
2 9
0 2
0 9
0 11
2 4
0 2
2 0
5 4
0 0
2 0
2 4
4 7
0 2
2 2
0 0
2 0
4 0
0 0
2 4
4 0
2 5
7 4
4 2
2 9
0 4
4 2
5 0
2 2
4 0
7 2
4 0
2 5
4 4
5 7
4 0
9 7
12 2
7 5
4 5
4 4
4 0
9 2
7 4
4 7
4 0
7 11
2 5
9 0
5 0
2 4
2 7
2 9
4 7
7 5
4 4
0 2
0 11
9 7
2 0
4 0
5 5
2 2
4 4
2 5
0 5
4 4
5 9
4 5
4 9
4 5
2 16
2 4
5 0
0 11
4 4
0 0
0 4
5 0
2 4
0 4
7 2
2 2
4 9
4 4
4 5
4 2
11 2
5 11
2 2
2 2
7 2
9 5
7 7
16 2
7 0
4 12
5 4
2 4
7 7
7 7
2 4
12 5
0 5
2 4
5 4
9 9
4 0
0 2
2 0
2 4
7 12
9 2
0 2
9 4
11 0
4 5
11 2
5 11
5 0
4 7
0 7
4 5
4 2
2 5
5 0
5 2
4 4
0 7
0 5
12 5
2 11
4 4
4 4
7 0
5 2
4 9
4 2
7 4
4 2
0 4
4 0
7 4
2 0
5 4
7 7
7 2
2 7
2 4
5 0
11 4
4 5
7 0
11 0
11 2
4 4
5 0
0 4
5 11
5 7
5 5
5 0
5 2
11 5
4 2
4 4
2 0
9 2
2 2
4 2
2 5
0 9
2 0
7 7
9 0
7 5
0 0
0 0
7 5
4 2
2 2
0 2
4 2
0 2
0 0
7 4
5 2
7 2
5 2
12 7
4 4
2 2
2 4
4 4
11 0
5 7
4 2
12 4
7 2
7 2
7 2
5 0
4 4
2 2
4 5
5 0
11 0
5 7
4 4
2 4
2 9
9 5
7 2
2 0
5 4
2 7
5 0
0 5
4 2
4 2
0 11
5 2
12 4
5 0
9 5
5 2
9 4
7 0
5 0
5 2
7 2
2 2
4 2
7 9
4 0
4 0
0 5
0 0
4 2
2 0
4 0
2 0
5 4
9 9
4 5
7 7
4 4
9 11
4 2
14 16
2 2
9 0
2 0
2 7
2 2
12 4
9 9
4 0
5 2
2 4
12 5
9 7
5 4
2 5
2 7
5 7
5 9
7 12
2 9
7 12
4 9
2 4
11 4
5 9
9 0
2 7
2 4
5 5
12 9
12 2
4 14
2 5
9 5
11 2
11 7
21 2
4 7
14 5
2 4
4 5
4 2
5 12
5 2
0 0
9 2
2 5
5 7
2 4
7 4
7 4
4 2
19 2
9 7
4 4
11 0
14 0
7 9
5 0
7 0
19 5
18 2
5 5
7 4
0 7
11 2
0 2
5 2
5 5
4 16
11 0
5 5
4 7
0 4
7 0
9 4
9 4
2 5
4 4
4 2
2 2
7 5
12 2
5 2
2 2
9 2
9 0
7 4
7 14
9 2
7 16
7 4
4 14
5 4
4 2
18 4
11 9
4 0
0 4
5 7
4 9
0 5
0 9
11 2
7 5
4 4
4 16
11 2
14 4
11 4
11 0
4 0
14 4
5 2
7 2
11 7
2 7
14 0
12 2
9 0
2 2
7 2
11 2
12 11
9 9
0 4
9 7
11 2
4 2
18 4
9 14
9 0
11 4
9 5
4 4
9 9
0 4
12 4
19 4
4 4
9 5
5 4
4 5
19 9
5 4
18 5
11 5
18 2
12 7
18 0
7 4
4 2
12 0
14 14
7 2
2 5
5 4
14 4
4 5
2 2
5 9
5 4
18 7
19 11
18 7
12 7
7 12
2 9
4 4
16 5
7 5
7 4
5 5
14 7
4 4
2 2
12 5
16 4
5 0
4 4
2 4
16 9
14 0
9 4
4 2
0 5
0 2
0 2
2 4
0 2
9 2
2 0
7 2
4 2
11 5
14 0
2 2
9 2
14 5
5 5
4 4
2 9
2 4
16 5
11 7
5 9
5 2
7 2
4 2
14 2
2 5
5 4
2 11
7 5
2 0
4 5
0 2
4 7
5 11
4 5
11 2
9 5
7 5
7 9
9 11
7 4
5 5
7 7
7 4
0 0
2 4
7 2
2 5
0 4
12 7
5 7
9 5
11 4
2 5
5 7
4 7
11 7
4 4
5 11
0 2
4 9
5 21
0 4
4 14
2 5
9 5
4 9
4 2
7 9
0 0
5 5
11 9
2 5
4 11
2 4
2 2
4 9
4 28
4 14
7 16
9 14
5 4
12 7
4 11
2 4
5 9
2 2
5 9
7 4
0 5
9 2
4 2
0 4
4 7
2 11
4 11
2 5
4 4
2 7
18 21
12 0
0 18
5 5
9 11
9 5
4 2
5 9
5 11
7 5
4 5
4 0
12 4
7 9
5 9
12 7
5 12
7 2
2 5
7 2
7 7
2 4
7 7
0 4
4 11
2 0
9 9
19 5
7 5
7 11
4 14
7 7
4 4
4 23
2 14
0 39
9 42
9 42
7 28
4 28
7 12
4 4
2 5
12 11
4 12
5 12
4 5
4 14
9 7
0 5
5 14
4 5
9 9
7 14
5 4
7 2
4 5
0 5
9 9
2 5
4 2
9 11
2 5
4 4
5 9
5 4
9 9
7 11
0 5
5 7
4 0
5 4
7 4
5 2
2 7
2 4
2 9
4 2
11 7
7 5
11 7
12 11
14 5
5 2
12 5
14 25
14 2
23 2
5 9
9 7
5 21
23 2
2 0
5 0
2 5
0 7
12 5
5 2
11 11
5 5
2 4
2 9
9 11
7 5
4 12
5 7
14 11
4 7
4 7
9 11
4 14
2 5
7 5
4 19
2 16
2 4
7 0
11 4
5 0
4 2
0 2
12 2
0 9
4 4
7 4
7 7
2 7
4 7
2 5
0 5
7 12
9 2
0 9
0 4
2 4
7 2
4 7
4 0
2 9
2 5
11 0
11 2
11 0
5 4
9 7
7 5
12 2
4 4
4 4
4 9
0 9
4 2
9 4
7 0
0 0
4 0
4 5
4 14
4 2
5 9
12 11
11 7
7 4
2 2
5 4
9 18
7 4
4 2
5 11
7 0
4 2
4 11
4 12
2 7
7 4
4 0
7 7
4 4
0 11
2 0
4 0
5 12
0 4
7 14
4 4
11 7
4 4
4 4
7 9
4 18
0 5
2 16
4 2
0 7
2 2
2 4
4 11
5 5
5 7
2 4
2 9
4 12
0 7
2 14
4 2
4 4
4 9
4 5
2 7
5 11
0 12
2 2
4 9
5 2
2 5
0 14
2 7
0 2
5 5
5 12
0 9
0 2
5 4
9 4
7 5
2 2
4 7
0 21
2 4
2 2
9 2
0 7
4 4
2 7
2 2
2 11
0 4
0 11
2 4
5 0
0 5
4 2
0 11
0 11
0 11
0 4
7 2
9 2
5 2
4 5
4 4
14 4
7 4
4 2
2 4
2 0
0 0
5 0
2 7
0 7
5 11
2 0
7 0
4 2
0 0
7 2
5 11
2 4
2 11
7 9
5 5
4 7
4 4
14 5
4 7
2 7
2 7
2 7
12 11
9 2
2 2
2 5
2 4
7 4
2 2
9 2
0 4
4 5
2 11
5 11
4 2
0 7
2 0
2 0
5 7
0 2
0 14
4 11
4 12
0 4
5 4
0 5
4 5
4 2
0 4
0 2
2 0
0 2
2 4
2 4
0 2
0 2
0 4
9 2
0 4
11 7
7 2
7 4
4 2
4 0
0 7
4 0
4 4
2 0
2 0
7 2
0 5
2 12
5 0
0 4
7 4
5 4
2 2
2 0
4 2
7 5
12 4
2 7
2 4
4 2
5 0
2 7
2 7
2 4
14 7
0 7
0 9
2 4
2 4
4 5
2 2
7 9
2 0
2 4
0 4
2 4
2 12
5 5
2 7
5 4
2 2
4 4
0 2
0 2
0 0
2 7
0 5
2 2
12 12
0 0
0 2
2 7
2 5
0 4
0 7
0 4
0 4
0 2
2 0
2 0
5 4
9 0
4 0
0 2
2 4
4 2
4 5
11 2
4 5
2 0
2 5
5 0
2 4
0 2
0 9
7 2
9 5
11 5
7 0
4 7
2 12
9 0
7 4
2 5
7 12
0 4
9 2
7 14
7 14
2 11
4 0
12 4
4 0
2 0
14 4
5 5
2 0
2 7
9 7
0 0
5 5
2 4
7 2
5 2
2 5
0 2
0 4
0 4
4 7
5 2
2 4
4 5
5 7
5 9
0 7
9 5
0 5
4 0
5 5
4 7
5 11
0 4
5 2
0 16
7 4
2 0
11 4
5 7
7 4
5 0
2 2
9 0
2 0
7 5
4 0
0 4
4 2
7 0
2 0
2 0
4 4
0 0
4 2
4 9
4 0
5 2
0 4
2 0
0 0
2 4
2 4
11 5
5 4
4 4
5 4
4 7
2 0
0 2
2 4
4 2
2 2
5 11
2 9
0 2
5 4
2 4
4 4
2 4
4 2
5 4
5 2
0 5
5 5
2 4
2 4
0 2
2 2
2 0
2 4
0 5
0 4
0 0
0 4
2 2
2 7
2 0
0 5
4 2
4 0
2 4
0 0
4 0
0 2
4 2
4 0
0 0
2 2
7 5
4 2
0 2
2 7
5 2
5 5
2 2
5 7
4 0
0 5
0 2
4 2
9 5
2 2
2 5
0 0
5 2
11 4
4 7
2 2
0 2
4 4
0 5
7 4
2 5
4 2
7 2
7 7
4 4
0 2
4 2
0 2
4 2
0 4
2 5
2 2
5 5
5 0
4 2
2 0
5 5
7 0
4 5
4 2
5 4
9 4
4 0
2 2
7 2
5 7
2 0
0 4
2 5
2 2
5 4
2 5
5 5
5 5
5 5
4 2
7 2
5 0
5 7
4 2
9 0
4 0
5 0
2 2
2 5
4 4
2 4
2 5
0 0
7 9
2 5
5 2
4 9
2 9
2 2
14 4
0 4
2 7
2 2
9 0
7 2
7 4
0 12
0 4
9 4
0 9
5 4
2 0
4 9
4 4
0 9
2 2
7 2
4 2
5 4
0 5
0 5
4 5
0 4
0 2
2 4
4 4
2 7
2 2
0 2
0 0
4 2
2 4
4 0
2 7
9 4
0 2
14 0
4 0
2 4
0 2
5 0
0 0
4 4
2 2
5 2
0 0
7 4
9 2
4 2
7 2
4 7
4 0
5 0
2 4
0 2
4 2
7 0
5 0
9 4
4 4
7 5
0 5
9 0
4 0
5 5
7 4
18 0
4 7
0 0
0 4
2 2
0 4
2 9
7 2
5 5
7 2
5 4
2 2
2 2
0 11
0 2
0 7
4 2
2 2
2 4
5 0
4 0
2 0
0 0
7 4
5 0
9 0
4 0
2 0
4 2
9 2
5 0
0 4
2 0
2 5
2 2
2 0
5 0
4 4
0 4
2 0
2 0
4 4
4 2
5 2
7 0
4 2
7 0
4 2
2 5
4 0
2 5
7 0
2 2
7 0
2 5
2 2
5 0
2 0
4 4
2 5
5 4
7 2
0 0
2 2
0 4
2 0
0 2
2 5
4 4
0 5
0 0
0 0
2 4
5 0
4 0
0 2
4 4
2 4
2 0
0 2
4 5
2 4
2 2
0 2
2 4
4 4
2 0
0 0
0 0
4 5
2 2
0 5
0 5
2 4
5 2
4 2
0 2
2 0
2 0
0 5
2 4
4 5
4 9
0 4
0 7
4 2
5 11
0 2
0 2
0 5
4 4
0 7
9 4
11 7
5 4
4 0
2 0
2 0
5 0
7 5
2 0
0 4
4 7
7 4
7 7
12 2
5 2
4 7
0 2
0 0
5 9
4 7
4 2
5 7
4 4
0 4
5 7
7 7
4 4
4 14
0 9
5 9
2 4
7 0
0 5
5 4
2 4
4 4
7 2
9 2
2 2
4 4
7 5
11 4
2 5
4 2
4 2
4 11
2 5
9 4
2 4
7 2
2 2
4 11
0 0
5 2
2 2
4 2
7 2
4 2
0 5
7 2
7 0
11 2
5 4
2 2
5 4
2 0
4 2
0 2
5 2
4 2
5 0
0 0
2 0
0 2
2 4
4 2
5 5
0 5
5 2
0 0
4 2
4 0
5 5
5 2
4 4
2 2
0 0
2 2
4 0
2 2
0 4
0 0
5 5
0 0
5 0
0 0
4 0
4 0
7 7
2 2
4 2
4 2
0 2
0 2
2 0
0 2
2 5
7 4
0 0
4 5
7 11
4 12
2 2
0 0
0 2
2 0
2 7
2 2
4 0
0 9
4 2
7 4
0 4
2 0
5 2
4 4
0 5
5 2
2 5
0 2
4 2
2 0
4 2
2 4
5 4
5 5
5 2
0 7
0 2
2 0
5 5
4 9
4 0
4 7
2 7
4 4
5 2
2 4
4 5
4 5
7 5
5 7
0 2
0 2
4 5
2 9
4 9
5 4
2 4
0 0
11 5
4 0
7 2
0 4
5 4
0 4
0 5
4 2
5 2
0 0
2 2
0 0
0 0
0 11
2 14
0 4
0 2
4 2
2 2
2 0
2 2
5 0
4 0
0 0
0 2
0 0
2 4
0 0
4 0
0 0
5 0
0 5
4 7
2 4
4 4
7 9
4 5
0 4
4 2
0 7
0 7
4 2
2 0
0 12
0 2
5 0
4 11
2 7
2 4
5 5
4 9
2 5
2 0
2 5
0 2
4 0
2 9
0 11
4 4
2 5
5 0
0 9
2 7
2 2
0 2
0 7
0 4
4 5
2 4
5 2
2 2
4 11
4 4
4 0
2 14
2 11
2 4
4 9
5 9
9 7
2 2
0 0
0 2
2 16
0 7
11 4
0 5
2 7
7 0
0 0
0 2
0 4
5 5
5 4
2 2
2 5
0 2
4 4
0 4
5 5
4 2
0 4
0 5
0 7
0 18
9 7
5 7
0 2
2 2
2 7
4 2
5 5
12 5
5 7
5 7
4 7
4 7
2 12
2 11
2 5
4 0
2 12
0 5
2 2
7 0
12 4
0 0
5 2
2 4
2 0
4 11
2 7
2 2
5 14
2 2
2 2
4 2
0 0
12 12
2 0
2 4
4 5
4 16
4 4
0 4
2 2
2 4
4 4
2 0
2 0
2 4
4 5
2 2
5 4
9 4
0 0
2 0
5 5
9 0
0 4
0 2
11 2
4 0
4 4
7 0
7 0
7 0
4 2
2 0
4 4
2 2
14 4
4 4
12 5
5 2
2 4
0 2
4 4
0 5
4 7
9 2
4 2
5 4
5 2
4 12
5 2
4 0
4 7
4 12
5 4
9 4
2 12
2 9
0 5
0 2
2 9
2 4
9 0
2 4
0 4
2 9
0 5
5 18
7 7
2 11
2 4
0 2
4 11
7 0
0 7
2 5
0 0
2 0
4 0
4 2
2 0
2 0
2 2
4 0
5 2
11 4
5 5
4 4
2 0
7 0
9 2
0 0
5 0
5 4
16 2
5 5
11 9
0 9
0 7
2 2
4 2
4 2
0 2
2 0
2 2
0 2
2 4
4 0
9 0
9 0
7 5
0 0
9 4
0 5
0 0
5 4
12 4
0 0
2 4
4 2
0 0
4 5
2 4
2 2
0 2
4 0
2 4
5 5
2 2
5 5
2 0
0 2
0 0
9 4
4 0
4 4
2 0
2 4
4 4
5 0
2 0
2 0
4 0
2 0
2 0
2 0
0 2
4 0
4 0
0 2
2 5
4 4
5 0
2 0
0 4
4 2
5 2
5 4
0 0
2 5
5 0
0 5
11 4
0 2
2 2
4 2
0 0
4 7
7 7
2 4
0 0
5 4
4 5
2 5
4 4
2 2
0 0
2 2
2 2
2 0
4 4
0 4
0 7
5 2
2 2
2 0
2 5
0 7
4 0
2 4
4 4
9 7
5 2
2 2
0 0
5 2
7 2
4 2
4 7
0 2
5 4
7 11
5 2
2 7
2 2
4 4
2 0
5 4
7 2
5 4
7 0
7 7
4 0
5 4
2 4
2 7
7 4
5 5
0 0
2 4
2 5
5 0
4 5
5 2
0 7
5 2
5 7
5 2
7 2
7 2
2 4
2 9
7 9
0 2
2 4
0 0
4 9
0 4
2 4
9 5
5 16
14 2
4 7
7 2
5 5
0 9
2 4
5 2
5 4
0 0
2 0
0 4
2 4
9 7
11 0
4 2
5 0
0 0
5 7
0 0
2 2
4 12
9 4
2 4
12 4
2 7
5 0
4 2
5 2
4 5
2 4
5 5
2 2
11 0
5 2
2 7
0 4
4 7
4 0
7 4
5 2
0 9
5 16
2 2
4 9
4 5
7 4
4 5
4 0
4 0
7 0
5 4
4 2
2 4
4 12
0 2
5 7
2 5
0 7
0 9
9 2
9 4
4 2
4 2
4 2
2 7
5 4
0 4
2 0
4 0
0 2
5 2
9 7
2 4
5 4
2 7
0 2
11 2
7 5
0 2
2 5
2 9
5 7
7 2
5 0
4 2
2 0
0 4
0 0
4 2
0 5
0 11
0 2
5 4
4 4
0 4
5 5
0 0
4 2
2 2
4 7
2 4
7 4
4 2
0 0
5 2
2 16
4 9
5 2
4 9
0 7
2 5
0 9
7 12
2 16
4 9
4 4
9 4
4 9
5 4
5 4
4 4
11 5
12 7
0 7
2 4
2 4
2 7
7 2
7 11
2 4
0 7
2 4
9 0
0 4
7 4
0 4
2 0
4 4
5 2
7 7
5 2
4 0
4 9
4 4
5 4
11 2
11 2
2 0
7 4
2 5
5 5
9 0
9 4
2 2
11 7
5 12
9 4
4 5
7 2
2 4
7 0
19 7
4 2
4 0
9 7
11 2
4 9
2 5
7 0
0 2
4 2
5 5
5 2
5 4
12 12
2 19
5 4
14 7
4 14
11 35
9 5
5 7
2 7
0 11
2 9
5 9
2 9
5 7
2 5
9 4
2 4
4 2
2 0
5 2
0 0
0 7
4 9
2 4
0 7
2 9
0 7
7 4
4 0
4 0
0 7
0 2
7 2
7 2
2 0
2 7
2 2
2 0
5 0
0 4
2 7
2 0
4 2
4 0
0 0
2 4
7 2
0 0
4 4
2 11
2 5
9 2
9 0
4 5
2 4
11 4
5 0
2 2
4 2
7 0
4 2
5 4
9 2
12 4
11 4
5 5
5 14
2 5
0 5
5 2
2 12
5 0
0 7
5 4
7 4
0 5
0 4
7 11
11 7
5 4
0 7
5 4
2 2
5 4
0 5
2 2
2 4
0 4
4 7
4 2
0 5
4 9
2 2
2 2
2 9
4 2
5 9
0 5
2 5
4 4
5 0
5 5
4 9
2 4
5 7
2 4
5 9
2 5
4 7
7 7
7 11
0 7
7 7
2 5
2 11
4 2
0 4
7 11
2 5
0 7
4 0
4 7
2 4
5 4
5 7
5 2
5 4
2 14
9 4
11 5
11 4
9 16
4 23
9 16
9 19
5 2
4 5
5 5
12 7
9 9
11 9
4 2
5 12
11 7
5 12
14 11
7 23
2 26
5 9
9 14
14 11
2 16
9 2
11 7
5 12
5 14
4 7
9 9
11 14
11 7
5 5
7 14
11 4
2 5
11 9
4 16
5 16
5 2
7 4
5 19
14 4
4 4
5 0
12 12
11 2
16 14
4 2
4 14
2 4
7 11
9 4
9 9
5 9
9 5
4 14
5 11
5 12
11 9
16 2
9 11
2 4
5 5
4 5
5 9
9 2
7 5
12 11
2 2
2 7
5 9
4 14
5 4
4 12
14 16
2 16
7 5
4 9
7 7
2 2
5 12
4 39
5 4
4 7
5 4
4 11
4 21
7 11
4 11
14 12
4 9
9 11
2 5
12 9
11 0
4 0
9 9
9 0
2 12
9 2
4 14
9 9
9 2
4 11
0 0
11 11
9 7
9 9
5 11
7 4
7 4
12 4
5 5
16 2
11 7
5 9
2 5
2 7
4 7
0 11
5 5
9 11
9 4
2 0
4 2
0 4
2 11
7 7
5 4
12 9
12 7
4 12
9 5
12 9
2 5
2 2
2 9
0 4
14 5
7 11
4 16
2 7
9 0
7 2
7 4
11 4
9 2
9 7
2 2
11 0
5 4
4 5
5 12
7 14
4 12
2 12
2 9
12 11
9 7
16 11
4 14
7 5
2 4
4 7
5 4
7 0
7 5
4 2
9 9
12 0
7 7
9 5
4 9
12 9
11 4
11 12
4 11
2 4
2 4
9 9
5 12
9 7
2 9
4 7
2 2
0 2
2 4
2 2
2 0
0 5
4 5
4 5
11 9
0 2
11 7
2 7
4 2
4 0
4 4
0 9
5 5
4 16
9 9
0 7
5 5
2 7
12 0
11 0
2 4
0 11
2 4
4 2
4 4
0 11
5 9
7 9
7 4
2 2
4 9
0 2
5 4
5 5
5 5
2 4
2 4
0 4
7 5
0 0
7 0
2 2
12 2
9 5
5 4
4 2
7 0
9 4
4 11
5 12
7 7
7 4
0 2
4 0
7 4
0 11
4 2
0 2
11 2
2 4
4 0
0 2
2 0
7 2
0 0
0 5
2 5
4 7
0 2
4 5
7 2
4 2
2 4
5 4
0 4
2 5
4 0
4 2
2 0
0 2
2 11
4 16
0 11
7 4
2 18
11 7
7 7
4 23
11 7
0 4
5 2
4 5
0 11
4 9
2 16
14 2
4 16
16 4
4 12
4 4
0 7
12 4
4 14
5 7
12 5
11 14
9 14
2 7
9 9
4 9
4 9
7 7
4 4
7 12
0 4
9 7
2 4
4 9
5 9
7 9
11 2
12 5
7 7
9 18
0 2
11 4
16 2
7 5
9 5
5 7
5 7
2 5
4 9
9 2
9 4
4 2
5 7
9 18
5 0
4 7
2 2
4 2
4 5
4 2
4 2
7 0
4 5
9 4
7 2
9 7
4 4
2 7
5 11
2 2
0 4
2 5
2 5
2 7
0 0
2 0
5 4
4 5
5 4
4 0
7 2
4 4
4 12
2 5
4 5
2 14
4 7
9 11
2 5
12 5
2 23
7 25
9 4
5 11
11 9
7 12
9 5
2 5
2 4
2 0
9 5
4 12
7 14
5 11
2 7
7 9
9 7
4 18
2 7
4 5
0 7
4 7
2 2
2 2
2 2
0 2
0 4
0 7
2 2
4 9
2 2
7 0
5 2
4 2
9 0
11 2
7 4
7 7
4 0
5 4
2 4
4 5
2 2
7 2
7 0
4 0
4 2
2 4
4 5
4 4
0 12
7 7
7 0
4 5
4 0
7 5
0 7
4 5
2 0
5 4
5 0
0 2
4 7
5 0
4 2
5 4
2 4
0 4
4 4
2 7
4 4
0 4
5 0
14 0
5 0
2 4
0 7
2 2
4 0
5 2
2 9
4 0
2 2
0 2
2 2
5 9
4 4
0 5
0 2
0 4
7 4
4 7
2 2
2 4
2 0
0 7
0 0
0 4
0 4
2 0
5 9
2 9
0 2
0 0
0 5
2 0
4 2
5 5
11 4
5 2
4 2
14 4
2 4
7 0
4 5
4 11
0 4
4 2
4 7
0 0
2 5
0 7
4 12
0 14
0 2
4 4
5 7
5 7
4 7
0 7
0 2
0 2
0 5
4 0
0 2
0 0
2 0
4 2
5 5
0 2
0 0
2 2
2 4
2 4
0 4
2 9
4 2
5 4
4 2
2 2
4 2
4 4
7 2
4 4
0 4
0 2
9 0
4 7
9 2
7 5
0 4
2 2
5 0
7 2
5 5
5 4
2 7
2 5
2 2
7 5
4 5
2 5
5 4
0 2
4 5
16 4
4 2
0 4
2 2
4 2
2 2
0 4
2 9
0 2
2 2
4 2
4 4
4 2
4 5
5 5
5 9
2 4
9 4
7 5
4 0
4 4
4 0
4 7
0 0
4 2
5 4
4 0
0 2
7 2
0 4
0 5
2 0
7 0
2 2
0 4
2 0
5 2
4 0
0 2
2 11
12 2
5 5
5 2
0 2
4 0
2 4
0 0
12 9
0 9
9 2
7 5
4 0
2 4
5 2
4 4
2 5
9 2
2 5
2 11
2 0
5 5
0 0
0 2
2 4
2 2
9 0
4 0
0 0
2 4
5 4
4 5
2 2
4 0
4 5
2 2
2 5
0 2
4 0
0 0
5 0
5 4
2 5
4 4
4 5
2 4
2 2
4 2
4 0
4 0
2 2
2 0
4 5
0 4
0 2
0 0
0 2
5 7
2 4
7 5
0 4
2 4
2 7
0 11
4 5
0 5
0 2
0 2
2 4
0 2
7 5
0 4
0 5
2 4
0 2
2 4
2 0
4 2
2 7
2 5
2 5
4 0
2 2
5 0
11 5
2 2
5 9
4 5
2 5
4 5
0 4
5 2
0 14
11 11
9 9
4 5
0 2
4 5
4 7
2 5
0 2
2 0
2 4
4 12
2 4
2 4
5 5
5 0
4 4
0 7
4 4
7 0
2 4
7 7
0 5
7 2
4 0
0 9
2 2
2 5
2 4
5 5
5 5
4 16
2 11
0 4
9 0
5 11
2 2
2 2
4 5
0 0
5 9
0 11
5 5
4 0
0 14
9 7
5 2
0 5
2 5
0 2
2 9
0 5
4 5
0 0
2 5
2 2
0 0
2 2
0 4
0 2
2 11
2 0
2 0
2 5
4 5
4 0
4 5
0 7
5 11
5 0
0 2
0 5
11 0
5 2
2 0
0 0
0 0
0 2
4 0
2 7
0 2
2 0
0 0
2 5
0 5
2 0
0 0
2 0
4 0
4 4
0 2
0 5
2 4
0 5
2 2
2 7
5 0
2 4
0 5
0 5
0 5
0 0
2 4
9 9
4 4
4 4
2 0
2 2
2 0
9 0
0 4
0 4
0 7
2 4
0 4
5 4
2 9
0 2
2 4
0 0
2 11
0 4
2 2
0 4
2 0
5 4
2 4
2 4
0 2
4 5
4 4
5 5
2 4
2 2
0 2
4 2
2 4
2 2
2 0
0 2
4 2
0 2
2 2
0 4
0 2
4 5
0 7
0 4
2 7
0 0
2 5
7 5
2 4
5 7
4 4
0 4
7 5
0 4
0 0
0 2
4 5
14 5
2 5
9 0
4 4
7 0
4 9
9 4
11 2
0 7
7 7
2 2
5 4
2 2
0 0
4 4
0 4
2 4
5 2
2 4
0 0
0 19
4 7
2 5
4 7
2 2
2 4
11 5
2 5
2 14
0 5
2 7
2 0
5 9
2 9
9 0
0 4
7 0
0 18
0 2
5 7
2 4
4 2
7 7
2 2
4 4
5 2
2 0
2 7
7 7
2 4
0 4
12 7
5 5
5 0
4 4
9 5
2 0
2 2
2 2
4 5
9 2
12 0
9 0
12 2
11 2
28 9
11 0
0 2
11 5
9 7
9 4
11 0
9 2
18 2
19 5
5 2
18 4
9 2
4 11
9 0
7 2
4 7
12 5
18 9
11 2
25 9
14 4
7 9
11 4
4 4
4 5
7 0
0 0
4 7
18 7
23 5
5 2
5 9
9 5
18 4
5 2
18 2
11 5
2 2
5 11
11 0
12 5
5 4
14 7
4 0
12 9
11 9
26 7
11 9
9 9
0 4
18 16
18 7
0 4
12 5
9 11
16 0
16 2
39 0
23 2
9 5
16 0
12 12
7 5
28 4
39 2
11 0
25 5
32 5
32 7
32 2
30 4
30 4
23 12
5 5
16 7
9 2
32 4
14 7
16 5
26 5
12 5
33 4
26 4
16 2
37 2
26 2
25 2
30 2
14 2
60 0
49 2
51 5
46 5
67 2
44 2
23 4
9 5
23 4
5 0
28 0
11 4
81 2
61 7
30 5
51 2
37 5
35 11
23 4
86 11
58 4
35 5
11 0
28 2
21 7
46 7
95 2
46 4
42 12
40 2
61 0
65 4
35 5
81 5
56 2
33 4
88 4
82 2
44 0
40 9
60 7
25 0
53 2
58 0
46 2
30 4
51 2
54 2
70 12
39 2
61 4
39 2
32 2
49 4
77 0
54 4
54 11
89 0
42 5
53 7
11 2
19 2
42 2
44 2
40 2
19 2
21 5
72 0
79 4
102 4
72 0
98 11
33 9
44 11
30 4
23 11
77 4
26 0
16 7
44 0
16 4
25 11
42 5
12 2
11 5
14 2
9 0
18 2
37 5
40 11
39 2
114 5
70 2
67 2
40 4
49 5
35 4
42 9
32 4
40 0
33 4
16 4
37 2
21 5
53 14
18 16
14 33
25 14
37 16
70 9
51 16
47 21
56 4
110 25
98 19
130 18
56 18
124 7
93 14
100 23
67 26
89 28
107 7
116 39
28 18
51 14
81 11
95 14
107 2
117 9
74 11
75 16
58 32
47 42
30 32
28 53
79 35
75 23
56 14
42 37
103 47
103 32
51 42
56 30
82 72
100 39
107 49
77 39
37 25
47 33
25 51
39 40
39 49
68 60
56 40
37 77
26 46
67 16
42 33
30 39
46 35
54 32
26 7
56 14
42 14
25 23
46 53
11 26
16 16
7 28
25 18
16 21
32 35
33 33
25 40
74 54
51 39
54 26
25 35
35 44
25 54
39 23
37 46
49 46
30 46
40 40
37 49
37 53
16 32
32 47
53 28
23 42
51 30
42 56
51 63
18 53
32 100
14 33
23 51
23 70
23 96
28 61
11 26
32 51
25 53
21 58
33 130
14 32
12 16
25 32
9 28
2 37
14 42
5 37
28 70
12 74
18 70
23 107
14 93
37 21
14 26
19 81
18 65
12 56
16 88
19 70
7 44
19 89
12 95
11 49
14 60
16 75
25 60
9 72
23 60
21 103
16 82
14 91
11 74
18 51
9 37
19 33
23 49
4 35
4 40
12 49
12 100
19 56
5 53
7 75
4 67
2 123
9 39
12 46
9 63
2 58
7 110
12 75
7 26
0 44
5 61
5 49
9 40
0 81
11 98
5 60
7 63
5 63
7 63
7 126
7 98
4 51
4 33
7 12
7 32
4 53
9 68
5 100
4 37
5 58
2 37
11 33
4 61
2 18
4 53
5 68
4 82
2 82
11 53
0 53
7 37
4 81
2 68
4 58
4 60
7 35
11 70
12 12
7 30
4 42
4 21
2 28
7 2
9 28
0 19
5 51
12 19
7 35
4 39
7 53
11 37
9 7
2 23
0 47
0 37
4 46
4 21
14 33
2 40
2 58
4 44
2 28
14 23
2 61
2 49
0 61
2 107
14 46
4 72
5 25
9 14
14 42
4 7
5 12
9 30
4 51
7 30
4 58
5 67
2 68
2 33
0 44
5 9
0 26
2 25
4 16
4 54
2 9
0 11
4 21
4 12
0 4
4 21
0 7
2 25
2 40
2 44
4 21
2 19
4 9
0 28
2 9
7 18
5 11
0 4
11 12
9 9
4 7
11 9
5 16
2 21
2 25
0 11
2 35
2 14
4 9
5 7
2 16
4 12
4 9
9 7
2 23
0 7
2 12
0 16
4 9
5 9
4 4
2 9
0 12
0 7
2 7
5 4
5 11
4 5
4 7
2 7
7 21
0 16
2 18
4 19
11 14
5 14
0 11
0 4
2 4
4 14
4 40
2 14
5 2
2 14
0 11
5 19
0 16
7 7
5 14
7 2
4 9
4 9
2 16
2 9
0 2
2 14
2 4
5 4
4 11
0 7
0 9
0 2
0 0
2 4
2 4
7 2
0 0
4 5
2 12
2 2
0 11
4 5
4 2
5 12
7 4
7 4
5 4
5 9
5 9
0 12
4 4
5 5
2 5
5 9
4 4
2 0
5 4
5 0
5 2
4 0
2 2
4 5
4 9
9 7
2 7
2 7
0 4
7 5
2 7
9 2
0 2
2 2
2 4
2 9
0 7
2 14
2 9
4 5
14 0
9 5
4 2
2 7
2 9
4 2
9 5
0 0
2 7
4 9
4 0
0 4
0 0
4 4
4 5
7 5
4 4
0 4
4 9
2 7
0 2
2 5
0 0
5 2
9 5
2 0
0 4
2 4
5 5
5 0
0 0
4 5
0 5
7 2
4 5
4 7
0 4
7 4
4 7
0 7
5 2
4 4
5 5
4 0
4 2
9 2
4 7
2 0
2 0
7 0
2 4
0 0
2 0
2 2
5 2
0 9
0 0
4 5
11 5
4 9
4 4
7 2
0 4
0 5
4 5
4 11
2 2
4 5
11 2
2 4
2 0
4 0
2 0
12 0
4 4
5 2
2 2
0 2
2 0
4 11
0 0
5 4
0 9
2 2
4 2
5 2
0 4
4 4
4 9
2 0
4 7
7 4
9 2
5 0
0 4
0 5
4 2
2 2
9 2
0 4
7 5
5 5
0 5
0 4
4 2
11 0
0 2
4 0
0 2
2 0
0 2
9 2
0 0
2 5
0 4
0 5
0 4
2 2
4 5
5 5
2 5
4 4
5 11
0 2
2 2
4 5
2 5
4 9
2 5
2 5
4 5
5 2
2 2
2 0
0 0
9 0
4 0
4 0
4 0
4 5
2 2
2 4
5 2
4 2
4 2
0 7
0 4
0 2
2 2
2 2
4 7
5 2
2 2
7 5
0 2
5 2
5 0
5 4
2 0
9 9
2 2
9 5
5 2
9 0
5 0
2 0
2 2
11 0
4 5
4 2
0 4
5 0
0 4
0 0
4 0
5 2
4 0
4 0
2 7
2 4
0 2
9 2
0 12
2 0
4 5
5 0
4 5
5 5
2 9
2 9
0 7
4 0
7 2
7 4
2 2
2 7
2 2
9 0
2 7
2 2
5 2
4 0
2 0
0 0
0 0
0 4
2 4
4 4
0 0
4 2
4 9
2 5
0 7
2 0
0 2
0 2
5 0
0 0
2 0
0 2
4 0
7 2
0 0
4 4
12 4
2 2
0 2
11 4
0 0
7 4
11 4
4 4
0 5
0 2
5 2
2 4
5 2
4 2
2 0
2 4
0 12
2 7
2 4
5 5
0 5
0 4
11 5
0 5
2 4
2 2
4 5
4 4
0 5
0 2
2 2
4 0
4 5
2 7
0 5
2 2
2 9
0 5
2 2
2 0
4 2
5 4
2 2
0 0
0 2
2 2
2 5
0 2
2 5
5 0
2 0
0 4
4 2
4 2
4 4
0 2
7 0
7 9
2 5
4 0
2 0
0 4
4 7
5 0
5 4
2 9
0 5
5 2
0 0
0 2
4 4
5 0
0 0
4 2
9 0
2 4
0 2
2 2
4 4
2 0
5 5
4 2
2 2
5 0
5 2
2 5
7 5
4 0
4 0
2 2
0 4
4 2
0 4
4 0
4 7
7 2
5 0
5 7
9 7
4 9
7 0
0 0
4 4
4 0
4 0
4 0
0 4
9 4
4 2
2 0
0 0
5 4
11 2
4 7
0 4
4 5
0 0
7 2
2 0
2 0
0 0
0 5
2 4
5 5
0 9
4 12
4 0
7 4
5 9
5 4
4 5
7 2
7 2
0 4
0 5
4 5
0 2
5 0
7 2
0 2
11 2
0 0
2 5
0 2
4 7
2 12
0 12
0 9
2 9
2 5
2 5
4 5
0 2
2 2
2 0
2 2
2 5
0 4
7 7
2 2
2 2
2 9
0 11
4 0
7 4
5 2
5 4
11 2
2 11
5 0
2 0
2 4
0 2
2 4
2 2
2 2
0 2
5 0
9 2
4 0
7 5
2 9
12 9
7 9
4 7
5 2
4 2
5 2
4 4
9 4
5 0
2 2
0 2
9 4
9 4
4 0
9 2
7 9
2 5
2 12
9 4
9 4
2 0
9 2
5 2
2 5
9 2
4 2
5 7
2 7
7 4
7 4
4 4
2 0
2 5
0 2
2 0
5 0
2 2
4 2
4 2
4 4
0 2
0 4
4 2
2 2
2 5
9 4
9 0
9 5
9 2
9 4
2 2
7 4
5 2
0 4
4 4
5 0
0 4
2 0
9 4
4 2
2 5
4 2
5 4
7 2
4 2
4 2
7 0
0 0
2 0
2 0
0 4
0 2
7 0
11 0
4 2
2 0
0 4
0 0
7 4
2 0
0 2
4 0
2 0
4 2
4 0
11 0
0 2
2 4
0 4
9 0
4 0
5 0
0 0
9 2
2 0
7 0
4 2
12 4
2 0
0 9
2 4
4 0
2 4
4 0
4 4
2 16
2 4
2 9
0 0
7 2
2 5
5 2
2 2
4 2
2 0
4 4
0 4
0 5
4 0
5 5
4 5
2 0
7 0
2 4
2 2
4 2
2 0
0 7
0 2
0 4
0 2
5 7
0 2
2 5
2 4
12 4
4 5
7 7
0 2
2 5
4 14
5 5
14 4
2 7
0 5
0 4
7 5
5 4
0 2
0 0
2 0
7 2
2 4
2 5
4 5
2 5
5 0
0 5
2 4
5 0
7 0
2 7
5 4
0 2
7 2
4 9
4 4
5 2
0 4
2 5
7 7
0 4
4 4
4 0
2 5
2 0
4 7
7 2
0 4
9 0
4 0
2 5
5 2
4 7
7 7
5 5
4 7
4 7
4 4
4 0
2 4
2 5
2 5
2 4
2 5
2 2
2 5
4 14
7 5
0 2
9 2
5 0
2 0
4 0
4 5
5 0
2 2
2 7
4 4
5 7
7 0
2 2
4 5
5 2
4 4
4 7
4 0
9 2
9 0
4 4
5 12
11 0
2 5
2 0
2 5
4 0
2 0
5 0
4 5
2 7
0 2
5 4
12 0
7 5
12 5
4 4
7 4
5 4
0 0
2 2
7 2
0 0
2 4
4 5
5 0
4 11
7 2
2 2
0 4
5 4
7 2
0 0
2 4
2 2
9 0
5 0
14 2
5 5
4 4
7 2
11 2
12 2
2 2
2 4
4 2
11 2
4 11
9 0
2 4
2 0
7 0
4 9
7 9
5 4
4 2
0 5
4 0
0 0
2 4
4 0
2 14
0 2
0 0
2 5
0 4
2 9
5 4
4 9
0 7
7 5
5 0
2 0
2 2
5 2
2 0
2 5
2 5
4 7
5 0
5 5
0 0
5 4
7 4
2 0
5 4
2 2
5 2
2 2
0 11
2 0
2 2
2 7
2 11
0 2
4 7
2 14
7 5
5 7
7 0
4 0
5 4
4 0
7 7
4 0
0 2
4 2
7 4
7 4
4 4
2 2
2 2
5 2
7 0
5 5
2 2
9 9
4 5
5 5
5 12
4 7
2 9
2 4
5 4
9 5
7 4
5 4
2 2
9 4
2 5
5 7
2 2
7 4
0 0
11 2
5 2
9 0
4 5
4 0
4 9
0 0
0 0
2 4
4 4
0 2
0 4
9 4
12 4
2 2
4 0
2 0
12 4
5 2
2 0
0 2
2 7
5 7
2 0
4 12
12 2
4 4
7 0
4 5
5 9
2 4
2 2
2 2
4 5
4 5
11 7
5 4
2 9
0 2
2 7
2 5
2 4
0 0
9 4
5 2
2 4
5 4
2 0
5 2
0 4
7 0
2 4
7 2
2 0
5 4
0 0
2 7
0 4
2 2
0 0
0 4
4 2
5 0
12 4
0 0
4 5
2 0
2 4
4 4
5 0
5 7
5 0
5 0
5 4
2 2
2 4
2 9
5 5
12 2
7 14
9 4
2 7
5 4
0 4
2 4
2 0
4 9
2 0
4 2
14 2
5 0
2 2
0 2
0 7
4 4
4 4
7 0
7 4
0 4
4 0
4 5
2 7
2 7
5 4
0 2
4 0
0 2
7 2
4 2
4 2
5 4
4 2
7 2
4 5
2 5
0 0
0 0
9 9
2 0
4 2
2 4
11 2
2 2
4 4
4 2
5 2
2 0
2 5
0 5
2 0
2 0
7 2
0 0
4 7
9 4
4 5
7 0
5 2
2 5
5 4
2 0
11 0
4 5
2 7
7 0
7 0
2 4
5 2
2 7
7 0
2 7
4 2
4 2
9 0
0 2
2 2
0 11
2 4
9 0
4 4
2 2
7 0
2 2
5 4
2 5
5 7
4 0
4 0
5 2
2 0
5 7
4 0
4 2
7 2
11 4
5 4
0 2
2 0
2 2
4 0
0 5
4 2
7 2
11 4
2 2
4 7
0 0
0 2
5 2
4 2
5 0
0 7
0 2
0 4
0 4
0 2
0 2
2 0
2 4
7 5
2 0
5 5
0 9
0 4
5 5
7 0
5 4
4 7
9 4
7 2
7 4
2 0
0 2
2 2
5 5
2 5
2 2
4 2
0 5
7 4
4 4
4 0
2 12
9 0
4 2
2 7
2 4
0 5
9 5
7 12
4 2
14 7
7 5
2 4
11 0
4 2
2 2
18 2
7 7
4 2
12 9
5 0
0 0
4 5
4 2
5 2
2 4
0 2
0 4
4 5
9 5
5 2
2 0
5 0
2 2
4 0
11 0
2 4
2 2
0 5
5 2
2 5
4 5
5 5
9 0
2 9
0 2
5 2
2 0
9 2
9 2
7 0
9 2
5 0
2 4
4 2
4 2
4 2
4 0
5 0
4 4
2 0
4 0
5 0
4 2
2 5
2 2
2 5
5 4
4 2
5 7
4 4
2 5
0 5
0 4
4 7
2 2
9 4
4 4
5 5
7 0
4 2
9 9
5 2
7 4
5 7
2 0
4 2
4 4
2 2
0 5
9 2
2 5
7 5
5 2
0 4
5 0
0 4
2 2
0 0
0 2
7 2
2 0
7 4
5 0
7 0
0 4
5 2
4 2
7 9
2 5
2 4
11 0
2 2
7 5
5 2
4 2
0 0
5 0
0 2
4 0
9 0
4 2
4 2
5 7
4 4
2 2
4 0
0 7
5 4
7 0
2 7
5 2
5 4
0 4
0 5
16 2
2 4
0 0
2 2
5 4
4 0
2 7
7 4
4 5
4 2
7 2
9 16
7 7
4 4
5 4
2 7
2 2
2 5
0 7
2 2
0 9
2 0
0 0
4 7
7 0
0 9
0 9
0 0
4 9
0 5
5 4
4 2
4 2
2 5
7 9
5 0
14 7
2 5
7 7
9 5
2 0
4 7
4 2
5 4
7 0
9 2
2 4
5 4
2 5
7 2
2 9
11 0
0 0
14 2
5 0
0 4
9 5
0 4
2 4
5 4
5 0
2 4
9 0
2 0
5 7
12 2
16 4
4 2
4 4
12 2
2 7
9 7
7 5
11 2
5 4
5 2
7 4
0 9
0 0
0 7
2 11
2 11
4 5
0 7
5 2
2 0
0 5
2 5
5 4
7 0
5 4
2 0
14 4
7 4
5 0
16 14
4 0
0 7
2 9
5 2
12 2
4 4
5 2
5 0
0 2
4 2
5 4
5 2
0 2
11 5
5 2
2 7
2 4
7 0
4 4
4 7
2 0
7 7
12 0
7 0
4 2
11 0
2 2
5 5
11 7
2 2
7 2
0 2
2 2
9 2
5 4
5 7
2 5
7 0
7 0
0 4
12 0
9 2
0 4
5 2
4 2
4 4
4 7
4 4
4 4
4 5
2 11
4 0
2 5
2 12
4 9
11 2
5 2
9 11
12 9
9 4
7 21
5 4
2 7
4 7
5 7
4 12
9 7
2 4
5 7
4 5
5 0
2 0
7 5
7 4
0 11
2 0
0 2
2 5
4 4
0 2
4 2
5 7
2 4
7 7
2 4
2 5
2 4
0 12
2 7
7 2
0 2
2 2
9 2
14 4
9 4
12 5
7 5
4 2
4 5
7 2
11 2
5 4
7 2
7 2
4 0
12 2
0 0
5 0
9 5
5 2
2 4
7 5
0 5
7 0
2 2
7 4
5 0
5 0
5 2
14 5
2 2
4 0
0 5
9 5
5 14
5 2
2 4
2 2
7 2
11 2
4 5
2 0
2 5
7 4
2 11
4 4
9 2
11 9
2 2
5 7
4 0
9 2
11 16
4 12
11 2
7 4
5 0
5 7
2 0
2 2
7 7
7 5
2 4
5 5
7 0
5 2
12 4
0 4
4 12
2 9
7 11
7 5
2 2
2 0
5 0
14 4
2 7
5 4
4 0
0 0
7 0
0 2
9 5
9 7
4 7
11 11
5 5
16 4
5 4
5 5
2 4
2 7
14 9
5 4
7 7
7 5
5 11
0 4
4 9
11 0
9 2
11 0
7 5
2 2
5 0
14 4
14 2
5 2
7 9
16 4
23 4
21 9
9 0
4 5
11 11
9 0
5 0
16 2
2 5
9 5
0 2
5 5
11 9
9 4
4 0
2 7
7 4
5 7
12 18
4 0
7 4
4 5
11 7
2 14
11 21
7 4
0 2
2 7
4 2
5 16
2 5
5 4
5 5
0 4
12 9
4 18
4 0
7 4
7 2
9 4
16 7
11 5
5 4
11 4
9 11
4 0
7 0
9 5
2 2
9 12
7 7
5 2
11 2
2 0
11 0
7 0
4 4
5 9
12 7
5 4
12 4
14 4
9 0
14 4
18 0
14 0
9 4
14 5
9 4
11 9
9 2
18 0
14 5
7 4
12 5
11 4
7 2
0 0
14 4
9 4
14 2
7 4
12 2
12 7
9 4
16 5
12 2
2 0
9 11
9 0
12 7
12 7
4 7
4 11
4 12
0 2
5 4
5 2
18 2
11 12
12 19
9 2
5 4
4 7
21 7
18 12
16 9
9 11
2 4
9 4
7 16
9 12
11 14
9 4
9 5
21 0
0 5
7 7
12 7
7 2
4 12
7 5
12 5
7 0
4 9
4 7
5 5
9 4
5 4
7 5
11 7
9 7
2 4
4 4
9 4
7 11
7 2
5 7
16 9
4 2
16 4
21 7
16 16
11 9
0 9
9 11
12 7
12 4
12 4
12 5
4 12
12 14
9 9
11 2
5 2
28 2
7 7
9 7
9 5
4 9
11 7
7 7
19 12
5 9
4 4
7 2
5 4
4 7
2 2
4 0
4 14
11 23
9 2
0 7
2 2
4 7
5 7
5 11
12 7
5 0
2 9
7 4
2 7
14 9
9 19
0 14
7 18
5 9
14 4
4 11
7 0
7 9
7 7
4 4
7 7
4 5
2 9
4 5
4 7
5 7
2 0
2 9
14 5
0 0
4 5
4 7
2 0
2 2
0 0
4 5
7 14
18 4
12 9
7 9
7 12
2 7
4 0
5 7
9 11
7 4
16 0
9 4
11 2
4 12
9 5
9 11
5 14
4 21
9 16
4 14
7 9
7 21
9 11
4 2
7 5
7 4
11 5
4 0
0 4
2 4
9 7
4 4
0 5
2 2
4 2
4 14
7 7
5 16
2 23
5 5
4 16
4 2
7 4
4 9
4 7
4 7
0 9
2 5
2 2
4 11
9 7
2 9
4 9
7 9
5 11
4 18
11 11
4 4
5 11
7 9
5 2
7 18
11 5
7 19
2 0
2 16
0 9
4 9
9 7
9 12
12 5
7 14
12 11
2 18
5 11
2 4
9 5
0 2
11 11
5 4
5 7
5 4
7 9
18 9
0 5
7 2
4 4
12 5
4 4
5 0
2 0
11 2
0 16
2 5
9 5
5 9
7 7
2 9
5 5
0 5
2 9
9 4
4 0
11 0
9 5
5 2
4 0
4 4
11 11
2 9
5 7
4 12
7 11
7 18
7 4
16 7
5 5
12 4
7 4
0 2
5 4
7 4
5 5
9 18
7 9
7 4
2 7
0 2
2 5
4 11
4 11
5 9
12 2
21 7
7 5
11 11
11 4
18 2
4 4
2 0
4 2
5 2
9 4
5 9
7 9
0 7
4 7
7 12
9 2
12 2
7 11
21 7
4 5
7 4
2 12
9 2
16 2
9 5
5 2
18 7
18 5
2 0
5 2
5 2
7 4
12 4
12 7
7 5
12 9
11 5
5 4
4 0
9 2
9 5
5 5
2 4
19 5
5 9
0 7
0 14
4 5
9 4
4 16
4 7
0 5
2 12
7 11
5 0
4 4
7 7
4 4
2 4
7 4
0 7
9 7
2 2
21 4
7 14
2 5
4 12
0 9
9 12
11 2
0 5
4 2
0 4
4 0
12 0
9 0
4 2
2 2
5 11
2 2
2 4
5 9
5 2
9 2
7 9
5 4
5 5
9 2
19 11
0 7
0 5
0 5
7 2
4 12
2 5
4 2
2 16
9 0
5 7
0 4
0 2
4 9
4 25
7 7
0 12
21 9
5 7
9 5
0 7
4 9
2 2
4 19
4 4
0 5
12 4
5 5
9 4
5 5
5 11
2 2
5 4
16 7
0 0
9 2
5 4
2 5
4 5
4 4
4 5
5 5
2 5
5 0
7 4
4 5
0 7
5 2
4 12
5 9
7 7
7 7
4 2
2 14
4 14
7 14
14 12
11 7
9 4
9 7
12 4
9 9
11 0
5 4
4 4
11 9
5 4
7 0
16 2
9 9
12 18
7 0
9 5
7 2
7 2
9 12
5 9
5 7
2 12
5 18
4 4
7 4
7 2
12 5
4 5
4 4
9 7
5 2
7 7
12 5
5 5
4 11
9 9
12 11
14 16
9 7
5 2
11 14
5 2
7 9
7 4
7 12
4 4
9 12
11 12
9 5
7 5
7 5
5 14
7 5
9 2
5 9
4 5
5 7
0 4
7 11
5 2
11 2
12 5
11 5
4 0
5 11
11 2
5 0
7 2
4 2
7 9
0 0
14 7
0 0
7 2
7 0
2 5
7 4
11 2
5 7
4 0
5 4
5 7
12 2
5 7
9 0
5 4
11 9
5 5
9 2
2 4
9 2
4 7
4 12
7 2
9 4
12 4
12 5
5 4
2 0
5 5
4 11
4 2
2 2
0 4
11 7
5 18
0 4
0 5
2 7
4 4
2 9
0 11
4 4
4 7
4 5
11 9
5 0
5 5
0 5
0 18
2 9
4 4
4 12
0 5
4 2
2 2
7 4
12 11
4 11
0 0
2 5
2 2
7 2
0 11
7 12
2 4
2 0
2 5
4 4
11 5
2 9
11 9
2 7
4 2
2 9
9 0
9 14
2 2
5 7
5 4
7 7
7 2
9 0
4 0
2 2
2 0
5 2
11 12
9 12
4 4
0 2
11 0
0 21
0 2
11 9
9 11
12 7
9 0
2 2
2 5
2 2
0 2
0 5
5 12
5 7
12 4
11 4
9 14
7 7
5 2
5 2
5 4
5 21
2 11
0 11
0 11
2 12
4 7
4 2
4 7
2 12
4 2
7 5
2 4
0 4
0 11
0 4
4 5
5 0
5 5
4 0
0 4
2 5
11 7
14 2
11 4
7 14
4 4
2 4
5 4
4 14
4 9
4 4
5 5
2 2
9 11
4 9
2 4
2 5
2 4
7 2
2 4
7 0
14 2
9 0
9 4
5 5
5 2
2 5
0 4
2 4
5 11
12 2
2 4
5 5
2 4
5 4
7 2
14 0
5 2
4 7
2 11
4 0
4 5
7 4
4 12
7 4
4 0
4 14
5 4
7 7
5 5
0 11
11 11
9 4
4 7
5 5
0 7
2 2
5 4
2 2
0 4
0 4
2 4
0 7
2 0
7 7
2 5
5 5
4 0
2 7
2 0
5 5
2 7
2 2
5 5
0 5
2 5
5 4
2 4
5 5
2 2
0 4
4 11
4 4
4 0
7 9
4 11
11 9
11 11
4 2
2 5
5 9
4 7
5 0
9 7
0 5
2 2
4 2
2 9
0 7
7 0
4 5
5 4
5 4
5 11
4 0
11 0
5 0
4 5
4 4
5 2
2 5
4 12
5 5
4 7
5 4
4 2
2 2
2 2
0 2
7 2
2 12
0 12
2 2
9 4
5 7
2 0
0 5
7 2
0 5
0 0
5 5
4 11
5 9
0 9
4 7
2 7
0 0
0 4
9 4
4 7
5 5
5 0
2 5
0 4
4 0
2 5
2 5
7 2
2 4
2 0
4 4
7 0
4 4
4 7
4 2
2 2
0 0
4 0
0 0
5 2
5 0
7 0
2 0
7 0
0 2
5 7
4 5
5 4
14 4
5 5
0 0
11 0
0 0
2 9
4 5
0 0
4 2
4 2
2 4
9 0
7 0
4 0
9 0
2 5
0 2
0 2
9 0
4 2
4 2
5 4
4 2
7 0
4 2
2 2
0 2
0 2
4 11
0 4
4 2
2 0
11 4
7 4
11 0
4 5
2 9
0 9
5 2
7 2
4 2
2 0
4 4
0 0
5 2
2 4
7 5
2 9
4 4
4 11
0 0
5 2
5 2
2 7
0 2
4 2
0 2
4 0
7 5
0 4
0 2
0 7
4 4
2 4
0 4
0 0
4 7
7 9
5 4
5 4
0 5
5 0
2 5
5 0
5 2
4 4
5 2
4 2
0 2
0 4
4 4
0 2
9 4
7 0
5 0
2 4
7 0
4 5
4 4
5 2
5 5
2 2
7 11
0 4
5 2
4 7
0 2
0 0
11 2
0 4
14 7
4 0
11 0
2 2
2 2
4 0
4 4
4 0
4 0
5 2
2 0
4 0
2 7
5 2
5 0
2 2
4 2
4 4
5 5
5 11
4 4
0 5
9 2
4 2
5 2
2 2
7 7
5 2
11 5
9 2
0 5
9 4
5 4
4 2
2 4
2 0
0 2
0 0
2 0
7 14
11 2
0 4
0 4
4 0
4 2
0 2
0 5
2 2
2 9
4 2
4 4
0 5
4 0
0 2
4 0
4 0
2 4
0 5
11 4
5 4
7 2
2 4
9 4
5 7
4 0
7 2
4 5
7 5
0 0
2 0
4 0
5 2
2 0
2 5
4 4
2 0
0 0
4 2
0 9
2 2
4 2
2 2
5 7
7 2
2 5
5 4
0 5
2 12
5 2
2 2
5 5
2 0
2 2
2 2
0 2
0 9
2 0
2 0
7 0
2 7
9 7
0 7
0 7
5 5
2 4
2 7
2 2
2 11
4 0
0 11
2 2
4 0
5 2
4 0
0 0
0 0
2 7
0 7
2 5
2 4
2 9
0 9
0 5
4 5
2 2
0 2
2 2
11 7
7 0
7 7
2 0
0 4
4 2
2 5
0 4
0 5
4 5
0 2
2 2
2 7
0 2
2 11
4 4
4 0
5 0
0 5
2 4
4 0
7 2
0 0
0 0
2 0
0 0
0 4
2 4
0 11
5 2
5 4
0 2
2 0
2 2
4 4
5 2
5 0
5 2
5 2
0 4
0 0
2 5
0 5
4 9
4 9
0 4
9 4
0 0
9 7
2 2
0 5
4 4
5 0
2 2
2 2
2 2
2 4
7 2
0 9
4 2
0 7
0 9
7 9
5 2
4 0
2 0
0 0
0 2
4 0
4 0
2 5
0 2
0 2
2 5
12 0
0 2
0 2
0 7
0 7
2 4
2 0
2 7
4 2
2 4
4 0
0 4
2 4
2 0
5 7
2 0
2 2
2 12
2 5
2 7
4 2
0 5
7 4
4 0
12 2
0 0
4 2
2 0
4 2
0 5
2 2
0 2
2 11
2 2
2 5
0 11
2 2
4 0
0 2
2 2
0 4
2 7
2 7
2 4
4 5
0 5
2 2
0 2
4 7
2 2
0 2
0 2
2 2
2 5
2 0
7 2
0 2
2 0
0 0
4 4
4 0
2 0
2 7
0 5
0 2
4 0
0 4
0 4
0 0
0 4
0 7
2 5
2 4
2 2
2 0
5 4
0 2
2 2
7 2
4 4
11 4
7 4
4 5
0 0
4 7
4 5
0 4
7 2
2 4
0 5
4 0
5 9
5 2
0 4
4 12
5 5
7 9
0 4
0 5
2 2
0 4
0 0
0 5
4 4
2 0
0 0
2 0
4 4
0 0
9 0
4 9
4 4
2 4
0 4
0 2
2 4
4 5
2 2
5 5
0 4
5 5
0 2
5 2
2 0
5 4
2 2
0 0
7 0
0 4
2 2
0 0
0 0
2 0
0 0
7 0
9 5
4 0
7 2
5 0
2 4
7 5
2 2
0 5
4 2
4 5
4 2
4 0
4 0
2 5
4 5
2 0
5 0
0 7
4 4
2 2
4 0
2 4
4 5
5 7
5 4
0 2
2 4
5 2
2 0
2 4
4 0
2 2
4 2
0 2
0 0
0 2
2 0
0 4
2 5
0 9
0 2
4 2
4 7
4 2
0 0
0 2
0 4
5 0
4 2
0 0
2 9
4 4
5 0
2 0
4 5
2 5
2 0
5 0
2 2
0 7
7 2
5 0
2 4
4 4
0 0
2 0
4 0
2 0
2 0
0 4
0 0
0 4
4 0
2 5
0 9
0 0
0 5
0 2
5 0
2 2
2 2
4 5
4 7
5 0
2 4
0 2
4 9
2 4
0 5
2 4
0 5
2 4
0 7
5 2
2 4
4 2
0 4
2 0
2 5
4 7
7 7
5 4
5 4
2 7
2 4
0 0
4 4
0 0
0 2
7 0
4 2
4 11
5 4
2 4
9 4
2 2
4 4
0 2
0 9
5 5
0 4
4 11
2 4
4 0
4 2
2 0
2 0
7 2
4 0
2 2
2 0
4 0
2 0
4 4
2 4
0 2
0 5
0 7
0 2
4 2
7 4
2 4
5 0
9 0
4 0
0 5
2 4
5 0
0 0
2 7
0 0
4 0
2 2
2 0
5 0
2 2
7 2
4 2
0 11
7 11
5 4
4 4
9 2
9 0
2 2
0 2
0 2
0 2
5 4
5 2
4 2
14 2
7 4
4 4
5 0
2 4
7 0
2 0
0 4
0 0
5 0
0 4
0 7
4 4
2 9
5 0
2 4
4 2
4 4
5 4
4 4
2 0
2 11
0 2
2 4
2 2
0 0
4 4
2 2
11 0
7 4
9 4
0 0
5 2
5 2
0 5
5 0
2 0
0 2
11 4
2 5
5 4
7 4
2 2
5 2
5 0
5 7
2 0
2 0
0 2
2 0
5 2
2 4
9 2
5 0
0 2
0 2
5 4
7 2
9 2
2 7
5 2
7 5
2 2
4 7
2 0
4 2
2 4
2 0
0 4
4 7
5 2
0 4
4 4
9 7
2 5
0 0
2 9
5 12
2 4
4 9
2 12
4 2
0 7
5 9
0 4
4 0
4 5
4 4
5 5
0 4
4 2
0 4
0 5
2 4
0 0
7 0
4 4
0 4
0 11
0 0
2 0
2 2
5 2
0 2
2 7
2 4
2 12
2 4
5 7
2 2
0 4
2 0
4 0
12 4
5 4
4 4
5 2
4 2
14 0
4 2
4 4
7 2
14 2
7 2
5 4
5 2
4 2
2 2
7 0
4 2
5 5
5 2
4 2
2 2
7 2
5 4
0 2
4 5
0 0
7 4
4 5
9 0
2 0
4 2
2 9
2 2
5 0
4 0
9 5
0 5
4 5
2 4
4 2
0 0
0 2
5 2
2 2
2 2
4 11
5 7
7 4
2 0
7 0
4 0
7 4
4 2
0 0
4 4
0 2
0 7
0 2
0 12
0 9
0 11
4 5
7 5
2 4
2 4
2 9
0 5
4 0
0 4
0 2
0 11
4 2
4 5
0 4
0 9
5 11
2 7
2 2
4 2
4 9
4 4
2 5
7 7
7 0
0 2
2 0
4 2
5 5
5 5
2 4
0 2
0 2
4 4
2 7
0 0
7 2
4 5
5 4
0 5
4 7
5 0
7 0
2 0
4 2
5 7
4 4
2 2
2 0
4 4
4 2
4 0
9 0
2 4
5 4
0 7
4 5
4 4
4 2
5 11
5 4
4 7
2 9
2 2
11 5
2 2
5 0
0 2
2 0
2 5
5 4
11 0
2 4
0 4
5 9
7 0
0 2
2 9
4 5
4 2
4 11
2 0
0 0
0 7
2 2
2 0
4 2
0 4
5 11
0 0
5 2
5 0
11 0
2 4
4 2
5 4
4 4
14 5
5 2
7 2
4 0
4 0
2 2
2 2
2 0
5 0
2 4
5 5
5 4
0 4
2 5
11 5
4 4
2 2
5 9
7 11
7 9
5 5
14 5
9 11
0 4
4 5
4 7
2 5
2 9
2 4
7 4
2 9
0 5
11 5
4 4
5 7
2 4
9 4
0 2
5 12
0 7
5 4
4 18
5 0
2 11
2 2
9 11
2 19
0 11
0 2
4 4
9 12
9 21
0 12
5 12
12 4
9 2
7 7
5 7
5 7
16 2
4 9
5 5
7 9
7 12
11 5
9 4
11 12
12 2
7 4
9 0
5 14
21 7
12 7
12 11
2 2
7 12
9 5
7 5
4 0
9 9
9 2
7 2
2 2
2 4
2 7
4 2
5 7
0 9
7 2
4 11
5 9
19 7
9 2
9 2
5 9
4 7
0 4
2 5
0 4
0 12
5 4
5 5
7 2
5 9
5 7
2 9
9 7
7 4
5 4
11 5
7 5
14 4
5 2
18 5
11 7
4 2
9 4
0 0
11 2
11 2
2 0
7 5
12 5
4 7
7 12
5 2
0 4
2 0
0 4
4 2
7 0
2 4
5 12
5 9
4 5
2 4
2 2
0 16
2 2
4 2
0 5
2 0
2 2
12 4
2 5
0 9
5 9
4 2
4 4
2 2
0 0
0 2
0 0
4 0
0 0
4 5
7 2
2 0
2 2
4 7
4 0
2 7
9 2
2 2
2 2
12 2
2 9
4 9
4 5
4 9
2 7
2 4
4 5
2 2
2 4
4 4
0 4
5 7
5 4
0 2
9 4
4 9
5 4
0 5
5 7
9 2
4 7
4 0
4 2
5 0
5 2
4 0
2 4
5 4
4 2
5 0
2 0
2 4
2 4
4 5
0 2
0 7
4 2
5 7
9 2
14 4
5 0
9 0
5 2
5 0
11 4
2 2
7 7
0 7
4 5
12 9
4 7
5 7
7 5
4 7
4 0
4 2
5 9
9 18
4 9
9 7
4 9
2 5
4 25
2 7
2 14
2 14
0 7
7 11
9 11
9 5
5 16
2 4
5 7
7 9
2 12
2 19
4 14
2 2
2 2
2 11
0 18
4 4
0 2
0 5
7 9
11 2
9 18
4 5
4 2
5 2
7 5
5 2
5 5
5 9
2 9
0 5
4 2
5 4
18 11
5 4
7 2
2 4
11 7
11 4
2 25
7 9
0 5
0 7
4 0
5 7
0 4
5 9
0 5
2 2
7 4
2 0
4 0
2 7
5 4
4 0
7 2
4 2
11 4
7 0
4 4
5 7
12 0
18 4
5 7
5 2
0 2
2 12
11 9
14 9
2 2
9 2
4 5
0 5
4 0
4 9
4 9
4 4
5 16
23 9
12 21
4 16
4 14
14 7
14 5
5 2
14 5
9 14
11 11
9 11
12 7
18 7
9 11
7 18
21 25
5 16
7 12
0 9
4 4
4 11
4 2
9 0
0 4
4 2
5 0
5 7
7 4
2 0
5 9
0 2
2 2
5 5
4 0
0 2
2 2
4 11
2 2
4 4
5 2
7 2
2 9
2 2
4 5
5 0
0 0
0 7
0 2
4 14
0 0
2 0
4 2
5 0
9 0
7 0
11 5
2 5
7 5
11 4
7 0
5 5
7 7
5 2
5 2
2 2
4 2
12 0
5 9
16 4
5 4
9 2
2 2
5 7
7 7
0 4
7 4
9 9
12 7
16 11
7 7
2 7
7 2
11 7
9 11
9 7
4 4
4 2
18 12
4 11
12 7
0 4
5 7
2 5
4 4
0 0
2 4
0 2
2 2
4 4
0 2
2 9
9 2
4 2
5 0
0 7
0 9
4 4
2 7
0 4
7 2
7 7
2 0
4 0
2 0
2 0
4 4
9 0
4 2
5 0
9 7
4 2
0 2
7 5
7 4
4 4
2 5
2 0
2 2
9 4
2 0
2 5
4 4
2 5
2 2
4 0
4 7
2 9
4 7
7 5
4 4
7 4
4 0
0 4
11 5
4 5
7 0
7 7
4 2
5 7
0 2
4 5
2 5
5 2
0 2
2 11
2 5
2 9
4 5
0 4
2 0
2 5
4 0
5 4
2 4
5 4
5 2
0 2
2 0
5 0
0 5
0 2
0 4
0 4
0 4
7 2
2 9
5 0
2 5
11 5
0 7
4 0
4 4
11 5
7 4
5 5
9 5
2 2
2 4
9 5
7 4
7 2
4 2
9 9
0 2
4 2
7 2
4 4
5 0
7 2
11 4
4 2
4 2
5 2
9 2
5 0
2 9
2 5
0 2
4 2
5 4
7 2
5 0
5 2
2 2
9 2
9 2
16 4
12 2
5 4
16 2
2 2
5 7
0 4
0 7
16 2
12 4
2 5
9 2
11 2
14 0
2 0
11 7
5 2
2 2
4 2
7 4
0 5
0 2
4 0
14 0
5 2
4 2
2 7
5 4
0 2
5 7
4 4
0 7
2 0
5 2
2 2
2 4
4 7
2 0
4 0
4 2
0 11
0 0
4 5
5 2
5 11
4 7
2 7
2 5
2 4
7 11
5 0
0 5
5 4
4 2
2 4
0 7
0 4
2 9
2 4
2 5
0 4
4 7
7 4
0 2
0 0
0 9
0 5
0 9
2 4
0 4
0 5
5 4
4 2
0 4
5 11
5 4
5 2
5 4
0 4
4 7
0 2
2 5
2 7
2 9
2 7
0 7
4 4
4 12
11 7
2 0
4 7
11 5
4 2
5 7
7 2
9 0
4 7
4 4
2 7
4 4
2 4
0 9
4 5
0 4
7 7
7 4
2 5
4 5
2 4
7 5
4 5
4 7
5 2
9 14
5 2
9 5
4 2
2 2
0 5
0 5
2 0
2 2
4 16
7 12
0 7
5 0
0 2
11 4
7 4
0 0
4 4
0 5
0 2
0 5
2 5
2 5
2 0
5 0
0 4
7 0
4 0
0 0
9 4
4 4
5 4
0 4
2 7
5 0
7 5
5 5
5 4
0 5
9 7
4 5
14 7
4 4
0 5
2 7
2 4
4 16
0 7
2 4
7 5
7 2
2 2
2 5
0 7
2 2
0 5
4 5
2 0
2 5
4 12
4 5
2 2
5 7
2 2
2 9
2 5
0 9
0 2
4 7
0 9
2 4
4 4
14 5
0 4
9 7
0 4
0 7
0 9
11 4
4 5
5 9
7 9
2 0
7 2
4 4
4 0
2 4
4 2
0 5
2 5
2 7
2 4
7 14
5 9
4 7
4 9
4 5
2 4
9 5
14 7
2 9
0 5
2 7
0 4
2 5
7 0
9 0
7 0
5 2
2 0
4 5
5 2
9 0
0 0
4 4
4 9
2 0
5 0
4 4
9 4
7 4
4 2
7 5
4 2
5 2
0 0
5 5
0 0
7 4
7 5
5 4
4 11
12 0
4 0
9 0
4 4
4 4
5 7
0 9
2 7
5 2
4 7
5 4
2 4
2 0
2 12
4 2
0 9
2 5
4 2
2 2
7 0
4 7
2 2
2 5
2 2
0 4
4 2
0 0
0 2
5 0
2 5
5 2
2 4
0 7
0 5
0 0
0 9
4 0
2 2
4 4
19 0
2 4
0 4
2 2
0 5
4 7
7 7
9 2
5 2
16 7
2 7
2 5
0 7
2 11
2 2
2 9
4 2
2 2
5 4
0 4
2 11
2 4
2 5
2 7
2 5
0 7
0 2
0 4
2 14
0 4
2 5
4 2
2 5
7 2
4 2
0 2
0 5
0 9
4 4
2 2
2 2
4 2
7 5
4 2
2 7
5 4
11 5
2 2
2 5
5 4
5 5
12 4
5 2
5 0
2 0
0 2
4 2
4 0
4 4
11 9
4 4
5 0
11 5
9 0
4 4
0 11
5 5
2 9
0 2
5 4
4 0
2 0
0 11
4 2
5 4
7 9
0 2
2 0
4 14
7 2
4 2
2 4
5 4
5 4
2 0
4 2
0 5
0 0
5 11
2 5
9 4
2 7
0 9
5 2
2 9
7 4
2 2
5 7
0 14
5 4
4 4
4 5
5 2
4 2
4 5
4 2
4 2
4 0
5 5
5 4
0 5
0 5
4 2
7 4
2 7
5 5
2 4
5 12
4 7
4 2
2 0
4 5
0 0
5 2
0 5
7 4
2 5
4 0
9 2
2 2
4 4
4 11
0 0
4 7
4 2
4 7
0 2
7 2
4 0
5 5
2 0
2 4
0 4
7 4
5 4
2 7
5 5
9 0
9 2
2 0
0 4
4 0
14 2
2 0
4 4
5 2
4 4
5 0
5 4
9 11
14 0
4 2
4 0
4 4
2 0
0 4
7 2
4 2
0 2
4 4
0 2
2 0
2 5
2 0
4 5
0 5
2 4
4 4
9 4
0 0
0 5
0 11
5 4
4 5
4 0
9 5
0 5
9 4
4 2
5 4
2 0
2 5
2 12
2 0
0 0
5 2
2 0
9 0
4 9
5 2
2 4
2 2
14 0
4 0
11 2
2 12
9 4
5 2
7 4
2 2
0 0
2 2
7 2
5 4
7 2
5 7
4 7
0 4
0 2
4 2
0 4
0 5
0 2
9 2
2 2
7 0
4 4
5 4
7 2
7 0
0 7
2 4
4 4
4 2
5 0
2 4
5 0
0 2
7 2
7 2
5 7
4 5
4 7
11 4
14 0
0 0
4 4
4 4
2 5
2 4
4 4
2 4
5 0
7 4
5 4
2 4
4 4
7 4
7 0
0 5
7 4
7 7
0 0
4 2
9 11
0 2
0 4
5 0
5 0
4 0
5 0
2 4
9 11
11 4
7 5
9 9
11 4
7 0
7 0
4 2
2 2
2 2
4 0
0 9
2 2
4 4
0 0
4 4
5 4
5 5
9 5
0 5
0 4
2 5
0 7
5 7
5 4
2 2
0 4
4 0
14 4
5 2
7 4
0 7
7 7
0 4
4 5
2 5
4 5
2 4
5 9
2 0
9 5
12 2
2 2
2 2
5 4
7 7
0 2
2 2
4 0
5 2
2 4
4 4
0 5
0 0
0 0
0 0
0 0
0 0
0 0
0 0
0 0
0 0
0 0
0 0
0 0
0 0
0 0
0 0
0 0
0 0
0 0
0 0
0 0
0 0
0 2
2 5
2 2
9 2
9 4
4 12
4 4
7 2
7 2
2 2
5 2
5 2
5 9
7 14
7 7
0 4
5 0
4 4
5 0
2 7
2 2
2 4
2 4
2 2
9 7
5 2
9 4
0 4
2 5
11 0
12 7
9 2
0 4
4 7
5 0
2 0
0 5
0 5
2 0
11 0
2 4
2 2
2 0
5 0
0 7
5 2
9 4
7 0
4 2
5 2
5 2
4 9
12 4
5 2
5 2
7 4
11 0
2 2
0 5
9 0
2 2
0 4
12 4
7 2
4 2
12 4
12 4
5 5
5 5
7 2
7 5
9 7
11 4
21 4
0 5
12 2
14 9
16 2
2 9
4 5
7 2
4 9
5 4
4 4
5 5
7 7
2 4
9 11
5 5
4 5
14 4
2 0
4 5
7 5
0 7
7 2
5 0
5 2
2 4
2 9
12 4
5 4
2 2
11 0
7 0
5 4
0 2
11 7
2 4
11 2
2 11
0 5
4 5
0 7
18 5
2 4
2 0
11 2
7 0
12 2
7 2
5 4
4 9
5 2
7 7
7 7
2 5
9 9
7 0
12 0
4 2
4 2
2 0
7 4
4 5
4 4
4 0
4 9
11 2
5 7
4 5
7 4
9 0
9 7
4 0
0 4
4 2
7 9
4 5
2 4
7 2
2 4
7 0
7 7
7 0
9 4
4 0
2 4
2 5
7 5
2 0
4 0
2 0
9 4
9 2
5 4
0 2
4 5
4 5
0 0
2 5
0 2
5 4
0 0
9 7
2 4
5 4
5 4
14 0
5 11
7 2
2 2
9 9
7 18
4 5
4 12
9 5
5 5
5 5
4 4
5 2
2 2
9 4
4 9
9 0
2 11
4 5
11 7
16 11
11 4
14 5
2 7
7 0
0 9
4 7
4 2
9 0
4 2
12 2
9 2
9 9
11 2
5 0
7 7
11 5
9 5
2 2
2 5
2 4
9 7
0 7
2 7
4 9
2 4
4 2
5 5
11 5
4 16
5 4
0 14
7 5
4 5
7 5
2 9
4 7
9 5
5 5
7 4
4 7
9 2
14 11
12 4
18 4
5 0
2 5
12 2
9 5
7 12
7 4
7 2
5 4
5 7
5 5
4 4
2 2
0 4
0 0
0 4
11 4
7 0
2 0
11 2
7 2
0 2
4 9
5 5
9 2
7 2
9 2
7 0
5 7
2 4
2 0
4 5
7 5
4 0
7 7
2 12
5 7
7 12
5 11
0 7
2 5
2 7
9 16
11 7
4 2
5 0
5 7
12 7
9 5
4 2
2 7
0 12
7 4
2 7
0 0
4 2
4 4
0 5
4 0
0 5
7 9
2 4
5 0
4 0
0 2
2 4
2 9
5 5
4 4
7 14
7 7
2 5
4 4
2 4
7 2
5 9
7 4
4 2
5 5
4 2
4 4
5 2
2 2
4 5
11 2
5 4
4 0
2 9
2 4
4 0
2 7
0 12
7 2
2 2
2 5
0 2
5 5
0 5
4 0
4 5
7 2
0 5
5 5
0 11
2 14
4 0
5 14
5 2
5 9
2 12
0 9
7 16
2 9
2 4
0 9
4 16
2 9
4 9
7 7
9 7
4 7
11 5
4 9
2 7
2 5
0 2
4 0
2 7
2 11
4 4
2 11
7 14
5 4
4 12
2 5
0 5
7 4
7 2
4 0
2 7
4 14
0 2
5 4
5 4
4 4
2 2
5 2
7 2
4 9
5 7
5 4
2 5
5 12
5 23
2 5
7 2
4 11
4 2
2 5
4 2
9 5
2 9
12 7
7 2
2 12
2 2
7 12
4 2
5 9
9 5
2 2
5 4
7 4
5 2
9 4
4 0
4 9
0 7
0 9
0 2
7 2
5 7
7 2
2 4
5 5
7 2
4 9
2 9
0 14
4 9
0 2
11 12
5 9
4 0
11 5
7 5
2 2
0 7
5 2
7 4
0 2
7 5
0 12
4 11
2 7
4 4
4 4
7 2
0 4
11 7
0 14
0 0
2 4
4 4
4 5
5 2
4 0
12 4
7 2
18 4
7 5
7 0
5 7
7 7
2 5
5 0
9 4
2 4
4 4
4 5
4 7
5 4
9 7
2 2
0 7
4 4
5 4
2 0
4 0
2 0
4 0
2 4
5 0
2 4
7 0
7 0
5 0
0 2
2 7
4 0
5 9
7 0
7 7
2 5
4 4
4 4
4 7
0 0
0 2
0 0
7 5
14 9
65 7
53 46
65 25
60 42
35 61
93 56
103 61
81 25
91 65
74 74
49 28
126 46
163 30
61 25
63 35
26 81
33 109
40 67
16 56
46 56
46 60
11 177
72 49
44 25
47 54
9 81
42 109
26 67
89 107
81 128
82 133
32 42
75 35
39 46
47 91
63 117
11 63
72 138
49 88
68 105
54 32
72 46
63 58
72 72
37 51
65 112
23 79
86 142
51 114
40 142
61 151
47 77
88 109
54 93
14 79
33 84
54 142
54 102
114 56
68 30
102 58
74 26
117 42
53 74
67 67
30 68
33 65
116 47
49 53
131 44
95 39
74 42
44 21
51 47
49 60
72 54
74 19
163 42
70 79
60 51
82 135
19 96
74 119
51 89
100 30
61 70
82 77
93 32
84 184
109 81
131 91
68 54
53 51
72 12
63 145
84 74
121 44
96 116
86 63
65 54
26 60
37 35
33 23
74 156
53 110
100 112
65 89
46 100
51 46
33 98
32 114
12 42
26 117
42 96
68 58
32 79
49 95
67 53
54 86
33 88
144 131
96 86
51 67
89 72
18 91
51 114
58 147
60 107
137 39
96 74
82 91
81 112
39 95
46 109
32 70
63 70
53 16
75 44
37 51
44 56
96 46
68 67
32 21
82 46
114 11
89 107
89 70
81 117
61 67
58 77
53 49
44 67
100 89
61 114
54 44
96 74
49 53
44 74
61 58
89 84
54 88
96 102
54 102
96 14
28 95
84 33
79 70
42 81
40 42
32 116
53 103
89 19
40 53
68 35
53 49
51 93
49 98
9 26
44 60
26 25
51 21
23 51
39 117
25 53
19 56
18 63
84 89
56 21
88 28
46 67
39 46
35 32
58 40
65 58
79 96
63 44
37 77
21 25
68 32
44 61
130 77
68 70
46 21
25 67
35 40
81 89
46 11
53 30
32 81
58 58
58 60
70 25
32 32
68 42
39 23
61 82
40 61
44 72
58 105
9 72
21 102
42 82
32 68
56 72
47 75
68 33
58 61
21 56
7 39
84 107
26 70
82 77
77 47
30 67
54 103
60 54
46 79
42 53
35 79
54 53
40 53
25 30
63 14
75 25
47 74
26 75
54 86
26 95
61 89
61 112
46 61
65 54
9 63
30 138
14 126
44 51
58 67
61 96
77 100
58 107
61 175
61 60
51 119
28 126
35 116
51 79
37 54
58 130
25 105
53 26
60 42
51 42
63 53
30 30
81 84
40 103
49 100
67 165
25 128
19 89
46 51
25 130
37 77
18 72
33 54
88 96
35 140
88 79
56 147
81 103
49 198
89 116
61 142
84 61
149 63
84 56
79 161
63 96
67 105
102 103
81 114
79 88
65 58
107 88
60 21
42 77
37 28
46 117
12 30
72 133
61 32
56 67
49 70
91 89
51 149
46 53
49 100
107 67
68 39
56 79
33 60
49 18
56 47
126 11
91 40
19 30
96 18
95 93
109 35
158 74
65 68
182 82
131 79
212 58
63 75
102 79
28 65
200 51
123 37
130 39
28 9
156 47
74 33
40 28
26 42
109 23
100 46
61 40
91 9
35 51
82 26
40 74
58 65
65 26
67 46
88 107
63 105
65 61
61 33
79 39
25 11
32 14
53 23
19 14
2 61
32 11
30 40
77 25
70 37
37 11
46 33
19 39
47 33
30 30
32 44
9 33
26 60
74 61
32 79
35 40
37 86
14 60
81 60
35 74
70 61
33 67
18 32
77 42
54 21
49 49
68 63
32 68
54 18
54 42
67 11
65 46
47 46
23 42
58 47
86 49
19 14
19 44
23 35
12 149
23 61
40 46
47 40
21 63
14 61
54 100
14 110
25 53
35 68
47 88
47 28
93 44
58 100
63 56
35 95
42 91
47 128
74 84
100 84
56 137
21 124
26 98
40 93
32 93
32 151
49 95
75 84
103 130
65 126
33 124
40 95
25 116
82 130
18 81
61 131
26 63
40 39
65 21
53 100
74 121
149 49
93 84
89 116
54 158
56 65
75 68
95 51
63 58
68 161
82 98
18 179
54 88
91 137
44 58
107 26
103 37
67 37
61 30
82 68
74 25
39 175
53 32
81 58
67 70
74 67
91 16
123 89
84 75
95 61
86 88
165 53
107 40
63 30
54 68
135 110
28 68
7 173
61 61
46 84
65 81
137 51
116 105
67 65
98 145
123 47
61 51
60 84
14 93
54 107
58 79
130 82
130 88
68 65
79 65
26 44
42 54
70 63
19 89
46 32
70 79
30 32
86 33
60 54
68 12
39 40
19 100
23 119
60 84
21 88
44 100
39 63
18 79
77 42
26 21
86 67
72 53
79 63
54 72
26 28
67 49
32 102
35 32
96 63
95 117
81 70
30 60
65 56
19 105
47 25
105 65
33 39
40 77
86 40
60 95
35 119
32 128
54 35
40 100
39 67
60 61
9 124
9 140
37 88
30 96
30 77
51 75
49 37
68 105
86 56
37 44
40 84
18 54
28 86
25 53
40 79
51 61
40 177
30 156
61 128
46 100
40 86
65 151
54 42
86 60
16 25
86 49
86 46
49 39
53 75
63 54
89 40
47 54
79 44
60 44
114 21
70 51
135 33
23 63
88 68
51 61
100 46
72 33
53 26
100 26
110 16
53 23
46 51
54 47
54 35
61 46
61 46
30 58
61 116
49 35
89 44
63 46
61 77
131 37
49 44
128 63
67 18
68 74
42 18
53 54
91 68
19 42
56 77
54 84
49 61
67 25
70 77
84 49
16 47
28 37
63 54
23 89
39 60
49 49
95 84
44 81
35 54
56 96
42 25
28 84
33 96
33 72
19 65
68 88
79 79
61 11
56 72
35 77
65 79
70 40
81 42
54 32
12 26
42 47
35 26
18 70
11 23
67 14
37 53
23 53
58 49
26 156
77 46
98 70
28 58
79 33
77 88
46 82
28 98
60 110
11 98
51 91
77 110
30 96
89 81
81 35
19 46
105 124
75 93
54 93
74 46
46 70
124 19
44 100
58 42
60 67
60 56
107 56
81 114
96 35
23 61
47 105
28 124
33 40
30 112
21 61
28 112
30 30
40 33
28 68
46 84
67 51
112 32
81 56
54 32
23 81
81 56
100 107
152 75
161 96
98 19
159 42
130 23
126 61
105 54
126 88
72 56
72 93
42 23
145 65
100 42
39 61
32 86
30 84
98 75
40 81
79 26
49 39
86 56
70 103
79 32
81 51
74 47
77 68
49 84
86 89
60 102
77 79
19 89
89 79
51 75
81 58
53 30
65 26
72 9
65 11
46 93
89 60
140 63
82 93
100 100
18 61
70 102
32 75
95 74
110 116
116 46
70 44
67 58
23 39
81 77
35 79
77 70
44 79
58 11
47 30
84 23
47 54
75 32
82 44
86 49
79 61
37 49
16 109
54 44
60 47
42 30
72 33
86 49
46 107
19 54
26 72
30 70
30 84
39 68
40 47
61 47
61 86
68 147
65 61
51 89
54 67
61 28
109 39
56 72
86 107
77 40
70 54
110 54
35 65
54 33
67 28
112 56
81 107
21 49
14 67
86 33
14 56
56 35
114 42
79 14
33 75
81 77
68 51
114 26
58 88
40 32
11 25
56 67
33 70
77 95
79 114
110 63
44 70
81 60
67 95
53 40
86 37
82 30
137 54
93 32
138 65
47 72
67 98
93 42
105 19
110 65
60 60
93 61
58 77
37 46
79 96
39 74
56 44
56 102
49 98
32 93
19 37
54 21
11 28
56 93
42 84
42 68
30 67
117 70
65 26
53 30
63 56
168 49
119 61
149 89
149 89
86 88
114 89
72 58
93 77
51 63
49 77
53 56
14 88
54 44
51 77
151 21
121 37
70 61
128 47
98 86
58 63
68 30
119 26
149 58
75 44
158 30
51 75
121 88
77 84
110 49
93 39
68 14
93 109
74 67
98 58
152 102
68 30
98 102
54 72
33 65
89 42
79 42
75 89
33 51
67 77
96 18
47 23
47 82
93 110
70 68
49 65
81 72
54 147
42 207
68 47
16 79
33 98
95 35
105 67
128 51
86 102
65 67
33 91
60 72
47 25
46 33
130 75
28 170
63 110
187 77
68 63
63 63
26 58
107 91
40 60
159 81
95 51
74 28
79 89
60 63
98 51
46 88
96 98
47 107
77 72
37 70
39 75
70 75
54 42
173 74
186 86
140 119
119 89
147 58
133 74
151 21
39 114
65 79
89 79
112 93
110 44
166 96
135 103
117 49
107 170
61 112
42 133
54 42
93 75
193 65
70 49
144 56
103 60
82 68
135 138
109 67
79 44
84 61
110 93
79 131
39 84
116 117
112 100
75 93
65 193
58 70
124 81
82 133
121 49
74 119
44 72
53 70
74 58
88 47
58 30
84 60
18 21
121 93
51 23
151 47
77 74
51 72
126 110
91 110
119 81
96 119
116 102
93 65
23 67
65 44
19 35
89 67
49 47
138 91
151 154
117 70
82 37
58 35
86 44
110 77
121 109
208 49
126 117
126 75
222 121
124 39
109 47
119 60
44 79
137 109
65 70
63 86
110 65
44 72
89 121
51 51
39 89
42 12
96 184
100 74
58 47
33 65
74 68
61 93
109 140
72 124
84 81
63 56
46 63
75 159
74 47
126 54
42 33
67 67
110 105
37 35
91 100
63 102
26 138
61 98
82 102
88 68
60 54
28 26
12 16
4 9
0 4
2 7
0 4
9 2
16 2
4 11
9 2
9 4
2 2
5 4
5 2
11 4
4 4
9 4
5 12
2 9
2 4
5 9
2 2
12 2
5 5
7 12
16 4
4 12
5 7
14 0
0 2
4 2
9 0
9 9
93 4
5 5
0 4
11 4
9 4
2 5
5 7
5 7
7 2
4 5
5 7
5 0
0 0
0 7
5 11
2 2
2 4
0 4
5 5
4 4
4 7
0 7
4 5
2 14
11 4
4 4
2 2
9 7
7 0
2 2
2 5
5 2
5 9
4 2
4 4
2 4
0 5
5 11
2 7
9 7
0 5
2 2
7 7
7 2
7 2
2 2
4 5
2 4
0 2
9 0
7 0
5 0
4 5
5 5
0 2
2 2
4 0
4 0
7 4
4 4
2 2
4 2
2 0
5 2
0 5
0 4
0 2
0 9
0 5
4 0
5 7
2 5
5 5
7 7
2 0
11 2
4 9
5 5
2 0
5 7
0 2
4 2
2 12
0 12
4 7
9 2
2 9
2 5
5 5
0 7
5 0
2 2
2 7
2 11
4 9
5 9
4 4
4 5
0 2
0 7
2 4
2 14
2 16
0 4
0 2
0 2
11 4
5 4
4 9
0 2
0 5
4 4
4 0
2 4
0 7
0 2
4 2
4 4
2 0
2 5
0 2
9 2
0 4
5 2
0 0
4 7
2 4
2 0
0 4
5 0
9 2
2 0
9 2
5 2
4 0
4 2
5 2
2 2
7 9
2 0
5 12
7 0
2 12
0 2
16 4
12 14
0 4
2 5
4 2
11 2
4 5
2 4
0 4
4 4
0 11
2 9
0 4
2 2
0 5
0 5
2 7
4 4
0 4
2 4
0 0
2 5
2 2
4 2
4 7
0 9
0 4
2 11
2 21
5 0
5 2
5 0
0 5
0 0
5 0
0 5
0 4
5 2
4 2
5 0
0 11
4 5
4 4
4 2
9 5
0 4
9 4
2 7
2 5
2 16
0 7
2 11
16 4
5 2
2 2
2 2
2 0
0 5
7 11
0 4
0 4
2 0
4 7
2 2
4 2
0 4
2 0
2 7
11 5
4 2
4 9
5 2
2 5
2 9
4 2
5 5
0 4
7 4
0 2
5 12
2 0
2 2
5 2
4 2
2 7
4 7
4 4
5 9
4 2
9 2
2 2
4 11
4 5
5 5
4 9
4 0
5 9
0 2
2 4
2 7
2 7
4 9
2 5
0 5
4 0
5 2
4 2
4 5
2 0
5 0
7 4
4 4
2 0
4 2
5 2
5 7
5 2
2 2
9 4
4 2
7 7
9 4
5 4
5 4
5 2
7 4
0 0
4 7
7 7
4 4
0 2
2 2
7 11
5 2
7 2
4 4
2 4
5 0
2 0
5 2
4 4
5 0
4 2
4 4
0 2
0 0
5 4
4 2
5 2
0 2
0 0
0 5
4 5
2 0
0 4
0 12
5 5
2 5
2 4
5 4
4 7
5 7
0 0
9 9
0 5
0 2
2 4
0 9
2 5
5 11
4 7
2 0
5 0
2 9
2 12
2 7
2 9
4 0
2 2
4 9
5 2
4 0
5 2
0 5
0 7
0 4
0 2
2 0
2 2
9 2
5 2
4 0
4 2
2 4
0 2
0 2
0 4
2 5
2 0
4 2
9 2
2 0
2 5
2 5
4 2
4 0
7 7
2 2
9 2
9 7
7 2
0 2
2 4
0 11
4 4
5 7
4 0
0 4
4 0
4 2
2 5
7 5
0 4
9 2
4 4
5 0
0 0
2 0
0 0
2 0
0 0
0 4
0 0
0 0
12 2
0 0
4 7
5 18
2 2
4 0
5 0
2 4
2 5
5 5
12 7
4 2
0 2
4 7
0 4
0 0
5 2
4 2
4 4
4 2
2 2
5 2
5 9
2 4
4 0
7 2
2 0
2 4
7 9
0 2
7 2
4 9
2 9
2 4
0 5
5 7
2 12
7 11
2 5
0 4
4 2
4 7
5 2
0 4
2 2
4 0
2 0
9 2
2 7
7 5
7 0
4 2
2 2
2 5
5 4
7 0
0 9
4 0
7 0
4 0
2 4
0 4
4 4
2 2
2 5
4 5
2 2
5 0
11 2
4 2
0 4
4 4
4 5
5 4
0 5
2 4
0 5
5 4
2 0
4 4
2 2
2 0
5 4
4 0
2 2
2 4
0 5
4 9
2 2
5 4
0 4
2 4
4 11
0 7
2 5
2 11
5 2
5 2
2 2
2 4
4 5
2 2
2 2
2 2
2 2
4 0
5 0
2 4
0 4
2 0
2 2
4 2
4 0
5 0
7 4
4 5
0 0
4 7
0 2
14 0
9 0
4 4
9 2
5 4
5 2
0 4
4 11
4 2
5 2
9 4
2 0
4 7
11 5
9 5
7 4
0 5
4 5
4 2
4 2
0 5
0 5
5 4
2 0
4 4
5 2
9 0
2 5
4 9
7 2
2 4
4 7
4 2
4 4
7 4
4 4
4 0
11 5
0 5
2 9
2 4
2 2
2 2
2 0
4 2
12 0
9 4
16 4
4 2
2 2
0 2
7 0
2 2
4 0
12 0
0 4
23 0
11 2
4 7
12 0
2 5
2 2
4 7
4 0
7 4
11 7
5 4
7 0
9 5
7 2
0 0
5 0
5 0
11 7
2 4
2 7
2 0
7 4
5 5
4 0
4 2
4 2
5 4
4 5
0 4
7 0
4 4
2 2
5 4
4 0
0 0
7 0
0 0
4 2
2 4
2 4
0 0
2 4
2 4
5 4
5 0
9 0
4 2
16 5
14 7
11 2
11 0
11 0
7 0
12 4
0 4
5 5
2 4
11 5
11 0
7 4
9 0
11 2
0 4
2 0
7 4
7 4
9 2
7 2
11 0
0 0
2 5
4 5
9 2
4 0
2 2
2 7
9 2
0 4
0 2
2 7
0 5
11 4
4 2
4 0
5 0
2 0
5 2
5 0
4 4
2 0
4 5
9 4
7 2
2 5
12 0
0 2
0 7
2 2
4 2
9 4
0 0
2 5
4 5
5 0
4 2
9 2
0 4
4 2
2 4
2 2
5 2
7 2
0 4
5 9
2 4
0 4
0 2
4 4
5 0
5 9
4 0
5 2
0 2
0 0
7 5
2 5
5 2
12 4
12 2
5 5
4 2
7 2
18 2
0 4
0 2
18 4
4 2
2 9
7 2
9 9
11 2
14 0
2 2
7 7
5 0
5 2
0 5
0 7
0 0
2 2
5 2
4 7
2 2
5 5
5 2
5 5
2 14
0 5
2 7
0 0
11 7
14 11
9 5
7 14
5 7
4 7
9 7
4 4
12 14
5 2
7 4
0 7
9 0
4 5
11 9
9 0
7 5
7 11
4 0
4 2
7 4
4 4
0 7
5 0
5 0
9 4
7 5
5 4
5 2
11 9
11 0
11 4
5 11
0 14
5 4
0 11
7 7
4 2
2 0
2 9
2 0
9 5
5 4
11 7
9 2
11 7
9 2
11 14
11 4
5 5
5 2
11 5
5 5
2 5
11 4
12 9
7 2
5 9
9 4
2 2
0 2
4 2
11 7
7 2
7 0
2 4
5 5
9 5
2 5
0 0
0 0
5 2
12 2
5 2
5 9
5 11
0 2
0 5
5 5
4 4
4 0
9 5
7 5
4 4
4 2
9 14
7 11
12 9
9 0
2 4
5 5
2 5
0 2
0 14
2 4
4 7
4 5
7 12
4 4
2 2
14 2
9 4
2 0
7 4
18 2
2 4
2 0
0 5
7 2
5 4
5 5
4 2
2 9
0 0
7 5
4 2
11 12
7 4
11 4
9 4
0 0
5 2
9 7
7 9
11 7
4 0
9 2
4 0
5 9
5 0
2 4
9 9
7 5
4 5
2 4
7 5
2 0
14 9
14 0
2 4
7 0
0 5
2 2
2 7
0 2
7 5
12 5
4 5
5 4
0 0
5 7
2 5
9 5
2 16
2 7
4 12
2 7
4 4
0 0
5 7
0 12
2 2
5 9
0 5
9 7
4 11
2 0
0 7
9 4
2 12
4 7
4 4
5 5
11 4
5 2
0 2
0 4
4 2
2 5
0 5
4 7
2 5
2 7
2 4
2 2
2 4
2 4
0 2
0 2
0 0
2 5
4 2
2 7
0 4
5 9
9 2
7 16
9 5
9 4
11 9
7 9
5 12
4 5
0 7
5 4
11 5
4 2
9 2
5 4
2 0
0 9
2 7
5 7
2 9
0 4
4 2
7 9
5 2
9 4
2 2
9 4
5 4
7 4
7 5
5 0
2 9
5 5
5 7
4 9
2 4
0 0
2 9
4 7
11 9
9 11
5 16
7 14
7 7
7 16
14 23
14 19
9 12
12 12
2 11
4 11
0 14
0 11
5 4
5 5
5 16
5 5
11 12
14 7
19 18
9 11
2 14
7 11
9 5
4 9
4 7
4 0
7 2
4 5
18 5
9 4
7 4
9 7
5 7
4 7
4 4
4 4
2 7
0 0
4 11
4 7
9 5
2 5
2 0
7 7
2 5
4 2
4 5
9 9
4 7
5 2
4 11
7 4
4 5
0 12
4 7
7 5
2 7
0 2
4 9
0 11
4 9
0 2
2 11
5 0
5 7
0 4
5 7
2 11
0 7
5 4
0 7
0 19
2 7
0 5
2 5
5 5
2 4
9 0
11 2
4 4
4 4
9 0
9 4
4 2
2 0
5 7
2 2
5 0
5 2
4 4
4 5
2 7
2 4
5 4
2 2
4 11
2 4
4 5
5 4
5 9
5 5
2 14
7 2
4 9
7 9
2 5
5 4
4 7
5 0
11 2
4 2
2 0
4 11
5 7
0 7
4 4
5 5
4 5
4 2
2 7
2 5
2 12
0 18
0 11
7 7
0 5
0 4
4 4
4 11
4 2
2 7
0 2
11 5
5 4
7 5
2 2
2 0
9 2
4 5
0 7
12 4
5 4
0 2
7 9
2 4
2 2
4 2
2 2
0 4
2 2
2 4
2 4
9 2
7 2
9 4
5 5
4 4
2 7
5 7
5 0
0 4
5 5
2 2
4 4
5 4
9 4
9 5
4 0
4 4
2 4
2 4
2 0
2 2
5 2
4 7
0 2
4 2
0 4
9 9
2 5
2 4
2 7
9 9
2 0
2 0
0 5
0 9
4 2
0 2
2 0
0 0
2 0
0 0
11 11
2 0
5 4
5 2
9 4
4 2
5 0
2 0
9 0
0 4
16 7
2 7
4 5
9 7
4 0
7 4
0 2
4 0
5 2
4 2
2 4
0 0
2 5
5 2
4 4
7 4
4 7
4 4
2 4
2 4
9 4
2 5
4 4
2 4
7 2
4 4
7 5
0 7
9 0
4 2
9 5
2 4
5 5
0 2
0 5
5 0
7 0
2 4
2 0
2 2
4 7
2 9
2 11
4 4
5 0
0 2
0 2
0 2
5 4
0 5
5 2
4 4
2 4
9 7
2 5
11 2
11 4
7 5
0 0
0 0
9 11
2 12
0 12
12 0
14 4
9 2
12 5
4 2
2 5
5 2
4 5
5 5
2 0
5 2
9 4
5 0
2 5
0 2
4 2
2 2
9 2
4 7
7 16
0 2
7 11
0 9
5 0
2 2
2 2
0 5
11 0
5 2
2 2
0 2
14 2
2 2
5 2
5 0
2 4
4 0
5 4
2 4
9 2
7 9
0 2
11 4
5 5
7 0
7 0
7 2
0 2
12 5
2 2
9 2
4 9
0 4
9 5
0 4
18 0
5 2
11 11
2 7
0 2
2 0
11 4
4 4
4 0
0 7
2 14
2 5
0 7
5 7
7 12
0 5
9 2
2 5
5 0
2 9
9 4
7 2
0 0
4 4
4 0
2 0
2 2
2 11
2 4
4 4
4 4
2 5
7 2
4 5
5 2
5 2
2 4
5 7
7 0
4 5
7 11
4 0
4 2
5 11
16 7
2 5
0 4
2 4
0 7
4 4
7 5
5 2
9 7
18 0
5 4
12 7
4 4
4 5
0 2
4 5
7 4
7 4
7 2
4 9
4 2
5 2
9 0
5 2
2 4
9 5
7 2
4 9
2 4
0 4
0 12
7 4
11 9
5 0
5 2
7 5
11 2
2 11
5 5
2 0
0 4
7 4
9 2
2 11
2 2
5 2
2 4
14 0
7 9
2 5
9 0
4 0
2 2
9 2
2 4
4 4
2 5
0 2
9 2
4 2
4 2
2 2
9 2
4 5
2 5
7 7
7 9
7 7
5 0
5 0
4 16
4 0
7 2
2 4
2 0
7 0
7 0
9 5
5 5
2 4
12 4
4 2
2 0
5 4
5 7
9 5
2 4
5 2
11 4
4 2
4 2
4 9
0 5
4 5
5 0
4 9
2 5
4 4
2 4
0 7
5 4
0 0
0 9
4 9
2 9
2 2
2 7
4 9
4 4
2 5
2 7
2 4
5 0
4 0
2 5
4 5
2 2
4 5
7 2
9 11
4 11
4 0
0 4
4 9
4 19
5 5
2 4
2 2
2 2
4 9
5 7
5 9
12 5
9 4
5 2
4 9
2 4
9 2
7 2
2 11
9 5
0 5
7 4
7 4
0 5
4 2
0 14
9 5
4 4
4 4
7 0
2 0
2 5
4 2
4 2
5 4
0 7
4 11
5 14
5 2
9 5
5 4
0 9
7 2
5 0
5 0
11 2
0 4
5 7
4 0
7 9
5 4
12 9
0 11
4 2
5 0
0 12
4 4
7 2
4 2
5 2
7 0
9 16
0 5
2 4
2 4
4 0
4 0
4 2
7 4
2 12
4 5
0 2
2 9
5 7
5 4
7 4
0 2
2 0
0 5
2 5
4 2
5 2
2 0
0 5
5 2
0 7
5 0
5 2
4 4
4 4
2 7
0 4
4 0
0 0
0 0
5 0
2 4
5 4
0 5
5 0
7 2
7 16
2 9
2 4
2 7
0 7
5 4
7 12
2 5
2 0
0 2
2 2
4 2
7 0
5 5
4 2
11 0
4 4
4 5
2 0
4 0
9 0
7 0
4 0
7 4
11 2
11 11
0 2
0 4
2 2
0 7
2 4
5 0
0 2
0 0
0 0
4 0
2 0
5 0
4 2
0 2
2 11
12 0
0 2
2 4
0 9
0 0
7 4
2 4
2 0
0 4
0 0
0 2
2 9
4 4
5 2
2 5
4 5
2 4
5 2
5 2
4 4
4 7
4 0
4 5
5 2
4 9
7 0
0 2
2 0
0 5
0 7
0 4
5 2
4 0
0 4
2 0
4 5
0 2
2 4
2 11
0 2
2 7
2 0
5 0
2 0
9 0
4 0
5 2
4 4
11 4
5 7
2 0
2 2
0 0
4 2
4 0
2 0
11 0
2 5
4 7
5 11
0 9
0 9
4 7
4 9
5 2
5 5
0 5
4 2
2 7
5 0
0 9
5 4
2 2
0 9
5 2
4 4
2 9
2 5
0 11
2 5
4 2
4 14
2 2
0 2
0 4
7 4
0 7
0 2
4 4
4 7
4 0
4 4
0 5
2 4
0 9
12 0
0 12
4 4
2 2
4 5
2 0
5 0
5 0
0 0
2 4
0 0
0 0
2 9
2 4
4 9
2 4
4 5
2 2
2 0
9 0
0 4
4 0
5 4
16 4
7 0
5 2
5 2
2 4
2 2
5 4
0 0
0 0
7 7
5 4
0 0
7 5
5 0
4 0
0 0
2 0
7 2
2 2
4 0
4 2
0 0
4 11
0 0
2 2
4 4
11 2
2 0
2 2
4 0
2 0
4 4
0 4
5 9
4 0
4 5
2 9
0 4
0 4
7 2
0 2
0 0
2 5
4 2
4 0
2 5
0 9
4 0
4 0
0 9
2 4
0 2
0 4
2 0
9 9
4 2
2 11
2 4
0 2
2 5
2 5
0 5
4 2
0 4
0 0
2 2
0 4
0 0
2 4
2 4
0 7
4 5
2 2
4 0
9 2
2 4
5 2
2 0
2 4
0 2
0 2
0 7
0 12
2 5
0 0
9 4
5 0
4 2
4 4
5 5
2 5
5 4
2 5
4 2
4 7
2 2
2 0
7 0
4 0
11 4
0 5
4 2
0 2
4 4
2 9
0 11
4 0
4 7
9 2
2 2
5 12
11 2
5 2
4 2
2 2
5 0
4 0
11 2
4 2
2 2
0 2
4 4
9 9
0 5
0 9
2 9
2 5
2 5
2 4
4 0
2 0
5 2
4 5
0 5
7 4
2 2
4 2
5 11
0 2
4 5
2 0
0 4
4 5
0 2
0 2
7 0
2 4
2 0
4 0
4 7
9 0
4 2
0 4
2 0
0 0
0 2
0 9
5 4
4 0
2 7
4 0
0 4
11 9
2 4
4 5
4 4
0 2
4 5
0 2
2 7
0 2
4 7
2 7
0 7
0 2
2 2
9 5
4 5
4 5
2 2
2 11
2 0
2 4
0 0
0 4
0 4
0 2
0 2
2 4
0 9
0 0
5 4
4 4
0 2
2 2
2 0
0 2
4 4
4 0
4 2
0 2
2 0
4 0
4 4
2 7
0 7
0 2
5 4
0 2
7 9
4 2
0 11
4 2
5 2
2 5
4 4
2 7
0 5
2 4
0 2
4 2
0 4
0 0
2 0
0 2
7 5
0 2
5 0
2 4
2 0
2 4
2 4
4 5
0 2
4 9
0 2
2 0
0 2
5 2
2 5
4 2
4 2
4 0
2 4
7 2
4 5
5 7
4 4
0 11
0 0
11 0
5 4
0 0
5 5
16 0
2 2
14 0
5 4
7 7
7 4
5 2
4 0
4 2
0 4
2 0
4 0
7 0
9 2
0 2
0 7
0 0
2 4
7 2
4 0
0 4
7 0
2 2
0 0
0 0
5 2
0 0
7 4
9 0
7 4
7 0
5 4
7 0
9 0
9 0
16 5
2 4
9 2
9 0
7 0
12 2
2 4
4 0
4 2
5 0
2 0
9 4
4 7
0 2
7 2
2 4
11 4
14 0
7 2
2 0
7 0
0 2
0 7
4 0
2 5
7 2
5 4
2 4
7 2
11 4
7 0
2 5
0 5
9 2
4 2
2 4
5 0
5 7
2 4
2 5
7 5
0 2
7 0
4 4
5 4
4 2
12 0
4 2
2 4
4 0
2 2
0 0
0 2
0 9
2 2
5 2
4 11
7 4
4 2
2 4
0 0
2 0
2 2
12 2
4 0
9 2
0 5
7 4
0 0
2 2
2 4
2 2
5 0
5 0
5 2
2 2
9 4
12 9
5 7
4 2
2 0
4 4
9 4
4 2
7 0
16 2
2 4
4 2
2 0
2 0
2 2
2 0
4 2
11 0
9 7
4 0
9 0
5 2
2 0
4 2
5 5
2 0
4 2
0 0
0 0
0 7
5 2
5 0
2 2
4 2
2 0
2 11
2 4
5 0
0 4
5 4
2 4
2 0
2 0
0 5
0 0
5 0
5 5
0 2
0 2
2 5
2 7
0 2
0 2
2 0
0 12
2 0
11 2
5 9
7 4
0 0
7 0
5 2
7 5
0 4
9 7
5 4
0 5
11 0
5 4
4 5
0 2
4 0
23 7
5 0
0 4
19 2
4 4
2 4
2 2
2 5
2 0
5 0
5 0
0 2
5 0
7 0
11 2
9 5
2 7
5 2
11 0
11 7
7 4
9 0
9 0
2 2
5 0
2 2
2 4
11 4
2 4
7 2
7 0
0 11
11 4
2 4
5 14
4 2
7 2
4 4
5 0
7 2
4 0
2 7
0 2
2 0
0 2
4 0
4 0
5 0
0 4
2 5
2 5
2 2
2 7
5 7
9 5
5 0
5 9
2 4
0 7
2 7
4 4
4 5
5 4
4 0
12 2
5 5
11 7
14 7
7 2
2 0
2 9
16 7
2 7
5 0
11 11
9 9
9 4
4 5
0 4
9 11
9 5
2 9
2 9
2 7
0 7
0 9
0 0
4 2
4 2
4 9
0 2
2 4
0 2
0 5
5 4
12 4
2 5
5 2
4 12
4 0
5 5
4 12
9 4
5 4
4 5
0 7
5 5
5 9
4 4
2 2
4 7
4 5
5 4
4 5
5 12
2 2
5 5
11 4
26 2
5 2
9 4
7 0
4 0
4 5
0 4
9 4
5 5
9 0
2 5
2 7
9 2
2 4
5 5
9 11
5 4
0 2
0 2
0 0
0 2
5 5
2 11
5 2
2 0
2 11
4 5
2 4
5 2
12 4
16 0
4 4
5 0
0 2
4 5
2 4
5 5
9 0
2 7
2 2
2 5
0 0
4 0
4 9
0 4
0 0
7 4
4 12
5 4
0 2
7 2
7 2
0 0
4 4
4 11
0 4
7 2
5 2
2 2
5 7
0 4
7 7
9 2
5 16
2 7
5 12
4 5
12 2
0 0
7 4
2 11
2 7
5 7
0 2
5 5
11 5
0 4
2 2
2 2
4 5
5 0
4 7
7 2
0 4
5 5
2 4
9 2
2 5
0 5
7 5
7 14
4 9
0 18
2 4
4 7
2 4
9 4
2 2
5 9
4 7
4 5
2 9
12 5
4 5
4 9
5 5
7 9
9 5
0 2
5 4
7 2
2 2
11 18
18 4
4 0
4 5
2 7
12 4
2 0
0 5
9 4
5 4
11 12
4 7
0 5
5 7
2 5
4 2
0 9
7 14
7 7
4 11
5 9
2 5
2 5
2 4
4 2
4 11
0 2
4 11
7 7
0 5
12 16
5 5
4 5
2 4
4 5
7 5
2 5
2 9
7 4
5 9
2 5
2 0
5 12
2 4
4 5
2 0
5 5
7 0
4 4
7 2
5 7
4 9
7 9
5 4
2 2
7 2
4 7
2 2
12 0
4 0
9 0
5 4
4 2
4 4
16 2
5 2
0 0
12 2
2 5
2 4
4 0
5 0
4 0
7 2
5 2
9 4
4 4
4 4
2 0
4 4
11 0
4 0
0 7
0 5
5 7
5 0
0 9
0 4
4 4
4 5
7 5
2 0
4 5
2 5
4 0
7 2
2 5
0 0
0 5
4 4
0 2
4 0
11 0
4 4
0 5
0 2
0 5
0 5
0 5
0 4
0 4
4 9
5 4
0 4
2 4
2 4
2 7
4 4
5 9
0 5
7 11
2 2
4 2
0 2
9 4
2 0
9 0
5 9
4 12
0 4
5 0
2 4
0 2
2 5
0 0
0 5
2 0
0 0
5 5
0 11
0 7
2 2
2 7
2 4
4 2
0 9
7 5
7 7
0 0
5 2
2 4
2 0
7 0
5 0
2 0
5 4
4 2
5 4
2 12
5 0
12 7
5 9
9 0
5 7
5 4
5 4
5 5
7 4
0 0
7 0
4 2
7 0
2 2
2 4
5 7
5 4
0 4
2 4
2 7
7 4
0 7
7 2
0 9
9 5
0 5
7 5
5 5
0 2
4 4
4 9
4 2
4 2
5 9
2 4
2 0
0 4
2 7
4 5
2 7
5 4
4 2
7 2
7 9
7 7
0 9
7 5
5 4
12 5
4 2
4 2
2 7
0 2
0 4
0 0
4 2
4 2
14 5
5 4
5 2
2 4
4 2
11 4
12 7
9 4
2 2
7 4
5 4
5 9
4 11
5 5
0 4
5 0
2 5
2 5
2 4
16 2
2 4
9 5
4 5
5 5
5 4
4 5
2 7
2 7
4 0
5 5
2 9
5 0
5 0
9 0
11 2
0 0
0 0
4 2
0 5
4 4
4 2
9 0
7 0
2 2
9 0
0 2
12 4
16 2
7 0
5 11
4 5
4 2
5 2
7 2
2 2
5 0
4 2
14 2
5 5
12 5
5 2
16 0
2 5
7 0
2 2
2 2
0 4
2 7
4 2
16 0
5 0
2 4
12 5
5 2
2 2
7 4
0 2
11 4
4 0
0 7
5 2
11 4
2 0
2 11
9 11
9 2
4 4
4 2
4 5
7 5
2 5
5 4
7 4
4 4
5 14
2 2
5 4
2 4
5 5
4 7
9 2
7 0
11 5
2 9
2 2
4 0
2 4
9 7
5 5
0 5
0 14
4 7
4 4
5 4
2 5
7 2
0 2
9 0
0 4
4 5
0 2
5 11
4 5
7 2
11 4
11 0
11 4
4 4
2 4
7 0
12 0
0 4
9 7
7 5
7 5
5 2
7 9
7 2
2 7
2 9
4 4
9 5
0 7
4 9
11 2
2 2
12 2
7 5
11 2
0 0
4 0
5 2
5 4
2 0
2 5
2 0
2 7
4 4
5 0
4 2
2 2
0 7
4 7
4 2
0 2
0 7
2 11
4 2
4 0
0 2
2 2
2 7
5 7
2 5
4 7
9 4
2 4
2 2
7 5
4 7
5 5
2 4
2 11
2 5
4 7
7 0
0 12
4 7
4 5
7 9
9 11
5 4
5 2
0 0
2 2
4 4
0 2
4 12
4 2
12 2
9 2
0 4
4 2
0 9
2 2
4 4
5 2
11 7
14 4
2 0
4 4
4 2
18 2
0 0
2 2
4 7
4 2
4 4
2 9
7 5
9 4
2 4
7 0
7 0
11 9
7 5
4 4
2 2
4 4
12 2
5 2
5 2
2 2
4 5
0 7
0 7
2 2
2 4
7 5
4 4
2 2
7 4
11 4
4 2
2 0
0 2
4 7
4 9
2 4
5 7
0 7
2 7
4 4
0 4
0 12
2 5
5 4
4 5
11 4
4 2
2 5
4 0
0 11
0 2
2 9
0 2
5 12
5 5
5 5
5 7
0 2
0 12
5 2
4 2
4 4
4 12
2 4
2 0
0 4
5 5
5 2
2 2
2 14
2 2
5 4
2 5
0 0
11 11
7 11
0 2
2 0
11 4
4 4
4 5
5 5
0 4
2 2
2 5
0 5
4 4
0 0
9 9
0 4
2 4
2 5
16 4
0 4
2 4
4 4
5 4
5 4
2 2
9 2
0 7
9 4
0 5
11 7
4 0
4 4
4 0
4 0
4 2
7 5
0 0
4 7
0 4
2 0
2 4
5 9
11 0
7 2
5 0
0 7
2 2
0 2
4 4
0 0
2 0
5 4
5 7
0 2
4 4
0 0
2 0
9 2
0 0
5 5
2 11
0 2
2 5
0 0
2 5
4 2
4 7
0 4
5 0
2 7
0 2
2 2
9 5
0 0
7 5
4 4
7 12
4 2
12 9
4 7
2 9
0 5
2 2
0 5
4 0
4 7
5 11
4 7
4 2
5 2
2 5
5 0
12 7
0 4
5 7
0 7
4 5
7 5
4 4
2 2
4 4
5 7
5 2
2 2
2 4
4 2
4 0
5 0
0 4
2 2
5 2
0 5
0 0
4 5
4 0
12 4
0 4
4 5
14 7
4 4
0 0
0 9
5 5
5 2
4 9
0 4
4 7
5 5
4 7
2 9
0 0
2 2
4 7
4 4
4 12
7 2
5 2
7 5
5 0
0 4
4 11
4 0
7 9
4 7
2 2
5 4
2 12
0 16
2 2
4 7
0 2
11 4
0 2
4 4
0 2
2 2
0 0
4 9
2 5
0 5
0 4
4 4
5 12
2 0
4 5
2 0
2 5
5 2
4 2
2 2
9 2
7 4
2 11
2 9
2 2
4 4
0 5
4 11
4 2
9 0
11 2
2 2
9 2
9 0
5 4
4 2
4 2
9 4
11 2
9 5
4 7
4 4
0 4
2 5
0 5
2 4
0 4
4 2
0 2
0 7
5 9
0 5
2 7
4 7
12 2
4 0
4 5
5 2
2 4
4 2
4 0
7 7
2 11
4 0
2 9
2 4
0 0
2 0
9 7
0 5
2 2
4 4
9 7
4 4
0 2
4 9
2 4
0 4
5 0
5 4
2 5
0 0
5 0
2 2
5 0
5 4
5 2
2 4
2 0
0 5
2 2
4 5
0 7
5 4
5 4
0 0
7 9
0 7
0 2
4 9
0 12
5 5
7 4
11 4
0 4
2 11
2 4
2 7
0 2
0 2
4 11
4 0
9 0
4 5
2 5
4 4
9 4
7 4
4 4
2 5
2 4
0 4
5 2
2 7
2 4
0 0
0 0
5 5
4 4
0 4
9 5
0 4
0 4
0 5
2 9
2 12
5 5
0 11
9 2
7 2
4 7
5 19
4 2
4 11
7 0
11 0
2 7
2 0
4 5
0 2
12 9
2 2
4 7
4 5
4 12
16 4
5 4
4 5
0 9
0 2
0 12
9 2
2 5
2 4
0 5
2 5
4 0
2 0
0 2
9 0
0 2
0 4
4 0
2 0
2 0
4 5
9 7
4 4
2 0
5 5
11 2
7 0
12 2
9 4
11 2
2 7
4 7
4 2
2 4
2 0
7 4
7 5
5 5
5 7
12 2
4 0
7 9
11 5
5 2
16 5
11 5
9 9
7 2
12 2
0 5
16 11
4 0
2 0
5 2
7 0
11 0
14 2
2 5
2 7
5 11
7 0
7 0
9 2
0 0
4 0
5 2
0 2
4 4
4 2
0 2
4 0
5 4
4 2
4 4
9 0
5 2
9 0
7 2
12 2
2 4
4 2
14 0
4 4
14 2
7 5
12 4
4 0
5 2
4 11
11 4
2 2
2 16
2 4
7 0
4 0
7 5
11 4
7 4
0 7
2 4
0 12
2 4
7 9
0 4
4 5
7 4
4 0
11 5
9 2
0 7
5 0
11 2
4 2
4 4
7 9
4 4
5 0
14 0
14 12
7 12
5 9
0 2
0 4
7 2
2 0
4 5
4 4
5 7
7 0
4 2
5 9
4 2
7 4
4 7
5 2
4 4
5 4
5 2
5 5
7 2
14 4
5 7
4 9
12 9
7 5
2 2
4 4
2 0
4 9
5 0
11 0
9 4
4 2
7 7
11 7
4 4
9 4
0 4
9 11
14 5
11 0
11 0
2 4
2 9
0 5
9 4
5 4
11 7
7 7
7 9
4 4
4 5
12 0
12 2
5 5
12 7
7 2
2 0
0 7
5 4
9 4
4 7
7 2
2 2
2 9
4 2
5 2
5 4
2 2
4 11
4 5
9 9
4 4
4 4
7 4
7 5
5 2
9 4
7 4
5 9
2 5
12 2
9 12
9 5
4 2
7 4
12 5
14 2
5 9
9 0
7 4
7 2
7 9
0 4
4 4
12 4
12 2
9 9
2 5
9 7
12 7
9 12
5 7
28 11
0 4
9 2
5 5
9 4
5 2
11 0
4 9
5 4
4 14
5 4
0 9
5 7
19 16
2 2
7 7
5 12
4 12
2 23
9 2
7 5
2 5
5 7
2 5
5 9
5 9
7 4
2 4
5 9
0 0
5 7
2 11
7 5
2 14
4 2
7 11
4 5
4 4
5 4
2 14
11 11
9 0
5 7
4 5
2 5
4 9
7 4
4 5
9 9
7 14
11 12
0 4
5 7
9 4
12 5
0 4
5 2
5 5
9 2
4 4
5 4
11 5
11 12
7 11
7 5
9 7
5 5
7 2
4 16
5 7
4 2
11 5
7 4
2 9
4 2
4 9
12 4
2 7
5 2
9 9
5 5
5 16
12 2
4 16
9 0
7 5
11 19
9 2
7 4
11 5
9 4
7 0
0 9
2 0
0 2
2 4
5 2
9 4
0 2
2 0
2 5
5 2
14 2
7 2
7 0
4 7
2 11
5 4
2 2
0 4
2 5
0 5
4 9
2 5
4 4
4 5
2 4
11 5
4 7
4 7
0 9
4 4
4 12
4 11
0 0
0 2
5 12
2 5
0 9
4 2
0 2
4 5
7 14
2 5
5 7
2 4
0 7
2 2
5 2
4 5
2 7
2 11
2 2
2 12
5 9
2 5
0 2
0 2
4 12
2 11
2 11
0 7
2 4
4 5
2 2
0 9
0 2
4 9
4 2
2 11
2 4
4 7
2 5
0 5
2 14
5 7
4 5
9 4
9 4
2 11
4 7
4 4
0 4
5 7
2 2
4 4
2 9
2 4
0 7
4 4
4 16
7 12
2 4
7 5
5 11
5 19
4 5
0 5
4 5
2 7
7 19
9 9
4 7
5 5
7 9
5 2
0 5
2 0
11 5
0 14
9 2
5 7
2 5
2 5
2 7
2 5
5 11
2 14
7 4
2 7
4 4
5 4
7 7
5 5
5 9
0 5
11 9
5 2
4 4
11 4
7 2
2 7
4 5
5 2
7 2
7 9
0 7
5 9
7 19
4 7
11 5
5 4
0 2
2 2
2 5
4 5
7 11
5 0
2 2
0 7
4 0
5 0
5 4
5 4
9 0
5 2
4 5
5 12
7 0
11 5
5 9
7 23
4 7
4 2
0 4
4 5
0 4
2 7
4 5
2 7
2 2
2 0
11 0
7 4
2 0
4 2
5 0
0 2
2 4
2 4
4 12
2 7
2 2
4 2
4 0
4 7
7 7
4 0
0 2
0 5
2 4
2 4
4 5
0 0
2 12
5 9
0 0
2 18
2 4
2 0
5 4
0 4
5 7
5 0
2 4
2 14
4 7
0 4
5 4
5 11
0 4
4 5
2 2
2 4
4 5
2 0
5 5
7 0
4 7
2 0
7 7
0 5
5 7
5 12
0 11
5 4
11 12
2 11
2 12
4 4
4 14
0 4
2 9
5 7
5 5
7 2
2 0
4 7
2 9
0 0
2 2
2 0
2 5
5 2
5 0
7 0
0 0
4 4
4 7
2 7
2 7
4 4
0 2
2 5
0 4
2 4
2 12
0 2
2 5
4 11
2 4
0 2
0 9
4 18
0 5
5 4
2 7
9 4
2 2
4 7
5 4
4 4
5 0
2 4
0 9
2 0
2 2
2 12
2 4
2 12
4 0
16 9
2 4
14 0
2 5
7 5
2 0
4 0
4 0
4 0
4 5
4 4
0 5
2 11
4 5
2 5
4 5
12 9
4 9
4 12
7 7
0 5
7 5
2 2
4 2
11 5
4 5
4 4
2 2
0 0
2 2
5 9
5 9
11 0
2 9
7 11
0 0
4 9
5 2
4 0
2 9
0 4
2 11
7 2
9 12
0 11
5 11
2 0
9 0
4 7
0 4
0 0
4 9
2 7
2 0
4 0
2 2
5 4
2 11
7 4
0 11
5 2
5 7
0 9
2 5
5 7
2 7
5 4
5 4
9 4
0 2
0 0
0 4
0 4
4 2
7 2
4 4
2 5
5 12
5 2
5 0
0 5
0 0
12 2
16 2
2 4
4 2
4 5
2 2
5 5
5 0
7 2
11 4
12 4
16 2
5 0
0 5
7 5
4 5
12 2
11 2
7 7
4 5
9 4
2 2
4 7
11 11
2 2
2 0
0 11
5 2
7 4
2 4
2 5
0 11
2 7
7 7
0 4
0 4
7 4
4 11
0 14
2 5
2 4
4 2
0 4
4 2
0 0
0 2
2 0
2 2
2 5
7 2
0 4
4 12
9 18
0 4
5 7
5 4
14 4
0 11
2 2
5 12
4 18
4 11
7 4
0 2
2 11
9 9
4 2
0 4
5 2
4 4
2 11
2 4
9 5
12 4
7 2
7 2
0 0
2 2
4 9
2 5
9 4
0 4
2 11
7 4
4 4
2 5
9 11
4 7
0 2
0 2
2 0
5 5
4 5
0 5
4 4
4 0
5 5
5 0
0 9
9 9
9 2
9 11
0 5
2 5
4 7
4 2
0 2
2 5
0 5
2 2
0 4
0 5
2 5
2 4
0 4
2 7
4 2
0 4
11 0
5 4
4 2
2 4
4 0
2 2
0 5
4 2
4 4
5 4
12 2
5 4
7 4
4 7
0 2
0 7
4 5
5 7
2 5
2 2
0 5
4 2
2 7
5 7
5 5
5 0
5 2
5 0
2 2
0 0
16 2
9 0
9 7
7 14
2 4
0 4
0 12
7 4
0 4
4 2
2 0
0 0
2 4
2 4
0 7
0 2
7 7
5 5
7 4
4 9
5 4
11 4
5 2
2 2
9 7
2 0
9 7
2 2
0 4
4 2
4 7
7 0
4 2
2 0
2 4
5 4
0 0
2 4
5 2
9 0
7 4
5 4
0 5
2 0
2 0
9 0
5 7
2 2
5 0
0 5
2 4
4 0
0 0
12 0
5 5
7 4
5 2
2 2
4 2
14 4
5 9
7 2
4 2
11 5
7 7
12 0
12 5
11 2
7 0
2 0
0 4
4 11
5 9
7 4
2 9
2 5
0 2
0 4
2 5
0 7
4 4
0 12
2 2
7 11
4 0
4 4
0 0
2 4
0 2
0 2
2 4
0 4
2 4
7 4
2 5
0 4
4 5
0 2
5 2
7 4
7 0
4 0
5 0
4 4
0 2
5 0
4 0
4 0
9 0
2 0
2 5
2 0
0 0
5 7
4 2
7 4
2 4
11 2
7 4
9 2
2 2
5 2
11 5
5 2
0 5
4 5
0 4
0 0
12 0
9 4
12 2
4 7
5 5
0 0
4 5
7 2
5 2
2 14
4 7
9 9
0 2
0 9
7 0
4 4
2 7
4 4
5 7
5 5
9 0
7 7
9 2
11 0
4 5
2 4
5 2
5 2
7 7
4 2
2 4
5 5
5 0
5 9
9 0
4 4
0 14
7 2
4 2
2 5
2 9
2 2
5 4
7 7
2 11
0 5
0 4
2 7
9 2
16 4
4 12
7 7
7 4
0 4
2 4
2 9
4 2
7 18
2 7
7 0
2 0
9 4
2 0
2 7
2 4
2 4
0 4
2 7
4 4
0 5
5 5
0 7
7 0
4 0
5 7
2 5
9 2
11 7
2 0
4 2
0 5
7 4
2 0
21 0
7 4
2 0
11 7
9 4
4 4
7 5
2 11
4 4
2 4
9 4
4 5
12 4
0 5
2 5
4 11
2 2
5 2
2 2
2 2
2 0
4 0
5 4
4 11
4 7
4 2
4 18
9 0
0 4
11 4
2 2
4 0
5 5
9 9
5 14
9 11
2 5
2 11
5 4
4 5
2 4
2 2
4 2
4 9
0 18
7 11
7 2
2 4
4 7
9 4
5 0
7 9
7 5
2 2
9 9
5 5
5 0
9 4
0 7
2 4
0 4
4 0
4 5
2 4
4 11
9 9
5 2
2 2
4 2
2 5
2 5
9 0
5 2
7 5
5 4
9 5
5 2
9 7
2 5
9 9
9 2
14 4
0 9
2 12
9 7
2 2
4 9
11 7
7 4
7 12
4 7
9 5
4 11
11 2
5 14
5 12
2 4
2 7
9 5
0 2
7 2
0 0
0 5
5 4
4 5
0 4
4 7
2 14
4 4
2 11
7 4
2 7
2 4
0 2
4 11
11 2
0 2
4 14
9 7
2 2
7 4
0 7
7 7
0 11
0 16
5 7
7 16
0 7
5 7
9 5
11 7
7 9
2 7
0 12
2 19
7 5
12 14
2 5
5 7
9 7
9 9
7 5
14 7
5 21
7 5
4 0
5 2
5 9
5 11
2 11
2 14
2 11
2 9
2 9
4 5
2 12
7 7
9 12
4 19
0 9
2 4
0 5
4 14
5 11
0 7
4 0
2 0
2 2
4 9
5 4
0 2
0 14
4 0
2 4
0 4
2 4
4 7
4 12
5 4
7 0
5 9
7 2
7 7
2 7
5 7
0 2
4 2
2 2
0 0
11 5
0 2
7 5
5 9
5 0
0 7
0 0
0 4
4 2
4 5
5 5
2 4
5 5
2 4
5 12
2 7
4 4
0 2
5 2
2 4
2 2
2 4
4 2
4 4
2 5
2 4
4 4
4 0
2 2
2 4
4 7
0 9
4 5
4 4
5 4
4 12
0 4
0 2
0 2
2 4
2 5
0 5
5 5
4 0
5 5
2 0
5 0
0 5
4 4
0 5
4 5
7 7
4 0
19 0
14 0
0 4
9 5
4 4
4 2
2 4
4 2
5 4
11 0
0 2
2 4
2 5
2 9
4 0
5 0
2 4
7 0
2 9
4 7
4 7
5 11
7 5
5 9
9 7
5 7
5 2
2 2
11 5
7 19
18 5
9 9
7 4
5 4
16 4
12 5
9 9
0 11
7 14
2 7
4 7
0 5
7 9
0 18
2 2
2 7
4 9
2 9
4 5
4 5
4 5
9 9
0 4
0 9
0 4
4 11
2 5
2 2
0 4
9 5
4 4
9 0
5 0
0 4
11 9
4 0
0 0
4 2
0 2
7 0
2 0
4 5
7 0
5 4
4 4
5 4
16 2
18 5
11 14
7 7
5 2
9 21
7 11
5 18
12 2
23 14
14 5
11 4
9 5
4 4
4 9
9 5
2 5
16 9
40 11
14 14
12 7
9 0
19 12
11 2
4 11
5 12
4 18
2 7
7 2
12 7
11 9
4 7
2 7
5 2
2 4
11 2
4 9
2 5
4 9
0 2
0 4
2 14
7 7
2 5
2 7
7 4
7 2
0 0
5 4
4 4
7 0
7 12
0 4
4 4
0 4
2 9
2 2
14 4
5 2
2 4
12 4
4 11
2 2
2 2
7 0
7 4
0 11
4 2
0 4
9 12
0 2
9 0
0 0
0 2
9 2
4 4
0 4
0 2
7 4
5 5
0 0
5 0
7 4
11 4
0 4
2 2
4 2
4 5
2 11
4 12
4 9
5 2
7 5
4 18
0 0
2 5
5 2
4 7
4 5
5 2
9 4
4 0
5 0
7 9
4 0
7 9
0 4
14 11
2 2
7 4
12 4
2 5
14 9
4 4
2 2
9 11
4 7
5 14
7 5
9 2
2 5
11 12
2 9
11 5
9 7
12 0
4 7
9 14
5 9
14 5
2 4
5 7
4 2
7 11
4 5
5 11
4 32
0 12
7 7
9 5
11 4
4 12
4 9
4 7
16 19
9 14
14 7
7 11
5 5
4 5
4 2
12 7
9 12
7 9
4 18
5 9
9 4
12 2
12 11
9 11
4 12
16 4
11 2
12 2
9 5
9 2
4 4
7 7
4 0
9 4
11 9
5 5
16 9
2 9
18 16
5 5
18 7
7 4
12 0
4 12
16 2
5 32
14 9
12 2
16 4
4 5
11 12
11 12
7 9
11 14
18 14
14 7
4 4
7 5
18 4
7 7
7 7
9 0
4 7
0 2
4 2
7 7
5 5
2 2
0 9
2 2
2 7
9 11
4 5
11 16
16 7
9 9
14 2
11 2
16 4
2 11
9 12
4 0
7 9
12 9
9 14
5 0
11 5
2 7
5 0
2 12
2 18
4 4
9 12
4 4
0 9
12 5
11 5
0 5
7 4
5 4
7 4
2 12
2 4
4 2
4 11
2 11
4 2
5 2
14 7
7 4
14 5
16 4
12 4
5 2
19 5
9 2
7 7
0 5
11 5
2 12
5 9
0 5
4 5
5 4
16 4
16 5
9 4
7 0
2 2
5 5
2 9
4 5
4 4
5 4
2 7
7 7
2 2
4 4
0 2
4 2
4 9
4 12
4 7
2 4
12 16
5 5
14 14
12 5
0 14
5 7
9 5
2 5
4 7
2 7
9 11
2 18
4 9
9 12
11 14
11 4
2 18
19 18
7 5
7 4
0 2
12 4
5 9
4 18
9 12
2 14
7 5
9 23
19 2
9 9
4 5
2 0
7 5
2 5
11 11
11 4
14 9
4 5
7 19
5 11
2 12
2 4
11 12
9 0
4 11
14 4
11 4
19 7
5 9
0 9
4 19
18 11
4 4
4 12
5 9
11 7
7 2
7 7
0 2
5 5
12 7
5 12
7 4
9 11
14 2
7 26
9 9
25 2
11 2
11 5
2 2
4 5
7 0
21 4
2 5
4 5
4 9
4 0
9 2
14 4
9 9
7 4
7 4
5 7
2 2
7 9
5 9
7 2
5 4
16 12
9 5
5 5
11 9
4 4
9 2
11 7
12 11
5 2
9 5
4 4
14 4
7 2
5 4
5 5
5 2
7 12
18 0
14 9
16 2
7 2
2 5
11 0
9 7
0 7
7 4
4 4
11 2
7 4
4 5
7 7
0 0
11 5
21 4
7 0
2 2
5 12
7 4
16 5
9 9
4 0
4 4
12 9
11 5
4 14
0 9
7 4
4 4
7 4
2 0
16 7
7 4
18 5
2 5
5 4
14 2
5 16
12 16
2 16
7 4
14 7
18 7
7 7
4 11
5 4
11 14
5 2
4 5
12 2
14 7
9 23
7 4
9 4
4 11
0 5
4 16
9 4
2 7
4 2
5 2
7 2
11 0
7 0
7 0
9 4
9 7
7 5
4 2
9 5
5 14
9 9
9 14
7 5
5 4
2 7
14 2
14 9
12 5
18 5
4 11
4 7
7 19
5 9
12 5
9 7
11 11
7 16
0 18
5 11
12 7
9 7
19 12
9 11
11 9
11 14
12 14
11 5
7 5
4 7
4 9
7 0
7 11
5 9
2 0
4 4
7 0
9 12
2 2
9 2
14 9
11 2
5 4
25 12
5 19
5 7
9 5
18 11
11 7
7 4
11 11
12 4
21 2
26 7
14 5
12 0
5 7
18 5
23 14
7 4
9 7
18 7
9 16
19 11
12 5
21 9
21 7
14 7
19 4
16 5
9 7
11 14
11 11
14 11
7 14
11 16
11 7
4 5
9 5
9 0
14 5
7 4
11 0
7 4
9 5
9 12
0 7
0 2
9 5
5 4
11 4
4 4
9 7
4 9
5 2
2 0
2 5
14 19
9 5
7 9
4 5
18 7
25 12
11 0
2 7
9 4
9 4
28 4
16 9
16 4
12 7
23 7
19 2
11 9
19 4
25 5
9 2
12 5
21 9
9 11
12 5
2 7
4 16
2 4
11 2
0 14
14 19
4 14
11 2
5 4
9 7
28 9
9 5
12 5
0 11
12 9
21 12
12 11
2 16
21 18
7 11
7 5
9 9
18 2
16 11
11 11
0 4
9 9
5 2
11 4
2 11
9 9
16 7
14 14
4 14
4 12
18 11
2 19
12 11
7 9
9 14
23 11
18 16
16 9
11 11
37 5
9 7
12 2
11 9
9 2
28 11
7 9
12 7
9 9
11 5
11 21
19 18
9 9
14 18
18 11
4 16
9 4
18 7
14 12
12 9
23 14
5 12
12 9
9 11
9 5
19 7
26 14
11 12
35 2
7 4
16 12
9 7
7 4
9 19
9 5
12 14
12 5
5 2
18 4
19 7
9 9
12 16
11 19
7 7
18 9
28 5
14 7
11 21
16 12
21 12
9 11
12 14
12 7
19 7
16 12
9 9
14 12
5 4
16 12
12 2
19 2
7 12
7 2
11 5
14 5
7 11
12 7
12 4
14 5
5 2
7 5
23 5
12 0
9 12
9 9
19 16
11 18
5 14
5 12
4 5
14 4
12 9
32 4
14 7
7 5
0 9
2 7
21 4
9 2
5 5
5 2
2 7
7 2
2 2
12 7
2 2
5 4
5 4
2 2
4 0
2 4
4 4
5 5
9 7
11 2
2 5
7 2
2 4
4 4
2 5
2 2
5 5
0 2
4 2
4 0
2 16
5 4
9 7
5 5
0 5
4 5
2 2
2 12
2 0
0 5
4 5
5 2
5 9
4 9
4 2
2 5
7 4
0 9
9 4
2 14
4 4
2 12
2 5
2 9
0 18
2 9
7 9
5 2
9 5
7 11
7 5
5 0
0 5
5 9
2 5
0 4
7 25
0 0
5 9
4 5
4 16
11 11
12 2
0 12
4 7
4 0
4 2
5 9
7 7
2 14
2 4
4 4
4 5
9 2
9 5
7 0
0 14
0 5
5 9
7 4
9 4
7 5
9 4
5 7
5 2
7 2
12 2
9 0
5 5
12 7
9 4
2 4
4 2
2 5
19 5
5 4
4 2
14 5
2 11
5 4
7 0
11 5
7 9
7 7
9 7
5 7
0 9
7 12
2 7
0 4
2 9
0 5
5 7
2 9
11 5
5 16
4 5
11 5
7 4
2 4
4 0
0 5
5 9
0 11
7 2
5 0
14 0
7 2
9 4
4 7
4 16
2 7
0 9
9 4
7 0
9 2
4 5
0 4
0 7
2 7
4 2
11 9
12 0
5 5
2 2
2 5
5 0
4 0
0 7
4 2
4 0
9 2
5 4
2 5
7 7
4 5
0 4
2 2
4 0
2 2
4 9
0 2
0 0
4 7
4 0
2 4
2 5
0 2
2 2
4 0
5 4
5 0
7 0
2 0
0 4
2 2
0 2
4 2
9 11
11 9
2 4
2 5
0 5
0 2
2 4
0 7
7 0
5 9
2 11
2 2
0 9
4 9
12 11
9 4
0 12
2 11
9 11
2 2
12 5
0 5
0 5
0 2
0 2
2 12
0 16
4 7
0 9
4 7
2 5
0 7
2 5
2 2
0 2
2 11
4 2
4 5
2 4
2 9
2 5
2 4
4 5
2 9
0 0
0 5
0 5
0 4
5 11
2 2
4 9
0 0
0 0
4 0
2 9
2 4
2 0
0 5
2 11
0 4
2 7
4 9
0 2
0 4
7 2
4 11
5 11
14 4
4 4
2 0
2 5
0 5
0 18
0 0
4 12
2 2
4 2
0 0
0 2
4 11
2 11
2 4
4 7
2 5
2 7
2 9
0 2
2 0
5 4
4 5
4 2
2 4
2 5
0 0
0 2
4 4
0 0
0 5
4 0
4 7
0 4
7 2
2 0
2 2
2 4
2 4
0 5
2 4
4 5
2 4
2 2
4 2
2 12
2 2
2 7
2 5
2 11
0 5
2 5
7 9
4 14
2 11
0 18
0 2
2 4
2 0
0 4
4 0
2 5
0 4
4 4
0 5
5 5
2 7
0 2
0 7
0 9
4 2
2 2
0 5
2 2
2 7
0 9
0 16
0 4
0 9
0 11
4 11
0 9
0 7
2 2
2 0
2 4
2 2
4 2
4 7
4 2
11 4
9 2
11 2
4 5
5 4
0 5
4 0
4 0
2 0
2 5
4 12
5 2
0 9
2 7
0 14
5 4
0 9
0 4
0 2
4 4
4 5
0 7
0 5
4 0
4 4
0 2
9 4
5 2
2 7
0 5
0 9
2 5
0 5
2 5
4 4
5 12
5 19
4 2
4 4
0 4
4 5
4 2
4 4
2 4
9 2
4 2
0 4
5 4
2 4
7 2
4 0
4 2
2 2
2 0
0 4
0 0
4 0
2 0
5 0
4 4
5 0
2 2
5 2
7 0
2 7
5 19
2 0
0 7
2 2
2 2
2 4
4 5
4 4
2 5
2 4
2 4
2 4
4 7
0 9
2 9
5 7
2 2
5 4
2 2
2 2
0 9
2 2
2 4
2 2
0 9
0 4
0 5
2 14
0 9
2 2
0 12
2 7
2 12
0 5
5 2
2 2
2 4
4 7
2 5
0 4
4 9
2 5
4 2
0 2
2 5
0 5
5 2
0 14
2 2
7 5
5 4
9 2
9 4
0 4
0 0
2 2
2 9
2 5
2 5
2 2
5 4
4 5
11 0
18 2
11 4
5 2
5 4
7 7
5 2
11 4
4 4
0 0
5 4
2 7
16 2
2 7
11 4
11 2
0 11
5 2
5 2
11 0
5 2
2 4
0 2
5 7
5 5
4 14
2 5
7 5
0 4
2 7
0 9
0 0
0 7
7 12
2 5
2 4
2 11
2 9
0 5
0 7
2 12
0 11
2 7
2 4
0 0
2 9
5 18
4 2
5 4
7 2
0 5
5 0
5 16
4 2
5 5
0 7
0 14
0 4
2 2
5 5
4 0
0 5
0 4
5 5
5 0
9 5
5 4
4 0
5 4
5 2
2 9
2 11
9 7
4 5
7 0
9 7
11 7
4 11
5 0
5 9
5 2
9 0
7 7
5 5
5 2
7 0
2 4
5 4
0 5
0 0
7 4
11 2
4 4
9 4
9 0
5 4
0 0
12 2
5 0
0 0
4 0
2 4
5 0
0 7
5 2
4 4
7 2
2 0
4 2
7 4
7 0
5 0
0 5
9 2
2 4
5 7
9 4
4 9
5 4
5 7
5 11
4 12
7 5
2 5
0 0
4 5
0 2
2 5
4 7
9 0
4 0
7 4
0 4
5 5
4 4
2 2
0 0
4 2
2 12
5 7
7 9
0 4
4 9
7 5
2 4
4 4
0 4
2 5
2 2
7 11
0 4
0 7
2 4
7 7
9 0
2 9
2 2
5 2
0 4
2 4
4 9
0 0
2 4
4 4
4 0
2 4
4 0
11 4
5 2
2 4
0 2
2 0
4 5
5 5
5 4
0 4
4 0
2 0
2 4
2 5
2 4
0 0
7 0
2 4
4 2
5 9
4 0
0 4
9 4
0 0
12 0
2 9
4 2
5 7
5 9
0 9
2 5
4 11
16 14
7 2
5 7
4 4
4 2
5 7
2 2
4 11
4 5
4 2
2 2
4 0
4 4
4 2
2 0
7 2
4 4
2 4
5 2
7 0
0 4
5 2
4 7
2 5
9 0
0 5
2 4
4 4
4 2
4 0
5 5
4 4
2 4
7 0
7 9
0 0
4 5
2 2
2 4
9 5
19 11
5 9
2 4
5 4
0 0
4 0
2 2
5 7
4 11
2 4
0 2
0 7
0 7
0 2
0 9
2 7
5 0
11 7
4 0
7 9
4 5
0 9
2 12
5 11
4 9
4 2
11 4
5 5
2 4
2 2
9 11
2 0
4 9
0 5
5 4
4 2
4 9
2 11
9 2
5 5
9 5
4 2
4 4
2 5
2 16
5 5
2 5
7 2
7 0
9 4
2 5
5 9
2 5
7 2
4 7
7 5
5 2
2 2
4 4
18 2
4 5
5 5
5 2
5 0
7 4
4 7
4 0
2 2
5 4
4 2
2 12
5 4
2 5
0 9
4 5
7 7
2 0
4 4
5 2
5 4
2 5
4 2
4 5
4 0
4 4
2 5
5 2
0 0
7 2
4 2
9 0
9 4
11 4
2 0
7 2
4 0
5 2
4 7
4 2
11 0
2 0
2 2
9 2
5 4
0 2
2 7
2 2
4 0
2 2
4 11
2 0
11 14
4 2
5 5
9 4
7 5
2 0
0 7
5 14
5 0
2 4
4 2
2 9
4 2
0 5
2 2
0 12
2 5
4 5
0 2
5 2
2 9
5 0
5 2
5 2
5 5
0 0
12 2
0 9
5 7
2 5
2 0
4 0
0 5
4 7
0 4
7 0
2 7
0 7
0 5
7 2
16 4
2 4
0 4
0 7
0 9
0 9
0 5
7 5
0 2
5 5
2 7
4 2
7 7
4 5
7 4
4 4
2 5
2 2
2 4
2 5
9 4
2 12
0 4
0 2
2 5
2 2
4 11
2 2
4 2
4 0
5 0
2 2
0 7
7 5
2 0
5 12
4 5
2 4
7 7
0 2
11 4
2 0
4 2
2 5
7 2
7 0
5 0
2 0
9 0
2 2
5 4
11 11
2 9
2 4
7 4
2 2
5 4
5 2
11 7
7 0
7 2
5 7
2 5
0 7
14 7
0 5
7 2
4 0
11 9
0 2
0 4
2 4
0 4
5 11
7 0
11 5
4 5
0 4
4 5
2 5
5 0
2 7
12 0
2 4
4 4
2 0
4 11
5 0
5 5
0 0
4 4
7 0
4 0
0 2
4 2
4 2
5 0
2 2
0 2
4 4
0 4
0 4
4 2
0 5
0 4
2 4
7 5
2 5
4 0
2 2
0 0
4 4
9 2
5 0
5 5
0 0
5 5
0 2
4 2
2 0
2 5
4 4
7 5
5 0
2 4
2 11
5 2
5 0
2 5
2 2
4 0
0 5
0 7
4 2
0 5
5 2
2 4
5 2
0 2
0 0
5 7
2 5
2 5
4 2
0 0
4 2
4 0
2 2
4 5
2 7
5 2
4 0
7 2
0 4
9 0
0 0
0 2
2 5
5 5
2 0
0 9
0 0
2 0
2 4
0 2
2 0
7 7
4 2
0 12
4 4
0 4
2 5
2 4
5 2
4 2
2 5
0 9
4 9
0 4
0 2
2 11
2 7
5 0
0 0
7 0
2 4
0 0
4 5
0 0
0 5
2 2
7 2
2 2
5 5
2 4
4 0
2 2
2 0
2 5
2 2
0 4
5 5
2 0
4 4
0 5
0 4
0 14
2 4
0 11
5 2
0 7
2 9
2 0
4 2
2 0
5 2
2 0
5 7
4 7
2 4
5 2
7 2
2 0
2 0
5 0
0 0
2 0
0 9
2 7
0 0
4 0
4 7
5 0
2 4
2 2
4 2
2 2
7 7
7 4
5 0
7 2
0 4
2 0
0 2
0 2
9 9
12 2
5 5
7 4
4 5
0 4
0 5
0 2
9 9
4 5
2 9
0 4
5 4
2 4
2 5
0 0
7 7
4 2
4 0
0 0
2 2
0 5
0 0
0 2
0 2
5 2
0 4
5 2
5 5
4 2
7 0
9 0
4 5
2 4
4 4
7 5
2 0
2 7
2 4
0 0
2 5
4 2
2 2
4 4
7 5
5 4
9 12
0 4
19 5
0 7
0 0
5 5
4 9
0 4
4 0
7 4
2 7
9 7
0 4
2 7
0 4
0 7
5 0
7 5
0 2
0 2
2 0
2 0
4 2
4 9
5 4
0 2
0 12
4 2
2 2
0 2
0 9
4 7
5 2
4 5
11 4
2 11
9 5
4 11
14 2
4 18
5 2
2 2
4 12
5 14
7 7
11 16
5 12
2 9
14 18
5 4
7 12
14 7
11 0
7 4
0 2
5 5
7 0
4 4
5 5
7 4
9 0
9 4
4 2
2 0
4 0
5 4
9 7
2 5
5 5
2 5
2 7
11 5
0 5
4 0
4 4
2 2
7 2
0 7
7 0
2 4
4 5
2 2
2 0
2 5
12 0
7 4
5 2
2 2
4 2
9 4
2 0
2 2
0 4
0 2
0 4
0 0
2 4
2 2
0 4
5 5
4 2
0 0
7 2
0 2
7 9
5 11
5 0
4 4
14 2
4 2
5 2
7 9
2 2
2 0
2 9
2 2
2 4
4 2
2 2
2 2
4 4
0 9
2 0
2 2
4 0
0 0
0 5
4 4
0 2
2 0
0 4
0 4
0 4
0 2
2 4
0 0
0 2
0 2
9 7
2 4
4 0
5 4
4 2
4 4
5 2
7 0
4 5
5 2
0 2
2 4
9 2
0 16
12 0
4 14
12 2
11 9
7 5
0 4
2 4
9 4
2 11
9 7
0 7
4 4
2 5
2 12
7 4
2 4
7 9
5 5
7 14
5 5
7 7
7 0
0 2
7 4
9 7
4 2
11 4
7 14
7 4
5 9
9 0
4 0
11 2
4 4
2 7
4 11
7 9
2 4
0 4
7 4
5 2
12 2
11 11
4 2
7 7
4 2
5 5
7 4
5 4
9 5
0 7
4 7
5 4
9 2
16 2
23 5
5 4
4 2
11 2
2 9
0 5
4 4
9 7
2 16
9 0
2 5
2 5
11 2
5 7
7 12
16 21
4 7
4 4
7 4
5 9
2 9
0 14
11 2
2 5
4 2
4 5
4 5
9 2
4 14
19 9
23 5
0 12
5 2
5 0
5 7
12 5
5 4
9 0
0 0
4 0
0 0
0 2
4 2
2 7
4 7
19 4
4 7
5 5
4 12
2 7
5 7
4 5
5 11
11 2
14 7
11 2
5 18
5 9
7 4
5 7
5 2
9 4
9 9
4 9
9 7
4 7
9 4
2 2
12 9
28 12
4 4
9 4
4 4
14 18
4 11
2 14
9 7
12 9
0 7
2 16
0 7
5 0
5 2
0 4
18 0
11 7
5 5
5 12
4 18
7 4
2 9
0 7
16 4
5 9
5 0
5 4
2 7
2 4
4 9
16 14
9 12
12 5
21 16
12 5
9 11
7 7
12 4
4 9
14 0
9 2
4 0
2 0
7 5
16 18
21 2
14 5
19 2
5 5
7 4
7 2
9 14
25 11
14 11
5 2
25 4
7 2
11 12
5 2
9 4
7 2
2 2
5 4
2 0
16 2
5 5
0 7
9 7
9 14
14 0
7 5
4 5
19 2
5 26
2 2
7 2
4 4
5 4
11 2
18 12
4 2
5 2
4 2
9 12
2 4
16 7
2 0
5 2
5 5
7 0
9 0
4 5
9 0
7 2
12 4
2 5
11 11
2 2
5 4
5 5
2 5
0 4
2 11
2 5
5 0
2 2
0 0
5 9
11 0
5 0
9 7
5 0
16 5
11 2
14 0
16 5
5 2
4 5
4 0
12 0
0 4
2 4
12 4
9 2
2 9
9 7
4 26
2 5
2 16
0 4
11 5
7 0
9 2
4 2
9 0
2 4
2 4
4 7
4 2
12 0
11 7
16 5
12 9
5 2
4 7
9 2
11 0
11 2
7 9
7 9
7 16
2 18
16 19
4 4
2 5
12 7
4 0
28 4
4 4
9 9
9 9
5 4
7 18
7 18
11 5
5 4
0 5
7 2
5 2
5 11
2 2
21 12
4 4
4 11
5 9
7 11
2 2
2 9
16 7
0 5
11 7
5 4
9 5
5 2
2 2
5 5
0 0
0 5
4 5
2 7
11 0
2 0
4 2
2 4
4 11
4 4
4 2
0 5
4 2
2 2
5 5
0 9
4 11
14 2
4 5
7 0
2 0
0 5
0 0
0 7
2 5
4 2
4 2
4 0
9 5
5 5
9 18
11 5
5 5
14 11
25 7
11 7
16 9
5 19
4 9
14 12
4 9
11 0
2 12
0 7
7 9
2 23
0 9
5 5
12 18
11 21
7 9
12 9
4 19
9 14
14 12
14 23
26 11
2 16
7 12
5 14
2 14
21 12
16 16
16 2
2 14
0 11
9 19
4 5
16 14
9 2
9 4
5 12
7 14
16 12
5 11
2 18
7 11
11 5
11 0
5 11
9 5
2 5
0 9
7 11
12 9
9 2
11 7
12 5
12 4
14 7
11 7
16 4
14 11
5 28
4 18
11 14
12 21
11 5
5 5
9 12
16 4
9 12
4 4
7 19
5 16
12 16
12 11
5 4
4 4
12 19
9 5
19 4
16 2
21 5
16 9
12 4
7 11
11 5
9 5
0 11
12 5
4 7
14 14
7 14
5 4
14 14
5 11
18 2
7 11
4 4
2 5
0 5
2 5
11 7
0 4
7 5
4 11
4 4
2 16
4 14
12 7
4 7
14 5
2 12
7 9
7 9
23 2
11 7
9 11
18 11
18 5
14 11
4 9
9 4
7 2
5 9
21 9
11 7
7 2
16 16
7 0
4 12
12 7
11 0
7 7
14 5
5 14
0 12
7 11
2 4
2 5
4 5
7 4
11 11
18 2
14 4
4 4
9 5
5 14
16 9
7 14
11 2
18 4
21 9
14 18
5 7
18 14
5 5
16 12
12 12
18 11
0 4
5 5
4 4
5 2
5 5
5 9
5 0
5 2
9 4
9 9
0 7
5 7
5 5
14 12
5 9
4 12
11 5
2 12
7 5
9 7
7 12
16 18
12 5
14 14
16 14
7 14
9 16
7 19
4 12
5 11
9 7
9 9
5 5
9 4
14 18
7 7
9 7
11 4
7 11
4 16
12 5
9 18
11 0
2 2
7 12
14 5
2 4
0 4
4 4
0 14
4 5
16 11
12 2
4 7
9 4
7 4
5 11
2 12
12 4
7 5
9 4
12 16
16 7
2 11
4 12
7 18
7 2
16 12
4 14
2 4
12 9
5 9
7 7
7 7
11 12
11 4
21 14
2 14
9 9
5 9
9 16
5 11
0 21
4 7
11 18
5 9
7 4
5 9
2 4
2 5
9 4
12 16
5 4
4 9
2 4
4 7
18 2
12 16
9 9
4 4
5 2
9 5
7 9
7 5
14 11
0 4
5 5
2 0
12 2
9 0
11 2
12 14
7 7
5 0
7 12
5 7
0 11
16 7
5 0
2 4
9 12
9 4
16 23
4 4
12 7
7 4
5 0
5 2
5 4
7 2
5 4
9 12
9 5
4 12
0 19
5 4
4 2
2 4
9 7
11 23
9 12
0 11
12 9
12 14
7 7
5 9
0 5
5 12
2 4
4 18
7 7
9 5
11 12
7 14
14 16
21 11
16 12
21 4
4 25
11 16
5 12
11 7
12 11
12 5
5 2
12 4
4 2
5 7
0 5
4 9
4 26
0 7
7 7
11 5
5 2
16 12
12 2
7 19
7 9
4 18
16 5
9 7
0 9
12 5
9 0
19 2
11 7
7 2
9 7
5 2
11 2
16 7
12 14
19 7
9 0
9 2
14 11
18 7
4 4
7 5
11 5
14 2
7 4
9 2
11 0
2 0
2 5
9 4
7 9
2 11
19 4
7 5
12 5
9 2
11 5
7 2
2 4
4 12
18 7
9 16
7 11
9 11
4 5
5 2
12 2
7 0
4 9
4 7
21 7
2 11
5 7
5 7
7 11
2 5
2 2
12 7
2 4
11 5
7 5
7 2
4 4
5 4
4 0
2 4
2 5
2 2
4 4
0 5
4 9
7 14
7 2
12 5
2 4
4 4
0 5
5 4
4 0
4 2
4 7
7 5
4 18
5 19
2 12
2 7
5 12
2 18
5 19
7 7
4 14
23 9
4 19
5 11
4 14
7 14
0 12
11 9
7 2
5 18
5 11
18 11
9 5
5 9
4 9
5 25
7 25
9 9
4 9
16 7
5 12
7 25
11 2
12 7
0 7
0 7
7 11
5 5
0 9
4 5
2 5
5 11
5 5
23 7
9 7
7 5
12 7
18 4
11 14
23 14
11 11
11 5
11 9
19 18
12 4
11 11
12 12
23 4
26 11
16 2
7 0
9 5
18 4
4 14
4 7
30 5
19 7
14 5
21 4
14 7
14 4
16 9
30 11
12 5
11 9
9 2
11 5
16 2
9 7
7 0
5 4
7 14
7 9
7 9
14 5
14 16
18 19
7 7
12 7
14 7
16 11
19 2
14 2
7 9
19 2
16 9
5 7
12 7
7 21
7 14
7 11
9 7
5 5
16 4
21 11
12 9
4 5
5 9
7 14
9 19
21 5
4 9
9 19
5 7
9 9
11 2
16 4
2 5
4 7
9 4
7 4
5 2
7 5
7 11
7 7
7 0
11 2
2 2
12 5
14 7
5 2
11 5
0 12
2 18
7 5
9 5
21 12
16 9
12 5
21 0
18 11
19 5
11 4
11 5
11 9
11 7
7 2
12 16
14 18
9 16
5 11
14 16
12 11
9 4
11 4
0 23
5 9
2 14
4 5
7 11
7 7
18 2
16 4
14 12
7 7
11 5
4 9
2 9
9 5
5 12
9 12
2 4
11 5
14 7
11 9
2 16
12 4
4 14
14 4
9 12
14 9
16 5
5 4
12 0
4 12
4 12
19 0
7 12
19 4
12 9
19 5
21 4
23 4
9 0
18 12
23 12
25 11
23 11
23 14
5 4
14 16
9 18
16 5
2 23
9 7
4 7
16 5
4 12
11 16
12 9
9 14
5 26
19 4
4 7
5 9
7 5
5 11
18 9
26 9
12 5
19 4
5 18
11 5
4 16
2 9
9 14
5 7
7 7
0 2
4 7
7 5
2 9
14 11
2 5
5 16
12 11
7 9
11 7
12 7
7 26
16 4
16 5
2 11
5 11
16 9
7 9
12 18
7 18
14 4
9 16
21 11
16 16
9 12
21 5
12 18
0 7
5 16
7 16
7 5
19 4
5 33
4 7
5 4
14 9
7 2
4 23
9 18
9 12
4 9
5 7
4 9
7 12
9 5
2 11
0 12
4 12
4 4
4 5
5 0
7 5
4 2
2 11
12 16
4 9
0 4
4 7
18 26
12 4
9 14
9 7
5 11
16 4
2 12
7 2
9 9
2 5
12 18
4 19
11 9
4 9
19 7
19 2
21 21
7 11
4 2
11 12
11 4
16 4
14 2
5 12
2 12
5 12
7 19
0 4
7 2
7 14
14 7
4 7
7 9
2 14
5 9
2 7
14 5
12 14
11 4
2 4
2 7
5 12
0 0
4 2
4 11
11 14
7 2
19 9
9 12
14 5
4 12
5 2
5 16
4 14
12 5
4 9
5 0
7 7
5 9
5 0
4 12
11 11
5 9
2 9
5 5
9 4
16 11
14 16
5 14
7 12
2 4
9 4
2 9
5 12
5 7
9 7
5 2
0 32
12 9
11 9
9 11
2 5
11 4
11 7
7 9
7 12
7 12
9 14
12 5
0 9
7 12
9 7
5 9
11 4
4 5
12 11
7 2
11 9
7 9
4 7
4 9
0 11
11 2
9 0
2 5
12 18
2 7
5 21
23 5
12 4
21 7
0 11
21 12
9 14
11 7
7 11
16 14
12 12
28 16
2 2
18 12
12 7
7 5
5 7
11 2
9 7
26 4
11 19
25 14
2 4
7 5
5 9
5 0
14 12
14 12
14 5
7 12
5 9
14 2
18 19
9 5
16 7
12 12
5 16
5 11
4 12
21 7
12 5
4 7
4 4
9 4
7 14
4 14
11 28
16 16
0 11
7 2
19 5
5 4
7 7
18 4
4 9
4 14
5 9
9 12
11 5
7 16
5 23
11 16
14 9
4 16
4 7
4 5
5 0
2 2
5 2
7 11
9 4
7 12
2 7
0 4
9 9
4 4
9 4
16 7
16 9
11 2
5 2
5 9
2 7
4 7
12 4
19 2
21 2
9 12
0 16
5 5
2 9
5 4
4 0
4 5
2 9
11 4
12 4
7 9
0 5
5 7
9 5
7 18
11 7
5 7
11 7
12 2
7 11
7 4
9 19
7 9
7 11
7 14
4 14
9 12
7 2
7 16
9 16
4 18
0 4
5 11
4 7
16 7
7 5
2 2
11 9
2 12
0 11
5 18
0 7
18 9
12 2
4 4
0 12
9 0
5 5
7 2
5 16
5 14
9 9
19 12
5 11
9 9
9 5
5 5
5 14
5 5
5 11
7 14
5 5
2 5
0 9
5 16
7 4
7 19
2 5
4 5
12 14
2 14
2 12
4 14
2 4
5 18
11 14
4 0
7 7
5 9
11 2
14 4
5 12
11 7
7 11
4 11
0 11
4 11
7 11
11 14
12 9
9 21
5 19
18 9
9 16
14 18
4 12
11 28
2 4
9 14
25 11
9 5
12 0
2 5
7 18
9 21
18 16
23 12
5 5
18 4
14 7
2 25
5 9
11 19
0 7
12 12
5 9
5 21
7 23
9 5
9 16
2 16
5 14
18 14
19 5
7 7
9 5
5 11
2 7
5 2
11 4
25 12
16 5
5 7
4 4
11 12
16 12
21 7
4 14
9 4
12 4
11 18
21 4
11 16
12 16
4 26
16 14
2 9
2 7
7 21
2 12
9 4
30 4
4 18
14 5
2 7
7 11
12 5
12 5
2 16
2 5
9 5
9 2
4 7
0 21
5 18
0 7
7 0
5 4
16 4
26 9
5 4
9 0
5 0
2 4
7 7
11 9
2 2
2 5
4 4
5 5
4 2
4 7
11 2
19 2
14 2
5 2
0 4
0 4
5 2
2 4
9 2
0 4
2 2
2 0
2 2
7 0
2 5
4 14
4 2
2 12
7 5
9 2
5 5
7 5
0 4
9 5
5 2
2 0
5 4
11 7
0 2
2 0
0 9
2 2
5 2
0 4
0 11
4 2
5 9
2 4
5 4
7 7
4 4
0 0
0 9
2 4
7 4
7 7
9 7
4 9
4 5
9 5
9 23
7 9
2 4
5 14
4 14
5 16
4 5
7 5
2 0
9 4
0 5
12 11
2 5
7 5
12 5
9 5
4 5
5 2
0 4
7 4
11 0
19 4
2 5
0 0
4 7
4 12
4 12
4 4
7 14
2 9
4 9
5 12
9 21
2 0
7 7
9 5
9 11
11 4
0 5
12 7
7 0
7 4
7 5
11 2
11 9
18 4
16 14
12 4
11 16
2 5
0 2
5 2
5 0
5 2
2 4
4 0
2 0
2 4
2 4
0 5
5 0
0 9
7 9
4 2
2 4
7 2
9 7
12 16
5 9
5 5
5 9
5 5
2 4
5 4
0 4
4 2
4 4
2 9
4 2
4 4
0 2
0 4
4 7
2 0
2 5
4 4
9 2
2 7
0 0
5 2
4 4
4 5
2 11
0 2
5 4
4 5
4 4
0 11
5 0
5 7
4 9
0 4
2 4
7 2
4 2
4 4
2 0
4 5
2 0
4 4
5 2
4 0
2 5
4 0
4 0
16 4
4 2
5 4
4 9
0 7
11 9
4 5
5 4
4 2
4 4
0 0
9 4
11 5
4 0
2 5
5 0
5 9
0 9
5 2
2 2
4 5
0 2
7 5
2 5
0 7
4 7
9 4
7 4
2 5
5 2
2 2
4 2
9 0
4 4
4 7
2 2
0 5
5 0
2 9
4 4
5 2
0 5
9 2
9 2
2 0
7 2
0 4
0 7
5 2
2 11
4 4
4 2
2 5
4 2
0 2
5 0
0 0
9 2
4 0
16 4
4 7
2 7
2 5
0 5
2 2
9 7
7 9
12 5
2 5
11 2
5 2
9 5
7 2
2 9
9 9
2 7
5 9
5 4
12 0
4 12
5 5
4 2
7 5
0 2
4 5
4 7
0 4
9 5
9 0
4 4
4 2
5 4
2 5
0 12
4 2
0 2
2 12
0 7
2 5
9 11
4 4
7 4
7 5
9 4
2 7
11 9
4 11
4 19
5 9
4 4
7 9
5 7
5 14
5 11
5 2
12 4
4 5
4 5
5 9
2 5
9 4
2 2
0 2
7 7
12 0
7 7
5 4
11 5
5 9
2 2
7 4
4 9
9 4
9 4
7 7
5 2
16 0
14 2
12 2
9 5
4 2
0 11
5 4
2 0
5 2
2 0
5 0
11 5
2 11
11 7
5 4
5 4
7 0
5 9
12 11
0 5
5 0
11 5
7 2
5 2
5 0
5 0
0 4
4 2
4 7
2 7
12 9
4 2
0 4
5 4
2 14
4 7
0 4
7 2
4 5
0 14
4 2
4 4
2 0
2 2
2 5
5 12
11 4
7 2
2 4
0 4
7 4
0 7
2 7
9 4
4 5
11 5
7 5
12 0
4 5
11 9
4 4
5 7
0 0
0 0
2 2
0 0
0 5
4 2
4 5
7 4
7 2
9 0
4 2
5 7
11 4
16 2
9 5
7 2
0 5
5 0
4 9
0 4
7 7
0 0
4 0
5 0
5 5
0 2
5 7
9 4
4 2
4 4
7 2
7 0
5 12
0 5
5 5
11 9
4 2
9 2
0 5
2 2
7 2
2 0
4 4
0 5
5 0
5 7
2 11
4 11
7 12
2 9
0 12
4 2
5 0
5 4
2 12
7 0
2 9
7 2
0 5
0 2
0 2
2 4
0 4
2 7
5 7
5 2
4 5
0 2
2 4
7 7
5 5
5 4
7 0
0 12
2 9
4 0
5 4
2 5
5 2
4 2
0 7
11 5
0 2
2 4
7 4
11 4
12 18
2 5
9 9
5 5
9 4
0 7
4 5
4 4
4 4
4 9
4 9
5 0
2 5
5 9
0 7
0 7
5 4
7 2
0 5
9 9
5 9
2 5
4 2
9 11
5 9
4 11
2 9
5 7
5 7
7 7
2 2
7 4
4 4
16 11
4 11
5 14
5 5
18 4
2 4
7 9
4 0
7 7
7 9
0 7
2 0
5 2
4 4
2 4
7 5
4 2
7 7
7 12
4 2
2 16
9 2
7 12
4 9
4 5
0 5
2 5
9 5
9 9
2 12
0 0
2 5
4 9
2 5
2 2
5 2
5 5
5 4
2 12
7 11
0 12
9 7
11 4
4 2
7 0
2 4
4 2
7 5
2 9
2 11
0 4
9 7
2 4
7 4
7 5
7 11
2 7
7 7
4 14
7 4
0 9
2 2
4 7
4 12
0 5
2 2
4 11
2 5
4 7
4 4
7 7
4 2
14 5
0 0
0 2
5 4
0 4
5 2
7 5
2 2
4 4
2 0
4 2
0 14
4 9
0 4
9 7
7 0
9 7
5 4
9 9
2 16
0 18
7 21
4 2
11 7
2 7
7 4
7 19
2 7
11 0
4 7
4 9
11 2
4 9
0 11
4 5
7 5
0 2
7 16
7 4
9 7
5 0
2 7
4 7
7 4
5 4
2 4
9 5
5 4
2 7
2 2
4 7
7 4
11 7
11 7
4 2
2 2
2 5
12 2
2 7
9 7
2 4
7 0
2 4
4 2
2 5
11 7
2 9
2 5
12 9
7 5
2 4
5 7
4 4
11 16
4 0
11 2
5 7
12 2
7 7
5 16
4 9
0 2
12 16
5 4
7 4
5 16
14 0
4 4
4 2
9 5
4 9
5 11
7 7
4 2
4 2
2 0
9 7
0 5
9 4
5 2
2 4
5 4
14 5
21 0
5 5
2 11
2 0
14 4
0 2
2 2
9 2
5 2
4 0
18 0
12 12
0 5
4 2
2 4
4 7
12 9
4 7
9 2
14 5
4 9
11 5
4 12
11 0
7 7
5 5
4 7
4 2
11 9
2 12
4 9
0 7
2 12
7 4
2 7
5 2
9 4
4 2
7 5
7 11
0 4
4 2
12 4
4 5
0 5
2 4
5 9
2 5
5 4
7 9
12 5
12 0
2 0
5 4
0 2
5 7
9 5
4 2
4 0
5 2
7 7
7 9
5 7
7 4
5 2
5 9
4 0
9 4
9 2
4 9
4 5
4 5
2 4
0 4
2 4
0 0
2 4
5 4
0 0
7 4
7 4
11 7
11 0
4 4
12 0
2 7
12 2
2 14
7 0
5 9
4 2
0 0
2 7
2 5
2 2
2 5
9 2
12 7
5 4
4 4
7 12
7 2
11 5
4 5
16 2
14 2
21 2
7 2
12 0
11 0
2 4
7 0
18 5
0 5
11 7
2 9
12 11
0 5
4 0
2 7
2 5
4 9
0 14
4 7
4 5
5 5
0 5
7 2
7 4
0 5
7 4
0 9
7 4
4 2
9 5
11 4
12 9
11 0
5 11
7 16
0 5
4 9
2 5
2 4
4 12
4 4
2 4
2 0
2 9
4 2
7 14
2 9
7 2
5 14
4 4
7 0
12 0
2 0
9 0
2 2
9 0
0 2
9 5
5 2
5 0
0 4
7 2
9 7
5 5
4 0
23 4
4 4
9 0
9 11
16 4
2 12
16 4
14 2
9 4
14 2
5 2
9 4
4 0
11 7
12 5
4 4
4 4
4 12
9 0
7 2
19 0
2 4
11 9
9 2
5 0
0 4
7 0
12 0
0 0
5 0
5 4
11 0
12 4
2 0
7 4
7 4
7 0
4 7
9 5
7 4
12 2
5 0
7 4
9 4
9 4
7 2
9 2
5 0
2 0
5 4
4 0
5 0
9 4
2 4
16 0
4 0
9 2
5 4
14 4
11 2
12 0
11 5
4 5
12 2
5 4
9 2
2 0
9 2
5 0
2 2
12 0
7 0
14 5
7 5
4 0
7 4
7 2
5 2
0 0
9 2
9 4
4 2
7 4
5 0
14 0
7 0
7 0
2 0
5 2
7 4
4 0
5 2
2 9
2 0
2 0
2 2
2 2
11 0
2 5
2 0
5 5
4 2
5 0
14 4
12 0
4 2
2 0
12 4
4 2
11 2
2 0
4 2
2 2
7 2
9 4
5 0
2 4
5 5
11 0
11 0
9 0
7 0
2 2
12 4
16 2
0 0
2 0
2 0
14 0
7 0
4 2
0 2
0 7
4 4
5 0
7 5
4 5
2 2
9 2
7 4
2 4
4 5
7 0
5 0
2 5
4 2
2 0
7 4
5 2
4 2
7 7
11 5
11 0
7 0
16 2
7 5
9 9
4 7
0 5
7 5
11 9
7 0
2 12
12 0
2 19
5 7
7 2
2 7
0 0
4 5
5 2
4 0
2 5
7 9
5 4
4 0
9 7
9 7
4 5
2 0
4 5
2 4
9 9
5 7
5 11
4 7
4 0
5 4
5 2
5 11
0 5
12 2
2 0
5 0
4 2
7 12
9 9
7 4
12 16
0 4
12 2
5 5
2 5
11 5
0 2
7 4
9 4
2 2
5 5
9 14
11 11
11 2
5 7
4 2
9 11
4 2
4 4
5 9
0 5
14 5
5 4
7 7
2 7
14 4
5 5
14 12
2 4
2 4
0 7
7 2
7 4
7 7
2 7
2 2
7 0
2 2
4 4
0 2
16 2
2 0
9 0
5 4
5 4
11 7
5 2
5 5
7 0
11 2
4 2
5 4
5 7
11 9
4 2
4 4
2 7
9 5
5 4
5 4
4 0
9 7
7 4
4 2
4 2
2 2
11 4
0 2
4 4
12 4
5 11
5 4
7 2
5 7
2 9
2 11
2 2
4 16
4 4
2 25
2 5
4 21
4 9
0 2
12 0
4 18
0 4
4 2
5 11
4 9
2 4
2 5
14 7
5 14
5 2
0 7
7 12
0 12
9 5
2 9
5 7
4 9
9 5
7 18
2 9
2 11
0 2
7 2
5 5
7 7
4 5
11 7
2 2
5 7
5 2
2 2
2 9
5 4
5 5
5 14
5 2
4 2
5 7
5 4
2 4
5 7
2 9
9 0
4 14
5 4
5 4
5 4
4 4
7 2
2 5
9 4
4 16
5 0
5 2
5 2
16 2
4 4
5 0
5 0
2 2
5 0
5 4
7 4
7 0
12 0
4 2
7 4
4 5
4 2
2 7
7 2
2 0
0 0
0 4
0 7
0 4
7 2
9 0
5 4
7 0
9 2
16 5
9 0
5 9
9 0
5 5
14 4
0 4
9 0
2 4
9 5
9 11
0 2
9 0
2 4
0 4
0 5
0 2
7 7
12 2
0 4
2 2
2 11
0 4
0 5
0 2
4 5
4 11
2 4
2 5
4 2
2 2
4 9
2 4
5 5
0 2
0 7
4 4
0 5
0 0
2 4
4 9
2 2
0 2
4 2
4 4
11 5
7 2
11 4
5 9
2 14
2 0
5 9
7 5
5 0
2 0
9 2
12 0
4 2
5 2
4 4
0 0
2 2
4 5
2 12
5 2
2 4
0 4
5 11
5 5
2 9
0 2
7 4
0 5
2 0
2 4
0 7
2 12
2 7
7 5
0 5
9 5
0 5
4 11
2 5
5 11
4 0
7 4
2 2
4 16
7 5
9 12
4 9
2 7
0 4
9 9
2 9
0 0
0 16
5 7
2 7
0 5
4 7
9 4
0 2
4 21
14 4
4 2
2 9
4 11
9 11
4 7
2 25
7 4
5 5
5 5
0 11
5 2
4 4
0 7
4 11
2 4
4 5
0 7
4 0
2 0
2 4
5 2
5 0
9 11
7 4
4 7
7 5
5 4
2 4
0 9
0 2
5 5
0 7
4 0
0 5
7 4
4 0
7 2
11 2
2 0
2 2
0 4
5 0
7 2
4 4
5 4
11 18
4 4
4 12
9 7
0 0
4 2
2 2
4 2
4 2
0 5
7 9
0 5
2 4
0 0
2 0
4 4
5 7
14 4
4 4
0 0
4 4
2 0
4 4
2 11
4 2
4 9
2 2
7 4
5 0
5 5
0 5
2 4
7 2
2 11
4 0
7 0
5 0
5 2
2 0
0 2
5 7
7 5
5 11
0 2
2 0
4 5
4 5
0 0
0 4
4 4
9 2
7 2
5 4
5 0
0 2
4 2
2 2
2 5
5 14
5 12
7 4
0 4
0 0
5 4
5 0
2 4
11 0
4 0
4 0
4 0
0 2
4 4
7 5
2 0
9 4
0 5
2 4
0 2
2 0
0 2
7 4
0 2
4 0
0 2
0 5
0 0
0 4
2 2
7 0
5 0
5 5
4 2
4 4
2 5
11 2
5 4
11 4
4 2
5 0
9 5
2 7
7 2
4 2
7 0
4 2
0 7
2 4
5 5
0 4
4 2
0 5
2 11
4 4
5 7
4 2
2 2
4 0
4 11
5 2
7 2
7 7
5 2
2 0
9 4
4 2
4 0
5 0
7 2
4 4
9 2
4 9
2 0
2 4
2 0
2 0
5 4
2 2
5 5
2 4
4 0
0 0
9 2
7 0
0 2
2 0
4 2
7 2
2 0
12 7
2 2
5 0
4 4
5 2
2 0
7 0
0 0
2 0
4 0
0 0
7 2
0 2
5 2
7 0
4 4
2 0
4 5
2 2
0 2
0 2
0 4
2 2
0 2
4 0
4 0
0 2
4 0
0 2
5 5
0 2
4 0
0 0
2 2
7 2
9 0
4 4
5 2
2 0
2 7
0 0
7 0
4 0
2 0
2 0
5 4
5 4
0 5
2 4
5 2
4 5
2 0
0 0
2 4
2 2
9 0
4 4
4 4
5 2
5 5
2 4
4 0
2 7
5 7
0 11
2 5
2 4
4 4
2 4
5 4
5 7
0 11
0 4
4 0
0 2
2 7
2 7
4 11
2 7
5 7
0 9
4 4
2 12
0 5
2 12
2 7
9 5
5 11
5 5
0 16
0 33
5 14
0 19
0 14
9 7
4 21
12 9
11 26
0 19
5 30
5 18
11 35
5 2
11 5
2 0
7 2
14 4
7 0
9 2
5 0
2 2
9 4
9 4
21 0
2 0
0 7
11 4
2 0
7 0
2 0
4 2
5 4
4 0
9 0
19 0
0 0
9 0
9 0
11 0
9 4
16 0
4 0
7 4
4 2
18 2
14 0
4 0
19 0
19 0
11 2
14 5
14 0
5 0
26 2
14 0
18 0
70 5
86 0
47 0
53 2
65 0
65 4
65 4
68 2
39 2
51 0
44 4
12 5
12 4
16 2
21 0
5 0
14 5
18 0
9 4
11 2
7 2
7 7
4 0
2 2
5 4
16 2
21 7
5 0
7 2
7 5
5 4
0 4
11 4
0 0
12 4
2 0
5 7
2 5
4 12
0 5
2 2
7 0
2 5
2 2
2 2
9 7
4 9
2 9
0 2
2 4
2 5
4 12
0 18
4 4
7 4
7 5
2 5
0 11
0 7
4 9
4 7
0 19
0 7
0 11
0 4
2 5
2 2
4 7
4 5
2 7
2 7
2 4
4 19
0 9
5 4
9 4
2 4
2 2
4 4
0 2
12 7
0 9
2 4
5 7
7 9
7 7
9 14
7 12
7 4
5 0
4 5
12 0
7 9
2 11
2 5
9 25
12 7
4 5
7 9
7 9
7 11
4 11
2 18
2 18
0 7
4 32
4 9
2 11
0 9
5 11
5 14
4 2
5 11
5 9
5 14
16 21
2 11
7 11
2 14
16 21
4 23
9 18
9 16
14 16
7 23
4 30
11 4
5 5
5 23
4 23
0 35
9 12
2 14
0 12
7 16
2 11
12 18
12 16
7 7
2 7
7 19
7 33
7 19
0 7
11 21
16 19
14 16
16 28
12 4
2 11
5 5
12 11
2 14
5 9
9 23
9 19
4 4
4 14
7 11
5 18
11 18
14 23
4 11
5 19
9 16
2 5
9 12
16 21
14 11
7 33
16 5
12 39
5 11
5 21
4 26
7 37
19 21
0 23
0 19
5 9
4 32
7 5
11 19
5 9
9 5
9 12
4 23
19 26
5 5
5 23
12 25
0 7
23 9
11 5
16 11
25 19
9 0
2 9
9 7
4 16
7 12
11 2
16 14
7 2
7 19
4 12
11 14
14 16
4 16
14 18
9 9
9 4
18 4
14 7
33 12
9 23
7 14
4 14
16 18
16 0
11 11
19 9
5 19
11 11
14 19
26 12
7 14
23 7
12 5
9 9
23 11
12 2
12 12
9 7
2 9
11 26
11 11
4 19
12 19
12 7
5 21
2 11
5 30
11 21
5 14
5 18
4 12
18 4
16 9
11 2
7 0
14 2
4 9
4 18
5 2
9 4
12 2
9 7
5 9
9 16
5 4
16 2
18 2
5 5
4 5
16 4
7 7
7 5
9 2
14 2
9 7
4 7
19 5
4 7
9 4
11 12
12 5
9 16
14 7
7 4
11 11
9 19
5 16
16 12
16 11
9 7
9 4
5 11
9 7
5 9
2 12
7 5
7 11
7 0
12 14
2 5
9 5
11 9
25 9
5 7
2 7
18 4
4 12
4 2
11 5
9 5
9 5
2 11
5 2
5 18
4 7
0 5
33 5
2 7
18 9
12 4
25 12
21 0
4 12
5 16
7 12
9 23
19 14
19 4
9 11
5 9
18 5
16 4
5 4
2 11
14 14
4 7
14 16
16 7
12 12
11 32
7 9
25 11
5 4
4 12
7 5
9 9
4 9
9 21
5 5
5 9
7 2
4 5
21 0
11 0
5 5
12 12
11 7
9 4
11 11
11 2
19 2
12 5
7 19
4 9
5 2
21 0
4 7
5 5
11 4
12 5
5 0
9 12
0 11
5 4
5 9
12 4
12 11
4 9
12 16
9 4
7 2
7 2
5 12
12 5
11 5
2 4
7 11
5 7
4 12
4 9
0 2
12 7
14 11
2 9
12 7
0 2
7 4
4 18
14 4
0 14
5 0
12 18
7 7
23 11
14 11
5 9
9 11
5 16
4 4
9 12
9 19
12 19
16 16
11 4
18 5
5 14
4 18
5 19
5 16
12 19
4 12
7 14
7 5
14 7
2 7
23 12
7 12
9 14
11 16
12 9
11 5
11 9
14 4
2 14
4 4
16 9
0 4
12 4
0 4
19 2
18 12
11 0
18 4
11 5
7 9
7 11
5 0
7 12
7 11
5 21
16 18
7 14
18 4
5 7
7 2
9 2
0 11
14 5
11 32
30 4
9 7
19 14
9 4
4 12
4 7
23 18
5 11
2 9
14 16
4 4
12 7
9 5
4 11
5 12
4 11
5 19
7 11
9 4
9 11
2 12
14 16
9 19
2 16
5 16
2 14
4 11
4 2
5 5
18 2
11 4
23 7
9 7
5 11
7 5
4 11
7 7
0 9
11 0
0 14
23 7
9 5
18 9
7 5
11 16
16 5
11 14
12 4
4 7
2 14
14 7
0 14
5 16
7 11
26 9
9 9
5 12
11 9
16 4
7 11
11 21
2 11
14 5
9 11
25 4
11 5
7 5
4 0
4 4
4 9
4 4
5 9
9 11
2 5
4 4
11 7
9 5
2 9
5 2
11 9
14 11
7 11
11 4
11 0
14 16
4 12
4 4
18 4
9 14
19 14
11 21
11 7
21 7
9 2
11 11
23 11
4 9
12 7
4 4
16 25
11 5
2 12
21 16
7 11
4 7
4 7
5 7
7 14
12 16
2 5
5 14
5 11
12 14
4 5
0 18
9 7
5 11
4 2
12 4
0 4
5 18
9 7
9 9
4 7
16 14
14 2
12 16
12 11
7 9
5 14
9 16
5 16
0 7
9 11
7 5
4 9
4 11
4 18
4 2
5 5
14 7
12 16
2 14
5 2
12 12
4 7
5 19
7 11
9 11
7 7
11 11
9 7
12 4
0 11
0 11
11 0
5 4
0 2
5 4
5 2
11 5
5 7
12 5
12 7
2 0
16 7
11 2
9 7
2 11
21 5
7 9
5 0
5 5
5 7
5 7
7 4
5 7
0 7
11 2
4 4
7 2
5 4
16 19
7 7
16 9
4 0
9 7
12 9
5 4
9 5
4 0
7 4
7 4
9 5
9 4
4 12
7 11
5 16
2 0
11 11
5 7
4 16
5 5
9 12
9 11
0 7
5 19
12 11
9 18
5 14
11 9
5 7
4 5
4 4
4 2
4 7
9 9
7 9
5 5
14 23
9 11
12 21
5 11
9 4
4 0
5 23
2 5
11 9
2 11
9 5
5 16
4 21
5 25
4 11
5 0
16 7
11 14
7 14
11 18
2 11
5 7
4 16
19 12
4 4
28 4
4 2
18 14
4 0
19 11
9 7
18 14
14 14
7 16
9 16
5 9
5 12
0 7
11 2
32 0
19 11
4 2
11 9
14 2
11 23
4 16
4 14
7 11
7 14
11 12
4 21
9 11
19 14
11 9
23 14
2 12
9 2
7 0
9 4
5 2
9 7
7 5
12 5
2 4
9 4
7 9
11 7
7 4
9 5
7 4
7 7
14 7
5 2
9 12
18 5
2 2
0 7
2 2
9 9
4 5
4 2
0 2
7 4
9 2
14 12
14 2
9 5
12 5
5 11
7 7
16 12
18 4
18 12
16 9
11 5
7 4
9 11
0 2
5 9
5 4
4 7
11 14
4 7
7 9
21 11
12 7
18 5
14 16
5 5
9 7
2 9
12 0
7 9
7 0
14 4
2 11
5 11
4 11
4 7
9 11
19 2
9 5
2 16
5 12
5 4
9 0
14 4
12 18
4 7
7 7
7 7
25 4
16 9
14 12
9 4
7 7
11 2
21 4
12 7
11 2
7 14
4 9
7 19
18 14
4 18
5 14
9 4
5 5
9 11
4 12
2 5
0 2
2 5
4 4
4 5
5 0
7 4
19 9
14 9
7 11
0 4
21 12
7 9
4 14
7 11
7 11
12 12
7 7
16 5
19 2
9 5
7 2
19 7
16 5
7 2
11 18
7 5
2 5
5 2
5 14
12 18
11 11
4 5
14 12
7 9
12 12
4 5
0 7
19 18
4 11
5 12
5 12
2 14
2 12
11 11
2 16
11 11
4 2
12 11
18 9
14 4
9 9
23 4
16 2
9 9
14 4
21 16
25 11
5 19
11 7
7 11
12 4
2 11
9 11
11 9
2 2
14 9
4 11
11 11
11 9
11 14
7 4
23 9
9 11
18 5
9 14
14 11
16 21
2 16
9 5
9 11
16 19
26 5
2 19
18 4
14 9
18 7
14 12
2 12
4 9
11 12
12 9
9 5
12 11
5 5
9 2
12 5
14 7
26 5
11 7
11 7
4 7
11 0
7 9
16 5
14 11
16 9
14 7
11 19
11 7
9 12
11 5
12 7
14 18
11 11
9 19
21 9
23 14
26 11
4 5
5 9
12 5
7 12
14 9
12 14
26 7
25 4
18 2
2 0
21 4
12 5
9 4
11 5
4 7
5 28
2 30
5 2
7 9
11 7
16 2
16 18
19 23
9 14
11 4
18 14
7 12
9 4
2 7
9 16
18 4
23 9
12 12
7 16
4 12
14 5
9 12
16 25
14 4
2 11
9 19
12 11
7 9
9 14
14 23
9 7
23 7
2 9
5 9
2 9
0 9
4 4
2 4
5 0
5 4
0 5
7 0
9 4
4 7
7 0
7 0
2 4
7 7
4 5
5 4
5 4
5 4
2 7
9 5
0 5
5 7
14 7
7 7
4 7
5 9
0 4
7 4
4 4
4 5
4 14
12 14
0 14
11 9
14 7
5 9
7 2
2 4
4 2
0 11
0 11
9 12
4 4
2 5
2 4
7 2
2 4
2 2
7 7
5 5
2 0
14 7
4 5
0 0
9 2
0 7
0 4
2 4
4 4
7 2
5 4
9 7
14 2
0 2
5 5
4 0
9 2
2 12
4 5
2 0
4 0
7 9
2 7
4 18
0 5
9 2
4 4
5 9
2 0
9 2
9 2
5 2
9 4
7 2
4 4
2 5
5 7
11 5
0 7
4 4
2 2
0 11
2 5
7 12
5 5
5 7
2 9
0 0
0 14
2 4
0 2
5 0
18 2
4 2
2 4
4 2
4 0
5 0
4 2
2 9
5 4
5 5
5 2
2 4
0 7
2 2
5 12
2 14
0 2
4 2
5 2
0 5
5 7
5 12
2 4
4 4
9 2
0 4
0 9
5 2
2 9
0 4
5 4
4 7
11 14
7 19
16 7
4 11
5 16
5 7
12 11
4 4
4 9
4 5
5 14
16 2
2 7
0 5
11 9
4 14
18 2
5 21
11 4
5 19
5 7
12 7
12 4
18 12
16 11
14 18
11 16
14 4
19 7
14 7
19 2
5 5
11 0
18 4
9 11
12 5
9 7
12 11
7 5
35 12
14 9
12 4
4 7
11 0
21 14
18 0
12 2
7 4
5 7
5 18
7 16
9 11
9 12
19 12
2 7
12 16
7 23
14 11
23 21
12 7
19 7
14 14
11 5
7 32
5 11
7 5
7 2
4 11
2 12
5 14
11 18
7 4
11 21
4 2
7 11
5 5
23 14
5 5
9 28
9 7
7 12
2 9
2 2
4 21
0 26
2 7
4 9
7 2
14 5
14 7
9 5
9 0
14 16
14 7
11 5
9 9
16 5
4 11
14 2
9 14
7 14
11 26
0 2
21 4
14 4
16 12
2 11
0 4
12 4
7 5
9 9
11 7
0 2
9 7
2 9
11 7
9 0
2 9
2 0
5 7
11 9
9 7
0 7
7 5
2 9
11 16
19 5
9 16
7 2
4 21
19 12
11 5
9 9
9 12
21 7
14 5
2 2
9 26
12 11
7 4
11 2
4 4
19 7
4 21
14 11
4 5
4 12
9 26
23 23
4 14
7 21
16 19
11 5
4 19
7 9
7 18
5 19
7 39
7 19
11 16
7 19
11 11
19 18
4 19
11 5
9 11
11 18
7 9
16 5
7 4
7 5
5 4
16 7
0 19
0 2
2 11
5 2
2 5
12 9
4 5
7 9
7 9
7 14
7 14
12 16
7 11
7 14
4 5
5 16
7 4
9 21
7 2
2 4
9 9
11 9
4 9
21 2
12 18
23 12
7 7
14 11
11 5
16 4
23 11
7 7
14 18
11 4
19 11
7 12
5 2
4 4
7 5
7 0
11 7
4 12
14 4
11 7
12 11
12 0
5 5
9 5
9 5
4 0
11 12
16 4
5 14
12 11
7 9
4 5
11 11
4 11
19 5
16 7
7 5
5 9
4 11
5 7
11 9
7 11
7 11
2 19
4 5
5 16
11 9
5 4
2 5
5 4
9 4
2 0
0 2
0 2
4 2
9 2
0 5
2 7
5 4
4 4
0 0
2 2
4 4
7 2
5 2
9 2
5 7
2 2
2 2
0 4
0 5
4 2
4 7
2 0
5 0
5 2
5 4
2 11
9 4
2 5
0 5
7 9
0 2
11 7
5 2
11 7
9 7
2 5
4 4
5 2
7 2
5 0
0 4
7 19
5 9
2 4
2 2
2 5
4 4
9 9
4 5
2 11
4 5
2 2
7 7
0 5
5 4
4 5
5 5
5 12
0 9
5 0
14 0
0 4
9 2
12 0
7 4
4 0
2 0
5 9
9 2
2 5
11 2
4 7
0 0
5 0
4 4
5 9
7 4
4 5
0 7
11 2
5 2
11 9
9 7
12 4
9 7
4 4
9 11
7 4
16 5
9 4
4 4
11 2
9 0
9 2
11 11
16 7
16 11
2 5
30 18
12 2
14 7
14 2
11 4
12 5
11 4
9 7
7 2
16 4
11 2
5 4
16 7
12 5
12 7
5 2
14 14
12 0
9 14
5 5
16 11
9 16
11 5
21 18
5 4
4 4
11 14
21 11
11 4
11 5
5 4
9 5
5 11
11 26
12 14
11 11
7 9
4 9
9 5
16 16
5 11
5 9
4 14
11 19
7 9
7 5
2 11
4 9
0 19
9 11
4 5
0 11
2 5
9 9
7 9
0 2
2 2
4 5
2 5
9 21
0 26
2 16
5 7
14 14
2 4
5 11
7 12
0 12
4 2
4 16
0 12
12 14
2 11
4 5
30 11
14 12
11 2
7 14
11 9
25 5
12 7
7 12
18 2
14 7
11 9
2 4
5 7
2 11
4 9
7 19
11 21
14 9
21 7
5 14
7 7
12 11
9 14
5 7
5 14
5 12
5 2
4 4
4 28
0 12
2 4
14 14
5 7
4 12
14 7
5 7
9 2
0 30
5 16
11 7
2 7
7 2
7 9
14 9
4 2
7 7
11 9
4 16
5 11
11 7
18 11
5 9
18 5
11 7
7 28
14 19
14 14
11 11
21 7
11 14
9 12
4 12
14 23
12 23
11 19
5 5
2 4
9 7
4 7
23 5
4 9
16 4
0 2
7 18
5 5
9 12
14 32
2 11
12 0
12 5
2 5
5 19
11 5
2 7
2 21
7 12
4 9
4 18
12 21
5 2
5 2
0 12
7 5
4 14
0 19
9 19
5 21
14 11
9 11
9 16
12 9
28 18
7 7
4 2
9 9
14 16
9 12
2 14
5 11
5 2
4 23
12 11
2 16
12 4
9 11
14 5
11 14
11 5
18 19
7 2
9 14
4 19
4 0
7 7
25 12
2 5
25 7
2 4
4 9
5 11
7 11
19 2
5 11
7 9
4 5
7 9
7 2
7 9
19 12
5 4
5 9
18 12
11 16
11 9
16 4
11 12
14 14
9 26
9 37
2 9
5 9
12 9
9 2
12 25
11 9
12 12
18 14
16 5
5 2
9 0
12 5
9 11
12 7
0 19
5 0
7 7
4 2
5 2
4 9
11 5
2 16
0 11
2 16
4 2
7 12
7 11
14 2
11 9
14 5
5 7
2 7
7 7
5 4
26 5
7 11
4 0
2 5
23 5
19 9
12 12
9 16
11 12
4 5
19 12
5 2
5 5
7 11
4 21
7 9
2 11
2 2
7 0
2 4
14 16
5 14
0 16
12 11
7 16
4 5
2 11
12 2
2 0
0 2
12 5
11 0
5 7
7 9
14 12
5 5
5 12
4 19
0 12
7 14
0 7
4 19
14 2
9 4
4 4
2 2
16 7
0 9
19 7
4 11
4 4
5 11
5 9
9 4
9 5
14 4
12 12
16 9
7 5
7 9
5 5
9 18
21 0
14 11
5 7
11 16
2 14
9 14
11 14
9 7
7 7
5 2
7 12
0 5
2 11
16 7
2 5
11 0
7 5
16 9
9 2
9 7
5 9
4 0
5 4
2 4
2 0
5 4
2 2
4 12
4 4
0 4
0 4
2 2
0 4
5 11
0 0
4 2
0 7
0 0
2 2
0 4
4 5
5 7
7 11
0 7
11 7
2 5
11 5
7 4
2 4
2 11
4 4
9 2
0 0
4 12
2 2
5 9
0 4
5 5
2 5
2 2
2 4
2 2
4 7
4 4
2 0
11 4
4 0
2 0
0 2
9 4
4 0
4 4
0 2
2 4
2 0
2 0
2 7
2 5
4 4
14 2
7 0
7 7
7 7
2 2
0 0
5 2
2 2
7 4
4 4
5 7
11 4
0 9
0 4
0 7
7 5
2 2
2 2
2 5
4 7
0 0
2 2
2 0
2 4
2 2
4 0
5 4
4 2
0 0
2 2
4 0
4 2
0 2
4 5
0 2
0 7
4 2
2 4
0 7
2 7
0 5
4 12
5 4
4 7
4 2
0 5
0 11
4 2
7 4
0 0
5 0
11 7
4 14
7 9
4 19
4 5
5 16
4 11
7 5
7 2
7 2
5 4
2 4
9 0
12 5
12 2
7 0
12 11
2 2
2 18
4 9
7 12
4 9
0 5
11 4
11 16
11 14
5 14
2 18
14 12
12 7
11 7
9 0
25 0
16 7
5 9
14 19
14 7
14 5
11 5
16 9
11 5
11 11
16 11
18 7
9 7
11 14
9 18
7 4
11 12
5 14
11 2
14 9
16 7
7 11
12 19
5 12
12 14
9 14
11 7
21 11
5 4
11 16
12 0
9 14
4 5
5 14
4 2
12 5
7 9
14 7
7 5
9 5
9 4
5 4
7 5
16 9
12 5
0 12
16 5
4 11
18 2
5 11
5 11
4 0
7 11
11 0
11 4
14 9
14 0
11 11
4 14
5 7
14 2
12 4
11 0
12 12
12 5
23 9
2 2
12 2
2 21
4 9
9 19
4 9
19 9
7 11
11 9
0 5
4 7
2 16
11 11
21 5
0 7
0 4
4 7
11 2
7 5
5 0
16 9
7 4
14 9
12 12
5 7
2 16
5 4
5 2
14 9
7 9
9 5
12 14
4 23
5 5
7 9
5 5
11 12
11 19
4 5
2 9
0 7
0 7
9 9
5 9
5 9
11 9
5 25
7 5
9 12
7 7
9 5
7 7
7 9
2 14
0 5
4 5
11 2
9 0
2 0
4 4
5 5
5 5
9 4
7 4
2 12
11 5
5 11
7 12
4 14
9 5
2 4
4 7
0 5
0 5
4 2
0 7
4 4
11 4
0 2
4 0
5 2
2 2
4 4
4 7
11 2
7 5
2 4
2 0
4 7
5 12
4 7
0 11
2 4
0 7
12 14
0 11
0 7
0 11
0 11
0 12
4 9
5 21
2 16
11 11
4 11
9 4
11 7
7 12
4 4
14 12
2 5
7 2
5 12
9 5
4 11
7 7
4 9
11 5
14 11
11 25
4 5
4 9
5 5
0 7
4 18
7 12
9 7
5 7
4 4
5 5
5 5
11 18
7 5
7 9
4 7
9 12
7 11
5 2
7 5
11 4
5 11
4 14
14 16
9 5
2 4
5 4
5 9
9 0
0 5
14 9
5 11
5 12
12 14
9 4
0 16
0 9
2 11
2 7
4 5
7 5
2 0
5 5
7 9
7 7
4 7
12 19
0 23
12 11
4 9
4 12
5 21
12 4
25 11
0 4
16 16
5 12
14 23
0 21
4 9
5 11
2 5
12 9
2 4
7 9
7 5
12 7
2 2
2 9
2 4
12 12
12 4
12 9
14 11
7 21
4 7
12 9
2 9
5 2
0 5
0 7
0 4
7 4
0 2
5 0
5 0
4 0
2 2
2 9
4 2
0 14
4 2
2 0
9 4
0 5
5 7
5 2
4 2
4 4
4 4
2 4
2 4
11 4
2 0
0 2
4 7
2 4
4 9
5 2
4 5
4 2
7 5
2 4
5 5
2 5
2 0
2 4
9 2
4 4
7 9
5 4
7 11
2 14
4 19
7 18
2 5
2 12
4 5
14 9
7 11
18 0
4 4
5 12
9 2
14 14
4 7
4 7
12 14
7 7
4 0
5 5
0 2
7 11
2 4
4 2
4 4
7 2
4 5
4 5
0 2
2 4
0 5
4 4
4 9
0 4
5 0
5 2
0 2
9 5
4 4
7 0
9 2
11 0
0 4
0 2
4 4
5 0
12 9
7 4
14 0
4 2
2 4
4 4
5 4
2 0
2 5
0 7
4 9
0 2
4 5
4 5
5 4
12 5
4 5
4 0
5 4
4 2
2 4
2 2
9 9
2 0
0 5
4 2
4 2
0 11
5 5
4 4
9 7
7 5
5 4
2 4
2 2
4 7
0 7
9 5
0 2
4 0
4 0
4 4
4 2
4 5
4 0
2 11
0 5
0 2
2 0
5 2
2 4
5 2
2 5
7 0
5 2
2 12
2 9
2 4
0 4
2 4
5 0
2 4
4 2
4 2
2 4
7 0
5 5
5 2
4 11
7 7
2 2
11 2
0 0
7 9
2 0
0 2
5 4
5 4
0 9
2 9
0 7
4 5
7 7
4 11
4 4
4 0
2 7
2 4
2 5
0 14
2 7
2 2
7 21
0 11
0 5
7 9
0 4
5 2
2 2
7 4
5 7
2 5
0 0
9 2
2 4
0 7
0 5
0 2
0 2
4 2
0 4
2 2
2 2
0 9
12 4
7 7
2 4
2 4
16 5
4 0
9 5
2 4
2 5
5 0
2 4
5 5
9 7
0 0
9 2
2 5
4 2
9 2
7 7
7 0
11 0
7 5
9 4
0 0
7 4
7 0
11 16
5 7
9 5
2 16
7 11
4 0
0 4
7 5
0 4
0 0
2 4
0 2
5 5
2 0
4 4
0 7
4 2
0 4
5 0
5 2
4 7
4 2
11 2
5 5
7 12
0 4
4 4
2 2
2 2
4 0
9 5
7 0
4 2
0 9
2 2
0 2
0 0
9 2
9 2
11 4
9 0
7 4
7 5
4 2
0 5
9 5
0 12
7 12
4 0
9 2
4 0
2 2
2 7
2 2
2 5
11 7
2 5
4 5
14 4
0 2
4 2
4 4
5 5
2 2
9 9
2 5
4 12
4 9
5 2
5 2
7 5
5 4
4 5
7 2
4 4
5 2
0 0
7 7
0 11
4 2
12 9
7 4
7 4
2 9
7 4
11 9
7 2
7 4
5 0
9 5
5 5
4 0
5 0
0 0
7 0
7 4
5 4
5 0
5 0
12 9
11 5
9 7
14 7
12 0
4 7
14 4
9 11
19 0
14 9
5 16
12 5
18 7
16 11
26 4
18 11
16 5
5 11
21 7
11 9
21 5
4 2
2 9
5 4
11 4
2 2
11 0
11 7
5 0
7 16
7 7
2 11
4 5
7 0
9 7
5 4
18 4
12 2
18 7
12 2
21 2
5 9
16 18
18 5
0 5
12 4
9 9
4 0
2 9
16 9
7 5
9 5
9 5
14 11
9 4
4 7
12 2
14 0
11 12
9 4
5 5
2 7
5 4
7 4
4 4
14 7
5 4
0 25
12 9
7 2
26 7
9 4
14 5
14 11
5 16
4 5
7 4
19 11
16 11
4 7
9 12
4 19
7 5
5 2
11 5
11 0
7 4
4 7
5 9
4 2
7 7
7 11
5 7
4 0
2 4
11 11
9 11
7 2
0 7
11 2
2 2
12 7
4 4
7 4
7 5
4 4
5 11
4 4
0 4
11 7
14 4
2 14
0 7
14 4
2 2
5 4
4 12
9 2
4 4
2 2
9 4
5 18
0 2
4 11
7 26
2 5
5 7
5 4
9 7
4 4
7 7
2 16
4 18
5 5
5 7
7 7
5 14
5 12
2 9
5 5
9 5
2 12
9 5
2 4
5 9
2 5
5 5
4 9
4 11
7 11
7 11
7 21
7 14
9 11
5 9
9 18
23 21
5 37
7 12
4 9
16 16
21 12
9 7
9 32
16 2
0 9
2 5
11 5
7 18
2 9
11 9
11 9
11 18
9 5
5 2
9 2
7 9
7 4
12 12
5 5
9 9
7 7
9 2
11 7
7 9
9 11
5 9
5 5
4 0
12 9
11 2
30 2
5 7
5 4
11 9
7 0
23 14
19 7
7 16
14 11
7 2
19 4
14 7
32 7
21 5
11 5
5 11
9 2
23 5
9 12
9 9
9 12
9 7
7 9
5 12
12 5
7 16
5 12
4 14
12 11
11 9
7 16
4 18
7 12
7 14
4 18
5 26
9 12
4 11
7 11
7 7
2 7
9 9
7 5
12 0
7 5
5 2
12 7
5 4
9 14
0 7
2 4
5 4
2 9
11 4
2 9
2 2
2 5
0 5
9 2
5 5
4 12
0 4
4 18
9 11
7 5
12 5
7 19
5 4
11 7
5 5
9 12
2 12
5 14
12 4
4 5
7 5
2 9
0 9
2 11
7 2
9 0
7 16
5 5
4 4
4 11
11 12
2 4
9 18
5 7
4 16
4 4
14 12
14 7
4 11
12 9
11 26
4 9
18 7
11 2
4 11
18 4
7 2
4 5
9 2
5 12
18 2
5 4
4 7
5 2
4 9
19 5
9 9
18 7
12 12
7 7
9 14
4 16
18 0
26 12
7 4
4 16
14 9
11 7
11 7
5 7
16 9
4 26
18 18
7 9
5 19
16 7
7 5
23 11
23 11
7 19
14 11
2 5
18 2
19 11
12 25
18 4
5 4
4 7
4 4
5 23
2 11
5 7
7 5
9 5
2 7
11 9
7 4
4 7
5 11
4 16
9 9
7 2
2 5
2 7
5 4
7 4
2 4
2 0
5 2
2 7
4 7
5 5
12 2
14 0
7 5
7 2
0 0
11 9
2 7
4 4
4 2
7 4
11 2
9 5
5 4
11 2
16 2
2 5
0 7
5 5
9 11
7 4
7 2
2 5
5 11
2 0
7 4
2 4
0 4
11 4
12 2
0 2
11 4
9 0
5 4
23 14
42 46
35 40
37 19
47 32
77 40
32 42
67 56
42 54
16 18
23 32
33 70
67 35
49 39
61 53
56 37
82 53
35 35
37 26
53 14
42 21
28 33
58 28
56 28
77 63
40 33
28 39
32 16
44 18
35 12
53 32
60 19
47 37
39 72
40 35
44 56
67 72
39 44
28 61
105 42
51 58
82 12
46 39
51 23
16 23
54 30
33 14
67 16
47 46
60 37
60 32
75 18
25 11
5 16
49 18
44 44
28 7
25 61
16 23
46 37
26 60
19 30
16 60
26 33
35 74
35 58
33 65
53 35
12 40
37 39
32 44
47 58
42 54
44 28
54 35
46 56
89 46
28 63
77 25
63 30
28 14
28 18
11 82
42 77
33 70
44 23
25 32
26 47
32 56
53 81
32 14
23 74
21 18
19 35
18 46
11 14
28 67
39 51
49 67
49 21
68 18
18 47
51 58
75 42
35 72
77 49
40 46
44 44
32 68
39 49
46 32
49 60
63 61
51 42
56 74
56 63
26 16
95 28
44 60
23 58
37 7
32 54
26 32
26 84
84 77
63 68
63 74
51 56
49 30
46 77
74 89
30 32
53 88
21 39
70 28
33 47
33 32
81 58
49 61
67 91
26 23
54 12
16 47
54 61
47 44
67 33
21 44
28 37
35 70
44 23
58 26
33 72
42 46
33 46
67 33
82 37
16 19
56 5
46 53
40 33
47 46
28 51
53 60
51 68
102 54
21 46
67 21
28 53
37 60
35 82
47 49
58 54
93 25
44 56
37 47
65 33
58 49
72 47
47 30
67 12
28 28
35 33
39 74
19 26
49 28
60 35
39 53
47 54
35 60
53 19
53 21
44 26
16 19
54 28
68 46
21 49
33 81
21 54
9 53
30 26
14 44
44 33
37 25
53 72
14 54
35 35
53 35
28 26
42 26
58 63
51 49
18 40
40 47
19 63
46 63
16 39
40 81
51 49
18 32
23 35
19 86
16 51
75 14
37 63
54 37
32 53
23 75
33 32
16 21
18 54
18 25
11 14
19 30
25 42
30 81
42 58
44 21
46 42
63 30
61 42
37 21
21 12
49 65
54 28
35 25
56 0
11 49
26 33
37 53
32 47
74 16
54 44
70 9
39 70
35 47
26 14
25 72
82 33
14 79
51 58
49 68
37 53
25 60
39 82
21 37
35 68
49 54
16 60
47 40
51 47
21 35
21 42
51 63
74 37
37 12
37 19
89 42
30 32
28 42
14 60
53 39
7 58
54 58
39 51
23 9
49 25
12 26
28 18
19 23
46 26
16 47
11 40
23 23
4 35
35 19
33 53
35 44
32 35
28 56
30 79
28 14
53 21
28 21
42 9
35 44
44 18
51 54
21 33
58 32
21 63
33 26
37 67
21 18
25 42
18 25
32 32
32 28
14 39
26 30
49 28
19 51
46 44
26 40
14 56
21 23
7 40
33 37
33 84
19 42
42 53
53 23
37 23
18 25
7 32
7 32
5 23
16 46
42 28
37 51
19 30
37 72
16 51
33 70
7 88
21 26
32 37
32 84
25 46
18 26
44 53
19 68
46 51
39 30
23 105
46 89
30 75
37 51
28 46
21 89
35 70
39 49
35 60
32 16
23 28
28 19
25 21
16 32
18 35
21 33
28 70
32 53
12 63
14 21
9 11
37 9
21 18
23 28
68 16
23 40
26 9
37 19
30 74
32 23
33 26
39 21
26 39
26 32
12 54
33 44
58 23
65 44
70 61
51 47
39 18
86 79
75 19
84 16
61 42
21 33
44 49
44 35
42 77
40 40
16 42
35 37
12 46
30 21
49 21
44 16
37 11
21 7
39 19
65 18
16 23
18 16
7 7
23 44
28 11
28 30
14 51
4 19
25 30
19 18
18 33
18 25
12 30
19 54
18 82
26 60
16 14
26 56
42 44
23 25
12 21
53 33
30 23
26 14
40 18
11 19
47 35
44 18
25 56
65 42
33 32
26 44
25 32
18 37
51 12
21 18
7 26
4 32
23 16
18 60
37 42
28 14
26 39
21 14
33 53
19 40
25 16
21 14
21 26
25 7
14 47
30 53
19 47
33 11
35 32
19 21
33 56
11 47
28 32
28 26
44 46
16 14
19 32
21 18
14 54
18 60
35 82
18 19
40 14
39 32
14 33
33 51
9 42
61 32
9 39
16 12
32 33
14 37
33 18
19 63
35 51
32 25
51 19
5 11
28 21
25 26
37 61
44 28
16 26
12 40
14 33
35 21
19 47
49 32
21 12
53 47
16 32
72 47
68 33
44 19
25 33
30 30
26 35
23 28
11 14
51 26
25 33
70 46
12 9
28 14
30 33
47 23
54 28
23 42
37 39
30 46
25 32
44 32
35 23
33 53
70 21
28 21
25 65
12 42
9 26
16 12
26 37
42 14
26 18
39 25
19 18
33 53
32 7
32 23
33 9
39 23
44 32
23 33
51 51
25 25
44 39
18 12
11 19
39 14
9 25
25 39
5 5
19 7
23 19
14 21
19 9
18 28
26 19
72 16
42 16
37 26
39 26
47 5
53 12
33 16
46 30
18 37
67 23
18 18
42 26
46 32
14 14
19 25
19 39
23 28
18 16
21 26
25 9
28 26
16 63
5 30
37 37
16 28
33 46
30 37
30 63
11 54
14 74
23 16
25 40
49 21
12 33
40 49
9 47
18 18
35 19
16 5
4 37
23 35
23 54
14 51
21 53
5 47
5 32
18 61
14 16
19 19
14 14
23 16
40 9
37 21
18 47
28 7
53 25
49 11
30 26
18 11
26 32
16 35
56 49
30 30
47 39
46 65
19 60
14 32
70 47
70 47
74 40
61 21
28 53
32 44
37 21
51 19
44 14
53 35
35 39
37 42
14 30
39 37
47 12
47 51
32 9
42 56
23 12
58 11
39 21
25 33
39 32
11 44
30 32
14 33
23 46
9 32
23 26
32 16
4 18
23 14
19 16
16 42
25 18
18 25
32 14
53 32
23 9
28 40
18 35
37 61
19 19
47 23
46 25
16 25
58 12
47 16
23 35
21 33
18 9
65 25
54 40
30 7
39 25
14 33
42 49
19 53
42 47
11 44
35 14
12 32
32 25
42 26
40 35
16 51
51 37
33 26
44 37
5 47
7 21
28 32
12 12
30 21
23 70
33 11
70 46
7 28
39 44
19 25
23 40
9 47
54 46
14 63
16 18
21 12
21 25
39 4
37 33
19 23
46 35
44 12
60 23
33 39
25 7
46 40
9 40
54 56
37 54
14 47
14 63
14 53
68 19
35 7
58 26
19 18
23 23
37 23
47 25
32 26
14 14
39 21
23 23
26 11
67 11
61 11
42 51
39 28
18 11
60 23
40 11
60 28
49 23
61 25
37 25
14 16
26 7
7 19
21 25
28 5
18 16
77 5
32 11
30 16
21 25
40 25
30 96
18 16
68 39
42 33
47 56
19 61
18 75
39 37
21 28
19 21
25 18
40 35
44 46
33 61
16 37
26 19
2 56
11 21
18 53
25 33
26 39
37 28
23 53
30 30
23 33
23 28
30 39
32 47
21 51
19 14
23 46
18 7
30 44
16 16
21 21
11 91
11 32
32 30
16 33
70 49
46 12
68 51
42 51
37 21
30 11
110 23
46 32
32 37
46 65
54 44
14 26
26 18
51 14
39 35
91 9
49 19
61 32
54 9
70 19
88 23
32 28
53 25
53 60
40 26
44 19
60 67
54 30
40 49
7 42
63 16
56 47
21 26
5 37
67 72
33 32
37 70
12 61
46 47
67 30
39 32
58 12
39 39
58 65
54 61
75 16
39 23
25 16
35 11
58 49
28 32
44 21
60 28
28 30
19 26
68 44
32 19
74 67
35 26
37 28
33 14
26 42
33 39
21 44
53 49
32 18
46 46
14 37
39 26
74 19
46 26
39 28
46 32
26 25
33 21
42 35
53 14
39 18
35 12
25 11
28 33
21 21
14 39
9 35
28 35
21 18
25 11
9 18
9 18
18 60
14 32
30 40
16 18
12 40
16 70
7 35
18 61
19 33
26 18
25 9
11 16
7 19
14 23
11 30
25 74
7 32
16 40
19 35
0 37
0 30
11 16
18 18
25 19
67 35
60 40
42 28
12 32
35 12
21 54
11 61
28 51
54 81
18 61
44 79
44 81
63 67
56 44
18 28
19 126
47 39
58 47
56 30
30 53
16 37
16 61
49 109
70 58
16 96
35 77
25 35
16 67
18 58
42 49
39 67
49 35
32 49
28 56
28 33
47 40
26 11
28 63
23 81
7 56
39 61
37 49
63 21
46 28
23 28
28 42
72 26
56 30
67 37
35 25
70 18
39 32
53 28
30 32
49 19
67 19
30 19
30 16
67 25
74 25
40 44
49 21
95 40
58 44
72 23
114 39
37 25
51 30
61 23
47 18
58 28
54 35
63 21
42 21
54 12
72 14
60 32
30 5
72 47
33 14
88 51
28 25
39 21
23 54
21 26
23 11
54 44
39 35
70 16
18 39
21 60
74 39
30 63
23 18
25 42
11 11
14 32
9 39
19 30
28 33
39 39
26 32
35 44
51 60
35 18
47 60
18 7
35 47
23 47
28 54
25 51
18 74
47 54
11 49
47 23
26 37
21 7
21 28
25 42
33 58
32 93
32 58
37 49
32 32
39 33
16 42
14 65
28 58
32 67
53 32
65 21
26 19
61 11
40 16
33 19
26 51
11 37
25 33
30 49
23 35
44 51
19 39
12 40
35 33
32 74
5 18
39 30
19 19
35 14
23 39
46 40
72 28
58 23
37 19
18 28
25 37
25 14
47 19
65 14
35 53
75 25
32 54
117 49
44 67
47 53
25 79
21 7
60 14
47 32
25 25
26 91
21 19
19 35
25 28
23 16
49 37
30 30
35 46
40 33
33 33
19 33
46 39
58 16
33 30
51 51
35 21
25 54
18 74
2 49
26 72
37 47
9 47
49 74
35 32
28 19
21 39
23 21
32 56
23 95
25 30
33 54
18 56
44 23
25 63
70 28
16 51
25 30
12 21
26 49
9 16
49 33
33 61
25 28
23 61
4 42
9 18
14 28
25 5
37 25
53 23
33 33
14 16
42 28
46 18
35 44
44 68
42 47
68 16
70 25
123 25
28 56
47 25
65 54
46 42
40 32
70 11
30 37
30 42
28 42
56 33
77 16
53 11
37 40
65 33
54 35
32 42
61 35
32 35
26 82
25 54
53 51
44 25
56 19
23 19
82 21
42 21
25 46
11 25
12 25
25 11
19 61
51 67
32 91
37 63
37 61
19 37
37 42
60 56
21 47
19 47
28 77
35 56
28 56
54 61
12 40
23 26
21 58
37 39
11 51
58 21
23 19
30 84
12 44
18 65
28 16
28 26
19 26
49 19
39 49
25 19
51 32
44 16
11 19
21 37
11 14
39 40
16 18
14 28
47 67
61 35
18 28
32 16
25 23
54 37
33 18
32 60
33 33
49 14
51 35
47 42
58 16
30 51
53 35
58 26
32 35
46 35
49 14
84 35
74 32
47 40
39 26
60 12
33 12
35 37
58 21
12 16
28 44
19 26
25 35
26 18
44 21
44 19
9 40
18 25
23 23
46 70
33 33
11 67
37 30
58 39
37 7
35 28
11 26
51 42
51 30
14 14
32 40
32 26
47 37
26 28
42 28
77 63
63 18
42 51
19 30
26 33
32 39
33 44
23 54
16 18
42 19
30 9
18 5
19 58
16 53
19 53
47 46
26 86
28 54
47 56
39 60
63 63
70 47
63 60
60 74
33 40
23 40
47 33
51 47
30 25
49 46
23 12
26 42
16 37
74 18
18 14
56 12
37 32
53 39
42 9
39 5
79 26
67 12
37 26
46 19
21 28
39 19
28 102
9 44
18 46
26 32
32 63
21 40
18 42
72 21
100 44
56 61
56 42
54 25
53 23
116 40
81 35
72 33
61 19
89 44
67 18
70 11
30 61
37 16
61 25
79 25
32 70
40 40
30 58
23 61
28 39
30 63
18 12
18 32
35 26
16 56
11 21
7 18
11 23
12 49
33 30
58 44
68 12
68 33
47 30
58 21
63 32
51 9
42 47
39 28
12 46
47 25
46 51
51 14
32 40
23 28
9 37
23 23
51 12
23 47
37 19
30 39
51 33
33 39
47 42
28 49
12 26
32 33
35 40
74 26
28 33
35 58
16 18
46 39
25 49
35 56
67 26
44 35
58 26
14 49
18 9
53 28
28 49
18 19
54 19
21 53
49 54
40 51
49 47
19 14
25 19
35 56
32 44
46 37
7 42
37 21
19 40
60 19
11 19
42 14
14 28
33 44
68 7
33 16
26 44
28 46
39 12
40 28
28 35
47 61
46 81
63 30
51 110
42 47
32 32
21 19
67 18
23 33
32 42
21 26
47 39
12 25
53 14
39 14
51 11
86 35
40 49
67 26
53 32
33 39
35 42
54 16
84 19
56 58
65 42
23 47
33 28
51 33
5 25
30 54
19 37
19 26
32 65
33 58
26 30
18 26
53 33
16 32
19 60
23 21
35 33
58 54
32 39
44 33
26 65
16 47
7 61
18 53
5 19
11 19
26 39
37 68
19 18
26 32
16 25
26 23
19 26
16 5
79 11
12 35
21 23
16 42
4 35
42 21
35 46
26 26
53 58
16 9
32 16
44 19
23 44
28 26
47 14
35 49
25 32
14 33
35 40
18 39
26 19
32 28
39 26
37 11
32 26
51 19
33 49
70 23
39 18
54 58
26 60
47 18
25 16
16 37
74 49
14 46
19 54
14 60
28 19
35 39
23 44
16 53
18 37
49 28
58 65
23 39
32 47
28 40
19 21
47 44
11 9
47 23
32 49
33 47
28 70
12 53
47 86
37 96
23 35
53 42
32 37
33 56
25 35
14 49
23 75
21 23
12 44
46 33
26 12
51 25
42 19
28 35
42 28
19 42
37 37
54 5
68 14
32 19
19 4
33 14
42 14
37 4
25 21
21 14
40 19
21 25
30 28
33 26
26 19
25 30
16 30
14 14
40 33
35 44
37 21
93 9
56 14
58 23
33 25
21 5
25 19
11 18
46 33
72 19
30 42
30 39
56 25
35 12
12 14
21 21
33 7
26 16
25 19
46 32
42 11
30 25
7 23
5 19
9 18
7 25
14 30
12 4
19 9
23 21
14 16
37 12
32 4
23 23
16 23
11 14
16 18
32 30
44 14
42 16
33 14
25 11
11 9
16 19
14 9
28 18
18 2
35 12
23 4
32 4
14 2
19 0
12 9
18 14
0 11
9 21
5 21
16 35
21 25
0 37
11 39
28 5
9 14
9 14
16 11
2 7
0 32
18 19
7 19
32 26
9 30
21 19
46 23
28 81
39 37
44 42
77 33
35 56
56 40
47 65
68 25
54 37
32 74
63 33
14 28
26 26
5 32
4 23
16 39
4 11
9 47
16 26
18 32
26 37
28 35
46 12
61 18
28 30
98 21
60 19
72 9
40 12
32 21
26 23
19 18
91 11
7 16
70 21
60 18
46 9
37 9
51 23
47 18
18 18
65 18
21 19
51 28
60 33
42 33
82 26
123 30
44 23
77 26
74 28
103 21
74 32
72 21
28 39
30 25
47 26
26 12
89 21
46 7
79 18
67 18
53 23
26 14
54 18
44 4
61 16
44 39
35 33
37 46
32 44
21 39
46 16
47 11
11 40
7 32
33 39
12 14
32 30
35 51
33 53
53 68
26 28
40 40
49 11
39 21
56 28
19 32
35 25
53 46
11 30
54 33
51 46
53 54
40 46
18 49
21 9
39 40
14 16
33 4
7 39
42 79
23 63
61 37
18 25
39 39
30 56
46 91
12 12
44 33
72 14
42 25
39 32
16 35
74 40
56 25
95 23
86 18
51 14
86 40
37 39
53 49
107 65
21 35
23 44
25 51
46 72
23 19
68 65
46 32
54 30
63 21
40 25
63 47
54 60
33 53
19 18
40 19
16 12
18 58
81 25
68 30
96 32
61 39
131 44
49 25
44 11
56 37
54 47
44 19
47 61
21 70
61 84
39 54
40 47
42 72
56 47
35 42
42 49
19 70
60 60
53 42
65 30
14 35
47 37
58 37
63 51
37 35
28 35
77 75
53 60
93 19
33 26
47 32
74 25
61 54
72 46
23 47
19 25
28 28
40 39
33 32
74 26
40 40
7 39
12 67
35 26
12 91
16 58
44 89
68 63
54 42
72 35
44 60
39 19
53 32
81 32
51 44
42 30
47 40
49 75
75 28
35 44
53 23
30 12
95 28
67 37
58 61
88 37
58 33
23 47
40 53
70 33
32 65
16 49
44 32
40 23
53 74
42 44
35 26
25 33
32 23
42 25
35 26
56 30
51 40
67 23
54 47
123 68
30 30
68 49
39 18
35 54
40 33
14 44
39 54
42 70
7 77
40 40
49 21
72 28
77 46
47 33
14 79
7 77
30 40
32 53
23 30
28 19
37 28
82 51
18 56
53 58
28 49
16 56
26 56
25 21
37 49
47 33
74 96
81 42
35 53
12 44
32 28
19 19
21 14
35 42
18 42
86 21
42 61
89 35
28 44
39 42
12 30
9 11
4 7
2 7
0 7
0 4
5 0
0 0
0 0
0 2
2 0
4 2
5 0
5 0
2 2
2 0
4 2
0 2
4 4
4 0
12 4
7 7
7 7
11 9
7 4
2 5
4 2
2 2
4 4
7 0
4 2
2 4
0 5
0 5
0 4
4 2
2 2
2 0
0 5
5 2
0 7
5 5
0 2
4 2
9 2
4 4
2 2
0 2
2 4
4 2
0 2
4 2
2 2
2 5
4 11
0 11
0 4
7 2
2 0
0 0
0 4
2 2
9 0
4 4
12 0
2 9
14 2
2 5
4 2
18 5
0 0
2 2
0 12
4 7
2 2
9 2
7 5
0 4
5 2
7 7
0 0
2 5
5 7
2 7
4 0
4 4
16 2
5 2
7 4
2 4
4 7
7 5
4 7
2 0
11 2
0 2
7 4
2 12
7 2
4 4
4 7
0 2
0 5
5 18
2 0
4 11
9 4
4 4
5 2
4 4
5 4
2 0
2 7
9 5
5 2
7 5
0 4
5 9
2 5
5 11
5 9
9 9
4 4
0 0
5 4
0 0
2 0
5 2
5 7
4 2
12 7
9 0
4 0
7 4
7 2
0 4
5 4
11 2
9 5
7 0
7 4
5 9
7 14
7 4
9 4
5 11
5 2
0 7
11 0
2 2
2 12
5 0
2 7
0 4
2 7
7 2
2 5
4 4
5 9
4 9
5 2
7 0
7 14
2 4
7 7
2 4
5 4
5 0
4 0
4 4
7 4
5 9
11 4
5 5
0 0
4 2
9 4
0 0
11 4
0 9
9 0
14 0
4 4
9 7
2 4
7 0
0 2
5 4
2 0
4 2
5 2
5 2
2 11
0 7
0 5
4 2
0 2
5 2
4 4
18 0
5 5
4 2
16 9
12 5
5 5
9 4
0 7
2 5
0 5
7 7
5 7
12 5
5 4
0 5
2 4
0 14
9 2
12 4
0 4
4 5
4 5
5 4
7 7
4 5
9 0
0 4
2 2
0 9
7 5
7 5
0 5
5 4
2 2
4 11
5 4
2 7
4 0
5 5
0 2
11 0
0 4
5 2
5 4
11 5
7 7
0 7
4 5
4 7
0 2
5 4
11 0
18 4
2 4
5 2
2 2
2 5
2 7
4 5
2 2
0 2
5 4
5 0
11 2
9 7
5 4
2 7
7 2
5 2
0 7
4 4
7 0
9 0
2 0
2 0
2 7
11 7
0 2
4 2
9 9
4 12
4 7
2 12
2 7
4 4
2 2
7 7
2 4
4 7
5 5
2 4
2 11
0 11
0 2
5 4
4 7
11 5
4 0
5 0
5 5
2 4
4 5
14 2
5 9
12 11
5 5
5 0
9 12
0 0
4 5
2 0
2 4
9 9
2 4
2 9
5 5
4 5
5 5
9 2
4 0
2 2
2 5
9 2
5 4
7 4
7 7
4 4
5 5
5 5
7 0
4 7
4 2
4 7
0 5
9 2
7 2
0 4
5 4
11 4
4 2
5 5
9 9
7 5
12 2
7 5
9 5
5 2
11 2
5 9
4 0
0 2
5 0
7 0
9 4
2 7
4 4
9 9
9 4
0 0
2 2
5 2
5 9
2 7
7 4
0 4
5 4
4 4
2 0
4 7
0 2
9 2
4 7
0 2
2 2
4 9
0 9
4 4
0 9
0 2
5 7
4 0
5 5
7 7
2 4
0 4
4 4
2 5
4 2
5 2
7 0
2 5
4 2
4 5
4 2
7 2
9 4
4 2
4 7
7 7
11 0
7 9
4 2
2 0
5 5
7 5
11 0
9 9
2 4
7 5
11 0
5 2
4 2
4 5
16 9
14 5
14 4
2 0
4 0
7 2
2 2
2 2
5 4
11 2
2 9
4 7
0 4
4 2
4 5
7 2
4 2
7 0
4 2
4 9
5 4
4 5
5 0
4 5
4 5
7 7
4 5
5 4
5 4
5 4
5 16
2 2
7 0
7 2
2 0
5 5
0 0
7 4
9 4
4 0
0 2
2 7
0 9
7 0
7 0
0 4
4 5
4 0
9 0
2 7
5 0
0 0
2 2
4 5
9 5
9 5
4 4
0 14
5 2
2 4
4 4
5 2
4 2
0 4
5 4
4 4
0 2
4 2
2 5
7 2
11 2
5 9
7 7
7 5
7 5
2 4
4 4
5 11
11 9
4 4
11 12
9 16
5 12
5 9
9 14
0 4
9 19
5 0
2 16
5 11
14 14
23 9
25 12
11 4
4 0
12 5
25 14
7 9
14 23
14 11
28 19
9 11
9 5
5 5
5 2
5 14
9 14
4 12
2 7
7 11
0 11
11 7
5 7
14 7
4 14
4 12
5 14
2 21
5 4
11 11
4 9
12 16
5 4
16 4
5 2
5 9
11 9
14 4
0 4
7 4
4 7
5 2
2 7
0 2
2 4
2 0
4 2
9 2
4 9
2 12
2 0
0 0
4 2
4 2
4 5
2 4
5 7
2 5
9 0
2 7
11 7
2 5
9 4
4 11
4 4
4 4
11 4
2 9
5 2
7 0
11 0
4 7
7 5
5 5
7 11
2 4
2 4
0 11
5 9
4 0
4 2
4 4
4 7
4 0
5 4
4 5
4 2
0 2
4 4
5 2
0 0
0 5
0 9
0 0
2 4
4 2
11 12
0 0
2 7
7 2
0 4
2 2
4 4
4 0
0 0
4 0
0 2
11 0
5 5
4 2
2 2
7 2
2 4
0 2
11 9
2 4
5 0
0 2
2 0
9 7
2 9
5 4
5 4
5 0
4 4
12 4
2 2
4 5
4 7
5 0
2 2
11 7
4 11
0 9
5 5
4 2
2 2
0 5
7 7
4 0
0 4
5 0
2 2
2 7
2 7
0 2
4 2
2 5
2 0
0 0
4 2
5 4
7 0
5 0
4 9
9 5
2 4
2 0
0 2
2 7
2 4
2 4
4 2
5 2
2 5
2 7
5 4
4 11
7 2
4 11
4 14
2 0
2 12
2 9
4 4
2 5
7 7
9 5
7 2
0 12
2 4
2 11
2 4
9 4
0 7
11 2
2 7
2 7
4 2
0 4
0 0
2 12
5 11
4 19
5 5
2 12
9 5
5 4
5 11
0 9
5 11
0 9
4 0
5 2
0 5
2 2
2 4
4 11
0 4
0 9
5 4
4 9
0 4
0 25
0 2
4 11
2 11
0 9
0 7
4 4
5 5
9 0
5 0
7 4
5 4
2 2
0 2
5 9
2 4
0 11
4 5
0 5
0 4
0 2
5 2
7 0
2 2
4 7
0 0
11 0
7 0
4 7
2 2
9 5
2 4
5 0
5 5
5 2
2 0
0 4
5 5
2 7
0 5
4 9
9 11
5 4
16 0
4 4
4 4
7 9
4 0
7 11
0 5
4 5
4 9
5 4
0 5
4 2
0 2
7 4
9 7
4 7
5 0
2 7
9 5
0 2
5 2
7 9
0 4
2 5
4 2
0 4
0 0
4 11
11 2
4 5
4 2
7 2
4 0
4 5
4 4
2 7
5 0
0 5
2 4
9 2
0 11
2 0
2 0
4 5
4 14
2 4
0 0
2 0
11 2
2 12
2 0
2 2
2 9
0 4
5 11
4 5
2 2
9 12
5 0
5 4
5 2
5 4
0 5
0 4
9 4
2 9
2 4
2 4
0 2
2 5
4 7
2 2
5 5
0 2
4 7
5 14
2 4
2 14
4 4
5 2
7 5
5 11
5 7
4 2
2 5
7 2
12 0
5 0
12 0
4 4
11 5
5 9
7 5
7 2
5 2
0 11
14 7
2 0
5 7
7 5
5 4
2 4
12 5
7 7
0 4
4 4
9 14
9 7
2 2
0 2
5 5
0 4
4 14
5 2
5 0
2 7
5 11
5 4
11 0
0 7
11 11
2 2
4 4
2 4
0 2
7 4
2 0
5 5
4 0
5 2
7 7
7 0
9 0
14 0
5 2
2 0
2 5
21 9
7 0
7 4
9 7
2 4
2 2
2 9
4 0
7 5
12 4
16 4
11 5
7 2
5 4
0 9
2 7
11 5
2 2
4 12
4 0
2 11
9 5
7 7
5 4
12 7
0 0
4 2
4 4
2 2
4 2
0 9
5 9
0 4
5 5
2 4
5 5
7 2
0 0
4 9
7 0
2 2
5 2
5 7
2 4
5 0
7 0
2 2
4 7
0 2
0 4
0 9
4 2
2 7
5 9
0 2
5 2
5 7
4 5
0 0
0 2
4 7
4 2
5 2
7 4
7 4
4 4
2 0
0 2
0 4
14 2
5 2
7 7
4 5
4 5
4 5
7 9
4 9
5 18
7 12
5 5
0 4
2 7
2 5
4 4
2 0
0 4
9 5
5 9
4 5
0 2
0 0
5 4
4 2
2 0
2 0
0 2
2 4
2 11
4 2
14 4
4 7
9 5
5 9
9 12
4 2
7 5
5 2
0 9
0 5
0 7
5 5
4 2
7 2
7 4
5 11
4 0
7 4
4 2
11 9
2 2
11 5
4 4
12 4
2 7
4 0
7 5
0 5
11 2
2 9
2 5
2 2
5 4
2 4
0 0
5 2
4 0
5 4
4 0
4 5
7 11
0 5
11 2
4 4
0 4
5 0
4 4
9 7
0 7
7 5
5 2
5 5
0 2
2 0
7 2
2 5
4 2
4 4
4 2
5 11
12 11
0 5
2 9
18 5
7 7
7 2
2 5
5 9
5 4
7 7
5 5
4 11
5 4
4 11
9 4
7 2
2 7
14 2
0 12
4 4
11 7
5 4
2 4
5 0
4 2
2 9
4 5
9 11
5 7
5 9
12 11
5 9
0 9
2 7
2 2
5 5
0 12
9 2
2 5
14 12
11 4
0 5
5 14
2 9
4 5
4 2
7 2
5 9
5 4
4 7
7 2
2 0
2 4
5 2
2 5
9 2
14 4
2 4
4 5
4 4
11 5
7 4
12 2
7 0
7 0
7 2
5 5
7 5
11 5
4 4
7 12
5 0
5 9
4 4
5 2
4 4
7 5
9 9
9 2
7 5
7 9
16 11
5 2
16 5
2 2
2 2
9 0
4 2
14 0
12 18
9 2
0 12
0 4
7 5
9 9
0 4
2 2
7 5
4 5
14 16
14 11
4 0
2 4
5 7
2 4
2 9
0 4
7 2
9 4
9 5
12 5
5 5
7 2
9 4
0 7
0 0
7 4
2 5
2 5
14 16
7 2
9 4
5 2
2 4
4 2
4 2
4 0
2 7
2 4
0 0
4 9
2 9
11 5
0 4
11 2
4 9
7 2
11 4
11 4
7 4
2 9
11 0
2 7
4 5
0 7
7 16
2 0
2 5
5 4
2 4
16 0
5 2
16 21
7 7
11 2
12 7
11 4
2 0
5 2
11 5
5 0
5 12
0 0
0 7
0 4
0 18
9 11
0 5
4 9
4 5
21 4
7 7
5 4
2 7
5 12
2 5
7 7
4 5
5 0
9 4
0 5
4 9
4 16
2 5
9 5
4 11
0 7
5 2
7 7
4 11
12 9
9 16
7 5
2 4
2 0
2 7
4 2
2 4
0 9
2 2
5 11
0 14
0 9
9 9
16 4
2 5
9 9
2 5
12 5
2 4
7 11
4 12
9 2
9 9
26 9
5 0
5 9
9 7
7 2
12 7
11 11
11 7
19 11
21 4
7 9
11 5
9 7
11 9
4 18
7 19
9 5
7 11
5 4
0 9
5 5
4 9
4 5
7 4
14 2
5 4
4 5
12 2
12 4
9 11
11 2
2 12
2 11
0 14
4 7
0 5
5 4
11 2
12 4
4 12
0 9
7 16
5 5
7 5
0 2
4 14
9 4
5 4
11 5
2 5
4 5
12 11
11 4
4 4
5 4
4 12
4 2
0 2
16 4
12 7
7 2
7 2
9 4
11 4
9 4
4 0
11 0
4 2
5 2
2 4
2 2
9 5
7 4
11 5
11 5
0 9
11 11
5 5
7 4
5 2
5 9
0 5
11 9
2 0
2 4
5 14
11 5
7 4
7 5
2 4
4 9
7 7
4 7
4 4
5 4
2 0
7 7
0 5
9 4
5 5
2 5
7 5
5 2
9 5
7 2
9 5
2 5
5 4
2 9
2 5
5 5
7 9
7 4
4 2
0 7
5 4
4 18
5 18
2 5
9 0
5 4
7 4
5 7
4 4
4 2
9 7
7 11
4 4
7 0
9 4
4 0
4 5
0 12
5 11
4 9
7 4
5 9
5 4
4 0
7 5
4 12
2 0
0 12
11 0
4 4
2 9
0 5
4 7
0 5
2 2
2 12
4 7
9 5
2 9
2 2
0 25
11 7
9 5
14 4
4 5
4 9
4 2
19 11
7 7
5 16
9 2
5 4
7 5
2 4
2 12
7 2
5 0
0 0
5 2
5 4
2 4
5 5
5 9
0 2
4 12
0 11
7 7
5 5
5 14
2 5
2 4
5 2
4 9
11 2
5 2
9 16
4 4
16 9
14 5
5 0
9 9
5 4
9 11
7 7
5 4
4 4
2 4
0 5
5 7
5 12
5 9
7 14
5 12
4 14
0 5
12 4
0 0
2 5
2 9
2 7
11 11
7 18
0 5
9 0
5 11
5 2
5 2
7 0
7 5
5 5
12 4
4 4
4 5
11 16
2 7
2 0
7 11
9 0
11 0
11 5
16 2
4 0
5 7
7 2
12 11
2 2
2 11
9 5
4 7
0 4
14 16
7 11
0 16
7 5
2 7
9 9
5 14
4 7
5 5
5 4
9 2
9 2
5 9
4 7
5 11
0 2
2 5
2 18
4 9
2 9
7 5
5 9
7 2
11 5
0 11
4 9
4 11
5 4
2 11
7 5
0 14
7 4
4 14
7 9
0 11
7 9
2 12
5 5
2 5
9 11
7 19
7 12
0 11
11 2
5 5
11 9
4 9
4 5
5 0
4 9
2 4
2 9
2 5
0 18
4 4
4 4
2 4
5 5
0 7
16 4
5 5
11 5
11 4
5 4
7 9
4 5
5 2
11 5
9 9
2 0
7 12
11 0
2 4
5 14
7 9
5 0
4 7
5 9
0 16
9 9
5 4
16 14
9 14
5 9
0 0
0 12
7 5
4 4
7 5
5 4
14 5
5 5
14 2
7 7
12 5
2 2
9 5
5 7
5 7
7 12
4 7
9 5
5 2
0 2
2 0
5 7
4 0
4 4
12 5
0 5
7 2
9 2
2 4
5 5
7 2
0 4
5 12
4 0
5 0
9 4
12 2
4 5
5 9
2 4
4 4
4 9
7 4
2 2
4 11
0 5
2 2
5 5
2 14
2 19
11 7
7 2
4 14
11 5
5 9
7 7
5 2
4 7
5 7
2 4
0 9
0 0
0 5
0 9
11 2
0 11
4 5
2 5
0 5
2 0
0 11
4 11
0 2
0 7
0 11
4 5
4 5
4 2
5 14
7 5
16 14
4 5
2 12
4 11
2 7
2 4
4 5
0 5
2 14
7 2
2 14
4 9
4 5
4 11
12 2
11 5
5 2
14 7
11 7
0 9
5 5
4 23
5 0
5 11
2 5
11 2
7 5
2 18
9 4
4 7
9 2
5 4
11 9
9 0
11 2
5 5
2 0
4 7
0 5
11 7
2 4
11 4
0 5
5 4
4 2
7 4
4 7
2 4
4 9
4 4
5 5
2 2
7 9
0 4
5 16
7 4
9 12
5 7
4 11
11 2
5 7
12 5
11 0
14 12
2 5
9 5
4 4
11 0
9 9
9 11
4 9
4 5
0 4
4 2
5 2
9 7
0 2
9 4
7 7
2 2
5 5
5 11
2 7
0 7
2 4
2 4
5 11
0 5
0 2
5 7
4 5
12 5
4 12
7 2
12 9
7 9
11 2
18 0
5 9
11 7
0 11
2 5
9 4
4 7
4 9
14 5
7 4
11 5
5 2
7 2
0 9
2 5
2 0
5 11
7 5
7 7
2 0
11 14
11 5
4 9
5 7
4 4
4 7
7 18
0 23
11 4
7 9
2 4
4 5
11 4
9 7
21 0
2 5
7 5
9 5
25 4
11 12
2 5
7 0
7 4
4 5
2 16
5 4
4 7
11 2
7 0
11 2
4 9
19 2
4 0
4 2
12 4
9 7
9 2
7 5
4 5
7 14
9 7
18 12
12 16
14 4
9 7
4 7
11 2
12 7
7 2
18 5
5 2
2 5
7 11
4 7
16 2
7 5
5 4
5 9
9 5
7 5
2 12
2 5
14 4
4 5
0 2
12 0
9 7
0 2
4 0
9 2
7 4
5 0
7 7
0 4
14 12
11 14
2 7
4 2
16 2
5 5
7 4
9 11
5 4
0 4
7 7
5 0
7 4
2 2
0 7
0 4
14 7
11 5
4 2
5 2
7 0
9 0
5 2
7 0
2 2
4 0
9 0
4 4
11 2
9 2
5 7
2 4
5 14
5 5
4 4
2 0
2 9
4 0
4 5
11 4
18 5
12 0
7 7
4 9
7 4
7 9
9 9
19 12
4 11
4 21
2 7
9 14
9 2
9 2
7 5
11 12
7 11
2 5
7 12
0 7
2 5
4 5
2 9
5 5
2 16
2 5
4 9
2 11
4 5
4 7
11 19
11 9
5 0
5 4
2 11
9 9
4 7
0 2
4 11
2 5
4 7
11 0
7 4
5 9
9 4
19 7
0 7
11 5
4 9
7 7
4 4
2 9
9 5
11 4
12 18
5 18
5 5
9 11
18 7
7 5
5 12
4 9
9 16
12 7
7 7
9 7
2 7
5 12
0 7
5 9
14 11
18 12
18 7
7 9
2 7
5 18
18 21
11 5
4 5
4 9
2 5
16 9
5 2
4 7
7 9
12 2
5 2
4 4
7 2
11 5
5 7
7 5
4 4
14 5
4 2
2 7
2 4
7 11
4 19
9 11
11 4
7 7
12 4
7 4
11 0
9 0
4 5
9 4
14 0
7 5
12 4
4 7
12 5
7 12
9 5
14 21
5 12
12 4
5 2
2 2
0 2
4 2
5 9
2 11
5 9
5 4
0 4
7 2
7 5
19 12
5 4
5 11
7 7
12 9
5 0
4 11
4 2
5 4
5 4
9 2
4 4
9 11
4 2
7 7
9 4
4 4
4 11
2 9
4 4
7 7
5 5
2 2
7 9
7 7
5 0
2 2
5 4
4 12
9 5
2 9
0 5
7 0
7 4
7 9
4 2
4 7
0 5
2 2
7 5
2 5
7 9
11 2
4 5
7 2
2 4
5 0
4 2
0 11
7 4
2 0
7 4
7 14
0 7
4 5
2 4
4 0
4 0
0 2
4 5
7 5
0 9
5 4
4 4
5 9
5 4
7 12
0 5
2 9
0 4
2 4
0 9
4 2
5 7
2 5
2 4
4 5
5 11
4 5
4 5
4 9
7 5
2 2
0 9
0 4
5 2
7 7
4 4
9 2
4 4
4 9
2 5
0 11
4 7
4 11
5 5
0 2
2 12
2 12
2 5
12 4
4 5
7 2
9 5
4 9
2 9
4 0
0 12
2 18
0 11
5 25
9 4
2 14
4 9
5 11
5 2
12 5
7 7
4 7
5 12
2 9
7 9
9 4
5 4
2 5
5 4
0 11
2 0
4 9
4 14
5 0
5 7
11 5
0 4
11 7
4 4
4 2
2 9
5 2
2 5
5 4
2 9
5 4
5 12
5 12
11 7
4 4
2 7
7 4
5 2
5 5
5 9
5 5
7 2
4 9
5 12
9 9
0 5
4 11
9 7
4 0
14 4
2 12
2 9
2 11
2 7
11 9
2 9
0 11
4 5
4 5
5 9
11 5
2 4
2 2
2 2
5 11
2 2
5 5
2 16
4 11
4 2
9 7
0 16
2 7
7 4
12 2
2 0
0 9
2 16
2 12
0 5
0 0
4 2
2 4
5 5
5 5
2 4
16 7
5 9
2 4
4 0
4 4
5 2
5 5
2 4
5 11
11 4
5 2
5 0
0 4
0 7
0 4
4 2
2 9
9 4
2 0
2 4
4 5
7 9
5 0
9 2
2 5
7 7
2 4
7 7
0 4
4 4
7 0
5 5
4 2
0 5
5 0
7 4
2 18
0 5
4 5
4 5
11 4
2 0
9 7
4 5
4 4
4 4
0 7
0 2
2 2
7 7
2 0
4 5
2 4
5 2
0 7
5 9
2 9
0 7
4 2
2 2
4 4
2 4
2 5
4 4
11 2
7 4
5 7
2 4
5 4
7 4
5 0
4 4
5 4
12 4
7 5
2 0
4 2
4 0
2 0
2 4
0 2
5 0
11 0
0 9
4 4
12 7
9 7
7 4
9 2
4 7
4 9
2 4
5 5
9 0
5 0
7 2
5 0
2 9
0 2
2 4
4 2
5 4
2 11
0 2
0 2
2 5
4 0
4 9
2 4
4 0
0 5
4 4
2 4
2 2
5 4
14 0
5 9
5 0
0 2
0 9
4 0
5 4
9 2
4 4
25 4
4 4
7 2
4 4
11 4
4 5
5 0
2 18
9 5
4 4
9 2
2 2
5 0
2 5
5 4
5 4
0 7
0 16
9 7
7 4
5 7
12 4
2 0
9 7
9 11
5 2
19 5
7 9
7 5
0 0
9 4
5 14
2 9
2 0
0 14
12 4
5 5
5 7
4 2
4 14
4 5
4 4
11 2
14 2
7 5
19 0
7 4
9 9
0 11
0 9
2 2
4 9
4 2
2 4
2 4
0 4
4 0
7 7
0 4
4 12
5 0
2 9
0 7
4 14
11 7
5 2
7 4
5 2
4 2
14 2
11 2
14 5
7 2
11 2
5 5
4 0
5 4
12 5
2 5
5 7
2 5
9 4
7 4
2 2
2 5
9 4
0 2
4 4
7 9
9 0
9 7
4 5
2 4
2 4
9 0
9 2
9 4
2 4
11 5
9 0
9 5
12 0
12 4
5 5
9 4
4 5
4 5
14 2
7 0
5 11
9 14
4 5
5 7
5 5
9 9
4 0
4 4
14 2
11 2
14 2
5 0
4 7
5 5
7 11
7 0
7 4
7 0
9 12
19 4
7 4
11 11
7 4
9 2
0 7
9 4
4 0
7 0
4 5
4 5
2 9
4 7
2 4
0 4
5 12
12 9
5 5
16 4
2 5
7 0
14 0
2 4
9 2
12 5
2 4
9 4
5 2
5 11
9 0
7 4
14 11
2 2
9 0
5 7
7 4
12 4
5 2
2 0
2 2
2 0
5 4
5 5
5 5
5 11
0 9
2 11
5 4
2 7
4 2
2 5
7 4
5 7
4 5
9 2
12 0
7 5
9 11
5 12
2 2
2 4
2 9
11 5
2 5
2 12
9 11
2 5
5 0
9 12
0 12
9 4
5 7
2 2
11 4
2 2
7 18
2 0
9 4
4 2
4 2
2 5
0 12
9 14
2 5
2 9
4 5
4 7
4 2
7 5
9 2
0 5
11 7
5 5
12 5
2 16
12 5
9 5
9 2
11 7
9 7
12 5
2 7
2 9
9 11
5 5
7 2
9 4
0 7
7 0
5 2
0 2
9 9
5 2
5 7
9 12
7 12
18 2
16 5
2 16
4 2
7 5
2 5
7 18
7 7
9 7
5 4
14 5
5 2
2 5
4 4
9 9
16 16
9 18
5 9
16 5
7 12
7 12
7 14
5 12
9 12
9 14
11 7
5 5
9 2
11 9
7 7
4 11
5 5
2 16
2 14
4 12
0 7
2 2
9 2
12 4
0 5
7 4
4 5
5 11
2 9
0 2
5 2
5 4
11 5
7 7
5 4
5 2
5 4
5 0
11 11
12 4
7 14
14 4
9 4
7 5
11 4
12 11
2 7
11 11
5 7
5 11
4 2
18 2
14 12
5 9
16 11
14 16
4 9
9 5
19 2
5 11
4 7
11 4
9 5
12 4
19 0
9 2
2 5
7 9
0 0
14 2
7 4
5 0
5 11
4 9
4 11
7 2
9 4
0 4
4 4
5 11
11 2
5 9
2 2
9 7
5 7
5 16
2 7
11 4
9 7
2 5
4 9
4 7
2 0
14 11
9 12
7 12
7 9
5 11
9 2
7 11
9 5
4 0
2 2
7 16
0 4
7 12
2 2
2 30
0 5
4 7
12 5
7 5
11 9
7 2
5 7
4 4
4 2
7 11
2 7
5 2
4 5
7 7
4 5
4 4
2 9
9 11
11 21
0 7
0 7
16 5
5 5
5 4
5 5
4 0
7 4
7 4
12 4
2 9
2 14
2 18
18 7
7 7
7 2
5 9
14 2
16 9
2 5
14 9
9 5
9 4
5 2
4 5
2 2
4 7
5 11
9 4
0 14
5 11
4 4
4 2
0 4
0 5
9 7
4 4
5 5
5 4
9 4
12 7
2 14
7 12
5 11
0 14
2 5
2 14
9 2
0 2
2 4
0 0
5 2
14 4
7 4
5 5
5 9
9 0
7 7
4 2
9 5
2 9
0 4
2 14
4 16
4 9
11 9
4 2
4 2
0 18
0 5
0 14
2 7
7 11
0 18
2 4
11 2
9 7
11 4
5 11
4 9
7 9
0 5
2 16
2 7
7 4
7 4
4 16
11 12
5 5
0 5
0 16
18 4
2 4
4 5
5 4
9 2
5 9
4 7
2 9
0 7
5 4
2 5
12 5
0 12
4 5
9 5
7 7
7 5
4 11
11 2
7 5
12 0
11 4
7 4
4 11
2 2
0 5
0 7
16 9
7 14
2 2
7 14
4 0
11 4
5 12
2 5
0 7
4 4
11 2
7 7
2 5
4 14
7 5
5 9
9 9
14 4
4 7
7 7
7 5
0 7
5 5
2 9
2 5
2 7
4 9
2 4
5 5
4 11
2 12
2 5
9 7
7 9
4 2
4 7
4 7
9 11
4 5
5 4
14 5
5 4
2 2
2 7
4 9
5 4
12 5
5 5
2 5
11 12
7 2
4 5
14 2
4 2
23 0
4 5
11 12
4 2
7 2
7 2
9 12
0 2
5 2
0 4
2 5
7 4
12 14
14 9
4 7
7 5
5 19
2 7
5 11
11 7
5 2
0 4
4 4
12 4
4 4
4 9
5 9
0 5
11 2
9 11
9 4
2 4
11 12
5 11
9 0
7 7
7 4
5 4
4 11
4 4
5 9
4 7
2 0
2 4
7 5
5 7
9 5
4 4
7 5
0 7
0 0
4 0
4 0
4 2
12 0
9 7
5 0
11 7
18 2
4 0
11 11
2 0
5 7
7 4
4 5
4 9
14 9
0 5
4 0
7 4
4 2
11 5
0 2
2 7
7 4
11 2
11 9
4 7
9 2
9 5
16 14
14 0
5 4
7 4
23 4
12 9
5 11
7 14
12 5
4 4
5 0
4 4
0 9
2 2
5 4
2 2
2 2
4 4
4 7
7 5
7 2
11 4
7 0
2 9
7 4
11 16
2 5
7 4
2 16
0 12
4 0
9 11
4 0
7 4
5 2
2 4
11 4
7 9
9 5
5 5
2 5
7 7
7 9
11 9
5 5
7 5
14 14
14 2
14 7
7 2
7 11
2 4
4 4
4 5
4 14
2 11
7 0
2 5
4 4
12 7
14 4
7 2
11 2
0 0
4 4
5 0
9 7
2 5
5 5
19 9
4 4
7 11
2 7
2 9
4 2
4 5
4 5
7 0
9 4
0 12
14 14
9 9
9 2
9 0
4 12
5 2
4 4
9 2
5 5
18 4
4 5
5 11
2 18
4 4
2 7
5 11
2 2
14 12
5 9
11 5
5 14
18 4
4 0
2 4
5 5
9 5
2 11
12 16
2 12
12 4
12 9
5 4
7 7
14 11
4 5
9 7
4 4
4 2
2 0
4 0
9 4
5 0
7 9
11 0
4 0
12 0
11 5
11 0
0 4
18 7
9 18
11 11
4 4
2 2
9 9
9 0
11 5
11 4
5 2
12 4
16 4
2 9
12 4
7 4
4 9
5 4
18 5
4 0
4 5
4 5
4 4
12 5
11 11
21 7
0 5
16 11
4 4
5 11
5 4
4 12
2 4
0 9
0 7
2 19
7 7
5 2
0 4
4 12
4 5
4 16
4 11
5 9
4 11
11 9
2 5
12 0
0 0
9 5
2 9
2 7
0 5
5 5
0 5
5 4
16 4
4 16
7 9
7 7
2 16
12 16
11 4
5 9
9 0
7 9
5 4
2 11
4 0
4 2
7 0
4 7
11 0
4 2
5 4
4 4
12 5
4 4
14 0
12 2
11 5
4 5
14 9
5 18
5 4
2 4
12 11
11 4
5 0
7 4
5 4
9 4
5 2
7 5
18 11
9 7
11 2
14 7
5 5
18 14
5 16
11 5
16 7
14 5
2 7
2 4
11 9
4 7
5 2
5 4
7 2
0 7
2 4
2 2
7 5
4 9
5 7
2 4
7 4
4 9
4 11
7 2
2 2
4 4
7 0
11 9
9 7
16 4
0 0
7 2
2 7
7 7
14 7
14 2
14 9
2 19
9 9
9 11
5 5
11 5
16 2
11 5
7 11
16 2
2 0
19 0
5 2
7 4
7 2
7 5
11 5
4 5
2 0
7 4
9 19
2 4
4 16
4 7
16 2
11 7
5 2
9 4
0 4
4 5
0 9
9 2
14 4
9 4
11 16
9 5
18 4
4 9
5 5
5 0
11 4
7 14
5 11
11 4
12 14
4 7
0 5
4 7
18 12
4 12
5 7
5 9
5 9
16 7
4 11
12 7
7 12
12 7
7 11
5 12
7 14
7 11
5 5
2 4
11 4
14 9
0 2
11 5
5 0
4 7
12 5
9 5
2 11
5 2
4 2
4 4
9 9
11 2
4 5
12 2
12 12
14 14
5 12
4 2
7 5
2 12
4 5
2 7
5 14
5 5
9 7
19 7
11 21
14 14
4 9
16 4
2 14
9 2
2 7
18 0
7 5
2 7
4 0
4 11
5 9
4 12
14 7
16 11
9 0
2 5
5 18
2 7
7 11
4 18
11 19
4 14
9 5
5 4
5 4
7 5
2 5
5 5
5 5
2 5
2 0
2 7
2 9
2 0
5 9
7 9
12 4
16 14
5 14
11 4
2 5
2 2
4 5
5 2
5 9
9 11
2 4
12 0
5 5
4 4
5 2
11 12
7 7
5 4
7 9
2 16
11 19
2 4
11 5
18 11
7 25
0 5
4 14
5 0
4 4
2 7
4 11
4 5
4 7
4 12
0 16
5 4
7 7
11 2
4 4
5 11
2 7
7 9
2 9
4 9
0 12
0 4
0 5
4 9
0 7
5 12
2 4
7 7
2 4
2 9
0 9
12 5
4 4
0 2
5 7
2 5
9 4
7 7
4 7
5 7
4 9
5 5
4 12
11 5
7 2
18 12
4 7
12 11
11 11
5 11
9 4
9 7
2 2
9 16
5 5
4 5
5 4
0 5
4 2
0 4
5 2
2 7
7 5
7 7
0 14
4 7
14 2
7 4
2 4
5 4
5 4
9 5
4 0
11 12
12 14
2 4
0 9
0 14
7 7
5 2
5 5
14 0
4 9
4 5
9 5
9 16
2 5
4 9
7 5
7 5
4 9
9 14
2 7
7 16
4 7
4 18
0 11
2 7
7 5
7 7
9 9
7 11
4 4
5 5
0 9
5 0
2 4
7 0
0 9
9 16
5 5
5 14
7 2
0 12
0 4
4 16
7 5
0 7
5 5
2 5
0 23
0 11
0 11
11 4
7 5
2 2
2 16
4 5
11 5
11 28
4 7
9 5
7 0
7 4
11 2
7 0
4 5
4 0
7 5
4 0
5 5
2 12
2 11
4 12
5 5
4 12
2 4
7 2
0 4
0 7
5 9
11 2
9 2
2 4
4 4
7 2
9 0
2 4
7 7
4 11
14 2
5 2
5 16
4 5
2 7
7 2
5 2
18 5
5 4
2 4
2 2
2 2
11 0
0 5
2 2
9 2
0 4
5 7
2 4
2 5
5 4
7 2
2 11
7 4
5 12
2 9
7 11
2 12
7 16
5 2
4 5
4 0
2 7
4 9
0 9
0 7
0 9
7 4
4 11
7 11
11 5
2 5
4 9
11 2
2 11
4 2
0 11
5 11
4 4
4 5
0 0
0 0
2 4
2 2
7 5
9 7
7 7
4 5
2 5
4 4
4 4
12 9
5 2
11 5
11 4
5 5
2 9
9 4
9 5
11 4
2 4
5 5
4 14
12 4
2 2
12 14
5 5
7 4
5 9
7 4
4 4
9 5
2 5
18 0
16 0
5 7
5 4
7 0
4 9
5 4
7 2
4 4
14 2
9 11
2 5
2 9
2 2
7 2
7 12
0 2
5 9
0 0
2 7
5 9
4 2
2 4
2 12
5 9
7 16
2 4
7 2
7 5
5 7
11 9
14 11
11 5
4 7
5 4
7 2
7 7
12 11
2 7
5 0
0 0
11 0
11 5
18 0
5 5
11 2
12 5
9 4
2 0
7 0
5 12
5 9
5 0
12 0
7 0
12 2
2 2
4 12
0 7
0 4
9 4
2 7
4 5
9 0
9 2
19 7
11 2
4 9
9 11
0 5
11 7
4 5
5 9
4 2
5 4
11 2
12 4
2 2
9 0
2 2
11 2
4 12
7 0
16 2
9 5
16 2
7 0
14 11
4 2
11 14
4 4
4 5
16 2
4 2
7 5
2 2
2 4
4 7
2 4
11 0
4 0
7 0
2 0
2 0
9 0
7 4
5 0
5 4
4 0
5 7
9 0
11 4
9 2
5 7
4 4
7 11
4 7
9 9
9 12
5 11
7 7
5 11
7 0
9 5
0 7
2 0
5 12
11 11
2 12
5 9
14 5
0 9
4 14
0 12
12 0
9 2
9 0
12 2
2 5
4 12
7 5
0 5
7 5
5 7
4 5
4 9
2 11
2 16
7 4
0 9
9 2
4 2
2 9
5 7
2 5
9 0
7 5
7 2
2 0
7 2
5 5
11 0
11 2
12 4
9 0
0 4
4 9
9 7
7 11
11 2
2 4
11 7
2 4
2 2
19 4
5 7
5 9
2 2
5 11
2 7
9 2
14 0
2 4
4 2
5 11
12 7
12 9
7 12
9 2
4 9
0 7
4 12
4 7
2 7
2 5
0 5
0 2
0 4
0 12
0 9
2 4
4 11
2 2
0 4
9 7
4 7
11 2
11 2
0 4
2 5
5 5
9 9
5 2
4 9
7 9
5 5
5 2
11 2
2 4
11 0
7 11
7 7
4 7
14 12
7 12
4 9
7 19
12 2
7 12
7 12
9 14
7 12
11 14
2 2
7 12
5 7
19 11
0 9
5 2
4 5
19 4
2 2
5 18
2 5
4 4
11 4
2 7
11 7
9 14
7 9
9 7
9 7
11 5
5 0
4 4
9 4
2 12
9 0
5 7
2 4
2 5
12 11
2 7
18 4
0 11
2 0
12 0
5 18
4 5
0 5
11 0
5 7
5 5
4 9
2 7
11 4
2 9
4 2
9 4
5 7
0 0
4 9
2 7
12 7
9 4
9 7
2 11
2 2
4 0
11 4
7 5
2 9
2 5
4 12
4 2
0 2
4 9
11 2
2 5
12 11
2 7
0 2
5 4
4 0
2 9
4 0
2 2
2 2
7 4
0 7
4 7
5 2
4 2
5 2
5 5
5 4
2 7
2 14
5 0
0 4
2 0
0 0
4 7
4 11
2 5
4 4
4 5
4 0
4 5
0 11
9 9
4 5
2 19
5 9
7 4
7 7
7 21
4 9
21 11
12 2
5 5
7 5
5 0
12 12
9 4
9 0
5 23
7 5
4 11
2 7
12 2
11 0
2 19
0 5
0 5
7 9
2 5
4 4
2 7
7 4
4 14
0 11
2 7
9 4
4 9
2 7
4 11
5 7
5 5
2 7
2 11
5 9
4 14
9 4
0 2
2 0
4 4
5 7
5 2
5 2
2 5
2 11
0 7
0 2
0 4
0 9
9 4
7 2
4 7
2 5
2 4
0 4
11 5
0 7
5 11
7 9
4 5
0 4
2 4
0 5
2 0
4 5
7 11
14 5
11 5
11 12
7 12
7 7
14 4
11 4
7 4
5 4
9 9
9 7
0 7
2 4
0 12
2 11
5 2
7 2
2 4
7 2
0 4
0 4
0 2
5 4
4 4
7 9
4 4
4 2
5 4
2 11
5 2
0 0
7 12
2 0
0 4
5 18
2 5
0 2
5 9
2 7
2 7
0 5
0 5
0 4
4 12
7 4
5 9
4 12
2 4
0 0
2 5
7 4
9 4
12 12
0 0
5 4
2 5
4 14
0 2
4 0
4 19
4 18
2 9
4 11
12 12
2 12
4 7
4 11
4 12
2 0
7 0
4 2
7 4
2 2
5 5
2 4
0 2
4 2
4 7
12 19
0 18
4 7
9 11
12 18
14 2
7 4
7 2
11 4
11 16
14 11
2 14
9 16
5 7
11 12
4 11
5 5
14 4
14 11
16 11
5 14
7 16
9 5
14 12
30 18
14 16
19 9
14 5
18 16
16 11
11 25
11 7
12 4
7 4
5 5
26 11
11 11
11 12
4 12
14 12
11 2
5 11
5 28
14 9
7 18
0 9
5 14
2 5
5 21
2 0
5 18
11 9
5 2
18 11
4 5
2 2
14 11
0 14
9 4
2 2
2 2
11 11
21 23
4 4
21 9
7 7
9 7
4 11
5 11
9 7
2 2
4 4
9 7
2 19
0 9
11 12
12 7
11 4
16 5
11 2
12 2
14 7
16 0
2 5
18 5
11 11
14 5
5 2
9 4
30 11
11 7
14 0
12 9
12 4
9 7
9 11
9 5
7 4
7 2
7 7
7 2
0 14
2 18
11 2
16 11
7 7
7 9
18 4
2 9
16 5
2 0
9 2
5 5
9 5
12 4
9 11
4 16
2 2
9 5
4 5
5 16
0 9
7 5
9 9
0 5
4 9
4 9
4 5
5 4
2 18
5 9
0 9
2 4
7 9
9 7
9 2
2 7
7 12
16 7
0 5
7 5
0 7
2 5
5 7
7 4
9 9
5 7
0 14
7 12
4 9
2 14
0 9
4 9
2 4
5 0
4 4
4 7
5 5
9 4
9 4
11 23
4 7
5 5
14 5
19 2
9 9
14 16
5 14
7 11
7 18
7 12
4 9
7 9
4 7
0 23
2 18
4 2
5 7
4 7
11 16
12 5
12 5
5 7
2 7
11 25
11 19
14 7
5 23
7 7
5 7
4 5
4 4
2 5
4 5
0 0
7 16
0 4
7 12
0 18
4 9
9 4
11 5
14 19
5 4
2 7
5 2
14 0
7 9
7 7
0 2
9 4
2 11
7 9
16 5
2 11
9 11
16 2
12 0
7 5
2 9
5 5
12 0
14 12
5 5
5 4
12 4
14 9
7 4
4 4
12 0
19 7
9 4
11 18
5 2
9 19
9 12
19 26
12 2
7 4
11 12
9 7
5 21
7 4
2 7
4 4
14 9
2 12
7 5
0 12
7 12
12 12
11 7
5 14
9 18
14 12
4 7
4 2
0 2
4 11
11 0
2 7
7 5
7 12
14 2
9 9
7 5
5 5
11 11
7 9
7 2
0 5
14 7
9 11
12 11
2 14
12 4
12 0
12 2
2 12
5 7
2 4
4 5
5 0
4 9
9 5
0 7
14 5
5 18
7 4
4 7
5 14
12 11
12 12
9 0
5 4
16 7
5 14
7 16
2 5
2 5
9 5
12 9
4 0
5 5
9 14
19 0
5 11
5 12
0 2
14 12
18 4
18 2
21 4
16 0
25 12
11 5
14 4
11 18
4 7
4 16
9 5
21 7
11 2
12 2
14 5
18 7
4 11
11 9
16 12
7 7
11 12
2 19
4 2
7 4
0 0
16 4
5 4
2 0
9 19
14 2
7 4
11 4
11 2
5 9
12 2
5 14
19 7
11 4
18 4
9 9
9 0
5 5
21 5
2 0
2 4
7 2
18 12
26 5
5 14
16 5
16 18
11 0
11 5
2 4
4 0
11 9
4 9
19 12
14 16
14 4
18 11
7 9
16 4
5 5
5 4
4 0
9 2
7 2
9 5
9 12
14 5
16 11
12 4
5 9
7 9
5 2
18 4
14 14
21 11
5 9
4 11
4 9
5 5
0 12
4 12
2 5
0 11
5 0
5 9
19 4
5 5
9 5
4 5
12 4
2 14
5 0
0 7
11 2
18 5
5 0
16 2
11 0
12 4
11 9
12 12
0 12
0 4
4 12
2 7
4 14
5 7
0 14
11 2
11 5
7 9
12 12
7 9
9 11
7 12
19 7
21 5
7 11
4 5
4 5
35 12
12 14
21 12
9 14
2 12
19 11
7 14
11 5
4 4
12 11
19 12
0 5
2 2
11 5
7 4
4 0
4 7
2 7
11 9
5 5
19 4
23 9
16 0
7 4
7 26
7 7
26 9
12 11
9 19
9 16
9 5
9 2
12 7
11 14
25 5
2 9
4 9
11 25
11 9
4 12
2 5
14 14
5 9
5 4
5 9
14 2
2 2
7 5
2 0
11 7
7 7
7 2
2 11
4 7
4 4
4 5
0 0
7 5
7 4
5 4
14 12
2 11
11 7
11 2
7 4
5 7
7 4
5 5
2 2
2 9
5 7
7 12
4 7
2 12
11 4
5 4
9 7
5 4
5 7
9 5
5 11
4 7
7 7
7 5
7 2
7 2
4 7
4 5
9 7
11 12
18 4
18 7
9 12
11 4
7 12
5 12
5 9
5 12
12 9
16 5
18 9
7 11
11 11
12 9
4 7
5 12
12 18
4 14
5 11
9 23
11 5
11 9
7 5
5 9
4 5
4 11
4 26
4 14
7 16
4 7
2 5
5 12
2 2
7 11
2 5
9 4
5 5
5 9
2 5
4 11
4 7
11 4
4 2
5 0
2 7
11 9
7 9
5 18
4 0
4 4
9 9
18 2
18 0
7 5
7 5
7 2
7 16
2 7
14 4
7 12
11 9
7 5
12 9
2 7
7 5
25 4
16 2
30 9
19 12
4 21
7 9
14 11
4 4
9 7
2 4
0 7
5 18
11 4
14 2
9 0
9 18
0 19
11 16
14 9
0 12
7 5
7 4
11 18
9 9
5 12
4 12
2 21
4 5
9 5
2 7
14 0
7 5
5 19
4 9
5 4
9 0
18 12
9 0
11 11
2 9
5 16
2 7
4 9
18 19
9 12
19 4
0 7
7 14
7 11
5 7
7 9
21 7
4 4
4 5
11 4
9 5
12 5
16 16
18 12
7 7
14 4
12 5
7 4
5 12
7 5
11 9
21 16
0 2
11 5
18 12
4 14
4 0
11 11
2 5
9 2
7 9
2 11
4 7
5 5
11 4
9 16
25 9
4 5
7 9
9 4
5 4
14 5
5 4
2 4
9 4
0 5
18 5
4 12
5 5
4 5
9 7
23 5
4 12
7 9
0 4
11 18
0 12
4 4
5 5
9 2
7 7
5 9
12 4
16 4
12 2
4 11
4 9
2 5
7 2
5 4
7 7
7 4
2 5
7 5
12 11
9 11
0 12
2 14
14 16
7 14
7 16
2 7
2 11
9 16
2 19
5 4
2 4
12 4
12 5
7 16
9 7
7 9
5 4
5 18
9 7
7 9
0 7
16 21
2 18
14 7
5 9
2 9
7 4
9 9
12 4
12 4
2 14
9 16
7 11
0 4
4 9
4 11
4 11
14 5
11 11
9 12
7 16
7 11
4 2
12 5
0 7
12 2
2 5
2 4
11 7
5 14
4 2
12 11
4 9
14 11
2 28
4 5
5 9
2 5
4 5
5 4
5 14
2 19
12 11
12 5
23 7
14 14
12 16
16 5
18 12
19 11
19 2
5 4
4 7
16 2
7 9
4 9
9 14
9 5
9 0
21 0
14 5
18 2
14 7
7 4
7 7
2 4
5 5
9 16
5 14
4 9
5 16
12 14
14 16
2 2
23 0
12 9
16 5
11 7
5 9
12 5
12 0
9 5
5 7
9 5
5 5
7 0
0 9
7 0
5 9
9 5
4 2
11 5
0 7
2 12
5 2
0 9
0 5
7 7
4 7
2 11
2 4
5 16
4 18
2 12
2 2
7 0
2 2
2 4
7 4
9 7
5 5
14 7
4 5
2 2
4 5
7 11
5 16
7 5
4 18
9 7
5 2
4 0
9 5
2 9
2 4
2 12
0 14
2 12
0 19
4 4
7 5
0 7
7 5
2 7
4 2
4 9
4 7
2 11
4 2
0 4
9 2
7 0
4 2
5 4
12 11
9 18
5 4
5 7
0 7
18 7
12 5
0 11
9 23
5 4
2 4
5 7
9 7
0 9
5 26
14 7
7 16
2 12
4 7
2 4
4 7
23 4
11 2
16 11
9 9
0 9
4 9
12 4
4 9
4 14
5 11
2 7
7 9
4 11
4 7
7 14
5 16
4 5
2 7
5 4
7 9
9 2
19 5
5 5
4 16
2 7
4 4
7 5
11 7
2 4
7 5
2 16
2 4
5 5
16 11
11 7
12 2
16 7
7 4
4 7
5 9
12 4
5 4
4 2
7 9
7 5
16 11
21 0
11 14
9 4
5 12
4 5
9 14
14 4
5 7
12 7
14 11
9 5
5 4
5 2
2 2
9 5
4 2
4 11
11 9
5 2
4 0
5 2
9 4
9 5
9 5
9 2
7 7
12 11
5 2
7 14
4 2
7 11
7 18
4 2
16 4
11 4
5 9
0 11
5 2
2 4
7 4
4 9
4 4
5 7
4 2
18 7
21 4
9 4
7 12
9 18
7 16
14 16
2 0
11 9
5 5
5 9
5 2
9 7
5 2
4 0
4 4
7 18
9 19
11 2
11 2
4 16
9 19
21 11
12 0
9 4
5 0
5 9
9 11
4 0
12 0
5 9
4 7
9 11
0 12
14 9
9 5
5 11
4 11
11 7
16 0
14 7
5 14
9 9
4 21
4 4
11 11
2 9
2 11
5 16
7 11
2 2
16 11
5 4
9 5
5 0
2 2
4 2
11 5
9 9
2 4
7 7
0 11
11 5
7 4
11 18
2 18
2 2
2 4
7 12
11 7
4 14
7 9
5 0
9 7
9 9
14 7
4 18
4 14
11 9
12 0
5 5
5 7
4 4
2 11
5 11
2 9
0 4
12 5
18 7
7 2
19 2
2 11
4 5
9 7
2 2
0 4
4 5
2 11
2 4
0 0
5 2
7 4
5 7
12 7
9 14
2 11
5 5
5 14
2 0
7 7
9 4
12 4
9 4
7 7
5 5
4 5
9 5
11 5
9 2
2 4
9 12
4 4
2 9
16 7
2 5
4 0
4 5
4 2
4 21
2 4
11 4
5 4
2 14
0 4
5 5
0 0
2 2
4 7
0 14
4 2
4 11
0 5
4 9
4 14
19 9
5 16
9 7
7 12
5 7
12 14
0 12
7 9
0 11
7 12
5 9
5 2
0 9
2 18
2 2
2 2
5 9
2 7
5 7
4 7
5 7
5 2
12 0
5 9
7 9
11 5
14 5
4 5
2 11
5 7
4 9
5 14
2 9
0 7
4 9
4 4
11 7
16 2
16 7
7 0
11 12
12 16
5 11
14 7
16 9
9 0
12 7
12 12
12 4
9 9
14 4
4 2
23 11
11 12
5 7
7 5
14 4
4 4
5 0
19 7
11 9
7 12
11 5
11 9
7 5
11 4
5 2
9 12
4 4
12 4
16 18
4 11
2 7
14 4
5 0
9 2
16 11
12 2
4 9
2 11
0 7
16 7
5 14
4 2
2 14
2 2
5 11
5 7
2 9
12 5
2 9
11 5
2 0
9 12
11 0
9 5
7 4
9 4
5 7
2 2
14 4
0 4
11 7
11 12
2 5
5 9
2 4
2 4
2 5
4 12
11 5
12 2
0 5
2 7
0 12
5 5
4 9
0 12
7 11
9 11
4 18
5 9
11 7
2 5
9 7
9 4
2 11
16 4
0 4
9 5
0 5
4 2
11 11
7 2
2 4
2 4
7 2
5 9
11 0
14 7
11 0
2 7
2 5
11 7
7 0
9 4
0 7
4 5
2 2
4 2
18 16
5 5
12 5
5 4
7 4
4 7
11 2
12 0
2 9
4 11
11 4
9 7
5 12
4 19
5 12
7 12
11 16
4 5
4 4
7 11
7 4
5 18
4 11
4 5
2 4
11 2
0 4
5 0
5 4
7 2
9 2
4 2
11 12
2 2
4 5
2 2
4 12
11 5
2 7
2 2
19 5
4 4
7 5
4 7
2 0
4 0
4 2
0 12
5 2
2 9
11 5
11 18
4 16
11 14
23 9
16 9
7 5
4 2
11 11
4 12
9 23
14 2
7 7
5 7
9 4
5 5
0 5
2 14
12 5
5 5
0 11
5 7
4 7
0 16
12 4
0 4
11 7
9 5
5 9
5 0
7 0
12 11
14 4
4 14
7 11
7 4
12 2
5 11
9 7
7 7
11 5
11 7
16 14
4 14
14 5
4 11
2 11
7 7
12 11
4 9
9 0
9 5
5 14
4 14
9 12
5 12
2 4
5 5
12 0
7 7
12 2
16 4
5 11
9 5
12 2
0 2
12 5
0 4
12 2
14 4
4 11
16 4
5 5
12 4
14 5
11 5
4 4
4 9
4 4
4 7
0 9
4 2
16 2
7 2
16 0
16 12
7 11
4 9
5 11
0 18
18 11
11 16
0 14
4 14
16 2
12 9
5 0
11 2
11 7
5 5
7 12
5 5
11 11
5 9
0 5
12 9
2 9
2 5
14 12
0 2
7 7
5 11
7 5
7 7
7 11
4 9
0 2
12 9
4 2
7 2
9 4
2 4
5 4
0 2
2 7
2 5
5 7
12 4
5 5
14 19
16 12
23 0
16 14
14 9
4 19
7 7
4 7
2 0
7 5
11 0
7 2
14 5
11 0
16 2
12 14
7 2
4 7
5 0
0 0
11 5
2 2
23 12
9 0
2 0
14 9
18 5
4 11
11 0
4 4
4 11
4 7
4 9
2 7
5 7
5 5
0 2
0 7
7 9
7 11
14 11
9 11
7 5
9 5
2 12
7 9
7 7
9 4
14 7
9 4
4 4
2 0
7 2
2 2
11 2
5 16
4 12
11 5
4 2
2 2
4 5
4 7
7 4
4 5
5 9
12 2
9 7
9 7
11 5
0 2
5 5
0 7
12 11
5 9
7 12
4 5
12 9
4 12
5 7
9 16
23 9
18 11
30 11
2 4
9 9
7 4
18 5
0 11
5 7
4 19
11 5
4 12
4 11
7 5
2 4
12 9
5 5
4 2
5 5
4 2
2 7
2 4
7 2
5 5
4 4
4 2
14 2
16 4
5 2
7 0
11 7
5 12
18 14
11 23
9 7
14 11
4 7
9 2
14 11
12 7
7 7
5 4
19 11
16 7
25 7
5 2
5 14
11 5
11 4
19 4
9 12
7 9
11 4
4 9
7 2
5 4
2 14
4 21
9 7
2 18
2 9
2 12
2 2
7 14
0 9
2 9
0 2
2 4
7 9
5 5
0 2
5 2
4 7
12 5
16 2
9 2
2 0
9 0
9 0
7 4
2 4
16 7
9 11
12 14
0 14
16 5
2 2
0 7
0 9
16 4
4 2
5 7
9 2
5 11
16 2
5 2
5 7
12 4
5 5
14 5
4 7
7 2
2 2
2 0
14 4
2 7
12 4
7 2
9 5
5 2
4 16
0 5
2 21
0 7
4 11
5 5
2 14
0 4
0 9
7 5
0 4
4 5
16 5
16 4
9 9
5 4
4 9
4 9
2 14
9 9
11 5
7 7
5 11
9 12
7 11
2 7
4 7
5 16
4 5
5 2
2 11
5 7
7 11
0 7
4 7
0 7
4 9
4 5
7 4
5 7
12 11
11 12
11 14
9 14
7 12
7 2
7 4
7 2
0 9
0 7
2 5
12 28
5 21
5 21
4 18
5 5
14 11
5 4
4 11
7 16
0 7
7 16
4 7
5 0
23 14
14 2
9 11
4 2
7 2
2 5
2 4
2 2
4 5
16 2
2 4
9 0
5 11
7 5
9 0
5 5
9 0
4 4
9 12
12 9
0 5
7 4
5 4
4 0
5 7
12 4
5 0
11 4
14 4
9 5
4 2
14 4
5 2
2 4
7 4
7 0
5 4
9 5
14 7
5 2
14 4
4 4
2 0
4 2
7 4
4 5
4 9
0 5
5 0
11 12
4 4
2 9
5 2
9 9
4 0
5 2
7 4
9 0
32 5
12 4
16 9
0 9
12 2
4 4
9 2
7 5
2 9
4 7
0 2
12 9
4 4
7 5
4 7
0 2
2 12
4 5
9 4
7 7
4 5
7 7
11 9
7 5
0 2
9 5
4 5
7 18
7 5
7 9
11 2
16 5
7 0
5 2
14 7
2 11
7 2
0 0
5 4
0 4
4 0
9 5
4 14
9 7
12 12
4 4
2 9
7 5
11 0
9 7
11 11
9 4
12 16
9 5
11 12
4 5
23 11
11 5
7 5
12 5
11 4
16 4
7 0
9 7
5 2
12 12
23 4
7 7
16 2
7 4
0 9
5 11
4 2
4 2
5 5
5 9
7 9
5 14
5 7
2 4
0 11
0 11
12 4
4 7
4 11
11 0
16 4
12 5
0 2
4 2
4 4
4 5
4 5
7 5
11 9
2 7
9 12
23 2
5 9
5 5
4 19
2 11
9 9
7 11
4 7
2 7
2 5
5 4
0 7
4 12
5 18
0 18
16 0
5 12
2 2
7 4
4 4
2 5
16 11
2 9
4 9
2 14
7 11
7 4
4 5
7 0
5 4
0 14
9 7
0 5
7 18
11 9
2 16
14 4
12 5
12 2
0 4
14 11
7 11
16 5
7 7
21 11
4 5
11 14
4 12
7 11
7 2
4 11
18 11
12 11
9 4
12 0
7 0
19 14
5 2
7 5
11 0
12 4
5 4
11 0
2 9
14 11
7 4
5 5
7 4
9 2
7 5
9 7
4 2
5 7
12 7
4 5
5 5
7 9
7 16
11 2
5 7
4 2
0 5
5 2
2 5
4 5
5 9
5 2
11 2
5 4
4 4
0 18
2 12
14 9
9 2
2 5
0 7
0 5
7 12
9 12
7 0
0 7
2 2
2 5
4 7
11 7
4 7
7 2
4 9
4 4
5 9
12 5
7 2
5 0
7 4
4 2
4 4
7 4
5 7
11 9
14 4
11 7
2 4
0 0
4 9
7 0
7 5
9 5
16 4
11 9
11 2
2 4
4 7
9 4
7 5
4 2
0 7
11 14
11 7
12 7
4 11
5 5
11 5
0 11
11 14
2 7
16 14
5 7
4 7
4 2
7 5
7 5
4 11
12 12
0 11
11 9
7 7
9 9
4 0
12 11
16 2
14 9
7 2
9 7
11 4
4 18
4 7
2 11
7 11
11 12
4 7
2 9
12 7
4 4
5 5
2 0
4 4
11 11
4 11
4 5
16 5
14 2
5 9
7 5
11 5
18 7
21 7
12 5
12 12
9 18
5 14
5 7
16 4
14 14
7 12
2 14
16 11
14 4
7 4
4 5
11 4
11 11
4 5
4 11
14 7
9 5
5 9
7 9
11 4
12 4
9 2
7 4
9 2
9 0
0 0
5 4
0 5
0 5
4 2
7 4
14 7
4 0
4 0
4 4
12 4
18 0
4 2
4 2
7 4
2 2
5 5
7 5
4 2
5 4
9 4
9 2
21 2
5 7
4 2
7 7
7 2
9 5
7 4
7 11
11 9
11 18
11 11
12 4
9 4
7 2
9 4
5 2
4 2
7 7
5 5
2 0
5 4
9 7
11 7
2 4
5 2
5 0
0 7
0 4
0 9
4 0
0 4
2 2
4 0
4 7
0 4
5 5
4 7
9 0
11 5
11 2
11 5
7 2
11 4
12 2
7 4
9 11
25 5
12 9
12 0
12 9
12 5
7 4
0 5
7 0
5 9
5 7
5 2
9 5
5 16
4 0
2 0
7 9
7 7
2 11
4 4
2 2
4 7
5 9
5 7
2 11
7 11
0 9
11 4
5 14
5 2
4 11
7 5
2 2
4 7
12 11
5 5
5 7
2 14
4 7
5 4
2 16
5 2
5 5
2 11
2 19
7 7
4 11
4 5
4 4
7 4
0 2
2 2
4 0
5 4
0 5
0 2
11 12
2 9
4 4
11 5
21 12
11 2
12 9
5 0
7 11
7 5
11 0
12 4
5 7
12 7
0 5
4 12
2 9
2 5
7 4
2 11
21 19
14 12
16 19
11 5
12 5
12 12
11 4
4 5
5 11
19 7
11 4
7 19
0 11
11 14
9 19
4 9
7 14
2 14
4 5
11 5
11 5
12 11
12 9
14 7
5 12
4 5
18 7
4 7
7 2
7 11
0 9
5 5
5 0
9 9
12 2
12 4
14 4
5 4
7 7
2 5
12 9
21 2
7 19
4 18
9 5
5 11
5 14
18 7
11 5
9 2
5 9
5 4
7 12
12 9
21 4
11 5
4 5
2 5
4 9
9 11
5 14
4 18
0 2
4 16
7 11
9 2
2 7
7 4
2 4
5 0
4 4
4 7
4 11
7 14
4 4
4 5
9 0
5 5
7 5
9 0
5 5
14 4
5 2
9 2
18 4
7 4
11 4
11 7
4 2
12 2
7 2
11 2
7 5
18 7
4 5
5 14
2 0
7 2
7 4
0 4
4 11
7 2
9 4
11 2
9 2
4 11
7 7
2 7
11 9
9 4
2 4
2 5
9 7
9 9
5 5
4 5
5 9
0 11
2 18
4 9
9 19
4 0
4 14
2 9
16 5
4 7
2 5
2 11
0 16
2 21
7 4
5 7
4 0
7 12
7 4
5 14
5 7
2 14
14 4
7 5
5 5
9 4
2 14
5 11
4 4
2 11
4 2
0 11
2 4
11 5
4 7
4 19
2 18
12 12
2 11
0 9
4 7
7 21
9 16
19 9
18 5
19 11
0 9
11 12
2 9
7 14
2 14
7 23
0 18
7 2
7 4
11 9
7 2
7 5
7 0
9 2
14 4
4 9
21 7
11 5
4 12
0 9
2 4
16 5
4 4
18 5
4 11
4 11
21 4
16 7
5 9
0 9
9 2
9 5
28 9
12 2
4 7
11 5
12 5
16 2
4 2
9 5
11 4
9 5
7 5
9 5
5 2
12 5
4 0
11 9
7 9
9 9
5 14
2 5
4 12
9 7
4 11
5 11
5 11
2 4
2 7
2 2
0 0
7 7
0 0
4 9
2 9
4 5
7 7
12 7
11 9
7 7
2 14
4 5
5 9
7 5
5 9
5 7
0 5
0 5
2 2
7 7
9 11
5 4
2 12
2 9
2 11
2 9
12 7
4 7
2 4
7 11
5 4
7 9
2 7
4 5
2 4
9 4
2 4
4 5
0 11
5 12
0 7
9 14
7 7
0 4
7 9
4 0
16 11
4 18
9 5
7 9
4 2
14 5
2 2
2 5
4 16
0 14
2 16
7 9
2 18
2 4
4 5
5 5
7 9
2 7
7 4
4 0
5 11
5 7
5 23
5 25
4 4
2 11
9 9
7 5
7 11
2 2
0 9
5 5
9 0
7 2
9 5
5 7
7 0
4 9
9 9
4 0
12 2
5 4
5 11
5 14
11 4
4 7
5 7
5 0
9 11
7 5
4 7
4 0
9 4
2 7
9 2
9 11
4 16
14 4
5 5
9 4
0 7
7 2
7 0
4 0
7 9
0 11
0 7
5 11
4 2
11 5
2 5
4 0
4 7
0 5
2 7
2 19
7 7
0 11
5 4
0 2
4 7
4 11
2 14
2 4
5 7
7 11
5 0
0 2
4 12
4 2
2 11
2 9
2 14
7 16
2 9
14 4
9 9
5 4
2 11
0 4
4 2
2 7
0 9
7 2
7 11
11 14
12 2
2 5
14 0
5 9
4 7
4 16
5 7
7 4
5 19
19 7
2 7
5 9
5 14
4 5
9 4
7 2
7 7
2 14
4 2
0 4
7 4
4 2
7 16
4 9
7 9
7 4
4 2
14 19
9 5
9 21
5 4
9 5
7 18
4 9
2 16
0 4
2 11
5 11
2 11
0 2
9 12
2 4
4 14
2 4
9 5
0 2
12 5
7 2
14 7
2 11
5 7
2 4
0 12
5 5
7 9
5 2
5 7
0 5
9 5
14 0
5 5
7 5
11 7
14 2
5 4
14 0
7 9
11 2
7 5
2 9
14 12
5 7
12 2
4 4
9 14
16 4
7 5
4 0
5 11
2 12
9 4
4 5
2 5
4 7
4 5
9 4
7 5
5 2
7 5
0 5
0 11
7 0
5 7
5 4
11 2
14 4
0 5
0 7
4 9
2 5
0 2
2 5
0 2
4 5
2 12
2 0
2 2
9 5
0 4
4 12
7 4
7 4
4 11
2 7
4 7
0 5
2 9
5 0
4 2
4 4
4 2
4 2
2 11
2 4
0 5
2 2
2 5
0 0
2 5
4 11
2 5
0 5
2 5
0 9
2 2
12 7
14 9
2 2
0 7
7 4
2 4
2 4
0 7
2 5
5 5
2 5
9 4
11 12
0 2
4 2
4 4
2 9
5 4
2 4
0 11
0 16
2 28
7 19
5 7
0 11
2 2
0 5
0 11
11 5
7 12
4 11
2 2
2 5
2 7
7 2
5 14
4 2
5 9
7 18
5 7
2 5
4 0
4 0
4 2
9 5
2 14
9 5
4 5
4 4
2 0
4 9
11 5
2 5
11 0
4 9
5 11
4 5
4 2
2 9
0 18
5 2
5 9
9 2
7 0
9 9
4 14
2 4
2 9
4 4
11 9
5 4
9 9
12 2
7 5
5 2
5 4
5 14
9 4
9 9
11 4
9 2
7 2
5 0
14 2
4 5
4 12
11 5
11 9
4 11
5 0
0 14
4 11
4 4
5 9
4 9
12 2
2 9
7 0
5 7
11 0
2 4
12 5
5 2
0 5
11 11
7 12
5 2
0 5
14 2
2 4
11 5
9 12
5 11
4 12
4 2
4 9
7 9
9 7
16 14
12 7
2 7
0 4
5 2
5 5
2 7
4 0
4 5
7 7
16 5
9 5
16 4
5 5
14 9
12 2
9 7
0 9
0 4
5 4
0 16
4 18
0 5
7 12
9 2
7 4
2 2
16 2
9 5
19 7
4 5
2 4
5 12
4 5
12 5
9 2
4 5
5 5
9 7
7 0
11 2
7 5
2 9
2 7
7 0
4 7
4 7
4 9
7 2
9 2
9 2
4 11
7 4
5 7
0 16
11 14
4 2
4 5
5 0
5 11
5 2
4 0
5 5
4 4
2 2
4 5
2 14
0 12
5 5
2 2
9 4
4 4
19 7
4 12
0 2
0 12
0 7
5 14
4 9
5 0
9 2
4 5
4 4
14 5
5 7
2 7
11 9
2 5
7 7
4 11
5 5
2 7
0 9
2 0
5 5
2 4
0 4
0 9
2 7
2 7
7 0
5 4
5 4
2 12
4 19
0 4
9 12
7 2
11 11
4 5
2 0
9 0
11 7
0 7
7 14
5 7
11 11
4 4
7 5
0 7
4 14
2 9
5 5
4 5
14 2
7 4
4 2
7 4
4 7
9 0
0 5
9 7
5 12
2 11
5 0
7 9
4 2
7 0
4 11
9 5
7 4
2 2
5 12
4 4
7 5
7 5
11 4
11 9
14 5
4 5
2 11
2 2
0 11
4 0
2 4
18 0
7 5
0 4
2 0
4 7
2 2
7 11
14 9
5 5
2 7
2 12
16 9
0 4
12 4
2 12
2 5
12 11
4 0
18 11
9 14
4 2
5 4
11 0
4 11
4 5
18 2
4 2
5 2
11 12
14 9
2 5
5 7
0 7
7 11
11 4
11 14
2 5
2 2
7 7
7 0
5 5
2 0
5 4
0 7
18 4
5 5
0 7
4 7
2 16
5 0
5 2
12 4
2 2
7 0
4 9
7 9
16 4
5 2
0 0
9 0
4 0
14 5
7 7
18 2
7 4
4 11
7 9
7 4
2 2
7 2
9 2
18 0
5 5
5 0
5 4
7 2
7 2
0 12
2 11
7 5
7 0
4 9
5 4
5 7
7 11
2 5
5 7
4 4
11 2
4 7
2 5
7 2
0 7
0 5
0 7
9 9
0 0
2 5
5 2
0 2
11 4
4 5
2 2
4 4
5 12
11 2
5 5
2 9
9 2
0 0
2 7
5 5
7 2
4 5
11 5
2 9
9 5
16 4
2 2
7 9
2 5
5 5
11 9
4 7
11 2
9 4
5 9
2 2
2 12
5 9
5 19
4 4
5 5
5 5
4 12
5 9
14 11
9 9
11 7
7 2
5 12
4 5
4 2
4 5
2 0
9 4
5 12
9 14
4 11
2 14
4 2
2 14
0 2
4 11
18 5
9 9
5 4
4 5
7 7
0 9
9 4
5 9
4 2
7 16
7 5
16 9
11 9
4 0
0 11
7 0
18 4
26 11
16 5
5 5
12 9
5 11
7 4
25 4
7 7
7 4
4 9
14 2
4 0
12 11
4 5
9 16
12 2
5 2
9 5
11 12
9 11
4 0
2 9
11 5
4 2
5 11
7 11
7 5
2 5
5 5
7 2
7 11
11 7
12 7
7 16
12 5
16 7
9 4
2 9
0 14
0 5
9 9
2 9
5 2
14 7
7 5
9 19
4 7
5 9
5 7
7 11
5 5
4 0
9 18
12 7
9 5
0 7
4 5
5 5
5 21
7 18
9 7
23 11
4 9
4 7
0 2
9 7
9 14
11 2
5 2
5 7
9 7
7 5
2 4
2 2
4 7
12 4
9 5
9 0
2 2
19 5
12 7
9 11
12 12
23 9
11 16
4 4
11 4
4 7
12 2
7 16
7 2
4 9
2 5
2 7
5 14
14 12
7 16
23 16
5 2
14 4
9 4
11 4
14 2
14 5
7 5
7 0
9 9
14 7
5 14
0 9
0 4
7 12
18 11
18 9
5 25
12 11
12 5
7 12
2 2
14 12
2 5
5 5
19 14
4 9
14 9
14 11
7 12
4 12
4 2
14 9
4 5
5 18
11 16
2 7
9 5
12 4
7 4
19 12
16 7
5 4
5 2
4 11
9 4
4 11
5 12
16 19
18 14
12 21
7 5
9 4
4 7
2 18
7 12
4 7
7 9
4 4
11 7
5 7
2 4
5 4
7 2
2 4
9 2
7 4
0 9
11 9
2 9
5 12
14 7
0 16
4 11
5 11
12 2
2 2
5 7
11 12
7 14
4 14
11 7
2 2
2 4
4 11
0 14
5 4
12 18
16 7
9 11
11 0
4 7
11 4
14 11
21 4
4 4
7 7
5 5
12 0
7 5
5 7
0 2
2 0
2 2
2 2
4 19
7 5
7 5
9 5
18 5
9 4
14 0
16 12
11 12
11 14
4 2
16 9
2 4
5 12
9 2
12 12
5 9
4 9
4 9
0 2
7 7
4 14
12 5
5 25
0 5
5 12
19 0
4 4
14 11
16 9
2 9
11 5
4 12
12 11
9 7
5 14
2 11
4 5
2 4
7 7
4 2
9 5
9 4
2 5
4 12
7 4
5 11
2 9
4 7
5 7
2 7
0 14
4 4
7 5
11 12
0 12
9 12
4 16
7 11
2 2
7 0
5 0
5 11
4 12
4 5
9 7
11 4
0 4
7 9
2 4
4 5
12 11
16 11
9 5
4 5
9 16
2 18
2 16
14 14
2 21
11 7
2 7
11 4
4 9
4 4
7 9
5 5
7 4
16 11
18 2
4 12
9 14
5 2
9 5
14 4
11 7
19 5
12 11
14 0
5 23
7 7
16 14
2 11
4 4
7 4
2 2
18 16
4 11
5 7
14 14
7 18
14 14
5 11
9 16
5 11
5 9
11 5
5 7
12 7
11 2
11 7
5 12
4 14
4 5
7 9
5 12
16 2
5 7
14 2
9 4
7 5
7 2
14 7
5 0
5 5
4 2
11 0
7 2
12 7
2 2
11 14
5 4
12 11
2 14
14 2
12 7
12 11
9 14
11 4
12 4
0 12
7 9
9 4
11 9
0 9
4 2
0 5
4 4
7 11
4 5
5 4
14 4
2 7
7 11
2 4
9 19
5 9
5 11
0 16
0 7
4 5
2 14
12 9
4 12
4 7
0 5
2 11
12 5
7 11
4 18
7 12
2 14
0 7
5 4
4 4
2 4
4 4
2 4
9 2
4 4
7 2
0 14
11 9
5 5
5 9
5 7
7 4
5 5
11 0
11 11
25 2
12 11
5 11
4 14
12 9
4 14
5 9
9 2
9 11
9 5
16 5
11 5
11 14
7 11
7 9
4 4
2 11
5 11
12 7
9 5
4 11
11 19
7 12
2 5
0 11
0 5
9 4
0 14
7 18
4 2
2 12
7 7
9 12
7 18
4 7
0 11
4 7
2 21
2 23
5 21
2 23
11 4
2 5
11 7
4 12
7 7
7 4
9 5
7 0
11 5
5 4
7 4
7 9
19 7
7 23
5 14
7 11
12 9
7 4
9 2
14 5
14 7
5 9
14 5
5 4
2 2
4 4
7 19
5 0
5 12
4 7
16 5
5 2
0 9
7 9
5 9
16 9
7 9
16 4
9 5
9 2
2 5
0 7
9 11
5 5
4 2
7 7
11 14
14 11
7 2
12 5
12 2
5 4
5 2
5 7
7 0
12 2
9 11
9 4
11 9
14 5
12 2
4 4
7 0
2 4
4 2
9 9
5 23
9 4
14 7
5 2
4 19
5 7
9 11
7 9
11 18
7 9
4 9
5 2
2 11
2 0
5 4
7 7
7 16
4 14
7 2
4 5
2 5
9 14
12 7
14 16
5 7
2 21
4 11
5 5
11 18
7 0
12 5
5 11
7 14
12 4
4 4
5 0
5 7
5 11
7 16
9 2
7 5
5 4
7 5
0 9
5 7
7 4
12 4
11 4
4 2
11 5
5 4
5 0
9 4
2 14
4 2
11 5
5 18
21 4
7 18
7 0
9 2
4 0
9 9
12 7
18 4
11 9
19 0
12 4
9 12
11 11
5 2
12 0
0 4
11 0
5 9
7 5
2 5
26 0
11 0
9 0
11 2
7 14
4 9
12 18
7 12
4 4
11 12
5 12
2 12
0 9
5 7
5 12
7 11
11 4
2 2
14 9
4 9
7 5
5 11
19 2
9 11
7 4
4 2
7 5
9 18
7 2
0 5
7 0
7 4
5 2
18 4
2 4
5 0
0 7
4 0
14 4
5 4
5 4
7 5
11 0
2 4
12 4
12 4
16 2
19 19
12 9
5 9
11 4
12 4
11 5
5 4
16 16
5 9
11 5
2 7
5 9
18 0
11 2
16 14
0 14
18 11
5 5
4 4
4 7
4 9
4 7
5 2
2 4
0 4
2 9
0 4
0 11
7 2
4 11
11 0
5 9
0 9
4 5
18 4
4 4
7 16
2 16
12 9
11 23
11 5
2 9
14 19
16 4
5 0
5 9
12 5
16 4
9 5
2 9
7 5
7 7
11 2
2 9
5 14
14 0
7 7
12 5
5 0
12 9
7 9
4 2
4 16
0 0
4 12
4 4
7 4
11 11
23 2
7 4
5 19
2 4
2 2
12 2
7 7
5 5
19 9
16 5
14 12
12 2
7 2
12 14
11 5
5 16
0 0
5 7
11 4
9 18
5 7
7 7
12 5
0 5
7 16
2 5
7 9
5 4
4 2
2 0
9 9
0 18
0 12
4 23
9 5
5 9
2 5
0 9
11 0
9 0
12 9
2 4
9 7
5 2
7 11
5 7
4 11
2 9
12 14
12 2
7 2
9 4
0 7
9 2
11 12
4 5
14 4
7 5
4 11
12 7
9 12
5 9
4 2
9 14
5 0
9 0
4 5
7 4
2 12
7 7
2 12
5 5
7 16
19 12
11 12
0 4
9 7
7 4
4 7
5 9
0 0
4 5
4 4
11 5
9 4
5 2
7 5
16 5
2 12
11 5
4 0
5 4
2 2
2 2
0 5
11 5
0 5
2 7
4 5
0 0
4 4
9 0
0 9
0 7
7 2
4 9
2 4
0 5
2 0
9 5
2 4
7 0
0 0
7 7
2 2
2 7
0 5
4 0
4 2
2 4
4 7
4 4
4 2
2 0
4 2
0 4
7 2
0 2
2 2
9 0
2 4
7 4
4 0
0 0
7 2
4 2
0 2
0 0
2 5
4 0
5 4
14 9
4 5
5 4
18 4
11 11
12 7
11 4
12 7
4 0
4 4
4 2
9 4
0 0
12 7
0 2
5 2
0 2
4 7
0 7
5 4
2 0
5 2
2 2
7 0
2 5
2 2
0 4
4 5
5 5
2 2
4 7
2 2
0 2
0 4
0 2
0 0
4 4
4 7
4 4
0 12
5 12
2 0
4 0
4 0
5 2
7 4
2 2
2 9
7 5
25 4
23 2
11 5
7 0
4 5
7 7
9 11
11 9
5 11
7 7
21 7
2 11
21 5
5 5
2 9
4 14
0 5
7 5
7 5
5 9
9 5
2 2
5 9
12 4
7 2
4 4
4 4
4 9
7 12
12 7
11 2
28 4
4 11
23 12
2 11
2 7
2 12
5 7
11 14
7 7
2 11
0 9
0 2
0 2
0 4
12 2
5 2
12 4
0 0
2 5
0 9
9 4
2 4
4 5
7 4
2 4
9 2
5 4
2 4
2 5
2 9
5 0
4 0
2 4
18 9
0 0
4 2
0 4
9 4
2 0
2 2
0 4
2 7
2 4
7 11
7 2
0 4
4 2
2 5
0 2
4 0
5 7
4 9
2 12
12 7
12 21
16 5
11 11
5 7
16 5
11 12
19 5
4 4
9 2
11 11
5 11
2 7
9 16
9 0
9 11
18 21
0 9
4 12
2 4
5 23
16 4
5 4
5 4
7 4
9 5
2 9
7 19
16 9
4 7
2 5
4 9
9 5
9 25
4 5
0 11
7 12
5 11
4 18
4 12
4 11
7 11
9 5
4 18
11 12
4 12
4 12
14 12
0 14
4 18
4 14
12 5
7 12
9 2
5 5
14 11
9 4
14 11
9 4
9 4
4 5
16 9
5 16
12 23
4 4
5 21
7 16
11 11
16 11
18 11
11 9
2 0
11 12
4 5
16 2
2 12
9 0
5 11
9 4
5 4
4 2
7 0
11 2
4 23
11 2
7 14
14 9
9 14
16 16
4 5
11 16
4 5
5 11
7 12
5 14
0 11
0 11
0 11
4 2
2 5
5 2
7 5
4 16
11 5
16 5
4 2
14 7
4 0
9 11
7 9
5 21
5 2
5 18
7 9
0 12
7 4
5 9
4 4
0 33
2 2
2 4
5 14
0 11
14 16
7 5
9 11
14 4
2 9
12 5
2 11
12 9
16 11
9 11
2 7
4 4
11 9
12 11
4 5
5 11
2 9
9 12
4 4
25 9
9 9
5 19
0 28
2 18
0 14
7 12
11 4
2 5
4 14
9 4
12 2
5 5
14 7
5 19
7 14
7 11
18 5
0 5
21 16
11 7
14 4
2 2
23 23
9 18
11 14
9 25
4 14
7 16
19 12
5 11
5 2
2 4
7 9
12 9
7 4
14 7
7 9
7 2
9 7
2 7
5 9
9 14
9 14
5 30
7 9
2 21
2 2
0 25
4 7
5 14
11 9
21 4
5 7
12 9
4 12
9 5
7 12
5 2
5 7
2 7
4 4
4 2
7 11
19 5
12 4
7 4
5 5
9 5
16 5
9 11
4 4
9 7
5 9
4 0
0 0
11 4
2 2
2 7
7 5
4 4
9 7
11 2
5 2
11 5
0 2
5 0
7 5
4 9
2 4
2 2
5 2
4 4
9 7
2 5
7 12
9 9
0 4
2 5
0 5
7 2
2 9
5 12
2 11
4 5
11 5
7 5
2 4
9 4
2 5
5 9
4 9
2 7
7 2
0 0
2 4
5 7
4 14
9 2
5 4
4 9
7 2
4 2
9 5
4 4
4 9
2 7
2 2
7 11
5 9
9 11
4 25
5 14
0 11
4 18
0 11
7 7
0 7
7 11
2 2
2 2
11 16
9 4
4 4
7 7
2 18
5 0
5 7
5 7
5 18
5 14
5 5
9 5
9 18
2 4
5 4
2 25
18 5
7 16
0 11
5 21
0 9
0 2
5 7
7 2
7 11
7 14
12 14
12 16
9 7
4 7
2 7
9 4
0 18
9 18
4 5
5 14
9 12
0 11
7 2
2 26
4 9
0 4
11 7
19 0
7 2
2 0
0 2
7 7
5 9
5 11
4 4
5 11
11 4
7 4
5 9
0 11
12 11
9 7
12 7
9 2
14 4
16 5
4 7
5 7
12 18
12 11
12 11
21 12
5 11
9 9
11 26
9 9
11 9
11 5
11 4
11 4
9 4
18 0
9 4
5 9
4 7
4 4
2 4
4 7
4 19
5 4
4 5
7 4
5 9
7 7
7 11
4 9
4 2
7 2
5 7
5 7
5 18
2 18
2 0
5 4
2 14
9 12
9 9
4 4
7 0
12 7
5 9
9 5
7 16
12 11
16 7
16 14
9 14
2 5
9 2
2 5
2 4
9 4
14 4
4 5
19 4
0 5
7 4
5 9
2 7
5 2
14 5
4 19
2 11
11 4
4 2
9 5
19 5
12 4
5 2
2 9
18 4
21 5
7 9
7 5
5 7
9 5
9 5
5 12
4 19
7 5
5 11
9 5
7 11
7 2
5 5
4 11
7 2
5 4
0 2
5 9
5 9
12 4
5 4
5 4
12 5
7 2
7 4
7 7
14 2
5 7
7 2
5 16
7 7
2 7
7 2
4 5
12 4
4 2
2 9
5 0
12 0
5 0
2 11
4 7
7 9
5 11
5 5
18 7
11 4
21 2
5 0
7 5
0 5
4 4
5 18
5 2
7 4
19 7
16 7
16 7
4 7
2 7
12 11
2 5
2 2
4 12
4 11
2 9
5 4
2 11
2 5
4 7
7 23
7 9
11 5
9 11
5 2
7 5
7 11
9 16
5 2
4 7
11 2
0 5
16 2
18 11
2 14
7 11
2 9
7 11
9 7
7 7
12 9
14 2
7 4
9 7
4 11
2 4
2 5
0 7
9 0
9 0
4 0
0 7
0 5
2 9
2 5
2 0
16 2
0 5
5 2
2 0
9 4
5 4
7 4
4 5
5 5
0 2
4 0
4 2
9 0
2 4
2 0
2 2
4 2
0 0
5 7
2 0
4 0
2 2
2 5
2 2
7 4
0 0
2 0
2 2
2 0
4 2
0 5
0 4
2 7
2 11
11 5
0 4
5 5
4 12
4 2
4 5
2 2
4 9
4 2
5 4
4 5
0 0
9 0
0 2
4 2
5 9
4 0
2 2
0 2
2 0
0 5
2 7
4 2
0 4
2 4
4 2
7 7
2 4
0 11
5 4
4 5
7 5
5 5
4 5
0 5
0 7
7 4
0 7
4 9
9 0
2 5
0 5
2 2
4 4
5 0
4 4
2 2
2 5
5 4
4 2
4 0
9 7
9 2
2 2
0 5
7 4
5 2
0 5
2 11
7 11
4 9
9 7
9 2
9 12
5 4
5 4
2 14
4 11
5 4
4 4
7 2
7 9
9 9
9 4
4 5
9 11
2 7
14 4
5 2
5 9
14 0
2 7
18 5
9 5
4 5
4 2
4 7
9 5
2 0
0 0
2 4
4 2
0 9
2 19
9 4
0 4
4 14
7 5
9 9
7 23
9 14
12 2
16 11
5 11
7 5
7 7
9 11
5 14
5 19
11 7
7 4
4 7
4 4
11 2
11 7
9 5
4 7
4 12
7 5
5 12
2 4
4 21
16 7
7 4
9 0
2 4
9 2
0 4
5 9
7 9
2 4
7 5
0 4
7 14
4 16
0 23
0 9
2 4
7 9
7 7
5 5
2 11
5 2
0 9
7 2
5 14
4 2
5 2
2 0
9 7
2 9
12 9
4 11
12 4
9 5
2 4
5 4
5 9
7 4
4 4
4 9
2 4
2 7
5 4
2 4
2 11
0 4
5 5
2 0
4 7
0 2
2 4
4 4
2 4
4 2
9 7
2 2
4 5
4 5
7 2
2 5
4 2
7 4
4 2
4 5
5 4
9 4
4 9
11 5
2 5
9 5
11 4
2 9
2 7
5 0
11 5
5 5
4 9
14 2
9 0
9 2
2 2
9 2
5 4
0 4
5 2
2 7
4 4
2 4
2 0
7 7
0 4
12 9
4 7
2 9
9 9
12 9
5 7
12 0
21 7
9 5
4 4
2 9
7 7
7 4
5 12
9 9
11 0
5 2
9 9
2 0
4 2
7 5
7 4
7 7
12 5
11 7
11 5
5 2
2 0
5 5
0 4
4 2
2 2
4 4
4 5
5 7
5 11
11 12
11 12
2 5
9 4
4 5
12 5
16 5
9 5
9 7
2 4
11 2
9 2
4 2
12 11
2 7
5 0
12 16
4 0
4 11
4 5
0 9
5 9
4 5
9 11
2 4
7 2
4 2
16 5
9 9
14 12
5 7
4 4
7 2
12 5
12 14
4 12
5 4
14 5
7 4
9 5
18 5
7 9
11 9
11 5
4 19
7 11
5 16
14 9
7 9
9 16
5 5
4 4
16 4
0 0
14 4
2 5
9 4
2 4
7 9
12 18
4 9
4 5
11 4
4 5
16 4
7 2
5 0
5 7
0 2
0 0
5 4
2 4
7 4
5 5
0 7
4 11
0 7
5 2
2 4
2 0
0 4
4 0
14 4
4 4
14 5
5 0
2 0
11 2
7 7
16 0
7 0
0 2
0 4
7 4
5 0
2 4
11 5
4 4
5 7
5 0
2 2
0 4
0 2
0 0
7 0
0 0
9 11
12 2
11 7
14 11
12 2
14 2
7 4
7 2
5 2
14 7
9 2
7 11
26 5
2 2
2 4
11 2
7 0
7 2
7 11
4 0
5 5
7 4
2 2
2 4
5 11
5 11
5 4
5 4
0 5
2 4
0 9
0 2
0 11
2 4
4 4
0 4
0 7
2 9
0 2
2 7
2 5
0 4
0 7
2 4
0 2
0 12
0 4
0 4
0 16
0 7
2 7
5 12
0 18
2 14
0 4
4 5
2 4
4 7
7 4
7 7
0 19
7 11
0 4
7 4
4 4
9 9
5 5
9 7
9 0
2 5
2 9
5 9
0 5
7 7
9 2
2 4
2 4
7 2
2 2
4 4
0 4
7 11
9 5
0 7
2 11
9 9
16 2
18 2
2 5
2 5
4 4
16 4
11 2
14 11
5 4
2 12
7 7
2 2
11 7
9 4
21 4
12 9
16 12
16 2
9 9
4 11
4 9
9 0
16 7
7 11
5 0
12 5
5 14
9 18
25 7
14 7
11 7
12 4
7 7
4 7
4 16
9 5
16 16
9 4
7 21
4 11
5 9
11 11
2 4
4 11
4 14
12 14
4 5
7 7
4 7
4 2
14 4
2 7
4 11
4 5
9 4
9 7
4 9
11 9
7 12
7 9
12 14
25 11
9 5
4 5
2 11
5 2
2 0
14 11
14 11
2 11
5 7
5 5
5 14
9 2
5 4
7 4
0 5
2 5
4 2
0 0
0 2
11 7
4 4
7 4
0 5
4 2
0 4
0 5
2 2
2 4
0 2
2 4
0 0
2 2
4 5
0 2
2 7
5 7
9 2
5 2
5 4
2 4
5 5
9 7
7 4
0 7
0 16
5 0
2 0
4 4
4 11
2 5
5 21
2 4
12 11
5 7
2 5
9 0
2 4
4 0
2 4
2 4
7 7
5 4
0 4
9 5
2 9
0 4
5 0
2 2
0 2
7 4
2 5
0 4
4 5
9 2
14 0
14 5
5 4
4 0
2 4
2 7
5 0
9 2
5 5
11 4
5 5
7 4
14 5
9 5
9 7
7 2
9 7
11 4
7 0
5 18
16 4
2 18
2 12
21 4
21 5
21 7
16 4
7 7
2 2
2 11
4 4
23 19
4 5
12 12
12 7
5 12
4 7
7 18
5 9
7 18
2 12
21 11
5 12
2 5
14 12
2 14
7 18
18 16
4 9
4 23
7 7
18 5
16 9
16 4
2 25
5 12
11 32
12 14
11 7
18 2
7 12
11 5
12 7
7 0
11 0
0 4
5 16
11 4
7 11
0 11
5 7
2 9
12 2
7 16
12 14
0 16
14 9
14 16
14 5
11 0
5 7
9 9
11 11
9 12
18 14
2 12
9 5
11 7
19 14
4 7
12 11
5 12
7 14
14 12
11 5
12 5
21 16
18 9
4 9
11 9
2 16
4 7
5 2
2 12
7 2
5 14
5 11
7 4
0 7
14 14
0 11
7 4
26 16
0 2
7 11
7 14
9 9
5 5
7 18
4 23
5 12
11 12
9 4
16 18
5 5
12 5
18 9
12 5
2 7
9 2
4 11
14 2
9 7
11 2
14 12
2 7
4 12
4 7
4 14
14 4
5 12
5 12
4 18
0 0
4 11
0 7
12 7
7 25
2 5
4 9
12 7
5 5
19 9
16 2
5 16
0 9
4 18
5 7
2 7
12 4
4 11
9 19
2 12
0 5
0 7
12 5
4 9
7 7
9 2
4 11
9 11
12 4
11 0
4 11
11 7
18 2
7 7
12 11
11 4
9 0
9 9
5 11
2 9
9 4
0 4
9 0
4 5
14 5
2 4
14 11
12 4
2 2
0 4
4 0
19 9
7 4
7 9
9 9
5 5
2 5
2 12
9 16
11 9
12 7
7 11
7 5
9 12
4 5
4 14
5 4
12 11
4 11
4 2
11 4
7 7
5 4
0 7
0 9
7 5
5 18
4 2
4 0
4 2
0 5
0 2
2 2
0 2
2 4
2 2
0 4
0 0
2 2
5 0
0 5
0 0
2 2
2 12
4 7
11 11
7 11
16 4
21 9
9 5
5 7
7 4
5 11
5 5
4 5
4 5
5 14
7 9
0 12
5 5
9 11
11 7
0 7
2 12
2 0
4 2
4 14
23 7
14 7
0 4
0 4
4 9
2 4
4 2
7 7
9 9
4 16
2 19
2 9
0 2
7 7
0 5
7 14
11 12
7 16
9 18
9 19
2 9
9 9
2 5
0 5
0 2
4 2
5 18
5 4
2 5
0 5
7 0
2 0
4 4
4 4
4 2
4 2
2 5
2 7
0 4
7 2
4 2
4 4
2 2
0 4
2 7
0 4
0 2
7 5
2 0
2 4
5 2
2 9
2 9
0 2
4 0
4 7
4 4
5 5
11 0
11 9
9 14
2 4
5 2
4 5
2 2
5 0
7 7
9 7
5 9
5 4
5 19
4 2
2 4
18 11
5 16
2 5
16 5
2 11
2 7
9 9
5 2
7 2
7 12
2 7
7 5
9 5
12 5
14 2
7 4
11 2
9 4
12 4
4 5
4 7
0 5
2 0
4 4
2 5
14 7
0 16
4 2
11 2
11 11
9 9
5 0
7 5
2 5
4 7
0 5
5 4
4 5
2 2
0 4
2 5
2 2
7 5
0 2
5 5
2 7
2 2
14 2
4 2
2 4
5 5
2 5
14 4
4 14
5 2
2 0
2 7
7 4
0 2
0 0
4 2
11 7
4 2
0 5
4 7
2 11
9 16
7 2
2 4
4 0
0 4
4 2
4 5
7 9
7 2
4 4
5 4
0 0
4 0
4 0
0 0
2 2
2 0
2 5
2 5
7 0
5 2
2 0
5 2
2 5
4 7
11 2
2 9
5 2
9 0
4 2
2 0
4 4
7 0
4 4
2 2
2 5
2 0
7 5
4 4
4 0
2 0
0 2
5 2
4 0
7 2
2 4
5 4
4 0
5 2
0 4
2 4
2 5
2 4
4 4
2 5
11 0
0 2
5 9
4 4
5 0
0 5
0 0
7 2
0 2
2 7
7 2
14 9
2 2
0 0
2 4
2 4
2 4
4 2
5 0
5 5
2 0
2 0
4 2
9 0
11 7
2 2
5 0
4 0
2 0
9 7
4 4
0 7
11 0
14 5
2 5
9 4
5 7
7 7
5 4
7 0
2 0
0 0
5 4
9 5
7 2
16 2
4 4
4 2
11 0
23 4
5 2
16 2
5 2
11 7
12 2
11 7
11 2
7 0
9 7
2 5
0 7
0 7
4 14
2 7
9 5
11 2
9 4
9 7
4 12
11 5
4 0
5 4
7 4
12 9
11 4
2 12
7 5
5 5
11 4
9 7
0 2
7 5
9 14
4 4
4 11
9 7
4 23
0 9
12 7
4 7
5 9
12 14
2 18
7 7
16 9
5 4
7 2
7 18
11 5
5 9
5 5
12 5
2 0
2 9
5 11
5 9
0 16
5 4
2 9
11 18
5 16
12 9
5 7
5 16
9 2
2 4
4 12
4 4
9 14
0 4
14 9
9 7
11 9
9 11
9 9
7 14
14 9
21 7
9 7
26 9
2 7
28 5
11 12
26 9
5 11
5 18
9 5
16 7
19 11
9 12
9 5
9 16
0 0
4 14
4 18
9 12
5 7
11 14
12 9
19 2
12 5
19 7
19 11
7 19
7 4
7 12
9 11
2 11
2 12
9 11
4 7
11 9
4 5
4 16
7 12
9 9
7 5
4 11
2 0
2 12
5 5
9 9
14 7
5 0
11 9
12 2
0 4
4 4
11 5
2 11
18 9
2 16
11 2
2 2
4 4
9 5
5 2
7 9
7 2
2 2
2 9
7 2
7 5
11 4
5 12
7 7
9 2
9 5
5 11
4 12
7 12
5 4
19 5
9 4
9 12
14 5
14 7
4 12
14 11
5 11
9 4
2 16
19 5
7 16
12 9
2 4
2 16
7 14
4 19
11 4
0 7
5 7
2 18
0 16
2 5
4 9
4 2
7 9
4 9
11 0
12 11
4 14
2 14
2 11
2 14
9 18
4 14
4 9
7 7
2 7
7 2
2 0
0 5
5 4
2 5
12 0
11 2
2 0
9 5
9 2
2 2
2 4
9 0
5 4
4 5
5 4
0 7
12 2
4 4
14 4
0 0
2 2
0 5
5 5
9 5
7 0
4 5
4 2
2 9
7 2
0 0
5 4
2 9
7 2
9 2
9 2
11 2
4 2
2 0
5 4
0 4
12 2
5 2
0 4
4 4
2 4
5 2
4 2
4 0
4 4
0 0
0 0
2 4
2 2
0 0
0 5
11 4
2 2
4 2
0 16
2 2
2 7
4 2
4 2
5 2
7 2
2 2
4 12
2 4
2 7
4 5
4 2
11 4
4 2
7 2
16 9
0 7
5 4
9 12
2 2
2 2
0 2
7 5
5 4
7 5
2 2
0 2
0 2
2 7
0 0
7 2
0 5
2 0
9 0
4 0
5 5
5 7
11 4
2 0
0 9
5 4
2 4
7 4
2 5
2 12
5 2
2 2
0 11
9 2
2 0
2 9
2 5
5 0
4 0
7 5
5 2
7 4
9 12
9 12
4 2
7 2
5 2
5 4
5 2
5 7
2 9
4 4
4 4
2 2
9 7
0 5
4 5
4 2
0 4
5 5
4 5
7 0
2 5
5 2
5 4
0 4
4 7
0 2
19 7
5 4
0 9
12 7
9 5
2 4
11 12
4 2
4 0
4 0
7 4
7 5
7 0
5 4
2 7
5 2
5 5
0 4
5 0
4 2
4 0
4 0
2 0
16 4
5 4
5 0
2 0
5 5
4 0
4 2
11 2
0 4
2 4
4 2
12 0
12 0
2 2
2 0
7 4
4 7
5 0
0 9
0 5
5 5
2 4
9 4
4 4
4 0
4 5
11 0
2 4
2 5
2 14
0 4
4 4
7 5
4 4
2 7
2 2
0 2
2 4
0 9
4 5
9 4
11 2
14 7
7 4
7 4
4 11
2 0
2 2
4 0
2 5
0 0
2 4
4 0
2 0
5 2
4 0
11 2
7 0
2 2
4 4
0 2
4 7
2 4
0 5
2 0
9 0
7 7
4 2
4 4
2 2
4 0
2 4
0 11
2 5
2 0
0 2
7 2
9 2
2 4
12 2
2 2
2 0
0 4
2 12
0 0
0 0
7 0
4 4
2 4
0 4
2 4
5 5
7 5
0 5
2 4
0 2
2 5
9 5
5 2
9 7
4 2
0 0
0 4
2 5
4 4
0 7
2 9
4 11
9 4
0 5
2 4
4 9
0 0
5 7
2 0
0 4
9 9
5 5
4 4
4 4
7 2
4 7
0 11
7 14
5 4
0 7
7 4
0 2
2 11
2 9
2 9
4 2
11 4
4 7
2 2
4 0
0 5
2 4
7 11
5 5
5 4
2 2
5 4
0 11
4 7
5 4
2 4
4 7
2 7
5 2
2 9
2 7
0 2
9 2
7 2
5 2
2 2
2 4
2 2
2 7
4 0
0 2
7 0
2 2
9 2
2 4
0 2
0 4
5 2
5 7
2 5
4 0
2 0
2 4
11 0
2 4
4 4
7 0
7 2
2 0
5 5
9 4
2 4
5 7
5 0
0 5
2 2
5 9
5 5
2 0
5 5
4 0
2 2
0 2
0 4
9 4
5 4
2 9
5 2
2 9
5 7
2 4
2 7
5 14
2 12
0 2
4 12
0 2
5 4
4 0
2 4
0 9
0 7
0 0
2 2
2 0
2 4
2 4
0 4
4 4
5 4
4 4
0 0
0 11
7 4
4 5
5 2
5 2
9 4
5 5
4 2
2 5
2 0
0 2
2 0
7 7
4 9
4 4
4 7
5 4
2 12
5 0
5 12
5 4
7 7
11 5
11 2
9 2
2 7
5 2
0 4
5 5
5 7
2 7
4 2
0 4
2 9
2 4
4 11
4 4
0 4
7 2
2 2
4 2
0 5
0 5
12 0
2 2
0 4
0 14
2 4
5 4
5 0
2 4
5 4
0 4
4 4
4 4
7 0
4 0
7 4
4 4
5 2
2 0
2 0
4 5
0 4
4 9
0 7
4 0
2 4
2 2
0 7
2 7
4 5
4 5
14 0
0 4
4 2
2 0
0 0
4 11
0 11
0 16
11 4
5 0
4 4
4 4
0 5
4 2
2 2
2 5
4 5
4 4
4 5
4 11
0 2
2 2
0 4
0 2
5 11
2 2
2 11
5 5
7 5
2 4
4 4
2 4
0 11
2 4
4 4
2 4
5 2
2 9
7 5
4 2
0 0
4 4
5 2
4 0
9 2
2 7
7 4
4 2
2 0
2 0
5 4
2 4
5 2
5 5
2 9
4 4
2 4
4 5
2 4
4 4
5 4
7 7
4 7
0 5
2 5
2 2
4 7
4 11
4 0
4 4
4 2
2 0
7 2
0 7
0 0
2 4
2 0
4 2
5 4
4 2
5 4
2 5
7 2
5 0
0 2
0 4
9 2
2 11
4 5
2 5
5 11
0 4
4 2
2 0
2 5
7 0
2 2
0 2
7 4
4 16
5 7
2 0
9 2
2 2
2 5
0 0
2 2
4 2
4 4
2 7
0 0
4 2
5 2
0 0
5 2
2 0
2 2
4 0
0 4
2 2
2 0
2 0
0 5
0 2
0 7
4 4
2 5
4 7
5 4
4 7
4 5
0 2
2 5
9 4
0 2
4 5
4 2
2 0
5 0
2 2
0 2
5 0
4 0
0 12
2 9
2 7
2 5
0 0
2 5
4 7
11 11
5 7
5 11
0 12
2 11
2 0
0 7
5 11
0 9
2 12
4 9
2 5
2 11
5 11
0 21
2 14
5 5
4 5
9 4
2 9
2 4
2 7
4 5
5 5
0 7
5 2
0 5
4 2
5 2
0 9
2 0
2 4
0 2
5 2
2 0
5 0
0 9
4 4
7 14
5 7
11 9
12 2
11 5
4 4
4 7
4 5
5 4
7 5
5 7
7 4
2 5
2 0
5 2
5 7
16 12
5 12
9 4
4 4
5 0
2 4
9 9
11 11
9 2
9 7
11 4
4 5
2 7
5 0
5 7
11 16
7 19
4 4
12 5
2 11
2 12
2 4
11 4
2 14
5 7
5 2
11 2
7 0
4 5
5 2
4 0
2 5
5 0
9 7
0 2
0 2
0 5
7 0
0 4
4 0
2 5
2 4
16 2
2 0
2 5
2 5
0 0
2 2
4 2
7 2
2 7
0 4
2 5
2 2
5 2
4 4
4 5
7 7
2 0
0 5
2 4
2 5
2 7
2 2
0 0
5 2
7 2
0 5
2 0
2 0
0 5
0 0
0 11
0 0
0 4
0 0
7 5
7 0
2 4
2 11
2 0
0 5
4 0
4 0
2 2
0 7
2 7
4 9
9 2
5 2
7 5
7 4
9 5
4 4
14 2
11 2
7 7
7 7
5 2
2 4
14 0
7 2
21 11
5 5
9 2
2 2
4 2
7 7
5 5
11 4
7 9
7 4
4 16
0 2
9 9
2 7
5 5
0 5
4 5
4 5
9 2
2 4
4 7
0 5
2 2
5 4
9 5
2 0
5 0
4 2
2 2
4 4
7 5
2 2
4 0
5 12
4 0
9 5
4 0
9 4
4 4
0 4
5 11
9 4
7 4
2 4
2 16
0 4
2 7
0 7
4 4
7 9
0 7
11 4
12 9
7 4
4 12
5 4
2 4
0 14
4 4
2 9
4 7
7 26
0 14
0 4
2 0
4 7
14 11
5 9
0 12
7 9
2 4
5 11
0 14
4 7
2 16
2 9
5 5
4 7
0 4
0 4
4 9
0 4
0 7
9 9
5 4
0 2
2 4
2 2
0 4
7 4
5 0
0 2
2 0
0 0
2 2
0 0
0 7
2 2
5 0
0 2
2 4
2 2
2 0
5 5
2 5
4 0
2 2
5 7
5 2
2 0
2 5
7 4
5 4
9 2
2 7
5 2
2 4
2 2
2 4
11 2
4 9
0 4
2 2
4 0
5 9
4 0
4 0
2 2
7 0
0 4
5 9
0 4
4 0
4 2
0 0
2 2
2 4
2 2
0 5
4 2
2 0
0 2
4 7
2 5
0 4
4 0
4 2
0 4
0 4
2 2
0 4
0 7
2 4
4 2
0 2
4 2
5 0
0 0
4 0
0 0
0 0
2 2
7 4
4 4
2 4
5 4
2 0
4 2
5 7
2 2
2 4
2 4
2 0
2 0
0 2
0 0
2 0
4 4
5 4
9 11
5 7
4 0
0 2
7 0
7 9
5 4
0 4
5 4
2 7
4 9
5 0
9 9
2 5
4 5
7 7
5 9
0 7
0 18
2 5
0 7
0 14
2 2
5 0
0 5
0 5
2 7
2 4
0 2
0 0
4 0
4 7
2 7
5 0
2 5
4 4
9 9
2 11
11 18
2 5
2 4
9 7
4 5
0 9
2 4
4 4
2 7
5 9
0 7
5 2
7 2
2 2
0 2
0 4
7 2
12 2
2 0
2 0
9 4
5 9
5 7
12 7
2 12
5 4
7 4
2 4
4 0
0 5
0 2
7 0
2 2
0 2
2 2
0 2
5 0
7 4
4 5
2 2
0 0
7 4
4 4
0 0
0 4
2 4
2 5
4 2
5 2
0 0
2 2
0 5
0 4
0 9
0 2
0 2
0 2
7 2
2 0
5 4
5 7
0 0
2 14
11 4
11 9
2 4
0 2
0 0
4 9
2 9
0 4
0 2
4 5
2 0
0 9
4 0
2 2
2 2
7 5
4 2
2 7
5 0
12 0
5 0
5 7
9 2
4 0
0 2
4 0
9 0
5 4
4 7
2 4
11 4
4 2
2 9
4 9
2 4
2 5
5 4
7 0
7 7
9 2
16 0
4 2
9 14
0 9
0 21
9 11
4 5
9 4
16 9
5 4
4 5
0 5
0 7
0 0
2 2
0 0
0 7
2 7
4 11
4 7
2 12
4 9
2 11
0 5
4 7
2 5
2 7
4 5
2 12
0 2
9 12
0 4
0 2
4 2
2 0
4 9
5 0
0 7
4 9
2 11
5 2
11 5
4 5
7 7
12 7
18 2
2 4
9 4
0 5
11 7
2 11
0 4
2 0
2 4
4 9
12 14
7 9
7 7
0 2
4 4
0 2
7 9
5 4
7 5
7 7
5 7
5 5
9 5
7 5
4 5
2 4
11 2
0 4
2 2
0 7
4 5
9 11
4 2
2 9
2 5
12 11
5 7
7 4
4 7
4 2
11 0
7 0
2 2
5 14
12 2
4 7
0 0
5 7
5 5
5 4
4 2
0 7
0 5
9 2
4 4
4 7
0 4
2 14
4 2
4 4
5 4
4 5
4 0
2 4
11 5
5 4
2 4
11 11
4 2
4 9
4 11
7 4
7 2
4 12
7 4
19 11
9 5
12 2
12 2
12 11
12 2
4 5
4 4
4 11
12 0
9 7
11 5
9 4
5 12
4 4
12 5
5 7
4 9
5 5
11 9
5 5
7 5
14 9
9 12
2 12
4 5
5 5
0 5
11 4
4 5
7 4
5 4
11 2
2 0
7 9
0 4
9 5
7 7
5 7
0 5
7 5
4 11
9 11
4 14
5 7
4 9
4 14
14 11
4 18
5 16
9 2
9 12
4 4
16 7
9 11
11 2
4 5
5 9
5 5
4 11
5 7
12 0
2 5
4 2
7 2
4 7
18 7
12 2
11 2
7 0
4 4
7 4
0 2
5 4
4 4
4 5
5 2
11 5
12 0
21 4
9 7
7 4
21 0
14 4
12 4
7 9
5 2
0 14
7 9
23 9
4 11
2 12
4 4
16 4
14 16
2 16
14 16
9 2
12 2
7 7
7 7
14 4
5 5
2 4
0 4
5 4
0 9
4 14
4 7
4 7
9 5
2 9
7 4
0 4
4 0
7 9
2 2
0 7
5 4
4 2
4 11
9 2
9 4
11 7
7 7
7 4
2 9
4 5
11 2
12 4
7 5
11 5
4 0
14 7
5 9
5 2
7 2
12 2
5 4
2 2
5 2
5 2
5 9
5 0
2 0
0 2
5 5
12 2
16 2
11 0
4 2
7 5
7 0
2 11
5 2
4 4
0 4
0 7
2 2
7 7
2 0
2 5
4 18
9 4
0 12
9 2
23 2
11 2
9 2
11 4
4 5
5 4
9 12
12 4
7 11
2 7
12 14
5 5
4 14
2 11
2 5
0 4
4 5
2 5
4 2
2 11
5 5
2 4
0 7
4 4
7 16
0 0
4 5
7 5
7 2
2 21
9 9
7 0
7 2
7 18
7 7
5 5
16 16
4 5
14 11
2 21
0 5
5 5
0 11
5 4
7 14
2 7
2 18
12 2
5 7
12 16
18 5
12 11
0 2
11 5
5 4
2 4
5 9
0 14
4 4
4 7
2 9
2 11
0 19
9 5
16 11
16 16
7 11
0 5
7 4
5 4
4 2
2 2
21 4
12 5
4 7
21 9
19 4
4 4
5 12
12 5
11 5
14 19
11 9
12 11
5 5
14 5
0 2
9 14
2 5
9 9
4 7
11 4
7 7
4 11
4 4
0 9
4 11
0 4
9 5
4 9
12 11
11 14
7 5
0 7
7 7
14 14
0 2
5 14
5 2
7 7
4 14
0 14
5 16
9 5
5 5
9 0
5 9
4 14
4 23
4 5
5 11
14 9
7 7
12 4
9 9
2 5
9 7
14 12
12 7
19 5
5 11
9 9
2 5
2 5
5 7
9 11
7 9
4 4
21 4
11 5
11 7
12 2
12 7
11 11
2 11
2 7
9 0
9 7
7 7
0 9
5 5
7 5
5 0
5 7
7 5
0 4
4 14
9 7
5 4
14 4
12 5
0 7
2 4
0 2
0 0
0 5
2 7
0 7
5 2
4 5
14 2
11 4
0 4
7 2
0 0
2 0
4 5
9 0
0 0
4 0
5 0
0 5
5 9
4 0
2 0
7 0
4 0
4 5
4 4
2 0
0 2
9 2
4 4
4 2
5 4
4 2
0 5
2 2
2 2
11 2
2 4
4 2
5 4
9 0
2 5
5 2
2 5
7 4
2 0
5 9
2 7
5 0
9 7
5 0
5 7
9 4
9 7
7 11
7 2
11 0
5 7
5 5
5 5
7 2
7 4
5 2
5 7
7 5
5 5
9 7
4 2
5 5
7 4
14 0
0 2
5 0
5 2
4 0
4 4
7 0
5 0
0 4
0 5
5 19
0 4
4 5
4 0
9 4
2 2
14 2
4 7
5 5
7 5
4 2
2 2
5 9
4 2
16 5
0 0
11 11
0 7
7 4
4 5
7 5
4 0
0 5
2 2
4 2
5 12
16 4
2 11
0 18
0 11
4 5
11 2
2 7
5 18
4 7
2 12
9 12
2 7
9 7
7 0
11 0
5 19
5 12
7 2
7 5
0 5
5 0
0 7
2 9
7 7
14 7
5 5
2 5
7 11
14 7
9 0
4 7
0 5
2 4
4 4
4 5
2 2
2 2
4 2
0 11
4 7
4 5
7 7
7 0
2 5
0 5
5 2
2 5
4 2
4 2
5 4
7 0
2 2
2 2
2 2
9 2
7 5
4 2
9 0
5 4
0 0
0 5
9 5
4 5
4 0
5 7
0 0
7 2
5 4
2 2
0 2
0 2
4 0
4 0
5 4
11 4
2 0
0 2
2 0
9 0
0 2
5 0
0 2
0 0
4 0
0 2
7 0
4 4
4 0
0 0
5 0
0 2
7 0
0 4
4 4
2 2
0 2
4 2
0 2
5 0
0 9
2 5
2 5
4 9
2 7
2 2
0 2
2 0
2 4
2 4
5 4
2 2
0 7
4 5
7 5
4 0
2 2
5 0
0 4
0 5
4 2
4 2
0 11
5 11
2 2
7 5
0 5
7 2
4 4
0 4
0 2
2 5
2 5
0 2
2 12
0 2
0 9
0 5
2 7
2 4
4 7
0 4
2 2
4 11
2 4
2 0
2 0
0 5
4 5
5 2
5 14
5 0
2 4
4 2
0 4
2 4
0 0
9 2
2 0
2 2
4 2
2 4
5 5
4 4
2 5
0 11
5 2
5 2
4 2
2 0
0 2
0 9
0 5
0 0
2 7
0 0
2 7
4 5
0 2
0 0
2 7
0 5
0 4
2 5
2 4
2 4
9 2
11 7
5 4
4 2
4 5
4 4
7 4
2 4
2 5
9 11
7 2
2 0
5 5
4 2
2 2
5 4
11 4
0 9
4 11
4 2
4 4
2 2
5 4
0 2
5 4
2 2
7 9
4 5
9 2
2 2
4 5
0 2
2 2
7 2
4 2
2 4
2 0
2 0
7 4
4 5
4 4
5 7
7 4
5 4
11 7
2 4
5 4
2 2
2 0
0 9
0 7
4 2
2 7
0 0
4 2
2 7
4 4
0 9
2 7
0 11
4 5
0 7
0 2
2 2
9 16
0 4
2 9
7 0
11 5
2 5
0 5
2 0
2 5
0 2
4 0
2 2
4 2
0 7
4 4
0 7
11 2
0 2
2 2
0 0
2 4
0 2
2 4
4 7
5 4
0 4
7 4
5 4
0 4
0 4
0 4
2 2
2 4
7 4
4 2
0 0
0 0
0 7
0 2
4 2
4 4
11 2
4 5
7 0
4 0
7 0
0 5
0 7
9 7
2 0
2 0
4 0
2 2
2 2
5 5
0 2
4 4
0 7
0 2
4 9
2 2
0 5
0 2
0 0
2 0
5 0
9 5
0 4
4 9
4 4
4 2
0 2
2 11
5 2
2 5
0 5
2 11
2 4
0 11
0 0
0 4
2 4
7 4
7 4
2 21
0 2
2 2
5 4
4 0
7 5
0 4
2 7
0 4
4 0
4 7
2 7
2 4
5 4
2 5
5 0
4 0
2 2
0 2
0 2
0 5
5 2
2 0
9 2
9 4
5 2
2 0
0 2
11 2
11 7
11 7
2 4
5 2
5 5
2 2
5 0
0 11
11 5
5 5
12 5
5 2
12 4
5 0
7 0
2 5
2 2
5 7
5 0
2 2
7 2
2 11
2 2
18 2
0 0
2 5
2 12
7 4
2 2
2 4
2 4
2 0
0 4
4 0
2 5
4 0
2 2
0 2
4 9
0 5
2 2
0 7
0 2
2 0
4 7
4 5
4 2
7 7
11 5
4 5
5 5
5 5
7 5
4 9
2 4
0 2
0 0
0 5
2 2
0 2
5 5
12 4
9 4
0 2
4 5
0 7
4 2
9 0
4 5
2 0
4 2
7 0
4 2
0 0
0 4
2 5
2 2
2 0
16 0
5 4
7 4
11 2
4 7
5 4
4 4
4 4
5 9
9 5
4 2
7 4
2 4
0 5
7 7
4 2
2 2
5 0
0 4
0 2
0 9
7 4
2 5
2 9
0 2
2 2
2 0
2 4
7 0
4 0
0 4
4 0
0 2
0 2
5 5
0 0
4 0
4 2
0 2
7 4
2 4
5 5
7 0
4 4
4 5
0 2
9 4
2 0
2 0
5 4
2 7
2 11
2 0
7 2
4 2
9 4
2 5
4 0
4 0
5 5
5 2
2 4
4 0
4 4
0 4
2 4
2 2
4 4
2 2
0 0
2 11
4 7
0 4
2 4
0 0
2 0
2 0
2 2
2 5
2 4
5 5
2 0
9 2
4 4
0 9
4 9
5 2
5 0
0 0
5 0
4 2
2 2
5 0
2 2
2 0
2 2
2 0
4 4
2 5
0 4
2 2
7 2
5 2
9 0
0 2
2 0
7 0
4 0
5 2
2 0
0 2
7 0
2 0
4 7
2 2
4 0
5 11
5 2
5 4
2 4
4 5
5 0
4 11
5 5
2 2
5 2
0 4
4 0
0 0
2 0
2 5
0 2
0 4
2 2
2 5
2 5
2 9
2 5
2 0
2 2
4 5
7 5
0 0
0 2
2 7
0 5
0 2
4 4
0 12
2 2
5 4
5 2
0 4
2 0
11 2
0 2
4 0
0 2
4 0
0 4
4 0
2 2
2 0
4 7
11 11
4 2
0 0
0 5
2 4
0 2
2 0
4 4
5 2
2 5
0 7
2 7
5 12
4 7
2 2
0 5
4 5
0 4
7 0
7 0
0 2
0 14
9 9
5 2
11 2
5 4
5 0
5 2
2 2
0 0
0 4
2 0
0 2
4 2
4 5
7 0
2 2
5 7
2 5
0 4
2 0
11 2
2 5
4 0
2 2
2 2
5 4
5 4
0 9
0 5
0 4
0 5
2 2
7 0
4 4
4 0
0 9
5 2
4 2
5 5
2 9
5 9
5 0
2 4
2 5
2 7
5 2
0 4
2 0
0 0
2 7
0 2
2 2
5 4
2 5
4 5
5 0
4 2
0 5
4 7
2 0
0 0
7 7
5 5
0 5
4 0
2 2
4 5
4 2
5 2
2 7
4 2
0 2
4 5
0 4
9 4
2 7
11 4
11 4
9 14
4 0
4 2
0 7
11 0
5 4
2 2
7 5
11 2
2 0
0 7
2 2
4 2
0 4
0 4
2 4
4 5
7 2
2 4
2 7
2 2
4 4
5 5
2 4
2 2
0 4
4 5
0 0
5 5
2 4
5 5
0 2
0 0
0 5
4 0
5 2
5 2
2 0
7 2
2 7
0 0
2 2
0 5
0 4
2 2
0 4
4 2
5 0
9 2
7 0
5 0
4 5
0 4
5 2
4 0
5 0
4 2
5 4
2 4
2 0
11 4
4 2
0 2
2 0
7 0
0 4
4 2
0 4
0 4
0 9
0 2
0 2
0 9
0 2
9 5
2 9
4 5
4 16
2 4
2 7
0 9
0 5
0 5
0 11
2 5
7 5
0 2
4 5
0 11
0 2
0 5
0 4
4 4
4 0
0 0
2 0
5 4
0 0
2 0
4 4
0 5
2 2
2 0
0 0
2 4
5 4
0 4
0 9
4 4
2 2
4 2
5 0
4 7
0 2
2 11
9 0
4 9
7 2
0 5
5 0
2 2
7 0
5 2
5 2
12 5
9 2
2 2
2 0
2 9
4 4
0 9
0 11
2 4
4 2
4 2
2 0
2 2
4 2
0 2
0 2
5 2
0 5
0 4
2 2
0 5
4 5
11 2
4 5
5 0
7 0
0 2
4 2
7 2
2 0
2 2
7 4
4 2
7 0
0 0
4 7
0 14
4 4
2 11
7 2
11 0
12 9
11 2
4 14
5 4
5 2
5 0
16 11
4 12
14 4
16 4
5 7
11 9
0 2
4 7
2 2
9 2
11 7
4 4
18 5
11 11
4 7
5 7
9 12
0 2
2 7
0 2
2 4
0 2
2 0
7 5
4 2
0 7
5 7
2 11
9 11
0 14
5 9
12 4
11 5
5 2
2 7
4 12
5 2
2 12
4 9
5 11
9 4
9 2
5 5
5 5
9 11
7 5
5 9
4 2
4 0
4 16
0 12
5 4
7 0
4 2
12 2
14 11
4 5
4 9
2 4
14 0
0 0
12 12
14 0
7 7
4 5
2 5
4 9
7 7
5 2
5 7
4 5
9 5
4 7
16 4
16 2
11 5
9 4
9 2
25 4
16 2
14 2
19 12
9 0
4 0
5 7
7 12
5 5
5 4
12 2
7 5
2 7
7 2
7 7
5 7
5 11
2 7
11 5
11 7
11 0
2 2
12 4
2 5
4 7
12 4
4 0
7 2
2 7
7 12
2 4
5 5
11 4
12 9
5 14
9 4
7 5
2 2
0 12
7 2
4 5
7 18
4 7
12 5
5 2
2 7
7 2
5 4
0 9
4 14
5 11
4 9
2 11
9 12
12 14
9 5
9 7
16 7
9 2
5 19
9 23
4 25
7 18
4 12
7 4
5 11
2 9
0 11
4 2
2 9
12 7
18 11
0 9
0 4
9 5
12 12
11 9
4 14
2 0
9 4
4 5
9 5
7 4
9 5
11 5
4 14
11 4
4 7
11 5
7 2
5 5
7 0
11 4
11 9
14 4
16 4
12 7
14 2
14 4
11 2
2 4
7 9
19 2
9 9
9 7
4 14
7 11
11 11
2 0
0 9
14 9
16 5
14 4
5 2
4 4
5 4
12 5
7 2
4 4
5 2
4 14
9 7
5 18
7 0
5 11
9 0
7 0
18 4
16 2
11 9
2 4
2 0
2 4
9 2
5 4
11 5
2 2
9 9
7 4
14 5
5 9
11 7
4 5
5 0
9 11
4 9
12 7
16 5
4 2
7 12
7 9
2 7
14 14
4 7
4 9
11 7
7 4
9 16
4 7
9 5
4 5
7 4
12 7
11 5
7 2
9 9
4 4
12 7
7 4
0 11
5 12
9 4
0 5
5 4
2 2
2 11
2 4
5 5
0 4
5 0
5 7
4 7
16 4
5 11
4 2
16 0
9 0
14 0
12 0
14 0
18 0
18 0
25 0
12 0
16 0
5 0
5 0
16 0
19 0
16 0
19 0
5 0
9 0
9 0
4 0
19 0
11 0
9 0
16 0
16 0
18 0
19 0
14 0
11 2
9 0
4 0
12 0
5 0
14 0
9 2
12 4
16 14
5 12
7 14
7 2
9 5
5 5
14 7
21 0
11 2
4 9
21 2
12 7
5 18
25 9
9 2
5 0
2 2
21 5
9 0
19 7
5 2
16 5
23 11
11 4
12 12
19 7
5 9
7 5
7 9
19 11
7 7
16 0
28 4
11 5
7 9
9 4
7 12
12 9
23 4
14 5
21 2
9 5
9 4
7 2
5 4
7 11
2 16
9 4
5 11
16 37
11 2
9 9
14 9
5 7
7 4
12 7
7 7
7 4
21 5
9 4
14 0
4 4
4 4
7 5
12 5
9 7
0 0
16 4
9 5
12 11
4 16
9 7
5 5
11 5
9 7
9 2
16 2
11 12
4 18
5 9
5 4
4 2
2 2
5 7
2 2
25 5
4 0
25 11
5 0
9 0
12 4
14 7
7 9
0 0
5 12
5 5
7 12
7 2
4 2
7 11
0 5
5 18
16 7
5 2
7 14
0 16
7 0
7 9
16 5
5 4
7 5
2 2
0 11
0 11
9 14
5 16
4 4
12 11
0 12
5 16
4 39
9 35
7 42
9 28
4 46
9 21
4 44
0 32
7 37
0 19
5 28
4 28
12 40
12 28
12 33
9 14
9 21
18 16
5 11
12 4
2 14
4 19
7 14
11 9
12 12
12 7
9 11
5 14
5 14
4 2
0 12
7 7
9 12
4 11
2 2
11 9
4 12
11 16
12 0
2 5
7 2
16 11
12 7
19 14
25 4
21 9
5 7
35 14
35 14
42 2
40 4
11 2
26 0
46 0
56 2
67 2
18 16
30 4
16 12
37 7
12 14
14 9
12 7
19 16
12 2
11 5
11 2
18 0
7 4
12 11
16 12
0 11
2 9
4 2
5 18
2 2
5 7
11 18
2 11
14 18
12 18
5 12
2 14
5 9
11 7
2 5
7 2
2 5
0 23
7 14
0 5
7 14
4 14
2 9
4 19
0 16
9 4
14 7
4 2
11 9
0 12
9 0
2 11
19 9
5 11
4 5
4 7
5 4
4 11
11 14
4 5
11 7
9 7
2 5
19 5
5 18
5 5
2 14
7 9
11 5
11 2
12 12
2 11
11 11
14 11
5 12
2 16
9 12
7 5
4 9
7 14
7 12
2 5
0 12
11 11
16 7
5 21
2 16
0 5
5 11
9 35
2 12
16 12
11 9
12 2
7 11
7 4
5 12
4 4
12 14
4 19
4 21
7 11
5 25
5 12
2 16
11 28
5 9
5 28
2 16
7 9
2 11
11 7
2 16
7 9
4 4
7 11
4 7
7 12
5 5
2 7
5 12
11 23
9 16
11 2
11 0
5 7
0 5
7 28
0 7
7 12
11 14
0 9
0 7
0 14
4 9
4 11
11 9
5 4
4 7
7 7
18 12
9 9
18 5
5 5
5 25
0 14
9 2
5 9
12 2
7 16
4 14
2 25
9 11
18 7
4 7
7 9
2 19
2 18
4 19
2 12
12 14
12 18
11 12
2 16
4 9
11 9
4 26
18 9
2 12
5 9
5 2
5 4
2 12
2 5
2 11
0 9
11 4
4 2
9 7
0 2
0 5
7 16
7 19
14 14
2 11
5 11
11 5
2 9
4 5
4 9
7 9
4 7
7 2
5 11
7 4
5 2
12 5
11 4
9 2
7 5
2 11
0 7
7 16
5 7
4 2
4 5
7 2
5 0
5 7
7 4
2 7
7 7
5 12
2 16
9 12
2 4
4 9
2 5
0 5
0 9
4 2
2 4
4 4
4 2
18 12
4 7
4 4
12 9
2 9
2 9
4 21
5 7
4 11
4 12
0 5
5 12
4 2
0 4
2 2
0 4
2 2
5 5
11 5
7 11
11 2
7 12
2 2
0 4
12 5
7 9
5 4
4 9
4 4
7 11
4 5
5 11
0 12
0 5
0 7
2 18
4 7
7 2
12 2
2 0
14 5
19 4
5 7
2 2
5 0
5 0
4 2
9 7
9 4
14 4
9 9
4 2
5 7
4 5
2 7
0 7
0 11
7 0
2 2
2 9
2 7
7 7
2 11
12 7
2 4
7 11
11 5
9 0
7 5
7 4
7 7
7 14
11 11
2 4
7 5
7 4
2 5
9 7
18 11
0 4
4 12
4 7
9 9
4 2
0 2
2 11
2 5
4 5
4 7
0 2
7 5
5 16
4 2
4 4
2 4
9 4
7 2
5 2
12 5
4 2
2 2
2 0
14 4
4 5
2 0
11 4
7 4
7 5
7 5
0 7
4 4
14 2
7 2
11 5
2 7
2 11
0 5
7 12
0 4
7 7
2 4
2 4
4 11
0 7
0 11
4 7
4 4
5 9
7 7
12 0
5 7
5 5
4 2
5 4
5 2
2 2
2 9
5 2
4 4
0 2
7 4
7 16
0 11
7 5
11 0
5 2
9 11
14 4
11 2
4 0
12 7
7 4
7 7
9 9
12 7
7 7
9 5
11 9
7 5
5 7
2 0
5 0
11 5
14 5
9 2
16 4
2 2
2 4
12 5
2 4
4 2
5 9
9 2
9 4
14 5
7 5
0 12
9 2
11 0
12 2
5 2
19 7
18 2
0 0
5 0
2 0
5 5
2 0
2 4
5 5
4 7
18 4
5 7
11 5
9 2
4 2
11 12
7 7
18 5
11 4
19 9
5 9
4 5
2 7
2 5
4 9
0 9
2 4
4 12
7 5
4 0
11 12
4 0
14 2
9 9
7 5
12 16
12 5
2 0
12 2
2 0
2 5
11 2
2 9
4 14
5 5
5 7
5 4
2 0
4 7
0 5
9 5
2 7
2 9
4 5
5 5
11 4
11 4
7 5
23 4
7 5
9 5
5 7
9 9
9 4
11 11
16 11
28 12
7 4
7 5
7 4
4 7
4 7
0 2
12 0
5 4
7 4
25 5
4 4
9 5
2 0
7 4
18 5
11 0
7 4
7 7
7 7
14 0
5 4
4 0
5 5
4 4
5 9
5 2
4 0
5 4
7 4
2 7
4 4
2 7
2 4
5 2
11 5
9 9
12 0
5 4
16 4
5 11
4 4
7 5
23 2
5 2
2 5
9 2
9 12
12 7
5 9
4 0
11 4
5 4
9 16
5 0
2 7
4 4
2 2
2 4
2 7
4 4
4 4
14 12
0 4
0 11
4 7
12 9
2 4
0 5
5 5
9 9
7 4
9 0
2 11
7 12
5 4
5 9
7 5
23 5
18 7
5 2
7 7
7 7
9 12
2 5
9 12
0 5
9 5
5 9
9 7
12 12
0 9
2 0
2 7
0 19
4 5
7 2
4 7
16 11
2 11
7 5
7 5
5 0
9 7
12 5
7 2
2 0
4 9
0 11
5 4
9 4
2 12
7 5
7 9
2 11
7 16
23 0
16 5
5 5
9 12
11 9
7 11
4 0
5 5
4 7
9 5
2 0
2 4
14 4
5 0
4 2
9 2
5 4
5 7
4 12
7 5
12 7
18 7
14 9
7 2
5 4
11 4
4 11
5 2
4 11
7 7
2 9
7 12
2 4
11 5
7 5
9 11
2 4
4 7
7 11
16 5
5 14
7 7
12 9
5 11
7 5
14 9
11 4
11 11
12 5
11 9
14 0
11 14
2 2
0 9
2 4
5 0
7 5
9 0
9 4
7 5
5 4
2 0
14 9
2 7
5 7
2 5
5 9
2 12
7 11
11 14
4 2
4 5
5 2
7 4
4 9
0 5
9 9
11 11
5 7
0 2
11 11
5 7
12 7
5 4
5 4
14 4
12 4
9 2
14 0
2 4
0 2
11 4
0 0
7 0
7 5
5 11
11 14
14 7
12 4
11 12
5 7
5 5
12 2
19 14
5 18
7 5
2 2
4 0
9 0
11 9
5 4
7 2
5 0
0 0
2 7
0 9
7 9
14 2
7 9
7 12
11 7
5 5
2 2
7 2
0 7
4 9
7 5
5 5
5 12
16 11
2 12
4 11
2 14
4 14
7 5
5 0
11 7
11 12
11 2
9 5
4 12
4 12
7 0
7 14
9 5
7 14
12 4
0 4
5 0
5 5
5 7
5 5
4 2
0 2
5 5
2 11
11 2
4 11
5 7
7 4
4 5
12 2
4 2
5 4
0 7
9 2
7 14
7 4
2 5
0 14
2 7
7 5
5 16
4 9
2 7
0 2
4 16
2 4
4 7
5 5
9 19
16 7
18 5
14 7
7 11
7 12
2 5
0 14
9 14
2 16
9 12
7 11
2 5
5 5
4 4
2 4
0 7
7 7
0 0
2 5
9 19
5 16
0 11
4 11
2 2
2 7
16 7
9 11
14 5
4 9
2 9
2 4
7 7
9 9
4 12
18 9
4 7
4 14
5 5
14 2
4 0
14 11
2 5
5 11
4 4
7 4
7 9
12 5
11 0
0 2
12 11
7 5
9 7
5 11
9 2
0 4
2 2
7 7
16 14
0 5
11 2
4 0
2 0
5 7
5 4
0 5
7 11
0 2
12 4
9 4
4 9
2 4
5 4
11 5
11 0
12 5
4 4
18 5
11 4
7 12
7 4
7 0
4 4
11 7
5 2
7 12
16 4
5 5
7 14
11 7
5 5
12 2
5 7
9 5
4 0
0 7
0 7
0 4
2 16
4 19
5 0
4 11
7 5
14 4
11 11
14 7
12 16
4 14
5 7
4 12
2 4
12 7
2 0
7 7
9 19
4 2
0 2
2 12
2 5
7 11
2 7
5 5
2 7
5 7
4 19
5 16
7 5
0 5
12 21
9 12
2 7
4 7
2 14
2 12
0 14
2 2
18 9
7 7
7 7
7 7
11 5
7 5
9 2
2 7
4 4
4 5
9 0
5 16
2 0
9 5
12 5
5 4
7 2
7 12
11 5
4 14
4 11
7 2
11 5
5 4
0 7
7 5
0 11
7 4
2 2
4 9
7 5
9 14
7 7
7 5
18 5
16 4
7 4
11 4
5 5
5 7
12 11
9 2
5 2
5 0
11 2
5 4
7 4
5 4
12 4
5 12
0 7
9 5
2 11
11 19
9 9
5 9
4 5
7 2
9 4
4 4
4 9
7 12
5 2
5 0
5 9
2 4
7 11
7 5
9 7
4 4
5 2
12 4
7 4
5 11
12 2
9 2
4 7
0 7
0 5
16 5
9 12
4 16
9 2
11 16
7 14
12 7
5 9
9 19
4 11
0 4
12 4
5 18
12 16
19 4
7 12
7 2
4 5
9 0
4 4
7 14
0 14
5 12
7 5
5 7
5 9
0 9
4 5
7 7
4 11
2 18
2 0
7 0
2 7
0 7
21 7
4 9
7 9
11 11
9 7
7 5
2 4
9 4
14 7
12 5
7 5
11 2
7 4
0 0
5 4
14 2
7 7
2 14
5 7
7 5
4 5
5 0
0 14
5 5
0 16
7 7
11 5
12 4
4 14
0 2
4 4
2 26
5 12
4 19
7 7
9 11
9 7
0 7
9 7
2 5
2 2
9 0
11 4
7 2
9 5
18 9
7 12
7 9
5 7
11 5
2 12
11 9
2 19
5 12
4 12
2 5
4 7
0 28
5 7
9 4
5 7
9 7
11 12
7 5
12 5
14 9
9 14
2 12
7 14
11 4
18 4
9 11
16 7
5 21
5 4
5 7
4 9
11 2
5 2
5 12
12 9
5 12
5 7
4 12
4 4
11 0
7 5
9 0
4 5
4 4
12 9
4 0
14 4
5 2
5 4
14 0
7 0
2 2
0 2
4 7
5 4
2 2
7 4
0 4
7 2
16 4
9 9
11 7
4 5
4 7
5 7
2 0
7 7
9 7
18 12
11 5
18 21
4 2
4 4
11 2
2 11
21 7
7 5
11 5
2 2
12 5
12 5
2 4
0 7
11 4
0 2
2 12
2 4
0 9
0 12
2 11
2 4
2 7
2 2
2 11
5 5
4 9
5 4
0 4
4 2
4 11
4 9
5 4
11 7
2 2
11 5
5 9
5 11
5 12
9 5
0 5
11 4
0 11
0 11
4 12
4 7
5 7
5 9
0 5
5 5
2 18
11 9
5 9
0 12
12 11
2 5
5 9
14 16
12 14
9 9
11 5
4 2
9 4
4 0
7 5
7 0
11 2
7 7
9 2
4 9
2 9
5 12
4 7
5 2
4 7
4 2
9 7
4 5
4 9
12 4
7 5
7 9
9 7
9 2
7 2
9 12
7 9
19 5
9 4
11 12
9 11
23 9
12 9
21 4
5 0
5 11
11 4
2 5
7 4
7 9
4 4
5 5
12 0
0 5
0 9
4 4
0 4
0 11
5 14
2 5
5 14
0 4
12 2
5 7
14 16
4 12
12 5
7 11
4 11
12 19
11 4
18 14
4 5
5 11
5 19
7 11
18 9
9 5
12 9
9 2
12 5
7 14
7 9
5 2
4 5
5 5
2 5
0 4
4 5
0 9
2 0
4 2
12 11
0 0
11 11
7 5
7 4
4 11
7 2
5 2
5 7
7 4
2 5
9 5
5 9
9 7
2 5
9 5
5 14
9 4
19 5
11 23
5 5
9 2
9 9
4 14
4 11
11 14
11 7
12 16
0 5
5 11
9 5
2 12
16 9
2 11
4 2
5 9
19 5
11 9
0 0
0 7
5 2
7 5
5 2
5 9
5 4
5 0
5 7
5 4
4 4
5 4
4 2
0 7
2 2
2 9
12 4
7 9
2 2
11 16
12 0
11 2
7 4
5 7
9 9
11 2
7 4
7 7
9 9
7 2
11 12
11 12
9 5
7 12
19 7
14 11
7 4
14 12
7 9
2 7
7 9
2 4
4 4
4 9
5 0
2 7
25 14
4 4
9 12
2 7
7 5
11 5
4 12
5 2
5 7
5 4
2 0
2 4
2 2
4 5
11 4
2 7
5 2
7 5
5 2
5 7
2 4
4 5
0 4
7 11
5 4
16 4
4 5
7 5
0 9
4 18
4 9
7 0
19 0
2 4
26 2
11 4
2 12
2 11
2 12
2 2
11 9
0 5
11 14
2 5
4 7
5 16
0 11
2 7
4 16
0 2
9 18
4 14
0 14
5 5
2 5
9 0
7 7
5 9
12 4
0 12
11 0
2 18
5 2
4 4
7 7
4 12
9 18
2 25
11 7
16 4
12 11
9 21
11 4
14 11
14 12
0 12
11 16
11 19
7 12
19 7
14 12
7 7
7 2
19 9
5 12
7 11
5 2
11 4
7 0
4 11
2 4
5 2
9 4
7 2
14 2
12 0
0 7
4 7
5 0
18 2
18 12
11 2
7 5
5 12
11 18
2 7
18 5
25 11
2 9
0 4
7 9
5 7
14 9
16 5
7 11
4 5
19 11
4 11
18 2
14 4
19 4
4 11
2 5
12 4
4 0
7 9
12 9
2 12
0 12
2 2
9 7
2 2
4 9
2 4
4 16
2 11
5 14
2 4
4 30
7 14
9 12
5 12
0 7
7 12
5 5
18 14
5 16
4 5
7 7
11 5
9 2
5 7
4 14
5 4
5 4
18 18
7 5
18 4
7 19
14 2
4 7
4 9
5 12
5 4
7 2
0 4
11 4
4 4
16 2
4 7
9 0
9 11
0 2
2 5
2 2
9 5
2 4
14 4
11 5
11 2
12 0
16 11
11 7
12 14
4 9
12 4
4 11
7 5
23 5
7 0
2 5
11 12
4 4
5 7
9 4
7 7
12 2
11 7
18 2
7 7
23 16
12 5
4 7
12 5
16 14
7 4
7 2
7 9
5 14
11 7
7 7
9 4
7 4
7 11
5 16
0 9
4 2
2 5
5 2
4 9
7 11
7 11
11 4
5 19
4 9
5 7
11 7
5 12
2 19
9 9
0 9
4 7
0 5
9 14
4 4
4 12
5 9
2 2
4 9
5 25
2 4
0 4
7 9
5 14
7 4
11 12
4 16
5 14
2 7
12 4
9 2
12 7
7 9
9 7
9 7
16 5
21 7
4 5
0 7
7 5
7 7
16 4
16 2
9 5
5 5
7 2
14 2
2 2
14 9
16 7
7 11
7 5
4 11
2 9
7 9
5 18
4 4
4 4
12 0
9 4
9 2
14 9
4 4
18 7
9 5
12 7
11 0
9 7
16 4
16 7
7 0
2 11
4 12
11 9
18 9
5 11
7 12
5 7
2 5
16 7
5 11
14 14
2 2
4 7
5 12
2 7
14 4
2 4
9 4
23 9
11 5
5 7
19 5
11 4
4 14
9 0
4 9
5 2
12 4
4 19
7 12
4 2
5 7
4 2
4 5
7 9
11 11
9 9
4 2
4 11
7 11
5 2
11 18
4 4
5 4
9 4
14 12
7 7
12 2
7 7
2 4
7 18
11 11
2 7
2 11
5 18
18 4
11 4
5 9
5 21
4 2
9 5
5 5
9 9
9 16
0 12
0 12
0 19
4 4
16 9
2 2
12 9
11 0
11 4
0 4
9 4
7 18
9 5
4 7
0 11
2 11
5 7
4 5
7 11
2 9
19 5
7 9
5 0
4 5
12 0
0 9
9 18
5 7
16 12
14 14
0 0
11 9
9 0
5 18
4 2
9 19
19 4
7 7
0 4
9 7
16 0
9 4
19 5
11 7
4 5
9 4
0 5
4 5
4 7
2 5
4 4
5 11
25 5
11 11
9 18
0 2
11 7
4 9
2 4
2 5
5 11
2 11
0 11
0 9
5 4
5 12
7 16
9 12
11 11
4 16
7 12
18 2
0 7
9 14
12 12
2 7
14 14
2 5
2 9
0 4
4 2
4 0
0 7
2 14
4 19
0 5
9 5
5 4
2 14
5 2
7 4
4 14
12 12
4 9
7 9
5 4
14 4
7 7
4 9
2 25
11 14
9 7
11 11
2 7
14 21
12 2
11 9
14 2
18 16
4 5
12 5
2 5
7 9
11 9
7 12
18 9
5 7
4 11
9 12
2 0
9 5
4 5
9 5
2 16
11 9
16 2
4 14
4 11
14 2
11 5
4 14
9 9
7 4
0 12
9 5
7 0
5 7
11 0
0 7
14 2
18 12
4 9
9 11
16 5
11 5
14 5
5 5
5 9
11 5
7 2
5 9
4 5
2 7
18 4
14 14
7 7
18 18
11 16
16 18
12 7
2 2
11 7
0 11
11 4
9 4
11 2
7 2
7 11
2 5
5 4
5 2
2 12
5 9
9 5
12 11
5 5
21 18
2 9
5 7
7 12
4 9
4 2
5 7
9 5
12 12
5 7
4 7
4 2
0 12
7 9
5 14
0 11
5 14
4 7
14 14
12 7
14 11
7 5
4 5
9 2
4 0
9 5
9 4
4 2
5 4
0 4
0 7
2 7
0 5
0 2
7 4
4 7
5 12
11 14
7 5
2 5
7 7
14 0
11 4
12 5
5 2
12 4
2 14
2 12
12 5
2 16
5 2
9 5
0 4
14 2
9 11
11 12
9 11
9 7
5 5
2 9
7 5
11 5
14 7
5 7
2 4
5 5
0 14
4 16
5 7
9 5
12 9
0 9
5 16
5 14
4 14
12 7
5 12
4 16
5 9
4 9
2 7
4 0
12 9
4 7
2 2
7 2
4 5
5 5
16 5
7 4
9 21
7 9
7 5
12 4
5 9
9 9
11 4
5 0
12 12
5 14
5 23
4 12
14 18
5 21
7 18
9 32
5 68
5 18
4 16
5 4
5 14
4 4
16 9
5 14
18 2
7 9
0 4
11 2
5 0
7 0
11 2
4 2
4 5
2 2
4 0
5 0
4 4
5 5
5 7
9 7
9 5
9 7
16 2
19 9
0 18
5 9
2 5
0 5
4 9
5 11
4 7
11 11
2 5
9 11
4 12
0 2
5 16
9 0
9 2
14 14
5 19
5 7
2 4
16 5
14 12
19 21
5 2
9 23
7 16
9 2
5 14
4 7
7 4
4 4
9 19
4 2
0 4
2 0
9 11
7 0
0 2
4 4
4 5
7 9
9 14
5 2
2 4
11 4
5 14
0 5
7 16
5 19
0 5
7 7
5 5
0 9
2 4
11 4
0 4
11 14
4 5
7 11
11 21
12 5
5 2
9 4
19 5
11 14
2 0
4 9
7 9
12 12
5 7
7 5
5 7
11 9
4 14
5 2
4 11
9 5
7 2
2 0
5 4
7 11
7 4
5 11
9 5
2 5
4 5
23 11
9 7
2 14
4 19
14 11
5 4
2 16
4 2
0 2
2 5
5 11
2 4
12 11
7 11
5 0
2 9
4 19
2 4
12 2
11 5
11 4
11 4
2 12
7 7
2 12
11 7
9 11
12 7
4 9
11 11
11 7
5 14
4 4
0 5
9 7
2 16
23 7
5 0
5 32
2 7
2 7
9 4
0 7
11 7
4 12
5 16
2 9
7 19
0 14
2 14
2 5
0 11
4 5
9 12
16 4
2 2
11 19
9 9
4 0
9 4
5 4
4 2
11 5
14 2
5 5
19 4
2 9
11 9
0 11
4 5
9 4
9 9
4 2
11 9
12 11
0 7
9 7
11 16
26 5
11 4
9 14
11 9
11 12
5 12
12 19
7 0
12 4
9 4
23 4
2 4
5 4
7 5
5 11
2 4
12 4
2 0
9 2
9 5
19 9
11 9
7 5
2 0
4 0
12 5
2 4
14 0
9 0
7 7
5 2
2 0
5 4
2 4
2 14
0 2
12 2
9 7
5 7
9 7
4 5
5 7
2 7
9 11
11 7
4 5
11 0
2 5
2 0
4 4
0 9
0 9
2 9
0 9
7 7
5 11
4 9
9 0
2 2
0 12
12 14
0 12
5 7
9 12
2 7
5 12
5 2
7 2
4 7
7 12
9 0
11 7
21 12
12 2
5 2
9 4
0 4
9 11
9 5
0 9
14 2
5 4
5 19
11 12
2 14
0 11
0 5
9 2
0 0
0 4
2 5
2 0
0 5
0 7
0 9
2 11
2 2
0 4
0 11
0 11
0 9
0 2
0 0
0 4
0 14
0 2
0 11
0 7
2 11
0 4
2 5
0 19
5 9
5 16
4 4
5 4
7 9
5 2
7 7
2 5
11 5
4 2
4 9
5 9
14 4
4 7
4 7
12 9
2 7
2 5
4 19
4 12
5 9
11 11
11 9
4 4
16 5
19 5
4 5
9 2
21 18
2 9
2 11
4 14
7 5
11 2
11 7
12 21
7 5
2 2
4 11
12 21
19 12
7 9
7 5
5 9
11 5
4 2
19 5
7 9
4 23
4 0
4 9
9 5
9 9
2 11
14 5
7 9
11 4
12 11
16 4
21 16
2 2
4 9
12 5
2 4
9 5
2 11
5 14
5 12
18 5
7 9
5 7
12 16
9 4
9 5
11 9
11 7
2 18
4 9
4 26
2 16
5 18
2 14
5 7
4 14
5 5
4 4
4 2
2 4
5 26
5 9
2 9
4 11
4 5
14 0
5 0
9 11
14 7
7 2
14 2
9 5
5 0
12 0
12 7
12 9
5 2
9 5
0 9
0 7
14 12
7 5
7 12
11 4
12 7
12 2
9 12
7 7
19 11
21 4
7 12
14 16
14 14
7 18
23 4
5 9
11 9
16 4
11 4
2 0
18 2
12 5
2 11
7 18
11 11
7 4
4 7
11 7
5 5
4 11
4 16
0 14
11 9
9 7
12 2
9 12
0 9
4 18
4 12
0 4
5 9
5 21
11 16
12 2
2 5
7 2
2 5
4 4
9 5
12 11
7 9
12 2
9 7
12 5
0 16
5 7
5 5
5 5
7 4
5 7
0 4
5 5
9 7
11 7
5 7
4 2
7 4
9 2
2 9
11 9
5 4
2 7
18 7
11 7
5 19
2 11
14 11
9 9
7 9
7 11
4 5
5 7
7 19
0 5
5 4
4 16
4 23
12 4
7 4
7 7
5 11
4 4
18 9
7 7
11 14
19 7
7 7
21 11
2 9
0 2
9 14
0 11
7 9
16 2
9 9
9 7
9 5
2 4
11 7
2 7
2 5
2 9
2 11
12 7
11 5
4 5
0 11
9 7
7 7
16 2
11 5
2 7
16 7
0 12
7 12
9 9
7 11
2 5
4 2
5 5
5 23
12 2
19 0
2 9
5 21
9 5
4 11
14 7
11 9
2 12
14 2
7 9
7 7
7 4
9 7
5 7
4 2
14 5
7 11
2 5
4 7
9 9
4 12
5 12
4 4
18 12
7 7
5 5
12 18
5 19
5 12
9 21
2 11
12 14
11 9
5 9
11 7
12 4
11 11
2 14
4 2
5 7
5 4
9 0
2 18
12 7
7 18
7 5
5 12
5 7
4 12
0 7
4 2
7 5
5 5
2 7
5 0
5 5
4 2
2 4
7 2
26 12
2 14
9 0
4 4
0 2
9 7
12 4
18 7
9 2
5 11
11 16
21 4
7 0
16 0
19 4
11 11
5 12
11 5
28 5
4 9
4 5
18 16
5 5
9 14
7 5
11 18
9 2
5 5
5 2
7 9
7 4
0 4
16 11
11 11
2 2
7 11
2 7
5 7
7 16
5 9
9 16
9 11
0 2
9 2
4 9
0 5
5 9
14 21
7 9
9 7
14 2
9 11
4 4
9 9
2 26
4 5
4 2
16 14
7 11
5 7
11 11
14 2
5 7
5 12
11 14
7 4
5 7
12 18
0 9
2 4
4 14
5 7
11 7
7 4
14 16
7 12
0 11
5 11
12 5
7 4
21 0
4 4
5 2
9 7
4 11
9 11
7 16
12 19
11 12
7 9
2 5
7 0
5 4
18 7
14 18
12 7
4 0
16 14
7 5
11 11
5 7
7 11
4 5
5 9
5 12
5 11
5 5
5 7
7 0
14 4
4 14
2 5
7 21
5 7
11 12
5 11
2 7
2 7
0 4
16 4
4 7
9 4
0 2
0 11
7 7
12 9
12 18
9 21
11 14
2 4
5 7
5 4
11 7
4 14
0 11
11 0
2 4
11 5
2 9
11 4
16 16
7 12
5 16
4 14
5 9
0 4
14 9
4 0
4 7
5 4
2 2
2 4
12 5
9 21
2 7
9 5
9 5
12 0
12 7
11 5
7 16
5 7
11 0
4 4
11 12
2 7
7 16
14 11
2 4
12 4
4 4
4 7
2 9
4 14
2 2
14 9
7 14
4 4
0 26
2 5
7 4
21 11
7 4
11 16
14 9
4 5
5 4
14 4
0 9
2 5
2 9
7 5
2 2
0 2
11 5
5 2
7 14
0 11
5 2
2 11
4 5
5 4
2 11
2 7
4 2
2 5
7 9
12 2
2 7
4 21
0 0
4 7
7 2
7 4
9 4
7 7
9 11
5 4
7 2
5 14
5 9
9 16
16 4
12 12
4 11
2 12
2 7
0 9
4 9
11 11
5 5
12 11
5 19
4 18
0 7
2 11
9 2
4 4
2 12
11 5
2 5
7 19
9 9
4 0
5 4
14 5
12 11
12 4
4 2
4 4
4 7
14 7
18 2
4 7
5 4
11 0
5 16
5 19
7 7
12 5
2 4
0 2
7 7
11 5
7 5
0 9
7 4
7 0
7 2
5 9
9 7
5 14
11 5
5 5
14 5
11 0
5 4
5 4
9 4
2 4
9 7
9 9
7 11
4 7
11 5
0 7
2 11
2 5
5 9
11 9
2 9
2 4
7 2
9 7
5 2
7 4
9 12
5 7
9 5
14 2
2 14
4 7
2 11
2 2
9 7
4 7
16 4
2 0
2 0
7 2
5 4
9 0
0 0
0 4
2 5
7 2
11 2
0 5
7 7
11 2
14 18
5 7
7 5
11 9
12 12
11 21
5 7
14 11
9 11
4 4
4 11
5 9
11 4
11 5
2 4
4 2
5 11
0 7
2 12
5 7
12 2
9 11
2 7
12 18
5 4
4 2
7 4
5 5
11 2
7 7
2 5
5 4
4 5
5 4
4 2
2 4
9 5
2 7
5 5
11 5
2 2
14 7
5 9
7 5
2 4
7 7
9 4
12 23
11 9
0 7
5 11
5 2
5 7
14 5
14 0
7 4
12 0
7 5
7 9
7 7
9 2
5 5
2 0
7 2
2 2
0 0
0 0
9 5
4 4
12 9
9 4
2 7
7 16
2 4
5 14
4 5
4 9
7 11
4 16
5 7
9 14
2 18
2 11
4 0
14 5
2 7
5 9
7 2
16 2
18 11
7 2
9 9
7 5
9 9
4 5
7 11
2 9
2 2
7 2
0 2
11 4
2 2
5 9
14 4
5 12
7 7
4 11
0 2
2 0
2 14
12 2
5 5
12 2
5 9
5 5
7 5
4 2
4 5
2 12
4 5
11 11
9 7
0 9
11 11
4 5
18 11
16 9
12 18
5 9
7 7
4 7
9 2
14 5
2 2
9 12
12 4
0 7
2 2
9 9
9 4
5 7
0 5
2 2
5 12
11 4
11 7
5 7
7 9
0 5
2 9
0 9
2 2
12 7
11 2
7 4
14 11
4 14
0 0
2 14
4 12
14 5
11 12
5 14
11 4
2 5
12 9
4 11
5 7
2 16
0 4
2 5
9 2
0 0
14 2
16 4
9 4
4 2
4 5
4 5
4 11
0 5
9 9
5 5
5 5
4 2
7 5
2 4
4 14
5 11
4 7
4 9
12 14
2 5
12 5
2 14
12 4
7 7
9 0
2 4
5 9
9 7
12 12
9 14
11 7
5 5
9 5
5 9
9 7
7 14
26 5
9 2
5 9
2 7
0 7
4 2
0 2
4 4
5 11
4 9
2 2
0 7
2 7
0 4
2 9
2 14
2 4
2 5
5 2
5 4
18 7
14 2
2 5
5 0
7 9
7 5
2 18
7 7
9 2
5 14
11 9
4 7
16 2
7 7
9 2
2 7
5 5
0 4
4 0
4 2
5 2
9 9
9 0
9 4
2 7
5 4
2 7
5 4
12 4
4 0
11 5
11 4
19 11
5 11
7 9
5 11
2 2
0 14
0 5
2 2
4 0
2 5
2 4
4 9
2 5
5 4
5 7
5 2
9 0
18 12
4 4
9 4
2 2
7 5
2 5
4 14
9 7
4 23
18 5
2 18
5 5
7 2
2 0
4 2
7 11
5 5
9 9
0 5
0 18
4 4
2 2
5 4
7 0
4 4
12 0
5 0
14 4
9 2
19 2
18 4
11 4
5 2
7 2
4 0
5 5
7 2
5 4
7 5
2 4
4 2
11 0
7 0
7 4
4 2
7 2
2 0
9 2
11 7
9 9
0 11
9 4
0 12
11 16
4 11
2 12
4 5
5 7
11 7
4 0
7 9
2 7
5 9
4 7
0 5
4 2
0 12
4 5
4 14
2 4
2 18
7 9
5 9
4 4
5 4
9 5
2 2
0 9
5 14
0 14
0 7
0 11
0 14
4 11
0 9
0 7
4 7
2 2
5 7
2 9
5 5
9 14
14 16
7 0
4 2
9 0
5 2
7 4
5 0
9 7
4 5
11 11
7 2
7 4
2 4
7 4
11 11
4 12
12 18
16 7
2 5
5 4
2 4
7 0
5 4
2 0
4 2
12 5
9 5
23 2
18 11
11 2
2 0
0 18
0 12
28 7
16 23
5 11
2 7
2 11
11 9
12 11
9 2
11 4
2 2
11 0
2 2
5 4
4 5
2 7
5 0
12 2
4 5
9 16
12 19
0 12
14 7
4 16
4 7
5 4
5 11
4 4
7 7
4 12
4 5
5 5
0 2
5 11
4 7
5 2
21 2
9 9
7 14
5 4
4 7
0 9
7 7
7 2
5 9
4 5
7 0
4 2
11 4
2 4
5 11
0 0
5 7
14 4
5 2
5 4
12 11
0 11
4 7
12 23
0 9
11 4
5 0
4 5
7 12
5 2
4 0
4 14
2 0
9 12
7 4
11 0
11 0
14 2
16 5
11 7
5 9
9 11
14 9
5 5
9 9
4 4
2 12
4 11
2 7
12 2
9 9
2 9
5 9
4 7
7 5
4 2
4 18
5 4
5 11
5 5
5 2
4 7
2 11
0 4
5 4
0 7
4 11
2 9
9 12
7 7
4 4
4 11
0 5
2 0
4 12
0 2
4 5
9 5
2 0
0 7
0 9
0 7
5 5
4 2
4 12
7 7
7 21
11 5
7 4
9 12
7 12
12 5
11 12
7 0
2 4
2 4
7 16
4 5
5 5
4 4
4 5
4 2
9 5
14 5
7 12
2 4
0 12
4 4
7 4
12 7
9 5
0 4
14 5
5 0
4 4
0 4
0 9
9 9
4 4
7 2
2 11
5 11
11 4
9 2
4 2
4 4
11 2
11 2
5 2
0 2
5 2
5 5
7 7
7 0
9 2
0 5
11 4
9 4
5 5
4 4
5 2
4 2
2 16
5 5
4 9
11 5
5 4
2 7
2 11
11 9
7 5
5 18
0 2
2 4
2 4
2 16
11 4
2 7
2 0
2 9
4 5
2 2
4 0
2 14
0 12
2 2
0 5
0 14
2 2
2 9
2 5
0 2
0 12
0 11
0 9
2 14
2 5
0 12
0 0
0 9
0 16
0 11
2 4
0 7
4 2
0 11
4 9
11 2
5 7
14 0
14 5
2 2
11 0
5 0
4 26
5 4
9 5
16 7
11 7
4 2
16 11
5 5
4 0
4 2
4 2
9 9
11 4
11 2
12 2
9 4
2 0
4 9
4 2
4 5
12 4
19 9
23 2
7 11
7 9
2 5
19 4
5 2
16 5
4 0
2 5
2 2
4 0
7 5
5 9
5 0
19 11
7 7
16 5
12 4
4 5
12 4
19 11
9 2
5 5
5 5
9 2
0 4
7 7
4 9
25 2
9 9
16 9
7 2
4 5
4 2
2 7
5 9
4 12
14 4
18 2
9 7
7 4
9 4
4 11
2 0
5 12
4 2
11 4
7 7
4 9
18 5
12 12
0 4
0 18
4 4
4 9
7 2
18 2
16 0
9 9
7 12
9 4
7 7
12 2
11 0
7 0
2 5
9 4
7 4
7 5
11 2
9 16
9 9
7 12
7 2
14 5
19 5
9 4
16 2
5 7
4 0
7 12
5 2
11 11
5 7
2 7
4 7
5 0
19 2
7 5
19 2
7 2
7 11
19 9
9 7
5 4
11 5
0 5
5 2
2 4
2 9
4 2
9 5
4 5
4 0
2 2
9 7
9 9
7 4
14 9
21 0
2 11
14 18
7 16
16 14
2 2
7 11
9 9
5 5
9 9
9 0
2 11
2 5
5 14
5 11
4 2
0 7
7 25
2 18
7 11
4 16
4 9
5 7
2 12
9 9
4 11
5 4
11 5
5 7
2 0
5 5
0 0
2 7
5 12
0 14
9 14
2 4
5 19
9 7
12 12
4 4
0 14
5 5
12 0
16 11
7 11
7 5
2 4
0 9
12 5
21 4
4 14
9 5
9 5
11 4
9 7
11 9
7 12
7 7
11 2
18 9
5 4
4 5
9 2
16 11
5 4
14 2
2 5
19 2
7 2
7 9
0 7
5 9
12 4
11 16
25 9
9 7
7 11
16 5
11 9
11 7
9 7
0 12
2 16
5 0
9 9
0 4
5 11
2 5
2 16
7 2
4 9
9 12
14 5
5 7
9 12
5 2
5 18
2 11
7 14
7 7
5 4
4 9
2 12
0 2
9 5
0 11
4 12
4 9
5 9
5 4
5 12
2 9
4 9
7 9
11 7
0 5
2 18
0 9
0 16
11 7
2 5
7 0
19 9
5 12
12 9
11 11
2 7
9 9
12 7
11 0
4 11
9 5
4 7
7 2
14 4
4 12
18 0
7 11
7 4
5 4
12 5
32 0
11 0
9 5
0 12
5 2
7 12
9 7
12 5
11 7
2 7
9 5
19 4
14 7
2 7
7 0
21 14
16 9
9 18
7 28
2 9
0 7
2 7
11 9
4 0
16 2
18 7
19 4
11 7
11 12
14 11
9 9
11 2
12 0
5 0
9 2
5 5
7 4
5 2
2 0
9 7
9 9
2 12
4 14
4 12
16 9
5 2
7 4
9 9
2 12
7 7
11 12
2 4
7 7
7 7
2 11
7 9
4 11
14 2
12 16
7 4
11 0
12 0
11 2
4 4
5 2
5 2
0 0
7 2
14 4
5 4
2 5
4 12
5 7
0 5
0 18
2 2
5 2
9 5
14 0
12 5
2 2
16 7
26 4
16 9
12 2
9 2
11 14
5 5
4 4
21 5
5 16
2 9
9 16
11 5
7 14
4 12
2 5
9 5
5 2
2 4
2 2
19 0
7 11
2 7
9 4
12 19
14 9
0 7
2 7
2 11
0 9
9 4
2 4
5 9
4 19
2 14
7 5
7 4
2 4
4 0
11 4
9 11
21 5
5 7
14 9
2 12
14 5
5 9
7 9
7 2
7 7
9 25
11 9
7 2
4 11
11 12
9 32
5 11
9 0
7 4
4 9
2 11
4 5
12 7
7 9
7 9
14 12
11 9
12 12
4 2
7 5
5 2
7 4
4 5
7 9
2 12
14 2
4 9
0 11
7 12
4 12
5 25
2 9
7 7
7 12
2 14
5 12
19 16
4 9
7 5
9 12
5 9
7 7
14 12
21 5
23 12
9 12
9 11
14 9
18 9
5 2
9 0
23 2
16 11
16 9
9 5
9 4
18 14
5 5
11 5
0 5
5 5
0 5
2 5
2 7
9 7
2 7
18 5
7 16
4 2
7 7
11 7
16 18
9 12
9 26
2 12
14 11
28 12
14 16
5 7
7 11
11 16
14 2
7 14
7 14
11 9
11 19
12 5
12 5
2 12
2 14
4 7
4 7
5 11
4 14
7 7
4 9
7 0
4 7
2 11
7 9
4 14
2 18
4 11
28 4
11 7
23 11
7 2
9 5
5 12
2 2
11 14
11 4
30 2
19 9
7 7
11 4
7 14
12 5
0 4
9 7
18 4
7 4
7 7
18 7
9 9
4 7
12 9
9 5
7 2
7 4
14 0
23 4
7 2
14 7
12 7
18 7
5 11
7 9
11 16
18 2
14 0
26 9
12 12
12 5
2 5
9 4
4 2
9 7
4 2
4 9
5 7
5 2
2 7
4 5
2 7
12 4
18 21
16 2
5 11
11 4
5 5
4 5
12 11
2 4
4 0
7 4
16 7
11 0
7 2
11 0
2 7
7 7
5 4
11 9
14 5
11 11
4 12
4 11
4 5
19 19
12 5
2 4
5 9
4 0
12 2
7 11
7 11
4 7
9 2
9 5
16 7
2 0
21 12
5 4
4 11
5 4
18 18
9 7
2 7
12 2
5 9
4 19
5 21
5 7
5 11
4 7
0 4
0 12
5 11
7 7
4 2
0 7
4 5
9 11
11 2
12 7
11 18
4 11
16 4
14 14
14 25
19 23
4 5
12 9
4 5
7 18
18 2
11 4
7 2
14 2
7 12
9 18
7 4
18 7
2 14
7 5
2 9
9 9
5 91
4 47
14 25
16 7
9 12
19 5
7 19
2 11
9 12
0 12
9 11
5 12
5 4
7 9
7 9
11 7
11 2
12 9
7 7
9 11
19 19
19 19
5 5
12 12
9 11
7 7
2 14
4 12
4 9
4 4
0 14
4 5
9 7
25 9
11 7
9 12
19 18
11 12
30 11
2 4
2 5
2 9
7 7
14 4
7 18
4 16
7 4
18 11
12 14
11 5
11 7
7 4
9 11
5 11
9 4
4 11
12 4
5 12
12 11
14 4
14 7
5 7
5 2
12 4
5 9
16 12
11 16
14 11
12 4
9 14
14 14
5 7
5 14
5 5
0 14
4 2
19 7
9 9
19 12
14 12
5 7
4 0
0 7
5 12
2 18
2 0
5 7
9 7
4 9
0 18
4 9
4 9
4 19
7 12
12 12
12 5
5 9
12 2
4 14
7 18
19 14
2 11
5 5
5 2
12 9
5 5
14 7
4 4
7 0
9 5
7 7
7 9
7 7
5 7
4 12
7 4
7 7
2 5
7 5
2 18
5 14
4 4
12 12
12 7
7 16
9 7
0 7
7 9
5 2
19 14
9 18
9 21
9 19
7 18
5 16
4 7
4 14
0 5
7 11
7 9
4 16
2 12
5 7
5 5
0 9
9 7
4 11
7 9
0 4
2 9
2 5
4 12
5 19
7 5
9 7
5 2
9 5
9 9
7 4
2 9
4 5
2 0
11 4
2 7
7 7
11 5
7 11
12 18
5 7
7 5
5 7
5 0
5 12
4 14
19 5
0 9
4 5
9 7
14 4
5 5
2 16
16 14
4 16
7 7
2 21
5 19
9 9
12 5
14 11
14 9
5 11
4 12
0 5
2 5
9 18
11 11
2 5
12 4
7 9
9 7
5 7
0 4
9 11
2 16
4 16
7 11
4 16
16 23
12 14
14 19
4 9
4 5
9 9
2 11
14 11
16 11
11 11
7 7
7 4
5 12
5 2
5 7
5 2
11 11
7 7
16 5
16 9
7 4
5 0
5 9
11 5
21 18
9 5
4 9
2 7
4 4
9 11
11 5
2 5
2 0
14 7
5 4
2 0
7 2
2 7
11 5
12 0
18 7
9 11
7 0
21 9
12 9
7 9
9 5
7 12
11 21
11 2
7 14
0 9
14 21
9 2
5 9
5 7
7 9
0 4
4 4
2 9
2 7
4 4
7 4
5 11
0 5
11 11
7 5
12 9
0 5
12 14
11 5
4 2
2 5
2 7
2 14
2 7
0 9
4 7
5 9
4 5
0 7
16 4
7 5
5 7
0 4
11 0
5 4
11 2
7 7
5 5
5 9
9 9
7 9
12 4
5 4
9 11
2 4
12 9
2 9
21 5
9 7
11 19
7 9
5 4
7 9
4 0
11 11
2 7
14 14
4 9
5 25
7 18
7 9
14 7
18 5
5 5
14 2
2 4
11 5
7 4
2 5
11 5
5 11
2 4
4 5
4 7
9 7
9 9
16 7
0 4
5 4
9 9
2 9
2 2
5 7
4 4
12 2
7 2
11 2
0 7
9 4
4 0
12 0
0 4
4 2
14 11
18 7
7 2
12 9
18 11
26 14
11 9
5 2
11 9
4 2
4 4
11 5
7 7
9 7
4 5
5 7
2 5
12 9
12 9
19 12
7 11
5 7
18 7
11 0
19 11
9 2
9 7
5 9
4 14
4 9
9 19
4 5
12 11
9 12
5 9
11 11
2 4
4 14
0 9
7 21
4 12
12 5
5 2
11 4
0 7
4 12
7 12
4 21
2 11
4 25
7 14
0 14
11 5
12 9
7 5
5 9
14 4
2 12
14 5
7 9
4 9
16 33
5 12
5 5
11 11
11 5
7 7
25 7
5 4
7 0
7 11
14 7
16 7
11 9
5 7
2 12
16 21
16 21
12 5
12 5
18 7
21 4
16 2
5 2
14 5
9 7
7 9
19 2
18 9
4 5
14 5
16 5
2 0
5 5
11 4
7 4
11 0
7 4
12 2
11 9
18 9
16 12
9 4
12 0
7 4
12 5
14 5
7 11
4 5
7 12
4 0
18 5
7 2
12 4
7 4
9 5
7 12
12 4
7 5
14 7
12 5
5 5
5 5
4 4
4 7
9 9
4 2
12 11
9 7
5 4
4 2
0 7
7 2
9 11
4 9
2 7
0 7
7 5
7 0
7 7
2 18
4 0
5 5
4 2
4 12
2 16
2 9
5 5
5 5
2 9
0 11
9 11
5 0
0 7
2 2
4 16
4 5
11 4
5 0
9 9
2 2
16 7
5 11
5 5
7 4
5 25
9 4
4 7
2 9
2 4
9 2
4 16
11 5
9 14
9 11
2 14
9 11
21 2
9 11
4 14
7 14
5 23
9 18
9 11
5 5
11 12
12 0
7 18
5 7
11 26
4 16
2 19
5 5
4 11
11 9
9 23
0 12
5 4
11 2
2 7
4 11
2 5
7 4
7 4
11 4
14 5
7 5
2 12
7 14
0 11
0 5
5 16
5 11
9 14
16 5
4 4
7 14
9 11
7 12
11 9
4 5
32 7
4 4
5 21
5 19
4 12
11 7
4 5
18 19
7 28
19 21
11 11
18 14
5 9
9 12
14 12
11 7
7 9
0 4
11 4
2 23
11 4
14 5
2 0
0 4
9 0
4 7
5 5
5 4
4 5
5 0
16 5
0 11
5 2
7 0
0 11
2 7
4 7
9 5
9 11
5 4
4 2
5 4
7 4
7 4
16 7
14 2
4 7
2 7
0 5
7 2
2 5
7 5
2 4
5 7
2 7
2 0
5 5
5 4
4 0
9 7
9 4
2 5
4 4
0 0
2 16
2 7
4 5
2 11
0 11
0 9
2 7
4 5
4 0
5 0
0 5
2 2
2 4
11 5
0 2
0 0
0 0
2 4
2 4
2 0
2 0
0 7
2 9
2 9
4 2
4 4
0 2
0 7
5 4
4 7
5 11
4 5
0 12
2 7
0 4
2 0
0 5
4 7
2 4
0 9
5 7
0 11
4 7
5 7
7 23
2 14
5 11
0 9
5 4
0 2
0 0
0 0
4 2
5 5
2 7
0 4
0 2
2 2
0 9
4 4
4 9
2 4
0 5
2 2
16 4
7 7
4 7
0 2
2 11
0 9
5 4
4 19
16 2
7 16
2 9
5 0
4 2
5 11
7 7
4 12
4 7
11 4
7 5
19 11
5 11
11 14
11 4
4 4
5 2
2 2
4 7
0 11
4 11
0 2
2 2
5 4
9 5
9 5
7 5
7 0
4 0
2 2
2 5
4 9
4 7
2 4
4 11
5 4
11 21
7 4
9 5
4 9
9 7
5 12
7 11
4 0
7 7
16 2
9 2
5 9
2 2
12 2
4 14
5 9
5 2
5 18
18 0
16 0
12 9
0 5
11 5
2 0
2 2
2 7
7 4
2 2
5 9
4 2
9 5
7 11
2 7
5 7
2 4
5 5
5 0
9 7
5 4
7 2
11 5
21 5
11 2
2 0
16 2
16 11
11 0
5 2
7 2
7 4
4 5
5 4
7 9
4 4
4 5
9 5
5 7
16 2
0 0
2 2
9 5
7 7
18 2
11 7
5 7
9 9
12 5
9 0
5 2
9 0
2 0
2 2
11 4
5 4
4 5
7 5
0 2
7 0
4 4
7 11
11 2
9 4
0 4
4 0
4 4
4 4
11 0
9 7
9 4
2 11
4 5
4 5
11 2
11 4
11 4
5 2
12 9
0 0
9 5
5 5
2 2
9 4
7 0
9 11
7 7
4 2
14 9
7 2
2 2
2 4
4 9
11 2
2 4
5 2
9 0
11 2
5 0
7 4
5 5
14 4
9 4
2 14
14 2
2 9
4 0
5 0
4 5
7 2
4 5
16 4
23 11
4 7
11 4
4 5
5 7
2 9
5 12
14 4
4 4
9 0
5 5
9 4
4 2
7 4
2 0
4 14
5 2
2 0
5 11
7 9
5 11
7 11
11 4
4 7
9 4
12 0
11 7
7 2
2 9
0 9
0 4
7 12
4 4
7 18
14 9
14 5
4 0
4 0
7 0
5 11
5 5
9 11
4 0
11 5
11 4
19 14
9 9
21 5
5 4
9 4
4 5
9 11
7 11
5 2
0 5
11 7
0 5
14 12
2 12
4 16
4 11
4 5
21 4
5 11
11 16
0 9
4 7
4 12
0 2
18 4
16 2
9 9
9 11
4 11
12 7
7 5
16 21
2 4
2 9
5 7
2 7
2 5
9 2
0 0
2 5
0 2
11 5
7 2
12 4
4 9
4 7
2 4
4 11
7 7
9 5
4 4
7 7
18 9
4 11
12 7
9 4
7 12
9 7
7 11
7 0
16 18
5 11
12 12
12 4
0 14
2 14
4 5
5 5
4 7
9 4
2 5
5 14
2 0
4 0
9 7
7 11
0 12
5 2
5 5
9 11
2 16
9 12
7 0
0 2
11 2
0 0
2 9
5 2
21 18
12 9
7 2
4 2
4 0
2 2
5 18
5 0
5 5
0 0
4 5
4 5
0 4
7 0
4 2
7 7
12 2
19 11
9 5
11 0
2 5
2 2
5 9
7 0
4 14
2 7
12 7
2 2
5 4
21 4
2 21
9 18
5 12
5 18
9 7
14 2
0 5
0 11
5 5
4 2
4 7
11 14
9 4
12 5
9 5
2 2
14 2
11 14
2 11
9 21
7 2
12 14
4 7
7 0
12 12
2 5
2 14
5 5
5 2
7 7
4 9
4 19
0 21
7 11
4 0
5 5
2 12
12 25
2 5
12 2
5 11
2 7
9 12
25 9
7 14
9 4
5 7
5 0
9 4
23 7
12 4
12 4
5 7
4 12
5 12
9 4
4 9
7 9
9 4
7 11
11 5
7 5
4 11
0 2
11 4
7 11
5 9
16 9
4 16
7 18
9 5
7 4
11 2
9 4
2 5
2 7
7 9
5 7
23 2
16 11
11 4
5 7
14 5
11 4
19 2
5 2
11 7
4 4
9 4
12 16
5 4
14 5
7 12
9 5
7 14
12 4
2 12
5 4
7 5
12 11
7 9
11 14
12 4
11 0
7 2
18 11
5 2
12 14
7 4
4 7
7 11
2 7
4 9
2 7
5 7
7 5
5 11
12 5
7 4
7 11
7 12
11 0
12 5
16 9
5 12
2 5
9 7
0 4
5 7
4 5
11 5
7 21
11 11
7 23
7 4
12 11
2 0
9 7
4 0
9 9
16 7
5 11
25 11
7 9
5 14
4 4
5 5
11 7
5 12
4 5
4 7
16 2
19 4
14 5
9 2
5 4
5 14
14 5
9 5
7 4
2 9
5 4
12 4
5 12
7 9
5 0
4 5
14 0
0 4
9 4
12 5
9 0
11 4
12 9
9 0
12 4
2 4
4 5
9 7
9 4
11 2
2 7
12 14
9 0
9 11
5 11
12 7
9 9
9 12
7 4
2 2
14 5
0 4
2 14
2 2
7 5
7 5
0 5
5 2
5 12
5 4
11 11
9 7
9 7
12 4
11 7
9 2
9 7
2 7
4 7
11 0
2 5
4 2
9 0
5 4
11 2
7 14
5 9
4 7
9 14
4 5
12 9
7 12
7 2
11 0
2 5
11 4
7 2
9 7
2 0
7 5
7 4
4 4
0 9
5 9
5 2
9 5
11 7
9 7
9 12
11 0
16 2
9 16
5 2
4 16
2 4
4 7
4 11
0 11
5 7
5 4
0 11
2 7
2 2
4 0
12 2
4 4
5 4
4 0
7 2
7 2
7 5
0 0
5 7
5 7
11 14
4 2
4 5
7 0
0 4
5 2
11 11
4 11
2 9
5 11
4 7
7 4
11 5
11 4
18 11
2 9
5 2
12 5
5 5
11 9
26 9
11 16
5 5
7 5
9 9
11 4
2 5
11 12
14 4
0 4
9 12
4 5
9 2
12 7
0 14
5 7
0 4
12 11
7 7
11 9
5 7
12 12
7 9
2 9
0 5
12 2
9 4
14 12
7 5
5 5
5 12
4 7
14 18
5 7
12 16
5 7
4 4
0 9
9 9
5 11
5 5
5 9
9 5
14 2
5 9
5 0
4 14
11 9
2 4
14 5
4 12
12 5
7 4
4 16
5 12
4 4
0 7
7 0
2 9
7 9
14 14
18 12
12 12
7 16
14 4
9 21
5 9
2 4
12 14
7 19
0 16
7 5
12 4
12 12
9 11
5 4
5 0
9 12
4 11
5 2
5 0
2 16
12 11
4 12
7 7
4 11
5 11
9 7
4 18
18 2
4 7
0 9
7 12
7 2
5 0
5 7
9 11
4 4
7 4
2 11
12 9
11 0
4 2
4 4
7 4
12 7
9 7
2 0
9 0
14 2
5 2
18 5
2 0
9 0
14 2
7 2
5 9
2 9
0 4
5 2
7 9
5 2
4 12
5 9
9 12
4 2
11 5
7 19
4 11
7 5
7 4
5 5
9 2
5 4
5 5
11 4
5 11
12 2
7 5
4 7
7 7
0 5
2 5
5 4
0 2
2 5
0 9
2 4
2 12
2 5
0 11
2 11
2 7
4 9
2 4
5 11
5 9
7 9
4 0
4 4
2 7
5 9
2 7
7 5
11 0
9 19
0 4
11 14
0 12
11 5
11 7
4 9
9 11
18 5
5 9
7 2
0 2
7 0
11 5
9 5
5 9
7 12
9 11
5 5
9 4
2 5
4 18
7 11
14 9
19 11
18 18
19 0
11 5
7 9
2 7
11 7
5 2
2 5
9 2
4 11
4 12
4 7
0 4
11 12
7 5
14 11
12 5
5 4
14 12
19 2
7 2
9 7
5 23
4 7
25 4
4 7
0 0
11 5
4 16
11 5
5 9
16 11
4 2
11 9
7 12
5 2
5 7
9 11
4 11
11 11
11 5
5 2
12 5
4 2
9 0
16 7
2 2
0 7
4 5
9 4
16 9
12 2
2 12
12 5
4 5
11 7
23 4
4 11
11 2
4 7
4 4
16 5
7 7
9 7
4 2
12 11
4 2
2 5
4 7
14 7
9 7
9 7
11 7
9 2
23 5
21 5
5 11
4 2
9 7
2 7
16 9
7 5
4 2
5 4
5 5
4 2
11 5
7 5
7 4
16 4
4 12
2 2
2 7
12 7
2 4
4 2
2 5
2 7
7 7
7 4
12 2
4 2
5 4
21 2
9 2
9 2
4 5
5 11
4 2
9 0
11 7
5 7
11 0
4 7
9 5
11 0
11 5
7 0
5 0
7 2
11 4
9 2
11 2
7 0
9 2
4 5
5 7
7 5
9 12
21 14
12 9
9 4
5 14
18 11
4 7
7 4
7 16
9 5
7 4
4 7
4 9
2 19
4 7
2 11
0 12
2 12
14 11
7 9
5 16
11 9
16 5
5 11
16 7
9 7
4 11
4 11
11 2
7 7
5 4
5 4
2 2
4 9
4 11
4 0
5 11
4 2
2 9
11 9
14 4
14 16
12 2
11 11
9 14
18 12
9 12
14 18
14 14
16 5
5 2
12 11
5 9
18 7
16 5
14 5
5 11
4 11
5 5
12 9
5 2
5 5
4 12
9 9
5 7
9 7
5 2
4 23
7 12
18 12
14 2
5 25
5 18
19 4
21 0
2 11
11 5
11 5
0 2
11 16
18 16
11 4
14 21
9 23
16 7
9 4
9 9
14 16
7 14
12 9
9 0
4 5
11 0
9 4
9 11
37 5
12 5
16 2
5 9
21 4
7 0
14 9
7 9
11 12
14 4
16 4
14 4
4 18
26 0
19 0
4 11
16 16
12 7
5 11
25 19
12 39
26 11
46 4
89 4
19 2
7 7
9 5
14 12
2 7
5 4
11 7
9 5
4 5
11 7
11 5
11 11
23 7
12 9
5 4
2 5
7 2
7 2
11 5
9 9
4 5
4 7
2 7
5 9
2 2
12 4
2 0
5 4
9 4
5 0
9 7
4 23
5 5
7 4
7 4
9 9
9 9
9 5
4 7
5 7
2 2
2 4
4 4
12 9
5 2
12 7
11 2
14 5
9 9
0 4
4 14
9 9
2 7
14 12
7 9
7 28
4 12
5 21
7 9
11 18
12 0
23 12
2 19
7 0
5 12
2 9
0 2
2 12
5 12
11 16
9 14
2 14
4 19
5 5
11 2
9 7
5 9
14 12
2 4
16 16
7 9
4 12
0 12
5 7
0 21
4 11
0 21
0 0
5 12
5 11
16 7
12 14
5 21
4 12
0 12
5 11
4 32
11 32
14 4
0 16
4 4
0 26
11 9
4 7
9 14
2 14
4 4
12 25
5 7
12 5
9 4
4 2
2 2
2 11
2 5
4 5
2 4
5 2
7 4
5 2
26 11
12 9
7 16
4 2
11 30
5 11
4 23
12 12
2 16
11 7
18 19
11 11
7 14
16 2
9 14
12 5
2 9
7 2
7 4
2 12
7 5
0 5
9 9
4 4
9 0
11 4
5 5
2 5
0 7
7 5
2 7
4 16
4 9
2 7
12 25
2 5
4 12
4 14
7 21
0 21
5 4
0 9
2 7
4 11
5 19
12 4
4 5
4 4
9 2
16 5
9 0
5 11
11 7
12 9
4 19
9 7
0 25
0 4
5 19
7 9
4 9
12 7
14 4
0 12
0 16
0 12
5 19
0 7
16 7
4 9
5 12
9 7
7 5
9 12
4 4
5 5
4 5
7 7
9 2
5 12
7 9
2 5
9 4
4 7
4 11
9 5
11 12
0 16
5 11
4 18
7 23
4 11
2 11
5 5
7 7
7 7
5 7
4 5
0 14
11 4
5 7
5 5
12 0
7 7
7 14
11 4
18 12
4 4
11 0
7 7
2 5
18 0
4 19
4 7
5 19
11 11
4 2
9 7
5 19
4 18
7 11
12 16
12 12
5 14
4 9
4 5
12 14
7 5
4 16
14 11
4 16
4 2
9 5
7 2
5 0
7 11
5 16
5 2
5 7
4 5
12 5
11 2
7 5
0 2
7 4
12 2
14 7
2 9
2 9
5 5
5 14
5 5
11 12
11 0
16 2
16 0
7 11
11 7
11 5
5 9
21 4
19 14
5 18
7 4
14 11
5 14
18 14
7 12
11 9
21 11
7 4
9 2
16 7
2 9
4 2
11 14
4 16
14 7
12 5
4 21
2 4
14 2
7 5
7 5
5 11
2 11
12 11
2 11
2 11
5 5
4 16
7 7
11 5
2 7
2 2
4 4
2 4
14 4
7 14
12 9
12 5
5 12
12 9
21 2
9 0
5 5
12 2
18 7
12 5
14 12
16 9
2 14
0 14
0 0
4 4
9 2
19 7
12 5
5 7
11 11
12 12
5 9
4 2
5 12
5 5
16 0
5 5
25 7
14 2
4 9
4 4
28 14
5 4
12 9
4 2
0 2
4 2
5 7
7 4
2 5
11 19
12 7
25 9
2 4
4 14
12 7
5 4
2 14
5 12
7 11
16 5
12 11
11 16
0 12
5 9
14 14
4 2
4 5
2 0
12 9
5 14
9 11
21 5
11 11
11 12
16 2
5 4
12 5
2 11
12 16
9 28
5 12
14 7
2 7
5 19
9 7
4 11
11 2
14 5
4 11
12 14
2 5
4 16
7 5
4 0
12 4
12 21
9 14
11 16
5 2
7 5
12 4
21 2
9 5
14 14
26 19
18 5
16 18
12 5
4 11
11 5
14 16
18 9
7 9
4 14
16 11
26 11
4 14
11 12
14 5
23 4
18 2
11 7
11 14
9 4
11 14
18 5
12 9
4 14
16 4
14 23
18 7
14 5
11 12
11 7
9 9
14 11
12 2
12 7
4 14
2 2
9 9
4 2
5 4
11 5
4 9
7 4
14 5
5 23
5 5
11 2
21 4
14 2
19 9
12 4
5 9
0 4
4 4
4 0
11 2
2 4
11 4
4 4
5 7
11 11
16 9
5 0
9 5
16 9
14 18
9 7
5 7
16 14
12 14
4 11
7 14
2 4
5 12
14 11
9 11
9 11
4 4
5 7
2 19
19 4
4 9
23 16
18 11
25 12
2 16
14 23
0 14
4 16
7 11
5 9
0 12
12 14
0 5
5 7
4 14
4 5
4 5
5 0
7 5
9 11
9 5
12 7
5 11
2 4
9 0
5 9
7 11
5 2
11 7
5 12
16 7
14 12
5 5
12 5
5 5
14 11
16 28
14 21
7 14
5 12
12 9
16 9
11 7
16 11
9 11
9 0
4 9
11 2
4 0
14 16
19 9
18 4
12 21
9 7
5 5
9 2
4 5
4 5
4 9
5 14
5 4
9 4
12 5
7 7
14 11
5 12
11 5
14 5
18 12
16 2
18 5
12 14
11 12
2 16
7 5
16 7
23 5
11 5
14 11
14 12
11 9
4 11
16 4
5 5
9 5
0 2
0 9
2 5
4 14
9 7
5 16
11 14
9 18
9 14
11 28
12 16
5 21
7 4
2 12
7 9
7 2
12 5
14 9
4 11
9 18
4 11
12 9
9 7
7 4
5 7
2 7
32 5
7 12
14 4
7 19
5 7
19 14
11 4
9 14
2 5
2 4
9 12
7 5
4 5
11 5
11 12
9 5
16 12
9 19
5 7
5 5
19 11
19 7
14 11
12 12
19 9
9 7
11 11
16 12
9 12
14 14
5 12
5 2
5 2
12 5
19 4
5 5
4 2
0 2
4 9
7 4
4 5
7 0
9 5
0 9
16 5
9 4
14 4
7 4
7 2
2 5
4 16
7 25
12 16
5 25
16 12
14 4
5 9
11 5
21 14
12 9
4 16
18 25
0 25
5 7
12 7
11 18
9 7
7 23
14 9
2 16
5 14
2 7
5 5
4 2
9 4
5 4
0 2
5 14
2 11
5 9
2 4
4 5
11 7
5 5
2 5
14 5
4 7
4 12
2 14
7 9
12 4
9 9
9 7
9 14
11 19
2 23
2 7
0 4
9 18
7 11
4 18
11 12
4 16
9 19
7 7
11 7
12 5
7 2
5 19
11 11
12 0
2 12
2 9
4 5
4 14
0 14
7 26
7 4
9 9
9 9
7 11
14 21
5 11
4 7
4 18
0 19
2 11
5 9
16 5
16 16
11 7
11 2
9 11
2 4
16 11
11 9
5 12
2 11
12 7
14 11
21 18
9 14
19 12
7 5
14 18
9 5
12 14
4 7
2 11
9 2
4 12
12 9
7 2
11 9
5 11
5 2
9 7
9 11
16 9
4 2
9 7
18 12
4 4
2 11
5 9
4 4
2 12
5 9
12 9
7 14
4 7
5 11
4 18
7 9
7 11
5 7
4 12
9 12
5 7
12 9
5 7
16 16
2 11
7 2
9 7
7 5
0 11
4 19
2 11
9 5
7 11
18 5
2 5
9 5
9 11
5 7
0 9
7 9
9 11
9 7
2 9
2 7
2 12
14 9
0 12
11 9
7 12
16 7
16 7
7 7
2 2
9 5
5 9
11 14
21 5
12 9
11 5
16 9
7 0
5 11
9 5
18 11
21 5
14 12
7 11
4 11
2 5
7 2
0 5
7 2
5 7
2 12
2 5
7 5
14 5
14 12
5 9
9 14
4 2
18 14
5 7
2 9
4 9
9 18
18 5
30 9
11 12
4 7
0 7
16 2
14 7
9 5
11 7
2 12
4 11
9 5
9 14
11 12
7 7
7 16
12 5
16 7
16 4
11 11
12 0
7 7
5 2
12 5
9 7
5 11
16 4
4 11
7 4
7 5
7 5
0 11
9 11
11 14
4 9
0 9
5 2
5 2
5 5
7 19
11 12
4 2
5 2
5 2
14 11
11 5
4 11
7 0
14 4
18 11
2 12
11 7
7 12
21 9
16 5
9 5
16 7
5 2
9 7
0 2
5 12
0 19
7 4
2 7
2 7
5 4
11 12
7 9
5 0
2 9
7 4
7 4
12 7
7 7
9 9
12 12
4 0
5 2
5 4
4 2
5 7
9 4
4 5
0 11
4 11
5 4
7 4
5 7
2 7
5 9
16 2
2 9
4 0
12 4
16 19
9 11
5 9
7 0
11 2
9 4
4 2
4 2
4 2
0 0
7 5
2 2
0 5
2 4
5 0
2 5
4 2
2 9
2 2
0 2
2 9
7 0
0 2
7 4
0 9
0 2
0 2
2 2
4 4
0 12
2 0
4 5
4 2
4 4
0 5
4 4
2 2
2 2
0 5
2 2
2 0
0 2
7 4
5 2
0 4
2 5
2 0
5 0
0 9
2 14
0 12
0 4
4 4
7 4
2 7
2 2
2 7
4 5
5 2
2 5
2 0
2 4
7 2
7 7
11 4
4 5
2 4
0 4
2 9
5 4
5 5
0 0
5 4
4 0
9 5
0 5
2 9
2 2
2 2
4 11
2 0
7 0
4 2
0 0
0 4
9 2
2 2
5 2
2 4
0 4
4 2
4 7
5 2
2 0
0 5
4 0
11 0
5 0
2 2
0 4
7 2
4 9
4 9
2 2
4 4
2 2
11 2
5 2
2 4
0 0
0 0
4 4
5 0
4 4
5 5
4 5
4 4
7 4
11 0
11 0
9 7
7 4
12 4
4 4
5 12
7 18
5 19
11 4
7 7
11 4
0 9
12 4
2 5
2 0
7 5
0 4
2 5
2 5
4 0
7 4
4 7
7 12
2 0
5 4
9 16
9 14
7 2
5 4
7 7
2 4
0 5
0 5
4 0
2 0
4 0
5 2
4 11
2 0
2 0
0 4
2 2
7 4
5 4
2 5
4 4
11 4
5 5
5 9
4 4
0 2
4 2
4 5
2 4
2 7
2 7
7 7
0 7
5 4
4 9
9 4
4 5
9 4
2 11
2 4
0 4
2 5
19 14
5 9
7 4
4 2
5 4
2 7
0 4
4 4
5 21
5 16
11 18
7 9
4 5
4 4
5 0
11 11
0 9
2 2
9 7
7 9
9 11
11 23
0 2
2 7
0 9
4 5
9 5
0 18
14 9
5 4
0 4
4 2
2 9
9 7
4 16
5 9
9 7
0 14
2 2
19 5
7 5
16 4
4 2
7 5
4 7
12 23
12 4
4 5
5 5
7 0
4 7
9 5
2 7
9 9
2 0
5 12
9 16
11 11
14 5
7 12
4 7
7 7
11 2
7 2
2 4
0 4
7 9
7 11
5 16
7 12
7 4
4 2
4 4
5 0
5 2
2 2
7 9
7 2
9 9
11 5
9 0
4 2
12 4
5 0
9 2
9 5
4 7
11 2
5 5
2 2
0 12
2 2
2 2
4 5
2 11
5 4
2 0
2 2
9 2
2 5
5 5
0 4
7 4
2 18
5 12
2 11
2 2
4 2
23 4
4 12
2 4
2 5
2 14
0 11
9 4
7 4
7 4
5 14
5 9
11 2
4 5
5 14
4 14
5 4
14 5
9 4
9 5
2 7
9 11
2 4
7 11
7 14
11 0
28 4
5 4
7 7
7 4
9 2
0 9
4 0
7 12
2 5
11 5
7 11
21 4
9 14
19 7
4 16
9 5
5 11
18 2
9 18
18 5
5 4
9 9
4 12
4 4
9 5
5 4
5 0
12 0
4 4
11 5
4 0
7 4
11 2
11 7
16 0
4 2
7 5
4 4
11 4
7 2
7 5
4 2
0 12
2 2
2 0
0 0
11 2
5 4
5 11
2 4
2 14
2 2
4 0
4 2
2 4
4 5
0 5
4 0
0 0
7 0
5 2
2 4
4 0
2 7
4 7
0 4
0 7
7 0
2 4
4 0
7 7
4 0
2 4
7 5
5 7
5 2
5 0
2 0
9 7
2 0
9 2
0 5
0 4
11 2
0 12
11 7
7 2
4 4
2 4
5 9
7 2
12 5
4 2
11 2
0 7
7 2
18 4
23 4
21 7
5 7
12 2
4 5
7 4
12 2
14 5
5 7
14 12
11 0
11 7
7 7
2 5
16 4
7 11
9 0
2 0
19 5
5 11
4 5
4 4
16 12
7 12
5 4
7 9
2 9
7 5
12 11
0 9
2 18
4 16
9 16
5 25
9 23
14 5
4 23
0 30
2 18
9 14
9 7
5 5
7 0
7 12
11 16
11 16
9 7
5 11
4 16
9 5
11 0
11 0
4 4
5 9
2 16
11 12
11 5
2 11
4 5
12 4
14 7
4 5
2 5
7 5
7 4
5 2
2 7
12 4
18 4
14 4
5 2
25 7
12 7
21 2
11 7
25 7
12 5
33 9
21 16
53 11
60 5
93 2
42 4
5 7
4 16
14 2
19 4
9 2
12 4
4 9
7 11
5 11
5 4
7 9
7 7
23 11
9 2
11 0
4 7
9 4
18 7
7 5
12 4
16 2
9 7
5 5
12 5
7 18
2 7
4 4
2 12
4 5
7 4
12 2
2 5
14 5
0 5
0 2
2 4
2 4
12 2
0 5
0 14
7 19
9 9
7 12
2 9
9 16
0 2
7 14
4 2
7 5
9 5
9 2
12 9
11 11
11 7
11 9
5 9
4 2
14 16
9 7
9 11
2 28
2 16
7 12
9 21
7 11
11 2
0 5
7 4
2 9
5 9
5 2
4 5
2 5
7 4
4 5
5 4
4 12
14 4
2 9
2 14
5 2
5 7
5 12
7 12
4 0
4 2
0 7
18 11
5 7
4 4
2 11
5 9
5 4
7 18
5 5
9 12
11 12
2 9
12 4
9 7
12 12
5 9
16 9
12 0
4 2
0 11
9 7
16 5
4 14
5 25
5 11
2 5
11 21
9 12
4 9
4 21
5 12
7 7
25 18
4 19
5 16
5 11
0 16
0 9
5 7
2 7
7 7
0 16
7 12
9 9
2 0
0 16
0 5
0 12
4 7
11 9
16 30
7 14
7 4
4 14
4 5
7 0
2 9
7 4
4 12
11 9
4 4
5 2
12 12
2 7
2 11
5 9
5 2
4 7
5 9
2 2
5 5
4 4
4 9
5 18
9 4
25 4
2 9
14 9
9 12
5 5
2 11
7 21
5 9
12 18
9 9
2 7
4 12
12 14
12 21
18 7
9 9
5 12
0 9
5 4
5 5
4 4
5 12
2 14
0 11
11 5
2 4
7 14
0 23
9 11
2 2
5 9
2 5
9 4
4 5
9 7
4 11
2 12
0 11
4 5
2 5
0 5
0 0
4 5
0 5
2 7
2 12
2 4
2 2
7 5
2 11
7 0
4 7
4 5
5 7
4 9
5 11
5 18
11 11
4 4
2 4
2 4
4 7
2 5
2 14
4 12
2 11
0 7
2 11
5 5
7 2
2 4
4 4
0 5
4 7
11 9
11 5
11 2
11 7
2 0
5 0
0 7
2 7
0 12
9 5
7 7
7 4
2 2
12 4
9 5
4 0
7 4
4 2
12 7
9 9
9 5
19 9
11 12
12 2
9 14
2 14
2 0
4 4
2 4
5 4
12 4
9 9
4 14
2 2
12 11
0 11
4 12
16 5
2 2
12 12
7 4
2 11
4 4
7 11
0 9
2 12
7 5
16 11
5 4
4 5
4 4
7 4
2 11
7 9
4 18
7 2
4 7
4 5
11 11
9 9
4 11
5 2
4 7
2 7
4 2
4 18
7 4
2 9
11 19
0 4
5 12
0 9
9 14
7 9
7 12
5 4
4 12
4 12
12 12
2 16
4 7
7 16
7 0
2 11
16 0
4 7
7 2
9 7
0 9
7 11
5 4
12 12
5 7
11 16
12 7
14 4
18 2
4 0
2 12
7 0
16 2
4 2
4 5
4 4
7 0
2 4
11 2
5 16
4 11
4 16
4 4
9 7
12 9
11 7
0 2
4 4
5 9
16 4
11 7
4 7
9 0
2 11
7 0
9 2
2 9
0 4
18 0
7 5
5 0
5 2
11 0
4 2
14 5
12 4
12 0
4 9
4 12
5 4
2 4
5 19
4 4
0 5
4 9
9 4
5 0
4 2
4 16
7 11
7 14
9 4
4 11
11 14
12 9
9 7
4 18
12 11
7 2
11 9
7 0
2 0
19 0
2 2
2 0
4 4
2 2
4 4
2 5
2 4
2 7
0 9
4 2
7 11
2 0
11 0
7 4
2 7
5 7
5 9
11 7
19 5
5 4
4 18
4 18
2 9
5 9
9 0
14 5
7 11
7 4
12 9
19 7
11 11
11 2
4 5
14 5
7 7
4 9
7 14
4 2
2 16
4 9
7 16
9 5
5 9
7 4
9 2
4 4
4 4
4 21
4 11
4 12
7 4
7 9
5 4
9 7
4 11
19 5
19 5
4 11
12 7
11 4
5 11
4 4
11 2
19 4
4 12
2 5
7 4
2 4
5 0
14 4
7 18
2 4
2 5
4 11
0 4
4 11
2 7
5 0
4 4
18 4
2 2
5 4
0 5
7 11
2 4
4 9
5 4
9 0
11 5
2 2
14 4
2 0
5 0
5 0
0 2
12 2
9 0
7 0
7 7
9 0
2 0
11 2
5 5
4 2
14 4
5 16
11 0
21 5
2 5
5 5
5 0
5 4
4 12
4 5
5 7
2 5
2 0
5 18
14 9
9 9
7 2
4 4
11 5
2 7
4 7
7 11
14 12
4 7
0 2
9 7
4 0
4 5
4 2
7 2
2 11
0 12
2 12
2 5
2 12
7 4
4 5
11 5
0 9
5 11
0 2
2 7
7 4
0 2
16 2
9 5
5 0
0 5
2 2
0 7
5 4
14 4
7 2
2 9
9 18
4 5
9 9
2 4
0 2
4 4
7 0
16 2
2 7
9 2
5 11
7 12
4 5
4 4
2 7
4 5
5 7
11 2
11 5
11 7
2 4
9 9
0 7
9 2
11 11
7 7
5 5
7 5
9 7
4 11
4 18
4 4
4 9
4 5
5 7
7 11
11 4
0 4
4 5
5 7
2 11
7 12
2 18
2 0
2 5
2 4
2 4
2 7
0 4
2 2
2 7
2 2
5 12
7 0
2 0
4 7
4 5
4 2
5 2
7 7
5 4
7 2
0 2
4 7
2 7
14 9
4 4
0 5
7 9
2 4
2 4
4 5
7 4
5 11
0 7
7 9
2 5
2 5
0 5
4 0
2 11
2 2
2 0
4 2
0 0
2 0
4 2
2 2
2 4
2 9
0 5
4 2
0 0
0 9
2 11
7 11
2 2
2 4
0 0
2 5
7 2
5 0
0 0
0 0
4 0
2 4
0 7
0 2
0 4
2 2
0 5
0 2
2 4
2 11
2 0
2 11
0 0
2 4
0 4
0 0
2 4
0 2
2 4
0 0
0 2
2 0
0 9
2 2
2 9
2 2
2 4
0 2
4 7
5 5
0 2
0 2
0 4
7 11
0 16
5 5
0 9
0 0
0 11
5 7
2 0
0 5
2 7
2 4
4 4
0 5
9 2
2 5
0 2
0 4
0 7
0 0
0 7
0 0
0 4
0 2
0 11
0 9
0 4
0 4
0 12
0 12
4 7
2 19
7 4
11 16
4 5
7 4
4 9
9 5
4 4
9 11
7 5
14 2
9 5
7 4
7 2
2 2
5 4
0 5
0 14
9 2
4 5
5 2
4 12
2 7
11 7
2 12
9 11
2 11
0 4
4 4
7 4
5 9
0 0
5 4
9 5
0 7
7 4
2 4
4 11
5 4
2 7
2 5
9 2
2 4
4 2
5 11
4 7
9 2
9 9
11 2
4 4
5 7
2 0
12 2
2 5
4 21
5 9
4 12
7 16
18 9
9 9
2 7
7 4
12 2
12 0
2 7
9 5
14 14
11 12
2 7
11 7
2 9
5 14
5 2
4 7
9 12
2 4
5 7
11 12
5 19
12 14
12 12
7 11
12 18
7 18
4 14
14 14
4 11
5 4
9 5
2 11
5 5
5 2
4 5
9 4
4 12
2 14
14 7
2 18
5 9
9 9
11 7
2 2
0 12
9 11
4 4
4 4
2 7
4 0
9 16
2 4
7 11
4 11
0 7
4 0
7 9
0 5
5 14
5 0
5 11
4 7
9 2
12 4
11 0
7 11
2 11
9 14
25 16
9 2
7 12
5 9
2 7
7 2
0 5
9 9
5 9
9 4
9 9
11 5
2 2
2 7
7 4
5 11
14 9
4 4
5 5
12 0
14 11
7 2
18 4
14 4
5 12
11 4
14 14
5 16
5 9
4 9
7 11
11 12
4 5
14 0
9 4
14 2
4 12
4 2
9 4
12 2
11 2
16 2
7 2
2 4
11 5
5 19
9 7
5 12
7 5
4 16
2 5
9 2
4 26
4 11
0 12
0 9
4 12
0 4
16 19
4 4
0 2
2 11
4 2
9 4
0 4
7 0
5 7
7 2
7 0
7 2
4 11
4 9
9 2
5 7
0 5
5 2
4 9
2 2
2 4
5 12
5 5
2 7
0 4
7 9
5 4
5 4
7 4
5 0
4 5
11 2
4 0
5 7
9 7
4 12
9 0
12 4
9 4
7 7
0 0
11 4
5 4
2 2
9 0
2 5
2 7
2 7
4 2
5 7
5 4
5 0
5 7
5 2
5 2
9 7
5 9
2 2
4 9
7 11
14 0
4 4
0 2
7 0
7 0
4 4
5 2
2 2
2 4
2 4
2 9
2 0
4 0
0 2
4 5
11 2
7 0
7 4
2 12
4 9
5 2
7 4
0 0
0 4
5 7
9 0
7 4
7 2
0 12
0 4
2 9
0 0
11 9
4 4
4 0
5 4
2 4
7 5
7 9
11 2
7 0
7 2
7 9
4 14
5 2
0 9
4 14
21 5
7 9
9 11
2 0
7 11
7 7
5 7
2 4
7 2
9 4
4 2
7 4
2 7
5 0
7 4
2 2
4 5
7 0
2 2
2 9
5 2
4 4
4 5
2 5
5 11
7 14
2 5
5 4
12 5
5 4
11 2
19 12
7 12
0 5
9 4
0 7
5 4
7 5
5 14
2 4
4 5
5 0
9 11
11 5
7 4
4 9
2 4
2 2
5 2
7 4
4 4
2 0
4 9
4 11
0 5
5 5
0 11
4 7
4 2
0 4
7 4
9 2
2 9
0 5
4 4
4 9
7 0
2 4
2 2
2 0
2 2
4 0
4 0
4 2
4 0
5 4
0 2
4 0
2 5
12 4
2 2
5 0
2 2
4 2
0 2
0 2
9 4
12 2
0 4
2 5
4 2
9 5
4 2
9 2
4 7
4 2
7 4
7 4
7 11
9 2
2 2
0 4
9 7
5 2
4 2
2 4
19 2
7 5
4 2
2 2
0 4
7 2
0 5
2 4
4 7
7 5
7 5
4 2
0 2
2 2
4 2
7 11
2 0
0 4
7 4
9 7
0 14
5 11
2 4
14 5
7 0
5 5
4 0
4 5
16 9
18 9
5 2
4 7
0 9
11 9
2 9
19 9
11 4
4 4
4 4
0 4
7 11
7 5
14 5
2 9
7 5
5 9
5 14
5 12
11 2
14 11
0 2
2 4
0 12
5 7
7 23
0 11
12 7
9 12
5 5
4 18
7 9
4 2
2 5
9 7
4 12
4 5
2 5
4 4
9 11
7 11
0 4
4 9
11 11
7 11
16 4
12 2
4 14
7 12
9 9
5 4
4 5
7 16
5 2
0 0
9 11
2 5
4 11
5 2
16 7
2 5
0 0
5 5
5 7
0 14
12 9
9 0
14 5
2 0
5 12
9 5
11 21
0 11
7 7
2 5
4 0
23 5
4 2
4 0
9 2
4 2
11 7
14 7
9 5
14 2
7 0
11 0
19 5
16 2
9 11
7 9
0 2
4 9
5 7
11 7
5 0
16 4
4 5
7 9
9 5
5 4
4 7
11 7
5 7
11 11
9 2
11 2
5 5
5 16
2 16
5 2
2 7
7 16
4 0
5 7
11 2
2 4
0 5
0 4
4 4
4 0
9 4
2 4
0 4
9 12
2 4
0 4
5 2
2 0
2 0
0 9
5 11
2 0
4 4
0 2
9 2
4 2
0 0
4 0
5 2
2 4
4 0
0 4
7 2
2 2
7 0
0 5
4 5
2 5
2 4
7 2
2 5
4 0
4 5
0 2
4 2
4 4
5 0
4 0
2 2
2 0
4 2
4 0
0 2
0 2
5 2
2 2
7 5
0 2
2 2
0 5
0 5
0 0
5 2
2 2
0 0
2 5
0 2
4 5
2 2
0 5
5 2
4 0
5 5
5 4
0 2
2 0
0 0
2 7
4 2
4 5
2 2
2 7
0 2
0 5
0 7
9 0
0 0
4 2
2 4
4 14
0 2
5 0
2 2
7 2
0 5
5 0
5 11
5 5
4 0
7 12
7 2
2 2
0 9
9 2
4 2
9 7
4 7
9 14
9 11
2 0
2 4
0 7
9 11
4 19
0 16
2 12
2 7
4 2
2 5
5 14
11 18
0 11
4 7
0 9
0 5
0 7
0 2
2 2
2 7
2 12
4 2
7 11
0 4
12 9
0 2
0 0
0 5
5 2
2 11
9 4
2 2
2 7
5 2
0 5
7 9
0 2
11 0
5 9
4 4
7 4
2 4
0 2
2 0
5 0
4 2
4 0
5 4
7 2
5 2
4 2
2 4
2 12
2 11
4 2
4 2
0 4
2 2
7 14
5 18
7 7
4 0
11 4
4 2
2 5
14 7
7 7
0 2
2 4
4 0
2 5
9 4
2 2
2 9
2 5
11 4
12 12
7 4
5 7
4 11
5 7
0 11
0 7
0 12
2 2
0 7
4 4
5 7
0 21
2 14
0 12
0 9
4 26
7 12
0 9
2 7
2 5
4 2
4 7
2 12
5 0
0 4
5 5
0 0
4 7
0 21
2 4
11 5
4 11
5 7
0 9
2 11
4 7
0 5
5 7
0 4
4 0
2 4
4 0
7 4
5 5
4 5
5 4
4 12
4 11
0 5
2 5
0 4
5 9
5 0
5 0
0 5
4 9
5 0
4 4
2 9
2 9
5 14
4 11
2 5
2 14
4 4
5 11
0 5
4 2
2 2
4 9
7 0
4 7
5 4
4 9
4 2
2 0
2 2
4 5
0 0
2 11
0 7
2 2
2 4
0 4
0 9
2 7
0 5
4 2
2 2
4 12
0 12
0 14
0 9
2 2
0 7
4 2
2 4
2 4
0 4
5 2
5 4
5 7
4 2
5 4
5 2
7 5
0 2
0 7
0 2
2 2
5 7
5 5
2 4
0 7
4 4
0 2
2 11
0 2
0 4
0 7
2 4
4 9
2 2
4 11
4 2
4 9
11 2
0 9
5 2
7 4
4 5
5 2
0 2
7 11
4 4
4 7
4 2
0 9
4 2
2 11
4 14
4 5
5 7
0 9
0 11
4 4
2 2
11 2
9 0
0 2
2 5
5 5
0 2
16 2
12 7
14 7
2 5
4 2
0 4
11 4
4 4
7 9
2 7
0 9
2 0
2 4
9 7
0 2
4 5
5 4
5 16
2 9
5 12
4 2
7 4
5 7
4 7
5 9
11 5
7 4
11 9
7 11
5 7
4 7
2 4
0 11
5 5
9 5
2 2
4 9
2 4
5 2
0 2
12 2
5 5
0 2
2 4
11 5
5 4
0 7
5 2
2 5
16 2
5 5
11 0
16 2
2 5
0 2
16 5
12 5
7 4
11 2
11 2
5 5
4 2
5 4
2 2
9 4
4 4
11 11
5 5
9 4
2 7
9 5
9 4
7 9
5 5
2 7
2 0
2 4
9 4
4 4
7 4
2 7
2 5
5 5
4 5
11 5
2 9
12 5
2 4
0 4
7 4
7 5
9 11
9 4
4 4
12 4
4 2
2 2
7 4
9 5
12 7
9 2
7 2
2 2
2 4
4 4
5 4
4 12
2 2
0 4
9 5
7 5
4 4
18 2
9 16
14 5
9 11
9 11
16 5
12 2
12 2
4 9
21 9
12 11
2 12
5 7
2 9
9 9
12 5
16 2
12 7
7 5
0 0
5 4
2 11
0 11
2 4
7 12
2 9
9 4
5 0
7 9
4 2
0 4
2 9
2 9
4 7
5 5
9 5
2 7
5 5
4 9
4 2
2 5
4 12
9 0
2 7
5 7
7 4
0 5
5 2
12 2
9 5
9 0
5 9
5 9
11 4
7 5
0 7
5 21
0 9
5 5
9 5
7 11
2 2
0 5
11 2
5 4
4 0
7 5
11 0
12 12
11 2
7 4
5 14
2 7
7 4
7 0
9 5
2 9
7 4
0 4
14 2
4 4
5 4
7 0
5 7
16 0
11 5
5 0
2 14
9 5
0 7
9 5
7 4
5 0
12 4
2 4
4 5
4 9
11 12
7 5
7 5
4 11
5 5
9 9
5 2
4 5
0 5
2 12
5 12
5 7
5 7
5 0
4 7
4 0
9 0
2 2
4 7
0 0
2 11
2 2
2 18
2 5
11 5
0 2
4 4
4 7
5 0
7 4
4 5
2 2
9 9
5 9
5 12
2 9
7 7
14 4
5 9
4 4
2 0
11 7
2 4
9 5
11 7
5 7
7 16
4 11
7 7
4 0
21 7
7 4
12 12
11 12
11 16
7 5
7 7
5 2
9 11
16 0
21 2
4 4
5 2
7 5
0 5
7 4
0 0
4 0
7 5
18 5
11 4
7 5
11 2
5 4
5 7
16 7
0 9
5 4
14 7
11 2
16 2
5 0
11 4
5 9
5 5
7 2
14 16
14 9
11 4
9 11
2 0
18 5
9 7
16 11
14 9
7 11
4 7
9 9
11 5
7 9
4 19
14 9
7 7
12 14
2 4
2 12
4 7
4 11
5 0
4 5
4 2
4 5
5 16
16 9
2 5
4 4
4 2
5 0
0 14
4 5
0 9
2 4
4 4
4 11
5 19
5 14
5 9
11 4
2 9
2 4
4 5
5 2
4 9
11 2
18 5
5 9
5 4
11 4
5 9
7 5
4 0
9 0
7 4
11 7
5 4
7 4
11 16
5 2
11 2
11 2
5 0
2 4
4 12
5 7
14 2
4 2
5 16
9 16
0 2
18 4
4 2
11 21
7 2
7 9
7 18
9 4
9 5
18 4
5 4
12 0
9 4
7 2
2 7
4 7
4 5
16 18
5 7
11 11
9 11
7 7
0 7
2 5
5 2
4 7
5 2
9 5
4 11
2 11
5 2
4 9
5 14
7 2
11 2
7 11
11 19
11 7
4 4
19 5
9 9
2 9
4 11
5 25
7 7
4 5
16 2
4 2
2 2
4 4
5 7
4 11
0 7
2 11
4 4
11 4
5 2
16 2
7 7
9 2
16 7
11 5
5 5
5 9
2 4
2 2
9 2
0 5
7 7
11 9
2 2
9 9
7 0
0 5
11 5
2 2
5 5
5 2
7 4
2 0
2 0
5 0
4 4
9 5
9 0
9 2
2 7
2 4
4 2
2 0
5 2
4 0
14 2
7 4
5 2
2 0
2 0
2 7
4 0
7 4
2 7
0 7
5 2
9 4
0 4
0 0
2 2
9 2
4 2
9 2
4 5
2 4
4 5
0 0
2 0
7 4
18 7
7 9
4 9
0 9
0 0
0 9
0 5
4 9
2 2
9 12
4 9
2 0
4 7
5 4
0 2
4 0
9 9
2 9
5 5
4 7
4 0
4 9
2 12
9 2
7 9
12 5
7 0
7 0
4 2
5 0
2 5
9 16
5 11
7 12
4 21
11 11
5 11
7 7
18 11
4 0
11 7
16 16
14 26
7 4
14 7
11 11
5 9
4 2
5 14
7 12
11 4
7 5
5 5
4 9
2 7
2 16
2 12
12 2
4 14
2 9
4 5
7 7
4 7
14 4
7 0
11 2
4 4
2 12
11 4
2 16
2 11
4 4
7 5
2 11
11 11
5 9
4 14
5 16
19 7
9 7
14 11
4 4
5 2
4 16
7 7
4 4
2 12
4 12
4 28
2 12
4 11
5 11
11 11
18 18
9 21
5 16
26 2
7 7
11 58
7 4
2 5
7 4
2 5
2 11
0 4
0 11
5 11
2 7
9 5
4 4
11 0
9 4
14 16
4 9
18 16
0 7
16 5
4 0
14 4
9 12
9 7
5 4
11 5
5 5
0 9
14 4
9 2
5 7
2 4
18 2
12 9
5 9
5 9
7 4
9 4
11 7
7 2
12 5
7 2
4 5
4 5
5 11
0 11
5 4
2 9
5 4
7 0
2 14
9 4
4 9
12 12
5 4
2 7
4 4
2 7
9 2
4 5
9 9
2 5
12 5
5 5
12 14
2 2
5 12
0 7
5 2
2 7
0 12
7 9
11 4
5 4
4 5
2 9
9 2
4 5
5 2
0 0
4 2
0 4
2 2
2 0
0 4
2 5
7 9
14 4
5 2
2 2
4 0
4 5
7 2
4 5
2 2
5 4
4 4
2 7
0 0
4 4
9 2
0 0
5 4
0 5
4 0
5 4
4 2
9 9
4 11
5 12
2 0
4 4
5 9
0 2
7 7
2 2
2 2
11 0
2 4
2 9
9 4
4 2
2 5
5 9
11 5
7 4
14 16
9 7
4 7
2 5
4 2
2 9
5 11
14 11
14 16
2 12
9 11
4 2
5 2
0 4
5 11
4 4
2 5
5 5
7 11
14 7
4 5
7 5
2 9
4 9
7 5
12 12
5 2
5 0
11 18
0 16
5 11
7 2
0 16
7 5
9 26
14 4
2 5
11 2
5 12
11 9
4 16
11 5
11 11
12 9
19 14
11 5
2 5
7 11
2 16
5 12
4 0
4 7
4 0
9 5
16 4
4 2
4 0
9 2
16 2
4 23
19 7
12 2
2 5
11 4
18 11
7 7
2 7
11 14
11 12
5 16
12 16
19 12
14 9
5 9
12 18
19 7
9 11
9 4
5 4
5 4
7 12
12 5
5 0
9 5
11 4
14 5
5 4
16 0
2 4
2 2
9 11
5 5
4 9
4 4
0 16
0 4
2 5
5 0
0 12
7 5
28 4
5 4
11 2
12 0
7 9
9 9
14 4
2 12
4 9
5 9
19 9
4 14
7 12
5 4
7 12
2 16
2 16
7 5
14 18
5 7
12 9
2 9
4 4
4 12
5 0
5 9
4 16
4 9
4 7
9 11
0 5
2 4
5 4
4 5
5 2
7 16
2 9
5 9
7 9
4 12
4 11
12 7
2 9
11 2
9 5
11 7
2 5
7 12
11 2
4 12
16 12
5 7
9 9
5 4
12 2
4 11
12 2
7 4
9 18
12 11
5 5
4 9
7 12
9 12
11 16
7 25
9 7
14 19
7 16
9 12
4 14
5 21
14 16
2 7
14 7
11 5
7 5
14 4
14 4
0 12
4 18
11 9
4 5
7 16
2 9
4 4
5 19
2 5
5 7
16 11
7 7
7 7
4 4
7 4
4 2
2 18
0 7
9 5
0 11
5 9
12 11
18 2
7 11
9 14
12 12
2 5
11 0
4 4
7 0
5 0
4 5
2 7
7 4
2 9
4 7
2 5
0 4
2 2
5 4
7 4
4 9
9 2
5 5
0 0
4 4
4 2
0 4
0 0
0 0
7 5
0 7
4 2
0 5
0 2
7 2
4 2
4 2
2 0
0 0
12 5
4 0
2 2
5 4
7 5
9 0
2 9
0 0
7 5
0 5
2 4
2 2
5 2
9 4
16 2
7 0
4 7
11 14
5 12
7 9
11 5
21 7
9 7
18 2
16 0
9 11
14 9
0 2
11 5
5 5
11 4
2 0
9 0
7 4
0 4
5 5
7 5
0 9
0 4
2 4
5 4
0 7
5 16
0 5
5 11
14 2
5 7
4 2
0 12
12 7
11 5
9 5
0 12
7 0
9 9
9 4
9 9
2 7
5 4
14 5
12 2
23 7
5 9
11 2
4 5
7 4
7 7
5 7
0 7
9 7
4 7
5 16
0 2
4 2
0 11
9 0
5 5
7 2
5 9
0 2
2 0
2 5
0 7
4 12
5 4
7 4
4 18
7 7
7 11
14 2
2 9
5 9
12 14
9 7
12 7
0 5
5 12
9 9
7 5
5 7
12 2
12 5
9 7
7 4
5 7
16 14
12 5
7 4
0 11
5 9
7 5
12 11
9 11
4 5
4 14
9 11
5 5
11 9
0 9
7 9
4 0
7 9
9 0
11 4
11 5
12 14
9 4
5 5
9 16
2 9
5 7
4 5
7 4
9 5
7 9
18 4
4 12
12 9
9 7
5 2
4 7
12 9
4 5
18 9
12 4
7 19
12 11
7 7
12 7
9 2
9 5
4 5
4 0
4 7
4 12
9 7
11 23
18 7
5 0
4 2
7 11
4 4
5 7
9 5
4 7
7 2
5 5
9 9
4 9
2 2
12 0
5 7
4 5
4 4
2 2
4 7
9 7
5 11
2 12
2 7
2 0
23 4
12 2
5 5
0 0
2 2
5 2
9 5
7 5
9 7
4 11
0 12
12 5
5 4
9 12
12 5
25 5
7 7
4 4
4 4
2 7
9 18
2 5
0 5
11 12
11 14
14 7
11 5
4 9
2 7
5 12
7 12
4 5
11 2
4 4
5 4
0 5
9 0
7 14
4 5
0 5
5 2
5 19
4 5
7 7
2 4
5 7
0 12
9 19
5 7
5 12
14 16
5 14
2 11
4 2
9 2
5 9
5 2
0 4
5 12
2 4
2 2
18 5
4 7
16 4
9 4
7 2
12 2
9 9
5 2
7 4
0 0
7 4
0 11
11 7
2 4
2 5
4 7
5 5
0 5
4 14
5 4
2 5
2 5
4 2
5 4
5 4
14 2
0 4
7 0
12 5
9 5
9 5
2 7
5 5
5 5
7 5
2 4
2 19
4 9
4 14
11 5
9 4
5 2
4 7
0 5
7 12
5 19
16 7
16 7
2 16
2 5
2 12
4 2
9 21
11 12
5 14
5 9
4 11
4 0
5 14
12 0
4 11
4 4
5 11
0 14
5 11
0 26
4 2
5 7
5 2
2 14
11 11
4 14
11 19
4 2
11 2
7 5
11 7
0 5
4 4
2 4
5 7
2 4
9 2
5 4
7 16
9 2
18 7
5 11
2 4
7 7
9 11
4 5
7 5
11 2
5 14
5 9
7 7
2 9
11 4
9 4
2 2
5 2
4 4
12 7
7 0
5 4
7 0
11 7
7 2
0 7
11 9
14 5
5 7
4 5
2 2
5 0
2 0
5 2
11 2
4 0
16 2
2 5
7 2
2 11
2 7
5 0
9 4
7 9
2 4
5 4
4 4
0 11
12 4
5 5
4 11
4 5
5 11
5 2
4 5
4 4
9 2
0 5
5 0
4 2
2 0
14 11
12 21
11 14
12 5
2 9
7 2
7 2
11 4
0 2
2 14
4 4
4 11
5 5
2 14
0 5
5 5
12 14
18 11
9 12
2 5
2 4
4 2
7 7
9 9
14 9
4 14
7 9
9 0
4 2
7 5
0 7
4 0
4 0
7 5
2 9
2 7
2 7
2 2
2 4
7 5
2 4
2 9
4 5
4 9
4 2
5 2
0 9
9 0
4 7
4 11
4 11
19 5
14 0
7 2
4 0
9 5
9 7
7 5
4 12
9 2
7 7
9 4
2 0
0 4
2 2
18 11
2 2
9 2
4 0
4 7
2 9
2 5
0 4
4 2
5 2
11 7
4 5
7 2
5 4
7 2
7 2
12 11
18 2
7 16
19 7
7 9
4 0
2 11
2 16
7 7
7 9
4 2
14 11
4 4
2 5
2 7
0 2
0 2
4 2
4 0
4 0
4 5
2 0
4 0
0 2
4 0
7 2
0 5
4 2
5 2
2 2
5 0
5 4
2 2
2 0
0 0
0 0
2 5
4 0
0 2
0 0
9 0
0 0
4 2
5 0
2 7
7 2
0 9
4 4
0 0
11 0
2 0
9 0
9 0
0 2
4 0
4 2
2 2
0 9
0 5
5 2
4 5
9 9
5 9
4 11
5 12
0 5
9 5
7 11
2 5
5 0
12 12
9 9
2 5
0 11
5 11
2 4
5 5
5 7
2 7
2 11
0 9
0 19
2 5
12 11
12 11
11 9
4 18
9 4
18 4
11 0
5 7
5 7
7 4
11 12
12 2
14 2
16 5
2 5
5 11
16 4
5 11
11 2
5 9
0 11
11 7
4 9
9 7
14 7
9 2
2 2
4 5
7 7
7 5
5 9
4 4
5 4
5 2
7 0
9 7
14 11
12 2
12 7
2 9
9 9
7 11
2 4
4 2
0 5
0 0
2 0
0 4
9 5
4 0
5 0
0 5
0 2
2 0
4 0
2 4
4 0
5 2
5 5
5 4
0 4
0 2
5 0
2 0
2 0
0 2
4 2
0 0
4 2
2 2
4 5
0 0
2 2
2 2
0 4
4 7
5 2
4 4
4 7
5 4
0 2
9 2
11 5
9 2
5 2
2 2
0 4
2 4
4 2
4 0
7 4
7 0
2 2
4 5
0 5
0 5
2 4
7 4
0 2
2 2
0 2
4 2
0 5
0 0
2 7
2 4
7 7
2 4
5 4
5 4
4 2
5 5
0 0
2 0
5 4
5 4
5 9
0 2
2 2
7 2
0 4
0 9
4 5
0 4
0 7
2 5
0 5
4 2
0 4
0 4
2 2
2 9
7 0
7 7
9 5
5 7
2 0
2 2
7 7
2 4
7 4
0 0
7 0
2 2
2 7
2 4
5 0
4 5
0 0
2 2
4 0
4 2
2 4
0 0
5 5
2 2
5 0
4 4
5 7
2 0
4 4
4 9
12 2
2 2
7 11
2 11
4 4
0 5
0 2
5 0
5 7
2 7
5 9
4 4
5 0
5 2
4 2
4 5
9 4
4 2
16 0
4 18
2 7
2 9
7 2
4 4
4 2
4 0
5 4
5 4
4 4
2 2
7 0
4 2
5 0
11 5
5 9
5 4
16 7
2 4
9 4
7 0
4 2
5 7
11 4
11 7
7 5
5 2
7 2
5 5
5 9
4 4
7 16
9 18
2 16
5 9
7 7
16 11
7 5
4 7
11 2
5 5
4 5
4 7
14 11
5 16
2 11
4 12
2 14
5 2
0 2
4 5
2 4
0 0
7 4
0 5
5 4
5 12
0 0
9 2
4 5
2 9
2 12
7 2
5 4
11 4
9 12
4 9
11 9
16 5
7 14
0 5
9 12
12 11
19 2
11 11
4 2
5 16
4 11
2 12
11 4
2 4
9 0
5 7
14 2
7 5
11 5
9 5
7 11
16 11
16 18
5 2
4 18
0 9
5 4
4 11
9 9
11 11
16 11
14 19
9 0
9 7
2 7
9 9
5 9
5 14
11 9
2 9
5 7
12 7
0 4
7 4
9 5
4 11
0 11
19 2
4 0
7 4
4 5
4 12
16 5
5 9
2 7
2 2
5 2
5 5
2 14
5 4
5 9
2 18
5 11
11 19
14 4
5 14
0 4
4 12
5 7
9 4
4 7
11 14
7 7
2 9
4 5
0 2
0 2
4 0
2 0
4 5
0 0
2 0
4 0
2 7
0 5
0 7
4 9
4 11
0 7
2 5
4 2
2 19
0 7
4 0
2 4
0 4
9 0
7 4
5 0
0 0
5 0
4 0
0 5
4 2
7 4
2 9
0 11
4 4
5 4
5 4
5 4
11 4
2 7
4 7
2 2
2 4
2 9
5 2
9 16
0 11
2 11
12 12
7 21
0 18
7 18
12 25
9 9
9 5
11 5
5 4
9 5
11 2
4 9
9 9
2 4
2 0
2 14
4 5
4 5
2 4
9 7
2 11
2 2
4 0
2 4
0 12
7 5
2 4
0 19
2 4
0 4
2 5
0 4
4 0
0 2
2 2
0 2
0 2
2 5
0 4
5 4
4 5
2 11
5 4
0 7
0 4
2 0
0 2
2 0
0 7
2 4
0 7
2 0
5 2
0 0
4 2
2 7
2 0
0 0
0 0
5 4
2 2
2 5
0 4
2 5
0 4
2 4
2 5
4 5
0 18
0 4
0 14
0 5
2 11
4 4
0 7
2 7
5 2
5 7
4 4
9 4
4 4
7 9
5 7
12 2
11 9
4 7
11 7
9 2
9 0
9 0
2 4
4 7
2 0
7 9
4 4
4 4
4 7
9 2
9 5
7 4
4 2
2 7
9 0
2 9
5 9
5 4
9 5
4 7
7 12
2 2
9 12
0 0
2 0
4 7
2 5
7 7
0 7
0 4
0 2
5 4
0 5
4 0
9 14
4 4
4 5
5 7
2 9
0 0
0 5
4 7
0 4
4 9
2 9
5 14
0 4
2 11
2 5
4 11
0 5
4 5
7 4
4 0
2 4
4 2
2 9
5 5
0 4
4 2
4 9
0 5
5 5
2 2
5 7
5 4
4 4
4 9
4 5
5 7
0 0
5 5
5 7
7 5
12 2
2 5
7 7
2 5
4 7
2 5
2 9
4 5
2 4
7 7
4 4
0 9
5 4
4 2
5 11
5 5
4 5
4 0
11 7
0 4
7 5
5 4
5 5
2 2
5 2
4 4
5 2
4 5
2 2
9 2
5 4
0 11
7 0
0 2
5 0
9 7
2 7
9 4
9 4
5 9
12 5
9 4
5 9
2 9
4 5
5 7
7 7
4 7
12 2
16 5
9 11
11 14
14 7
2 9
4 4
9 4
14 11
4 12
2 9
9 4
7 0
14 0
5 4
4 2
5 2
12 2
0 12
11 0
4 4
5 12
5 7
5 0
4 14
5 0
11 2
4 9
7 12
4 7
2 16
5 11
0 14
11 2
11 9
7 11
9 5
9 9
5 11
11 5
11 5
2 7
5 9
4 5
21 0
5 9
9 5
4 5
14 16
4 5
4 4
16 4
2 2
2 5
0 11
7 4
4 7
7 9
4 11
19 7
19 0
4 2
7 2
9 4
2 0
0 5
2 2
9 2
0 2
5 5
9 7
4 2
11 5
5 4
21 5
2 0
2 2
9 4
9 2
9 2
7 2
9 4
14 5
9 2
4 2
5 4
4 5
5 7
2 5
7 9
2 2
16 7
2 4
16 11
7 4
9 0
7 2
4 4
7 4
2 5
4 5
4 4
2 9
2 0
4 0
7 9
4 5
5 11
4 7
9 5
4 0
7 7
7 0
4 7
4 12
0 4
7 7
2 0
2 2
0 5
4 4
11 0
2 2
12 4
11 2
2 7
14 4
9 5
12 2
4 0
9 4
0 2
0 0
4 4
11 2
0 0
4 0
7 5
7 0
4 4
2 0
5 0
2 7
4 4
4 4
0 5
4 5
5 2
4 4
7 5
16 21
4 4
9 2
4 2
12 2
14 9
7 2
2 4
2 0
7 2
0 4
7 7
2 16
7 2
0 2
5 7
4 2
2 2
4 4
0 14
7 5
2 4
5 5
0 2
2 2
0 5
2 2
0 4
4 0
2 7
2 2
2 9
0 4
2 4
2 2
4 0
4 4
0 5
2 0
2 4
0 0
5 4
0 7
2 0
0 2
0 2
0 4
5 9
4 0
0 0
0 0
4 4
7 4
4 5
0 4
4 5
5 0
0 5
5 4
5 2
0 0
2 5
14 7
2 5
5 7
4 4
5 5
4 14
7 9
2 4
2 2
0 4
2 7
0 5
2 5
11 9
2 5
2 2
5 5
9 2
2 4
4 2
9 2
2 4
7 4
4 2
12 0
2 2
0 14
2 2
2 0
12 4
5 2
4 7
12 4
9 2
19 14
9 5
5 9
5 4
5 11
4 9
0 7
7 5
7 12
0 12
5 9
2 9
0 7
4 14
7 12
2 7
0 4
9 2
5 4
9 2
2 4
0 5
2 2
2 4
4 4
9 9
4 5
5 2
0 7
2 2
5 2
2 0
5 4
2 5
0 5
4 12
0 12
5 11
7 2
2 4
5 5
14 11
14 7
7 2
2 7
5 5
5 2
9 2
7 4
14 4
9 11
12 14
5 2
9 14
7 7
12 2
11 7
2 12
2 4
7 5
5 2
2 0
9 2
2 2
9 9
4 2
5 0
4 5
4 5
4 0
9 5
7 2
4 0
5 2
9 0
4 14
21 2
4 0
5 7
4 2
7 7
2 2
0 4
2 14
16 0
14 9
2 4
9 4
9 5
2 7
0 9
5 9
5 4
11 5
5 4
2 4
11 11
12 9
23 19
11 11
2 14
5 4
2 4
7 2
5 2
5 5
5 4
4 4
7 0
12 4
2 4
5 5
0 5
4 7
7 12
4 4
9 0
2 5
7 4
2 9
5 4
7 9
4 4
9 2
11 4
2 0
2 4
5 2
5 7
5 11
5 18
4 5
12 11
11 2
5 9
2 11
4 5
12 7
9 16
7 5
4 11
12 2
2 7
5 2
0 7
5 9
11 7
4 7
18 0
11 11
7 5
12 11
7 5
14 11
7 4
5 11
5 5
5 4
14 7
2 2
5 14
4 2
14 11
5 12
5 0
5 0
16 5
18 2
11 4
7 4
9 2
9 0
7 4
5 11
4 7
7 5
0 4
0 2
5 9
16 2
2 5
0 4
2 7
12 5
7 2
4 7
9 7
2 9
0 2
0 0
4 0
2 5
5 2
4 5
7 4
2 4
5 0
0 2
0 7
7 5
0 2
5 0
2 4
5 7
2 5
4 7
5 9
0 0
9 4
4 9
0 0
0 0
4 0
5 2
5 2
0 4
2 2
0 0
0 2
4 5
0 2
4 4
7 4
9 5
11 4
4 5
11 4
7 0
0 0
5 5
2 2
5 7
0 5
5 2
7 4
0 11
12 2
5 5
9 5
9 4
11 7
9 9
5 7
0 5
12 18
5 2
4 11
5 4
0 2
5 7
4 4
12 11
7 5
2 2
12 7
7 12
5 5
7 5
11 0
4 9
7 5
11 25
4 21
4 5
11 12
4 4
7 7
0 9
7 14
0 16
2 9
2 12
7 0
0 4
12 5
2 2
4 7
4 9
19 7
5 23
4 4
4 9
5 0
14 9
12 4
5 12
2 5
7 9
4 14
14 7
4 7
12 12
0 12
5 2
2 2
4 5
12 5
11 5
4 5
4 12
4 2
5 5
21 5
11 4
14 9
7 7
7 5
16 4
18 5
14 5
14 11
5 11
5 4
5 5
2 9
9 14
19 9
11 4
16 9
21 9
5 2
5 5
14 16
7 11
4 12
5 9
5 5
4 11
7 4
5 5
7 0
11 5
4 4
9 9
9 4
2 4
2 11
9 11
5 9
11 4
5 4
5 14
9 11
2 4
9 5
5 4
2 7
9 0
4 4
9 7
11 11
5 7
4 9
2 7
21 7
7 5
4 7
5 2
9 9
2 12
12 4
2 21
2 5
9 0
16 5
5 12
0 2
11 2
0 18
18 7
7 11
4 9
0 11
2 9
2 4
4 4
11 11
4 9
11 7
11 2
4 4
0 4
2 4
5 4
2 9
2 0
4 9
2 7
4 5
4 2
2 5
0 4
5 11
4 7
5 2
9 12
7 7
4 9
7 9
5 5
16 2
14 4
7 5
7 4
2 0
5 5
5 7
4 2
7 0
7 11
7 18
11 9
2 0
7 2
0 5
5 4
2 5
0 4
2 11
5 4
2 2
4 0
0 2
2 2
4 9
5 0
18 4
5 4
9 2
0 7
2 11
14 5
11 12
12 5
5 12
14 12
5 9
2 5
9 9
5 7
4 12
4 5
2 0
5 7
4 14
14 0
5 7
4 5
21 5
7 7
9 7
11 2
4 7
14 16
2 2
9 16
0 9
9 9
5 12
2 4
0 14
5 5
0 5
2 7
0 7
4 4
7 11
4 14
4 2
0 12
7 5
9 0
12 5
16 11
16 11
11 5
16 12
4 4
9 9
4 11
7 4
5 5
2 5
9 4
18 2
5 4
4 2
4 12
0 5
14 18
9 5
2 4
11 9
12 11
4 12
14 9
11 9
14 7
14 0
11 7
5 5
7 4
2 11
9 12
4 7
7 9
11 5
7 9
14 5
7 9
9 9
5 11
5 4
4 14
4 21
2 9
2 7
2 11
2 14
7 4
5 11
7 7
11 2
16 12
7 16
12 2
14 9
4 14
5 11
11 4
9 16
4 18
11 19
12 5
16 2
12 0
5 5
9 11
5 5
7 9
0 4
2 4
0 2
11 0
14 7
4 12
14 9
9 33
12 9
14 5
9 12
5 19
14 14
5 9
7 11
11 4
16 4
5 4
2 9
16 0
0 11
5 5
4 5
7 7
2 14
4 11
9 28
7 19
5 11
11 2
7 0
14 0
9 4
11 4
2 4
4 0
4 2
2 5
2 2
0 11
2 5
2 11
9 12
4 16
5 11
7 11
7 9
11 0
7 9
7 2
4 4
5 2
5 9
7 7
0 9
2 2
0 5
4 7
7 9
0 9
2 4
7 11
4 9
9 4
4 2
5 0
14 5
5 2
0 11
2 9
2 4
4 11
2 0
2 7
2 5
2 4
5 11
4 7
5 4
18 7
14 4
2 2
11 7
25 4
12 16
9 12
12 18
7 12
2 18
2 7
4 19
18 11
5 12
14 14
4 12
11 5
12 4
11 7
4 9
7 5
16 7
5 25
5 11
11 11
16 21
5 18
2 5
5 4
9 12
7 7
7 5
11 5
2 7
9 2
5 4
5 5
5 7
4 5
33 9
4 4
5 4
4 5
4 2
4 21
12 14
9 5
14 11
12 16
5 9
14 16
7 12
18 7
0 7
5 11
4 7
5 12
19 5
7 2
12 9
2 14
11 5
11 4
19 2
18 5
16 5
9 4
12 2
0 0
4 11
11 0
2 7
5 2
4 0
14 7
2 5
9 5
11 2
11 0
9 9
5 4
16 12
0 4
2 4
9 2
18 9
2 9
18 7
5 4
4 7
12 14
2 11
4 11
19 5
7 9
7 4
9 7
7 7
4 4
5 5
5 4
4 4
2 5
7 9
7 5
11 2
0 4
5 5
5 7
5 4
2 5
2 2
4 0
2 2
0 2
4 0
4 2
2 7
5 0
9 2
7 4
7 5
7 0
0 4
5 0
2 0
2 0
5 2
5 2
2 4
5 2
4 5
2 5
5 5
2 5
5 5
7 0
2 5
4 2
5 2
4 5
2 2
0 7
0 2
4 7
2 7
2 2
4 9
5 2
4 2
0 0
2 0
5 4
4 2
4 4
4 2
4 2
9 2
2 7
0 0
2 2
5 2
2 2
2 2
5 7
2 4
0 9
7 2
0 2
0 0
0 0
5 2
2 5
4 0
2 2
4 4
2 2
4 0
2 4
7 0
4 7
4 2
0 2
0 4
5 11
2 7
2 4
2 5
4 4
2 4
2 4
2 11
2 2
5 4
0 5
12 4
2 2
2 4
7 7
2 4
0 0
0 5
4 2
4 11
2 2
4 0
7 4
4 2
7 4
5 5
5 4
2 4
0 0
0 0
2 2
2 9
7 9
2 0
2 9
0 4
4 0
0 2
4 0
5 2
2 5
7 4
4 4
9 16
2 4
4 0
4 0
7 4
4 0
9 5
2 2
2 2
9 4
7 2
4 2
2 9
2 4
0 2
2 7
0 2
4 4
0 0
4 7
2 2
2 7
7 2
4 0
2 7
9 4
0 4
0 7
4 5
2 0
4 7
5 2
4 4
0 4
2 14
0 0
7 5
9 2
4 5
5 5
2 9
0 2
2 5
5 0
5 4
5 5
7 4
7 5
0 4
5 11
0 4
2 9
5 5
5 0
0 4
5 2
4 2
2 2
5 0
4 4
4 2
4 5
2 0
4 2
0 4
11 0
4 2
0 2
0 5
2 4
5 0
2 5
2 4
4 2
4 2
5 5
0 7
5 5
0 11
5 5
0 7
0 7
0 0
2 7
2 4
2 0
5 5
0 7
0 5
2 2
2 2
0 2
2 4
4 2
4 5
0 0
0 2
0 5
0 7
2 4
4 0
4 0
0 9
0 5
0 7
7 0
2 2
4 2
0 0
0 5
2 5
0 2
4 4
0 0
2 4
0 2
2 2
2 5
4 7
4 2
11 0
2 2
4 2
4 2
2 5
4 4
2 4
0 18
2 4
2 0
0 0
2 0
0 0
2 2
0 2
0 4
2 4
4 5
7 4
2 2
2 5
2 2
0 2
0 0
0 0
2 0
0 4
2 4
0 0
4 5
0 7
2 7
0 0
2 2
2 0
0 4
0 0
11 0
4 4
0 0
4 0
0 5
4 2
4 2
7 11
5 4
4 2
2 2
0 4
4 7
4 2
2 7
4 0
2 9
2 2
9 0
4 2
4 2
0 2
2 2
0 5
4 7
2 4
0 4
0 7
0 0
0 2
4 12
0 0
0 4
2 11
0 0
2 7
2 0
0 4
0 2
0 9
0 2
4 2
2 2
4 0
4 0
2 0
2 0
2 2
0 2
0 4
2 4
0 0
7 5
4 4
2 2
5 4
0 4
2 0
4 2
4 0
0 9
5 4
12 4
4 2
2 2
9 2
5 2
5 5
5 2
0 0
7 0
0 4
4 4
2 2
2 4
2 0
5 4
5 2
4 5
4 0
2 4
4 12
0 0
5 2
4 0
2 4
5 2
4 0
4 5
2 4
4 0
4 0
2 5
0 4
4 0
0 0
0 2
2 0
0 4
4 4
0 2
0 5
5 14
4 4
0 16
2 4
0 2
5 4
5 5
7 0
2 5
2 4
2 7
4 4
7 4
0 12
0 11
7 9
5 5
2 5
5 7
4 0
4 2
0 0
0 2
4 0
0 4
2 0
5 2
4 4
11 4
7 7
2 4
12 5
2 9
4 0
4 0
2 4
2 4
12 5
4 5
4 5
4 11
2 9
5 5
5 0
7 0
0 4
0 11
2 0
2 2
4 4
7 0
2 5
5 0
2 4
7 4
0 2
5 11
2 0
5 2
4 2
11 12
9 2
0 5
2 5
0 9
5 2
9 4
4 4
2 4
5 2
4 2
5 0
7 0
7 0
2 2
5 0
0 0
7 11
2 7
5 5
4 2
4 2
5 2
9 2
7 4
0 4
2 11
2 0
4 5
7 4
2 4
0 11
9 5
4 7
2 7
5 2
5 9
11 0
7 2
14 5
7 5
2 9
4 4
2 4
5 4
5 2
2 0
2 2
7 0
7 11
2 0
4 5
0 0
0 0
2 4
2 4
2 4
2 0
5 4
12 7
2 4
2 4
2 4
2 5
11 4
4 0
5 4
0 5
0 5
4 5
2 5
2 4
0 5
2 0
2 0
4 0
9 12
7 0
5 5
2 2
5 2
2 0
12 0
4 2
5 0
0 4
11 2
5 2
0 0
0 4
0 0
2 2
5 4
2 0
2 4
0 5
0 2
5 4
0 7
0 5
5 2
0 4
12 9
5 9
9 0
5 4
2 5
0 2
7 0
5 4
5 4
7 4
4 9
4 5
5 0
2 5
4 2
4 4
5 2
4 2
2 4
4 0
0 0
2 2
0 5
4 4
4 4
0 4
2 4
0 4
0 2
0 0
2 2
5 2
0 2
2 0
2 4
0 2
2 9
4 0
4 5
7 2
7 0
4 4
0 7
0 7
9 4
2 4
0 2
2 4
5 11
2 5
0 11
7 2
0 4
2 4
4 0
5 0
12 0
0 4
4 7
5 5
5 4
9 7
4 4
4 9
5 0
4 4
2 12
0 2
2 9
0 5
2 7
2 7
4 7
2 4
7 5
4 2
2 0
5 4
5 7
2 2
4 4
0 11
7 4
5 0
0 5
7 0
2 2
4 2
5 2
4 2
4 2
0 7
7 2
2 0
2 4
4 4
4 7
0 0
7 7
5 7
0 4
4 7
4 2
2 2
7 2
2 9
5 2
4 9
7 4
5 2
4 12
4 4
4 0
14 4
7 0
2 2
4 4
5 2
5 2
7 7
5 7
0 4
4 0
4 5
7 4
5 11
7 0
4 2
2 5
4 5
0 7
0 7
5 9
2 4
4 4
4 2
0 0
16 2
9 0
4 0
4 0
2 4
5 4
2 0
4 11
4 4
0 5
2 18
4 4
0 4
0 5
2 4
0 2
5 9
11 5
7 7
5 4
0 7
4 7
4 5
7 7
2 2
2 0
7 11
9 0
2 0
5 5
0 0
5 5
7 5
16 4
16 5
2 7
7 7
9 5
12 14
9 4
11 4
5 0
4 14
2 4
0 14
4 7
2 7
7 7
0 7
7 12
19 0
5 14
5 0
12 14
11 16
9 16
11 9
2 11
2 2
7 7
4 12
11 5
5 9
2 4
4 0
0 0
4 5
0 0
12 0
2 2
2 2
0 0
2 7
7 0
2 14
2 4
5 2
2 2
0 2
2 5
7 4
2 11
0 2
0 0
2 0
7 5
2 5
5 0
2 2
4 4
2 2
4 2
4 5
2 2
2 7
0 4
9 2
7 4
2 5
4 5
0 4
2 5
2 0
0 2
0 7
0 2
2 4
2 5
0 9
2 0
0 2
4 14
7 2
4 0
2 5
4 4
5 4
7 2
12 5
5 4
2 4
5 9
0 0
2 12
2 2
0 2
2 2
4 2
7 4
2 0
2 2
0 4
7 2
11 0
4 5
4 5
4 5
0 7
2 0
5 4
2 2
0 7
0 2
0 11
2 2
2 0
4 4
4 5
2 4
0 4
0 5
2 4
7 2
0 5
2 7
0 9
0 2
5 4
2 0
2 4
0 0
2 2
2 5
5 4
4 4
4 4
5 7
5 5
4 4
0 4
9 2
4 2
2 4
14 4
4 2
2 2
2 4
4 4
2 2
9 5
2 2
4 2
5 4
2 4
21 2
11 2
2 5
7 9
7 5
2 4
11 2
4 9
0 5
0 0
0 7
0 4
2 2
4 4
4 0
7 0
2 5
4 0
7 0
4 4
4 2
0 7
5 0
4 7
5 2
12 7
5 5
7 7
18 2
11 5
12 4
18 4
9 2
16 4
14 9
11 0
0 4
5 11
7 4
28 4
9 4
5 2
4 4
4 2
9 4
5 4
0 2
2 4
2 2
4 0
0 2
2 0
4 2
2 4
0 0
0 2
7 4
4 2
0 2
7 0
0 2
4 0
2 2
0 0
5 2
0 4
9 0
2 2
2 2
4 2
4 5
0 5
4 9
0 4
2 9
5 14
16 9
0 0
4 2
2 5
0 5
0 5
2 4
2 2
2 4
2 9
2 4
4 11
0 11
2 5
2 2
4 7
2 4
0 2
2 4
0 2
2 5
0 5
2 0
0 0
0 0
2 4
0 5
4 2
0 2
2 0
0 4
0 0
4 0
4 4
5 2
4 16
5 0
5 0
11 7
2 0
2 2
0 5
2 14
5 0
4 4
2 2
7 2
2 2
7 4
2 4
5 2
2 4
4 2
5 0
4 4
4 2
2 4
5 4
4 5
5 0
2 4
4 0
2 7
0 5
0 2
2 7
2 4
2 2
7 4
0 5
4 11
0 9
5 2
4 2
4 5
2 0
7 2
2 4
0 0
0 5
4 2
4 2
7 2
5 5
0 2
0 5
0 2
4 0
0 0
4 2
4 5
2 2
0 2
0 5
5 4
7 5
2 4
5 2
0 0
0 4
2 2
2 0
2 0
5 4
11 5
4 11
5 18
7 9
14 11
14 4
16 16
5 11
9 4
4 5
5 4
4 4
9 5
2 4
5 9
7 7
12 9
9 2
9 7
4 2
0 4
0 4
5 4
2 4
9 2
7 5
9 5
5 4
4 14
2 7
2 5
4 14
2 9
4 0
4 12
9 9
9 4
0 9
2 4
2 2
5 5
5 0
14 5
4 4
11 12
4 7
0 12
4 11
0 9
4 2
5 2
5 5
0 2
2 2
2 5
2 4
5 2
0 2
2 4
2 0
0 0
2 2
5 4
4 5
0 7
5 4
0 2
12 2
2 2
0 4
2 2
2 5
2 5
11 7
2 4
5 5
4 2
4 9
5 7
0 2
4 4
0 5
4 4
11 2
2 4
0 7
4 2
2 5
2 0
4 2
2 0
2 0
7 4
9 2
5 4
4 2
0 11
0 5
9 4
2 4
2 4
2 7
7 4
5 2
5 5
2 5
4 11
0 5
4 11
7 4
9 2
5 9
2 4
9 4
12 5
2 2
12 11
7 4
4 2
4 5
12 2
4 0
9 4
12 0
5 4
16 7
9 7
7 2
12 14
11 7
4 14
9 0
11 7
9 4
5 12
5 5
2 11
14 5
14 5
9 0
2 4
2 16
9 5
5 18
0 14
2 5
5 14
9 11
5 9
4 14
0 4
2 7
2 4
7 5
7 5
7 12
4 9
2 16
5 5
2 4
2 4
5 9
2 4
5 5
2 9
7 5
0 4
4 2
7 4
2 2
2 2
9 11
5 7
12 5
0 4
7 4
2 12
9 5
18 4
7 11
4 2
4 7
5 5
2 4
7 2
9 7
9 2
5 2
0 5
11 4
4 2
4 0
2 12
4 0
4 11
9 7
0 2
9 0
7 19
5 4
7 4
9 0
5 4
9 9
7 4
11 7
9 11
4 16
5 9
5 4
5 16
5 2
0 0
5 4
4 5
2 0
4 5
2 4
5 2
4 4
0 2
9 9
4 2
5 0
4 5
2 5
4 2
5 11
0 0
2 2
2 0
2 4
5 7
2 2
0 2
2 4
0 14
2 5
4 2
0 0
4 5
0 2
0 12
0 4
4 0
2 0
0 11
2 0
5 0
2 9
4 4
4 2
0 4
5 2
4 4
5 2
2 0
12 0
4 0
0 2
0 0
4 0
2 4
5 0
5 14
7 4
4 4
9 9
9 4
5 4
5 7
5 4
2 4
4 4
12 7
5 5
0 12
11 2
0 7
4 2
11 7
4 5
9 9
9 4
5 9
9 5
2 2
9 2
2 0
4 2
0 2
2 4
0 7
5 0
2 2
0 5
2 4
0 2
2 4
2 0
2 4
0 4
2 5
2 0
5 7
7 0
4 7
16 5
5 2
5 5
11 2
2 7
11 5
9 0
0 5
5 0
2 5
2 5
5 2
5 4
2 9
4 2
0 5
5 4
11 4
5 0
0 0
0 5
2 4
4 0
14 5
4 7
4 4
5 0
7 5
5 0
11 11
4 2
5 9
5 2
2 9
2 2
2 5
2 5
2 2
2 2
0 2
7 9
11 2
7 2
2 4
2 2
0 7
2 2
0 2
4 2
0 2
5 0
4 0
4 0
11 2
7 0
5 2
2 7
7 4
4 2
0 2
5 5
2 5
7 2
4 7
0 2
5 9
7 0
4 4
7 5
2 9
9 9
11 2
9 2
5 11
5 4
7 7
18 4
18 11
11 4
9 0
9 0
7 7
4 7
2 0
9 12
5 0
5 0
0 0
0 5
4 4
0 5
2 4
2 2
2 9
5 2
0 4
4 4
4 7
12 7
7 5
11 0
4 4
0 4
2 5
4 0
2 2
2 4
5 7
2 4
4 0
5 0
2 2
4 4
4 2
9 4
0 4
0 5
5 2
7 4
2 0
2 2
5 0
0 2
2 0
7 4
2 2
5 11
5 2
0 2
4 4
11 5
2 4
0 0
11 5
2 2
5 0
7 4
4 11
2 0
0 0
0 2
9 7
7 2
7 2
5 0
9 4
4 2
12 5
2 4
4 0
5 2
2 4
0 5
2 0
2 5
4 7
2 2
5 2
0 2
4 0
2 4
2 0
4 0
0 5
2 5
2 5
0 4
7 2
2 0
0 5
5 5
0 7
2 0
0 0
2 4
0 11
0 5
2 5
0 2
4 2
2 2
0 2
4 4
0 2
2 2
9 12
0 12
4 4
4 0
0 4
2 0
5 4
2 2
0 5
2 7
0 4
2 4
2 2
2 2
2 7
2 0
7 4
4 0
5 4
5 11
2 5
2 0
0 4
7 11
0 2
5 4
0 4
5 2
7 4
2 12
2 4
4 5
12 2
4 2
5 2
9 11
4 7
0 7
2 7
5 2
2 2
5 0
2 2
4 0
2 4
0 14
5 2
0 4
5 5
5 7
7 2
5 9
2 0
4 2
4 5
2 2
4 2
0 4
4 2
2 0
12 5
5 4
2 2
2 4
2 5
5 5
7 2
4 7
2 2
4 0
2 7
4 16
0 25
2 11
2 7
5 4
2 2
9 0
7 5
11 4
14 0
4 2
0 0
2 0
0 2
4 2
2 4
0 4
2 2
0 2
7 2
7 2
2 0
2 7
2 2
2 5
0 2
2 4
0 7
5 2
4 4
0 4
2 5
2 4
2 0
0 5
5 0
11 2
11 9
0 0
2 7
5 11
7 14
5 5
4 7
4 4
0 2
0 5
2 4
2 0
4 2
4 5
2 2
0 5
2 11
4 5
0 4
2 4
0 2
0 2
2 0
4 7
2 4
4 9
2 5
5 7
9 4
5 9
4 2
4 7
2 2
9 4
0 5
5 0
7 5
5 7
0 12
2 4
4 2
0 2
0 0
4 2
2 7
2 0
12 0
5 0
9 2
4 7
7 2
4 9
7 5
4 5
0 5
5 2
5 7
0 5
4 2
5 0
5 0
7 5
4 0
2 0
0 2
5 5
4 5
4 0
5 5
11 0
2 0
4 0
4 2
11 0
0 0
0 2
0 2
0 4
5 5
5 4
4 7
4 5
2 5
5 5
2 4
4 2
4 2
5 2
2 0
9 0
4 4
0 4
2 5
7 7
7 2
14 4
7 7
14 0
4 4
4 0
2 0
2 2
9 0
2 2
2 2
2 2
2 9
2 2
2 0
5 4
2 5
7 5
0 5
2 4
0 2
0 4
0 7
2 0
0 2
2 9
0 7
4 4
11 2
9 2
0 7
4 7
2 0
0 2
2 0
2 9
0 14
0 7
11 7
2 2
4 2
2 2
0 4
9 4
4 2
4 4
0 0
0 5
4 0
2 11
9 4
4 4
4 0
2 2
0 7
5 4
12 0
4 2
4 5
5 4
4 7
4 11
4 11
4 4
4 2
2 7
9 7
4 0
4 0
2 0
0 4
2 5
2 5
4 2
2 4
4 4
5 7
5 2
7 2
4 2
2 0
2 0
4 2
2 11
7 2
5 0
0 0
0 0
2 0
2 4
0 0
2 0
7 0
2 2
0 2
0 4
4 9
4 4
5 9
2 0
5 2
14 4
2 0
5 2
5 2
4 7
2 4
0 4
5 4
4 0
4 2
2 0
5 2
4 4
4 0
4 7
2 2
2 7
0 2
4 4
2 7
0 4
9 0
0 4
0 2
2 5
0 4
2 0
0 4
0 2
0 0
0 2
0 5
0 9
4 2
0 4
5 9
0 9
4 2
2 0
0 4
5 2
0 0
0 4
7 4
0 9
4 4
0 4
4 4
2 2
9 5
0 9
2 0
4 4
2 0
4 4
5 5
2 0
0 0
4 7
0 0
2 0
4 0
5 2
4 9
0 5
5 0
0 0
0 2
4 7
9 4
2 0
12 0
5 4
5 5
4 4
5 2
5 0
4 0
9 0
0 0
2 2
5 5
5 5
0 0
7 0
5 2
11 2
4 4
4 0
5 5
0 14
0 11
5 12
4 2
4 2
2 5
0 11
0 5
4 11
2 0
0 5
2 2
2 2
0 9
0 4
0 5
4 0
2 5
2 4
2 5
5 0
9 4
0 2
0 5
7 2
2 0
4 5
11 5
0 4
2 2
2 2
0 4
2 2
11 5
0 4
4 2
2 5
2 2
4 9
9 7
14 16
5 12
7 11
9 5
19 9
7 7
14 9
9 4
9 4
9 5
2 5
16 5
0 16
4 19
5 7
16 5
11 14
11 12
4 5
7 5
7 5
4 11
4 0
5 2
4 4
11 16
19 4
0 0
4 11
5 4
2 2
0 7
4 14
2 11
4 11
2 11
0 9
2 4
4 0
5 2
7 4
4 9
4 4
2 11
0 9
0 5
4 9
7 4
7 11
5 7
0 2
2 2
5 2
14 2
4 7
9 2
2 2
2 0
0 4
11 4
0 7
4 2
2 4
14 0
5 2
0 5
12 7
2 2
0 0
2 2
4 2
2 7
4 4
7 2
2 2
2 2
4 2
5 0
2 0
0 7
4 0
0 2
4 2
2 0
5 5
4 4
4 0
2 2
2 0
2 0
0 2
4 2
2 5
5 5
2 5
7 2
5 2
5 0
0 2
2 0
9 2
5 2
5 4
9 0
5 2
2 2
2 0
0 5
0 0
0 0
5 9
0 0
2 2
4 0
4 0
0 2
2 0
2 5
2 4
4 16
0 4
0 2
0 2
5 0
7 0
4 0
2 2
19 0
0 4
5 5
0 2
2 4
0 4
0 4
0 0
2 5
2 7
2 18
4 12
2 5
0 2
4 0
0 5
7 4
2 9
11 2
5 2
0 2
2 9
0 4
2 2
4 2
0 2
4 2
2 9
0 2
0 7
0 0
2 2
7 4
5 2
2 7
4 4
0 7
0 2
0 4
2 9
0 0
4 5
5 4
4 2
4 4
4 7
4 4
2 4
4 2
0 0
4 0
7 4
9 2
2 0
2 5
0 4
0 5
4 4
0 5
0 2
0 5
0 2
4 2
0 2
2 4
2 0
4 0
4 2
5 5
19 5
0 5
4 5
12 16
7 7
12 7
11 2
11 12
18 7
9 7
2 2
2 4
12 14
5 4
11 7
4 5
9 9
18 11
5 14
4 5
0 11
9 16
5 5
14 9
5 4
5 0
2 5
2 0
0 4
4 0
2 0
4 4
2 0
2 4
4 2
0 0
0 0
0 0
0 0
4 2
2 0
2 0
5 0
4 2
5 2
0 4
5 0
4 2
5 2
7 0
4 0
7 2
7 9
7 5
4 2
2 0
2 5
4 4
2 4
4 2
4 2
4 2
4 0
0 4
4 4
0 7
2 4
0 9
9 5
0 0
2 12
0 4
2 0
2 0
4 2
7 5
0 4
2 7
2 4
2 0
0 0
4 7
0 2
2 2
2 2
4 4
7 4
5 5
0 9
7 7
5 4
4 5
4 2
9 0
5 11
11 12
5 0
9 4
4 4
9 0
12 5
11 5
19 5
4 11
7 11
9 11
7 11
0 0
9 12
11 11
9 4
7 4
7 0
2 0
0 9
4 5
0 0
9 7
0 4
2 2
0 4
2 12
4 0
2 2
5 2
4 0
2 9
0 2
7 5
7 4
4 0
4 2
0 7
5 0
7 2
4 5
2 2
2 5
2 4
4 5
7 0
12 9
0 5
4 7
5 5
0 4
2 2
2 7
9 0
9 7
4 4
5 4
0 4
5 5
0 7
7 2
0 7
2 2
4 2
9 11
7 4
4 5
5 11
9 5
2 11
2 7
5 7
7 4
11 4
4 2
4 2
4 4
5 11
7 2
11 5
9 7
5 2
2 5
7 0
14 9
5 12
14 9
11 16
9 21
14 7
2 0
16 12
7 7
9 2
5 7
9 9
5 4
4 0
7 0
5 2
11 2
14 2
5 5
5 18
4 11
5 7
2 5
5 4
5 4
5 5
2 5
5 9
5 0
9 5
11 9
5 7
7 5
2 4
9 2
5 0
5 11
2 7
9 14
4 4
0 0
4 4
4 5
12 5
4 4
5 2
7 7
2 4
2 7
5 0
9 0
4 0
2 0
5 0
5 4
2 5
0 2
0 4
0 5
2 2
4 4
0 2
5 0
0 0
2 0
2 2
2 0
4 4
0 9
4 0
4 2
0 5
4 5
2 0
4 4
7 2
4 5
0 2
0 4
7 2
4 4
7 5
2 4
2 4
2 4
5 0
9 0
2 0
2 9
0 9
0 7
0 7
2 4
0 5
0 4
7 14
12 18
11 7
7 2
2 5
2 7
5 7
2 5
4 4
9 14
5 9
2 7
4 7
4 9
5 4
12 7
16 9
9 4
19 7
7 7
11 7
2 4
0 9
7 2
5 11
5 5
5 12
7 5
14 5
2 5
4 4
9 5
12 7
12 12
16 7
16 11
11 4
16 5
12 11
16 2
5 4
11 5
9 23
7 4
11 7
7 12
9 4
9 5
23 4
7 7
4 2
7 14
2 5
5 25
5 11
4 5
2 11
9 7
11 19
11 9
4 14
5 16
7 14
4 16
2 11
12 5
7 9
5 0
5 9
2 4
7 9
7 12
0 9
5 5
7 2
7 4
9 9
7 4
4 2
9 5
5 5
2 4
4 2
2 5
7 12
7 14
7 11
5 5
4 5
11 2
5 11
7 16
2 5
11 4
4 16
4 14
5 7
0 0
2 2
4 4
2 2
2 4
4 5
11 7
2 2
4 4
4 4
2 2
2 5
0 7
0 0
2 0
5 7
0 4
0 2
2 5
2 0
2 0
4 2
5 4
2 2
0 7
0 2
2 4
0 4
5 0
4 0
2 2
2 4
2 2
5 4
2 4
5 2
4 0
2 2
4 4
4 0
5 2
5 7
5 7
4 7
14 2
0 2
7 2
0 2
0 4
4 11
7 4
4 4
2 2
2 0
5 4
0 5
5 2
4 0
7 9
7 14
7 4
7 9
2 4
9 7
16 2
18 4
9 7
7 4
5 7
4 4
4 11
2 16
2 12
7 7
12 7
5 11
2 2
9 23
12 14
4 0
12 2
9 12
9 14
14 2
0 9
0 0
7 4
5 4
16 11
4 5
12 9
12 5
4 0
4 2
7 14
11 0
9 4
14 2
0 9
5 4
12 5
7 11
11 5
14 9
4 5
7 11
2 12
5 5
9 4
9 11
9 7
26 5
21 16
12 11
5 7
7 2
16 7
7 11
19 9
16 11
9 14
5 0
16 7
7 0
9 7
11 4
5 5
7 9
5 21
2 11
5 12
7 7
4 5
11 7
5 11
12 2
4 2
4 11
9 14
5 0
5 7
5 4
14 5
9 11
12 0
16 4
18 0
19 9
18 7
9 11
18 9
25 11
19 16
12 9
4 9
16 7
9 11
2 4
7 0
14 5
21 9
16 4
4 0
16 9
2 9
11 12
9 4
4 7
7 7
4 9
11 7
12 5
4 4
9 2
11 4
7 2
4 4
11 2
5 2
4 2
16 7
11 7
12 9
9 4
4 7
18 0
2 0
2 2
11 0
7 4
12 0
9 4
11 0
5 0
5 7
7 2
14 0
7 5
2 5
7 2
2 2
5 2
5 2
14 2
4 0
2 5
2 4
2 5
7 2
2 0
9 0
4 4
5 4
5 4
2 5
5 7
4 4
5 2
2 4
9 2
5 2
16 5
2 4
4 2
5 2
2 0
5 2
0 7
0 5
0 4
5 0
2 4
5 2
0 7
2 0
2 0
0 2
4 0
2 4
5 12
2 5
4 4
7 0
7 7
5 2
14 9
5 4
7 5
9 9
0 11
2 4
14 5
9 2
9 7
18 16
5 9
11 16
4 12
18 7
9 9
2 16
5 9
16 7
2 19
11 5
16 12
2 7
4 7
9 4
12 5
7 12
4 7
12 2
11 4
12 4
19 7
16 12
39 12
7 16
12 9
23 16
25 4
14 4
4 4
19 5
14 9
28 5
11 12
21 14
11 9
16 14
11 5
19 5
14 5
11 2
9 2
23 4
37 11
21 4
19 11
18 11
16 5
2 11
21 7
23 9
7 9
11 14
0 4
19 4
9 11
9 4
14 2
26 4
16 5
4 11
9 5
11 4
4 25
23 19
14 9
12 16
4 12
5 12
7 11
2 9
12 23
18 2
11 7
2 14
9 11
16 7
16 12
9 11
7 7
9 16
5 12
19 14
14 18
25 16
9 18
9 21
5 12
11 16
4 9
0 9
0 5
4 12
2 7
5 11
4 9
7 12
9 16
5 12
4 11
2 21
9 7
9 23
19 7
12 5
9 2
9 11
2 12
9 4
11 7
5 4
16 4
5 11
11 11
2 2
7 9
2 7
7 5
11 12
19 26
9 9
7 12
4 9
5 4
11 9
14 12
2 14
16 9
11 5
5 0
16 4
5 5
2 0
7 0
14 0
12 2
4 0
12 0
7 2
2 0
9 2
7 4
7 5
9 4
5 0
14 4
7 4
5 11
2 9
5 2
9 19
0 5
4 14
4 4
4 7
7 7
5 14
2 7
11 5
2 12
0 7
0 7
2 0
4 7
2 12
5 11
4 4
0 4
5 5
4 0
2 14
4 5
7 4
0 4
0 7
2 7
2 5
0 4
4 5
4 2
2 0
5 5
4 9
2 2
0 14
4 0
4 5
5 4
2 4
4 7
9 0
4 4
7 0
4 4
0 5
4 5
0 5
18 5
14 0
4 4
4 2
5 5
4 14
4 7
11 5
9 7
4 5
4 2
5 4
2 5
11 2
7 0
2 2
2 9
5 2
4 2
4 2
9 0
7 0
7 11
7 2
4 9
4 4
4 0
9 12
19 0
5 5
12 7
5 4
5 5
2 4
0 2
9 5
2 11
4 4
4 4
12 5
2 16
5 9
2 16
2 7
7 7
5 4
4 2
9 5
5 18
4 7
7 5
11 7
0 4
2 11
0 4
2 12
5 5
7 7
2 12
2 4
4 12
0 9
5 4
2 2
5 4
4 9
0 11
5 4
5 9
7 18
7 4
9 0
2 7
5 0
4 2
4 2
5 0
2 0
4 7
14 5
5 4
5 4
9 12
2 12
7 5
9 4
9 2
7 0
7 2
7 0
12 2
5 5
4 7
4 7
18 2
7 2
11 0
11 2
7 0
5 2
4 2
7 4
7 7
7 5
21 7
4 2
4 2
7 5
4 4
2 5
5 14
2 5
2 4
0 7
4 4
4 2
2 0
4 5
4 5
7 11
7 2
2 4
9 7
4 2
4 4
7 4
2 4
5 4
5 0
4 4
2 0
11 5
2 4
4 14
2 4
4 7
5 4
0 0
0 7
0 0
2 4
5 0
5 0
9 5
2 2
2 11
2 0
4 0
4 2
4 4
11 2
9 5
7 2
4 7
0 2
0 5
5 5
4 4
4 7
4 0
4 7
2 5
5 11
0 2
2 0
5 0
5 7
0 0
0 5
4 4
0 2
7 0
5 2
5 2
7 9
4 9
4 0
5 4
7 0
2 4
4 5
2 5
2 0
2 5
5 5
2 4
5 7
2 7
2 4
0 5
5 4
4 4
9 9
0 5
2 0
2 5
5 2
4 5
7 9
2 4
2 7
0 12
11 4
2 7
2 4
2 4
2 0
2 5
2 5
0 9
4 4
2 0
2 7
5 9
4 2
12 0
0 5
4 5
2 2
0 5
5 5
7 9
11 5
5 0
5 2
4 11
0 12
0 2
4 9
0 4
2 5
2 7
2 7
7 0
7 7
4 5
0 7
2 2
4 4
7 5
0 0
4 2
2 2
2 9
2 9
4 7
0 0
0 4
4 2
0 2
5 4
2 2
0 7
5 2
4 2
2 5
4 14
2 4
2 11
7 5
2 2
2 5
2 0
7 4
5 4
0 4
2 7
4 4
4 5
0 5
2 5
9 4
4 2
5 5
2 0
5 2
5 2
2 5
4 5
0 0
2 5
0 11
5 5
5 0
5 2
2 5
2 0
2 4
4 19
2 21
2 11
4 5
0 5
2 7
4 11
0 2
9 0
4 4
5 7
2 2
0 5
4 0
2 4
2 4
5 2
2 7
2 2
2 4
4 2
0 2
2 0
0 0
0 11
0 7
0 0
2 7
2 2
5 4
5 2
4 7
0 2
0 9
0 5
0 5
5 0
2 5
2 2
4 11
4 5
2 4
0 11
2 16
2 5
4 2
2 16
0 9
9 14
2 4
2 2
0 9
4 5
7 9
12 2
2 2
0 9
0 7
5 7
2 5
7 2
2 0
5 2
4 2
0 2
2 2
0 2
0 4
2 12
2 4
0 7
0 12
0 2
0 0
2 4
0 11
2 4
0 5
2 5
0 7
0 0
2 2
4 5
0 2
4 5
4 4
5 5
2 4
4 2
2 0
2 4
2 2
0 0
4 2
7 2
2 7
2 5
5 9
2 0
2 9
7 2
4 7
2 2
0 2
0 0
0 4
0 7
4 5
4 5
2 2
9 4
5 2
5 9
4 5
2 4
5 5
0 0
7 0
4 0
5 5
2 2
0 5
4 0
2 5
0 2
2 0
2 2
0 2
0 0
2 7
4 2
0 2
4 2
4 5
2 0
2 4
2 0
4 4
5 4
0 4
0 2
4 5
4 2
2 0
2 7
0 2
5 5
0 2
0 12
5 2
4 5
4 4
4 4
5 5
5 2
18 2
0 9
2 2
0 2
2 2
0 4
4 2
5 2
5 7
2 5
4 2
0 5
4 11
0 4
0 7
9 12
0 4
4 0
2 5
4 5
5 4
2 0
2 0
0 0
0 0
5 2
0 7
4 2
2 0
2 5
9 4
4 4
5 7
14 2
11 7
9 5
2 2
2 0
5 5
4 0
5 11
14 11
4 11
7 11
9 4
7 2
16 5
11 7
11 2
7 4
9 4
5 0
12 9
9 11
12 2
7 12
4 0
7 7
5 4
2 14
5 4
7 9
4 4
7 5
7 4
9 14
11 9
14 14
5 4
5 9
4 9
9 7
4 5
5 4
14 4
11 5
18 12
11 2
11 4
7 14
11 5
30 11
7 9
25 5
11 2
5 16
4 0
14 9
11 0
21 5
11 7
9 11
0 16
7 19
12 5
5 5
11 7
11 21
0 4
12 4
7 5
14 2
9 11
2 5
4 7
2 18
12 7
18 16
5 7
5 7
11 12
12 11
11 16
23 12
12 9
11 4
16 14
7 7
19 4
9 9
4 2
4 2
7 5
2 2
12 9
2 2
4 5
14 9
25 16
4 7
9 5
9 9
26 0
12 2
14 2
7 0
7 4
2 0
19 7
14 5
7 7
11 14
4 12
16 9
9 11
5 9
5 7
4 12
11 14
5 7
11 4
21 2
16 2
25 2
16 4
7 7
9 4
7 4
12 0
18 0
2 2
5 2
11 9
5 0
9 7
2 0
4 7
7 2
5 0
9 0
5 4
4 0
11 2
4 4
2 2
0 7
2 4
2 0
2 11
4 2
5 11
2 4
16 7
5 2
7 7
2 4
2 2
5 9
2 0
11 4
5 4
4 5
14 2
5 11
9 2
9 2
7 5
4 7
2 12
2 12
11 5
4 5
5 7
7 12
7 9
2 9
9 7
2 2
14 14
9 11
0 9
0 14
0 9
9 7
4 4
9 11
5 5
5 21
5 11
14 5
9 14
18 7
12 5
5 14
7 5
4 14
9 9
2 12
5 9
4 7
5 5
4 0
2 9
9 2
9 9
2 7
9 7
4 4
21 14
2 5
16 4
11 4
4 7
9 18
11 7
7 18
5 9
5 16
2 14
7 11
12 25
9 16
9 23
12 11
14 9
5 9
4 5
7 11
5 4
9 9
7 9
2 7
11 11
9 7
2 2
19 23
14 0
11 5
5 0
5 2
5 11
11 2
7 7
2 5
5 4
9 9
7 18
7 11
9 5
12 5
5 5
12 11
2 16
2 4
12 5
5 7
12 2
12 7
23 7
16 11
12 14
14 11
2 12
9 5
4 4
7 12
7 18
2 7
9 2
5 14
9 11
7 18
5 12
11 9
4 5
2 7
7 4
7 12
12 9
0 11
9 7
2 7
5 4
4 7
9 5
11 0
9 9
4 14
7 7
4 5
11 9
2 12
14 0
11 5
5 4
5 11
14 7
4 18
11 21
2 21
2 18
4 4
4 11
4 11
2 23
4 18
0 9
5 11
9 11
23 9
9 26
5 18
7 16
4 16
9 18
5 11
4 16
9 12
0 18
7 7
16 5
5 11
4 11
2 7
9 4
4 16
4 12
5 11
5 5
5 14
12 5
4 5
5 7
4 5
7 14
2 18
7 12
5 5
18 11
9 12
14 4
2 5
5 4
7 2
18 4
9 2
11 14
4 7
5 7
7 7
11 2
5 12
7 7
5 0
19 5
9 11
12 4
7 7
9 14
9 11
2 5
5 2
14 11
16 7
7 5
0 4
11 2
5 4
7 0
11 5
7 7
5 4
5 9
14 9
7 5
7 2
21 5
12 0
5 2
7 9
5 7
11 12
2 5
4 4
2 9
5 2
0 5
4 21
5 5
7 5
0 5
4 4
18 5
5 9
4 4
2 2
0 7
5 0
5 9
7 5
5 7
4 16
11 11
4 5
2 2
9 14
4 9
5 5
2 5
5 5
4 4
7 7
4 11
4 0
4 9
4 4
4 7
7 11
7 2
7 9
4 9
2 11
2 9
5 7
4 11
7 4
2 4
16 7
4 2
9 11
2 0
0 23
2 9
0 0
7 2
5 2
0 5
5 14
5 5
7 4
5 7
9 5
9 0
9 7
7 2
4 2
9 4
2 0
5 5
14 9
2 2
5 5
0 12
12 12
5 2
7 14
11 5
5 4
2 5
9 11
5 2
2 5
14 4
4 2
5 4
2 4
4 4
4 9
4 4
14 7
7 14
19 4
9 5
7 18
12 5
14 4
11 9
9 2
9 7
9 7
12 5
14 9
7 9
12 4
7 2
5 5
12 4
7 9
2 2
12 4
9 0
9 0
9 7
0 0
11 0
9 11
14 7
0 12
11 21
4 5
9 5
4 7
5 14
9 21
18 11
7 4
5 18
7 2
2 2
5 12
14 11
9 11
5 9
11 5
12 11
5 9
9 2
4 9
9 9
9 9
5 9
2 11
7 4
4 0
0 11
5 16
4 9
0 11
5 14
4 5
4 7
2 4
4 11
0 18
7 2
11 12
4 18
7 19
11 5
0 7
9 9
0 4
4 7
0 9
4 4
2 5
5 9
4 9
2 0
0 0
7 0
2 2
4 2
4 4
0 4
5 0
4 4
2 4
9 2
11 2
4 2
12 0
0 2
0 9
2 2
5 5
7 2
11 2
5 2
16 0
14 5
4 2
4 5
4 9
4 2
4 2
7 9
12 4
0 4
7 2
5 2
5 4
7 5
9 4
4 5
16 7
7 0
2 7
7 9
14 4
0 4
9 2
4 4
5 7
7 5
5 2
5 0
7 2
4 7
4 5
2 0
0 0
4 11
2 0
9 4
5 2
2 11
0 4
11 9
0 2
7 0
9 5
0 4
4 2
7 5
0 7
2 7
7 5
2 4
2 5
12 0
11 2
4 5
2 4
4 4
2 9
5 5
2 4
0 0
2 5
2 5
0 5
5 5
2 5
5 0
0 0
0 9
2 7
2 5
0 2
4 0
4 7
0 2
2 7
0 0
5 0
4 0
2 5
7 2
2 5
0 2
2 12
2 7
4 2
2 5
4 4
2 0
0 5
7 0
5 4
2 2
0 0
2 2
12 7
5 5
5 5
0 5
4 7
11 2
11 0
9 4
2 0
5 2
7 2
4 7
5 9
0 7
7 4
4 7
7 4
2 5
2 0
2 2
5 7
7 4
0 2
2 7
0 9
4 2
7 5
14 2
7 4
9 5
4 4
5 11
0 11
0 4
4 2
4 7
11 12
7 16
0 19
9 5
4 9
7 11
5 2
0 4
0 0
2 9
12 4
4 2
9 0
12 9
7 0
12 4
5 2
11 2
4 2
7 4
5 2
2 2
5 5
5 0
9 4
4 4
2 5
4 4
7 7
4 5
0 4
11 5
0 7
2 7
4 0
16 2
2 4
5 5
7 2
4 4
2 4
5 2
7 0
2 4
2 0
2 12
9 4
5 2
11 2
0 4
2 4
7 11
4 4
0 0
0 2
2 5
7 2
2 0
7 2
0 4
4 2
2 0
0 9
2 4
5 5
0 5
2 2
2 2
2 2
2 5
2 4
7 9
0 7
4 2
0 2
4 0
0 12
4 4
0 18
4 5
0 4
2 4
0 2
2 2
5 2
4 0
4 2
4 0
4 2
0 5
4 7
0 4
0 9
4 9
9 4
4 5
4 2
5 2
5 4
2 0
2 9
2 7
4 11
12 14
7 7
11 5
4 2
21 4
4 4
4 5
19 5
4 4
5 14
4 7
2 4
7 9
7 9
11 23
11 7
2 23
2 11
19 9
5 4
11 14
4 11
4 4
5 7
4 12
7 5
4 4
4 12
14 2
4 7
5 9
7 9
4 2
2 11
2 4
2 7
4 0
7 11
14 0
7 0
5 7
0 2
4 0
4 11
5 2
11 0
9 7
14 7
9 11
5 5
2 9
11 4
5 5
12 7
5 5
2 5
12 2
9 5
7 4
7 2
7 7
11 2
16 2
14 0
16 9
11 9
4 12
7 16
9 11
5 4
21 11
14 12
5 4
0 14
2 4
14 18
4 5
0 7
7 16
9 9
7 9
7 2
7 25
5 11
12 12
4 11
9 9
4 7
2 0
7 2
2 4
9 12
9 0
9 2
5 0
5 14
5 0
5 2
11 9
14 2
5 7
7 5
4 7
4 12
14 4
11 2
4 7
4 14
11 7
4 9
9 0
2 4
7 5
11 7
9 0
2 4
7 2
4 5
18 4
21 7
19 11
11 5
11 2
11 2
11 5
0 5
16 9
5 4
2 4
0 5
2 0
5 4
0 7
4 2
7 2
7 5
4 4
5 4
11 2
5 2
2 12
2 11
12 7
9 9
4 5
4 14
5 2
7 7
7 0
4 5
5 18
5 2
2 12
4 0
0 4
5 5
2 12
2 5
12 2
7 5
12 9
0 0
5 5
4 2
4 4
4 5
2 4
5 4
4 7
4 7
5 7
2 4
9 5
9 16
7 2
5 9
0 7
7 5
2 11
12 5
7 5
4 9
7 2
5 11
9 5
2 7
4 14
2 2
12 12
2 11
2 21
18 2
4 7
0 4
7 9
9 4
12 2
7 12
12 5
4 4
0 0
9 4
4 11
5 5
5 7
4 2
9 7
0 0
5 14
7 0
4 5
5 7
4 9
5 5
11 2
7 4
4 5
5 5
0 7
2 7
0 5
4 5
4 4
2 4
7 7
14 7
5 0
2 0
7 4
0 0
18 2
9 2
5 4
7 9
4 2
9 0
4 4
4 2
7 5
5 4
2 5
2 4
5 4
2 0
0 7
7 0
0 0
5 7
0 2
11 2
5 0
2 0
5 4
4 2
2 7
2 5
0 9
2 0
7 7
7 5
14 14
11 4
9 5
4 4
16 4
4 4
9 7
0 9
7 9
7 9
7 9
11 4
4 5
19 18
9 14
9 4
2 7
7 12
5 5
7 4
21 7
0 7
4 9
2 4
0 14
2 4
2 16
11 11
0 12
5 5
2 12
11 14
2 4
9 7
5 0
11 4
4 7
0 4
0 4
9 2
0 2
5 12
2 7
2 5
2 5
7 4
4 5
11 5
14 9
4 11
7 5
2 5
9 4
2 5
7 4
11 2
14 7
7 9
2 7
7 4
12 5
2 11
12 12
4 4
23 25
7 11
2 4
4 9
7 11
12 9
5 16
5 9
2 0
14 2
7 4
7 5
2 4
14 2
7 5
9 11
0 7
9 12
5 7
9 9
4 14
5 9
4 7
4 4
5 7
9 5
2 18
2 11
5 0
4 5
0 2
5 0
2 9
11 11
9 5
7 4
2 5
5 2
2 4
11 11
7 5
4 4
4 12
11 11
9 16
11 25
4 4
12 7
4 7
0 12
4 4
2 5
2 12
0 16
5 4
0 12
5 11
12 4
7 5
7 2
5 5
4 5
0 0
7 2
2 5
5 0
12 5
4 11
7 0
4 7
2 4
0 11
7 7
2 11
0 4
2 0
5 4
2 9
7 2
4 16
5 2
2 12
4 4
7 12
9 0
16 9
19 5
14 5
2 0
7 9
25 4
5 2
5 7
11 4
12 4
2 4
11 7
5 0
19 5
9 2
7 9
7 5
4 4
7 9
12 9
2 5
2 7
4 4
7 5
2 7
9 4
4 4
7 2
7 7
5 2
5 4
2 12
0 18
7 9
7 11
14 11
7 12
7 2
9 5
4 14
0 7
4 4
4 7
4 9
5 2
5 9
4 18
7 7
4 11
5 5
12 14
4 7
5 14
4 16
5 11
11 9
11 0
9 2
0 0
9 4
21 0
5 11
2 5
7 2
2 11
2 9
2 21
5 2
5 14
14 12
7 9
11 0
7 2
5 14
4 2
16 9
11 9
11 7
2 12
7 5
2 4
9 4
9 4
2 7
9 5
9 9
7 9
7 5
19 0
9 11
11 7
11 4
14 12
21 9
11 5
7 2
0 2
0 5
9 4
4 7
14 18
5 18
4 11
12 11
12 4
5 9
7 21
4 5
11 11
11 12
0 5
5 7
4 0
5 0
5 12
5 5
21 4
16 9
9 14
2 11
4 5
7 7
4 0
4 4
5 0
12 4
7 4
7 4
7 0
0 2
2 7
0 2
4 2
2 4
5 5
5 9
2 7
2 7
2 0
0 4
2 4
2 2
0 0
7 7
5 0
9 2
4 0
5 2
2 4
2 4
5 5
5 9
2 5
7 0
0 9
2 4
5 4
4 7
0 7
2 2
2 0
7 0
0 4
2 0
2 2
5 4
0 7
4 2
0 0
4 2
2 4
2 0
4 2
4 2
4 0
2 0
9 2
2 7
0 2
4 4
2 5
4 4
4 4
0 2
0 0
4 4
4 2
2 7
7 0
5 4
4 0
4 0
4 0
0 5
2 2
4 0
0 4
0 2
2 7
0 2
0 2
0 11
2 5
2 2
0 4
4 0
5 12
2 4
2 4
2 2
7 7
4 4
5 0
2 2
4 9
0 4
0 0
5 2
2 2
0 4
4 0
7 0
9 0
5 2
2 0
2 5
2 2
2 4
0 0
2 0
4 2
0 5
5 0
12 7
4 0
0 0
0 0
2 2
2 5
7 7
4 5
5 11
7 0
7 4
2 0
4 0
2 9
0 2
4 4
2 4
2 2
7 7
7 4
11 4
2 7
2 4
2 0
2 0
0 2
4 2
5 5
4 4
4 9
5 4
5 4
2 5
0 4
0 4
2 2
0 5
5 0
2 4
0 4
2 4
0 4
7 2
4 12
0 2
4 0
7 5
9 5
4 7
4 5
5 5
5 2
2 2
4 7
4 5
0 11
0 5
0 12
0 2
4 4
4 0
5 5
2 7
0 4
7 0
4 0
5 4
7 0
5 2
11 5
4 0
0 2
0 2
2 0
5 4
2 0
2 2
0 2
4 0
2 0
4 2
5 7
5 4
2 4
4 7
4 0
11 7
0 2
4 4
7 2
4 4
9 5
5 5
0 0
7 2
14 2
5 0
5 2
0 2
0 4
2 0
2 9
5 2
2 0
5 2
4 4
4 2
4 4
2 0
2 4
0 4
5 4
4 4
2 4
0 5
4 2
5 0
4 5
7 4
7 2
4 2
0 2
0 4
4 4
5 0
4 0
0 5
2 2
2 2
2 0
2 5
0 5
4 5
5 5
0 5
5 2
4 4
5 0
7 0
5 0
4 2
2 0
2 0
7 5
4 4
2 2
4 5
4 11
2 7
0 5
5 5
0 0
4 9
7 4
2 0
4 2
0 7
0 0
2 0
0 2
2 0
2 2
0 0
0 2
7 7
7 2
5 5
7 2
5 0
4 0
0 4
2 4
4 0
4 2
4 2
2 2
5 2
11 4
2 4
2 2
0 0
9 2
0 9
2 4
11 4
5 0
9 7
4 4
2 2
2 9
0 2
0 4
7 2
2 2
5 0
0 7
2 2
2 0
2 7
0 5
0 5
0 0
5 0
4 0
4 2
2 2
4 0
5 0
4 2
0 9
2 7
4 2
7 0
4 2
5 4
4 0
0 9
4 5
4 2
0 0
2 5
4 9
4 9
2 5
2 4
0 7
4 5
5 4
9 7
7 7
2 4
4 5
7 7
4 5
9 2
11 0
7 2
2 0
7 4
4 7
4 2
7 4
4 4
2 14
4 7
4 0
2 11
4 2
11 0
4 2
0 4
4 4
0 2
0 4
4 9
4 5
7 7
4 2
2 5
2 4
4 0
5 2
7 0
5 5
0 7
5 4
4 2
5 2
4 2
2 2
4 2
4 7
5 2
4 5
2 11
9 9
4 14
7 4
2 4
7 2
4 7
7 5
2 11
0 2
4 2
9 0
0 7
2 5
0 5
4 7
5 5
4 4
5 4
2 4
0 4
2 7
2 0
0 2
0 0
7 12
4 2
0 2
2 2
7 5
0 0
4 2
2 5
4 2
4 2
2 4
7 2
2 2
4 2
4 2
2 0
4 2
2 0
9 0
5 4
0 5
11 5
7 0
5 2
2 2
0 7
4 2
2 7
0 5
0 11
4 0
5 5
5 2
0 5
2 4
2 4
7 2
16 0
5 4
5 4
7 7
0 2
11 0
9 0
2 2
11 4
0 2
11 0
2 2
4 9
0 5
2 2
2 0
2 2
2 0
11 2
2 5
2 2
4 9
9 2
9 4
5 0
7 0
2 11
5 9
2 7
12 4
0 4
5 0
9 2
11 0
2 4
14 4
7 2
5 4
0 9
2 4
4 2
2 5
5 0
2 4
5 7
5 4
0 0
2 5
4 5
2 2
5 2
7 0
14 2
5 5
4 0
14 2
0 5
4 7
11 4
2 4
11 4
2 11
2 5
2 2
9 5
0 4
11 5
12 0
7 2
5 0
4 2
7 4
0 4
0 4
2 7
11 4
11 4
4 0
9 0
0 4
12 2
5 2
0 2
0 2
12 5
0 2
4 12
5 4
2 2
7 0
2 0
2 0
9 0
5 0
2 2
7 2
7 2
4 0
7 2
2 7
0 2
5 5
4 4
11 7
4 0
5 4
9 5
0 9
7 2
4 5
5 2
2 2
5 0
4 2
4 2
4 0
4 0
2 2
11 2
5 2
0 4
0 4
5 0
4 7
5 4
0 0
5 0
5 5
9 4
4 0
0 2
0 2
2 5
2 0
7 5
4 5
0 0
2 2
0 2
5 0
4 2
0 7
2 2
4 0
2 2
7 5
4 4
2 4
5 4
2 4
9 2
0 2
4 0
2 5
2 5
2 4
5 2
4 9
4 2
2 0
5 0
2 2
4 4
7 2
2 5
2 0
0 2
2 7
0 0
2 2
0 0
0 4
7 0
7 4
2 5
2 4
0 0
4 5
0 5
7 9
14 4
2 4
7 0
0 9
0 2
0 5
7 2
2 2
4 9
5 5
2 5
4 4
5 0
7 5
2 2
9 4
2 2
4 0
4 2
5 2
0 4
2 2
2 11
0 2
7 2
12 2
2 12
4 7
5 11
5 0
4 7
7 2
0 7
4 2
4 11
4 11
0 7
2 5
5 11
4 11
7 5
9 5
4 2
2 9
9 9
0 7
4 7
2 7
12 12
4 4
5 2
2 18
9 11
0 2
4 4
11 5
4 4
4 4
5 7
4 7
2 4
4 4
11 4
0 4
2 0
4 4
4 4
9 5
2 2
4 4
4 0
0 0
2 2
0 7
7 2
14 4
4 2
7 12
14 9
5 4
7 9
14 7
7 9
7 5
2 2
2 2
5 4
5 5
4 2
5 0
11 2
4 5
5 0
0 0
4 4
7 4
2 5
7 4
4 2
4 0
4 0
7 4
11 0
5 2
2 5
9 5
2 5
5 4
7 2
11 14
7 7
5 0
4 2
5 2
11 2
2 4
2 5
9 11
4 5
4 2
23 2
5 5
16 4
5 2
2 4
7 2
4 2
5 4
2 0
7 9
2 9
0 5
11 11
2 12
2 9
11 4
11 2
0 7
0 4
2 5
2 7
12 7
11 11
9 2
5 2
4 4
2 9
4 2
7 5
2 5
2 14
0 5
7 4
4 11
0 2
4 14
7 2
0 7
4 2
2 2
0 2
5 0
2 7
4 0
2 4
2 4
5 4
4 2
16 12
7 18
11 11
18 14
11 0
12 4
5 11
16 4
9 9
2 4
7 11
7 7
16 5
0 2
9 4
7 5
11 11
4 5
7 4
0 0
16 4
9 2
4 4
16 7
9 11
11 7
2 9
5 2
14 12
4 5
5 4
11 2
11 7
0 9
2 9
9 14
5 14
2 18
5 9
30 11
4 11
5 4
5 12
5 0
7 5
5 11
2 5
4 11
9 9
5 9
9 9
9 7
9 7
11 7
2 7
4 4
9 0
9 7
9 5
4 16
0 9
5 5
5 11
12 2
11 0
16 5
2 2
7 9
2 18
7 0
4 11
7 2
14 5
5 11
9 16
12 9
12 5
2 5
11 9
9 4
14 19
4 11
14 5
9 11
9 7
9 11
5 11
14 5
5 12
14 19
7 9
4 12
7 23
2 7
0 7
5 4
5 12
9 7
2 7
5 4
12 14
4 18
4 14
0 14
2 2
4 9
5 5
4 5
2 4
5 9
5 5
2 2
5 4
5 4
0 5
9 2
4 5
0 9
11 14
5 14
9 9
9 9
2 4
4 4
4 4
4 7
12 7
14 5
4 4
5 9
0 0
4 9
5 4
12 2
0 7
5 11
11 5
12 4
4 12
2 7
5 7
9 5
4 0
12 5
4 0
9 2
9 12
2 2
0 18
2 4
11 11
9 12
11 2
9 9
5 2
11 5
7 9
2 9
0 11
4 4
7 16
18 5
9 2
5 4
4 4
7 5
2 0
5 2
9 5
14 2
7 4
5 5
4 0
2 5
9 4
2 11
9 4
5 16
2 2
4 0
11 2
0 0
9 0
4 12
0 9
5 4
5 18
2 4
2 12
9 5
0 2
2 9
2 5
11 5
5 16
0 11
5 4
5 9
5 12
7 9
9 0
7 5
9 5
5 7
0 9
2 11
2 12
2 5
7 14
4 7
2 14
7 0
9 0
2 5
4 9
7 7
4 12
2 2
7 2
4 4
2 5
2 14
4 2
7 5
0 12
5 4
9 4
9 4
5 7
12 14
0 5
9 12
5 14
2 11
9 7
7 5
4 16
7 4
4 2
5 2
7 5
7 4
5 11
4 7
9 0
7 4
9 7
4 16
9 14
0 12
7 7
4 12
12 9
14 21
2 4
5 5
9 18
5 16
2 18
7 19
2 9
5 7
5 12
2 12
0 16
5 23
4 7
0 5
2 9
5 4
5 2
7 5
5 2
9 0
5 4
5 4
7 5
2 11
5 12
5 16
0 7
4 7
4 7
5 11
7 11
9 21
2 12
5 5
9 4
5 5
5 7
14 4
16 4
12 7
7 5
9 9
9 7
4 4
7 7
16 0
9 7
12 2
9 2
7 0
4 0
11 0
4 0
5 2
0 5
4 4
5 9
5 0
2 5
4 0
0 5
0 2
0 4
2 2
5 2
5 9
11 4
0 4
9 0
7 4
7 0
9 5
2 5
4 4
0 4
2 2
0 7
4 0
4 4
2 0
0 2
9 0
5 0
4 0
2 4
4 2
5 4
2 0
4 5
2 2
7 2
0 9
4 2
7 18
0 4
4 7
7 0
14 7
4 12
0 4
2 5
5 7
5 4
2 2
5 2
4 9
4 4
9 0
5 2
2 4
0 2
7 4
9 2
5 5
11 7
0 0
4 0
2 5
5 2
5 5
0 5
5 0
0 0
0 4
5 7
5 5
2 7
7 7
0 7
2 5
2 4
2 16
11 2
11 2
12 7
4 4
9 0
5 11
11 9
7 5
4 4
18 9
9 2
7 9
5 16
5 11
5 0
7 11
0 11
2 16
2 5
9 9
14 4
5 4
5 2
0 7
4 18
9 5
0 7
0 4
2 0
4 0
7 4
5 2
4 2
0 2
2 2
5 2
2 4
0 2
0 2
2 2
0 7
5 4
7 5
0 4
0 7
5 0
11 4
4 2
2 2
0 5
2 7
2 7
11 0
0 0
2 2
0 4
0 2
0 7
7 4
4 4
5 7
9 0
5 4
9 7
11 2
5 0
12 7
7 5
7 5
2 2
2 4
4 2
0 2
0 2
11 9
4 5
5 4
2 7
5 7
7 5
11 4
14 5
5 16
12 0
4 2
12 5
9 4
7 18
5 7
9 7
9 9
5 4
4 12
2 12
2 0
12 9
9 0
9 9
7 7
2 2
18 0
9 0
0 0
4 2
7 2
11 2
12 0
5 7
5 0
5 2
5 0
9 2
2 12
7 11
16 2
18 5
9 4
5 14
0 5
7 14
5 9
11 12
16 4
11 9
11 4
11 12
11 11
16 4
12 7
12 4
5 4
19 0
7 4
19 4
12 14
19 9
2 9
2 7
21 4
5 4
14 0
0 9
0 5
5 4
0 0
5 2
2 7
2 12
2 4
2 5
4 2
0 2
2 7
2 11
9 4
5 5
7 4
5 7
5 7
7 11
14 4
16 11
11 0
9 4
5 5
7 2
19 5
12 2
11 4
0 18
2 4
9 2
2 4
4 7
4 12
0 4
7 7
12 0
4 2
4 2
0 4
18 5
4 5
5 5
4 0
4 7
4 0
5 0
4 4
4 0
7 4
2 4
9 11
11 4
7 7
5 5
0 2
0 7
7 4
4 11
12 5
5 4
4 5
0 5
0 5
11 5
4 5
9 2
2 11
5 9
9 4
7 9
11 9
2 7
12 2
7 4
7 7
2 2
2 2
4 4
2 16
7 12
7 23
7 5
0 9
12 7
7 12
5 11
2 4
4 7
9 12
2 11
2 9
12 12
0 2
4 7
4 7
7 21
5 54
19 23
4 18
2 16
16 0
7 5
2 4
7 11
7 4
9 9
4 12
4 5
0 18
2 14
14 5
4 7
5 5
0 5
2 2
2 7
5 0
4 2
5 2
12 2
7 11
4 4
4 5
4 5
5 5
7 2
4 5
9 12
5 2
9 2
7 0
11 5
2 11
7 7
5 5
5 4
0 4
4 2
2 9
2 0
0 0
2 0
9 4
5 7
11 4
4 5
9 5
7 2
35 2
2 4
2 5
0 4
2 5
2 0
2 2
9 4
4 5
2 2
4 2
4 9
12 0
2 5
2 4
0 2
4 4
0 4
4 4
2 2
0 2
2 5
2 7
0 0
4 4
4 2
0 0
0 0
2 5
0 0
9 2
4 0
0 0
4 2
0 2
7 2
2 2
5 4
2 2
2 4
2 4
5 2
4 0
7 5
11 7
4 2
2 4
4 12
2 4
2 0
2 5
2 2
0 4
2 12
18 5
5 5
9 9
0 5
2 0
12 5
11 9
5 0
0 4
4 4
2 4
4 4
0 2
0 2
4 0
5 0
5 7
4 5
5 2
7 9
4 5
5 0
18 4
9 5
11 9
0 9
5 5
4 12
5 7
0 9
9 7
4 2
0 7
4 2
2 16
4 5
5 2
0 0
5 0
11 4
5 0
9 11
7 4
4 0
5 11
9 2
11 16
5 4
5 7
7 14
2 14
5 9
0 0
2 7
2 16
0 4
5 4
4 4
11 7
2 2
2 11
7 16
11 11
2 7
0 25
2 18
11 12
4 5
9 4
11 11
0 0
7 30
4 14
9 11
7 4
9 7
4 12
9 9
0 26
4 18
2 9
2 12
2 7
2 16
9 12
11 5
14 0
9 4
11 5
4 4
0 25
7 9
7 18
2 7
4 5
5 5
2 5
12 11
7 12
2 18
4 7
11 9
2 21
5 9
5 9
11 4
2 9
9 5
2 19
11 7
18 4
5 2
9 0
7 18
7 2
9 14
2 16
5 7
9 11
30 12
7 2
7 7
5 14
9 9
7 4
7 0
11 7
4 11
11 19
5 7
7 7
0 12
9 12
16 2
5 5
5 5
4 9
7 14
7 4
5 5
21 0
12 7
7 5
7 2
12 12
7 5
0 16
0 12
18 2
16 2
9 4
7 5
0 5
4 9
5 23
12 7
9 16
7 9
7 12
4 4
4 0
0 5
0 11
0 7
4 14
2 9
2 4
2 7
2 5
12 2
7 16
9 12
2 7
4 9
2 0
9 11
0 7
9 7
0 9
2 4
9 25
0 4
4 4
2 7
4 5
14 12
0 4
14 4
5 0
4 9
7 9
4 2
9 14
5 9
18 4
4 5
25 9
5 4
4 2
4 12
0 11
4 9
14 11
4 5
18 7
5 18
4 5
0 7
9 2
9 5
5 2
2 2
7 5
0 2
9 0
5 4
7 5
2 12
7 11
5 0
2 4
4 7
2 7
7 5
0 7
7 5
9 7
4 2
9 9
0 9
0 11
18 7
4 9
9 4
7 5
4 4
2 4
2 9
0 4
14 12
7 16
9 9
7 11
7 4
9 2
5 9
4 11
5 9
4 12
7 4
4 18
0 18
4 11
2 5
5 18
2 4
5 11
2 7
4 4
9 0
5 5
4 5
4 4
11 5
11 2
7 11
4 2
7 2
7 2
4 0
12 4
7 19
5 4
4 9
5 2
9 2
9 19
11 4
12 4
2 12
9 16
4 7
11 12
11 18
0 4
2 5
0 5
0 0
2 2
7 5
5 12
7 12
2 7
12 2
2 7
5 11
5 14
4 2
4 11
2 4
4 7
0 12
7 5
7 4
2 2
4 2
2 0
2 0
0 7
0 0
2 19
0 2
0 2
0 4
0 5
0 11
0 11
7 5
9 14
4 7
7 2
2 0
7 0
0 2
0 4
2 7
4 2
9 5
4 7
2 0
9 5
7 14
11 7
5 11
2 7
11 4
9 5
7 2
9 5
21 14
2 9
0 4
0 12
5 2
7 0
5 4
5 9
5 5
11 2
2 4
14 11
7 9
9 5
7 4
7 0
5 9
2 11
7 9
2 14
9 5
0 9
12 5
5 5
4 11
5 5
4 9
5 0
2 0
5 0
21 2
5 0
7 7
2 2
9 9
2 5
12 2
11 5
4 5
4 2
11 2
0 2
2 0
14 5
12 4
5 7
5 2
4 2
5 7
4 4
2 2
4 12
4 2
4 0
9 4
0 4
2 14
4 11
4 4
11 0
4 7
5 7
7 0
5 0
4 0
7 2
2 0
7 0
0 4
2 26
0 18
4 0
4 5
5 5
2 9
12 7
18 2
14 9
9 11
4 11
5 5
7 9
4 5
5 4
4 0
9 2
4 4
5 2
7 9
9 4
2 23
5 14
11 5
5 0
7 7
5 0
4 7
5 4
2 9
4 7
5 0
7 4
2 5
4 0
4 16
5 12
2 16
5 9
4 5
4 4
5 0
9 7
2 4
2 5
12 0
11 4
18 7
18 9
5 12
2 7
9 4
5 0
16 7
5 12
0 5
14 0
5 2
5 5
21 2
5 5
11 14
23 5
25 2
9 14
7 4
11 18
12 16
5 14
5 7
23 9
2 14
11 9
4 5
14 0
0 5
9 5
4 5
4 2
12 2
5 0
5 0
5 5
5 9
7 0
2 9
9 0
7 9
11 9
14 2
14 5
14 0
7 5
0 14
7 2
4 2
14 4
5 5
11 12
5 5
12 14
19 2
7 2
9 2
5 5
12 9
9 2
14 0
21 7
14 11
4 4
9 4
7 4
4 2
12 4
2 4
9 5
2 2
23 0
4 4
9 4
4 2
7 12
5 7
12 12
14 2
9 2
0 7
2 4
5 4
4 2
7 7
5 5
9 5
5 5
2 5
0 5
2 2
7 14
7 4
2 2
5 7
4 0
5 0
5 4
4 11
2 5
9 11
9 14
4 0
16 16
4 4
0 5
5 16
4 0
7 5
14 7
9 9
0 5
9 12
0 19
9 9
12 2
5 9
7 9
16 7
5 4
4 2
0 5
4 7
7 7
9 7
5 16
5 11
7 14
2 21
5 11
7 14
7 19
7 14
19 7
7 11
2 14
0 12
0 11
4 4
11 7
5 11
19 2
11 9
5 2
9 4
9 0
5 5
5 5
2 5
19 5
7 4
12 2
7 4
0 0
4 5
2 4
0 2
0 5
0 2
2 4
4 2
2 2
2 7
7 5
11 5
12 4
4 9
12 9
5 5
5 11
7 7
21 5
7 12
18 7
2 7
4 4
2 2
2 0
5 14
2 5
2 12
4 7
14 11
4 7
2 14
0 4
2 12
0 14
5 11
7 9
5 5
4 7
0 7
2 5
0 2
2 7
4 7
4 5
0 0
4 4
4 0
0 0
2 4
7 0
9 2
12 2
5 0
12 4
12 0
9 0
0 0
4 0
0 2
0 0
9 2
5 0
7 2
7 2
0 0
9 0
2 4
4 0
11 2
12 0
5 5
4 2
2 2
16 0
7 0
7 4
11 2
5 0
0 2
5 4
4 12
2 4
5 7
2 11
11 9
12 9
7 7
7 9
4 7
5 2
4 11
12 9
9 5
4 7
5 5
5 4
7 2
0 2
0 9
9 9
5 2
5 7
12 11
7 18
9 16
4 4
5 0
4 11
2 4
4 5
0 5
4 16
2 4
4 9
7 5
0 0
2 5
9 7
4 11
12 18
7 9
2 9
4 11
18 2
5 14
11 9
2 7
0 5
9 11
9 7
2 11
2 4
4 0
7 7
2 14
7 7
0 23
2 11
12 21
4 7
2 9
9 4
11 5
9 12
4 9
2 4
4 7
2 2
2 14
0 9
0 5
4 2
7 2
0 16
16 5
2 9
0 5
5 9
2 14
11 2
7 2
9 4
4 16
2 16
12 4
5 4
12 9
5 4
5 2
2 4
2 0
5 0
12 0
4 0
7 5
9 4
9 9
9 5
4 2
2 5
2 2
0 12
11 0
4 7
4 7
0 5
5 7
7 2
0 4
4 7
4 2
4 2
0 5
0 2
0 5
5 5
11 4
4 12
7 4
7 7
2 2
0 5
2 2
0 2
0 0
2 7
0 9
5 4
2 14
0 9
4 2
5 4
4 4
4 2
2 4
2 5
5 4
4 9
0 2
4 11
0 4
2 2
4 9
0 7
0 4
0 5
0 2
5 4
4 7
0 2
2 18
7 14
7 2
5 14
7 11
2 7
2 9
19 9
5 2
11 0
5 2
4 2
4 2
7 2
11 0
11 2
16 4
5 5
5 11
12 2
5 11
0 4
0 5
4 0
0 2
11 7
4 12
4 11
0 11
11 9
9 7
4 9
11 4
4 2
4 7
7 9
5 11
9 7
18 9
4 9
5 9
11 11
7 4
11 11
5 7
0 7
11 9
5 12
2 18
12 14
0 11
4 7
7 18
4 14
4 19
4 7
4 5
0 11
7 5
4 19
0 9
11 4
5 4
7 2
2 5
5 9
11 14
11 11
7 12
9 11
2 4
9 7
2 9
4 11
16 9
2 9
7 2
19 4
2 4
5 11
12 9
11 11
4 14
9 11
4 18
16 9
16 7
11 19
11 2
11 9
9 5
11 12
14 9
14 12
5 4
14 9
9 4
11 7
4 11
5 9
0 7
14 21
5 11
4 16
14 9
14 4
18 11
19 4
18 12
11 2
7 5
14 2
14 11
12 5
5 0
11 7
11 0
7 11
9 5
5 2
11 0
16 2
7 14
5 0
12 2
12 0
14 5
9 12
12 12
11 0
2 0
4 7
12 5
2 7
12 7
14 9
4 0
2 5
23 4
4 0
5 4
11 0
23 4
11 5
9 5
14 7
18 14
5 5
5 9
21 9
5 7
14 7
9 4
7 5
7 9
14 9
14 7
7 2
14 5
7 11
14 7
9 21
7 9
9 11
2 18
19 7
4 2
14 9
7 5
25 9
4 11
5 16
11 4
2 4
12 2
2 19
2 19
4 5
2 7
0 9
7 5
5 11
4 11
2 7
14 2
2 7
7 12
7 9
14 18
4 4
4 7
0 2
0 11
9 11
4 4
2 9
9 5
5 5
7 2
0 7
11 4
23 11
16 5
7 4
16 4
7 4
9 9
16 9
2 4
5 7
7 5
12 9
4 2
5 5
11 2
4 9
19 5
11 2
28 4
19 4
14 5
2 7
11 7
11 0
14 7
9 7
2 12
7 9
9 4
12 9
9 12
7 5
5 9
4 14
7 5
14 11
12 2
2 5
7 7
7 11
14 5
2 0
14 0
5 2
4 9
19 4
11 5
11 16
5 11
16 5
14 4
4 14
9 5
4 7
4 7
4 9
7 9
2 18
0 21
7 5
7 9
5 16
4 2
7 11
4 11
11 2
4 21
0 2
7 12
9 2
5 4
7 4
7 5
18 2
9 7
9 4
11 18
7 2
5 9
11 7
16 4
4 5
5 4
2 7
5 2
0 16
9 2
9 11
5 11
2 18
11 12
7 7
18 7
14 25
5 5
2 12
11 4
19 4
9 0
12 4
11 4
5 9
5 2
7 7
12 7
11 11
9 5
11 7
9 9
4 11
4 14
12 9
5 4
7 7
2 11
14 23
12 2
25 21
0 16
11 18
2 16
12 9
9 2
5 7
12 14
4 9
16 14
5 4
21 11
4 12
5 9
5 7
14 9
2 0
18 4
9 5
18 2
2 2
9 4
5 7
7 4
14 5
16 12
4 5
0 16
9 7
4 11
14 18
2 4
2 0
7 7
19 5
16 5
9 9
5 14
2 11
23 14
12 2
5 16
7 2
2 5
4 4
0 4
4 18
2 18
0 9
9 5
7 2
7 7
5 0
4 4
2 14
7 16
2 2
7 4
7 9
7 2
9 11
11 2
5 5
7 9
7 11
9 5
7 9
7 2
7 2
4 14
9 7
5 5
9 2
7 5
9 5
5 12
4 2
9 9
4 2
9 9
11 14
0 9
5 9
5 2
4 4
7 2
5 4
7 4
4 0
5 0
9 0
2 0
11 0
4 0
2 0
2 7
5 5
5 7
4 2
5 0
5 7
7 0
5 2
14 0
5 7
2 7
2 2
4 2
2 0
2 2
7 9
0 5
5 5
5 9
9 7
12 0
4 9
0 4
5 7
5 2
12 9
5 5
7 11
5 9
0 5
2 2
0 2
5 7
5 2
0 2
4 5
9 4
9 2
14 0
0 5
5 9
9 0
2 2
4 2
4 9
5 7
5 0
12 9
4 12
4 5
2 12
4 12
9 4
16 9
11 4
14 2
5 5
4 0
7 5
5 11
5 5
5 4
9 2
5 7
4 11
2 12
12 0
5 2
11 7
4 5
11 9
5 7
4 4
5 5
9 7
4 7
9 12
2 9
2 4
7 7
9 5
4 5
11 5
2 2
0 4
9 7
5 5
4 0
0 2
7 2
12 9
11 5
7 5
2 0
9 7
9 0
11 2
11 9
12 7
7 5
5 5
5 4
11 7
12 2
4 2
7 4
2 12
0 9
5 4
2 2
9 2
7 0
7 2
9 5
9 2
5 7
4 4
2 5
2 14
4 4
2 5
11 4
4 9
4 4
4 5
7 5
5 12
4 0
2 7
0 4
2 11
4 7
9 16
5 9
0 18
4 14
2 11
5 7
16 7
14 2
4 5
5 5
2 11
2 4
0 11
11 4
5 9
11 4
11 7
4 11
0 4
4 2
4 0
7 7
7 5
4 9
0 5
7 0
5 9
2 5
7 4
26 4
9 11
11 11
5 5
4 14
7 5
5 2
2 0
4 4
5 4
7 0
7 5
0 4
11 2
9 5
9 4
9 0
5 4
2 0
9 0
9 4
0 4
7 7
11 5
4 7
11 4
11 2
4 4
7 4
7 0
2 2
0 7
0 2
2 2
0 5
7 4
7 5
12 5
4 7
4 5
4 5
5 11
2 2
7 5
5 4
4 4
7 5
2 4
0 0
2 2
4 2
2 0
7 7
2 9
5 0
0 4
2 2
2 0
0 4
0 5
5 0
2 2
2 2
4 0
5 2
7 4
4 11
4 2
5 5
4 4
0 5
14 4
12 7
7 5
7 7
5 7
5 2
2 4
4 12
11 7
0 9
4 5
9 5
2 7
5 9
0 5
4 14
4 2
9 4
4 9
4 9
9 14
2 9
12 16
5 4
9 4
9 2
4 9
9 4
2 16
9 5
7 7
4 9
4 18
2 11
0 9
12 23
11 4
5 12
0 12
4 7
7 2
7 16
4 4
2 7
4 7
5 2
11 0
0 4
4 12
5 11
5 2
9 18
7 7
5 9
4 9
4 11
5 5
7 5
14 4
4 11
2 0
9 7
12 7
4 11
7 12
2 5
7 4
4 5
11 11
9 9
18 5
0 5
0 19
2 7
5 7
11 12
5 9
9 7
19 4
7 7
7 16
4 2
7 9
0 12
7 2
5 2
5 0
7 5
14 2
14 7
5 4
14 7
12 9
4 2
7 7
9 4
19 5
14 14
7 12
7 4
4 7
2 4
12 11
5 4
12 4
4 2
5 5
9 2
5 2
7 2
7 9
12 5
11 5
23 7
7 5
7 14
11 12
2 2
2 2
5 4
11 18
2 4
4 2
4 4
2 5
4 0
4 7
4 4
5 7
9 5
7 4
0 7
4 4
2 11
4 7
2 9
4 21
2 9
0 2
5 4
14 2
0 0
5 2
5 14
9 16
4 14
5 7
5 2
5 4
5 4
9 14
2 4
4 5
9 4
5 2
2 5
0 18
2 2
4 4
0 2
0 4
7 9
2 9
0 12
0 7
7 5
7 5
5 14
7 0
4 5
5 2
2 2
2 9
0 2
14 4
12 2
2 2
5 5
7 2
4 0
0 11
0 2
11 4
4 2
16 2
16 2
7 0
7 5
4 2
9 7
9 4
9 5
2 4
9 2
2 0
9 2
5 0
4 2
5 0
2 2
4 2
11 0
4 0
4 2
9 2
5 2
9 0
5 14
11 0
9 0
12 2
12 2
5 5
19 5
9 7
5 5
4 0
9 0
0 4
2 4
4 2
0 9
7 7
2 5
0 0
7 4
5 2
7 5
16 5
0 7
5 9
7 11
9 11
2 14
2 4
4 5
0 4
0 2
2 7
2 5
0 4
7 4
7 5
7 0
2 5
5 7
4 0
9 7
7 2
0 9
5 5
2 2
9 7
5 2
9 7
7 0
4 9
12 12
0 18
4 16
4 5
14 7
11 5
9 5
9 4
4 21
9 5
9 19
5 14
4 4
2 7
14 14
12 9
19 16
4 11
9 11
2 12
5 19
4 9
4 11
4 12
4 18
9 14
5 16
5 11
12 5
2 11
4 16
4 18
11 11
9 7
2 11
2 9
9 14
19 2
9 14
9 5
7 5
5 5
16 9
18 7
0 5
5 5
5 7
0 4
2 4
5 16
11 4
4 5
14 9
9 0
7 11
11 9
4 4
5 7
4 2
11 5
0 9
7 11
7 2
18 16
2 11
14 11
12 9
18 2
5 2
9 5
9 9
5 0
7 7
5 11
12 4
7 7
9 2
14 5
4 9
21 4
5 2
2 9
0 12
9 7
2 12
7 2
4 0
9 2
14 4
5 2
16 14
4 5
4 7
16 19
0 12
4 5
9 4
9 9
7 4
4 5
7 0
4 7
14 4
7 4
12 5
5 5
14 5
9 7
2 5
12 9
0 5
7 4
11 11
12 11
4 12
18 7
4 12
0 4
11 11
0 12
0 5
5 2
5 9
0 14
4 11
5 7
4 18
2 7
2 2
9 4
2 7
5 5
9 12
16 12
9 5
7 4
18 23
5 5
5 18
7 11
2 16
7 14
0 12
11 7
9 9
5 14
2 9
16 2
14 11
4 9
4 12
11 11
7 5
7 11
2 7
5 7
11 5
4 16
12 4
14 4
4 11
4 12
11 18
14 7
9 11
7 2
9 11
2 9
0 4
5 25
4 0
11 5
4 11
9 7
12 9
7 14
11 18
5 16
9 9
7 2
14 12
9 5
12 14
11 11
9 5
5 9
11 4
11 14
4 4
7 12
5 12
2 11
5 12
5 18
0 5
9 7
2 11
0 9
11 12
5 9
2 12
2 12
12 5
4 11
4 4
4 0
11 11
7 0
14 4
4 14
2 9
5 16
5 4
2 16
7 9
0 5
9 19
9 2
7 2
9 2
4 4
12 11
2 4
4 2
7 4
7 5
5 4
16 7
11 19
9 23
19 5
11 12
12 11
2 4
7 18
5 21
4 2
0 12
12 7
5 7
11 0
16 7
2 9
14 4
9 9
4 4
5 14
0 12
9 14
11 0
19 18
7 9
16 4
11 11
7 12
5 2
2 18
2 4
0 4
0 16
2 5
14 4
7 5
2 18
2 4
5 12
0 4
12 12
4 12
5 12
16 7
18 4
11 2
14 9
5 5
9 18
12 2
9 5
16 11
4 4
5 0
2 7
4 11
4 9
25 7
0 11
5 7
12 16
7 2
12 7
4 7
9 11
5 4
5 5
4 9
7 4
5 2
5 11
4 2
5 4
5 0
7 5
9 2
9 5
4 5
2 2
7 4
4 2
9 9
2 5
0 7
2 7
2 11
5 5
2 9
5 16
12 19
2 11
12 9
11 5
4 14
4 9
7 9
0 2
2 2
16 7
2 9
12 7
12 9
0 2
14 4
0 7
7 12
11 2
7 5
7 11
2 16
0 5
0 4
4 12
5 5
0 14
4 9
4 7
2 7
4 2
0 4
7 2
5 7
9 5
9 7
5 4
5 5
5 2
0 4
0 9
0 0
0 5
2 0
2 0
11 0
2 2
2 2
0 0
2 4
4 0
0 2
4 0
5 2
0 2
2 9
4 2
2 2
5 9
5 2
0 5
2 0
4 2
7 2
4 2
4 5
11 11
7 7
2 9
2 18
5 14
2 7
2 11
7 11
0 9
5 5
0 5
2 4
18 0
9 4
11 2
0 4
5 2
0 14
0 9
0 5
0 2
0 5
0 9
5 11
9 9
4 11
4 4
2 12
2 0
2 0
0 4
5 4
5 18
4 0
9 2
4 0
2 2
9 9
2 0
5 4
4 7
9 12
5 9
7 7
9 4
7 5
4 5
7 4
11 5
5 7
5 11
4 5
4 5
0 5
5 14
4 4
7 11
4 7
19 2
4 4
5 5
2 7
5 2
4 5
5 2
7 2
2 5
9 4
2 7
2 5
5 2
2 4
4 2
2 2
7 7
5 2
2 12
4 4
5 9
14 9
0 7
9 5
9 4
7 2
4 5
7 4
0 14
4 5
7 2
9 9
4 12
7 5
4 11
4 14
14 16
4 9
2 16
5 11
11 4
7 12
0 0
4 2
4 4
4 9
0 4
5 12
4 2
0 11
4 12
2 9
2 7
2 11
0 2
2 4
0 4
0 2
0 11
4 4
4 4
4 4
5 0
2 5
0 7
5 11
0 5
4 11
2 2
4 7
2 2
0 2
7 4
2 9
7 2
0 9
4 2
2 5
2 2
2 5
2 11
0 5
0 5
2 5
2 2
5 12
5 9
4 14
16 7
5 16
4 14
5 18
0 11
5 11
2 14
0 4
4 5
9 4
2 7
5 7
0 14
9 5
4 9
9 4
5 5
12 4
7 7
2 7
9 9
0 0
7 0
0 26
2 14
9 5
0 11
9 7
18 9
11 5
7 9
2 4
7 25
7 4
9 5
7 4
2 2
2 9
5 2
11 16
18 5
7 4
2 9
11 7
7 4
2 7
7 12
5 11
9 16
18 4
12 12
9 12
11 5
5 4
4 0
11 2
4 5
9 7
0 9
7 5
7 11
9 4
4 9
9 19
9 14
18 4
4 5
5 2
9 7
4 0
2 7
14 4
11 7
4 11
7 5
12 2
0 5
0 12
0 4
7 5
5 2
7 2
2 4
2 2
4 5
4 4
9 5
4 5
18 11
7 2
2 7
11 2
2 18
7 5
4 2
2 4
2 4
4 12
9 11
5 2
4 4
0 11
9 7
7 0
0 4
0 0
4 5
2 0
2 0
4 5
2 2
2 0
2 2
2 0
5 0
4 0
4 2
2 0
0 2
5 14
4 2
4 11
0 5
2 5
4 2
7 4
2 7
7 5
4 12
0 9
4 4
2 2
4 2
14 7
7 2
9 14
0 0
2 2
2 2
5 2
2 0
7 0
2 0
0 2
4 4
2 4
2 5
2 4
5 5
2 7
2 9
4 2
4 5
5 11
0 9
2 9
5 7
7 2
4 5
11 4
0 0
4 9
5 4
5 2
2 4
0 11
5 2
0 4
19 2
0 16
5 4
0 0
2 2
7 5
5 5
14 9
2 7
4 4
0 11
4 5
4 2
9 7
2 5
9 18
2 9
19 2
11 4
9 5
5 7
16 9
5 9
11 9
9 5
18 4
9 4
0 7
14 0
12 4
5 9
2 2
0 5
11 7
9 2
11 11
12 2
9 5
5 4
4 7
9 2
5 0
16 0
2 0
4 2
0 7
2 4
4 2
7 4
7 5
2 4
11 4
4 7
9 5
5 9
4 2
9 4
7 4
12 5
5 2
5 2
11 4
12 4
11 0
2 0
7 9
7 0
4 4
4 5
4 0
11 2
16 0
2 7
5 4
7 2
4 0
4 5
7 0
5 2
9 5
2 12
4 14
4 4
4 5
4 4
4 4
2 5
11 11
21 4
7 5
7 11
5 5
5 4
2 12
5 7
9 18
4 7
11 9
5 5
5 2
9 0
2 4
7 2
5 9
0 7
5 2
2 2
2 0
2 0
4 2
0 2
0 2
2 4
0 2
4 2
2 0
0 0
0 0
4 2
5 2
2 2
2 4
5 0
2 2
2 0
2 5
2 4
4 2
0 0
4 0
5 2
7 2
2 0
11 2
2 0
5 0
9 2
7 0
7 2
2 2
2 0
0 2
5 2
2 4
7 2
7 7
7 0
0 7
2 2
5 0
4 0
0 2
0 4
2 4
0 0
4 2
0 2
2 2
2 5
2 2
5 2
2 4
7 9
0 5
4 2
4 5
5 0
2 2
4 5
2 4
0 2
0 9
0 19
0 0
2 5
4 5
4 5
0 7
0 4
4 9
2 2
2 0
2 0
5 2
4 2
5 2
5 4
2 9
0 0
2 5
5 5
5 7
0 4
5 0
2 2
2 11
5 5
4 2
5 2
2 5
21 11
5 4
2 4
12 2
4 2
2 4
0 2
0 4
4 5
2 12
7 2
7 5
4 4
0 4
0 11
7 4
2 2
5 0
4 2
4 9
0 7
2 5
2 14
0 2
0 9
4 11
4 4
5 2
0 4
0 4
4 5
2 4
4 2
4 0
5 2
2 11
5 9
2 7
2 2
2 2
2 4
5 0
2 0
5 0
4 7
2 7
0 2
5 2
2 4
2 4
11 2
0 0
5 0
2 7
0 0
0 2
2 4
0 2
2 2
0 0
4 0
4 0
0 0
0 0
4 7
5 2
0 2
4 12
2 5
2 5
2 2
2 2
2 4
4 5
0 0
2 5
7 2
4 4
2 0
0 5
2 2
0 5
2 2
4 0
4 2
4 2
2 2
0 0
4 2
5 0
4 0
4 5
0 5
0 2
0 4
4 11
0 7
0 4
0 9
0 9
5 2
2 0
0 0
4 0
7 2
4 0
0 2
2 0
7 7
5 0
2 2
0 9
2 2
4 0
4 2
0 4
4 4
11 2
2 2
2 9
4 0
0 2
2 0
0 0
0 7
2 7
0 2
4 7
2 4
4 4
0 2
0 9
2 5
12 4
5 9
2 9
4 5
0 2
0 0
5 5
0 2
9 5
2 0
0 0
0 2
0 4
0 9
2 7
4 0
7 4
2 0
2 7
0 5
2 12
4 9
2 11
0 5
0 5
2 4
7 2
2 2
4 5
0 0
4 4
4 5
0 0
7 11
11 9
4 2
4 4
2 2
2 7
7 4
9 2
5 0
5 0
9 0
11 2
4 0
0 0
4 4
2 2
9 2
0 0
0 2
5 0
9 0
2 2
4 0
5 4
0 0
2 4
2 0
7 4
0 4
4 7
5 2
2 0
9 0
2 5
4 2
0 2
7 0
0 0
0 2
5 7
7 2
2 4
2 0
5 5
2 2
2 11
2 4
5 4
4 0
0 0
2 2
0 0
11 0
0 2
2 2
5 4
2 0
4 5
0 4
5 0
5 2
5 11
2 4
2 0
4 4
0 5
4 0
2 2
16 0
2 0
2 2
4 4
2 7
0 0
2 0
0 0
2 0
9 4
0 0
0 4
5 4
4 2
2 5
5 2
12 4
4 2
11 7
0 0
5 5
0 7
0 0
2 2
4 4
4 0
2 2
2 2
2 2
5 0
5 4
4 4
4 4
0 0
9 5
5 4
7 7
9 2
7 0
5 0
2 2
5 5
0 2
9 5
12 5
9 0
2 0
4 2
0 2
7 0
5 2
0 0
4 0
2 5
5 2
4 4
5 4
4 0
5 0
0 2
5 5
4 7
9 0
7 5
0 5
7 2
7 7
2 0
2 0
0 5
4 0
4 2
2 4
0 2
4 0
7 4
4 2
2 0
4 0
2 7
2 5
2 0
7 4
2 4
0 0
2 0
4 4
4 4
0 4
2 0
9 2
0 4
5 0
0 4
4 2
0 0
2 9
0 4
11 2
0 5
0 2
5 0
2 4
2 2
0 4
0 0
2 7
2 4
7 7
4 0
2 11
4 4
5 4
4 7
0 4
0 7
5 2
9 7
16 12
5 0
14 0
0 0
5 2
7 7
5 2
9 0
2 5
0 0
11 7
11 0
2 0
0 4
2 2
11 2
4 4
5 0
5 0
5 7
0 5
5 5
2 4
14 5
0 7
0 0
9 5
9 5
4 0
4 0
7 2
12 0
5 4
5 0
5 0
7 5
16 4
2 5
12 0
7 4
5 5
7 2
5 2
2 2
5 0
9 4
14 4
2 5
7 5
2 2
7 0
12 0
7 5
4 2
2 0
11 2
11 4
5 5
11 0
4 2
12 7
9 4
4 5
7 4
5 5
4 4
5 4
9 4
2 4
2 4
9 4
4 4
0 2
2 9
5 11
4 4
0 0
12 4
4 2
4 5
9 4
0 4
2 11
11 4
2 2
5 7
0 12
5 0
16 0
9 2
11 2
5 9
4 5
5 9
5 2
2 0
4 2
2 11
11 4
5 2
2 0
5 2
2 9
11 4
2 0
9 12
5 18
0 0
0 0
0 0
0 0
0 0
0 0
0 0
0 0
0 0
0 0
0 0
0 0
0 0
0 0
0 0
0 0
0 0
0 0
0 0
0 0
0 0
0 0
0 0
0 0
0 0
0 0
0 0
0 0
0 0
0 0
0 0
0 0
0 0
0 0
0 0
0 0
0 0
0 0
0 0
0 0
0 0
0 0
0 0
0 0
0 0
