# Supplementary material for: Global Analysis of the HrpL Regulon in the Plant Pathogen Pseudomonas syringae pv. tomato DC3000 Reveals New Regulon Members with Diverse Functions
Source: PLoS One. 2014 Aug 29;9(8):e106115. doi: 10.1371/journal.pone.0106115 (PMC4149516; doi:10.1371/journal.pone.0106115)
Supplement: Dataset S1 — S1.1 to S1.6. Artemis-loadable profiles for the DC3000 chromosome, plasmid A and Plasmid B. These can be used to visualize results for ChIP-exo of hrpL-FLAG, t = 1.5 hours (dataset S1.1 to S1.3); ChIP-Seq of ΔhrpL, t = 1.5 hours (dataset S1.4 to S1.6), respectively. (ZIP) [file pone.0106115.s010.zip › dataS1.2normChiPNC_004633_hrpLipt15exowash.trimmed.perfect.uniq.sinister.profile]

70 0
0 0
50 0
0 0
0 0
0 0
0 0
0 0
0 0
0 0
0 0
0 0
0 0
0 0
0 0
0 0
0 1
0 54
0 0
0 0
0 0
0 0
0 0
0 0
0 0
0 0
0 0
0 0
0 0
0 0
0 72
0 0
0 0
0 0
0 0
0 0
0 0
0 0
0 69
0 0
0 0
0 0
0 79
0 0
83 15
0 0
48 0
0 0
0 0
0 0
0 0
53 0
0 0
0 0
0 0
0 0
60 0
85 0
0 8
0 0
0 0
11 0
0 0
0 0
0 0
0 0
0 0
0 0
0 101
0 0
87 0
56 0
0 1
0 0
0 0
0 0
0 0
0 0
0 0
0 0
0 0
0 0
0 0
0 0
47 0
0 0
0 0
0 0
0 0
0 64
0 0
0 0
0 0
0 0
0 0
0 0
0 0
0 0
0 0
0 0
0 0
0 0
0 0
0 0
0 0
0 54
0 0
0 0
0 0
37 0
0 0
0 0
0 0
0 0
0 0
0 0
0 0
0 57
0 0
0 0
0 0
0 0
42 0
0 0
0 0
0 0
0 0
0 0
0 0
0 0
0 0
0 0
0 0
0 0
49 0
0 0
0 0
88 0
0 85
0 0
0 0
0 0
0 0
0 0
92 0
0 0
75 0
0 0
0 0
0 0
79 79
0 0
0 0
0 0
0 0
0 0
0 15
0 47
0 83
0 0
0 0
0 0
0 0
0 0
2 42
0 0
0 0
0 0
25 0
0 0
0 38
0 44
0 0
0 0
0 0
0 0
5 0
0 0
0 0
0 0
0 0
41 43
0 0
0 0
0 77
0 0
0 0
0 95
0 0
49 0
0 0
0 0
0 0
0 64
0 0
0 0
0 0
0 0
0 0
0 0
90 0
68 0
0 0
0 0
0 0
0 0
0 1
0 0
91 0
0 0
0 0
0 0
0 0
0 0
0 42
0 0
0 0
0 0
0 0
0 0
0 0
0 0
0 0
0 64
0 0
0 0
0 0
0 0
0 0
0 0
0 0
0 0
0 0
0 0
0 0
0 0
0 0
0 0
0 0
0 0
0 0
0 0
0 0
0 0
0 0
0 0
0 0
0 0
0 0
0 0
0 0
0 0
0 0
0 0
0 0
0 0
0 0
0 0
0 0
0 0
0 0
0 0
0 0
0 0
0 0
0 0
0 0
0 0
0 0
0 0
0 32
0 49
0 0
0 0
0 0
0 0
0 0
0 0
0 0
0 0
0 0
0 0
0 0
0 0
0 0
0 0
0 0
0 0
0 0
0 0
0 23
0 0
0 0
0 0
0 0
0 0
0 0
0 0
0 0
65 0
0 0
0 0
0 0
0 0
0 0
0 74
0 0
0 0
0 0
0 0
0 0
0 0
0 0
0 0
0 0
0 0
0 57
0 0
0 0
0 0
0 0
0 0
0 0
0 31
0 0
0 0
0 0
0 0
0 62
0 0
0 0
0 0
0 83
0 0
0 0
0 39
0 0
0 0
0 0
0 0
0 0
0 0
0 0
0 0
0 0
0 0
0 0
0 0
0 0
0 0
0 0
0 0
0 0
0 0
0 0
0 0
0 0
0 0
0 0
0 0
0 0
0 0
0 0
0 0
0 0
0 0
0 0
0 0
0 0
0 0
0 0
0 0
0 0
0 0
0 0
0 0
0 0
0 0
0 0
0 0
0 0
0 0
0 0
0 0
0 0
0 0
0 0
0 0
0 0
0 0
0 0
0 0
0 0
0 0
0 0
0 0
0 0
0 0
0 0
0 0
0 0
0 0
0 0
0 1
0 0
0 0
0 0
0 0
0 0
0 0
0 0
0 0
0 0
0 0
0 0
0 0
0 0
0 26
0 0
0 0
0 0
0 0
0 0
0 0
0 0
0 45
0 0
0 0
0 0
0 0
0 0
0 0
0 0
0 0
0 0
0 0
0 0
0 0
88 0
0 0
84 0
0 0
0 0
0 0
0 0
0 0
0 0
0 0
0 0
0 0
0 0
0 0
0 0
0 0
0 0
0 0
0 0
0 0
0 0
0 0
0 0
0 0
0 0
0 0
0 0
0 0
0 0
0 0
0 0
0 0
0 0
18 0
0 0
0 0
0 0
0 0
0 0
0 0
0 0
0 0
0 0
0 0
0 0
0 0
0 0
0 0
0 0
0 0
0 0
0 0
0 0
34 0
0 0
0 0
0 0
0 0
0 0
0 0
0 0
0 0
0 0
0 0
0 0
0 0
0 0
0 0
0 0
0 0
0 0
0 0
0 0
0 0
0 0
0 0
22 80
0 0
0 0
0 0
0 0
0 0
0 0
0 0
0 0
0 0
0 0
0 0
0 0
0 0
0 0
0 0
0 0
0 0
0 0
0 0
0 0
0 0
0 0
0 0
0 1
0 0
0 0
0 0
0 0
0 0
0 0
0 0
1 0
0 0
0 0
0 0
0 0
0 0
62 0
0 0
1 0
0 0
0 0
89 0
0 0
0 0
0 0
0 0
0 0
0 0
0 0
0 0
0 0
0 0
0 0
0 0
0 0
0 0
0 0
0 0
0 0
0 0
0 0
0 0
0 0
0 0
0 0
17 0
0 0
24 0
0 0
0 0
0 0
0 0
91 0
0 0
0 0
0 0
0 0
0 0
0 0
0 0
0 0
0 0
0 0
0 0
0 0
0 0
0 0
0 0
74 0
0 0
0 0
0 0
0 0
0 0
0 0
0 0
0 0
0 0
0 0
0 0
0 0
0 0
0 0
0 0
0 0
0 0
0 0
0 0
0 0
0 0
0 0
0 0
0 0
0 0
0 0
0 0
0 0
0 0
0 0
0 0
0 0
0 0
1 0
0 0
0 0
0 0
0 0
0 0
0 0
0 0
0 0
0 0
0 0
0 0
0 0
0 0
0 0
0 0
0 0
0 0
0 0
0 0
0 0
0 63
0 0
0 0
0 0
0 0
0 0
0 0
0 0
0 0
0 0
0 0
0 0
0 0
0 0
0 0
0 0
0 0
0 0
0 61
0 0
0 0
0 0
0 0
0 0
0 0
0 0
0 0
0 0
0 0
0 0
0 0
0 0
0 0
0 0
0 0
0 0
0 0
0 0
0 0
0 0
66 0
0 0
0 0
0 0
0 0
0 0
0 0
0 0
0 0
0 0
0 0
0 0
0 0
0 0
0 77
0 0
0 0
0 0
0 0
0 0
0 0
0 0
0 0
0 0
0 0
0 0
0 0
0 0
0 0
0 0
0 0
0 0
0 0
0 0
0 0
0 70
0 0
0 0
0 0
0 0
0 0
0 0
0 0
0 0
0 0
0 0
0 0
0 0
0 0
0 0
0 0
0 38
0 0
0 0
0 0
0 0
0 0
0 0
0 0
0 0
0 0
0 0
0 0
0 0
0 0
0 0
0 0
19 0
52 0
0 0
0 0
0 0
0 0
0 0
0 0
0 0
0 0
0 0
0 0
53 0
0 0
0 0
0 0
0 0
0 0
0 0
0 0
0 0
0 0
0 0
0 0
0 0
0 0
0 0
0 0
0 0
0 0
0 0
47 0
0 0
0 0
0 0
0 0
0 0
0 0
0 0
0 0
0 0
0 0
0 0
0 0
0 0
0 0
0 0
0 0
0 0
0 0
0 69
0 0
0 0
0 0
0 0
0 0
0 0
0 0
0 0
0 0
0 0
0 0
0 0
0 0
0 0
0 0
0 0
0 0
0 0
0 0
0 0
0 0
0 0
0 0
0 0
0 0
0 0
0 0
0 0
0 0
0 0
0 0
0 0
0 0
0 20
0 0
0 0
0 0
0 44
0 0
0 0
0 0
0 0
0 0
0 0
0 0
0 0
0 0
0 0
0 0
0 0
0 0
0 0
0 0
0 0
0 0
0 0
0 0
0 0
54 0
0 0
0 0
0 0
0 0
0 0
0 0
0 0
0 0
0 0
0 0
0 0
0 0
0 0
0 0
0 0
0 0
0 0
0 81
0 0
0 0
0 0
0 0
0 0
0 0
0 0
0 0
0 0
0 0
0 0
69 0
0 0
0 0
0 0
0 0
0 0
0 0
0 0
0 0
0 0
0 0
0 0
0 0
0 0
0 0
0 0
68 0
0 0
0 0
0 0
0 62
1 0
0 0
0 0
0 0
0 0
0 0
0 0
0 0
0 0
0 0
0 0
0 0
0 0
0 0
0 0
1 0
0 0
0 0
0 0
0 0
0 0
0 0
0 0
0 0
0 0
0 0
0 0
0 0
0 0
0 0
0 0
0 0
0 0
0 0
0 0
0 0
0 0
0 0
0 0
0 0
0 0
0 0
0 0
0 0
88 0
0 68
0 0
0 0
0 0
0 0
0 0
0 0
0 0
0 0
0 0
0 0
0 0
0 0
0 0
0 0
0 0
0 0
0 0
0 0
0 0
0 0
0 0
0 0
0 0
0 0
0 0
0 0
0 0
0 0
0 0
0 0
0 0
0 0
0 0
0 0
0 0
0 0
0 0
0 0
0 0
0 0
0 0
0 0
76 0
0 0
0 0
0 0
0 0
100 0
0 0
0 0
0 0
0 0
0 0
0 0
0 0
0 0
0 0
3 0
0 0
0 0
0 0
0 0
0 0
0 0
0 0
0 0
0 0
0 0
0 0
0 0
0 0
0 0
0 0
0 0
0 0
0 0
0 0
0 0
0 0
0 0
0 0
0 0
0 0
0 0
0 0
0 0
0 0
52 0
0 0
0 0
0 0
0 0
0 0
0 0
0 0
26 0
0 0
0 0
0 0
0 0
0 0
0 0
0 0
0 0
0 0
0 0
0 0
0 0
0 0
0 0
0 0
0 0
0 0
0 0
0 0
0 0
0 0
17 0
0 0
0 0
0 0
0 0
0 0
0 0
0 0
0 0
0 0
0 0
0 0
0 0
0 0
0 0
0 0
0 0
0 0
0 0
0 0
0 0
0 0
0 0
0 0
0 0
0 0
0 0
51 0
0 0
0 0
0 0
0 0
0 0
0 0
24 0
0 0
0 0
0 0
0 0
0 0
0 0
0 0
0 0
0 0
0 0
0 0
0 0
0 0
0 0
0 0
0 0
0 0
0 0
0 0
0 0
0 0
0 0
0 0
0 0
0 0
0 0
0 0
0 0
0 0
0 0
0 0
0 0
0 0
0 0
0 0
0 0
0 0
0 0
0 0
0 0
0 0
0 0
0 0
0 0
0 0
0 0
0 0
0 0
0 0
0 0
0 0
0 72
0 0
0 0
0 0
0 0
0 0
0 0
0 0
0 0
0 0
0 0
0 0
0 0
0 0
0 0
0 0
0 0
0 0
0 0
0 0
0 0
0 0
53 0
0 0
0 88
0 0
0 0
0 0
0 0
0 0
0 0
0 0
0 33
0 0
0 0
0 0
0 0
0 0
0 0
0 0
0 0
0 0
0 0
0 0
79 0
0 0
0 0
0 0
0 0
0 0
0 0
22 0
0 0
0 0
0 0
0 0
0 0
0 0
0 0
0 0
0 0
0 0
0 0
0 0
0 0
0 0
46 0
0 0
0 0
0 0
0 0
0 0
0 0
0 0
0 0
0 0
0 0
0 0
0 0
0 0
0 0
0 0
0 0
0 0
0 0
0 0
0 0
0 0
42 0
0 0
0 0
0 0
0 0
0 0
0 0
0 0
0 0
0 0
0 0
0 0
0 0
0 0
0 0
0 0
0 0
0 0
0 0
15 0
0 0
0 0
0 0
0 0
0 0
0 0
0 0
0 0
0 0
0 57
0 0
0 0
0 0
0 0
0 0
0 0
0 0
0 0
0 0
0 0
0 0
0 0
0 0
0 0
0 0
0 0
0 0
0 0
0 0
0 0
0 0
0 0
0 0
0 0
0 0
0 0
0 0
0 0
0 0
0 13
28 0
0 0
0 0
0 0
0 0
0 0
0 0
0 0
0 0
39 0
0 0
0 0
0 0
0 0
0 0
0 0
0 0
0 0
0 0
0 0
0 0
0 0
0 0
0 0
0 0
0 0
0 0
0 0
0 0
0 0
0 0
0 0
0 0
0 0
0 1
0 0
0 0
0 0
0 0
0 0
41 0
28 0
0 0
0 0
0 0
0 0
0 0
0 0
0 0
0 50
0 0
0 0
0 0
0 0
0 0
0 0
0 0
0 0
0 0
0 0
0 0
0 0
0 0
0 0
0 0
0 0
0 0
0 0
0 0
0 0
0 0
0 0
0 0
0 0
0 0
0 0
0 0
0 0
0 0
0 0
0 0
0 0
0 0
0 0
0 0
0 0
0 0
0 0
0 0
0 0
0 0
0 0
0 0
0 0
0 0
0 0
0 0
0 0
0 0
0 0
0 0
0 0
0 0
0 0
0 0
0 0
0 0
0 0
0 0
0 0
0 0
0 0
0 0
0 0
0 0
0 0
0 0
0 0
0 0
0 0
0 0
0 0
0 0
0 0
0 0
0 0
0 0
0 0
0 0
0 0
0 0
0 0
0 0
0 0
0 0
0 0
0 0
0 0
0 0
0 0
0 0
0 0
0 0
0 0
0 0
0 0
0 0
0 0
0 0
0 0
0 0
0 0
0 0
0 0
0 0
0 36
0 0
0 0
0 0
0 0
0 0
0 0
0 0
0 0
0 0
0 0
0 0
0 0
0 0
0 0
0 0
0 0
0 0
0 0
0 0
0 0
0 0
42 0
0 0
0 0
0 0
0 0
0 0
0 0
0 0
27 0
0 0
0 0
0 0
0 0
0 0
0 0
0 0
0 0
0 0
0 0
0 0
0 0
0 0
0 0
0 0
0 0
0 0
0 0
0 0
0 0
0 0
0 0
0 0
0 0
0 0
0 0
0 0
0 0
0 0
0 0
0 0
0 0
0 0
0 0
0 0
0 0
0 0
0 0
0 0
0 0
0 0
78 0
2 0
0 0
0 0
0 0
0 0
0 0
0 0
0 0
0 0
0 0
0 0
0 0
0 0
0 0
0 0
0 0
0 0
0 0
0 0
0 0
0 0
0 0
103 0
0 0
0 0
0 0
0 0
0 0
0 0
0 0
0 0
54 0
0 0
0 0
25 0
0 78
0 0
0 46
0 0
33 0
0 0
0 0
0 0
0 0
0 0
0 0
0 0
83 0
0 57
0 0
0 0
0 0
0 0
0 0
0 0
0 0
0 0
0 0
0 0
0 0
0 0
0 0
0 0
0 0
0 0
0 0
0 0
0 21
0 0
0 0
0 0
0 0
0 0
0 0
0 0
0 55
0 0
0 0
0 0
0 0
0 0
0 0
0 0
0 0
0 0
0 0
0 0
0 0
0 70
0 0
0 0
0 3
0 75
0 0
78 0
0 0
0 0
0 0
0 0
41 0
0 0
0 0
0 0
0 0
0 0
0 0
0 0
0 0
0 0
0 0
0 0
0 0
0 0
0 0
0 0
0 0
0 0
0 46
0 0
0 0
0 0
0 0
0 0
0 0
0 0
0 0
0 0
0 0
0 0
0 0
0 0
0 0
0 0
0 0
0 0
0 0
0 0
0 0
83 0
38 0
0 0
0 0
0 0
0 0
0 0
0 0
0 0
0 0
0 0
0 0
0 0
0 0
0 0
0 0
38 0
0 72
0 0
0 0
0 0
0 0
0 0
0 0
0 0
0 0
0 0
0 0
0 0
0 0
0 0
0 0
0 0
0 0
0 0
0 0
0 0
0 0
0 0
0 0
0 0
0 0
0 0
0 0
0 0
0 0
0 0
0 0
0 0
0 0
0 0
0 0
0 0
0 54
0 0
0 0
0 0
0 0
0 0
0 0
0 0
0 0
0 0
0 0
0 0
0 0
0 0
0 0
0 0
0 0
0 0
0 0
0 0
0 0
0 0
0 0
0 32
0 0
0 0
0 0
0 0
0 0
0 0
0 0
0 0
0 0
0 0
0 0
0 0
0 0
0 0
0 0
0 0
0 0
0 0
0 0
0 0
0 0
86 0
0 0
0 0
0 0
0 0
0 0
0 0
0 19
0 0
0 0
0 0
0 0
0 0
0 0
0 0
0 75
0 0
0 0
0 0
0 0
0 0
0 0
0 0
0 0
0 0
0 0
0 0
0 0
0 0
0 0
0 0
0 0
0 0
0 0
0 0
0 0
0 0
0 0
0 0
0 0
0 0
0 0
0 0
0 0
0 0
0 0
0 0
0 0
0 0
0 0
0 0
0 0
0 0
0 0
0 0
0 0
0 0
71 0
0 0
0 0
0 71
0 0
0 0
0 0
0 0
0 0
0 0
0 0
0 0
0 0
0 0
0 0
0 0
0 0
0 0
0 0
0 0
0 0
0 0
0 0
0 0
0 0
0 0
0 0
0 0
0 0
0 0
0 0
1 0
40 0
0 0
0 0
0 0
0 0
0 10
0 12
0 0
0 0
0 0
0 0
0 0
0 0
0 0
0 0
0 0
0 0
0 0
0 0
0 0
0 0
0 0
0 0
0 0
0 0
0 0
0 0
0 0
0 0
0 54
0 0
0 0
0 0
0 0
0 0
0 60
0 0
0 0
0 0
0 0
0 0
0 0
0 0
0 0
0 0
0 0
0 0
0 0
0 0
0 0
0 0
0 0
0 0
0 0
0 0
0 0
0 0
0 0
0 0
0 0
0 0
0 0
0 0
0 0
0 0
0 0
0 0
0 0
0 0
0 0
0 0
0 0
0 0
0 0
0 0
0 0
0 0
0 0
0 0
0 0
50 0
0 0
0 0
0 0
0 0
0 0
0 0
0 0
77 0
0 0
0 0
0 0
0 0
0 0
0 0
0 0
101 0
0 0
0 0
0 0
0 0
0 0
0 0
0 0
107 0
33 0
0 0
0 0
0 0
0 0
0 0
0 0
0 0
0 0
0 0
0 0
0 0
0 0
0 0
0 0
0 0
0 0
0 0
0 0
0 0
0 0
0 0
0 0
0 0
0 0
0 0
0 0
0 0
0 0
0 0
0 0
0 0
0 0
0 0
0 0
0 0
0 0
0 0
0 0
0 0
0 0
0 0
0 0
0 0
0 0
0 78
0 0
0 0
0 0
0 0
0 0
0 0
0 0
0 0
0 0
0 0
0 0
0 0
0 0
0 0
0 91
0 0
0 0
0 0
0 0
0 0
0 0
0 0
0 0
0 0
0 0
0 0
0 0
0 0
0 41
0 0
0 0
0 0
0 0
0 0
0 0
0 0
0 0
0 0
0 0
0 0
0 0
0 0
0 0
0 0
0 0
0 0
0 0
0 0
0 0
0 0
0 0
0 0
29 0
0 0
0 0
0 0
0 0
0 0
0 0
0 0
0 0
0 0
0 0
67 0
12 0
0 0
0 0
0 0
0 0
0 0
0 0
0 0
0 0
0 0
61 38
0 0
0 0
0 0
0 0
0 0
0 0
0 0
0 0
0 0
0 0
0 0
20 0
23 0
0 0
0 0
0 0
0 0
0 0
0 0
0 0
0 0
0 0
0 0
0 0
0 0
0 46
0 0
0 0
0 0
0 0
0 0
0 0
0 0
0 0
0 0
0 0
0 57
0 0
0 0
0 0
0 0
0 0
0 0
0 0
0 0
0 0
0 0
0 0
0 0
0 73
0 0
43 0
0 0
0 0
0 0
0 0
0 0
0 0
0 0
0 0
0 0
0 0
0 0
0 28
0 0
0 0
0 0
0 55
0 0
0 94
0 0
0 43
33 70
0 0
0 0
0 0
0 0
0 0
0 0
0 0
0 0
0 0
0 0
0 0
0 0
0 0
0 0
0 0
0 0
0 0
0 0
0 0
0 0
0 0
0 0
0 0
0 0
0 0
0 0
0 0
0 0
0 0
0 0
0 0
0 0
0 0
0 0
0 0
0 0
0 0
0 0
0 0
0 0
0 0
0 0
0 0
0 0
0 0
0 0
0 0
0 0
0 61
0 0
0 0
0 0
0 0
27 0
0 0
0 0
0 0
0 87
0 0
0 0
0 0
0 0
0 0
0 0
0 0
0 0
0 0
0 0
0 0
0 0
0 0
0 0
0 0
0 0
0 0
0 0
0 0
0 0
0 0
0 0
0 0
0 0
0 0
0 0
20 0
0 0
0 0
0 0
0 0
0 0
0 0
0 0
0 0
0 0
0 0
0 0
0 0
0 0
0 0
0 57
0 0
0 0
0 0
0 0
0 0
0 0
0 0
0 0
0 0
0 0
0 0
0 0
0 0
0 0
0 0
0 0
0 0
0 0
0 0
0 0
0 0
0 0
0 0
29 0
0 0
0 0
0 0
0 0
0 0
71 0
0 0
0 0
0 0
0 0
0 0
0 0
0 0
0 0
0 0
0 0
0 0
0 0
31 0
0 0
0 0
0 0
0 0
0 0
0 0
0 0
0 0
0 0
0 0
0 0
0 0
60 0
37 0
0 63
0 0
0 0
0 0
0 0
0 0
0 0
0 0
0 0
0 0
0 0
0 0
0 0
0 0
0 0
0 0
0 0
0 0
0 0
0 0
0 0
72 0
0 0
0 0
0 0
0 0
0 0
0 0
0 0
0 0
0 0
0 0
0 46
0 0
0 0
0 67
0 0
0 0
0 0
0 0
0 0
0 0
0 0
0 0
0 0
0 0
0 0
0 0
0 0
0 0
0 103
0 0
0 0
0 0
0 0
0 0
0 0
0 0
0 0
0 0
0 63
0 0
0 0
0 0
0 0
0 20
0 0
104 0
44 0
0 0
0 0
0 0
0 0
0 0
0 0
0 0
0 0
0 0
0 0
0 0
0 40
0 0
0 0
50 0
0 0
0 0
0 46
0 0
0 0
0 0
0 0
0 0
0 0
0 0
0 0
0 0
0 0
41 0
0 0
81 0
0 0
0 0
0 0
0 0
0 0
0 0
0 0
49 0
0 0
0 0
0 33
0 40
0 0
0 0
0 0
0 0
47 0
0 0
0 0
0 0
0 0
0 0
0 0
0 0
0 0
0 0
0 0
0 0
0 0
0 78
15 77
0 0
0 0
0 0
0 0
0 0
0 0
0 0
0 0
0 0
0 0
0 0
49 0
0 0
0 0
0 0
49 0
0 0
0 53
0 0
81 0
0 39
44 58
0 58
0 0
0 0
0 0
0 40
0 0
0 0
41 0
0 0
0 0
0 0
46 0
64 0
0 0
0 0
0 0
0 0
0 0
0 0
0 0
0 0
110 0
0 0
53 0
0 0
0 0
0 0
0 0
0 0
0 0
0 0
0 0
0 0
0 0
0 0
40 0
45 0
0 0
0 0
0 0
0 0
0 0
0 0
0 0
74 0
0 0
0 0
0 96
41 0
0 0
44 0
0 0
0 0
0 0
0 0
86 0
36 0
0 0
38 0
0 0
0 0
0 0
0 0
0 0
0 0
0 0
27 0
0 0
0 0
0 0
0 0
0 100
0 0
0 0
0 0
0 0
0 0
46 0
0 0
1 0
0 0
23 0
0 0
0 0
0 0
0 0
25 0
23 45
0 0
0 0
0 0
12 0
0 0
0 0
0 5
0 0
0 0
0 0
0 0
0 0
0 0
0 0
0 0
0 0
0 0
0 0
0 0
0 0
0 0
0 0
0 0
0 0
0 0
0 0
0 0
0 0
0 0
0 0
0 47
0 0
0 0
0 0
0 0
0 79
0 0
0 0
0 0
0 0
0 0
0 0
0 0
0 0
0 0
0 0
0 0
0 0
0 0
0 0
0 0
0 0
0 0
0 0
0 0
0 0
0 0
0 0
0 0
0 0
0 0
0 0
0 0
0 0
0 0
0 0
0 0
0 0
0 0
0 0
0 0
0 0
0 0
0 0
0 0
0 0
0 0
0 0
0 0
0 0
0 0
0 0
0 0
0 0
0 0
0 0
0 33
0 0
0 0
0 0
0 0
31 0
0 0
0 0
0 0
0 0
0 0
0 0
0 0
0 0
0 0
0 0
0 43
0 0
0 0
0 0
0 0
0 0
0 0
0 0
0 0
0 0
0 0
0 0
0 0
0 0
0 0
0 0
0 0
0 0
0 0
0 0
0 0
0 0
0 0
0 0
0 0
0 0
0 0
0 0
0 0
0 0
0 0
0 0
0 0
0 0
0 0
0 0
0 0
0 0
0 0
0 0
0 0
0 0
0 0
0 0
20 51
0 0
86 0
0 0
0 61
0 0
0 0
0 0
0 79
0 0
0 0
0 0
0 0
0 0
0 0
0 0
0 0
0 0
0 0
0 0
0 0
0 0
51 0
0 0
0 0
0 0
0 0
0 0
0 0
0 0
0 0
0 0
0 0
0 0
0 0
0 0
0 0
0 0
0 0
0 0
0 0
0 1
0 0
0 0
0 0
0 0
0 0
0 0
0 52
0 0
0 0
15 0
0 0
0 0
0 0
0 0
0 0
0 0
64 0
82 0
0 0
0 0
0 0
0 0
0 0
0 0
0 0
0 0
0 0
0 0
0 0
0 0
19 0
0 0
0 0
0 0
0 0
0 0
0 0
0 0
0 0
0 0
0 0
0 0
0 0
0 0
0 0
0 0
0 0
0 0
0 0
0 0
0 0
0 0
0 0
0 0
0 0
0 0
0 0
0 0
0 0
69 0
0 0
0 0
0 0
0 0
0 0
0 0
0 0
0 0
0 0
0 0
0 0
0 0
0 0
4 0
0 0
1 0
0 0
0 0
0 0
0 0
0 0
0 0
0 0
0 0
0 0
0 0
0 0
0 0
0 0
0 0
0 0
0 0
0 0
0 0
0 0
0 0
0 0
0 0
0 0
0 0
9 0
0 0
0 0
0 0
0 0
0 9
0 0
0 0
0 0
0 0
0 0
0 0
0 0
0 0
0 0
0 0
0 0
0 0
0 38
0 0
0 0
0 0
0 0
0 0
0 0
0 0
0 0
0 0
0 0
0 0
37 57
0 0
0 0
0 0
0 0
0 0
0 0
0 0
0 0
0 0
0 0
0 0
0 0
39 0
0 0
0 0
0 0
0 0
0 0
0 0
0 0
0 0
0 0
0 0
0 0
0 5
0 0
0 0
0 0
0 0
0 0
0 0
0 0
0 0
0 0
0 0
0 0
0 0
0 0
0 0
0 0
0 0
0 0
0 0
0 0
0 0
0 0
31 0
0 0
0 0
0 0
0 0
0 0
0 0
67 0
0 0
0 0
0 0
0 0
0 0
0 0
0 0
0 0
0 0
0 0
0 0
0 0
0 0
0 0
0 0
0 0
0 0
0 0
0 0
0 0
0 0
0 0
0 0
0 0
0 0
0 0
0 0
0 0
0 0
0 0
0 0
0 0
0 0
0 0
0 51
0 0
0 0
0 0
3 0
0 0
0 0
0 0
0 0
0 0
0 0
0 0
0 0
0 0
0 0
0 0
0 0
0 0
0 0
0 86
0 0
0 0
0 0
0 0
0 0
0 0
0 5
0 0
0 0
0 0
0 0
0 0
0 0
0 0
0 0
0 0
0 0
0 0
0 0
0 0
0 0
0 0
0 0
0 0
0 0
0 0
0 0
0 0
0 0
0 0
0 0
0 0
0 0
0 0
0 0
0 0
0 0
31 0
0 47
0 0
0 0
0 0
0 0
0 0
0 0
0 0
0 0
0 0
0 0
0 0
0 0
0 0
0 0
0 0
0 0
0 0
0 0
0 0
0 0
0 0
0 0
0 0
0 0
41 0
0 0
0 0
0 0
0 0
0 0
0 0
0 0
0 0
0 0
0 0
0 0
0 0
0 0
0 0
33 0
0 0
0 0
0 0
0 0
0 0
0 0
0 0
33 39
0 0
0 0
0 0
0 0
0 0
0 0
0 0
0 0
0 0
0 0
0 0
0 0
0 0
0 0
0 0
0 0
0 0
0 0
0 77
0 0
0 0
0 0
0 64
72 74
0 0
0 0
0 0
0 0
0 0
0 0
0 0
0 0
0 0
0 0
0 0
0 0
0 0
0 0
0 0
0 0
0 0
0 60
0 0
0 0
0 0
0 0
0 0
0 0
56 0
0 0
0 0
0 0
0 0
0 0
0 0
0 0
0 0
0 0
0 0
0 0
0 0
0 0
0 0
0 0
0 0
0 0
0 0
0 0
0 0
0 0
23 0
0 0
0 0
0 0
0 0
0 0
0 0
0 0
0 0
0 0
0 0
0 0
0 0
0 0
0 0
0 0
0 0
0 0
0 0
80 0
0 0
0 0
0 0
0 0
0 0
0 0
0 0
0 0
0 0
0 0
0 0
0 0
0 0
0 0
0 0
0 0
0 0
0 0
0 0
0 0
0 0
0 0
0 0
2 0
0 0
0 0
0 0
0 0
0 0
0 0
0 0
0 0
0 67
0 0
0 0
0 0
0 3
0 0
0 0
0 0
0 19
0 0
0 0
0 0
0 0
0 0
0 0
0 0
0 0
0 0
0 0
0 0
0 0
0 0
0 0
0 0
0 0
0 0
0 0
0 0
0 0
0 15
0 0
0 0
0 0
0 0
0 0
0 0
0 0
0 0
0 0
0 0
0 0
0 0
0 0
0 0
63 0
0 0
0 0
0 0
0 0
0 0
0 0
0 0
0 0
0 0
0 52
2 0
0 0
0 0
0 0
0 0
0 0
0 0
0 0
0 0
0 0
0 0
99 0
0 0
0 0
0 0
0 0
0 56
0 0
0 0
0 0
0 0
0 0
0 0
0 0
0 0
0 0
0 0
0 0
0 0
0 0
0 0
0 0
0 0
0 0
0 0
0 0
0 0
0 0
0 0
0 0
0 0
40 0
0 0
0 0
0 0
0 0
0 0
0 0
0 0
0 0
0 0
0 0
28 0
0 0
0 0
52 0
0 0
0 0
0 0
0 0
0 0
48 0
0 0
0 0
0 0
0 0
79 0
0 0
0 0
0 0
37 0
0 0
0 0
0 0
0 0
0 0
0 0
0 0
0 0
0 0
0 0
0 0
0 0
0 0
0 0
0 0
0 0
0 0
0 0
0 0
0 0
0 0
0 0
0 0
0 0
0 0
0 0
0 0
0 0
0 0
0 0
0 0
0 0
0 0
0 0
0 0
0 0
0 0
0 0
0 0
0 0
0 0
0 81
0 0
0 0
0 89
0 0
0 0
0 0
0 0
0 0
56 0
0 0
0 0
0 0
0 0
0 0
0 0
0 0
0 0
0 0
0 0
0 0
0 0
0 0
0 0
0 0
102 0
0 0
0 0
0 0
0 0
0 0
0 0
0 0
0 0
0 0
0 0
0 0
0 0
0 0
0 0
0 0
0 0
0 0
0 0
0 65
0 0
0 0
0 0
0 0
0 34
0 0
0 0
0 0
0 0
0 0
0 0
0 37
0 0
0 0
0 0
0 0
0 0
0 83
0 0
0 0
0 0
0 0
0 0
0 0
0 0
0 0
0 0
0 0
0 0
0 0
0 0
0 0
0 0
0 0
0 0
0 0
0 0
0 0
0 0
0 0
0 0
0 62
0 0
0 0
0 0
0 0
0 0
0 0
0 91
0 0
68 0
0 22
0 0
0 0
0 0
0 0
0 0
0 0
0 0
0 0
0 0
0 0
0 0
0 0
0 0
0 0
3 0
0 0
0 0
0 0
0 0
0 0
0 0
0 37
0 33
0 0
0 0
0 0
0 0
0 0
0 0
0 0
0 0
0 0
0 0
0 0
0 0
0 0
0 0
1 0
0 0
0 0
0 0
0 0
0 0
0 0
0 0
0 0
0 0
166 0
0 0
0 0
0 0
0 0
0 0
0 0
0 0
0 0
0 0
0 0
0 0
0 0
0 0
0 0
0 0
0 0
0 0
0 0
0 0
0 0
0 0
97 0
0 0
0 0
0 0
0 0
0 0
0 0
64 0
0 0
0 0
0 90
0 23
0 0
0 0
0 0
0 0
0 0
0 0
0 0
0 0
0 0
0 0
0 1
0 0
0 0
0 0
0 0
10 0
0 0
0 0
0 0
0 0
0 0
0 0
0 0
0 0
0 0
67 0
0 0
0 0
0 0
0 0
0 0
0 0
0 0
0 0
0 10
0 0
0 0
0 0
0 0
0 0
0 0
0 0
0 0
0 0
1 0
0 0
0 0
0 75
0 0
0 0
0 0
0 0
0 0
0 0
0 0
0 0
0 0
0 0
0 0
0 0
0 0
37 41
0 0
0 0
0 0
0 0
0 97
0 0
0 31
0 0
0 0
0 0
0 0
0 0
0 0
0 0
0 0
0 0
0 0
0 0
0 0
84 0
0 100
0 0
0 0
138 0
0 0
0 0
0 0
0 0
0 0
0 0
0 95
0 0
27 0
103 0
65 0
0 0
0 0
78 0
0 0
0 0
0 25
26 0
0 0
0 0
0 0
0 0
0 0
0 0
0 0
0 0
49 0
42 0
0 0
0 0
0 0
0 0
0 0
0 0
0 0
0 0
0 0
0 0
0 0
0 0
12 0
0 0
0 0
0 0
0 80
0 0
0 0
0 0
0 0
0 0
0 0
0 0
0 0
0 0
0 0
0 0
0 0
0 0
0 0
0 0
0 0
0 0
0 0
0 0
0 0
0 0
0 0
0 0
32 0
0 0
0 0
0 0
0 0
40 0
0 0
0 79
0 0
0 0
0 0
0 0
38 0
0 0
0 0
0 0
82 0
0 0
0 0
0 0
14 0
0 0
0 0
0 76
0 0
0 0
0 0
58 0
0 0
0 0
84 0
0 38
0 0
0 80
0 0
0 87
0 0
0 0
0 0
0 0
0 0
0 0
0 0
0 0
0 0
0 0
0 0
0 0
0 0
0 0
0 0
0 0
0 0
0 0
0 0
0 0
0 0
0 0
0 0
0 0
0 0
0 0
0 0
0 55
0 0
63 0
0 0
0 0
0 0
0 0
0 0
0 0
0 0
0 0
0 0
0 0
0 0
0 0
0 0
0 0
0 0
0 0
0 0
0 0
62 0
0 0
0 0
80 0
25 0
0 0
16 0
50 0
0 0
0 0
0 0
0 0
0 17
204 0
0 0
49 0
0 0
0 0
0 0
0 0
0 0
0 66
157 0
0 91
0 89
0 0
44 32
0 0
0 0
0 0
0 0
25 0
0 0
0 86
0 0
0 0
9 0
0 0
42 0
46 0
0 0
72 0
0 0
0 0
92 0
0 0
50 0
0 66
0 0
0 0
0 0
48 0
81 0
0 0
0 0
0 0
0 0
0 0
0 0
0 0
0 0
17 0
0 0
43 0
0 0
0 0
0 0
0 0
0 0
0 0
0 0
0 0
0 0
0 0
0 0
0 0
0 0
0 0
0 0
0 0
0 0
0 0
0 0
0 0
0 0
0 0
0 0
0 0
0 0
0 0
0 0
0 0
42 92
0 0
0 0
0 0
0 0
3 0
0 0
0 0
0 2
0 0
0 0
0 0
0 0
0 0
0 0
105 0
0 0
0 0
0 0
0 0
0 0
0 0
0 0
0 0
29 0
38 0
0 0
98 0
0 0
0 0
0 0
0 0
0 0
0 0
0 0
0 0
0 0
61 0
0 0
0 0
0 0
0 0
0 0
18 11
0 0
0 0
0 0
0 0
0 0
18 38
91 0
9 0
28 0
0 0
0 0
0 0
0 0
0 0
0 0
70 0
0 0
0 0
8 0
0 0
0 0
0 0
0 0
0 0
14 0
0 0
0 0
0 0
0 102
0 77
31 0
0 42
0 0
0 0
0 0
0 0
0 0
0 0
20 0
0 0
0 0
0 0
0 0
0 0
0 78
102 0
0 17
0 0
0 0
0 0
50 0
0 0
0 0
0 0
0 45
0 0
0 0
0 105
0 0
43 0
0 0
0 0
0 42
0 0
0 0
0 0
0 0
0 0
146 0
0 0
71 0
0 0
83 0
0 53
0 0
0 0
0 0
0 0
0 0
0 0
0 0
0 0
0 0
0 0
0 0
0 0
0 0
0 103
0 0
0 0
0 0
0 0
0 0
0 0
0 95
49 0
0 0
0 0
0 0
0 0
0 0
0 0
0 0
0 0
0 0
0 0
11 0
0 0
0 0
0 0
0 7
0 0
0 0
0 0
0 0
0 0
0 0
0 0
0 0
0 0
0 0
0 0
0 0
0 0
0 0
50 0
19 0
0 0
0 0
0 0
0 0
0 0
0 0
0 0
0 0
0 0
14 0
0 0
0 0
0 0
0 1
0 0
0 0
0 0
0 0
0 0
0 0
0 0
0 0
0 0
0 27
0 0
0 0
0 0
0 0
0 0
0 0
0 0
0 0
0 0
0 0
0 0
0 0
0 34
0 31
0 67
0 0
0 0
0 0
0 0
0 0
0 0
0 0
0 43
0 0
0 0
0 0
0 0
0 76
0 0
0 0
0 0
0 0
0 0
0 0
0 0
0 16
0 0
0 0
0 0
0 0
0 0
0 0
0 0
41 0
0 27
0 0
0 0
0 0
0 0
0 70
0 0
0 0
0 0
0 0
0 0
0 0
42 0
0 0
0 0
0 34
0 0
0 0
0 0
0 0
0 0
0 0
0 0
0 24
0 0
0 0
0 0
0 0
0 0
0 0
0 0
0 0
0 0
0 0
0 0
0 0
0 0
0 0
0 0
0 0
0 0
0 0
0 0
0 0
0 0
31 0
0 0
0 0
0 0
0 0
0 0
0 0
0 0
0 0
0 0
0 0
0 0
0 0
0 0
59 0
0 0
0 0
0 0
0 0
0 84
0 0
0 0
0 29
0 0
0 0
0 0
0 0
0 0
0 0
0 0
0 0
0 0
0 0
0 0
0 0
44 0
0 0
0 0
0 0
0 0
0 0
50 0
0 0
0 0
0 0
0 0
0 0
0 0
0 73
41 0
0 0
0 0
0 0
0 0
0 0
91 0
0 0
0 0
0 43
0 0
0 0
0 0
61 0
0 0
0 0
0 0
0 0
0 0
0 0
0 0
0 0
47 0
0 0
0 0
0 0
0 0
0 0
0 0
0 0
0 0
0 0
0 0
0 0
0 0
0 0
0 0
0 0
0 0
0 0
0 33
0 0
0 0
0 0
0 0
0 38
11 0
0 0
0 0
0 0
0 0
0 0
0 44
0 0
43 0
0 0
0 0
0 0
0 0
0 0
0 0
0 0
0 0
0 0
0 0
0 0
0 0
77 0
0 0
0 0
0 40
0 0
0 0
0 0
0 0
0 0
0 0
67 0
0 0
0 0
0 0
0 0
0 0
0 0
121 0
0 0
0 61
0 0
0 0
0 0
0 0
0 0
0 0
0 0
0 0
0 0
0 0
0 0
0 0
0 0
0 0
0 0
0 0
0 0
0 0
0 0
96 0
0 0
0 0
0 0
0 0
20 0
38 0
0 0
0 0
0 0
0 0
0 0
0 0
0 0
0 0
0 0
0 0
0 0
0 0
0 0
0 0
0 0
0 0
0 0
0 23
0 0
0 0
0 0
0 0
0 0
0 0
0 0
0 0
0 0
0 0
0 0
0 0
0 0
0 0
0 0
1 0
0 0
0 0
0 0
0 0
0 0
0 0
0 0
0 0
0 0
0 0
27 0
0 0
0 0
0 0
0 0
0 0
0 0
0 0
0 0
0 0
0 0
0 0
0 0
0 0
0 0
0 0
0 0
0 0
0 0
0 0
0 0
0 0
0 58
0 0
48 0
0 0
0 0
0 0
0 37
0 0
0 0
0 99
0 0
0 0
0 0
0 0
0 0
0 0
0 0
0 0
0 0
0 0
0 0
0 0
0 0
0 0
0 0
0 0
0 0
0 0
0 0
0 0
0 0
0 0
0 0
0 0
0 0
0 0
0 0
89 0
0 0
0 0
0 0
0 0
0 0
0 0
0 0
0 0
0 0
0 0
0 0
0 0
0 0
0 0
0 0
0 0
0 0
0 0
0 0
0 0
0 0
0 0
0 0
0 0
0 0
0 0
0 0
0 0
89 0
0 0
0 0
0 0
0 0
0 0
0 0
0 0
0 0
0 0
0 0
47 0
0 0
0 0
0 0
0 0
25 0
0 0
68 0
0 65
0 0
0 0
0 0
52 0
0 0
0 0
0 0
0 0
0 0
0 0
0 0
0 0
0 0
0 0
0 0
0 45
0 0
0 53
0 0
0 0
0 0
0 0
0 0
0 0
0 0
0 0
0 0
0 0
0 0
0 0
52 0
68 0
0 0
0 0
0 0
72 0
0 0
0 0
0 0
0 0
0 0
0 0
0 0
0 0
0 0
0 0
0 0
0 0
37 0
0 0
0 0
0 0
0 0
0 0
0 0
0 0
0 0
1 0
57 0
0 0
0 0
0 0
0 0
0 0
0 0
0 0
0 0
0 0
0 0
0 0
0 51
0 0
0 0
0 0
0 0
0 0
0 0
0 0
0 0
0 0
80 0
0 0
0 0
0 0
0 0
0 0
0 0
0 0
0 0
0 83
0 89
0 0
0 0
0 0
0 0
0 0
0 0
0 0
0 0
0 0
0 0
0 0
0 0
0 0
43 0
0 0
0 0
0 0
0 0
0 0
0 0
0 0
0 0
0 0
43 0
0 0
0 0
0 0
0 0
0 0
0 0
0 0
0 0
0 0
0 0
0 0
0 0
0 0
0 0
59 0
0 0
0 0
0 0
0 0
0 0
25 0
0 0
0 0
0 0
0 0
0 0
0 0
0 0
0 0
0 0
0 0
0 0
0 0
0 0
0 0
0 0
0 0
0 0
0 0
0 0
0 0
0 0
0 0
0 0
0 0
0 77
0 43
0 33
0 0
0 0
22 0
0 0
0 0
0 0
0 70
0 0
3 0
0 0
0 0
0 0
0 0
0 0
0 0
0 0
48 0
0 0
0 0
0 0
0 0
0 0
0 0
0 0
0 0
0 0
0 0
0 0
0 0
0 0
0 0
0 0
0 0
0 0
0 0
0 0
0 0
0 0
0 0
0 0
0 0
0 0
0 86
0 0
0 0
0 0
0 0
0 0
0 0
0 0
0 0
0 0
0 0
0 0
0 0
0 0
0 0
0 0
0 0
0 0
0 0
0 0
0 0
0 0
0 74
0 22
0 0
0 0
0 0
0 0
0 0
0 0
0 0
0 0
0 0
0 0
0 13
0 0
0 0
0 0
0 0
0 0
22 0
0 0
0 0
0 0
0 0
0 0
0 0
0 0
0 0
0 0
0 0
79 0
0 0
0 0
0 53
0 0
0 0
0 0
0 0
0 0
0 0
0 22
0 0
0 0
54 0
0 0
0 0
0 0
0 0
0 0
0 0
0 0
0 0
0 0
0 0
0 0
0 0
0 0
0 0
0 0
0 0
0 0
0 57
82 53
0 0
30 0
0 0
0 0
0 0
0 0
0 0
0 0
0 0
0 0
0 0
0 0
0 0
0 0
0 0
0 0
0 0
0 0
0 0
0 0
0 0
0 0
0 0
0 0
0 0
0 0
0 0
0 0
0 0
0 0
0 0
0 28
0 0
0 0
0 0
0 0
0 0
21 0
0 0
0 0
0 0
0 0
0 0
0 0
0 0
0 0
0 0
0 0
0 0
0 0
0 0
0 0
0 0
0 38
0 0
0 0
0 0
0 0
0 0
0 0
0 0
0 0
0 0
0 0
0 0
84 0
0 0
0 0
0 0
0 0
0 0
45 0
0 37
0 0
0 0
0 0
0 0
0 0
0 0
0 0
42 0
52 0
0 0
0 0
0 0
0 0
0 0
0 0
0 0
0 0
0 0
0 0
0 0
0 0
0 0
0 0
0 0
0 0
0 0
0 0
57 0
0 0
87 0
0 0
0 0
0 0
0 0
0 0
0 0
0 0
0 0
0 0
0 0
0 0
0 70
0 0
0 0
0 0
0 0
0 0
0 0
17 0
0 0
0 0
0 0
0 0
0 0
0 0
0 0
0 17
0 0
0 0
0 0
0 0
0 0
0 0
0 0
0 0
0 0
0 0
0 0
0 0
0 47
0 72
0 0
0 0
0 0
0 0
0 0
0 0
0 0
0 0
0 0
0 0
0 0
0 83
38 0
0 0
0 0
0 0
8 0
0 0
0 0
0 28
0 22
0 0
0 0
0 0
0 0
0 0
0 0
26 0
0 0
0 0
0 0
0 0
0 0
0 0
0 0
0 0
0 0
0 0
0 0
0 0
0 0
0 0
0 0
0 0
0 0
0 0
0 0
0 0
0 0
0 0
0 37
0 0
0 0
81 0
0 0
0 0
0 0
0 0
0 0
0 0
0 0
0 0
0 92
10 0
0 0
0 0
0 0
0 0
0 0
0 0
0 60
0 0
0 30
0 0
0 0
0 0
0 0
0 0
0 0
31 0
0 0
0 0
0 0
0 96
0 0
0 63
0 0
0 0
0 0
0 0
0 0
0 0
0 0
0 0
0 0
0 0
0 51
0 0
0 0
7 0
0 0
0 0
0 0
0 0
0 0
0 0
0 0
0 56
0 0
0 0
0 2
0 0
0 0
0 0
0 0
0 0
10 0
0 0
0 0
0 0
0 0
0 93
0 0
0 0
0 0
0 0
0 0
0 0
0 0
0 0
0 0
0 0
0 0
0 0
0 0
0 0
85 0
0 0
0 0
0 0
0 0
0 0
0 0
0 0
0 0
0 0
0 0
0 0
0 0
0 0
0 0
2 0
0 0
0 0
0 0
0 85
0 0
0 0
0 0
48 0
0 0
0 0
0 0
0 0
0 0
0 0
0 0
0 0
0 172
0 0
0 0
0 0
0 0
0 0
0 0
0 0
0 0
0 70
0 0
0 0
32 0
0 0
0 0
0 0
1 0
0 0
0 0
0 44
0 0
0 93
73 0
0 0
0 0
0 0
0 0
0 0
0 0
0 0
0 0
0 0
0 0
0 0
8 0
0 0
0 0
0 0
44 0
0 0
0 0
0 0
0 0
0 0
1 0
0 0
0 66
0 0
0 8
0 0
0 0
0 0
0 0
1 0
0 0
0 0
0 0
0 0
0 0
0 0
0 0
0 0
0 54
0 0
0 0
0 0
0 0
0 0
0 0
0 0
0 0
1 0
0 0
0 48
9 0
0 0
0 0
0 0
0 0
0 152
0 0
0 0
22 0
0 0
0 0
0 48
0 0
0 118
0 0
66 0
0 0
11 0
12 0
0 110
0 0
22 0
0 0
1 0
0 0
0 0
0 0
0 0
0 0
0 0
0 0
0 0
0 0
0 0
51 0
0 0
0 0
0 0
0 0
0 0
0 19
11 0
0 0
0 0
0 0
73 0
0 0
0 0
1 0
0 0
0 0
0 0
0 0
1 0
1 0
0 1
1 0
0 0
0 0
1 0
0 0
0 0
0 0
0 0
0 0
0 0
1 0
0 0
0 0
0 0
0 0
0 0
0 0
1 74
0 0
2 0
0 0
2 0
1 0
1 70
2 0
0 0
0 0
116 0
1 0
0 0
1 0
1 0
0 0
1 0
1 0
0 0
0 0
2 0
1 0
0 0
1 0
85 0
0 0
93 0
1 0
1 0
1 0
0 0
46 0
1 36
0 0
1 0
0 0
0 0
0 0
0 0
39 0
50 0
1 0
0 0
1 0
0 0
1 63
0 0
1 0
0 0
0 0
74 0
1 0
1 0
1 0
1 0
1 0
111 0
1 3
1 0
0 0
0 0
1 0
1 0
0 0
118 0
1 0
99 0
1 0
0 0
9 0
2 0
0 0
0 0
10 0
0 0
0 0
1 0
0 0
0 0
0 0
75 0
0 0
1 0
1 0
0 0
0 0
39 0
86 0
0 0
0 0
61 0
1 0
0 0
0 0
1 0
1 0
0 0
37 0
0 0
1 0
0 0
0 0
1 0
0 57
1 0
48 0
60 0
0 0
0 0
1 0
0 0
1 0
0 0
0 0
0 0
0 0
1 0
0 0
1 0
0 0
0 0
0 0
0 0
1 0
0 0
0 0
21 0
0 0
1 0
5 0
0 0
0 0
0 0
0 0
0 0
0 0
0 0
0 0
0 0
0 0
50 0
0 0
0 0
0 0
0 0
0 0
0 63
0 0
1 0
0 0
0 0
0 0
0 17
0 0
0 0
0 0
0 0
0 0
0 0
0 0
1 0
0 53
25 0
0 0
0 0
0 0
4 0
1 0
0 0
0 0
26 0
0 0
0 0
0 0
0 0
0 0
0 0
0 0
85 0
0 0
0 0
0 0
0 0
0 0
90 0
49 0
0 0
0 0
0 0
0 0
0 0
1 0
21 0
1 0
23 0
0 0
0 0
191 76
25 0
0 0
0 0
0 78
0 0
0 0
60 0
0 70
0 59
0 0
0 0
0 0
0 0
0 0
0 0
0 0
0 14
64 42
0 0
0 0
0 0
0 0
0 0
0 0
0 0
86 0
0 20
37 0
0 0
0 0
0 0
0 0
108 0
0 0
0 0
0 0
0 0
48 0
0 0
0 0
0 0
0 0
0 0
0 0
0 0
0 0
40 0
24 0
0 0
0 0
0 0
0 0
54 0
0 32
0 0
0 0
0 0
0 0
0 0
36 0
0 0
0 0
6 0
0 0
0 0
0 0
0 0
0 23
0 0
0 0
0 0
0 0
0 0
35 0
0 0
0 0
0 0
63 0
94 92
95 0
0 0
0 0
55 0
0 0
0 0
0 0
0 0
37 39
0 76
0 0
0 0
26 0
0 41
0 0
0 0
0 0
0 0
0 0
0 0
0 0
0 0
58 0
47 0
0 0
31 0
0 0
2 0
0 79
0 0
0 102
0 0
89 0
0 0
89 0
0 0
0 49
38 0
0 0
0 0
0 0
67 0
0 0
0 0
0 0
0 0
0 0
0 0
0 0
31 0
30 0
0 0
40 0
0 15
97 0
33 0
100 0
0 0
0 154
28 0
0 0
0 79
72 0
106 0
0 0
0 69
0 0
0 0
0 0
0 0
0 0
25 33
50 31
0 0
112 0
0 50
0 0
115 0
0 0
80 0
0 0
0 0
0 0
27 0
19 0
52 0
64 0
0 53
196 0
85 0
0 0
0 0
0 0
134 0
44 0
47 50
0 0
10 0
14 0
146 0
34 0
23 0
77 0
0 34
123 0
0 0
157 0
0 1
104 0
0 0
110 0
0 105
218 0
0 22
147 0
30 0
70 0
104 0
74 0
0 34
333 59
84 0
0 0
0 11
0 0
0 0
129 0
203 0
0 33
0 0
138 0
135 0
179 0
0 0
74 0
125 1
73 86
32 109
0 0
140 0
54 0
38 86
91 0
190 0
286 32
109 0
52 0
0 0
124 0
0 0
147 0
0 91
66 0
125 66
0 0
87 0
223 0
0 0
90 59
272 272
0 45
0 77
90 0
90 0
0 73
165 85
70 0
144 83
140 44
0 101
0 0
103 0
0 0
0 0
0 125
0 71
27 0
101 92
0 0
93 53
111 0
216 184
0 376
0 110
203 141
50 0
112 0
70 66
79 196
124 0
164 0
613 69
143 165
23 23
99 57
57 0
80 53
129 0
126 118
25 0
50 0
46 0
0 50
439 0
96 0
197 129
149 99
374 0
48 27
5 0
92 0
165 0
138 165
50 0
155 0
0 11
0 86
37 138
224 77
182 92
0 163
0 0
0 89
0 92
101 0
41 0
95 58
68 53
0 0
0 0
1 89
107 8
0 0
0 0
0 0
78 0
0 0
0 0
25 99
94 0
22 18
50 0
86 0
0 0
0 365
0 161
177 0
46 2
77 0
64 0
89 199
92 46
148 0
91 179
99 0
0 0
128 23
0 0
0 0
0 0
0 167
0 0
28 117
0 0
0 0
27 11
119 0
62 0
0 0
54 101
120 0
93 0
0 0
42 0
0 0
0 0
0 0
132 0
35 0
0 0
0 0
0 0
0 0
56 0
0 0
46 0
0 0
133 88
0 95
44 0
0 0
0 0
99 0
33 8
44 45
0 66
0 0
0 0
0 83
0 0
0 0
0 57
0 78
42 0
0 0
0 0
0 74
0 0
0 0
0 0
0 0
0 77
0 0
0 257
89 0
0 155
0 0
0 5
92 0
0 0
0 0
52 0
0 0
0 151
143 0
153 23
0 0
102 44
0 55
0 30
182 76
122 23
0 37
0 0
87 0
63 3
0 0
53 45
95 0
0 0
56 72
1 0
0 58
0 51
59 0
0 0
4 0
58 0
0 0
0 0
34 50
0 0
0 80
0 0
0 91
0 0
0 0
134 0
44 0
0 0
0 0
0 74
0 0
0 0
0 0
0 53
0 0
0 0
0 0
2 19
0 0
0 0
0 0
19 0
0 0
33 0
0 0
0 0
0 0
56 0
0 0
16 28
0 0
0 65
0 0
76 0
57 0
0 33
0 4
0 0
0 0
78 0
0 0
0 0
0 0
0 0
39 50
0 0
0 25
0 0
0 0
22 0
0 0
101 143
9 0
0 0
0 0
44 0
0 43
0 0
102 79
67 0
47 0
54 0
0 55
0 0
0 0
48 0
0 0
0 0
0 45
0 0
11 39
0 0
0 0
57 0
0 0
78 0
163 0
0 0
84 86
27 0
0 0
0 0
0 27
0 0
0 0
0 0
0 34
0 0
0 49
5 0
0 50
0 0
0 0
0 0
0 0
98 0
0 82
0 0
6 0
0 0
42 0
0 0
0 0
0 0
0 0
0 0
0 0
0 0
68 76
0 0
0 0
0 0
0 0
19 0
75 42
0 0
0 0
0 0
0 0
0 0
0 0
0 72
0 0
31 0
0 0
0 0
0 0
0 0
141 0
0 76
0 0
28 0
0 0
0 329
0 0
0 0
0 125
0 68
0 0
48 0
83 0
32 0
0 0
0 0
55 0
0 0
0 0
56 0
0 167
0 90
0 0
0 0
0 0
0 0
0 0
0 0
0 0
0 0
55 0
0 0
0 57
116 86
93 0
0 0
0 0
16 0
0 0
0 0
0 0
88 0
0 89
0 3
0 0
0 0
0 0
53 0
102 0
0 0
0 0
0 0
0 18
38 0
0 0
0 68
0 0
0 252
0 89
0 0
0 0
0 47
18 24
0 0
0 0
187 0
0 0
46 66
112 0
0 54
0 0
60 0
0 0
0 0
0 0
103 0
166 0
0 0
0 32
0 0
0 0
0 41
0 0
0 0
0 0
0 0
24 96
6 0
41 0
0 0
0 0
0 33
0 0
40 0
0 0
0 93
0 0
0 0
0 0
0 0
37 0
20 0
0 0
51 0
0 0
53 0
0 0
1 0
0 0
47 0
0 0
0 0
0 0
0 0
0 0
0 0
0 0
0 0
0 0
0 0
0 0
46 121
0 0
0 0
0 0
0 0
0 127
0 0
0 0
0 0
2 0
0 0
0 30
0 0
0 0
0 0
0 0
0 0
57 0
0 39
0 0
0 0
75 0
0 0
0 0
0 0
0 0
89 42
2 0
0 0
0 80
0 0
85 0
124 0
0 0
0 77
76 0
0 0
103 87
20 0
0 0
0 0
0 233
96 200
157 0
0 0
0 0
0 85
0 0
0 0
374 30
0 0
0 0
0 0
0 81
107 50
0 0
0 0
133 0
0 0
0 0
0 11
0 0
0 92
0 0
28 0
0 93
0 0
35 34
0 0
0 0
79 0
76 0
138 13
0 0
92 0
28 20
0 0
0 78
0 0
0 0
130 2
0 32
0 0
0 0
0 0
0 0
0 0
0 0
0 92
0 0
64 41
0 0
0 0
0 0
0 0
0 213
0 59
0 0
0 0
0 67
5 113
0 100
118 93
0 35
0 0
20 30
22 82
1 0
0 0
0 0
0 0
0 0
0 51
0 90
0 44
0 163
47 96
0 144
0 0
40 57
12 43
79 0
0 0
0 0
76 0
0 0
0 0
129 0
0 38
0 0
0 0
84 0
24 64
88 74
0 78
0 75
65 0
0 0
36 0
0 0
102 0
0 0
0 0
0 139
0 115
97 209
188 82
0 0
1 0
123 0
139 0
19 0
20 0
0 0
0 0
101 0
0 0
1 129
0 0
1 0
0 0
0 0
0 126
0 79
0 0
36 0
37 0
0 40
0 0
0 0
0 0
17 45
109 0
22 47
59 0
0 0
2 0
0 0
0 0
0 162
0 0
0 91
0 0
29 46
40 13
0 0
0 0
0 0
122 82
45 0
32 0
0 113
0 11
1 62
0 144
0 0
29 0
0 0
1 69
0 0
10 0
96 0
87 116
0 0
21 0
1 0
1 0
41 0
1 0
68 2
136 43
51 99
0 0
100 0
319 0
99 109
0 212
61 0
28 0
98 93
138 410
20 0
116 0
188 0
147 0
0 96
0 0
0 0
3 12
87 57
0 107
64 0
33 183
0 30
122 54
86 41
0 152
0 29
32 86
116 226
48 0
92 0
0 47
0 40
75 0
0 251
28 152
113 225
64 31
137 208
0 181
23 188
404 177
189 0
448 0
186 0
31 0
50 81
0 0
0 167
299 75
173 0
80 151
56 0
216 329
48 0
0 0
278 157
82 136
398 53
51 41
36 0
55 236
1 78
0 0
102 44
371 0
199 203
52 114
480 80
77 0
82 127
51 0
173 80
107 27
262 0
0 0
133 0
74 0
161 34
370 0
100 60
175 71
100 0
519 0
391 89
155 43
25 39
38 40
0 0
435 94
0 0
112 45
92 0
487 0
128 151
120 38
253 0
47 214
242 101
281 127
0 212
221 30
118 0
141 29
725 0
256 0
77 136
28 0
80 0
86 161
162 0
214 106
151 532
112 76
1 41
2 279
34 205
1 0
1 0
107 28
111 8
1 157
284 0
93 0
73 93
0 13
2 156
98 69
255 178
383 581
56 38
336 86
251 71
199 387
183 64
60 0
82 269
343 132
32 0
52 78
276 0
493 74
183 168
1138 0
560 0
931 234
2056 453
110 177
529 185
808 218
1040 0
630 200
742 168
765 388
164 148
245 47
876 112
989 192
345 180
930 53
1361 308
1088 444
69 40
281 1113
399 130
55 572
139 263
185 0
265 292
519 15
673 183
647 123
964 0
358 129
3136 0
514 276
1480 178
269 867
396 92
920 564
160 0
419 82
140 147
104 97
46 153
590 120
99 134
322 434
1338 569
2195 56
324 426
3369 98
368 716
261 85
361 360
67 75
1766 82
2455 346
506 583
127 96
902 146
497 2035
192 1180
345 947
478 486
285 819
1459 481
307 115
1016 0
191 446
962 237
144 217
701 296
316 1
362 268
99 1116
282 267
773 1107
349 566
467 423
757 935
310 84
671 868
131 1155
151 68
390 1252
781 1565
2567 1342
698 207
359 442
678 3933
413 2665
355 1989
1319 982
925 1169
2651 1042
1496 1147
3689 7515
995 1522
538 1814
1068 2267
2284 3692
532 1503
260 496
353 1103
1318 590
778 580
1395 1404
1238 1600
377 583
2752 881
1701 815
584 249
353 260
1044 2335
1240 578
2449 152
544 1914
467 936
1451 811
1799 217
228 552
483 1856
1823 2522
512 575
740 153
1429 240
1406 384
621 875
373 428
3411 1102
878 1408
839 3367
1354 2342
1456 2927
4504 369
50 3616
624 1122
401 1859
44 906
375 2624
476 976
859 483
397 1380
220 333
994 266
218 540
13 427
48 676
58 1598
184 1323
519 2213
88 1268
247 2764
133 314
240 2234
0 300
219 3152
142 4864
82 1098
102 373
252 1423
267 872
122 2374
0 194
142 162
178 72
82 192
112 259
0 478
35 223
0 587
0 732
0 559
149 46
230 174
93 815
207 345
0 1301
297 1798
188 348
152 433
0 130
77 715
0 799
120 885
167 2773
213 661
0 199
0 656
96 77
0 676
169 142
118 188
247 502
757 158
107 1043
414 232
0 183
87 232
0 57
216 273
41 933
35 365
0 682
132 106
105 70
0 37
128 342
69 590
0 456
0 378
0 890
0 618
0 313
0 478
50 79
0 24
0 0
150 1
212 81
0 191
249 71
0 497
147 388
0 628
79 648
76 145
199 907
295 193
315 324
0 267
0 395
0 131
0 84
208 636
0 316
0 32
0 708
0 164
52 97
0 598
43 0
2 40
9 70
64 269
151 82
170 177
77 322
95 15
0 0
85 0
0 71
0 141
0 120
147 48
135 890
0 291
2 49
0 123
34 438
0 381
0 179
0 191
0 130
62 53
0 792
0 42
91 118
0 6
0 0
269 146
0 60
76 54
0 165
148 165
114 84
0 24
0 47
42 433
0 36
105 166
0 65
0 34
0 411
0 46
0 73
0 127
87 52
123 0
70 82
54 102
7 114
39 194
0 2
0 168
0 162
0 5
0 32
0 155
91 0
74 105
0 33
66 140
0 188
0 80
0 104
0 273
0 8
0 70
49 20
94 0
0 93
0 136
89 116
0 76
0 0
0 0
0 27
0 66
0 196
0 0
0 84
0 135
61 26
96 0
0 51
278 84
0 21
31 0
158 64
75 22
0 44
0 16
0 56
0 0
113 182
0 0
0 86
0 9
0 21
0 43
0 95
0 183
0 12
0 106
0 0
0 109
0 30
74 0
80 0
96 110
0 0
0 50
41 0
0 0
4 32
0 0
0 89
0 76
0 74
0 0
0 88
0 83
0 0
0 0
22 2
0 16
0 0
0 0
0 54
0 34
0 3
0 2
67 42
0 0
0 0
67 0
0 0
0 40
0 0
0 0
0 0
90 48
0 37
0 83
0 21
0 15
47 0
0 86
0 129
0 27
0 48
0 19
0 30
0 15
0 0
0 41
0 0
1 86
0 0
0 0
0 0
0 0
0 0
0 86
0 44
0 20
0 21
0 0
0 93
0 92
61 22
0 1
0 0
0 49
0 85
0 0
0 63
0 15
84 0
0 0
0 0
43 0
0 0
0 0
60 63
0 0
0 15
0 52
0 0
0 0
0 19
0 0
0 0
0 0
0 0
0 0
0 0
0 27
30 0
0 0
0 0
0 66
0 53
0 0
87 53
56 0
0 0
0 0
0 0
0 18
0 0
51 0
0 100
0 0
0 0
0 0
0 13
0 16
0 0
0 0
0 0
0 69
0 23
67 0
0 0
0 0
0 0
0 0
74 0
0 0
0 13
0 0
0 29
0 0
0 0
0 25
0 21
0 25
0 0
0 0
0 0
0 0
50 0
0 0
0 21
0 0
0 0
0 0
0 0
0 0
0 0
0 0
0 0
0 0
0 0
0 0
41 0
0 37
0 0
0 0
0 0
0 44
0 0
0 0
0 0
0 0
0 0
0 0
0 0
0 0
0 0
0 84
28 0
0 0
0 0
0 7
0 0
0 0
0 0
0 43
0 0
0 0
0 0
0 0
0 27
0 0
0 0
0 0
0 26
0 0
0 0
0 0
0 86
0 0
0 0
0 0
0 0
0 0
0 0
0 0
0 71
0 0
0 3
0 0
0 0
0 0
0 0
0 0
0 0
0 0
0 0
65 0
0 0
0 0
0 0
0 0
0 0
0 0
0 0
0 0
0 0
0 0
45 0
0 70
24 99
0 15
0 0
0 0
0 0
0 0
0 0
0 0
0 0
0 0
0 0
0 0
0 0
0 20
0 0
0 0
0 0
0 0
0 0
0 0
0 0
0 0
0 0
34 0
0 0
0 0
0 0
0 0
0 0
0 0
0 0
0 0
0 0
0 0
0 0
0 0
0 0
0 0
0 0
0 0
0 44
0 0
0 0
0 0
0 97
0 0
0 0
0 0
50 0
0 0
0 0
0 0
0 0
0 0
0 0
0 0
0 0
0 0
0 0
0 0
0 0
0 0
0 0
0 0
0 0
0 0
62 0
0 0
0 0
0 0
0 0
0 0
0 0
0 0
0 0
0 0
0 0
0 0
0 0
0 0
0 0
0 0
0 0
0 0
0 0
0 0
0 0
0 0
0 0
0 0
0 0
0 0
0 0
0 0
0 0
0 0
0 0
0 0
0 0
0 0
80 0
0 0
0 0
0 0
0 0
0 0
0 0
0 0
0 0
0 75
0 0
0 0
0 0
0 0
0 0
0 0
0 0
0 0
0 0
0 0
0 0
0 0
0 0
0 0
0 0
0 0
0 0
0 0
0 0
0 0
0 0
0 0
0 0
0 0
0 0
0 0
0 0
0 0
0 0
0 36
86 0
0 0
0 9
0 0
0 0
0 32
0 0
0 0
0 0
42 0
0 70
0 0
0 0
0 0
0 0
0 0
0 0
0 0
0 0
0 0
0 0
0 0
0 0
0 0
36 0
0 1
0 0
0 55
0 0
0 0
0 0
0 0
0 0
0 0
0 0
0 0
0 0
0 0
0 0
0 0
0 0
0 0
0 0
0 0
0 0
0 0
0 0
31 0
0 0
0 82
0 0
0 0
0 0
0 0
0 0
0 0
0 0
0 0
0 0
0 0
0 0
0 0
0 0
0 0
0 0
0 0
0 0
0 0
0 0
0 0
0 0
0 0
0 0
0 0
0 52
0 0
0 0
0 0
0 0
0 73
0 0
0 0
0 0
0 0
0 0
0 0
0 0
0 0
0 0
0 0
0 0
0 0
0 0
41 0
0 0
0 0
0 0
0 0
0 0
0 0
0 0
0 0
0 0
0 0
0 0
0 0
0 0
0 0
0 0
0 0
0 0
0 0
0 0
0 0
0 0
0 0
0 0
0 0
0 0
0 0
0 0
0 0
0 0
0 0
0 98
0 0
0 0
36 0
0 0
0 0
0 0
0 0
0 0
0 0
0 0
0 0
0 0
0 0
0 0
0 0
0 0
0 0
0 0
0 0
0 0
0 0
0 0
0 0
0 0
0 0
0 0
0 0
0 0
0 0
0 0
0 0
78 0
0 0
0 0
0 0
0 0
0 0
0 0
0 0
0 0
0 0
0 0
0 0
0 0
0 70
0 0
0 0
0 0
0 0
0 0
0 0
0 0
0 0
0 0
0 0
0 0
41 0
0 0
0 0
0 0
0 0
0 0
0 0
0 0
0 0
0 0
0 0
0 0
0 0
0 0
0 0
0 0
0 0
0 0
0 0
0 0
0 0
0 0
0 0
0 0
0 0
0 0
0 0
0 0
0 0
0 0
0 0
0 0
0 0
0 0
0 0
0 0
0 0
0 0
0 0
0 0
0 0
0 0
75 0
0 0
0 0
0 0
0 0
0 0
0 0
0 0
0 78
0 0
0 0
0 0
0 0
0 0
0 0
0 69
0 0
0 0
0 0
0 0
0 0
0 0
0 0
0 0
0 0
0 0
0 0
0 0
0 0
0 0
3 0
0 66
0 0
0 0
0 0
0 0
0 0
0 0
0 0
0 0
0 0
42 0
0 0
0 0
0 0
0 0
0 0
0 0
0 0
0 0
0 0
0 0
0 0
44 0
0 0
0 0
0 0
0 0
0 0
0 38
0 0
0 0
0 0
0 0
0 0
0 0
0 0
0 0
0 0
0 0
0 0
0 0
0 0
0 0
0 0
0 0
0 68
0 0
0 0
0 0
0 0
231 0
0 0
0 0
28 0
0 0
0 50
0 0
0 0
84 0
71 0
0 0
0 0
0 0
0 0
0 0
0 0
0 0
0 0
0 0
0 0
0 0
0 0
0 0
0 0
0 0
0 0
0 0
0 0
0 0
0 0
0 0
0 0
0 0
0 0
0 0
82 0
0 0
0 0
0 0
0 0
0 0
0 0
0 0
0 0
0 0
0 0
0 0
0 0
0 0
0 0
0 0
0 0
0 0
0 0
41 0
0 0
76 0
0 0
0 0
0 0
0 66
0 0
0 0
0 58
0 0
0 0
0 0
0 0
0 0
0 0
0 0
0 0
0 0
0 0
0 0
0 0
0 0
0 0
0 0
0 0
0 0
0 0
0 0
0 0
55 0
0 0
0 34
0 0
0 0
0 0
0 0
0 0
0 0
13 0
0 0
96 0
0 0
0 0
0 0
0 0
0 0
0 0
79 0
0 0
0 0
0 0
0 0
0 0
0 0
0 0
0 0
0 0
0 0
0 0
0 0
0 0
0 0
0 0
0 44
0 0
0 0
0 0
0 0
0 0
0 0
0 0
0 93
0 0
0 0
0 0
0 0
0 0
0 0
0 0
0 0
0 0
0 0
75 0
0 0
0 0
0 0
0 0
0 0
0 96
0 0
0 0
0 0
0 0
0 0
0 52
0 0
0 0
0 0
0 0
0 0
0 0
0 0
0 0
0 0
0 0
0 0
97 0
0 0
0 0
0 0
0 0
35 0
0 0
0 0
0 0
0 0
0 21
0 68
0 0
0 66
0 0
0 0
0 0
0 0
1 0
0 0
0 0
0 73
2 0
0 0
0 0
0 49
0 0
0 43
0 0
0 0
0 0
0 0
35 0
0 0
0 0
0 0
0 0
0 0
0 0
0 0
0 0
0 0
11 40
27 0
0 0
0 0
0 0
0 0
0 0
0 0
0 0
0 0
0 0
0 0
0 0
0 0
0 0
0 0
0 0
64 0
0 0
0 0
35 0
0 0
0 0
0 0
0 0
0 0
0 0
0 0
0 0
0 0
0 28
0 0
0 0
0 0
0 0
0 0
0 0
0 0
0 64
0 0
0 59
0 0
0 0
0 0
0 0
0 0
0 75
0 0
0 78
0 0
37 0
0 0
0 0
0 0
0 0
0 0
0 0
0 0
0 0
0 65
0 0
0 0
0 0
0 0
0 0
0 0
0 0
0 0
0 0
0 0
0 0
0 0
0 0
27 0
0 40
0 0
0 0
0 0
0 0
0 0
0 0
0 0
0 0
0 0
22 0
0 0
0 0
0 0
0 0
0 0
0 0
0 0
0 0
0 0
0 0
0 0
0 85
0 0
0 0
0 0
0 0
0 0
0 0
0 0
0 0
0 0
88 0
0 0
0 0
0 0
0 0
0 0
44 0
0 0
0 0
0 0
0 0
0 0
0 0
0 0
0 0
0 0
0 0
0 0
0 62
0 0
14 0
0 0
0 0
76 0
0 0
0 0
0 0
0 0
0 0
0 0
0 0
0 0
84 0
0 0
0 0
0 0
0 0
0 0
0 0
0 0
29 0
0 0
0 0
0 0
0 0
0 0
0 50
0 0
0 0
0 0
97 0
0 0
0 0
0 0
0 0
0 0
0 0
0 0
0 0
0 0
0 0
0 0
0 15
0 0
0 0
0 0
0 0
0 0
0 0
0 0
0 0
0 0
0 0
0 0
0 0
0 0
0 85
0 8
0 0
0 0
0 0
0 0
0 61
0 0
0 0
0 0
0 0
0 0
0 0
0 0
0 0
0 0
0 0
0 0
0 0
0 0
0 0
0 0
0 0
0 0
0 0
0 0
0 0
0 0
0 0
0 0
0 0
0 0
0 0
0 0
0 0
0 0
0 0
0 0
0 0
0 0
0 0
0 0
0 0
0 0
0 0
0 0
0 0
0 0
0 25
53 0
16 0
0 0
0 0
0 0
37 0
0 0
0 0
0 96
0 0
0 0
0 0
63 0
0 0
0 0
0 0
0 0
0 0
0 0
0 0
0 0
0 0
0 0
0 0
0 0
0 0
0 47
0 0
0 0
0 0
0 0
0 0
0 0
0 0
0 0
0 0
0 0
0 0
0 0
0 0
0 0
0 0
0 0
0 30
0 0
61 0
0 0
0 0
0 0
0 0
0 0
0 0
91 0
0 0
0 0
32 69
0 0
0 0
0 0
0 90
0 0
0 88
0 0
0 0
0 0
0 0
0 0
0 0
0 0
0 0
0 0
41 0
0 0
0 0
0 0
0 0
0 0
53 0
0 0
0 63
0 0
0 0
54 0
0 0
0 0
0 0
0 0
0 0
0 0
0 0
0 0
0 0
0 0
0 0
0 0
5 0
0 0
0 0
0 0
28 0
0 0
0 0
0 0
0 0
0 0
0 0
0 0
0 0
0 0
28 0
0 0
0 0
0 0
0 0
0 0
1 0
0 0
1 0
0 0
0 0
0 0
0 0
0 0
0 0
0 0
0 0
0 0
0 0
0 0
0 0
0 0
0 0
0 0
0 0
93 0
0 0
50 0
0 0
0 0
0 0
0 0
0 0
29 29
0 0
0 0
0 6
50 0
0 0
0 0
0 0
0 0
0 0
102 0
0 0
0 0
0 0
0 0
89 0
2 0
0 0
18 47
0 0
0 0
0 0
0 0
0 37
51 0
0 0
0 0
0 0
0 0
12 0
20 0
0 0
0 0
0 0
0 0
0 0
78 0
0 0
0 0
0 0
0 0
0 0
0 0
0 0
0 0
0 0
0 0
0 0
17 0
0 0
0 0
0 0
0 0
0 0
0 0
0 0
0 0
0 0
0 0
0 0
0 0
0 90
0 0
89 0
0 0
0 0
0 0
0 37
39 0
0 0
0 0
55 0
85 0
0 0
0 0
92 0
0 0
0 0
57 0
0 0
0 0
0 0
0 0
0 0
0 0
0 46
45 0
0 0
0 0
0 0
0 0
0 56
0 0
0 0
96 0
0 0
0 0
0 0
0 0
0 0
0 0
0 0
0 0
0 0
29 0
1 0
0 0
0 0
0 0
0 0
0 0
47 0
0 0
0 0
0 0
21 0
0 0
21 0
0 37
0 0
0 0
0 0
0 2
0 0
0 0
0 0
0 0
0 0
1 0
41 0
0 0
0 0
0 0
0 0
1 0
1 0
0 0
0 0
0 0
0 0
0 0
0 0
0 0
0 0
0 0
0 0
0 0
0 0
0 105
0 0
1 0
0 0
0 0
0 0
0 0
11 0
0 0
0 0
0 0
0 0
0 0
0 0
0 0
0 38
0 0
0 0
0 0
0 0
0 0
1 0
0 0
0 0
0 0
0 0
0 0
0 0
1 0
0 0
1 0
0 0
0 0
0 0
0 0
50 0
0 0
0 0
2 0
0 0
1 0
0 0
0 0
0 96
2 0
53 0
0 0
31 0
0 0
0 0
23 3
0 0
0 0
0 0
23 89
0 86
0 0
0 0
0 0
49 0
1 0
0 0
0 101
76 0
0 0
0 0
0 0
76 0
0 0
0 0
0 0
0 0
0 0
20 0
0 0
0 0
28 0
0 0
0 0
0 0
4 0
0 0
0 0
0 0
0 0
0 0
0 0
0 0
0 0
56 0
58 0
87 0
0 0
0 0
0 0
0 0
0 0
0 56
0 0
41 103
0 0
0 0
0 0
0 0
0 0
0 0
0 0
0 0
0 0
0 0
0 0
0 0
0 0
91 0
1 0
0 0
21 0
0 0
0 0
0 0
0 0
0 0
1 0
0 0
0 0
0 0
0 0
0 0
0 0
0 0
0 0
0 0
70 0
93 0
0 0
0 0
0 0
0 0
0 0
0 0
0 0
0 0
0 0
0 0
0 0
95 0
0 0
0 0
0 0
85 0
51 0
0 0
0 0
0 0
0 0
0 50
0 0
77 0
91 0
0 0
0 0
0 0
0 0
0 0
68 53
0 0
83 0
0 0
0 0
0 86
0 0
0 0
0 0
89 68
0 0
0 0
0 0
0 0
83 0
0 0
36 0
0 17
0 0
0 0
0 0
0 0
0 0
0 0
0 0
0 0
0 0
0 0
0 0
0 0
0 0
0 0
0 0
100 0
0 0
0 0
0 0
0 0
0 0
24 0
0 0
0 0
0 0
0 0
0 0
0 37
0 0
0 0
0 0
0 0
44 0
0 86
0 0
0 0
0 0
0 0
0 0
0 0
2 0
0 0
0 0
0 0
0 0
107 45
0 0
61 0
0 0
0 0
0 96
0 0
0 0
0 0
0 0
0 0
0 9
0 0
0 0
88 0
0 0
0 0
49 0
0 0
0 0
0 0
47 81
0 0
0 13
0 0
0 0
0 0
0 73
0 0
0 15
0 0
0 0
0 0
0 0
0 0
42 0
0 0
0 0
0 0
0 89
0 0
0 0
0 0
0 0
0 0
0 0
0 0
0 0
15 0
0 0
0 0
0 0
0 0
74 20
0 0
0 0
0 0
0 0
0 0
0 0
0 0
0 0
0 0
0 0
0 0
0 0
0 0
0 0
0 0
0 0
47 0
0 83
0 0
0 0
0 0
0 0
0 0
0 0
0 0
42 0
0 0
0 0
0 0
0 0
0 0
0 0
0 0
0 0
0 0
28 0
80 0
0 32
0 0
0 0
0 0
0 16
0 0
0 0
0 0
0 0
0 42
0 0
0 0
0 0
0 0
0 0
0 0
0 0
0 0
0 0
0 0
0 0
0 0
0 0
0 0
0 0
0 0
0 0
0 0
0 0
0 0
0 0
0 0
0 0
0 0
0 0
0 0
0 0
0 0
0 0
0 0
0 35
0 0
0 0
0 0
0 0
0 0
0 0
0 0
0 0
10 0
0 0
0 0
0 0
0 0
0 0
0 0
0 0
0 0
0 0
0 0
0 0
0 0
0 0
0 0
94 0
0 0
0 0
0 145
0 0
0 0
0 0
69 0
0 0
0 0
0 0
0 0
78 99
0 0
0 0
0 0
0 0
0 0
0 0
0 0
11 0
0 0
0 0
86 0
0 0
50 101
0 0
0 0
0 0
39 0
0 0
69 0
0 0
0 0
0 0
0 0
0 0
0 0
0 0
0 69
0 0
0 0
0 0
0 0
0 0
0 0
0 0
0 0
0 0
0 98
0 0
0 0
0 0
0 0
0 0
0 0
64 0
0 0
88 0
0 0
0 0
0 0
0 0
0 79
0 4
0 0
0 0
0 0
0 0
0 29
0 0
0 0
0 0
0 0
0 0
0 0
0 0
0 0
0 0
0 37
0 0
0 0
0 127
0 69
0 4
0 0
0 0
0 0
0 0
0 0
0 0
0 0
0 0
0 0
0 0
0 0
0 0
49 0
0 0
0 0
0 0
0 83
0 0
0 0
0 0
0 0
73 0
0 1
0 0
0 27
0 0
0 0
0 0
0 3
0 21
28 0
0 0
0 0
0 0
0 0
0 0
0 0
0 0
0 0
0 70
0 0
0 0
0 0
28 0
0 0
0 0
0 0
0 0
74 0
0 0
0 0
0 0
0 0
0 0
0 0
0 83
0 0
0 125
0 0
0 0
0 0
0 0
0 52
0 0
0 0
0 0
0 0
0 0
0 0
0 75
0 0
0 0
0 149
0 0
0 0
0 0
0 59
0 0
0 0
0 0
0 0
0 0
0 0
0 0
0 0
0 0
0 0
0 0
0 0
0 0
0 0
0 0
0 0
0 60
0 0
0 0
0 0
0 0
0 0
0 0
0 0
0 0
0 0
0 66
0 0
89 41
40 0
0 0
58 0
78 0
0 0
0 0
78 0
0 0
0 0
0 0
0 0
0 0
0 0
0 0
0 0
0 0
46 0
0 0
0 0
99 0
0 0
0 0
0 0
43 0
0 0
0 0
0 0
45 0
0 0
0 77
0 0
0 0
0 0
0 0
0 0
43 0
0 0
0 0
0 0
0 0
72 74
0 0
0 0
0 0
0 0
0 0
0 0
0 8
0 0
0 0
0 0
0 0
57 0
0 0
0 0
0 0
0 0
0 0
0 0
0 0
0 0
0 0
0 0
0 0
37 0
0 0
0 0
0 0
0 0
0 0
0 0
0 0
0 0
0 0
0 0
0 0
0 0
0 0
0 26
0 0
0 0
0 0
0 0
0 0
0 0
0 0
0 0
0 31
0 0
0 0
0 0
0 0
0 0
0 6
0 0
39 0
0 0
0 55
0 0
0 0
0 0
0 0
0 0
0 0
0 0
46 0
0 89
0 0
0 0
0 0
0 0
0 0
0 0
0 0
0 0
0 0
4 0
0 0
0 0
0 0
0 0
0 0
0 0
0 0
0 0
47 0
0 0
0 0
0 0
0 0
0 0
0 0
0 0
0 0
0 129
0 0
0 0
0 0
0 0
0 80
0 44
0 0
0 0
0 0
0 0
0 0
0 0
0 0
0 0
0 0
0 0
0 0
0 0
0 0
0 0
0 0
0 0
0 0
0 0
0 0
0 0
0 0
0 0
106 0
0 0
0 0
0 0
0 0
71 0
0 0
37 0
0 0
0 0
0 0
0 0
0 0
76 0
0 81
0 0
0 0
0 0
0 0
0 0
0 0
0 0
0 0
0 0
0 0
0 0
0 0
0 0
0 69
0 0
0 0
0 0
0 88
0 0
0 0
0 0
63 0
0 0
0 0
0 0
0 0
0 0
0 0
0 0
0 0
83 0
0 48
0 0
0 0
50 0
0 0
0 0
0 0
0 0
0 0
0 0
0 0
0 0
0 0
0 0
0 0
0 0
0 0
0 0
0 0
0 0
0 0
36 0
0 0
0 0
0 0
0 0
0 0
0 0
0 0
0 0
22 0
0 0
0 0
66 0
0 0
0 0
0 0
8 50
0 0
0 0
0 0
0 0
0 0
0 0
0 0
0 0
0 0
0 0
0 0
0 0
0 0
0 0
0 0
0 0
0 0
0 0
41 0
0 0
0 0
60 0
0 0
0 0
0 0
0 0
0 0
0 0
0 74
0 0
0 0
0 0
0 0
0 0
0 0
0 0
0 0
0 0
0 0
0 0
0 0
0 0
0 0
0 0
0 0
0 3
0 0
0 0
0 0
0 0
0 0
0 0
0 0
0 0
0 0
0 0
0 0
0 22
53 0
0 0
47 0
0 0
68 0
0 0
0 0
0 0
0 0
0 0
0 0
0 0
0 0
0 0
0 0
0 0
0 96
0 0
0 0
0 0
0 0
0 0
0 0
0 0
37 0
0 0
0 0
0 0
0 0
0 37
0 0
0 92
71 0
0 0
0 0
0 0
0 0
0 0
0 0
0 0
0 0
0 0
0 0
48 0
0 0
0 0
0 0
0 0
0 0
0 0
0 0
0 0
0 27
0 0
0 0
0 0
0 78
0 0
0 54
72 0
0 48
0 17
0 0
0 0
0 0
0 0
0 0
0 0
0 0
0 0
78 0
0 0
0 0
0 90
0 0
0 0
79 0
0 50
0 0
0 0
0 0
0 0
0 0
0 0
0 0
82 0
0 85
92 0
0 0
0 0
47 0
0 0
0 98
0 0
0 0
0 1
0 0
0 0
0 0
0 0
0 46
0 18
0 0
0 0
0 0
0 0
0 0
0 0
0 33
0 90
0 0
0 0
0 0
11 0
0 0
0 0
72 0
0 0
0 0
0 0
0 0
0 0
0 0
0 0
59 0
0 0
0 0
0 0
0 0
0 0
0 15
0 24
0 0
0 0
0 77
0 0
73 0
0 0
0 0
0 0
0 0
0 0
0 0
34 0
0 0
0 0
0 0
0 0
42 0
0 0
0 0
0 0
39 0
0 0
0 0
0 0
0 0
0 0
0 0
0 0
0 0
0 0
0 0
0 0
0 0
0 0
0 0
0 0
0 72
0 0
22 0
0 0
0 0
0 79
0 0
18 0
0 0
0 0
0 59
0 0
0 0
0 0
0 0
90 0
0 0
0 0
43 50
0 0
0 0
0 57
0 0
0 0
0 0
44 0
0 0
58 0
88 26
0 0
0 0
17 0
16 0
0 89
0 0
0 0
0 0
0 0
0 0
0 0
89 0
0 0
0 0
0 0
0 0
0 0
91 0
0 0
0 0
0 60
0 0
0 0
0 0
0 0
0 0
0 0
0 0
88 0
0 131
0 0
49 0
0 49
0 89
0 0
0 0
0 0
0 0
83 0
0 0
0 0
0 0
0 0
0 0
0 0
0 0
0 0
0 0
0 25
0 0
0 0
0 17
0 0
0 30
0 0
0 0
0 19
95 0
91 0
0 0
0 0
0 0
0 0
0 0
0 0
0 0
0 2
0 0
0 0
0 0
0 0
0 0
0 0
0 0
0 0
0 0
0 0
0 0
0 0
0 0
0 0
0 0
0 0
0 0
0 0
0 0
0 0
0 0
0 0
0 0
0 0
0 101
0 43
0 0
190 0
0 0
0 0
0 0
0 0
0 0
92 0
0 0
0 0
44 0
0 0
52 0
0 0
0 0
0 0
0 0
0 0
15 0
38 0
0 0
0 0
0 0
0 0
0 0
0 0
0 0
26 0
0 0
0 90
0 0
0 0
36 0
70 0
0 0
0 0
0 0
0 0
69 0
0 0
0 0
0 0
0 0
0 0
0 0
0 0
87 0
0 0
0 0
18 0
0 0
0 0
0 0
58 0
83 0
0 0
0 0
0 0
0 0
0 0
0 5
0 0
0 0
68 0
0 0
0 0
0 0
0 0
0 148
0 0
0 0
0 0
0 0
0 0
0 0
0 0
0 0
0 0
0 0
0 0
0 0
0 0
0 0
0 0
57 0
0 0
0 0
0 0
0 0
0 0
0 0
19 0
0 0
0 0
0 0
0 0
0 31
0 0
0 0
0 0
38 38
0 34
0 48
0 0
0 0
0 0
0 0
0 0
61 0
0 63
0 0
0 0
39 0
0 0
0 0
0 0
0 0
0 0
0 0
0 44
0 0
98 0
0 0
20 0
0 0
0 0
45 8
134 0
0 35
0 0
0 0
0 0
0 0
0 53
0 0
42 0
0 0
0 0
0 0
0 0
67 0
0 0
0 0
0 0
0 0
0 0
0 0
66 84
44 0
0 0
0 0
0 0
0 0
0 0
0 0
0 0
0 0
0 0
0 0
0 0
0 0
0 0
0 18
0 0
0 0
0 0
0 0
151 0
0 0
0 67
79 0
22 0
0 0
0 0
68 0
0 0
0 0
0 0
1 180
0 0
0 82
0 0
0 48
0 0
0 0
0 0
30 0
0 0
0 0
15 0
0 69
55 0
53 0
0 0
0 0
0 0
0 0
0 0
96 0
18 0
0 0
0 0
0 36
0 0
0 0
1 0
0 31
0 0
0 0
0 0
0 0
37 0
0 0
0 80
0 189
0 0
0 0
0 0
0 2
0 0
0 0
0 0
0 57
40 0
0 0
0 0
0 162
3 97
0 0
0 166
0 0
0 0
0 0
2 0
0 0
0 0
0 0
0 70
76 0
0 0
0 0
44 0
0 0
0 0
0 0
0 0
0 0
0 0
0 0
0 0
0 51
0 0
0 0
100 0
0 0
0 0
35 0
51 0
0 0
57 0
0 0
0 0
0 0
38 0
47 0
0 0
171 0
0 0
0 0
0 0
158 0
0 0
0 0
0 0
0 0
0 63
8 0
0 0
0 0
0 0
0 91
0 0
0 22
0 25
0 0
0 0
0 0
0 0
0 0
0 0
0 0
0 0
0 0
0 39
0 0
51 0
0 0
0 0
0 0
0 0
3 0
0 0
76 0
0 0
100 0
0 92
0 108
0 0
0 0
0 60
1 79
0 21
0 62
0 6
0 0
0 0
0 0
0 0
80 0
0 0
23 0
0 0
0 0
0 0
0 0
0 0
0 0
0 0
0 98
0 0
48 0
0 0
37 0
0 0
0 0
0 0
0 106
1 0
1 0
1 0
0 55
1 0
27 0
0 0
0 0
0 0
0 171
0 0
92 84
0 0
0 40
0 0
0 0
0 0
0 0
0 85
0 0
55 0
0 93
0 0
1 0
0 0
0 0
0 0
0 0
0 0
0 0
39 0
0 0
92 0
0 0
0 0
0 0
0 0
0 0
0 0
0 0
0 0
84 66
0 73
0 0
0 0
0 0
0 0
0 39
0 0
0 0
36 35
0 0
0 0
0 0
0 0
0 0
0 83
0 0
0 0
0 0
0 0
0 51
0 0
0 0
0 0
0 0
0 73
0 40
0 0
0 0
0 0
0 0
75 96
0 0
0 86
0 0
0 94
0 0
0 0
0 0
0 0
0 0
0 0
0 0
63 0
0 0
0 0
37 0
37 37
24 0
0 0
0 0
0 0
0 0
0 0
0 0
0 0
28 91
0 0
0 0
0 0
0 0
0 0
0 0
0 0
0 0
0 0
0 0
0 0
83 0
0 0
89 0
0 0
0 0
0 0
0 0
34 0
0 0
0 0
0 47
0 0
0 0
0 34
0 0
0 0
0 0
0 1
0 43
0 64
0 0
0 0
0 0
0 0
0 0
0 0
0 0
0 0
0 0
0 0
0 0
0 52
45 0
0 0
0 0
0 101
0 0
0 0
0 0
0 0
0 0
0 0
0 0
31 0
0 0
0 0
0 0
0 0
0 0
0 0
0 0
0 0
0 0
0 170
0 0
0 0
0 0
0 0
0 0
0 0
0 0
0 0
37 0
21 0
0 0
0 0
34 0
0 0
0 37
0 0
0 0
0 0
0 0
0 0
0 0
0 78
0 0
0 55
0 0
0 0
0 0
0 0
0 0
0 128
0 0
0 0
0 0
0 0
0 0
0 0
0 0
0 0
0 28
52 0
49 0
0 0
0 0
0 0
0 48
0 0
10 0
0 0
0 0
0 0
0 0
0 22
0 89
0 0
74 0
86 0
0 0
25 0
0 0
0 0
0 0
0 0
0 0
0 6
91 0
0 0
0 0
0 0
0 0
0 0
0 0
0 0
0 0
0 0
0 0
0 0
0 0
0 93
0 0
0 0
0 0
0 0
0 0
19 0
0 37
0 0
0 0
100 79
0 0
0 0
0 59
34 0
0 0
0 0
0 0
0 0
0 0
0 0
0 0
0 0
0 0
0 0
0 0
0 0
0 0
55 0
0 0
0 0
0 0
0 0
0 0
0 69
74 0
0 0
0 0
0 0
0 0
0 0
0 0
0 65
157 0
0 0
28 0
0 0
0 0
0 0
0 0
0 0
0 0
93 84
0 0
0 0
0 0
0 0
0 0
0 0
0 0
0 0
86 0
0 0
0 97
0 0
0 78
38 0
0 0
0 0
0 0
0 0
0 0
0 0
0 0
0 0
0 0
0 0
0 54
0 0
0 0
0 0
0 0
0 0
0 0
99 60
0 0
0 0
0 0
0 0
0 0
0 0
0 0
0 54
0 0
0 0
0 0
0 0
0 0
0 25
0 0
0 0
0 98
0 0
0 0
0 52
0 0
0 0
0 0
0 0
0 0
87 0
0 66
0 0
0 0
0 0
0 160
0 0
45 0
0 0
0 0
0 0
0 0
0 48
0 0
0 0
0 0
0 0
0 0
0 0
0 0
0 0
0 0
0 0
0 0
0 0
0 0
41 8
0 0
0 0
0 0
0 0
0 38
0 0
0 0
0 0
0 0
0 0
0 0
0 0
0 0
0 0
0 0
0 0
0 0
0 0
0 0
0 0
0 0
0 0
0 0
0 48
0 0
0 62
0 0
0 0
0 0
0 0
0 0
0 0
0 0
0 0
38 0
0 0
0 0
0 0
0 36
0 0
0 0
0 0
0 0
0 0
0 0
0 0
0 0
0 28
0 0
0 0
0 0
0 0
0 0
0 0
0 40
0 0
154 85
0 0
93 21
0 0
0 0
0 0
0 0
0 0
0 0
0 1
36 0
85 0
98 0
0 0
0 0
0 0
0 0
0 0
0 0
0 0
0 33
0 0
0 0
0 0
0 0
0 82
0 0
43 0
0 0
92 0
0 0
0 54
0 0
0 0
0 0
34 0
0 0
0 0
0 0
0 0
0 0
0 0
0 0
0 32
0 0
0 0
0 0
0 0
0 0
0 0
0 0
90 0
0 0
0 0
0 0
0 0
0 0
0 0
39 0
0 0
0 0
80 0
0 0
0 0
0 0
0 45
0 121
0 0
0 0
0 0
0 0
43 89
0 0
0 0
0 0
0 0
0 0
0 0
0 0
0 0
0 0
0 0
0 0
0 0
0 0
0 0
23 0
0 0
0 0
0 52
0 0
0 0
0 47
0 0
0 0
0 0
0 0
0 0
0 0
0 0
0 0
0 0
0 0
0 42
0 0
0 0
0 0
0 0
57 0
0 0
0 0
0 0
0 0
0 0
0 0
0 0
0 0
0 35
2 0
0 0
0 84
0 0
0 0
0 0
53 0
0 0
0 0
0 0
70 21
0 0
0 0
0 0
0 0
0 32
0 0
0 0
0 0
47 0
1 0
0 0
0 0
0 0
0 0
0 0
0 72
0 0
0 0
0 0
0 0
0 0
0 64
0 0
0 0
0 0
0 0
0 0
0 78
27 0
0 0
0 0
0 0
0 0
0 0
112 0
83 0
0 0
0 0
0 0
0 0
0 0
0 0
0 0
0 105
0 0
0 0
45 0
0 0
28 0
0 0
0 0
0 0
0 0
0 0
0 0
0 0
0 0
0 27
0 0
50 0
0 0
0 0
0 0
0 0
0 0
0 0
0 0
0 0
0 0
0 0
0 0
0 32
0 0
0 0
0 0
0 0
0 0
0 0
0 76
0 0
0 0
0 0
0 0
28 0
0 0
0 0
0 0
0 0
0 0
0 0
0 4
0 0
0 0
0 0
0 78
0 6
0 0
0 0
0 0
0 0
0 57
0 0
0 0
0 0
0 0
0 0
0 0
0 0
0 0
0 71
0 0
0 0
0 107
0 0
0 0
0 0
0 0
0 0
34 0
0 0
0 0
0 0
0 0
0 0
0 0
0 0
0 0
0 0
0 0
50 0
77 0
0 0
0 0
57 0
44 0
0 0
0 0
0 31
0 0
0 0
0 0
0 0
128 0
0 0
0 0
0 0
0 0
0 0
0 0
0 0
0 0
91 19
0 0
0 0
0 0
0 0
0 0
45 50
0 0
0 0
0 1
0 0
0 43
0 0
0 0
0 0
0 0
0 0
0 0
0 0
0 55
0 0
0 0
0 0
0 0
46 0
0 0
0 0
34 1
0 1
0 42
77 0
0 0
0 0
0 0
0 0
0 72
0 0
0 22
0 0
0 0
0 72
0 30
0 0
79 0
0 0
0 0
0 0
0 0
163 0
0 48
0 0
0 0
0 0
0 0
0 0
303 0
0 0
0 98
0 0
0 0
0 0
91 0
0 0
0 0
0 0
0 0
0 0
0 64
0 0
44 0
0 0
49 0
0 0
0 0
39 0
0 0
0 0
0 0
0 0
0 0
1 0
88 0
0 0
0 0
0 0
0 0
0 1
89 0
0 0
0 0
0 1
0 0
0 0
0 0
0 0
0 67
0 0
0 1
5 50
0 0
0 0
0 0
0 1
0 0
0 0
0 0
0 0
0 0
0 0
0 0
0 0
25 0
0 0
0 1
0 1
0 0
0 0
0 0
91 0
0 0
0 0
0 1
0 0
0 68
0 0
0 0
0 0
0 1
0 1
0 0
99 1
0 0
0 0
0 0
0 0
0 0
0 0
0 0
0 0
0 0
0 1
0 62
0 0
0 0
0 0
19 0
0 0
0 0
0 0
0 54
0 0
0 96
0 0
0 0
0 0
0 0
0 0
0 0
0 0
0 0
0 0
0 0
0 0
0 0
0 0
0 0
0 0
0 0
0 41
0 0
0 0
0 0
0 0
0 80
0 0
0 0
0 0
0 0
0 0
0 0
0 1
0 0
0 0
0 0
0 0
0 0
0 0
42 0
93 0
0 0
0 0
0 0
0 0
0 0
0 0
0 0
0 0
0 0
0 0
0 0
0 0
0 0
0 0
0 0
0 0
0 0
94 0
0 33
0 0
0 0
0 0
0 0
0 98
0 0
0 0
0 0
0 0
0 0
0 0
0 0
0 0
0 0
178 0
0 0
37 0
0 0
0 0
0 98
0 0
0 2
0 0
1 0
0 0
0 0
0 0
0 0
0 0
0 0
0 0
0 0
0 0
0 0
0 0
0 0
78 0
0 0
0 0
0 0
0 97
0 0
0 0
0 1
0 102
0 0
0 0
0 0
0 0
0 0
0 93
0 0
0 0
0 0
0 0
0 40
0 0
0 0
0 51
0 0
0 0
0 0
0 0
0 0
0 1
0 0
0 0
0 209
0 0
0 0
0 0
0 0
18 0
0 76
0 0
0 0
0 0
0 0
0 0
0 0
0 0
0 0
0 0
0 0
0 0
0 24
0 0
0 0
0 0
0 88
0 0
0 0
0 0
0 0
0 1
95 0
0 0
0 0
0 0
0 97
0 0
0 0
0 0
0 24
0 0
0 0
0 0
0 0
0 0
0 78
0 0
0 0
0 0
0 0
0 0
0 0
0 0
0 0
0 0
0 0
0 0
0 0
0 0
0 0
0 0
0 35
0 78
0 0
0 0
0 0
0 0
59 0
51 71
0 37
0 0
0 0
0 0
0 0
0 0
0 0
0 0
0 0
0 0
0 0
0 0
0 0
0 0
0 0
11 0
0 0
0 0
0 0
59 0
0 15
0 0
0 0
0 0
0 0
0 0
0 76
0 0
0 0
0 0
0 0
0 0
0 0
0 0
0 0
0 0
0 0
0 0
0 0
0 0
0 0
0 0
0 0
0 0
0 0
0 0
2 43
0 0
1 0
0 0
0 0
0 0
0 0
0 0
0 0
0 0
0 53
0 0
0 0
0 0
0 0
0 0
0 0
0 0
0 0
0 0
0 0
0 0
0 0
0 0
0 0
0 0
0 0
0 0
0 0
0 0
0 0
0 0
0 0
0 0
0 0
0 0
0 83
0 47
70 0
0 0
0 0
0 0
0 0
0 0
0 0
0 0
0 0
59 69
0 0
0 0
0 0
0 0
0 0
0 0
0 0
0 0
0 0
0 0
0 0
0 0
0 0
0 0
0 0
0 0
0 0
0 0
0 0
81 0
0 0
0 0
0 0
0 0
0 0
0 0
0 0
0 0
0 0
0 0
0 0
0 0
0 0
0 0
0 0
0 0
0 0
0 0
0 0
0 0
0 0
0 0
0 0
0 0
0 0
0 0
0 0
0 0
0 47
0 0
0 133
0 0
0 0
0 0
0 0
0 31
0 0
0 0
0 0
0 0
0 0
0 0
0 0
0 0
0 0
0 0
0 0
0 0
0 0
0 0
0 0
0 0
0 0
0 0
0 0
0 0
0 0
0 0
0 0
59 104
0 0
0 0
0 0
0 0
0 0
0 0
0 0
0 0
0 0
0 0
0 0
0 0
0 0
0 0
0 0
0 0
0 0
0 0
0 0
0 0
0 0
0 0
0 0
0 0
0 0
0 15
0 0
0 0
0 0
0 0
0 0
0 0
0 0
0 0
0 49
0 0
0 0
0 0
0 0
0 75
0 0
0 0
0 0
0 0
0 0
0 0
0 0
0 0
0 0
20 0
0 0
0 0
0 0
0 0
0 0
0 0
0 0
0 0
0 0
0 0
0 0
0 0
0 0
0 0
0 0
104 0
0 0
0 0
0 0
0 0
70 0
0 0
0 0
0 0
0 0
0 0
0 0
0 0
0 0
0 0
0 0
0 0
0 0
0 0
0 0
0 0
0 0
0 21
0 0
0 0
0 0
12 0
0 0
0 0
0 0
0 0
0 0
0 0
0 0
0 0
0 0
0 0
0 0
0 0
0 0
0 0
0 0
0 0
0 0
0 0
0 102
0 0
0 0
0 0
0 0
0 0
0 0
0 0
0 0
0 0
0 0
0 0
0 0
0 0
0 0
0 0
0 0
0 0
0 0
0 0
0 0
0 0
0 0
0 0
0 0
0 0
0 40
0 0
0 0
0 0
0 0
0 0
0 0
0 0
0 0
0 0
0 0
0 0
0 0
0 0
0 0
0 0
0 0
0 0
0 0
0 0
0 0
0 0
0 0
0 147
0 0
0 0
0 58
0 0
0 0
0 0
0 0
0 0
0 0
0 0
0 0
0 0
0 0
0 0
34 0
0 0
0 0
0 0
0 56
0 0
0 0
0 0
0 0
0 0
0 0
0 0
0 0
0 0
0 0
0 0
0 29
0 0
0 0
0 0
0 0
0 0
0 0
0 0
0 0
0 0
0 0
0 0
0 0
0 0
0 0
0 0
0 0
0 0
0 0
0 0
0 0
0 36
0 0
0 0
0 0
0 0
0 0
0 0
0 0
0 0
0 0
0 0
0 0
0 0
0 0
0 0
0 0
0 0
0 0
0 0
0 0
0 0
0 0
0 0
0 0
0 0
0 0
0 0
0 0
0 0
0 0
0 0
0 0
0 0
0 0
0 0
0 0
0 0
0 0
0 0
0 0
63 0
0 69
0 0
0 0
0 0
0 0
0 49
0 0
0 0
0 0
0 0
0 0
0 0
0 0
0 0
0 0
0 0
0 0
0 0
0 0
0 0
0 0
0 0
0 0
0 0
0 0
0 0
0 0
0 0
0 0
91 0
0 0
0 0
0 0
0 57
0 0
0 0
0 0
0 0
0 0
0 0
0 0
44 0
0 0
0 0
0 0
0 0
0 0
0 0
0 0
0 0
0 0
0 0
0 0
0 0
0 0
0 0
0 0
0 0
0 0
0 0
0 0
0 0
0 0
0 0
0 0
0 0
0 0
0 0
0 0
0 0
0 0
0 0
0 0
0 0
0 0
0 0
0 0
0 0
0 0
0 0
0 0
0 0
0 0
0 0
0 0
0 0
0 0
0 0
0 0
0 0
0 0
0 0
0 0
0 0
0 0
0 0
0 0
0 0
0 0
0 0
0 0
0 0
0 0
0 0
0 0
0 62
0 0
0 0
0 0
0 0
0 0
0 0
0 0
0 0
97 0
0 0
0 0
0 0
0 0
0 0
0 0
0 0
0 0
0 0
0 0
0 0
0 0
0 0
0 0
0 0
0 0
0 0
0 0
0 0
0 0
0 0
0 0
0 0
0 0
0 0
0 0
0 0
0 0
0 0
0 0
0 0
0 0
0 0
0 0
0 0
0 0
0 0
0 0
0 0
0 0
0 0
0 0
0 0
0 0
89 0
0 0
0 0
0 0
0 86
0 0
0 0
0 0
0 0
0 0
0 0
109 0
0 0
0 0
0 0
0 0
0 0
0 0
0 0
0 0
0 0
0 0
0 0
0 0
0 0
0 0
0 0
0 0
0 44
0 0
0 0
0 0
0 0
0 0
0 0
0 0
0 0
0 0
0 0
0 0
34 0
0 0
0 0
0 0
0 0
87 0
0 0
0 0
0 0
0 0
0 0
0 0
0 0
0 0
0 0
0 0
0 0
0 0
0 0
0 0
0 0
0 0
0 0
0 0
0 0
0 0
0 0
0 0
0 0
0 0
0 0
0 0
0 0
0 0
0 0
0 0
0 0
0 0
0 0
0 0
0 0
0 0
0 0
0 0
0 0
0 0
0 0
0 0
0 0
0 0
0 0
0 0
0 0
0 0
0 0
0 0
0 0
0 0
0 0
0 0
0 0
0 0
0 45
0 0
0 0
0 0
0 0
0 0
0 0
0 0
0 0
0 0
0 0
0 0
0 0
0 0
0 0
0 0
0 0
0 0
0 0
0 0
0 0
0 0
0 0
0 0
0 0
0 0
0 0
0 0
0 0
0 0
0 0
0 0
0 0
0 0
0 0
0 0
0 0
0 0
0 36
0 0
0 0
0 0
0 0
0 0
0 0
0 0
0 0
0 0
0 0
1 0
0 0
0 0
0 0
0 0
0 0
0 0
0 0
0 0
0 0
0 0
0 0
0 0
0 0
0 0
0 0
0 0
0 0
0 0
0 0
0 0
0 0
0 0
0 0
0 0
0 0
0 0
0 0
0 0
0 0
0 0
0 0
0 0
63 0
0 0
0 0
0 0
0 0
0 0
0 0
0 0
0 0
0 0
0 0
0 0
0 0
0 0
0 0
0 0
0 0
0 0
0 0
0 0
0 0
0 0
0 0
0 0
41 0
0 0
0 0
0 0
0 0
0 0
0 0
0 0
0 0
0 0
0 0
0 0
0 0
0 0
0 0
0 0
0 0
0 0
0 0
0 0
0 0
0 0
0 0
0 0
0 0
0 0
0 0
0 0
0 0
0 0
0 0
0 0
0 0
0 0
0 0
0 0
0 28
0 0
0 0
0 0
0 0
0 0
0 0
0 0
0 0
0 0
0 0
0 0
0 0
0 0
0 0
0 0
0 0
0 0
0 0
0 0
0 0
0 0
0 0
0 0
0 0
0 0
0 0
0 0
0 0
0 0
0 0
0 0
0 0
0 0
70 0
0 0
0 0
0 0
0 0
0 0
0 0
0 0
0 0
0 0
0 0
0 0
0 0
0 0
0 0
0 0
58 0
0 0
0 0
0 0
0 0
17 0
0 0
0 0
0 0
0 0
0 0
0 0
0 0
0 0
0 0
0 0
1 0
0 0
0 0
0 0
0 0
0 0
0 0
0 0
0 0
0 0
0 0
0 0
0 0
0 0
0 0
0 0
0 0
80 0
0 0
0 0
0 0
98 0
0 0
0 0
0 0
0 0
0 0
0 0
0 0
0 0
0 0
0 0
0 0
0 0
0 0
0 0
0 0
0 0
0 0
0 0
0 0
0 0
0 0
0 0
0 0
0 0
0 0
0 0
97 0
0 0
0 0
0 0
0 0
0 0
0 0
0 0
0 0
0 0
0 80
0 0
0 0
0 0
0 0
0 0
0 0
0 0
0 0
0 0
0 0
0 0
0 60
0 0
0 0
0 0
0 0
0 0
0 0
0 0
0 0
0 0
66 0
0 0
0 0
0 0
0 0
0 0
0 0
0 0
0 0
0 0
0 0
0 0
0 0
0 0
0 0
0 0
89 0
73 0
0 0
0 0
0 0
0 0
0 0
0 0
0 0
0 0
0 0
0 0
0 0
0 0
0 0
0 0
51 0
0 0
0 0
0 0
0 0
0 0
0 0
0 0
0 0
0 0
0 0
0 0
0 0
0 0
0 0
0 0
0 0
0 0
0 0
0 0
0 0
0 0
0 0
0 0
0 0
0 0
51 0
0 0
0 0
0 99
0 0
0 0
0 0
0 0
0 0
0 0
0 0
0 0
0 0
0 0
0 0
0 0
0 0
0 0
0 0
0 0
0 0
0 0
0 0
0 0
0 0
0 0
0 0
0 0
0 0
0 0
0 0
0 0
0 0
0 0
11 0
0 0
0 0
0 0
0 0
0 0
0 0
0 0
0 0
0 0
0 0
0 0
0 0
0 0
0 0
0 0
0 0
0 74
0 0
0 0
0 0
0 0
0 47
0 0
0 0
0 0
0 0
0 0
0 0
0 0
0 0
0 0
0 0
0 0
0 39
0 0
0 0
0 0
0 0
0 0
0 0
0 0
0 0
0 0
0 0
0 0
0 0
0 0
0 0
0 0
0 0
0 0
0 0
0 0
0 0
0 0
0 0
91 0
0 0
0 0
0 0
0 0
0 0
0 0
0 0
0 0
0 0
0 0
0 0
0 0
0 0
0 0
0 0
0 37
0 0
32 0
0 0
0 0
0 0
0 0
0 0
0 0
0 0
0 0
0 0
0 0
0 0
0 108
0 0
0 0
0 0
0 0
0 0
0 0
0 0
0 0
0 0
0 37
0 83
0 0
0 0
0 0
0 0
0 0
0 0
0 58
0 0
0 0
42 0
0 0
0 0
0 0
0 0
0 0
0 0
52 0
0 0
0 0
0 33
0 0
0 0
0 0
0 0
0 80
0 0
0 0
0 0
0 0
0 0
0 0
0 0
0 0
0 0
0 0
0 0
0 0
0 0
0 0
0 0
0 0
0 0
0 0
0 0
0 0
0 0
0 0
0 0
0 0
0 0
0 0
0 0
87 0
0 0
0 0
0 0
0 0
0 0
0 0
0 0
0 0
0 57
0 0
0 0
0 0
0 0
0 0
0 0
0 0
0 0
0 0
0 0
0 0
0 0
0 0
0 0
0 0
0 0
0 0
0 0
0 0
0 0
0 0
0 58
0 0
0 0
0 38
0 0
0 0
0 0
0 0
0 0
0 0
39 0
0 0
0 0
0 0
0 0
0 0
0 0
0 0
0 0
0 0
0 0
0 0
0 0
0 0
0 0
0 0
0 0
0 0
0 62
0 0
0 0
0 0
0 0
0 0
0 0
0 0
0 0
0 58
0 0
0 0
74 0
0 0
0 0
0 0
0 0
0 0
0 0
0 0
0 0
0 78
0 0
0 0
0 0
0 0
0 0
0 0
0 0
0 0
0 0
0 0
0 0
0 0
0 0
0 0
0 0
0 48
0 0
0 0
0 56
0 0
0 0
0 0
0 0
0 0
0 0
0 0
0 0
51 0
0 0
0 0
0 0
0 0
0 0
0 0
0 32
0 0
0 0
0 0
0 0
0 0
0 0
0 0
0 0
0 76
0 0
0 0
0 0
0 0
0 0
0 0
0 0
0 0
0 0
0 0
0 0
0 0
0 0
43 0
0 0
0 0
0 0
0 0
0 0
0 0
0 0
0 0
0 0
0 0
0 0
0 0
0 0
0 0
0 0
83 0
0 0
0 0
0 0
0 0
0 0
0 0
0 0
0 0
0 0
0 0
0 0
0 0
0 0
0 0
0 0
0 0
0 0
0 0
0 0
0 0
0 0
0 12
0 0
0 0
0 0
0 0
0 0
0 29
0 0
0 54
0 0
0 0
0 0
0 0
0 0
0 0
0 0
0 0
0 0
0 0
0 0
0 0
0 0
0 0
0 0
0 0
0 0
0 0
0 0
0 0
0 0
0 0
0 89
0 0
0 0
0 0
0 0
0 0
0 0
0 0
0 0
0 37
0 0
0 0
0 0
0 0
0 0
0 0
0 0
0 0
0 0
0 0
0 0
0 0
0 0
0 0
0 0
0 0
0 0
0 0
0 82
0 0
0 0
0 0
0 0
0 0
0 0
33 0
0 0
0 0
0 0
0 0
0 0
0 0
0 0
0 0
0 0
0 2
0 0
0 0
0 0
0 0
0 0
0 0
0 78
0 0
0 0
0 0
0 0
0 0
0 0
0 0
0 0
0 0
0 0
0 0
0 0
0 0
0 0
0 0
0 0
0 0
0 0
0 0
0 0
0 0
0 0
0 0
49 0
0 0
0 0
0 0
0 0
0 0
0 0
0 0
0 0
0 0
0 0
0 0
0 80
0 0
0 0
88 74
0 0
0 0
0 0
0 0
0 0
0 0
0 0
0 0
0 0
0 0
0 0
0 0
2 0
0 0
0 0
0 0
88 24
0 0
0 0
0 0
0 0
0 0
0 0
0 0
0 0
0 0
0 0
0 0
0 0
0 0
0 0
0 0
0 0
0 0
0 0
0 0
0 0
0 0
0 0
0 0
0 0
0 0
0 0
0 0
0 0
0 0
0 0
0 0
0 0
0 0
0 0
0 0
0 0
0 0
0 0
0 0
0 0
0 0
0 0
0 0
0 0
0 0
0 0
0 0
0 0
0 0
0 0
0 0
0 0
0 0
0 0
0 0
0 0
0 0
0 0
0 0
0 0
0 0
0 0
0 0
0 0
0 42
0 0
0 0
0 0
0 0
0 0
0 92
0 0
0 0
0 0
0 0
0 0
0 0
0 0
0 0
0 0
0 0
0 0
0 0
0 0
0 0
0 0
0 0
0 0
0 0
0 0
0 0
0 0
0 0
0 0
0 0
0 0
0 0
0 0
0 0
0 0
0 0
0 0
0 0
0 0
0 0
0 0
89 0
0 0
0 0
0 0
0 0
0 0
0 0
0 0
0 0
0 0
0 0
0 0
0 0
0 0
0 0
0 0
0 0
0 0
0 0
0 0
0 0
0 0
0 0
0 0
0 0
0 0
0 0
0 0
0 0
0 0
0 0
0 0
0 0
0 0
0 0
0 0
0 0
65 0
0 0
0 0
0 0
0 0
0 0
0 0
0 0
0 0
0 0
0 0
0 0
0 0
0 0
0 0
0 0
0 0
0 0
0 0
0 0
0 0
0 0
0 0
0 0
0 0
0 0
0 0
0 33
0 0
0 0
0 0
0 0
0 0
90 0
0 0
0 0
0 0
0 0
0 0
0 0
0 0
0 0
0 0
0 0
0 0
0 0
0 0
0 0
0 0
0 0
0 0
0 0
0 0
0 0
0 0
0 0
0 61
0 0
0 0
0 0
0 0
0 0
0 0
0 0
0 56
0 0
0 0
0 0
0 0
0 0
0 0
0 0
0 0
0 0
0 0
0 0
0 0
0 0
0 0
0 0
0 0
0 0
0 0
0 0
0 0
0 0
0 0
0 0
0 0
0 0
0 0
0 0
0 0
0 0
0 0
0 0
0 0
0 0
0 0
0 0
0 0
0 0
0 0
0 0
0 0
0 0
0 0
0 0
0 0
0 0
0 0
0 0
0 0
0 0
0 0
0 0
0 0
0 0
0 0
0 0
0 0
0 0
0 0
0 0
0 0
0 0
0 47
0 0
0 0
5 0
0 0
83 76
0 0
0 0
0 0
0 0
0 0
0 0
0 0
0 0
0 0
0 0
0 0
0 0
0 0
0 0
0 0
0 0
0 0
0 0
0 0
0 0
0 0
0 0
0 0
0 0
0 0
0 0
0 85
0 0
0 0
0 0
0 0
0 0
0 0
0 0
0 0
0 73
0 0
0 0
0 0
0 0
0 0
0 0
83 0
0 0
0 0
0 0
0 0
0 0
0 0
0 0
0 0
0 0
0 0
0 0
0 0
0 0
0 0
0 0
0 0
0 0
0 0
0 0
0 0
0 0
0 0
0 0
0 0
0 0
0 0
0 0
0 0
0 0
0 0
0 0
0 0
0 0
0 0
0 0
0 0
0 0
0 0
0 0
0 0
0 0
0 0
0 0
0 0
0 0
0 0
0 0
0 0
0 0
0 0
0 0
0 0
0 0
38 0
0 0
0 0
0 0
0 0
0 0
0 0
0 0
0 0
0 0
0 0
0 0
0 0
0 0
0 0
0 0
0 0
29 0
0 0
0 0
0 0
0 0
0 0
0 0
0 0
0 0
0 0
0 0
0 0
0 0
0 0
0 0
0 0
0 0
0 0
0 0
0 0
0 0
0 0
0 0
0 0
0 0
0 0
0 0
0 0
0 0
91 0
0 0
43 0
0 0
0 0
0 0
0 0
0 0
0 0
0 0
0 0
0 0
0 0
0 0
0 0
0 0
0 0
96 0
0 0
0 0
0 0
0 0
0 0
0 0
0 0
0 0
0 0
0 0
0 0
0 0
36 0
0 0
0 56
0 0
0 0
0 0
0 0
0 0
50 0
0 0
0 0
0 0
0 0
0 0
0 0
0 0
0 0
0 0
0 0
0 0
0 0
0 0
0 0
0 0
0 0
0 0
0 0
0 0
0 0
0 0
0 0
0 0
0 0
0 0
0 0
0 0
0 49
0 0
0 0
0 0
0 0
0 0
0 0
0 0
0 0
0 0
0 0
0 0
0 91
0 0
0 0
0 0
0 0
0 0
0 0
0 0
0 0
0 0
58 0
0 0
0 0
0 0
0 0
0 0
0 0
0 0
0 0
0 0
0 0
0 0
0 0
0 0
0 0
0 0
0 0
0 0
0 0
0 0
0 0
0 0
0 0
0 0
0 0
0 0
0 0
0 0
0 0
0 0
0 0
0 0
0 0
0 0
0 0
0 0
0 0
0 0
0 0
0 0
0 0
0 0
0 0
0 0
0 0
0 0
0 0
0 0
0 0
0 0
0 0
0 0
0 0
0 0
0 0
0 0
0 0
0 0
0 0
0 0
0 0
0 0
0 0
0 0
0 0
0 0
0 0
0 0
0 0
0 0
0 0
0 0
0 0
0 0
0 0
0 0
0 0
0 0
0 0
0 0
32 0
0 0
0 0
0 0
0 0
0 0
0 0
0 0
0 42
0 0
0 68
0 0
0 0
0 0
0 0
0 0
0 0
0 0
0 0
0 0
0 0
0 0
0 0
0 0
0 0
0 0
0 0
0 0
0 0
0 0
0 0
0 0
0 0
0 0
0 0
0 0
0 0
0 0
0 0
0 2
0 0
0 0
0 0
0 0
0 0
0 0
0 0
0 0
0 0
0 0
27 0
0 0
0 0
0 0
0 0
0 0
0 0
0 0
0 0
0 0
0 0
0 0
0 0
0 0
0 67
0 0
84 0
0 0
0 0
0 0
0 0
0 91
0 0
0 0
0 0
0 0
0 0
0 0
0 0
0 0
0 0
0 0
0 0
0 0
0 0
0 0
0 0
0 0
0 0
0 0
0 0
0 0
0 0
0 0
0 0
0 73
27 0
0 0
0 62
0 0
48 58
0 0
0 0
0 0
0 0
0 0
0 0
0 0
0 0
0 0
0 0
0 0
0 0
0 0
0 0
0 0
0 0
0 0
0 57
0 0
0 0
0 13
0 0
0 0
0 0
0 0
0 0
0 0
0 0
0 0
0 0
0 0
0 0
0 0
0 0
0 114
0 0
0 1
0 0
0 0
0 0
0 0
0 0
0 0
0 0
0 0
0 0
0 0
0 0
0 0
0 0
0 0
0 0
0 0
0 0
0 0
0 0
0 0
0 0
0 0
0 0
0 0
0 0
0 0
0 0
0 0
0 0
0 0
0 0
0 0
0 0
0 0
0 0
0 0
0 0
0 0
0 0
0 0
0 0
0 0
0 0
0 0
0 0
149 0
0 0
0 0
0 0
0 0
0 0
0 0
0 0
0 0
0 0
0 0
0 0
0 0
0 0
0 0
0 0
0 0
0 0
0 0
0 0
0 0
0 0
0 0
0 0
0 0
0 0
0 0
0 0
0 0
0 0
0 0
0 0
0 0
0 0
0 0
0 0
0 0
0 0
0 0
0 0
0 0
0 0
0 0
0 0
0 0
0 0
0 0
0 0
0 0
0 0
0 0
0 0
0 0
0 0
0 0
0 0
0 0
0 0
0 0
0 0
0 0
0 0
0 0
0 0
0 0
0 0
0 0
0 0
0 0
0 0
0 0
0 0
0 0
0 0
0 0
0 0
0 0
0 0
0 0
0 10
0 0
0 0
0 0
0 0
0 0
0 0
0 0
0 0
0 0
0 0
0 0
0 0
41 0
0 0
0 0
0 0
0 0
0 0
0 0
0 0
0 0
0 0
0 0
0 0
0 0
0 0
0 0
0 0
0 0
0 0
0 0
0 0
0 0
0 0
0 0
0 0
0 0
0 0
0 0
0 0
0 0
0 0
0 0
0 0
0 0
0 0
0 0
0 0
0 0
0 0
0 0
63 0
0 0
0 0
0 0
0 0
0 0
0 0
0 0
0 0
0 0
0 68
0 0
0 0
0 0
0 0
0 0
0 0
0 0
0 0
0 0
0 0
0 0
0 0
0 0
0 0
87 0
0 0
0 0
0 0
0 0
0 0
0 0
0 0
0 0
0 0
0 0
63 0
0 0
0 0
0 0
0 0
0 0
0 0
0 0
0 0
0 0
0 0
0 0
0 0
0 0
0 0
0 0
0 0
0 0
0 0
0 0
0 0
0 0
0 0
0 0
0 0
0 0
0 0
0 0
0 0
0 0
0 0
0 0
0 0
0 0
0 0
0 0
0 0
0 0
0 0
0 0
0 0
0 0
0 0
0 0
0 0
0 0
0 0
0 0
0 0
0 0
0 0
0 0
0 0
0 0
0 0
0 0
0 0
0 0
0 0
0 38
42 0
0 0
0 0
0 0
0 0
0 0
0 0
0 0
0 0
0 0
0 0
0 0
0 0
0 0
0 0
0 0
0 0
0 0
0 0
0 0
0 0
0 0
0 0
0 0
0 8
0 0
0 0
0 34
0 0
0 0
0 0
0 0
0 0
0 0
0 0
0 0
0 0
0 0
0 0
0 0
0 0
0 0
0 0
0 0
0 0
0 0
0 0
0 0
0 0
0 0
0 0
0 0
0 0
0 0
0 0
0 0
4 0
0 0
0 0
0 0
0 0
0 0
0 0
0 0
0 0
0 0
0 0
0 0
0 0
0 0
0 0
0 0
0 0
0 0
0 0
0 0
0 0
0 0
0 0
0 0
0 0
0 0
0 0
0 0
0 0
0 0
0 0
0 0
0 0
0 0
0 0
0 0
0 0
0 0
0 0
0 81
0 0
0 0
0 0
0 0
0 0
0 0
0 0
0 0
0 0
0 0
0 0
0 0
0 0
0 0
0 0
0 0
0 0
0 0
0 0
0 0
0 0
0 0
0 0
0 0
0 0
0 0
0 0
0 0
0 0
0 0
0 0
0 0
0 63
0 0
89 0
0 0
0 0
0 0
0 0
0 0
0 0
0 0
0 0
7 0
0 0
0 0
0 0
0 0
0 0
84 0
0 0
0 0
0 0
0 0
0 0
0 0
0 0
0 0
0 0
0 0
0 0
0 0
0 18
0 0
0 0
0 0
0 0
0 0
0 0
0 0
0 0
0 0
0 0
0 0
0 0
0 0
0 0
0 0
0 0
0 0
0 0
0 0
0 0
0 0
0 0
0 0
0 0
0 0
0 0
0 0
0 0
0 0
0 0
0 0
35 83
0 0
0 0
0 0
0 0
0 0
0 0
0 0
0 0
0 0
0 0
0 0
0 0
0 0
0 0
0 0
0 0
0 0
0 0
0 0
85 0
0 0
0 0
0 0
0 0
0 0
0 0
0 0
0 0
0 0
0 0
0 0
0 0
0 0
0 0
0 0
0 0
0 0
0 0
0 0
0 0
0 0
0 0
0 0
0 31
0 0
0 0
0 0
0 0
0 0
0 0
0 0
0 0
0 0
0 0
0 0
0 0
0 0
0 0
0 0
0 0
0 0
0 0
0 0
0 0
0 0
0 0
0 0
34 0
0 0
0 0
0 0
0 0
0 0
0 0
0 90
0 0
0 0
0 0
0 0
0 0
0 0
0 0
0 0
0 0
0 0
33 0
0 0
73 0
0 0
0 54
0 0
0 0
0 0
0 22
0 0
0 0
0 0
0 0
0 84
0 0
0 0
0 0
0 0
0 0
0 0
0 0
0 0
0 0
0 0
41 0
0 0
0 0
0 0
0 0
0 0
0 0
0 0
0 0
0 0
0 0
0 0
0 0
0 0
0 0
0 0
0 0
0 0
0 0
0 0
0 0
0 0
0 0
0 0
0 0
0 0
0 0
0 0
0 0
0 0
0 0
0 0
0 0
0 0
0 0
0 0
0 0
0 0
0 0
0 0
0 0
0 0
0 0
0 0
0 0
0 0
0 0
0 0
0 0
0 0
0 0
0 0
0 0
0 0
0 0
0 0
0 0
0 0
0 0
0 0
0 0
0 0
0 0
0 0
0 0
54 0
0 0
0 0
0 0
0 0
0 0
89 0
0 0
0 0
0 0
0 0
0 48
0 0
0 0
0 0
0 0
0 0
0 87
32 0
0 0
0 0
0 0
0 0
0 0
0 0
0 0
0 0
0 0
0 0
0 0
0 0
0 0
0 0
0 0
0 0
86 0
0 0
0 0
0 0
0 0
0 0
0 0
0 0
0 0
0 0
0 0
0 0
0 0
0 0
0 0
0 0
0 0
0 0
0 0
0 0
0 0
0 0
0 0
0 0
0 34
0 76
0 0
46 96
0 0
0 0
0 0
0 0
0 0
0 0
0 0
0 0
0 0
0 0
0 0
0 0
0 0
0 0
0 0
0 0
0 23
0 0
0 0
0 0
0 0
0 0
0 0
0 0
0 0
0 0
0 0
0 0
0 0
0 0
0 0
0 0
0 0
52 0
0 0
0 0
0 0
0 0
0 0
0 0
0 0
0 0
0 0
0 0
0 0
0 0
0 0
0 0
0 0
0 0
78 0
0 0
0 0
0 91
0 0
0 0
0 0
0 0
17 0
0 0
0 0
0 0
0 0
0 0
0 0
0 0
0 0
0 0
0 0
0 0
0 0
0 0
0 1
0 0
0 0
0 0
0 0
0 0
0 0
0 0
0 0
0 0
0 0
0 0
0 0
0 0
0 0
0 0
0 0
0 0
0 0
0 0
0 0
0 0
0 0
0 0
0 0
6 0
0 0
0 0
35 0
0 0
1 0
0 0
0 0
0 0
0 0
0 0
0 30
0 0
0 0
0 0
0 0
0 0
0 0
0 0
0 0
0 0
0 0
0 0
0 0
31 0
0 0
0 0
0 0
0 0
0 0
0 0
0 0
0 0
0 0
0 0
0 0
0 0
0 0
0 0
0 0
0 0
0 0
0 0
0 0
76 0
0 20
0 0
0 0
0 0
0 0
0 0
0 98
0 0
0 0
0 0
0 0
0 0
0 76
0 0
49 0
0 1
0 0
0 0
0 0
0 0
0 0
0 0
0 0
0 0
0 0
0 0
0 0
0 0
0 0
0 0
0 0
0 0
0 0
0 0
0 0
0 0
0 0
0 0
0 0
0 0
0 0
0 0
0 0
0 0
0 0
0 1
0 0
0 0
0 0
0 0
0 0
0 0
0 0
0 0
0 0
0 0
0 0
0 0
0 0
0 0
0 0
0 0
0 0
0 0
0 0
0 0
0 0
0 0
0 0
77 0
0 0
0 0
0 0
8 0
0 0
0 0
0 0
88 0
0 0
0 0
0 0
0 0
0 0
0 0
0 0
80 0
0 0
0 0
0 33
0 0
0 0
0 0
0 0
0 0
0 0
0 0
0 0
0 0
0 0
0 87
0 0
0 0
0 0
0 0
0 0
0 0
0 0
0 0
0 0
0 0
0 0
0 0
0 0
0 0
0 0
0 0
0 0
0 0
0 0
0 0
0 0
0 0
0 0
0 0
0 0
0 0
0 0
0 0
0 0
0 0
0 0
0 0
0 0
0 0
0 0
0 77
0 0
0 0
0 0
0 0
0 0
0 0
0 0
0 0
0 0
47 0
0 0
0 0
0 0
0 0
0 0
0 0
0 0
0 0
0 0
0 0
0 0
0 0
0 0
0 0
0 0
0 0
0 0
0 0
0 0
0 0
0 0
1 0
0 0
0 0
0 0
79 0
0 0
0 0
0 0
0 0
0 0
0 0
0 95
0 0
0 0
0 0
0 0
0 0
0 0
0 0
0 0
0 0
0 0
0 0
0 0
0 0
0 0
0 0
0 0
0 0
0 0
0 67
0 0
0 102
0 0
0 0
17 0
0 0
0 0
0 0
0 0
0 0
0 0
0 0
0 0
0 0
77 0
0 0
0 0
38 0
0 0
0 0
0 0
50 0
0 0
0 0
0 0
0 0
0 0
0 0
0 0
0 0
0 0
100 0
0 0
0 0
0 0
0 0
0 0
0 0
0 10
0 0
0 0
0 0
0 0
0 0
0 0
0 0
0 0
0 0
0 0
0 0
0 0
0 0
0 0
0 0
0 0
0 0
0 0
0 0
0 62
0 0
35 0
0 0
0 0
0 0
0 0
0 0
0 0
0 0
0 0
0 0
0 0
0 0
0 0
0 0
0 0
0 0
0 0
1 0
0 0
0 0
0 0
0 0
0 0
0 0
0 0
85 0
0 0
0 0
0 0
0 0
0 71
0 0
0 0
0 0
0 0
0 0
0 0
83 0
0 0
0 0
0 77
0 0
0 0
0 0
0 0
0 0
0 0
0 0
0 0
30 0
0 0
0 0
0 0
0 87
0 0
0 0
46 0
0 0
0 0
0 31
0 0
0 0
0 0
0 0
0 0
0 0
0 0
0 0
0 0
0 0
0 0
0 0
0 0
0 0
0 0
0 0
0 0
0 0
0 0
0 0
0 0
0 0
0 0
0 0
0 0
0 0
0 0
0 0
0 0
0 0
0 0
0 0
0 0
0 0
0 0
0 0
0 0
0 0
0 0
0 0
0 0
0 0
0 0
0 0
0 0
0 0
0 0
0 0
0 0
0 0
0 0
0 0
0 0
0 0
0 0
0 0
0 0
0 0
0 0
0 0
0 0
0 0
0 0
0 0
0 0
0 0
0 0
0 0
0 0
0 0
60 0
0 0
0 0
0 0
0 0
0 0
0 0
0 0
0 0
0 0
0 0
0 0
0 0
0 0
0 0
41 0
0 0
0 0
0 0
0 0
0 0
0 0
0 0
0 0
0 0
0 0
0 0
0 0
0 0
0 0
0 0
0 80
0 41
0 33
0 0
0 28
0 0
0 0
0 0
0 0
0 0
0 0
0 0
0 0
0 0
0 0
0 0
0 0
0 0
0 0
0 0
0 0
0 0
0 0
0 0
0 0
0 0
0 0
0 0
0 0
0 0
0 0
0 0
0 0
0 0
0 0
0 0
0 0
0 0
0 0
0 0
0 0
0 63
0 0
0 0
0 0
0 0
0 0
0 0
54 0
0 0
0 50
0 65
0 0
0 0
0 0
0 27
0 0
0 0
0 0
0 0
0 0
0 0
0 0
0 0
0 0
0 0
0 0
54 0
0 0
0 0
0 0
0 0
0 0
0 0
0 0
0 76
0 0
68 0
0 0
0 0
0 0
0 0
0 0
0 0
0 0
0 88
0 48
0 0
0 0
0 0
0 0
0 0
0 0
0 0
0 0
0 0
0 0
0 0
0 0
0 0
0 0
0 0
0 0
0 0
0 0
0 0
0 0
0 0
0 0
0 0
0 25
0 0
0 0
0 0
0 0
0 0
0 0
0 0
0 0
0 0
0 0
0 0
0 0
0 0
0 0
0 0
0 0
0 0
0 0
0 0
0 0
0 0
0 0
0 0
0 0
0 0
0 0
0 0
0 0
0 0
0 0
0 0
0 0
44 0
0 50
0 0
0 0
0 0
0 0
0 0
78 0
0 0
0 0
0 0
0 0
0 0
0 0
0 0
0 0
0 0
0 0
0 0
0 0
0 0
0 0
0 0
0 15
0 0
0 0
0 0
0 50
0 0
0 0
0 0
0 0
0 0
0 0
0 0
0 0
0 0
0 0
0 0
0 0
0 0
0 0
0 0
0 0
0 0
0 0
0 0
0 0
0 0
0 0
0 0
0 0
0 0
0 0
102 0
0 0
0 0
0 0
0 0
0 0
51 0
0 0
0 0
0 0
0 0
0 0
0 0
0 0
0 0
0 0
0 0
0 0
0 0
0 0
0 0
83 0
0 0
0 0
0 44
0 0
0 0
0 44
0 0
0 0
0 0
0 0
0 0
0 0
0 0
0 0
0 72
0 0
0 79
0 0
0 0
0 0
0 4
0 0
0 0
0 0
0 0
0 0
0 0
0 0
0 0
0 0
0 88
0 0
0 0
0 0
0 0
0 0
0 0
0 0
0 0
0 0
0 0
0 0
0 0
0 0
0 0
0 0
0 0
0 0
0 0
0 0
0 0
0 0
0 0
0 0
0 0
0 0
0 0
0 0
0 0
0 0
0 0
0 0
0 94
0 0
0 0
0 0
0 0
0 0
0 0
0 0
0 0
0 0
0 0
0 0
0 0
0 0
0 0
0 0
0 0
0 0
0 0
0 0
0 0
0 0
10 0
0 0
0 0
0 0
0 0
0 0
0 0
0 0
0 0
0 0
0 0
0 0
0 0
0 0
0 0
0 0
0 0
0 0
0 0
0 0
0 0
0 0
0 0
0 0
0 41
0 0
0 0
0 0
0 0
0 0
0 0
0 0
0 0
0 0
0 0
0 0
0 0
0 0
0 0
0 0
0 0
0 0
0 0
0 0
0 0
0 0
0 0
0 0
0 0
0 0
0 65
0 0
0 0
0 0
0 0
0 0
0 0
0 0
0 0
0 0
0 0
0 0
0 0
0 0
0 0
0 0
0 0
0 0
0 0
0 0
0 0
0 0
0 0
0 0
0 0
0 0
0 0
0 0
0 0
0 0
0 0
0 0
0 0
0 0
0 0
0 0
0 0
0 0
0 0
0 0
0 0
0 0
0 0
0 0
0 0
0 0
0 0
0 0
0 0
0 0
0 7
0 0
0 0
0 0
0 56
0 62
0 0
0 16
0 0
0 0
0 0
0 0
0 0
0 0
0 0
0 0
0 0
0 0
0 0
0 0
0 0
0 0
0 0
0 0
0 0
0 0
0 41
0 0
0 0
0 0
0 0
0 0
0 0
0 0
0 0
0 0
0 0
0 0
0 0
0 0
0 0
0 0
0 14
0 0
0 0
0 0
0 0
0 0
0 0
0 0
0 0
0 0
0 0
0 0
0 0
0 0
0 0
0 0
0 0
0 0
0 0
0 0
0 0
0 0
0 0
0 0
0 0
0 0
0 0
0 0
0 0
96 0
0 0
0 0
0 0
0 0
0 0
0 0
0 0
0 0
0 0
0 0
0 0
0 0
0 10
0 81
0 0
0 0
0 0
0 0
0 0
0 0
0 0
0 0
0 0
0 0
0 0
0 78
0 0
0 0
0 0
0 0
0 0
0 0
0 0
0 0
0 0
0 0
0 0
0 0
0 0
0 0
0 0
0 0
0 0
0 0
0 0
0 0
0 0
0 0
0 0
0 0
0 0
0 0
0 0
0 0
0 0
0 0
0 0
0 0
0 0
0 0
0 0
0 0
0 0
0 0
0 0
0 0
0 0
0 0
0 73
0 0
0 0
0 28
0 37
0 0
0 0
0 0
0 0
0 0
0 0
0 0
0 0
0 0
0 0
0 0
0 67
0 0
2 0
0 0
0 0
0 0
0 0
0 0
0 0
0 0
0 0
0 72
0 0
0 0
0 0
0 0
0 0
0 0
0 45
0 0
0 0
0 0
0 0
0 0
0 0
0 0
0 0
0 0
0 0
0 0
0 0
39 0
0 0
0 0
0 0
0 0
0 0
0 0
0 0
0 0
0 0
0 0
0 0
0 0
0 0
0 0
0 0
0 0
0 0
0 0
0 0
0 0
0 0
0 0
0 0
0 0
0 0
0 0
0 0
0 0
0 0
0 0
0 0
0 0
76 0
0 0
55 0
0 0
0 0
0 0
0 0
0 0
0 0
0 0
0 0
0 0
0 0
0 0
0 0
0 0
0 0
0 0
0 0
0 0
0 0
0 0
0 0
0 0
0 0
0 0
0 53
0 0
0 0
0 0
0 0
0 0
0 0
0 0
0 0
0 0
0 0
0 0
0 0
0 91
0 0
0 0
0 0
0 0
0 0
0 0
0 0
0 0
0 0
0 0
0 0
0 0
0 0
0 0
47 0
39 0
0 0
0 0
0 0
0 0
0 0
0 0
0 0
0 0
0 0
0 0
0 0
0 0
0 0
0 0
0 0
53 0
0 0
0 0
0 0
0 69
0 0
0 0
0 0
0 0
76 0
0 0
0 40
0 0
0 0
0 0
0 0
0 0
0 0
0 0
0 0
0 0
0 0
0 0
0 0
0 0
0 0
0 0
0 0
0 0
0 79
0 0
0 0
0 0
0 0
0 0
0 0
0 0
30 37
0 0
0 0
0 0
0 0
0 0
0 0
0 0
0 0
0 0
0 0
0 0
25 0
0 0
0 0
0 0
0 0
0 0
0 0
0 0
0 0
0 0
0 0
0 0
0 0
0 0
0 0
0 0
0 0
0 0
0 0
0 0
0 0
0 0
0 0
0 0
0 0
0 0
0 0
0 0
94 0
0 0
0 71
0 0
0 0
0 0
0 0
0 0
0 0
0 0
0 0
0 0
0 0
0 0
0 0
0 0
0 0
0 0
2 0
0 0
0 0
0 0
0 0
0 0
0 0
0 0
0 0
0 0
0 0
0 0
0 0
0 0
0 0
0 0
0 0
0 0
0 0
0 0
0 0
0 0
0 0
0 0
0 0
0 0
0 0
0 0
0 0
0 0
0 0
0 0
0 0
0 0
0 83
0 0
0 0
0 0
0 0
0 0
0 0
50 0
0 0
0 0
0 0
0 0
0 0
0 0
0 0
0 0
0 0
0 0
0 0
0 0
0 90
0 0
0 0
0 0
0 0
0 0
0 0
0 0
0 0
0 0
0 0
0 92
0 0
92 0
0 0
0 0
0 139
0 0
0 0
0 0
0 0
0 0
0 0
0 0
0 0
0 0
0 97
0 0
0 0
8 0
0 0
0 0
0 0
0 0
0 0
0 0
0 0
0 0
0 0
0 0
0 0
0 0
0 0
0 0
0 0
51 51
0 0
0 0
0 0
0 0
0 0
0 0
0 0
0 0
0 0
0 0
0 0
0 0
0 0
0 0
0 0
0 0
0 0
0 93
0 0
0 0
0 0
0 0
0 0
0 0
0 0
0 0
0 0
0 0
0 46
0 0
0 0
0 0
0 0
0 0
0 0
0 0
0 0
0 0
0 70
0 0
0 0
0 0
0 0
0 0
0 0
0 0
0 0
0 0
0 0
0 0
0 0
85 0
0 0
0 0
0 0
66 0
0 0
0 0
0 0
0 0
0 0
0 0
0 0
0 0
0 0
0 0
0 0
0 0
0 0
0 0
0 0
0 0
0 0
0 0
0 0
99 0
0 0
0 0
0 0
0 0
0 0
0 0
0 0
0 0
0 0
0 0
0 0
0 79
0 0
0 0
3 0
0 0
0 0
0 0
0 0
0 0
0 0
0 0
0 0
0 0
0 0
0 0
0 0
0 0
0 0
0 0
0 0
44 0
0 0
0 0
0 0
0 0
0 0
0 0
0 0
51 0
0 0
0 0
0 0
0 0
0 0
0 0
0 0
0 0
0 0
0 0
0 0
26 0
0 0
0 0
0 0
0 0
46 0
0 0
0 0
0 0
0 0
0 0
0 0
0 0
0 0
0 0
0 0
0 0
0 0
0 0
0 0
0 0
0 0
0 0
0 0
0 0
0 0
0 0
0 0
0 0
0 0
0 0
0 0
0 0
0 0
0 0
0 0
0 0
0 0
0 0
0 0
0 0
0 0
0 0
0 0
0 0
0 0
0 0
0 0
0 0
0 0
0 0
0 0
0 0
0 0
0 0
0 0
0 0
0 0
0 0
100 56
0 0
0 0
0 0
0 0
0 0
0 0
0 0
0 0
0 0
64 0
0 0
37 0
0 0
0 0
0 0
0 0
43 0
0 0
61 0
0 0
0 7
0 0
0 0
0 0
0 0
0 0
0 0
0 0
0 0
0 0
0 0
0 0
0 0
0 0
33 0
0 0
0 0
21 0
0 0
0 0
0 74
0 0
0 0
0 0
0 93
0 0
0 0
0 0
0 0
31 0
35 0
0 0
0 0
0 0
60 0
0 0
0 0
0 0
0 0
0 0
0 0
0 0
0 0
0 0
0 0
91 0
0 0
0 0
0 0
0 0
0 0
0 0
0 0
0 0
0 0
0 0
0 0
0 0
0 39
0 0
0 0
0 0
0 0
0 0
0 0
0 0
0 0
0 0
0 0
0 0
0 0
0 0
0 0
0 0
0 0
0 0
0 0
0 0
0 0
0 0
0 0
0 0
0 0
0 0
0 0
0 0
0 0
0 0
39 0
0 83
0 0
0 0
0 0
0 0
0 0
0 0
0 0
0 0
0 0
0 0
0 0
0 0
0 0
0 0
0 0
0 0
0 0
0 0
0 0
0 0
0 0
0 0
0 0
0 0
0 0
0 0
0 0
75 0
0 0
66 0
57 0
0 0
0 0
0 0
0 0
0 0
0 0
0 0
0 0
0 0
0 0
0 0
0 0
49 0
0 0
70 0
0 0
0 0
0 0
0 0
0 0
0 0
0 0
0 68
0 0
0 0
0 83
0 0
0 0
0 0
0 0
0 0
83 0
0 0
0 0
0 0
0 61
0 0
0 91
0 0
0 0
0 0
0 0
73 0
0 0
0 0
0 0
0 0
0 0
0 0
0 0
0 0
0 0
0 0
0 0
0 0
0 0
0 0
0 0
0 0
0 0
0 0
0 0
0 0
0 0
0 0
0 0
0 0
0 0
0 47
0 0
0 0
0 0
0 0
0 0
0 68
0 0
0 0
0 0
0 0
0 0
0 0
0 0
0 0
0 0
0 0
0 0
0 0
0 1
0 0
0 0
0 0
0 0
0 0
0 0
0 0
0 0
0 0
0 0
0 0
0 0
0 0
0 0
0 0
0 0
0 0
15 0
0 0
0 0
0 0
0 0
0 0
28 0
0 0
0 0
0 0
0 0
0 0
0 0
0 0
0 0
10 0
0 0
0 0
0 0
0 0
0 0
0 0
0 0
0 11
0 0
0 0
24 0
0 0
0 0
28 0
0 0
0 0
0 0
0 0
0 0
0 0
0 0
0 71
0 0
0 0
0 0
0 23
0 0
0 0
0 0
0 0
0 0
0 0
0 0
0 90
0 0
0 0
0 0
0 0
0 0
0 0
0 0
0 0
0 0
0 0
13 0
0 0
0 0
0 0
0 0
0 0
0 20
0 0
0 0
0 0
0 0
0 0
0 0
0 0
86 0
0 0
0 0
0 0
0 0
0 0
0 0
0 0
0 0
0 0
0 0
0 0
0 0
0 0
0 92
0 0
27 0
0 0
0 0
0 0
0 0
0 0
0 0
0 0
0 0
0 0
0 0
0 0
0 0
0 0
0 0
0 0
0 0
0 0
0 0
0 0
0 0
0 0
0 0
0 51
0 0
0 0
0 0
0 0
15 54
0 0
0 0
48 0
0 0
0 0
0 0
0 0
0 0
0 0
0 0
0 0
0 0
0 0
0 0
0 0
0 0
18 0
0 0
0 0
0 0
0 0
0 0
0 0
0 0
0 0
25 0
0 0
0 0
0 0
0 44
0 0
0 0
0 0
0 0
0 0
0 0
0 0
0 0
0 0
19 0
0 70
0 114
0 24
0 0
0 0
0 0
0 0
0 0
0 90
0 0
0 0
0 0
0 0
0 0
0 0
0 0
0 0
0 0
34 0
0 0
0 0
19 0
0 0
0 0
0 0
0 0
0 0
0 0
0 0
0 0
0 0
0 0
0 0
0 0
0 0
0 0
0 0
0 31
0 0
0 0
0 0
0 0
0 0
0 0
0 0
37 0
0 0
0 0
0 0
0 0
0 0
67 0
0 0
0 0
0 0
0 0
0 0
0 0
0 0
0 0
0 0
0 0
0 0
0 0
0 0
0 0
0 0
42 0
0 0
0 0
0 0
0 0
40 0
0 0
0 52
0 0
0 29
0 0
0 0
0 0
0 0
0 0
0 0
73 0
0 0
0 0
0 0
0 0
51 0
0 0
0 0
0 0
0 0
29 0
0 0
0 0
27 0
0 0
0 0
0 0
0 0
0 0
0 92
0 0
68 0
1 0
0 0
0 0
0 96
0 0
68 0
0 0
0 0
0 0
0 0
22 0
0 0
62 0
0 0
25 0
49 0
0 0
0 69
0 0
0 0
35 0
0 0
41 0
18 0
0 18
0 0
0 0
0 0
0 0
0 0
5 0
32 0
0 0
0 0
0 47
0 0
0 0
0 0
0 0
0 0
0 0
0 0
0 0
0 0
37 0
0 0
107 0
96 92
0 0
16 0
118 0
76 0
97 0
0 0
93 0
1 0
41 48
0 0
52 0
98 0
0 0
0 0
56 0
0 0
0 0
0 82
77 0
93 0
22 0
0 77
66 0
60 0
0 0
0 0
0 0
0 28
35 0
97 0
0 0
29 0
157 0
73 0
0 0
0 151
34 0
22 0
0 0
22 0
25 0
140 0
28 0
90 0
83 0
42 57
0 0
0 48
129 0
0 0
69 89
74 0
49 0
0 0
25 0
0 0
37 0
0 0
132 0
0 0
0 0
0 0
147 0
0 0
29 0
0 0
77 0
73 0
0 0
66 0
0 0
35 0
0 0
50 0
34 0
0 0
0 0
0 96
123 42
0 57
0 0
0 0
94 0
0 0
145 0
109 0
0 0
109 0
86 0
0 0
209 1
81 0
202 0
199 0
80 0
153 0
88 0
0 0
43 0
52 0
2 0
79 0
264 0
0 0
0 0
25 0
192 0
251 0
79 0
168 0
0 0
153 0
0 0
96 0
0 0
43 0
278 0
0 0
72 0
0 39
189 0
432 0
61 0
105 31
105 24
158 35
271 0
0 0
0 0
0 30
0 0
0 36
231 0
188 0
165 12
269 0
0 0
361 53
120 0
0 37
48 0
0 24
87 0
203 103
155 0
49 0
268 0
0 52
281 0
18 0
0 266
0 215
36 0
38 177
0 274
49 0
117 281
27 274
152 0
31 158
119 47
82 30
71 192
41 125
203 95
0 80
134 0
370 49
39 99
567 0
109 149
366 218
0 109
16 320
317 41
21 115
83 120
2 186
74 0
171 0
105 425
530 0
47 0
0 83
623 361
306 217
0 70
469 85
0 0
417 0
645 77
0 50
0 0
0 0
85 162
153 241
1325 99
0 66
103 39
183 93
349 174
0 132
0 0
0 0
0 54
72 0
124 0
0 0
86 1
65 188
0 0
0 72
0 313
0 0
35 0
90 0
0 0
0 0
0 160
38 277
0 234
68 97
0 0
0 57
138 90
53 0
0 175
3 0
80 319
42 30
0 75
0 0
0 0
0 0
0 291
54 0
0 263
0 0
0 0
0 303
46 146
0 104
0 0
0 0
89 64
0 102
0 24
0 30
0 70
0 0
0 0
0 0
0 0
0 160
0 209
0 104
43 0
0 113
0 0
0 0
0 150
0 53
33 68
38 0
0 0
0 84
0 51
0 0
0 4
0 51
0 0
89 135
0 0
0 0
0 0
0 0
0 75
0 20
3 38
0 44
0 0
0 0
0 28
0 40
0 131
0 24
191 73
0 96
0 471
100 67
76 33
73 117
0 0
0 0
0 0
0 56
0 24
0 0
54 220
0 314
0 0
0 188
0 1
0 92
0 0
0 0
0 0
0 0
0 297
0 71
0 38
0 59
0 67
23 0
0 0
0 0
0 0
0 0
0 54
60 40
0 0
0 196
0 28
0 49
0 0
0 0
53 104
0 0
0 0
0 0
0 69
0 0
0 92
76 18
0 0
21 0
0 0
0 50
0 0
0 48
0 0
0 0
0 98
0 0
0 38
0 1
0 0
0 74
0 0
0 0
0 0
0 38
0 92
0 0
67 77
0 0
0 59
0 0
0 0
0 68
0 0
0 0
0 0
0 0
56 0
0 95
0 0
0 0
0 70
0 113
0 70
0 16
0 35
0 0
0 0
0 0
0 0
0 0
0 0
0 0
0 0
0 38
0 47
0 57
0 0
0 0
0 12
90 0
0 0
0 0
0 0
0 0
0 68
0 0
0 0
0 18
0 0
75 0
0 0
0 0
0 31
0 0
0 0
0 0
0 80
0 0
0 140
0 0
1 27
0 0
92 61
0 0
0 0
0 0
0 0
105 0
8 0
0 0
0 0
0 0
58 37
0 46
0 41
0 0
0 0
0 68
0 143
0 0
0 33
0 0
0 37
0 0
0 0
47 0
59 83
0 0
0 0
0 0
0 0
0 0
108 0
0 0
0 0
0 0
86 0
0 0
0 0
61 0
50 0
0 0
0 0
42 0
0 0
11 0
0 89
0 0
0 0
0 0
0 0
0 0
0 0
0 24
0 0
0 0
0 0
49 0
36 10
0 0
0 0
0 0
0 65
0 0
46 0
0 0
0 0
0 0
0 44
0 0
0 121
0 0
0 0
0 0
0 0
0 0
0 0
0 159
0 0
0 0
1 0
0 40
27 54
0 0
1 0
0 0
0 0
0 0
0 18
0 0
65 37
0 47
93 0
0 1
37 0
24 0
0 0
0 0
0 0
0 0
91 0
0 0
38 0
0 0
9 112
0 0
0 0
0 0
0 0
0 0
0 0
0 0
0 35
0 0
0 0
0 0
0 0
0 100
0 0
0 0
0 0
0 92
0 48
0 0
27 0
0 0
0 0
0 0
0 0
0 0
0 0
0 0
0 0
0 0
0 0
0 0
0 0
0 43
0 0
0 0
0 26
0 37
0 0
0 0
74 28
0 0
0 0
0 0
0 0
0 0
0 15
33 0
0 50
0 0
13 0
0 46
0 0
84 42
0 0
0 0
42 0
0 0
0 0
0 0
0 0
0 0
0 0
0 0
0 0
13 0
0 0
0 0
0 0
0 0
0 0
0 0
0 0
0 0
0 8
25 0
56 0
0 0
0 0
0 0
0 0
0 0
0 92
0 41
0 0
0 0
79 0
66 0
0 0
0 0
0 0
0 0
0 0
0 0
0 0
0 0
60 25
0 0
0 0
0 91
0 0
0 98
0 0
0 0
0 0
0 86
0 0
0 0
0 0
0 0
0 0
0 0
0 0
0 0
0 0
0 0
0 87
0 0
0 0
0 0
0 54
0 0
0 0
0 0
149 0
0 0
0 0
42 1
0 73
0 0
0 0
0 0
0 0
0 45
0 0
0 0
1 54
0 0
51 0
0 0
0 0
0 0
96 0
0 0
0 0
0 0
0 0
0 0
0 5
0 93
0 103
0 0
44 0
164 0
0 41
26 54
0 0
0 0
16 62
0 0
0 0
80 0
0 1
0 0
0 0
0 0
57 0
0 0
0 0
0 0
0 191
0 0
0 0
1 25
0 0
0 0
24 0
42 0
34 0
0 1
0 0
0 0
0 0
0 0
0 0
0 0
0 1
0 0
26 0
55 0
0 0
0 0
0 0
0 0
57 44
75 0
0 0
0 98
0 0
0 0
0 0
0 0
0 0
0 0
0 0
0 0
0 0
0 0
0 0
0 0
0 0
0 0
38 0
0 2
0 47
0 0
0 0
0 0
0 0
0 0
0 8
0 0
0 0
0 37
67 0
169 0
0 0
45 0
0 0
0 0
0 0
0 0
0 0
0 0
45 40
58 0
0 91
48 0
0 21
0 0
0 0
0 134
0 87
0 0
0 0
0 0
0 1
156 0
0 0
60 0
0 84
0 0
0 0
65 0
1 0
0 0
0 0
0 0
0 0
64 95
0 0
0 0
0 0
0 0
0 0
0 0
0 0
0 0
24 0
89 0
0 0
95 0
0 0
0 0
0 0
57 0
83 0
0 0
0 0
81 0
0 0
0 0
0 0
0 0
48 0
0 0
0 0
0 0
0 0
0 0
0 44
0 0
0 29
1 0
0 0
0 0
0 0
0 0
0 0
90 0
0 0
0 0
0 0
0 0
0 0
0 0
56 0
0 0
0 0
25 0
0 0
0 0
0 76
0 0
86 0
0 0
59 0
49 83
0 0
0 0
0 0
0 0
44 0
0 0
86 88
0 0
0 0
0 1
71 0
0 22
0 0
0 0
0 57
0 0
0 0
0 0
0 0
0 0
74 0
0 0
12 45
0 0
0 0
0 0
0 0
20 0
42 0
0 0
100 0
0 86
0 0
0 0
0 0
72 0
0 23
86 0
34 0
0 0
0 0
0 0
63 0
0 0
0 0
76 0
0 0
65 0
0 0
7 86
0 0
0 0
0 0
0 134
71 33
0 0
55 0
0 67
0 0
0 1
0 0
44 0
0 0
0 46
0 0
0 0
0 0
0 0
0 0
0 0
1 0
0 0
0 0
0 0
46 0
0 0
0 0
0 0
0 0
0 0
31 0
0 0
0 0
0 0
0 50
0 0
15 0
63 42
0 0
0 0
0 76
0 0
0 0
43 0
0 0
0 0
0 39
0 49
0 0
0 0
0 0
0 0
0 0
0 0
0 0
68 92
0 0
0 0
0 0
0 0
0 0
0 0
38 0
24 0
0 0
1 0
0 0
0 0
0 0
0 0
0 0
55 0
0 0
100 0
0 0
0 0
0 0
0 0
0 0
0 0
0 0
0 53
38 0
0 0
0 0
0 0
0 0
0 0
0 0
3 0
0 59
0 0
0 0
69 96
37 0
87 0
74 0
0 0
25 0
0 0
0 0
36 0
0 93
0 0
82 0
0 0
0 0
0 0
0 0
0 0
0 0
0 2
15 0
0 0
0 0
0 0
0 0
0 0
0 78
0 0
0 0
0 0
0 0
0 0
0 0
0 0
39 1
117 0
0 0
0 0
96 0
0 0
0 68
92 0
0 0
19 0
40 0
0 0
0 0
11 0
0 55
0 0
9 0
0 0
45 0
41 47
0 0
0 0
0 0
0 0
0 0
0 0
0 0
0 0
0 63
0 0
0 0
0 0
0 0
0 0
0 0
75 26
0 45
0 0
147 0
0 0
0 0
0 0
0 0
0 0
0 0
0 0
0 55
0 0
0 0
56 0
0 0
0 0
35 0
0 54
0 1
0 44
0 0
0 0
0 0
46 57
0 35
0 0
0 0
0 0
0 0
0 0
0 56
0 0
0 17
0 0
81 0
0 0
0 0
0 0
0 0
0 0
0 0
0 94
74 0
49 27
0 0
0 0
0 0
0 0
0 96
0 0
0 0
48 0
0 0
0 0
0 85
0 0
0 76
0 40
0 45
0 0
0 79
0 0
218 0
0 0
0 0
0 0
0 0
84 0
0 29
0 81
0 63
0 0
0 0
0 0
53 0
0 0
17 0
0 0
0 0
0 0
0 0
0 0
0 0
0 0
0 86
0 0
0 0
1 0
0 0
0 0
0 0
0 0
0 0
0 0
0 0
33 0
0 0
0 61
0 0
0 0
83 0
0 0
0 0
0 0
0 0
0 0
0 0
0 0
0 84
0 25
0 0
0 0
55 0
0 0
1 0
0 0
120 0
74 34
0 0
0 0
123 0
0 0
0 0
0 0
4 0
0 0
0 0
0 88
0 0
0 58
0 0
41 0
0 0
36 0
0 0
0 37
0 0
0 0
0 0
0 0
64 68
0 70
120 0
69 0
0 50
0 0
0 0
0 40
53 0
0 0
0 0
0 0
0 0
0 0
0 44
0 0
0 0
0 0
0 0
0 0
0 0
0 0
0 0
0 0
0 0
0 0
0 0
0 0
0 0
0 0
0 0
0 0
60 0
0 0
0 0
0 130
0 0
0 0
0 0
0 0
0 0
0 0
0 0
0 0
0 0
0 0
0 0
0 0
111 0
0 0
0 0
0 0
0 0
0 122
0 0
31 0
0 0
0 0
0 32
39 0
59 0
0 0
0 0
1 57
0 0
0 0
0 52
0 0
0 0
0 76
87 0
0 0
0 74
35 0
0 0
0 0
0 0
0 63
11 0
0 0
0 0
0 0
0 0
96 0
0 0
0 0
0 39
1 32
0 0
0 0
0 0
76 0
0 0
0 41
71 0
0 0
0 0
0 0
0 0
0 0
0 0
0 47
89 0
0 0
112 0
0 0
0 0
0 0
0 87
0 0
96 0
0 0
107 15
0 43
0 0
0 0
1 27
0 59
0 0
0 0
0 0
10 41
0 71
0 0
0 0
60 0
0 0
0 0
0 0
0 0
0 0
18 75
0 0
0 74
0 0
0 0
0 0
88 0
0 0
0 0
39 0
0 0
0 39
0 0
0 0
0 210
72 0
115 0
0 0
0 0
0 0
0 33
139 0
0 0
0 0
87 0
0 0
0 0
0 0
0 0
62 0
0 0
0 0
0 0
81 0
26 0
0 103
0 0
0 0
0 0
0 0
0 0
0 0
0 0
0 0
0 0
58 61
0 0
50 0
0 0
1 0
0 0
0 0
20 22
0 51
0 0
76 32
0 0
0 0
0 0
18 127
0 54
0 0
0 0
0 0
0 54
0 0
82 0
95 0
0 0
0 0
0 0
0 0
0 0
0 0
0 0
0 0
0 0
0 0
1 0
17 248
0 0
76 62
0 7
0 0
0 0
5 33
0 0
77 0
0 0
0 0
0 131
37 0
0 97
40 0
0 0
0 0
59 0
32 0
1 163
0 0
0 82
0 37
0 0
0 82
0 0
30 0
0 63
0 0
89 0
0 0
0 0
0 0
0 0
183 0
0 0
0 0
86 0
55 0
73 1
0 0
0 34
105 0
83 36
0 78
1 0
0 0
0 0
0 60
39 0
186 67
0 0
1 0
0 0
0 0
0 0
0 0
1 0
0 1
0 0
0 0
74 32
139 0
79 0
91 38
0 93
9 0
92 0
0 0
67 0
0 0
0 0
0 0
21 0
0 84
76 68
0 0
30 9
0 0
0 1
0 0
93 0
0 0
0 0
84 0
0 0
0 0
41 0
0 0
0 0
0 0
0 67
28 1
0 0
0 0
0 0
80 0
93 0
107 0
0 0
0 0
0 0
0 0
0 0
0 0
0 0
0 0
0 0
0 0
0 0
0 0
0 0
0 0
0 0
0 0
0 0
0 0
0 0
0 0
1 0
0 0
0 0
0 0
0 0
0 0
0 0
0 0
0 0
0 0
0 0
0 0
0 48
0 0
0 0
0 0
0 0
0 0
0 0
0 0
0 0
0 0
0 0
0 39
37 0
0 0
0 0
0 0
0 0
0 0
0 0
0 0
0 0
0 0
0 0
0 0
42 0
0 0
0 0
0 0
0 0
0 0
0 0
0 0
0 0
0 0
0 0
0 0
0 0
35 0
0 0
40 0
0 0
0 0
107 0
0 0
0 0
0 0
0 0
0 0
0 0
53 0
0 0
0 0
0 0
0 0
0 0
0 0
0 0
0 0
0 0
0 0
0 0
0 0
0 0
0 0
0 0
0 0
75 0
0 0
0 0
0 0
0 0
0 0
0 0
0 0
0 0
0 0
0 0
0 0
0 0
0 0
0 0
0 0
0 0
0 0
0 0
0 0
0 0
0 0
0 0
0 0
0 0
0 0
0 0
0 0
0 0
0 0
0 0
0 0
0 0
0 0
0 0
0 0
0 0
0 5
0 0
0 0
96 0
0 0
0 0
0 0
0 0
0 0
0 0
0 0
0 0
0 0
0 0
0 0
0 0
0 0
0 0
0 0
46 0
0 0
0 0
0 0
0 0
0 0
0 0
0 0
0 0
0 0
0 0
0 0
0 0
0 0
0 0
0 0
0 0
0 0
0 0
0 0
0 0
0 0
0 0
0 0
0 0
0 0
0 0
31 0
0 0
0 0
0 0
0 0
0 0
0 0
0 0
0 0
0 0
0 0
0 0
0 0
0 0
0 0
0 0
0 0
0 0
0 0
0 0
0 0
0 0
0 0
0 0
0 0
0 0
0 0
0 0
0 0
0 0
0 0
0 0
0 0
0 0
0 0
0 0
0 0
0 0
0 0
0 0
0 0
24 0
0 0
0 0
0 0
0 0
0 0
0 0
0 0
0 0
0 2
0 0
0 0
42 0
0 0
0 0
0 0
0 86
0 0
0 0
0 0
0 0
0 0
0 0
0 0
0 0
0 0
0 0
0 0
0 0
0 0
0 0
0 0
0 0
0 81
0 0
0 0
0 0
0 0
0 0
0 0
0 0
0 0
0 0
0 0
0 0
0 0
0 0
0 0
0 0
0 0
0 0
0 0
0 62
0 0
0 0
0 0
0 0
0 0
0 0
0 0
0 0
0 0
0 0
0 0
0 0
0 0
0 0
0 0
0 0
0 0
0 0
0 48
0 0
0 0
0 0
0 0
0 0
0 0
0 0
0 0
0 0
0 0
0 0
0 0
0 0
0 0
0 0
0 0
0 0
0 0
0 0
0 0
0 0
0 0
0 0
0 0
0 0
0 0
0 0
0 0
0 0
0 0
0 0
0 0
0 0
0 0
0 0
0 0
45 0
0 0
0 0
0 0
0 0
1 0
0 0
0 0
0 0
0 0
0 0
0 0
0 0
0 0
0 0
0 0
0 0
0 0
0 135
20 0
0 0
0 0
0 0
0 0
0 0
0 0
0 0
0 0
0 0
0 0
0 0
0 0
0 0
0 0
0 0
0 0
0 0
0 0
0 0
0 0
0 0
42 0
0 0
0 0
0 0
0 0
0 0
0 0
0 0
0 0
0 0
0 0
0 0
0 0
0 0
0 0
0 0
0 0
0 0
0 0
0 0
0 0
0 0
0 0
0 0
0 0
0 0
0 0
0 0
0 53
0 0
0 0
0 0
0 0
0 0
0 0
0 0
0 0
0 0
0 0
0 0
0 0
0 0
0 0
0 0
0 0
0 39
0 0
0 0
0 0
0 0
0 0
0 0
0 0
0 0
0 0
0 0
50 0
0 0
0 0
0 0
0 0
42 0
0 0
0 0
0 0
0 0
0 0
0 0
0 0
0 0
0 0
0 0
0 0
0 0
0 0
0 0
0 0
0 0
0 0
0 0
0 0
0 0
0 0
0 0
0 0
0 0
0 0
0 0
0 0
0 0
0 0
0 0
0 0
0 0
90 0
0 0
0 0
0 0
0 0
0 0
0 0
84 0
45 0
0 0
0 0
0 0
0 0
0 0
56 0
0 0
0 0
0 0
0 0
36 0
0 0
0 0
0 0
0 0
0 0
0 0
0 0
0 0
0 0
0 0
0 0
0 91
0 0
0 0
0 0
0 0
0 0
0 0
0 0
0 0
0 0
0 0
0 0
0 0
41 0
0 0
44 0
0 0
0 0
0 0
0 0
0 0
0 0
0 0
0 0
0 0
0 0
0 0
0 0
0 33
0 0
0 0
0 0
0 0
0 0
0 0
0 0
0 0
0 0
0 0
0 0
0 0
0 0
0 0
0 0
0 0
0 0
0 0
0 0
0 0
0 0
0 0
0 0
0 74
0 0
0 0
0 0
0 0
0 0
0 0
0 0
83 0
0 0
0 0
0 0
0 0
0 0
0 0
0 0
0 0
0 0
0 0
0 0
0 50
0 0
0 0
0 0
0 0
0 0
0 0
0 0
0 0
0 0
0 0
0 0
0 0
0 0
0 0
0 0
0 0
0 0
0 0
0 0
0 0
0 0
0 0
0 0
0 0
0 0
0 0
0 0
0 0
0 0
0 0
0 0
0 0
0 0
0 0
0 0
0 0
0 0
0 0
0 0
0 0
0 0
0 0
0 0
0 0
0 0
0 0
0 0
43 0
0 0
0 0
0 0
0 0
0 0
0 0
0 0
0 0
0 0
0 0
0 0
0 0
0 0
0 0
0 41
0 0
0 0
0 0
0 0
0 0
0 0
0 0
0 0
0 0
0 0
0 0
0 0
0 0
0 0
0 0
0 0
0 0
0 0
0 0
0 0
0 0
0 0
0 0
0 0
0 0
0 0
0 0
47 0
0 0
0 0
0 0
0 0
0 0
0 0
0 0
0 0
0 0
0 0
0 0
0 0
0 0
0 0
0 0
94 0
0 0
0 0
0 0
0 0
0 0
0 0
0 0
0 0
0 0
0 0
0 0
0 0
62 0
0 0
0 0
0 0
0 0
0 0
0 0
0 0
0 0
0 0
0 0
0 0
0 0
0 0
0 0
0 0
0 46
0 0
0 0
0 0
0 0
48 0
0 0
0 0
0 0
0 0
0 0
0 0
0 0
0 0
0 0
0 0
0 0
0 0
0 0
0 0
0 0
0 0
0 0
0 0
0 0
43 0
0 0
0 0
0 0
0 0
0 0
0 0
0 0
0 0
0 0
0 0
0 0
0 0
0 0
0 0
0 0
0 0
0 0
0 0
0 0
0 0
0 0
0 0
81 0
0 0
0 0
0 0
0 0
0 0
0 0
0 0
0 0
0 0
0 0
0 0
0 0
0 0
0 0
0 0
0 0
0 0
0 0
0 0
0 0
0 0
0 0
0 0
0 0
0 0
0 0
0 0
51 0
0 0
0 0
0 0
0 0
0 0
0 0
0 0
0 0
0 0
0 0
0 0
0 0
0 0
0 0
0 45
0 43
0 0
0 0
0 0
0 0
0 0
0 0
0 0
0 0
0 0
0 0
0 0
0 0
0 0
0 0
0 0
0 0
0 0
0 0
0 0
0 0
0 0
0 0
0 0
0 0
0 0
0 0
0 0
0 0
57 2
0 0
0 0
0 0
0 0
0 70
0 0
0 0
0 0
0 0
0 0
0 0
0 0
0 0
0 0
0 0
0 91
0 0
0 0
0 23
0 0
0 0
0 0
0 0
0 0
0 0
0 0
0 0
0 0
0 15
0 47
0 0
0 0
0 0
0 0
0 0
0 0
0 0
0 0
0 0
0 0
0 0
0 0
0 0
0 0
0 0
0 0
0 0
0 0
0 0
0 0
0 0
0 0
0 0
0 0
0 0
0 60
0 0
0 0
0 38
17 0
0 0
0 0
0 0
0 0
0 0
0 0
0 0
0 0
0 0
0 0
0 0
0 0
0 0
0 0
0 0
0 0
0 0
0 0
0 0
0 0
0 0
0 0
0 0
0 0
0 0
0 0
0 0
0 0
0 0
0 1
0 0
0 0
0 0
0 0
81 0
0 0
0 0
0 0
0 0
0 0
0 0
0 0
0 0
0 0
0 0
0 0
31 79
0 0
0 0
0 0
0 0
0 0
0 0
0 0
0 0
0 0
0 0
0 0
0 0
0 0
0 0
0 0
0 0
0 0
0 0
0 0
0 0
0 0
0 0
0 0
0 0
0 0
0 0
0 0
0 0
0 0
0 0
0 0
0 0
0 0
0 0
0 0
0 0
0 0
0 0
0 0
0 0
0 0
0 0
0 0
0 0
0 0
0 0
0 0
0 0
0 0
0 0
0 0
0 0
0 0
0 0
0 0
0 0
0 0
0 0
0 0
0 0
0 0
0 0
0 0
0 0
0 0
0 0
0 0
24 0
0 0
0 0
0 0
0 0
0 0
0 0
0 0
0 0
0 0
0 0
0 0
0 0
0 0
0 0
0 0
0 0
0 0
0 0
0 89
0 0
0 0
0 0
0 0
0 0
0 1
0 0
0 0
0 0
0 0
0 0
0 0
0 0
96 0
0 72
0 0
0 0
0 0
1 0
0 0
0 0
0 0
0 0
0 0
0 0
0 0
0 0
0 0
0 0
0 0
0 0
0 0
0 0
0 0
0 0
0 0
0 0
0 0
0 0
0 0
0 0
0 0
0 0
0 0
0 63
0 0
0 0
0 0
0 0
0 0
0 0
0 0
0 0
0 0
0 0
0 19
0 0
0 0
0 0
0 0
0 0
41 0
0 0
0 0
0 0
0 0
0 0
0 0
0 0
0 0
0 0
0 0
0 0
0 0
0 0
0 0
0 0
0 0
0 0
0 0
0 0
0 0
0 0
0 0
0 0
0 0
0 0
0 0
0 0
0 0
0 0
0 0
0 0
0 0
0 0
0 0
0 21
0 0
0 0
0 0
0 0
0 0
0 0
0 0
0 0
0 0
0 94
0 0
0 0
0 0
0 0
0 0
0 0
0 0
0 0
0 76
0 0
0 0
0 76
0 0
0 0
0 0
0 0
0 0
0 0
0 100
0 0
0 0
0 0
0 0
0 0
0 55
0 0
0 0
0 0
0 0
0 0
0 0
0 0
0 77
0 0
0 0
0 0
0 0
0 0
0 0
0 0
0 0
0 0
0 0
0 0
8 0
0 0
0 0
0 0
0 0
0 0
0 0
93 0
0 0
0 0
0 0
0 0
0 0
0 0
0 0
0 0
0 0
0 0
0 0
0 0
0 0
0 69
0 0
0 42
0 51
0 0
0 0
0 0
0 0
0 0
0 0
0 0
0 0
0 0
0 0
0 0
0 0
0 0
0 0
0 0
0 0
0 0
0 0
0 19
0 0
0 0
0 0
0 0
0 0
0 0
0 0
0 86
0 0
0 0
0 0
0 0
0 0
0 0
0 0
0 0
0 0
0 0
0 0
0 0
0 0
0 0
0 0
0 0
0 0
0 0
0 0
0 0
0 0
0 0
0 0
0 0
0 0
0 0
0 0
0 0
0 0
0 0
0 0
0 0
0 0
0 88
0 0
0 0
0 0
0 0
0 0
0 0
0 107
0 0
0 0
0 0
0 0
0 0
0 0
0 0
0 0
0 0
0 0
0 48
30 0
0 88
0 0
0 0
0 0
0 0
0 0
0 0
0 0
0 0
0 0
0 0
0 30
0 0
0 0
0 0
0 0
0 0
46 0
0 0
0 0
0 0
0 0
0 0
0 0
0 0
0 0
0 0
0 0
0 0
0 0
0 0
0 0
0 0
0 0
0 0
0 0
0 0
0 0
0 0
0 17
0 0
0 0
0 0
0 0
0 0
0 0
0 0
0 0
0 0
0 0
0 0
0 0
0 0
0 0
0 0
0 0
0 0
0 0
0 18
0 0
0 0
0 0
0 0
0 0
0 0
0 0
0 0
0 0
0 0
0 0
0 0
0 0
0 0
0 0
0 0
0 0
0 0
0 0
0 0
0 0
0 0
0 0
0 0
0 0
0 0
87 0
0 0
0 0
0 0
0 0
0 0
0 0
0 0
0 0
0 0
0 0
0 0
0 0
0 0
0 0
0 0
0 0
0 0
0 0
0 0
0 0
0 0
0 0
0 0
0 0
0 0
0 0
0 0
0 0
0 42
0 0
0 0
0 0
0 0
0 0
0 0
0 0
0 0
0 0
0 0
0 0
0 0
0 0
0 0
0 0
0 0
0 0
0 0
0 0
0 0
0 0
0 0
0 0
53 0
0 96
0 0
0 0
0 0
0 0
0 0
0 0
0 0
0 0
0 0
0 0
0 0
0 0
0 0
0 0
0 0
0 0
0 0
0 0
0 0
0 0
0 0
0 0
0 0
0 0
0 0
0 0
0 0
0 0
0 0
0 0
0 0
0 0
0 0
0 0
0 0
0 0
0 0
0 0
0 0
0 0
0 0
0 0
36 0
0 0
0 0
0 0
0 0
0 0
0 0
0 0
0 0
53 0
0 0
1 0
0 0
0 0
0 0
0 0
0 0
0 0
0 0
0 0
0 0
0 0
0 0
0 0
0 0
0 0
0 0
0 0
0 0
0 0
0 0
0 0
0 0
0 0
0 0
0 0
0 0
0 0
0 0
0 0
0 0
0 0
0 0
0 0
0 0
0 0
0 0
0 0
0 0
0 0
0 0
0 0
0 0
0 0
80 0
0 0
0 0
0 0
0 0
0 0
0 0
0 0
0 0
0 0
0 0
0 0
0 0
20 0
0 0
0 0
0 0
0 0
0 0
0 0
0 0
0 87
0 0
0 0
21 0
0 0
0 0
0 0
0 0
0 0
0 0
0 0
0 0
0 0
0 0
0 0
0 0
0 0
0 0
0 0
0 0
0 0
0 0
0 0
0 0
0 0
0 0
0 0
0 0
0 0
0 0
0 0
0 0
29 0
0 0
0 0
0 0
47 0
0 0
0 0
0 0
0 0
0 0
0 0
0 0
0 0
0 0
0 0
0 0
0 0
0 0
0 0
0 0
0 0
0 0
0 0
0 13
0 0
0 0
0 0
16 0
0 0
0 0
0 0
0 0
0 0
0 0
0 0
0 0
0 0
0 0
0 0
0 0
0 0
0 0
0 0
0 0
0 0
0 0
0 0
0 0
0 0
0 0
0 0
0 0
0 8
0 0
0 0
0 0
0 0
0 0
0 0
0 0
0 0
0 0
0 0
0 0
0 0
75 0
0 0
0 0
0 0
0 0
0 0
0 0
67 0
0 0
0 0
0 0
0 0
0 0
0 90
0 0
0 0
0 0
0 0
0 0
0 0
0 0
0 0
0 0
0 0
0 0
0 0
0 0
0 0
0 89
0 0
0 0
0 0
0 0
0 0
0 0
1 0
0 0
0 0
0 0
0 0
0 0
0 0
0 0
0 0
0 0
0 0
0 0
0 0
0 0
0 0
0 0
48 0
0 0
0 0
0 0
0 0
50 0
0 0
0 68
1 0
0 0
0 0
0 0
0 0
0 0
0 0
0 0
0 0
0 0
0 0
0 0
0 0
0 0
0 0
0 0
0 0
0 0
0 0
0 0
0 0
0 0
0 0
0 0
0 0
0 0
0 0
0 0
63 0
0 0
0 0
0 0
0 0
0 0
0 0
0 0
0 35
0 9
0 0
16 0
0 0
86 0
0 0
0 0
0 0
0 0
0 37
0 0
0 0
0 0
0 0
0 0
0 0
0 0
0 0
22 0
0 0
0 0
0 47
0 0
0 0
0 0
0 0
0 0
0 0
0 0
1 0
1 0
0 0
0 0
0 0
0 0
0 0
62 0
0 0
0 0
0 0
0 0
0 0
0 64
0 44
0 0
0 0
0 0
0 0
0 0
0 0
0 0
0 0
0 0
0 0
0 0
0 0
0 0
0 0
0 0
0 53
0 0
0 0
28 0
0 0
0 0
0 0
0 0
0 0
0 0
0 0
0 0
0 0
0 0
0 0
0 0
0 0
0 0
0 0
0 0
0 0
0 133
0 0
0 0
0 0
0 0
0 0
0 27
0 40
0 0
0 0
0 0
0 0
0 0
56 0
0 0
0 0
0 0
0 0
0 73
0 0
17 0
0 0
0 0
0 0
0 0
0 0
0 0
0 0
0 0
0 0
0 0
0 0
0 0
0 0
0 0
0 0
0 0
0 0
0 0
0 0
0 0
0 45
0 0
0 0
0 0
0 0
0 0
1 0
0 0
5 0
0 0
18 0
0 0
24 0
0 0
0 0
0 0
0 0
0 0
0 0
16 0
0 0
0 0
13 0
0 0
0 0
0 83
0 0
0 0
0 0
1 0
0 0
0 0
109 0
0 0
0 0
0 0
0 0
0 0
0 0
0 0
0 48
1 0
0 0
0 2
0 11
0 0
0 0
0 0
0 0
0 0
0 0
0 0
0 0
0 0
0 39
0 0
0 0
0 0
0 0
0 0
0 0
0 0
0 0
0 0
0 88
0 0
33 0
0 0
1 0
0 0
0 0
0 0
0 0
0 0
0 0
0 0
0 0
0 0
0 0
0 0
0 0
0 0
0 0
0 0
59 38
0 0
12 0
0 132
59 0
0 0
0 0
0 0
0 0
0 0
66 82
0 40
15 0
0 0
0 0
0 0
0 0
0 0
0 0
0 0
18 190
0 44
25 0
0 0
0 0
0 0
0 0
0 0
38 129
97 0
0 0
0 0
0 0
0 0
0 109
0 0
27 0
22 0
0 0
26 0
0 0
0 0
0 0
27 0
0 0
0 0
0 99
0 201
0 0
0 95
0 0
0 1
0 0
0 0
27 0
0 0
0 95
22 0
0 0
0 0
0 0
0 0
0 0
0 0
0 0
4 0
0 84
0 0
0 0
0 0
0 0
103 0
0 115
0 0
0 0
0 0
0 0
24 0
0 99
0 51
0 0
0 0
0 0
0 0
80 0
55 30
0 0
0 99
0 0
0 0
90 97
0 192
31 0
0 88
0 0
32 0
0 86
0 0
0 0
0 0
85 0
0 0
0 182
0 0
113 0
52 0
0 0
13 0
0 0
0 0
0 0
0 0
3 0
0 0
26 67
13 0
0 173
0 0
0 0
46 0
34 0
0 0
0 67
0 0
0 89
0 0
0 60
0 65
0 9
0 0
0 72
0 0
39 0
0 0
0 125
0 0
0 42
0 38
147 0
69 0
0 46
32 0
0 0
2 91
80 0
16 0
91 0
47 0
0 0
204 0
57 88
0 57
0 67
109 0
101 0
0 0
62 0
0 0
0 0
0 142
0 0
28 0
16 0
0 0
5 54
82 60
63 0
57 81
47 61
110 0
83 0
0 93
0 22
0 51
0 0
20 52
53 0
0 22
0 0
175 0
77 0
0 58
81 0
0 0
70 0
147 63
42 15
60 0
82 28
42 0
69 0
0 0
2 0
0 0
0 0
44 89
370 0
63 0
55 132
1 126
55 0
0 0
147 31
156 67
0 0
0 0
72 177
41 79
135 0
43 86
16 149
175 63
440 0
1 0
35 0
319 0
107 0
173 0
218 0
0 0
53 0
0 54
41 69
197 41
0 0
326 0
0 40
438 82
0 0
160 37
11 0
0 51
62 0
75 203
0 88
72 91
70 0
125 0
18 0
39 0
143 91
0 0
261 0
0 0
91 80
0 70
261 62
442 0
224 63
172 130
355 0
129 96
217 0
138 191
84 0
333 0
246 87
257 0
252 144
345 86
0 0
83 184
85 0
0 0
371 31
0 0
240 0
190 43
199 141
238 0
212 6
33 0
347 99
94 0
106 0
431 25
607 119
304 93
95 0
258 79
178 0
162 0
233 0
566 23
1119 186
219 16
166 171
90 0
378 0
193 0
90 111
516 0
306 278
175 0
752 0
12 58
210 49
275 0
932 51
94 159
57 0
203 37
360 104
922 0
809 131
174 74
404 212
184 332
668 438
1167 114
0 100
326 117
371 451
433 153
774 62
255 83
86 556
0 0
359 290
254 341
320 671
163 73
159 134
153 439
234 287
221 226
391 774
147 371
291 0
561 124
388 709
289 373
238 0
72 0
353 256
249 624
214 838
465 297
130 0
138 409
149 237
1611 53
367 225
310 407
416 215
88 549
717 910
526 0
87 0
754 83
216 145
619 838
552 317
634 0
519 399
716 180
1195 178
357 8
97 110
502 1150
763 224
277 0
251 0
1530 329
214 247
617 98
196 362
162 254
145 64
220 384
141 1062
191 0
0 138
415 67
221 38
72 0
1 711
177 0
240 502
481 0
391 257
105 549
342 416
181 354
63 252
204 366
0 0
204 76
79 174
277 209
92 241
140 313
98 149
104 483
249 426
0 220
252 361
0 276
108 380
29 132
75 66
1 122
41 137
0 212
0 54
46 61
0 438
0 0
0 0
52 503
103 244
0 107
0 237
0 0
78 241
46 37
0 62
124 444
0 35
128 354
228 194
96 140
0 155
54 91
86 169
15 141
58 350
49 174
0 476
0 37
120 394
0 375
42 83
39 243
86 319
161 162
76 195
0 0
0 9
89 99
140 0
170 77
0 69
0 81
0 215
80 0
98 0
0 0
105 134
80 233
0 122
0 0
74 277
127 0
47 245
37 335
87 2
0 109
0 107
0 137
252 129
0 70
64 0
1 344
111 141
76 89
0 0
0 167
0 138
38 122
47 37
92 151
0 24
90 0
68 152
0 1
0 0
174 129
134 91
61 90
133 154
0 88
140 0
0 131
0 156
69 0
45 0
176 138
53 178
0 0
150 0
135 0
0 0
0 73
0 67
0 65
90 81
76 0
76 0
0 183
88 17
88 94
41 110
0 4
0 87
47 0
14 0
0 0
8 68
0 7
0 139
51 17
47 0
35 0
0 23
282 0
0 39
127 26
51 76
189 0
54 71
102 0
71 52
89 0
213 86
0 205
254 90
117 128
57 123
54 0
94 81
0 0
0 49
227 125
0 0
0 0
0 0
0 0
156 133
0 58
194 0
0 58
72 0
147 0
0 0
0 121
0 0
96 31
0 81
0 65
12 0
1 32
0 35
0 72
390 0
0 0
0 70
0 117
30 0
0 0
0 0
51 67
0 0
117 39
0 0
63 0
70 167
0 59
102 0
74 92
97 0
141 61
0 0
66 178
59 101
99 18
78 29
34 0
0 72
0 0
148 0
64 39
0 0
77 50
0 41
0 0
183 0
0 80
62 30
31 45
0 116
126 0
0 0
0 92
0 0
0 29
144 0
1 0
128 199
82 0
31 0
143 0
0 0
163 68
0 0
268 19
0 61
105 0
0 0
0 50
0 0
94 89
73 0
0 0
136 0
0 35
88 45
0 15
76 43
0 0
0 0
0 0
0 0
0 0
85 0
123 0
0 0
0 24
0 46
54 0
0 0
135 0
0 0
0 0
11 26
0 0
220 46
77 0
0 0
97 136
0 0
0 0
29 50
0 0
0 0
0 0
0 44
0 101
0 145
0 0
0 112
87 0
89 0
0 83
85 0
0 57
1 45
67 45
37 96
11 0
0 0
112 0
0 0
0 0
0 0
0 0
0 0
47 0
74 0
0 0
0 0
169 0
0 108
94 19
0 0
0 83
0 47
189 27
0 87
0 43
0 81
29 51
0 0
63 0
40 49
0 301
103 0
0 0
0 100
0 87
0 35
70 0
181 0
0 0
0 0
0 55
0 0
0 86
111 0
0 166
0 0
135 0
0 0
0 0
232 0
0 24
94 0
32 87
56 0
0 104
0 0
0 29
96 89
82 0
0 0
0 74
30 0
0 0
57 0
0 0
0 0
31 31
95 0
0 0
138 0
0 107
0 0
0 0
21 0
36 0
0 0
0 0
182 0
0 0
0 0
0 0
68 51
43 175
4 0
0 0
21 74
47 0
10 0
0 0
0 0
0 0
118 0
0 50
0 88
0 0
195 0
40 0
104 0
0 0
55 18
0 0
35 0
0 0
78 0
86 0
92 0
0 0
0 0
0 0
105 0
0 53
0 175
26 0
38 35
112 0
0 56
0 0
68 0
0 214
0 0
0 73
0 0
0 0
96 0
0 0
44 0
0 0
0 0
0 86
98 23
51 80
63 0
16 33
0 0
0 79
112 0
0 15
0 0
0 0
0 0
0 0
0 145
135 0
41 0
0 0
0 0
122 88
0 0
68 24
0 169
0 0
75 0
58 0
39 0
92 0
0 0
0 0
63 0
85 61
17 70
0 0
0 0
0 0
0 0
0 0
181 53
0 57
0 0
0 0
0 0
26 0
56 195
25 59
60 0
41 38
0 0
20 0
0 0
0 102
0 0
0 0
114 0
0 61
21 0
0 0
0 0
0 94
2 75
0 0
142 0
46 0
50 0
131 0
71 1
0 0
125 61
0 0
0 172
0 0
0 0
79 0
1 0
0 0
0 0
96 0
116 0
175 0
98 102
51 210
99 63
0 0
0 143
0 0
0 0
0 0
86 0
148 0
129 0
94 0
0 0
0 0
305 52
82 0
39 19
280 0
106 32
0 0
0 73
86 0
54 0
231 73
0 163
49 0
0 0
0 89
0 0
0 19
60 99
0 0
138 49
30 1
0 0
72 0
0 0
42 145
144 0
0 0
0 53
86 0
26 0
0 0
0 0
97 0
73 0
0 0
0 0
0 0
0 0
0 0
8 0
39 0
84 0
0 0
154 140
0 0
0 41
0 53
0 41
97 54
0 0
175 52
0 0
0 93
1 0
0 0
0 0
0 0
0 0
63 60
0 0
66 0
40 67
0 66
0 90
204 0
0 0
0 0
200 0
0 0
16 0
78 32
49 0
0 60
0 0
0 0
48 34
7 0
72 52
34 163
0 0
142 37
0 37
111 0
0 0
99 0
47 0
74 0
69 55
0 0
0 138
0 0
77 1
0 64
104 0
58 165
49 60
327 0
0 0
97 44
0 90
165 140
0 76
25 0
0 58
92 0
173 0
0 41
0 0
0 114
0 0
75 0
0 56
0 0
0 0
0 64
0 0
0 0
27 86
15 97
0 27
80 0
89 0
92 0
85 0
46 0
53 0
0 0
0 0
0 0
91 0
0 0
47 0
167 12
0 0
66 0
92 79
74 0
0 141
0 0
0 0
0 0
38 178
0 0
0 0
33 0
47 58
0 0
86 0
92 0
0 0
0 0
74 102
0 0
0 0
0 131
26 0
54 0
0 0
0 0
0 0
53 0
0 0
15 0
83 0
89 0
53 0
35 114
0 1
0 0
0 0
0 93
0 0
0 0
0 53
0 0
0 0
0 0
0 34
0 0
0 0
46 81
162 0
0 37
0 16
0 0
0 132
47 0
54 0
78 0
55 0
0 0
48 0
0 0
41 0
21 0
0 0
0 88
0 0
0 41
99 0
119 139
105 55
0 64
0 83
53 0
0 0
0 0
89 0
0 163
0 43
0 0
0 0
234 0
0 0
0 0
65 0
0 0
0 0
0 90
79 38
0 0
0 70
216 0
222 0
0 0
181 0
0 15
0 0
91 69
0 0
0 96
0 94
0 0
158 0
0 117
0 48
0 0
0 4
0 0
87 0
1 52
0 0
67 0
114 98
105 133
112 48
0 0
0 145
0 93
0 0
0 0
0 0
77 32
13 0
0 99
88 0
49 0
266 205
0 0
11 0
0 0
0 0
51 118
0 0
64 0
40 33
0 0
31 0
76 141
0 105
128 0
0 41
0 0
0 0
45 86
35 0
0 0
64 0
0 0
0 66
0 0
42 0
144 0
0 0
0 83
0 83
76 0
52 42
115 0
0 42
85 0
123 0
0 0
34 62
0 0
0 40
0 77
0 0
0 18
0 0
53 0
80 0
0 0
148 0
0 0
0 0
0 0
0 0
34 52
0 0
0 0
0 0
170 0
0 0
0 0
0 0
36 0
0 0
86 0
33 0
0 0
0 51
0 0
0 0
92 89
0 0
0 0
0 0
0 22
0 35
0 0
35 36
0 11
0 82
52 0
0 21
88 0
0 51
17 122
131 0
0 64
0 0
0 0
57 0
0 0
0 0
0 0
0 0
91 0
3 0
47 0
0 0
0 84
0 0
0 137
0 95
0 0
0 47
0 0
0 0
0 0
106 0
128 16
0 0
0 29
0 1
0 0
0 0
0 0
0 17
0 0
94 0
0 0
110 0
0 0
100 0
0 28
27 0
0 0
0 0
0 0
0 50
103 60
91 182
0 152
0 0
0 44
0 0
0 0
0 0
82 0
0 0
37 76
0 0
0 0
0 0
0 196
0 0
0 0
54 0
0 262
0 0
245 66
0 0
80 31
0 0
0 91
0 0
0 0
0 57
0 49
0 0
39 0
2 39
0 0
0 0
166 72
0 84
0 309
24 84
57 21
0 0
109 0
43 0
0 0
0 0
0 0
0 0
0 0
91 0
0 0
0 83
0 68
0 15
0 0
43 0
0 0
0 0
0 36
0 0
0 0
0 0
0 0
62 0
0 45
0 54
0 0
0 0
0 0
0 0
0 0
0 0
7 0
0 0
94 79
0 27
0 0
0 0
0 31
0 37
35 0
0 170
0 0
0 77
0 107
1 0
0 57
0 0
0 0
0 59
94 70
0 41
0 0
0 91
0 0
116 0
8 0
0 0
31 0
0 0
0 0
0 0
0 0
0 0
0 0
0 22
0 0
43 0
0 0
41 0
0 0
0 0
0 77
0 0
0 0
0 0
35 0
0 73
0 0
0 0
0 44
0 0
70 173
0 0
38 0
0 90
0 0
0 0
0 62
0 0
0 0
18 0
0 0
0 131
0 166
14 0
0 0
0 0
0 49
0 0
0 0
0 22
0 0
0 0
0 0
0 0
60 0
113 0
0 0
0 0
0 0
0 0
41 0
0 0
0 0
0 0
0 37
0 0
0 0
0 82
0 0
0 0
0 0
0 0
0 0
0 0
0 0
0 94
0 0
0 63
0 0
109 0
0 0
0 0
0 95
0 0
0 0
0 0
0 0
0 0
0 0
0 0
69 0
0 50
0 0
137 20
0 77
0 0
0 0
0 0
73 0
0 0
0 0
0 0
115 35
0 0
0 0
0 0
0 0
1 0
0 50
0 3
0 0
0 0
93 0
0 0
0 0
0 0
85 0
0 0
86 45
0 0
0 0
0 0
0 0
0 41
21 50
0 0
81 56
94 0
0 0
0 0
196 57
96 80
0 0
51 158
0 0
0 0
8 0
51 0
0 83
0 0
0 0
0 0
0 0
0 0
0 0
0 0
0 0
0 0
81 47
47 0
0 0
0 0
73 0
0 0
0 0
0 0
0 23
0 0
0 0
0 0
0 46
0 0
0 0
0 0
69 64
1 0
193 0
0 0
0 0
0 0
0 0
0 215
0 32
0 0
0 0
12 0
89 45
0 0
0 0
0 0
0 89
18 0
0 0
0 0
0 0
0 0
97 15
0 93
0 0
43 66
0 94
0 0
0 0
0 0
38 0
0 0
0 0
0 17
0 0
0 0
0 0
0 0
0 53
0 0
87 0
0 0
0 0
0 0
0 0
0 172
0 0
0 146
0 0
0 0
18 1
0 0
103 0
0 0
0 0
0 1
0 0
0 0
64 0
0 0
0 21
0 0
0 94
0 0
0 0
56 0
0 93
0 0
0 173
98 0
0 0
0 0
0 0
0 0
0 29
12 0
77 45
0 0
97 0
0 0
0 78
0 0
0 0
0 0
53 0
0 0
0 0
80 0
43 0
0 0
31 0
0 37
0 0
0 0
0 0
0 0
101 0
0 0
0 0
0 0
0 0
51 22
0 0
0 0
0 0
39 0
0 0
0 83
57 0
0 0
32 0
0 0
0 0
118 44
0 0
0 22
0 80
36 0
0 0
0 0
0 0
0 0
0 70
0 92
86 0
0 0
0 0
90 51
105 98
58 0
0 73
0 0
0 0
0 0
12 0
0 0
98 0
100 0
96 0
0 50
0 159
0 0
0 0
0 0
87 76
0 0
0 0
0 0
48 11
123 0
0 0
0 64
0 0
0 0
103 0
0 12
0 0
0 0
217 0
0 0
0 105
0 0
0 0
0 57
0 0
0 0
0 0
67 120
11 0
0 0
0 0
0 0
0 0
0 0
48 0
0 0
0 0
0 0
0 5
0 0
0 0
3 0
39 0
0 0
0 0
0 0
0 0
0 0
0 0
0 0
0 0
89 53
0 0
75 0
0 0
0 0
0 50
0 0
0 0
0 0
0 0
28 0
0 0
0 0
0 179
0 0
0 0
0 0
0 101
0 45
0 0
0 0
0 0
0 0
0 0
0 0
0 51
0 0
0 0
0 0
0 48
0 0
0 63
0 57
0 0
0 31
0 85
0 0
0 0
0 0
0 0
47 0
112 0
0 0
0 0
0 0
0 0
0 86
0 0
0 0
0 31
82 0
0 0
0 0
0 0
0 0
46 0
0 0
0 0
0 0
0 0
0 0
0 0
0 0
0 0
0 85
0 0
0 0
0 0
0 0
0 0
0 85
0 0
0 0
0 0
0 100
0 82
0 0
0 0
0 2
0 0
0 0
0 0
0 0
0 0
0 0
70 0
27 0
0 0
0 0
77 0
0 0
0 61
0 0
0 53
0 0
0 0
0 0
0 56
0 0
0 0
0 0
0 0
0 0
0 0
0 0
0 0
0 0
0 2
0 0
0 0
0 0
0 0
0 0
0 63
0 103
0 0
0 0
0 0
0 0
0 0
0 87
0 0
0 0
0 0
0 51
0 0
6 145
0 0
0 0
0 95
42 0
0 59
0 0
0 0
0 0
0 0
0 58
47 0
47 45
0 0
0 0
0 0
0 65
0 0
0 0
0 0
22 0
0 0
0 0
0 0
0 0
0 0
0 0
0 0
0 0
0 47
0 0
0 0
0 0
41 0
0 0
0 0
0 0
0 0
0 1
0 0
0 0
0 0
0 114
0 151
0 0
0 0
0 198
0 0
0 55
0 0
0 0
0 0
0 0
0 75
0 0
0 0
34 0
0 0
0 0
0 0
0 56
0 0
66 0
11 0
0 0
0 74
0 0
0 0
0 0
0 0
0 0
0 0
0 0
0 57
0 0
0 0
65 0
0 0
0 0
0 0
0 17
0 0
0 0
115 31
0 0
94 0
0 0
0 64
0 0
0 0
0 0
0 0
0 0
0 0
0 0
0 0
0 0
0 0
68 0
0 0
0 0
0 0
0 0
0 0
0 0
0 0
0 0
0 0
0 0
0 0
0 0
0 0
0 64
0 0
0 0
71 90
0 0
0 0
0 0
0 0
0 53
0 0
0 0
0 0
0 56
0 0
0 0
0 0
52 47
0 0
26 0
46 0
1 0
0 0
0 0
0 0
0 0
0 0
0 0
0 0
0 0
0 0
0 0
0 0
0 0
0 0
0 0
0 0
0 0
0 0
0 0
0 0
0 0
0 0
30 0
0 0
0 0
0 70
22 0
0 0
0 0
0 0
0 43
36 0
0 0
0 0
0 0
0 0
0 0
0 0
0 0
0 0
0 0
0 0
69 0
30 0
53 0
19 0
0 0
0 0
0 31
0 93
0 0
0 0
0 0
0 0
0 0
0 0
0 0
0 0
0 0
0 0
0 0
0 0
0 0
0 0
0 86
0 96
41 0
0 66
0 0
0 0
0 43
90 0
0 0
0 0
0 0
0 0
0 0
0 0
0 0
0 0
0 70
0 0
0 0
0 0
0 0
0 0
0 0
16 20
0 0
0 0
0 0
0 0
86 0
0 0
0 0
0 0
0 0
0 3
0 0
0 0
0 0
0 0
0 0
0 91
0 0
0 0
0 0
0 85
0 0
0 48
0 0
0 0
0 0
76 0
8 0
0 0
0 0
30 0
0 52
0 0
0 0
78 0
0 0
0 0
0 0
0 0
0 0
0 0
0 0
0 1
0 0
0 0
0 0
0 0
0 87
0 65
0 0
0 75
0 0
0 0
0 0
0 0
0 0
0 0
0 0
0 46
0 96
0 0
0 0
15 39
0 42
0 0
0 0
0 89
0 0
0 0
0 0
0 0
0 54
0 95
0 73
0 0
0 0
0 0
0 0
0 0
0 0
0 0
50 0
0 0
0 0
49 0
0 0
66 0
0 0
0 0
0 0
0 0
0 0
0 91
0 0
0 0
0 0
0 54
0 0
0 0
0 0
0 0
0 0
90 0
0 52
0 0
10 80
0 0
0 36
0 0
0 0
0 79
37 27
0 0
0 0
0 0
0 0
0 0
0 0
0 0
0 0
0 0
0 0
0 0
0 0
0 0
0 105
0 0
0 0
0 0
0 0
0 0
0 0
0 0
0 26
0 0
65 0
0 0
0 91
90 0
0 0
0 0
48 0
137 0
0 0
52 0
0 70
0 0
0 0
0 0
0 0
0 0
0 0
0 0
0 0
0 0
0 0
0 0
0 0
0 0
0 0
0 0
0 1
66 0
0 73
0 0
0 19
0 0
0 0
0 0
69 0
0 0
0 0
0 0
0 0
0 0
0 0
0 0
0 0
0 85
0 0
0 0
0 0
0 82
0 0
0 31
0 0
0 16
0 0
0 0
107 0
0 0
45 0
46 0
0 0
0 0
0 0
0 0
0 0
0 0
0 0
0 0
0 0
0 0
85 0
0 0
0 0
35 48
18 0
0 0
0 0
0 0
0 0
0 0
0 0
93 0
0 0
0 0
0 0
0 0
0 0
0 0
0 0
0 70
0 0
0 0
0 0
74 0
0 0
75 0
0 71
0 0
0 43
0 0
0 0
0 0
0 0
31 0
0 0
85 0
0 0
0 0
0 0
0 70
0 0
0 0
89 0
0 0
41 62
0 0
0 0
66 0
0 0
0 0
0 0
0 0
0 0
0 0
0 0
0 0
0 0
0 0
0 0
0 0
0 0
0 0
0 0
0 43
0 0
0 0
0 0
0 0
0 0
0 0
0 0
0 0
49 0
0 0
0 0
0 0
0 0
0 0
0 0
0 0
0 0
0 0
0 0
0 0
0 0
0 0
0 0
0 0
0 0
0 0
0 0
0 0
0 0
90 0
0 0
0 0
0 0
0 0
0 0
0 28
0 0
0 0
0 0
0 0
113 33
0 22
0 0
84 0
0 0
0 0
0 0
0 63
0 0
0 0
0 0
0 65
93 0
33 0
40 0
0 0
0 0
0 0
40 0
0 0
0 0
0 0
0 0
0 0
167 0
0 0
0 0
0 0
0 0
0 0
39 91
0 0
0 0
0 0
0 0
0 0
0 0
0 0
0 0
0 0
0 0
0 0
0 0
0 0
0 0
25 0
0 0
0 0
0 0
0 0
0 0
0 63
0 72
0 118
0 0
0 0
0 0
0 0
0 0
0 0
0 0
0 0
0 0
94 0
0 0
0 0
0 0
0 0
49 0
0 0
0 0
0 0
0 0
0 11
0 0
0 0
0 48
0 0
0 0
0 0
0 0
0 0
0 0
0 0
0 0
0 0
0 0
0 0
0 27
0 0
0 0
0 0
0 13
0 88
0 0
0 0
0 0
0 92
0 46
0 0
0 0
0 0
0 0
0 0
0 0
0 0
0 0
0 0
0 0
0 0
0 0
0 88
0 0
0 0
0 0
0 0
0 0
0 0
86 76
0 63
0 65
0 0
0 0
0 0
0 0
0 0
0 0
0 0
0 0
0 0
0 0
0 0
0 21
0 0
0 0
0 0
0 0
60 0
0 64
0 0
0 0
0 96
0 0
0 0
0 81
0 0
0 0
0 0
0 0
0 0
0 0
0 190
0 0
0 0
0 0
0 0
0 70
0 0
0 0
0 92
0 0
0 0
0 0
105 78
0 0
0 0
0 0
0 0
0 0
0 0
0 0
0 0
0 40
0 0
0 0
0 0
0 0
0 0
0 0
46 0
0 0
0 0
0 35
0 0
0 0
0 0
0 0
34 0
0 0
0 0
0 34
0 0
0 0
0 0
93 0
0 0
0 0
0 0
0 0
0 0
0 0
0 0
0 0
0 0
0 0
0 24
0 0
0 0
0 0
0 0
0 0
0 0
0 76
0 85
0 0
0 0
0 13
0 24
0 0
0 0
0 0
0 0
0 0
0 0
0 0
0 32
0 0
0 0
0 0
0 0
0 103
83 0
0 52
1 0
0 0
0 54
0 0
0 0
0 0
0 0
0 0
64 0
0 0
0 0
0 0
0 0
0 0
0 120
0 0
24 0
0 0
0 80
0 0
0 0
0 171
139 0
0 0
0 0
0 0
0 4
0 0
0 0
0 0
0 0
0 31
0 0
0 0
0 0
0 53
0 0
0 0
0 0
0 0
0 0
0 0
0 0
0 0
0 0
0 0
0 0
0 97
0 0
0 0
0 0
0 0
0 0
0 29
96 0
0 0
0 0
0 0
21 0
0 0
0 0
0 0
0 0
0 99
0 0
0 0
0 0
0 0
33 0
0 0
0 0
0 0
0 0
0 60
0 0
0 0
0 0
0 0
0 0
0 0
0 0
0 46
0 0
0 0
37 0
0 0
0 0
0 0
0 0
0 84
0 0
0 49
0 22
0 0
0 0
0 0
141 0
65 0
0 0
0 0
0 0
100 0
0 66
0 0
0 0
0 0
0 0
0 0
0 0
0 58
0 0
0 0
0 0
0 71
0 0
0 37
70 0
0 0
0 0
0 0
0 0
0 0
0 0
15 0
0 0
0 0
0 0
0 44
0 0
0 0
0 0
0 0
0 0
0 0
0 0
0 0
0 0
0 0
0 0
0 0
0 0
0 0
0 0
0 2
0 0
0 18
0 0
0 0
0 0
0 0
0 32
0 0
0 0
0 0
0 0
0 0
0 0
0 0
20 0
0 0
0 0
1 1
0 0
0 0
0 0
0 0
0 0
7 0
0 0
0 0
70 0
0 0
0 0
0 0
0 0
0 165
0 0
0 0
47 0
0 0
0 0
0 0
0 0
0 27
0 0
0 0
0 0
0 0
0 0
0 0
0 70
0 0
0 0
0 0
0 0
0 0
0 0
0 0
0 0
0 0
0 0
0 0
0 0
0 41
0 0
0 0
57 0
0 0
0 0
0 39
0 0
0 0
0 0
0 0
0 0
0 21
0 0
0 0
0 0
0 0
0 0
0 0
0 5
69 0
0 0
0 0
0 0
0 0
0 0
0 0
0 26
0 0
0 0
0 0
0 0
82 0
0 0
0 0
55 0
0 168
0 0
0 0
0 0
0 0
0 0
0 0
0 0
0 0
0 0
0 0
0 0
0 0
42 0
0 0
0 0
0 0
0 45
0 0
0 0
0 0
0 0
0 0
0 0
0 0
0 0
0 0
0 0
0 0
0 0
0 1
0 0
0 0
0 0
0 0
0 0
0 0
0 0
0 0
0 0
0 0
0 0
0 0
0 0
0 0
0 0
0 0
0 0
0 0
0 0
0 0
0 0
0 97
96 0
0 0
0 0
0 0
0 0
0 0
0 0
21 0
0 0
9 0
0 0
0 0
0 0
0 57
0 0
0 0
0 0
0 0
0 0
62 0
0 0
0 0
0 0
0 0
0 0
0 34
0 0
0 0
0 0
88 0
0 0
82 0
0 0
0 0
0 0
0 35
0 0
0 0
62 53
0 0
0 0
0 0
0 70
0 0
0 0
0 26
0 0
58 0
0 0
0 0
0 0
0 0
0 0
0 0
0 0
0 0
0 0
0 0
0 0
0 0
0 0
0 0
0 0
0 3
0 0
0 0
0 0
0 0
0 0
0 0
0 0
0 0
0 3
0 0
0 0
0 0
0 0
28 0
0 23
0 0
0 0
0 5
31 26
0 0
0 0
0 7
96 0
0 0
0 0
0 2
0 202
2 0
0 0
0 0
0 37
36 33
0 0
0 0
51 0
35 0
5 1
47 0
0 0
0 0
1 0
0 0
148 68
0 0
0 0
0 0
0 0
0 0
0 0
0 0
0 0
0 0
0 37
0 0
0 0
45 0
0 0
0 0
0 0
29 0
0 0
0 0
0 0
0 1
0 47
0 28
0 59
0 28
0 0
0 0
0 0
0 0
0 0
0 0
0 0
0 0
0 2
0 0
0 0
94 0
0 0
0 0
0 0
0 0
0 0
77 55
0 0
0 0
0 0
0 0
0 54
89 0
0 0
0 0
0 0
0 1
0 0
0 0
0 1
82 78
89 43
105 0
0 53
0 0
0 1
0 1
0 58
44 0
0 0
38 1
0 79
0 1
27 21
0 0
0 1
0 1
0 0
0 1
0 0
0 0
0 0
0 31
86 0
0 0
0 1
54 0
0 0
0 0
0 0
0 1
0 0
0 0
0 0
1 0
0 0
0 0
0 0
0 1
0 0
0 0
0 1
0 1
0 0
0 0
0 0
0 0
56 0
48 0
0 0
0 0
0 0
0 1
0 0
0 0
118 0
26 0
0 0
156 0
0 0
0 0
77 0
0 0
1 0
0 0
0 0
59 0
0 19
0 127
0 51
0 0
0 0
0 0
0 0
0 0
0 0
58 0
0 49
0 0
112 0
59 62
0 0
95 0
44 5
0 0
109 0
0 0
0 0
46 0
0 0
0 87
54 0
0 0
0 0
44 0
0 38
0 63
73 0
0 0
0 0
0 0
34 0
0 0
0 0
0 0
56 44
0 0
0 0
0 0
0 0
0 80
0 25
0 30
130 34
0 0
0 73
0 0
0 0
30 0
0 0
0 0
180 0
0 0
76 0
0 91
0 0
0 0
0 0
0 0
0 0
0 1
0 0
0 0
0 0
0 1
0 137
0 0
42 0
0 53
0 0
96 0
0 0
81 0
0 0
0 0
0 42
117 35
46 0
135 95
0 0
0 0
44 0
0 0
0 0
1 0
0 0
82 0
0 50
0 0
102 2
0 0
0 0
0 0
0 305
0 0
32 0
0 0
0 0
99 54
99 0
0 28
0 0
0 0
0 171
0 89
33 0
0 15
45 54
94 64
0 0
0 0
17 0
0 52
0 0
0 0
0 68
0 33
0 43
0 122
0 0
9 84
0 0
37 0
0 0
60 0
0 1
0 0
0 56
0 186
122 0
0 0
11 0
150 0
24 81
0 79
0 0
16 0
74 128
0 19
0 0
0 0
0 0
0 0
0 40
0 0
0 0
6 22
0 1
0 68
0 0
24 0
0 0
53 70
0 1
29 0
0 0
62 0
0 0
1 45
0 175
0 159
0 0
0 34
0 0
0 0
0 101
0 0
0 70
37 0
0 0
70 0
160 186
0 0
0 0
0 0
0 118
0 47
0 0
84 0
0 0
0 0
0 0
0 0
0 0
0 0
0 0
67 0
0 25
0 0
79 0
0 73
110 0
42 0
0 83
0 0
0 0
0 0
0 40
31 0
0 34
0 0
25 0
0 87
0 78
0 21
0 171
0 0
0 0
22 0
82 0
0 0
0 0
0 0
0 47
0 0
0 0
0 0
0 27
0 0
0 0
36 47
0 0
0 0
34 0
0 44
0 0
0 0
0 86
0 0
0 0
33 0
0 0
0 0
0 0
0 0
0 0
0 47
0 86
0 0
0 21
0 0
23 59
72 89
0 0
0 0
0 0
0 0
0 0
0 73
0 0
0 0
0 0
0 33
0 0
0 0
0 0
0 0
0 0
0 0
0 0
0 0
0 0
0 63
0 0
0 0
0 31
0 0
0 0
0 0
0 0
0 0
0 0
0 0
0 0
0 0
0 0
0 38
0 0
0 0
0 0
32 0
0 0
0 0
0 0
0 0
0 0
96 0
0 0
32 0
0 0
0 0
0 0
0 0
0 0
0 0
0 0
0 0
0 0
0 0
0 0
0 0
0 0
0 0
66 0
67 0
0 0
0 0
0 0
0 0
0 0
0 0
0 0
0 0
0 0
0 0
0 0
0 0
0 0
0 0
0 0
83 0
0 53
0 0
0 0
0 0
0 0
0 0
0 0
1 0
0 0
0 0
0 0
0 0
0 0
0 0
0 48
0 0
0 0
0 0
0 34
0 16
0 0
0 0
0 0
0 0
0 0
10 0
0 0
0 0
0 0
0 0
0 0
0 0
0 0
0 0
0 0
99 0
0 0
0 0
0 0
40 0
0 85
46 0
0 0
80 0
0 0
0 0
0 0
0 0
0 0
0 0
0 0
0 0
0 0
76 0
0 0
0 0
0 95
0 0
0 0
0 0
0 27
0 59
0 70
0 0
0 0
0 0
0 0
0 0
0 0
0 0
0 0
0 0
0 0
0 0
171 0
0 0
0 0
0 0
0 0
0 0
0 0
37 0
0 32
0 0
0 0
0 0
0 0
0 44
0 0
0 0
0 0
0 0
0 0
0 0
0 0
0 0
0 0
0 0
0 0
0 0
0 0
0 0
36 0
0 73
0 0
0 0
0 0
0 0
47 0
0 0
0 0
0 0
0 0
100 0
0 0
0 0
0 0
0 0
91 0
0 0
0 0
0 0
0 0
0 0
0 0
0 0
132 0
0 0
0 0
0 0
0 0
0 0
2 0
0 0
0 0
0 0
0 0
0 0
44 0
0 0
0 0
0 0
0 0
0 0
0 0
2 46
0 0
0 0
0 0
0 0
0 0
0 0
0 0
0 0
0 75
0 0
0 0
0 94
0 86
0 0
0 0
0 0
0 0
0 0
0 83
0 0
63 0
53 0
0 0
54 0
0 0
31 0
0 0
0 0
0 0
0 0
0 0
0 0
0 0
0 40
0 0
0 0
93 0
0 0
0 0
0 0
0 0
0 0
0 0
0 0
0 0
0 81
0 0
0 0
0 0
0 0
30 0
0 0
0 0
0 0
0 26
0 51
0 0
0 0
0 0
0 0
0 0
0 0
0 0
0 0
0 0
0 74
0 0
0 0
0 0
0 0
0 0
0 0
0 0
0 0
0 0
0 0
0 0
0 0
0 0
0 0
0 0
0 0
0 0
0 0
0 0
0 0
0 0
0 0
0 0
0 0
0 0
0 0
0 0
0 0
0 0
0 0
0 0
0 0
0 86
0 0
0 0
0 0
0 0
0 0
0 0
0 0
0 0
36 0
0 0
0 0
0 0
0 0
38 0
0 0
0 0
0 0
0 0
0 0
0 0
0 0
0 0
0 0
0 0
0 0
0 0
0 0
0 0
0 0
0 0
0 0
0 0
0 0
0 0
82 0
0 0
0 0
0 0
0 0
0 0
0 0
20 0
0 0
0 0
0 0
0 0
66 0
0 0
0 63
0 0
0 0
0 0
0 0
0 0
0 0
0 0
0 0
0 0
0 0
0 0
0 0
0 0
0 0
0 0
0 0
0 0
0 0
0 0
0 0
0 0
0 0
0 0
0 0
0 0
0 0
0 0
0 0
0 0
0 0
0 0
0 0
0 0
0 82
0 0
0 10
0 0
0 0
0 0
0 0
0 0
0 0
0 0
0 0
0 0
0 0
0 0
0 0
0 0
0 0
0 0
0 0
0 0
0 0
0 0
0 0
0 0
0 0
0 0
0 0
0 0
0 0
0 0
0 0
101 0
0 0
0 0
0 0
0 0
0 47
0 0
0 0
0 0
0 0
0 0
0 0
0 0
0 0
0 0
0 0
0 0
0 0
0 0
0 0
0 0
0 0
0 0
25 0
0 1
0 26
0 0
0 0
0 0
0 0
0 0
0 0
0 0
0 0
0 0
0 0
0 20
0 0
0 0
0 0
93 0
0 0
0 0
0 0
0 0
0 45
0 0
0 0
68 0
0 0
0 0
0 0
35 0
0 0
0 39
0 0
0 0
0 66
0 0
0 0
0 18
0 0
0 0
79 0
0 0
0 0
0 0
0 0
0 0
0 52
0 0
0 0
0 0
0 0
0 0
0 0
0 0
0 0
0 0
0 0
0 0
0 0
0 0
0 0
0 63
0 0
0 0
0 0
0 0
0 0
0 0
0 0
0 0
0 0
74 0
0 0
0 0
0 0
0 0
0 0
0 0
0 0
0 0
0 0
0 0
72 0
0 0
0 0
0 0
0 0
0 0
0 0
31 0
0 0
0 0
0 0
0 0
101 0
0 0
0 0
0 0
0 0
0 0
0 0
0 0
0 0
0 0
0 0
0 0
0 0
0 0
0 0
0 0
0 0
0 0
0 0
0 0
0 37
0 0
0 0
0 0
0 0
0 0
43 0
0 0
0 0
0 0
0 0
0 0
0 0
0 0
0 0
0 0
15 0
0 0
0 0
0 0
0 0
0 0
0 0
0 0
0 0
0 15
0 0
0 0
0 0
0 0
0 0
0 0
0 0
0 86
0 0
0 58
0 0
42 0
0 0
0 0
0 0
0 0
0 0
0 0
0 0
32 0
0 0
0 0
0 0
21 0
0 0
0 0
0 0
88 38
0 0
0 0
0 0
0 0
0 0
0 0
0 0
0 0
0 0
0 0
0 0
0 0
0 0
1 0
0 0
0 0
0 0
0 0
29 0
0 0
0 0
0 0
0 1
0 0
0 68
0 0
0 0
0 0
0 56
0 0
0 0
0 0
0 0
1 0
0 0
0 0
0 0
0 0
0 0
0 0
0 0
0 0
0 0
45 0
0 0
0 0
0 0
1 0
0 0
0 0
0 0
0 0
0 0
0 0
0 0
0 0
0 0
0 0
0 0
0 0
0 44
1 0
2 0
5 0
8 0
0 0
0 0
1 0
0 0
0 0
0 0
0 0
0 0
0 0
1 0
0 0
2 0
63 97
1 0
0 0
0 0
1 47
0 88
1 0
0 0
0 0
0 0
0 0
1 0
0 0
0 0
92 0
2 0
0 0
1 0
0 0
0 0
189 0
0 0
70 0
1 0
0 0
1 0
0 0
1 0
0 0
1 0
1 0
0 0
0 0
0 0
2 0
1 0
0 0
0 0
0 0
0 0
0 0
42 0
1 0
1 0
1 0
1 0
1 0
0 0
1 0
1 0
1 0
0 0
0 0
0 0
70 0
0 0
0 0
2 0
0 0
1 0
1 0
2 0
1 0
1 0
1 0
0 0
1 0
1 0
1 0
0 0
74 0
0 0
1 0
1 0
1 0
2 58
2 0
18 0
47 0
0 0
9 0
2 0
0 0
1 0
0 0
0 0
0 0
0 0
1 0
0 0
0 0
0 0
2 0
0 0
11 0
1 0
1 0
0 0
1 0
20 0
1 0
2 0
2 0
0 0
0 0
0 0
16 0
0 0
0 0
1 0
0 0
1 0
1 0
0 0
0 0
1 0
1 0
0 0
0 0
18 0
0 0
1 0
1 0
0 0
1 0
1 0
0 0
0 0
0 0
0 0
2 0
1 0
0 0
1 0
3 0
0 0
1 0
0 0
1 0
62 0
1 0
1 0
0 0
1 0
0 0
0 0
1 0
0 0
0 0
1 0
1 0
1 0
1 0
0 0
0 0
0 0
0 0
0 0
1 41
48 1
1 0
1 0
70 0
1 30
0 0
0 0
56 0
0 0
0 0
1 0
0 0
0 0
0 0
0 0
0 0
0 0
0 0
0 0
0 0
0 0
0 0
0 0
0 0
0 0
1 0
0 0
0 0
0 0
0 0
0 0
0 0
0 0
0 0
0 0
0 0
0 0
0 44
0 0
0 0
0 0
0 0
0 0
0 0
0 0
0 0
0 0
0 0
0 0
0 0
1 0
0 0
0 0
0 0
0 0
0 0
0 0
0 0
0 0
0 0
0 0
0 0
0 0
0 89
0 0
0 0
0 0
0 0
0 0
0 0
0 0
0 0
0 0
0 0
0 0
0 51
0 0
0 0
0 0
0 41
0 0
0 0
0 0
0 0
0 0
0 0
0 0
0 0
0 0
0 0
0 111
83 0
0 0
0 0
0 0
0 0
0 0
0 0
0 0
0 0
0 0
0 0
0 0
0 0
0 0
0 0
0 0
0 0
0 0
0 0
0 0
0 0
0 0
0 0
0 0
0 0
0 0
0 0
0 76
0 0
0 0
0 115
0 0
0 0
0 0
0 0
0 0
0 0
0 0
0 0
0 0
0 0
0 0
0 0
0 0
11 0
0 0
0 0
0 0
0 0
0 0
0 0
0 0
0 95
0 0
0 0
0 0
0 0
0 0
0 0
0 0
44 0
0 0
0 0
0 0
0 0
0 0
0 0
0 0
0 0
0 0
0 0
0 0
0 0
0 0
0 0
0 0
0 0
0 0
0 0
0 0
0 0
0 0
0 0
0 0
0 0
0 0
0 0
0 0
0 0
0 0
0 0
0 0
0 0
0 0
0 0
0 0
0 0
0 0
34 0
0 0
0 0
0 0
0 84
0 41
0 86
0 0
0 0
0 0
0 0
0 0
0 0
0 0
0 0
0 0
0 0
0 0
0 0
0 0
0 0
44 0
0 0
0 0
0 0
0 0
0 0
0 0
0 0
0 92
0 0
0 0
0 0
0 0
0 0
0 0
0 0
0 48
0 0
0 0
0 0
0 0
0 0
0 0
0 21
0 0
0 0
0 0
0 0
0 0
0 0
18 0
0 0
0 0
0 0
0 0
0 0
0 0
0 0
0 0
0 0
0 0
0 0
0 0
0 0
0 0
0 0
0 0
46 0
0 0
34 0
0 0
0 0
47 0
57 0
0 0
0 0
0 0
0 0
0 0
24 0
0 0
20 0
0 0
0 0
0 0
0 0
0 70
0 0
0 0
0 0
0 0
0 0
0 0
0 0
0 0
0 0
0 0
0 0
21 0
0 0
0 0
0 0
0 0
0 0
0 0
0 0
0 0
0 0
0 0
0 0
84 0
0 0
0 0
0 0
0 0
0 0
0 0
0 0
0 0
0 0
0 0
0 0
0 0
0 0
0 0
0 0
0 0
0 0
0 0
0 0
72 0
0 0
0 0
0 0
0 0
35 0
0 0
0 0
0 0
0 0
0 0
0 0
0 0
0 0
0 0
0 41
0 0
0 0
0 0
0 0
0 0
99 0
0 0
0 0
0 0
0 0
0 0
0 0
0 0
34 0
0 56
0 0
0 0
0 0
0 0
0 0
231 0
0 21
0 76
0 0
0 0
94 0
0 0
0 0
0 0
0 0
0 0
0 0
1 0
0 0
0 0
61 0
0 77
0 0
0 0
0 0
0 0
0 1
0 0
0 0
0 0
0 0
0 0
0 0
0 0
0 103
0 0
0 0
0 0
0 0
0 0
0 0
0 0
0 0
0 42
0 0
0 0
0 0
0 0
0 0
0 0
0 0
0 0
0 0
0 0
0 0
108 0
26 0
0 91
0 0
0 0
85 0
75 0
0 0
0 0
0 0
0 0
93 0
0 0
0 0
0 0
0 0
0 0
161 0
0 0
0 0
0 0
0 0
0 0
40 82
40 79
156 24
0 0
0 0
0 0
0 0
0 0
0 0
31 0
0 0
0 0
0 0
0 0
0 0
0 0
0 0
0 0
0 0
0 0
0 0
0 81
0 0
0 0
0 0
84 0
0 0
0 0
0 0
0 0
0 0
0 0
0 0
0 0
0 0
0 0
0 0
0 0
0 0
0 0
0 0
0 0
0 0
0 0
0 40
0 0
0 0
0 0
0 0
0 0
0 0
0 103
86 0
0 0
56 0
0 0
0 0
0 0
0 0
0 0
0 0
0 0
0 0
0 0
0 0
0 0
0 4
0 34
53 0
0 0
0 0
0 0
0 0
0 0
0 0
0 0
0 0
0 1
0 0
0 0
61 0
0 0
0 0
0 0
0 0
0 0
0 0
0 0
0 0
0 0
0 0
0 0
0 0
0 48
0 0
0 0
0 0
0 0
0 0
0 0
80 0
0 0
0 0
0 0
56 6
0 48
0 0
0 0
0 0
0 0
0 0
0 0
0 0
0 0
0 0
0 0
0 0
0 0
0 0
0 0
0 0
0 0
0 0
0 0
0 0
0 0
0 0
83 0
0 0
0 0
0 0
0 0
0 0
0 0
0 0
0 0
0 0
0 0
0 67
61 0
0 0
0 0
0 0
0 0
0 0
0 0
0 0
0 0
0 0
0 0
0 0
0 0
0 0
0 0
0 0
0 0
0 0
0 0
0 0
0 0
0 0
0 0
0 33
39 0
0 0
0 0
0 0
0 0
0 0
0 0
0 0
0 0
0 0
0 0
0 0
0 54
0 0
0 0
0 0
0 0
0 0
0 0
0 0
0 0
0 0
0 0
0 0
0 0
0 0
0 0
0 0
0 0
0 0
0 0
0 0
0 0
0 0
0 0
0 0
0 25
0 0
0 86
0 0
0 0
0 0
0 0
0 0
0 0
0 0
0 0
0 0
78 0
0 0
0 0
0 0
0 0
0 0
0 0
0 45
0 0
0 0
0 53
0 0
0 0
0 0
0 0
0 0
0 0
0 0
0 0
0 0
0 0
0 0
0 0
0 0
0 0
0 22
0 0
0 0
0 0
0 0
0 0
0 0
0 0
0 0
0 0
0 0
0 0
0 3
0 0
0 0
0 0
0 0
0 0
0 0
0 0
0 0
0 0
0 0
0 0
0 0
0 0
0 0
0 0
0 0
0 0
0 0
0 0
0 0
0 0
0 0
0 0
0 0
0 0
0 0
0 0
0 0
0 0
0 0
0 0
0 0
0 0
0 0
0 0
0 0
0 0
0 0
0 13
0 0
0 0
0 0
0 0
0 0
0 0
0 0
0 0
0 0
0 0
0 0
0 0
0 0
0 0
0 0
0 0
0 0
0 0
0 0
0 0
0 0
0 0
0 0
0 0
0 0
0 0
0 0
0 0
0 0
0 0
0 0
0 0
0 0
0 0
0 0
0 0
0 0
0 0
0 0
0 0
0 0
0 0
0 0
0 0
0 0
0 0
0 0
0 0
0 10
0 0
0 55
0 0
0 0
0 0
0 0
0 0
0 0
0 0
0 0
0 0
0 0
0 0
0 0
0 0
0 0
0 0
0 0
0 0
0 0
0 0
0 0
0 0
0 0
0 0
0 0
0 0
0 0
0 0
0 0
0 0
0 0
0 0
0 0
0 0
0 0
0 0
0 0
0 0
0 0
0 0
0 29
0 0
0 0
0 0
0 0
0 0
0 0
0 0
0 0
0 0
0 0
0 0
0 0
0 0
0 0
0 0
0 0
0 0
0 0
0 0
0 0
38 0
0 28
0 0
0 0
0 0
0 0
0 0
0 0
0 0
0 0
0 0
0 0
0 0
0 0
0 0
0 0
0 0
0 0
0 0
0 0
0 0
0 0
0 0
0 0
0 0
0 0
0 0
0 0
0 0
0 0
0 0
64 0
0 0
0 0
0 0
0 0
0 0
0 0
0 0
0 0
0 0
0 0
0 0
0 0
0 0
0 0
0 0
0 0
0 0
0 0
0 0
0 0
0 0
0 0
0 0
0 0
0 0
0 0
0 0
0 0
0 0
0 40
0 0
0 0
28 0
0 0
0 0
0 0
4 0
54 0
0 0
0 0
0 0
0 0
0 0
0 0
0 0
0 0
0 0
0 0
0 0
0 0
0 0
0 0
0 0
0 60
0 48
0 50
0 0
0 0
0 0
0 0
0 0
0 0
0 0
0 0
0 0
0 0
0 0
0 0
0 0
0 0
0 0
0 77
0 0
0 0
27 0
0 0
0 0
0 0
0 0
0 0
0 0
0 0
0 49
0 0
0 0
0 0
0 0
0 0
0 0
0 0
0 0
0 0
0 0
0 0
0 12
0 0
0 0
0 0
0 0
0 0
0 0
0 0
0 0
0 34
0 0
0 0
78 0
0 0
0 0
0 0
0 0
0 0
0 0
0 0
0 0
0 0
0 0
0 0
0 0
0 0
0 0
0 0
0 0
0 0
0 0
0 0
0 0
0 0
0 0
89 0
0 0
0 0
0 0
0 0
0 0
0 0
0 0
0 0
0 0
0 0
0 21
0 0
0 0
0 0
0 0
0 0
0 0
0 0
0 0
0 0
0 0
0 0
0 0
0 0
0 0
0 0
0 0
0 0
0 0
0 0
1 0
0 0
0 0
0 0
0 0
0 0
0 0
0 0
67 0
0 0
0 0
1 0
0 0
0 0
0 0
0 0
0 0
0 0
0 0
0 0
0 0
29 0
0 0
0 0
0 0
0 0
0 0
0 0
0 0
0 0
0 0
0 0
0 0
0 0
0 0
0 0
0 0
0 0
0 0
0 82
0 0
0 0
0 0
0 0
0 0
0 0
0 0
0 0
0 0
1 0
0 0
0 0
0 0
0 0
0 0
0 40
0 0
0 0
0 0
0 0
0 0
0 0
0 0
0 0
0 0
0 0
0 0
0 0
0 0
0 0
0 0
0 80
0 0
0 0
0 0
0 0
0 0
0 0
0 0
0 0
0 0
0 0
0 0
0 0
0 55
0 0
0 0
0 0
0 0
0 0
0 0
0 0
1 0
0 0
0 0
1 0
0 0
0 0
0 30
0 0
4 0
0 0
0 0
0 0
0 0
0 0
0 0
0 0
0 0
0 0
0 0
0 0
0 0
0 0
0 0
0 0
0 0
0 0
0 0
0 0
0 0
0 0
0 0
0 0
0 0
0 76
0 0
0 0
0 0
0 0
0 0
0 0
0 0
77 0
0 0
0 0
0 0
0 0
0 0
1 0
0 0
0 53
0 71
0 0
0 0
0 0
0 0
0 0
0 0
0 0
0 0
0 0
0 0
0 0
0 0
0 0
0 0
0 0
0 0
0 0
0 0
0 0
0 0
0 71
0 0
0 0
0 0
0 0
0 0
0 0
0 0
0 0
117 0
0 0
0 0
0 0
0 0
0 0
0 95
0 0
0 0
0 0
78 0
0 0
0 0
0 0
0 0
79 0
0 0
0 0
0 0
0 0
0 0
100 0
0 0
0 0
0 0
0 0
0 0
0 0
0 0
0 0
0 0
0 0
0 0
0 0
0 0
0 0
0 0
0 0
0 0
102 0
0 0
0 0
0 0
0 0
0 0
0 0
0 0
0 0
0 0
0 0
0 0
0 0
0 0
0 0
52 0
0 0
0 0
0 0
0 0
0 0
0 0
0 0
0 0
0 0
0 0
0 0
84 0
0 0
0 21
0 0
0 0
0 0
0 0
0 0
0 0
0 0
0 0
0 0
0 0
0 0
0 0
0 0
0 0
82 0
0 0
37 0
0 0
0 1
0 0
0 0
0 0
0 0
0 0
0 0
128 0
0 0
0 0
0 0
0 0
0 0
0 0
0 0
0 0
0 0
0 0
0 0
0 0
0 0
0 0
0 0
0 0
0 0
0 0
0 0
0 0
0 0
0 0
0 0
0 0
0 0
47 0
0 0
0 0
0 0
0 0
0 0
0 44
0 0
0 0
0 0
0 0
0 0
0 0
0 0
0 0
0 0
0 0
0 0
97 0
0 0
0 0
0 0
0 0
0 0
58 0
0 0
0 0
0 0
0 0
0 0
0 0
0 23
0 12
0 0
0 0
0 0
0 0
0 0
0 0
0 0
0 0
0 24
0 0
0 0
0 0
0 0
0 0
0 0
0 0
0 0
0 0
0 0
0 0
0 0
0 0
0 0
0 0
0 0
0 0
0 0
0 0
0 0
0 0
0 0
0 0
0 0
0 0
0 0
0 0
0 0
0 0
0 0
0 0
0 0
0 0
0 0
0 0
0 0
0 0
0 0
0 0
0 0
0 0
0 0
0 0
0 0
0 0
0 0
0 0
0 0
0 0
0 0
0 0
0 0
0 0
0 0
0 0
0 0
0 0
0 0
0 0
0 0
0 0
0 0
0 0
1 0
0 0
0 0
0 57
0 0
0 0
0 0
0 0
0 0
0 0
0 0
0 0
0 0
0 0
0 0
0 0
0 0
0 0
0 0
0 0
0 0
0 0
39 0
0 0
0 0
0 0
0 0
0 0
0 0
0 0
0 0
0 0
0 0
0 0
0 0
0 0
0 0
0 0
0 0
0 0
0 0
0 0
0 0
0 0
0 0
0 0
0 0
0 0
0 23
0 0
0 0
0 0
0 0
0 0
0 0
0 0
0 0
0 0
0 0
0 0
0 0
0 0
0 0
0 0
0 0
0 0
0 0
0 0
0 0
0 0
0 0
0 0
0 0
0 0
0 39
0 0
0 0
0 0
0 0
0 0
0 0
0 0
0 0
0 0
0 0
0 0
0 0
0 0
0 0
0 0
0 0
82 0
0 0
0 0
0 0
0 0
0 0
0 0
0 0
0 0
0 0
0 0
0 0
0 0
0 0
0 0
0 0
0 0
0 0
0 0
0 0
0 0
0 0
0 0
0 0
0 0
0 0
0 0
0 0
0 0
0 0
0 0
0 0
0 0
0 0
0 0
0 0
0 0
0 0
0 0
0 0
0 0
0 0
0 0
0 0
0 0
0 0
0 0
0 0
0 0
0 0
0 0
0 0
0 0
0 0
0 0
0 29
0 0
0 0
0 0
0 0
0 0
0 0
0 0
0 0
0 0
0 0
0 0
0 15
0 0
0 0
0 0
0 0
0 0
0 0
0 0
0 0
0 0
0 0
0 0
0 0
0 0
0 0
0 90
0 0
0 0
0 0
0 0
0 0
0 0
33 84
0 0
0 0
0 0
0 0
0 0
0 0
0 0
0 0
0 0
0 0
0 0
0 0
0 0
0 0
0 0
0 0
0 0
0 0
0 0
0 0
0 0
0 0
0 0
0 0
0 0
0 0
0 0
0 0
0 0
0 0
0 0
0 0
0 53
0 0
0 59
0 0
0 0
0 0
0 0
0 0
0 0
0 0
0 0
0 0
0 0
0 81
0 0
0 0
0 0
0 0
0 0
0 0
0 0
0 0
0 0
0 0
0 0
0 0
73 0
0 0
0 0
0 0
0 0
0 0
0 0
0 0
0 0
0 0
0 0
0 0
0 0
0 0
80 0
0 0
0 0
0 0
0 0
0 0
0 0
0 0
0 0
0 0
0 0
0 0
0 0
0 0
0 0
0 0
0 0
0 0
0 0
0 0
0 0
0 0
0 0
0 0
0 0
0 0
90 0
0 0
0 0
0 0
52 0
0 0
0 0
0 0
0 0
0 0
0 0
0 0
0 0
0 0
0 0
0 0
0 0
0 0
0 0
0 0
0 0
0 0
0 0
0 0
0 0
0 0
0 0
0 0
0 0
0 0
0 0
0 0
0 0
0 0
0 0
0 0
0 0
0 0
0 0
0 0
0 0
0 0
0 0
0 79
0 0
0 0
0 0
0 0
0 0
0 0
0 0
0 0
0 0
0 0
0 0
0 0
0 0
0 0
0 0
0 0
0 0
0 0
0 0
0 0
0 57
0 0
0 4
0 0
0 81
0 0
0 0
0 0
0 0
0 0
0 0
0 0
0 0
82 0
0 22
0 0
0 0
0 0
0 0
0 27
0 0
0 20
41 0
0 0
0 0
0 0
0 24
0 0
0 0
0 0
0 0
0 53
0 0
0 0
0 0
0 0
0 0
0 0
0 0
0 0
0 0
0 0
0 0
0 0
0 0
0 0
0 0
0 0
0 0
0 0
0 0
0 0
0 0
0 0
0 42
9 0
0 0
0 0
0 0
0 0
0 0
0 0
0 0
0 0
0 0
0 0
0 0
0 0
55 89
0 0
0 20
0 0
0 68
0 0
0 0
0 0
0 0
0 0
94 0
0 0
0 0
0 0
0 0
0 0
0 0
0 0
0 0
0 0
0 0
0 0
0 0
0 0
0 0
0 0
0 0
0 0
0 0
0 0
0 0
0 0
0 0
0 0
0 0
0 0
0 0
0 0
0 0
0 0
0 0
0 0
0 0
0 0
0 0
1 0
0 0
0 0
0 0
0 0
0 0
91 0
0 0
0 0
0 0
0 0
0 0
0 0
0 0
0 0
0 0
0 0
88 0
0 0
0 0
0 0
0 0
0 0
0 0
0 0
0 0
0 14
0 0
0 0
0 0
0 20
0 0
0 0
8 0
0 0
0 0
0 0
0 0
0 0
0 0
0 0
0 0
0 0
0 0
0 0
0 0
0 0
0 0
0 0
0 0
0 0
0 0
0 0
0 0
0 0
26 0
0 0
67 0
0 0
0 0
0 0
0 0
0 0
0 0
0 0
0 0
0 0
0 0
0 0
0 0
0 0
0 0
0 0
0 0
0 0
0 0
0 0
0 0
0 0
0 0
0 0
0 0
0 0
0 0
0 0
0 0
0 0
0 0
0 0
0 0
0 0
0 0
0 0
0 0
0 0
0 0
1 0
0 0
0 69
0 0
0 0
0 0
0 0
0 0
0 0
0 0
0 0
0 0
0 0
0 0
0 0
0 0
0 0
0 0
0 0
0 0
0 0
0 0
0 0
0 0
0 0
0 74
0 0
0 0
0 0
0 0
0 0
0 0
0 0
0 0
0 0
79 0
0 0
0 0
0 0
0 0
0 0
0 0
0 0
0 0
81 0
0 0
0 0
0 0
0 0
0 0
0 0
0 0
0 0
0 0
9 0
0 0
0 0
0 0
0 0
60 0
0 0
0 0
0 0
64 0
0 0
0 0
0 0
0 0
0 0
0 0
0 0
0 0
0 0
0 0
0 0
0 0
0 0
0 0
0 0
59 28
0 0
0 0
0 0
0 0
0 60
0 0
0 0
0 0
0 0
0 0
0 0
0 0
0 0
0 0
0 0
0 0
0 0
0 0
92 0
0 0
0 0
0 0
0 0
0 0
0 0
0 0
0 0
0 0
0 0
0 0
0 0
0 0
0 0
0 0
0 0
0 0
0 0
0 0
0 0
0 0
0 0
0 0
0 13
0 0
0 0
0 0
0 0
0 0
0 0
0 0
0 0
0 0
0 0
0 0
0 0
0 0
0 0
0 0
0 0
0 0
0 0
0 0
0 0
0 0
0 0
0 0
0 0
0 0
0 0
0 0
0 0
0 0
0 0
0 0
0 0
0 0
0 0
0 0
0 0
0 0
0 0
0 0
0 0
0 0
0 0
0 0
42 0
0 0
0 0
0 0
0 0
0 0
0 0
0 0
0 0
0 0
0 0
0 0
0 0
0 0
0 0
0 0
0 0
0 0
0 0
0 0
0 0
0 0
0 0
0 0
0 0
0 0
0 0
0 0
0 0
0 0
0 0
0 0
0 0
0 0
0 0
0 0
43 0
0 0
0 0
0 0
0 50
0 0
0 0
0 0
0 1
0 0
0 0
0 0
0 0
0 0
0 63
0 0
0 0
0 0
0 0
0 0
0 0
0 0
0 0
0 0
0 0
0 0
0 0
0 0
0 0
0 0
0 0
0 0
0 0
0 0
0 0
0 0
0 0
0 0
0 0
0 0
0 0
0 0
0 0
0 0
0 0
0 0
0 0
49 0
0 0
0 0
0 0
0 0
0 0
0 0
32 5
0 0
0 0
0 0
0 0
0 0
0 0
0 0
0 0
0 0
0 0
0 0
0 0
0 39
0 0
0 0
0 0
0 0
0 0
0 0
0 0
0 0
0 0
0 0
0 0
0 0
0 0
0 0
0 0
0 0
0 0
0 0
0 0
0 0
0 0
28 0
0 0
0 0
0 0
0 1
0 0
0 0
0 0
0 0
0 0
0 0
0 0
0 0
0 0
0 0
0 0
0 0
0 0
0 52
0 35
0 0
41 0
0 0
0 0
0 0
0 0
0 0
0 0
0 0
0 0
0 0
0 0
0 0
0 0
0 0
0 0
0 0
0 0
0 0
63 0
0 0
0 0
0 0
0 0
0 0
0 0
0 0
0 0
0 0
0 0
0 60
0 0
0 0
0 0
0 0
0 0
0 60
0 0
0 0
0 0
0 0
0 0
0 0
0 0
0 0
0 0
0 0
0 0
0 0
0 37
0 0
0 0
0 0
0 0
0 0
0 0
0 76
0 0
0 0
0 0
0 0
0 0
0 0
0 89
0 0
0 0
0 0
0 0
0 0
0 0
0 0
0 82
0 0
0 0
0 0
0 0
0 0
0 0
0 0
0 0
0 0
0 0
0 0
0 0
0 0
0 0
0 0
0 0
0 0
0 0
0 0
0 0
0 0
0 0
0 0
0 0
0 0
0 0
0 0
62 0
0 0
0 0
0 0
0 0
0 0
0 0
0 0
0 0
0 0
0 0
0 0
0 0
0 0
0 0
0 0
0 0
0 0
0 0
0 0
0 0
0 0
0 0
0 0
0 0
0 0
0 0
0 0
0 0
0 0
0 0
0 0
0 0
0 0
0 0
0 0
0 0
0 0
0 0
0 0
0 0
0 0
0 0
0 0
0 0
0 0
0 0
0 0
0 0
0 0
0 0
0 0
0 0
0 0
0 0
0 0
49 0
0 0
0 0
0 0
0 0
0 0
0 0
0 0
0 0
0 0
0 0
0 0
0 0
0 0
0 0
0 0
0 0
0 0
0 0
0 0
0 33
0 0
0 0
0 0
0 4
0 71
0 0
0 0
0 0
0 0
0 0
0 0
0 0
80 0
0 0
0 0
0 0
23 0
0 0
0 0
0 30
0 0
0 0
0 0
0 0
0 0
0 0
0 0
0 0
0 0
0 0
0 0
0 0
0 0
0 0
0 0
65 0
141 0
0 0
0 0
0 0
0 0
0 0
0 0
0 0
0 0
0 0
0 0
0 0
0 0
0 0
0 0
0 0
0 0
0 0
0 0
0 0
0 0
0 0
0 0
0 0
0 0
0 0
0 0
0 0
24 0
0 0
0 0
0 0
0 0
0 0
0 0
0 0
0 0
0 0
0 0
0 0
0 0
0 0
0 0
0 0
0 0
0 0
0 0
0 0
0 0
0 0
0 0
0 0
0 0
21 0
0 0
0 0
0 0
0 0
0 0
0 0
0 0
0 0
0 0
0 0
0 0
0 0
0 0
63 0
0 0
94 0
0 0
0 0
0 0
0 0
0 0
0 0
0 0
0 0
0 0
0 0
0 0
0 0
0 0
0 0
0 0
0 0
0 0
0 0
0 0
0 0
0 0
0 0
0 0
0 0
0 0
0 27
0 0
66 0
0 0
0 0
0 0
0 0
0 0
0 0
0 87
0 0
0 0
0 0
0 0
0 0
0 0
0 0
0 0
0 0
0 0
0 0
0 0
0 0
0 0
0 0
0 0
0 0
0 0
0 0
0 0
0 0
0 0
0 0
0 0
0 0
0 0
0 0
0 0
0 0
0 0
0 0
0 0
0 0
0 0
0 0
0 0
0 0
0 0
0 0
0 0
0 0
0 0
0 0
0 0
0 71
0 0
0 0
0 0
0 0
0 0
0 0
0 0
0 0
0 0
0 0
0 0
0 0
0 0
0 0
0 0
0 0
0 0
0 0
0 0
0 0
0 0
0 0
0 0
0 0
46 0
0 0
0 0
0 0
0 0
0 0
0 0
0 0
0 35
0 0
0 0
0 0
0 0
0 0
0 0
0 0
0 0
0 0
0 0
0 0
0 0
0 0
0 0
0 0
0 0
0 0
0 0
0 0
0 0
0 0
0 0
0 0
0 0
0 0
0 0
0 0
0 0
0 0
0 0
0 0
0 0
0 0
0 0
0 0
0 0
0 0
0 0
0 0
0 0
0 0
0 0
0 0
0 0
0 0
0 0
0 0
44 0
0 0
0 0
0 0
0 0
0 0
31 0
0 0
0 0
57 0
0 0
0 0
0 0
0 0
0 0
0 0
0 0
0 0
0 0
0 0
0 0
0 0
38 0
0 0
0 0
0 0
0 0
0 0
0 0
0 0
0 0
0 0
0 0
0 0
0 0
0 0
0 0
0 0
0 0
0 0
0 0
0 0
36 0
0 0
0 0
0 0
57 0
0 78
0 1
0 0
0 0
0 0
0 0
0 0
0 0
20 0
0 0
0 0
0 0
0 0
0 0
36 0
0 0
0 0
0 0
0 0
0 1
0 0
0 0
0 0
0 0
0 0
0 0
0 0
0 0
0 0
0 0
0 0
0 0
0 0
0 0
0 0
0 0
0 0
0 0
0 0
0 0
0 0
0 0
0 0
0 1
0 0
0 0
0 0
0 0
0 0
0 51
40 0
0 0
0 0
0 0
0 0
0 0
0 0
0 0
0 0
0 0
0 0
0 0
0 0
0 0
0 0
0 0
0 0
26 0
0 0
0 0
0 1
0 0
0 0
0 0
0 0
0 0
0 0
0 0
0 0
0 0
0 0
0 0
0 0
0 0
0 1
0 0
0 0
0 0
0 0
0 0
0 1
0 0
0 0
0 0
0 0
0 0
0 0
0 0
0 0
0 0
0 0
0 0
0 34
0 0
0 0
0 0
0 0
0 0
0 0
0 0
0 0
0 0
0 0
0 52
0 0
0 0
0 0
0 0
0 0
0 0
0 0
0 0
0 0
0 0
0 0
0 0
0 0
0 0
0 0
0 0
0 0
0 0
0 0
0 0
0 0
0 0
0 0
0 0
0 1
0 0
0 0
0 0
0 0
0 0
0 44
0 0
0 0
0 0
0 0
0 0
0 0
0 0
0 0
0 0
0 0
0 0
0 0
0 0
0 0
0 0
0 0
0 0
0 0
0 0
0 0
0 57
0 0
0 0
0 0
0 0
0 0
0 0
0 0
0 0
0 0
0 0
0 0
0 0
0 0
0 0
0 42
0 0
0 0
0 0
0 0
0 0
0 0
0 0
0 0
0 0
0 0
0 0
0 0
0 0
0 0
0 0
0 0
0 0
0 0
0 0
0 0
0 0
0 0
0 0
0 82
0 0
0 0
0 0
0 0
0 0
0 0
0 0
0 0
0 0
0 0
0 0
0 0
0 0
0 0
0 0
0 0
0 0
0 14
0 0
0 0
0 0
0 0
0 91
0 0
0 0
0 0
0 0
0 0
0 0
0 90
0 0
0 0
0 0
0 0
0 0
0 0
0 0
0 0
0 79
0 0
0 0
0 28
0 57
0 0
0 0
0 0
0 0
0 0
0 0
0 0
0 0
0 0
0 0
0 0
0 0
0 0
0 0
0 0
0 0
0 32
0 0
0 0
0 0
0 0
0 0
58 0
0 0
0 0
0 0
0 0
0 0
0 0
0 0
0 0
0 0
0 0
0 0
0 0
0 0
0 0
0 76
0 0
0 0
0 0
0 0
0 0
0 0
0 0
0 21
0 0
0 0
0 0
0 0
0 0
0 0
0 0
0 41
0 0
0 0
0 0
0 0
0 0
0 0
0 0
0 0
33 0
0 0
0 0
0 0
0 0
0 7
0 0
0 0
0 0
0 0
0 0
0 0
0 0
0 0
0 0
0 0
0 0
0 0
0 0
0 0
0 0
0 0
0 0
0 0
0 0
0 0
0 0
0 0
0 0
0 0
0 0
0 0
0 0
0 0
0 0
0 0
0 0
0 0
0 0
0 0
0 0
0 0
0 0
0 0
0 0
88 0
0 0
0 0
0 0
0 0
0 0
0 0
0 0
0 0
0 0
88 0
0 0
0 0
0 0
0 0
0 0
0 92
0 0
0 0
0 0
0 0
0 0
0 0
0 0
0 0
0 0
0 0
0 0
0 0
0 0
0 0
0 0
0 0
0 0
0 0
0 0
0 0
0 0
0 0
0 0
0 0
0 0
0 0
0 0
0 0
0 0
0 0
0 0
0 0
0 0
0 0
0 0
0 0
0 0
0 0
0 0
0 0
0 0
0 0
0 0
0 0
0 0
0 0
0 0
0 0
0 0
0 0
0 0
0 0
0 0
0 0
0 0
0 0
0 0
0 0
100 0
73 0
0 0
0 0
0 0
0 0
0 0
0 0
0 0
0 0
0 0
0 0
0 0
0 0
0 0
0 0
0 0
0 0
0 0
0 0
0 0
0 0
0 35
0 0
0 0
0 0
0 0
0 0
0 0
0 0
0 0
0 0
0 0
0 0
0 0
0 0
0 0
0 0
0 0
0 0
0 0
0 0
0 0
0 0
0 0
0 0
0 0
0 0
0 0
0 0
0 0
0 0
0 0
0 0
0 0
0 0
0 0
0 0
0 0
0 0
0 0
0 0
0 0
0 0
0 0
0 0
0 0
0 0
0 0
0 0
0 0
0 0
0 0
0 0
0 0
0 0
0 0
0 0
0 0
0 0
0 0
0 0
0 0
0 0
0 0
0 0
33 0
0 0
0 0
47 0
0 0
0 0
1 0
0 0
0 0
0 0
0 0
0 0
0 63
0 0
0 0
0 0
0 0
0 0
0 0
0 0
0 0
0 0
0 0
0 0
0 0
0 0
0 0
0 0
35 0
0 0
0 0
0 0
0 2
0 0
0 0
0 0
0 0
0 0
0 0
0 0
0 0
0 0
0 0
0 0
0 0
0 0
0 0
0 0
37 0
0 0
0 0
0 0
0 0
0 0
0 0
0 0
0 0
0 0
0 0
0 0
0 0
0 0
0 0
0 0
0 0
0 0
0 0
0 0
0 0
0 0
0 0
0 0
0 0
0 0
0 0
0 0
0 0
0 0
0 0
0 0
0 0
0 0
0 0
0 0
0 0
0 0
0 0
0 0
0 0
0 0
0 0
0 0
0 0
0 0
0 0
0 0
0 0
0 0
0 0
0 0
0 0
0 0
0 0
44 0
0 0
0 0
0 0
0 0
0 0
0 0
0 0
0 0
0 0
0 0
0 0
0 0
0 0
0 0
0 0
0 0
0 0
0 0
0 0
0 0
0 0
0 0
0 0
0 0
0 0
0 0
0 0
18 0
0 0
0 0
0 0
0 0
0 0
0 0
0 94
0 0
0 0
0 0
0 0
0 0
0 0
0 0
0 0
0 0
0 0
0 0
0 0
0 0
0 0
0 0
89 0
0 0
0 0
0 65
0 0
0 0
37 0
0 0
0 0
0 83
0 0
0 0
0 0
0 0
0 0
0 0
0 0
0 0
0 93
0 0
0 0
0 0
0 0
0 0
0 0
0 0
0 0
0 0
0 0
0 0
0 0
0 0
0 44
0 0
0 0
0 0
0 0
0 0
0 0
0 0
0 0
36 0
0 0
0 0
0 0
0 0
0 0
0 0
0 0
0 0
0 0
0 0
0 0
2 0
0 0
0 0
0 0
0 0
0 103
0 0
0 0
0 0
0 62
0 0
0 0
0 0
0 0
0 0
0 0
0 0
0 0
0 0
0 82
0 0
0 0
0 70
0 0
0 0
0 0
0 0
0 0
0 0
0 0
0 0
0 0
0 0
0 0
0 0
0 0
0 0
0 0
0 0
0 0
0 0
0 0
0 0
0 0
0 0
0 0
0 0
0 0
0 0
0 0
0 0
0 0
0 0
0 0
0 0
0 0
0 0
0 0
0 0
0 49
0 0
0 0
0 0
0 0
0 0
0 0
0 0
0 0
0 0
0 0
0 0
0 0
0 0
0 0
0 0
0 0
0 0
0 0
0 0
0 0
0 0
0 0
19 91
0 0
0 0
86 0
0 90
0 0
0 0
0 0
0 0
0 0
0 0
0 0
0 0
0 0
0 0
0 0
0 0
0 0
0 0
0 0
0 0
0 0
0 0
0 0
0 0
0 0
0 0
0 0
0 0
0 0
0 0
0 0
0 0
4 0
0 0
0 0
0 0
0 0
59 0
0 0
0 0
0 0
0 0
0 0
0 0
0 0
0 0
0 0
0 0
0 0
0 0
0 0
0 0
0 0
0 0
0 0
0 0
0 0
0 0
0 0
0 0
0 0
0 0
0 0
0 0
0 0
0 0
0 0
0 0
0 0
0 0
0 0
0 0
0 0
0 0
0 0
0 0
0 51
0 0
0 0
0 0
0 0
0 0
0 0
34 0
0 0
0 0
0 0
0 0
0 0
0 0
0 0
0 0
0 0
0 0
0 0
0 0
0 0
95 0
0 0
0 0
0 0
0 0
0 0
0 0
0 0
0 0
0 0
0 0
0 0
0 0
0 0
0 0
57 0
0 0
0 0
0 0
0 0
0 0
0 0
0 0
0 0
0 0
0 0
0 0
0 0
0 0
0 0
37 0
0 0
0 0
0 0
0 0
0 0
0 0
0 0
0 0
0 0
0 0
0 0
0 0
0 0
0 0
0 0
0 0
0 0
0 0
0 0
0 0
0 0
0 0
25 0
0 0
0 0
0 0
0 0
0 0
0 0
0 0
0 0
50 0
0 0
0 0
0 0
0 0
0 0
24 0
0 0
0 0
0 0
0 20
0 0
0 0
0 73
0 0
0 0
0 0
0 0
0 0
0 0
0 0
0 0
81 0
0 0
0 0
58 0
0 0
0 0
0 0
0 0
85 102
28 0
0 0
0 0
0 0
0 0
1 0
0 0
0 0
0 0
0 0
0 0
0 0
0 0
0 27
0 0
0 0
0 0
0 0
0 0
0 0
0 0
0 0
0 102
0 0
0 0
0 0
0 0
0 0
0 0
0 0
0 0
0 0
0 0
0 0
0 0
0 0
0 0
0 0
0 0
0 0
0 0
0 0
0 0
0 82
0 0
0 0
0 0
0 0
0 0
0 0
0 0
0 0
0 0
0 0
0 0
0 0
0 0
0 0
0 0
0 0
0 0
0 39
0 0
0 0
0 0
0 0
0 0
0 0
0 0
0 0
0 0
0 0
0 71
0 0
0 0
0 0
0 0
0 0
0 0
0 94
0 0
0 0
0 0
0 0
0 0
0 0
0 0
0 0
0 0
0 0
0 89
0 0
0 0
0 0
0 0
0 0
0 0
0 45
0 0
0 0
0 0
0 0
0 0
0 0
0 26
0 0
0 0
0 0
0 0
0 0
0 0
0 0
0 0
0 0
0 0
0 0
0 0
0 0
0 0
0 0
0 0
0 0
0 0
0 0
0 0
0 0
0 0
0 0
0 0
0 0
0 0
0 0
0 0
0 0
0 0
0 0
0 0
0 0
0 0
94 89
0 0
0 0
0 0
0 0
0 0
0 0
0 0
0 0
0 0
0 0
0 0
0 0
0 0
0 0
0 41
0 0
0 0
0 0
0 0
0 0
0 0
0 0
0 0
0 0
0 0
0 0
0 0
0 0
0 0
0 0
0 0
0 0
0 0
0 0
0 0
0 0
0 0
0 0
0 0
0 0
89 0
0 0
0 0
0 0
0 0
0 0
0 0
0 0
0 0
0 0
45 0
0 0
0 0
0 0
0 0
0 0
0 0
0 0
0 0
0 0
0 0
0 0
0 0
0 0
0 0
0 0
0 0
0 0
0 0
0 0
0 0
0 0
0 0
0 0
0 0
0 0
0 0
0 0
0 0
0 0
0 0
0 0
0 0
0 0
0 0
0 0
0 0
0 0
0 0
0 0
0 0
0 0
0 0
0 0
0 0
0 0
0 0
0 0
0 0
0 0
0 0
0 0
56 0
0 0
0 0
0 0
0 0
0 0
0 0
0 0
0 0
0 0
0 0
0 0
0 0
0 0
0 0
0 0
0 0
0 0
0 0
0 0
0 0
0 0
0 0
0 0
0 0
0 0
2 0
0 0
0 0
0 0
0 0
0 0
0 0
0 0
0 0
0 0
0 0
0 0
0 0
0 0
0 0
0 0
0 0
0 0
0 0
0 0
0 0
0 0
0 0
0 2
0 0
0 0
25 0
0 0
0 0
0 0
0 0
0 0
0 0
0 0
0 0
0 0
0 0
1 0
0 0
0 0
0 0
0 0
0 0
0 0
0 0
0 0
0 0
0 0
0 0
0 0
0 0
0 0
0 0
0 0
0 0
0 0
0 0
0 0
0 0
90 0
0 0
0 0
0 0
0 0
0 0
0 0
0 0
0 0
0 0
0 0
0 0
0 0
0 0
0 0
0 0
0 0
0 0
0 0
0 0
0 0
0 0
0 0
0 0
0 0
0 0
0 0
0 0
0 0
0 0
0 0
0 0
0 0
0 0
0 0
0 0
0 0
0 0
0 0
0 0
0 0
0 0
0 0
0 0
0 0
0 0
0 0
0 0
0 0
55 0
0 0
0 0
0 0
0 0
0 0
0 0
0 0
0 0
0 0
0 1
0 0
0 0
0 53
0 0
0 0
0 0
0 0
0 0
0 0
0 0
0 0
0 0
0 0
0 0
0 0
0 0
0 0
0 0
0 0
0 0
0 0
0 0
0 0
0 0
0 0
0 0
0 0
0 0
0 0
0 0
0 0
0 0
0 0
0 85
0 0
0 0
0 31
0 0
0 0
0 0
0 0
0 15
0 0
0 0
0 0
0 0
0 0
43 0
0 0
2 0
0 0
0 0
0 0
0 0
0 0
0 0
0 0
0 0
0 0
0 0
0 0
83 0
0 0
0 0
0 0
0 1
0 0
0 0
0 1
0 0
0 0
0 0
0 0
0 0
0 0
0 0
0 0
0 0
0 61
0 0
83 0
0 0
0 0
0 0
0 0
0 0
0 0
0 0
0 0
0 0
0 0
0 0
0 0
0 0
0 0
0 0
0 52
0 0
0 0
0 92
0 0
0 0
0 0
0 0
0 0
0 0
0 0
0 0
0 0
0 0
0 0
0 0
0 0
0 0
0 0
30 0
0 0
0 0
0 0
0 0
0 0
0 0
0 0
0 0
0 0
0 0
0 1
0 0
0 0
36 0
0 0
0 0
0 0
0 0
0 0
0 0
0 0
0 0
0 0
0 0
0 0
0 0
0 0
0 0
0 0
0 0
0 0
0 0
0 0
0 0
0 0
0 0
0 0
0 0
0 0
0 0
0 0
0 0
0 0
0 0
0 0
0 0
0 0
0 0
0 0
0 0
0 0
0 0
0 1
0 0
0 0
0 1
0 0
0 0
0 0
0 0
0 0
0 0
0 0
0 0
0 68
0 0
0 0
0 0
0 0
0 0
0 0
0 0
0 0
0 0
0 0
0 0
0 0
0 0
0 0
0 0
0 0
0 0
0 0
0 0
0 0
0 0
0 0
0 0
0 0
0 0
0 0
0 0
0 0
0 0
0 0
0 0
0 0
0 0
0 0
0 0
0 0
0 0
0 0
0 0
0 0
0 0
0 0
0 0
0 0
0 0
51 0
0 0
0 0
0 0
0 0
0 0
0 0
0 0
0 0
0 0
0 0
0 0
0 0
0 0
0 0
0 104
0 0
0 0
0 0
0 60
0 0
0 0
0 0
0 0
0 0
0 0
0 0
0 0
0 0
0 0
0 0
0 0
0 0
0 0
0 0
0 0
0 0
0 0
85 0
0 0
0 0
0 0
0 0
0 0
0 0
0 0
0 0
0 0
75 0
0 0
0 0
0 0
0 0
0 80
0 0
0 0
0 0
0 0
0 0
0 0
0 0
0 0
0 0
0 0
0 0
0 0
0 0
0 0
85 0
0 0
0 0
0 0
0 0
0 0
0 0
0 0
0 0
0 0
0 0
0 0
0 0
0 0
0 0
0 0
0 0
0 0
0 0
0 0
0 0
0 0
0 0
0 0
0 0
0 0
0 0
0 0
0 0
0 0
0 0
0 0
0 0
0 0
0 0
0 0
0 0
0 0
0 0
0 0
0 0
0 0
0 93
0 0
0 0
0 0
0 0
81 0
0 0
0 0
0 0
0 0
0 0
0 0
0 0
0 0
0 82
0 0
0 0
0 0
0 0
0 0
0 0
0 0
0 0
0 0
0 0
0 0
0 0
0 0
0 0
0 0
0 0
0 0
0 0
0 0
0 0
0 0
0 0
0 0
0 0
0 0
0 0
0 0
0 0
0 0
0 0
0 0
0 0
0 0
0 0
0 0
0 0
0 0
96 0
0 0
0 37
0 0
0 0
0 0
0 0
0 0
0 0
0 0
0 0
0 0
0 0
0 0
0 0
0 0
0 0
0 0
0 0
0 0
0 0
0 0
0 0
0 0
0 0
0 0
0 0
0 0
0 0
0 0
0 0
0 0
0 0
0 0
0 0
0 0
0 0
0 0
0 0
0 0
0 0
0 0
0 0
0 0
0 0
0 0
0 0
0 0
0 0
0 0
0 0
0 0
0 0
0 0
0 0
0 0
0 0
0 0
0 0
0 0
0 0
0 0
0 0
0 0
0 0
0 0
0 0
0 0
0 0
0 0
0 0
0 0
0 0
0 0
0 0
0 0
40 0
0 0
0 0
0 0
0 0
0 0
0 0
0 79
0 0
0 0
0 0
0 0
0 0
0 0
0 0
0 0
0 0
0 0
0 0
0 0
0 0
0 80
0 0
0 0
0 0
0 0
0 0
0 85
0 0
0 0
0 0
0 0
0 92
0 0
0 0
0 0
0 0
50 0
0 0
0 0
42 0
0 0
0 0
0 0
0 0
0 0
0 0
0 0
0 0
0 0
0 0
0 0
0 0
0 0
0 0
0 0
0 0
0 0
0 0
51 0
1 0
0 0
0 0
0 0
0 0
0 0
0 0
0 0
0 0
0 0
0 0
0 0
0 0
0 0
0 0
0 0
0 67
0 0
0 0
0 0
0 0
0 0
0 0
0 0
0 0
0 0
0 0
0 0
0 0
0 0
0 0
0 0
0 0
0 0
0 0
0 0
0 0
0 0
0 0
0 0
0 25
0 0
0 0
0 0
0 0
0 0
0 0
0 0
0 0
0 0
1 0
0 0
0 0
0 0
0 0
0 0
0 0
0 0
0 0
0 0
0 0
0 0
0 0
0 0
0 0
0 0
0 0
0 0
0 0
0 0
0 0
0 0
0 0
0 0
0 0
0 0
0 0
53 0
0 0
0 0
0 0
0 0
0 0
0 0
0 0
0 0
0 0
0 0
0 0
0 0
0 0
0 0
0 0
0 0
0 0
0 0
0 0
0 0
0 0
0 0
0 0
0 0
0 0
0 0
0 0
0 0
45 0
0 0
0 0
0 0
0 1
0 0
0 0
0 0
0 0
0 0
0 0
0 0
0 0
0 0
90 0
0 0
0 0
0 0
0 0
0 0
0 0
0 0
0 0
0 0
0 0
0 0
0 0
0 0
0 0
0 0
0 0
0 0
0 0
0 0
0 0
0 0
0 0
0 0
0 0
0 0
0 0
0 0
0 0
0 0
0 0
0 0
0 0
0 0
0 0
0 0
0 0
0 92
0 0
0 0
0 0
0 0
0 0
0 0
0 0
0 0
0 0
0 0
0 0
0 0
0 0
43 0
0 0
0 0
0 0
0 0
0 0
0 0
89 0
0 0
0 89
0 0
0 0
0 0
0 0
0 0
0 0
0 0
0 0
0 0
0 0
0 0
0 0
0 0
0 0
137 0
0 0
0 0
0 0
0 0
0 0
0 0
0 0
0 0
0 0
27 0
0 0
0 0
0 0
0 0
0 0
0 0
0 0
0 0
0 0
0 0
0 0
0 0
0 0
0 0
0 0
0 0
0 0
99 0
0 0
0 0
0 0
0 0
0 0
0 0
0 0
0 0
0 0
0 0
0 0
0 0
0 0
0 0
0 0
0 0
0 0
0 79
0 0
0 0
0 0
0 0
0 0
0 0
0 0
0 0
0 0
0 0
0 0
0 0
0 0
0 0
0 0
0 0
44 0
0 52
0 0
0 0
64 0
0 0
0 0
0 95
0 0
0 0
0 0
0 0
0 0
0 0
0 0
0 0
92 0
0 0
0 87
0 0
0 0
0 0
0 0
0 0
0 0
0 0
0 0
0 0
0 0
0 0
0 0
0 0
0 0
0 0
0 0
0 0
0 0
0 0
0 0
92 0
0 0
0 0
0 0
0 0
0 0
0 0
0 90
0 0
0 0
0 0
0 0
0 0
0 0
0 0
0 0
0 0
0 0
0 0
0 0
0 0
0 0
0 0
0 0
0 0
0 0
0 0
0 0
0 0
0 0
0 0
0 0
0 0
0 0
0 0
0 0
0 0
0 0
0 0
0 0
73 0
0 0
0 0
0 0
0 0
0 0
0 0
0 0
0 0
0 0
0 0
0 0
0 0
0 0
0 0
0 0
0 0
11 0
0 0
0 0
0 0
0 0
0 0
0 0
0 0
57 0
0 0
0 0
0 0
0 0
0 0
0 0
0 0
0 0
0 0
0 0
0 0
0 0
0 0
0 0
0 0
0 0
0 0
0 0
0 0
0 0
0 0
0 0
0 0
0 0
0 0
0 0
0 0
2 0
0 0
47 0
0 0
0 0
0 0
0 0
0 0
0 0
0 0
0 0
0 0
0 0
0 0
0 0
0 0
0 0
0 0
0 0
0 0
0 0
0 0
0 0
0 60
0 0
0 0
0 74
0 0
0 0
0 0
0 0
0 0
0 47
0 0
0 0
0 0
0 0
0 0
0 0
0 57
0 0
21 0
0 0
0 0
0 42
0 0
0 0
0 0
0 0
0 0
0 0
0 0
0 0
0 0
0 0
0 0
0 0
0 0
0 0
0 143
0 0
0 0
0 0
0 0
0 0
0 0
0 0
0 0
0 0
0 0
0 0
0 0
0 0
0 0
0 0
0 0
0 0
0 0
0 0
0 0
0 0
0 0
0 0
0 69
0 0
0 0
0 0
0 0
0 0
0 0
0 0
0 0
0 0
0 0
0 0
0 0
0 0
0 0
0 65
0 0
0 86
0 0
0 0
0 0
0 0
0 0
0 0
81 0
0 0
0 0
0 0
0 0
0 0
0 0
0 0
0 0
0 0
0 0
0 0
0 0
0 0
0 0
0 0
0 0
0 0
0 0
0 0
0 0
0 0
0 0
0 0
0 0
0 0
0 0
0 0
0 0
0 0
0 0
0 0
0 0
0 0
0 0
0 0
0 0
0 0
0 0
0 0
0 0
0 0
0 0
0 0
0 0
0 0
0 0
0 0
0 0
0 0
0 0
0 0
0 0
0 0
0 0
0 0
0 0
0 0
0 0
0 0
0 0
0 0
0 0
0 0
45 0
0 0
0 0
0 0
0 0
0 0
0 0
0 0
0 0
0 0
0 0
0 0
0 0
0 0
0 0
0 0
0 0
0 0
0 0
0 0
0 0
0 0
0 0
0 0
0 0
0 0
0 0
0 0
0 0
0 0
0 0
0 0
0 0
0 0
0 0
0 0
0 0
0 89
0 0
0 0
0 82
0 0
0 0
0 0
0 0
0 83
0 67
0 0
0 0
0 0
0 0
0 0
0 0
0 0
0 0
0 0
0 31
0 0
0 0
0 0
0 0
0 0
0 0
0 0
0 0
37 0
0 0
0 0
0 0
0 0
0 0
0 0
0 0
0 0
0 0
80 0
0 0
0 0
0 0
0 0
0 0
0 0
0 0
0 0
0 0
0 0
0 0
0 0
0 0
0 0
0 0
0 34
0 0
0 0
0 0
0 0
0 0
0 0
0 0
0 0
0 0
0 0
0 0
0 0
0 0
0 0
0 0
0 0
0 0
0 0
0 0
0 0
0 0
0 0
0 0
0 79
0 0
18 0
0 0
0 0
0 0
0 0
0 0
0 44
0 31
0 0
0 0
0 0
0 0
0 0
0 88
0 0
0 0
0 0
0 0
0 0
0 0
0 0
0 0
0 0
0 0
0 0
0 0
0 0
0 0
0 0
0 69
0 0
0 0
0 0
0 0
0 0
0 0
0 0
0 0
0 0
0 0
0 0
0 0
0 0
0 0
92 0
0 0
0 0
0 0
0 0
0 0
0 0
0 0
0 0
0 47
0 0
0 0
0 0
0 0
0 0
0 0
0 0
0 0
0 0
0 0
0 0
0 0
0 0
41 0
0 0
0 0
0 0
0 0
0 0
0 0
0 0
0 0
0 0
0 48
0 0
0 0
0 0
0 0
0 0
0 0
0 0
0 51
0 0
0 0
0 0
0 0
0 0
0 0
0 0
0 0
0 0
0 0
0 21
0 0
0 0
0 0
0 0
0 0
0 0
0 0
14 0
0 0
0 0
0 0
0 0
0 0
0 0
0 0
0 0
0 0
0 0
0 0
0 0
0 0
0 0
0 0
0 0
0 0
0 0
0 0
0 0
0 0
0 0
0 0
0 0
0 0
0 0
0 0
0 0
0 0
0 0
0 0
0 0
0 0
0 0
0 0
0 0
0 0
77 0
0 0
0 0
0 0
0 0
0 0
0 0
0 0
0 0
0 0
0 0
0 0
0 0
0 0
0 0
0 0
0 0
0 0
0 0
0 0
0 0
0 0
0 0
0 0
0 0
0 0
0 0
0 0
0 0
0 0
0 0
0 0
0 0
0 0
0 0
0 0
0 0
0 0
0 0
0 0
0 0
0 0
0 0
0 0
0 0
0 0
0 0
0 66
0 0
0 0
0 0
0 0
0 0
0 0
0 0
0 0
0 85
0 0
0 0
0 0
40 0
0 0
0 0
0 0
0 0
50 0
0 0
0 0
0 0
0 0
0 0
0 0
0 0
0 0
0 0
0 0
0 0
0 0
0 0
0 0
0 0
0 0
0 0
0 0
0 0
0 0
0 0
0 0
0 0
0 0
0 0
0 28
0 0
0 0
0 0
0 0
0 0
0 0
0 0
0 0
0 0
0 0
0 0
0 0
0 0
0 0
0 0
0 0
0 47
0 0
0 0
0 0
0 0
0 0
0 0
0 0
0 0
0 0
0 0
0 0
0 0
0 0
0 0
0 0
0 0
0 0
0 0
0 0
0 0
0 0
0 0
0 0
0 0
0 0
0 0
0 0
0 0
0 0
0 0
0 0
0 0
0 0
41 0
0 0
0 0
0 0
0 0
34 0
0 0
0 0
0 0
0 0
0 0
0 0
0 0
0 0
0 0
0 0
0 0
0 0
0 0
0 0
0 0
0 0
0 0
0 0
0 0
0 0
0 0
0 0
0 0
0 0
0 13
0 0
0 0
0 0
0 0
0 0
0 0
0 0
0 0
0 0
0 0
0 0
0 0
0 0
0 0
0 0
0 0
0 0
0 0
0 0
0 0
0 0
0 0
0 0
0 0
0 0
0 0
0 0
0 0
0 0
0 0
0 0
0 0
0 0
0 0
0 0
0 0
0 0
0 22
0 0
0 0
0 0
0 0
0 0
0 0
0 0
0 0
0 97
0 0
0 0
0 0
0 0
0 0
0 0
0 0
0 0
0 0
0 0
0 0
0 0
0 0
0 0
0 0
0 0
0 0
0 0
0 0
0 0
0 0
0 0
0 0
0 0
0 0
0 0
0 0
0 0
0 0
0 0
0 0
0 38
0 0
0 0
0 0
0 0
0 0
0 0
0 0
0 0
0 0
0 0
1 0
0 0
0 0
0 0
0 0
0 0
0 0
0 0
0 0
0 0
0 0
0 0
0 0
0 0
0 0
0 0
0 0
0 0
0 0
0 0
0 0
0 0
0 0
0 0
0 0
0 0
0 0
0 0
0 0
0 0
0 0
0 0
0 0
0 0
0 0
0 0
0 0
0 0
0 0
0 0
0 0
0 0
0 0
0 0
0 0
0 0
0 0
0 0
0 0
56 0
0 0
0 0
0 0
0 0
0 0
0 0
0 0
0 0
0 0
0 0
0 0
0 0
0 0
0 0
0 0
0 0
0 0
0 0
0 0
0 0
0 0
0 0
0 43
0 0
0 0
0 0
0 0
0 0
0 0
0 0
0 0
0 0
0 0
0 0
0 0
0 0
0 0
0 50
0 0
0 0
0 0
0 0
0 0
0 0
0 42
0 0
0 0
0 0
0 0
0 0
0 0
0 0
0 0
0 0
0 0
0 0
0 0
0 0
0 0
0 0
0 0
0 0
0 0
0 0
0 0
0 0
0 0
0 0
0 0
0 0
0 0
0 0
0 0
0 0
0 0
0 0
0 0
0 0
0 0
0 0
0 0
0 0
0 0
0 0
0 0
0 0
0 0
92 0
0 0
0 0
0 0
0 0
0 0
0 0
0 0
0 0
0 0
0 0
0 0
0 0
0 0
0 0
0 0
0 0
0 0
0 0
0 0
0 0
0 0
0 0
0 0
0 0
0 0
0 0
0 0
0 0
0 0
0 0
0 44
0 0
0 0
0 37
0 0
0 0
0 0
0 0
0 0
0 0
0 0
0 0
0 0
0 0
0 0
0 0
0 0
0 0
0 0
0 0
0 0
0 0
0 0
0 0
0 0
0 0
0 0
0 0
0 0
60 0
0 0
0 0
0 0
0 0
0 0
0 0
0 0
0 83
0 0
0 0
0 0
0 0
0 0
0 0
0 0
0 0
0 0
0 0
0 0
0 0
0 0
0 0
0 0
0 0
0 0
0 48
0 0
0 0
0 0
0 93
0 0
0 0
0 0
0 31
0 0
0 0
0 0
0 0
0 0
0 0
0 0
0 0
0 0
0 0
0 0
0 0
0 0
0 0
0 0
0 0
0 0
0 0
0 0
0 0
0 0
0 0
0 0
0 0
0 0
0 0
0 0
0 0
0 0
0 0
0 0
0 0
0 0
0 0
0 0
0 0
0 0
0 0
0 0
0 0
0 0
0 0
0 0
0 0
0 94
0 0
0 0
0 0
0 0
0 0
0 0
0 0
0 0
0 0
0 0
0 0
0 0
0 0
0 0
0 0
0 0
0 0
0 0
18 0
0 0
0 0
0 0
0 0
0 0
0 0
0 80
0 0
0 0
0 0
0 0
0 70
0 0
0 0
0 0
0 0
0 0
0 0
0 0
0 0
0 0
0 0
0 0
0 0
0 0
0 0
0 0
0 0
0 0
0 0
0 0
0 0
0 0
0 0
0 0
0 0
0 0
0 0
0 0
0 0
0 0
0 0
0 0
0 0
0 0
0 0
0 0
0 0
0 0
0 0
0 0
0 0
0 0
0 0
0 0
0 0
0 0
0 0
0 0
0 0
0 0
0 41
0 0
0 0
0 0
0 0
0 0
0 0
0 0
0 0
0 0
0 0
0 0
0 0
0 0
0 0
0 0
0 0
0 0
0 0
0 0
0 0
0 30
0 0
0 0
0 0
0 0
0 0
0 0
0 0
0 0
0 0
0 0
0 0
0 0
0 0
0 0
0 0
0 0
0 0
0 0
0 0
0 0
0 0
0 0
0 0
0 0
0 0
0 0
0 0
0 0
0 0
0 0
24 0
0 0
0 0
0 0
0 0
0 0
0 0
0 0
0 0
0 0
0 21
0 0
4 0
0 0
0 0
0 0
0 0
0 0
0 0
0 0
0 0
0 0
0 0
0 79
0 0
0 0
0 0
0 0
0 0
0 77
0 0
0 0
0 0
0 0
0 0
0 0
0 0
0 0
0 0
0 0
0 0
0 0
0 0
0 0
0 0
0 0
0 0
0 0
0 0
0 0
0 0
0 0
0 0
0 0
0 0
0 0
0 0
0 0
0 0
0 0
0 0
0 0
0 0
0 0
0 0
0 0
0 0
0 0
0 0
0 0
0 0
0 0
0 0
0 0
0 0
0 0
0 0
0 0
0 0
0 0
0 0
0 0
0 0
0 0
0 0
0 0
0 0
0 0
0 0
0 0
0 0
0 0
0 0
0 0
0 0
0 0
0 0
0 0
0 0
0 0
0 0
0 0
0 0
0 0
0 0
0 0
0 0
0 0
0 0
0 0
0 0
0 0
0 0
0 0
0 0
0 0
0 0
0 0
0 0
0 0
0 0
0 0
0 0
0 0
0 0
0 0
0 0
0 0
0 0
0 0
77 0
0 0
0 0
0 0
0 0
0 0
0 0
0 0
0 0
0 0
0 0
0 0
0 0
0 0
0 0
0 0
0 0
0 0
0 0
0 0
0 0
0 0
0 0
0 0
0 0
0 0
0 0
0 0
0 0
0 0
0 0
0 0
0 0
0 0
0 0
0 0
0 0
0 0
0 0
0 0
0 0
0 0
0 0
0 0
0 0
0 0
0 0
0 0
0 0
0 0
0 0
0 0
0 0
0 0
0 0
0 0
0 0
0 0
0 0
0 0
0 0
0 0
0 0
0 0
0 0
0 0
0 0
47 0
0 0
0 0
0 0
0 0
0 0
0 0
0 0
0 0
0 0
0 0
0 0
0 0
0 0
0 0
0 0
0 0
0 0
0 0
0 0
0 0
0 0
0 0
0 0
0 0
0 0
0 0
0 0
0 0
0 0
0 0
0 0
0 0
0 0
0 0
0 0
0 0
0 0
0 0
0 0
0 0
0 0
0 0
20 0
0 0
0 0
0 0
77 0
0 0
0 0
0 0
0 0
0 0
0 0
0 0
11 0
0 0
0 0
0 0
0 0
0 0
0 0
0 0
0 0
0 0
0 0
0 0
0 0
0 0
0 0
0 0
0 0
0 0
0 0
0 0
0 0
0 0
0 0
0 0
0 0
0 0
0 0
0 0
0 0
0 0
0 0
0 0
0 0
0 0
0 0
92 0
0 0
0 0
0 0
0 0
0 0
0 0
53 0
0 0
0 0
0 0
0 0
0 0
0 0
0 0
0 0
0 0
0 0
0 0
0 0
0 0
0 0
0 0
0 0
0 0
0 0
0 0
0 0
15 0
0 0
0 0
0 0
0 50
0 0
0 0
0 0
0 0
0 0
0 0
0 0
0 0
0 0
0 0
0 0
101 0
0 0
0 0
0 0
0 0
0 0
0 14
0 0
87 0
0 0
0 0
0 0
0 0
0 0
33 0
89 0
53 0
0 0
0 0
0 0
0 0
0 0
0 0
0 0
36 0
0 0
0 37
0 0
0 0
0 44
0 0
0 0
0 0
0 0
0 0
0 0
0 0
0 0
81 0
0 0
0 0
0 0
0 0
52 0
0 0
0 0
0 0
0 81
0 0
0 49
0 0
0 0
0 0
63 0
0 0
0 0
0 0
0 0
0 0
0 0
0 0
0 0
0 0
0 0
0 0
0 0
0 0
58 0
0 94
0 0
0 0
0 0
0 0
0 0
0 0
0 0
0 0
0 0
76 0
0 0
0 0
0 0
0 0
0 0
0 0
0 0
180 0
0 0
0 84
0 0
41 0
0 0
0 0
100 0
0 0
0 0
0 0
44 0
0 0
0 0
0 0
0 0
0 0
0 0
0 0
0 0
0 0
0 0
0 0
0 0
0 0
0 0
34 0
0 0
0 0
0 0
0 0
0 0
0 0
0 0
27 0
0 0
0 0
0 0
0 0
0 0
0 0
0 0
0 0
0 73
0 0
0 0
0 0
0 0
0 0
0 0
0 0
0 0
0 7
0 0
0 0
0 0
0 0
0 0
0 0
0 0
0 0
0 0
0 0
0 0
0 0
0 0
0 0
0 0
23 0
0 0
0 0
0 0
0 0
0 0
0 0
0 0
0 0
0 0
0 0
0 0
0 0
0 0
0 0
0 0
0 0
0 0
0 41
66 0
0 0
0 0
36 0
0 0
72 23
0 0
0 0
84 50
0 0
0 0
0 0
0 0
0 0
0 0
0 0
0 0
0 0
0 0
0 0
0 0
0 0
0 31
84 0
0 0
0 0
0 0
0 0
0 0
0 85
98 25
0 0
0 0
0 0
0 0
0 0
0 0
0 0
0 0
0 0
0 0
0 0
0 0
0 0
34 0
78 0
0 0
0 0
0 0
0 0
0 0
0 0
0 0
44 0
0 95
0 0
0 0
0 0
0 0
0 0
0 0
0 0
0 0
0 0
0 0
0 0
85 0
0 0
0 0
77 0
135 0
0 0
0 0
0 0
88 0
0 0
0 0
0 0
0 0
0 0
0 0
38 0
0 0
0 0
0 0
0 0
0 0
0 0
0 0
0 65
0 0
32 0
45 0
45 0
0 0
0 0
0 0
0 0
0 0
0 0
0 0
0 0
0 0
0 0
0 0
0 0
0 0
0 0
0 0
55 0
22 0
0 0
0 0
0 0
0 1
0 0
0 0
0 0
0 0
0 0
0 0
102 0
0 0
0 0
0 0
0 1
0 0
0 0
0 0
0 0
0 0
0 0
0 0
0 0
56 0
0 0
0 0
0 0
0 0
0 0
180 0
0 0
0 0
0 0
0 0
0 0
0 0
0 0
0 0
0 0
36 0
99 0
100 0
0 0
0 0
0 0
0 0
0 0
0 0
0 66
0 0
0 0
6 0
0 0
0 0
0 0
0 0
73 0
0 0
0 73
0 0
0 0
127 0
0 0
0 2
0 0
0 0
0 0
0 0
75 0
0 0
0 0
0 0
0 0
0 0
0 0
0 0
0 0
0 0
0 0
0 0
0 0
0 0
0 0
0 0
0 0
0 0
0 0
0 0
0 0
0 0
0 0
0 0
0 0
0 0
0 0
38 0
0 70
0 0
0 0
0 0
0 0
0 0
0 0
0 0
0 0
0 0
0 0
0 0
0 0
0 0
0 0
0 0
0 0
0 0
0 119
0 0
0 44
0 0
0 0
0 0
0 0
0 0
0 0
74 0
0 46
0 0
0 101
0 0
0 0
0 46
36 0
0 0
0 0
0 0
0 0
0 0
0 0
0 0
0 0
0 0
0 0
0 0
0 110
0 0
0 0
29 154
0 0
0 0
0 0
0 0
0 103
0 0
0 0
0 0
0 0
0 0
0 0
0 0
0 0
0 0
0 0
0 0
0 0
0 119
0 0
0 0
0 0
0 0
0 0
0 0
0 85
17 0
0 0
0 0
96 0
0 0
0 0
0 0
0 0
0 0
0 0
0 0
0 107
0 0
0 0
0 0
1 0
0 0
54 0
48 0
0 0
0 0
0 0
0 25
0 0
0 0
21 0
1 0
0 0
0 0
0 0
0 0
0 43
0 0
0 0
1 0
31 0
0 0
0 0
0 0
0 0
0 0
0 0
133 0
0 2
0 0
0 0
0 134
0 0
0 0
0 44
0 0
0 0
0 0
0 0
0 0
0 0
27 0
44 0
0 0
0 0
0 0
0 0
0 0
0 0
0 0
0 0
0 0
0 0
0 0
0 0
0 0
0 0
0 0
0 0
40 0
36 0
0 0
79 0
91 1
0 0
0 0
0 0
0 0
0 0
0 0
0 0
0 0
70 0
0 0
0 0
0 0
0 0
0 0
0 0
0 0
0 0
0 0
0 0
0 7
0 0
0 0
0 0
0 0
0 0
0 48
0 0
0 19
0 0
0 0
0 0
0 0
60 0
0 0
0 0
0 0
65 7
0 0
41 0
0 0
0 0
0 0
0 0
0 0
84 0
0 0
0 0
0 0
0 0
0 0
0 0
0 0
0 0
0 0
0 0
0 0
76 0
0 0
0 0
0 0
0 4
0 0
0 0
0 0
0 0
0 0
0 0
0 104
80 0
0 0
0 0
0 0
0 0
0 0
0 0
0 0
34 51
0 0
0 0
70 0
0 0
0 0
0 0
75 0
0 0
0 0
0 0
0 0
0 0
0 0
0 0
0 0
0 0
0 0
0 0
0 0
0 0
0 0
76 0
0 0
0 0
0 0
64 0
0 0
0 0
0 0
0 0
0 0
0 77
82 0
0 0
0 0
0 0
0 0
0 0
0 0
0 0
0 25
0 0
0 0
0 0
0 0
0 0
0 0
0 0
0 0
0 0
0 0
0 0
0 0
0 0
0 0
0 0
0 0
0 0
0 0
0 0
73 0
0 0
0 0
0 0
61 0
0 0
0 60
0 0
0 0
0 0
0 0
18 0
0 0
0 0
0 0
0 0
0 17
0 0
0 0
46 0
0 0
0 46
73 0
0 0
0 0
0 0
19 0
0 0
0 0
37 0
0 0
0 0
0 0
0 0
0 0
0 0
0 0
0 46
0 0
0 0
0 0
0 0
0 0
0 0
53 0
0 0
0 0
0 0
0 0
0 60
0 0
0 0
0 121
0 0
0 0
0 0
0 0
0 0
0 0
0 0
0 0
0 0
0 0
0 0
0 0
0 0
0 0
0 0
0 0
0 0
0 0
0 0
0 0
0 0
0 0
0 0
0 0
0 0
0 0
40 0
0 0
0 0
88 0
0 0
0 0
0 0
0 0
0 0
21 59
0 0
0 0
0 0
0 0
0 0
0 0
0 0
0 0
0 0
0 0
0 18
0 36
0 0
0 0
0 0
0 0
0 0
0 0
0 4
0 0
0 0
0 0
49 0
0 0
0 0
0 0
0 0
0 102
0 0
0 0
0 0
0 0
47 0
0 0
6 0
0 0
0 0
0 0
0 0
0 0
0 0
28 0
0 0
44 0
0 0
0 32
0 0
0 0
0 0
0 0
0 0
0 0
0 0
0 0
0 56
0 0
30 0
0 105
0 0
0 0
0 0
96 0
0 0
0 0
0 0
0 0
0 0
0 0
0 0
0 0
0 0
0 0
7 0
0 0
0 0
77 0
0 0
0 0
0 0
0 0
0 0
0 0
0 0
0 0
0 0
0 64
0 0
0 0
0 82
0 0
0 0
0 0
0 0
0 0
0 0
0 0
0 0
24 0
23 0
0 0
0 0
0 0
0 0
0 1
0 0
0 0
0 0
0 0
0 0
0 0
0 43
0 0
0 0
0 0
0 0
0 0
0 0
0 0
0 88
0 0
0 0
0 0
35 0
0 0
0 0
0 0
0 0
0 0
0 0
0 0
0 0
0 11
0 0
0 0
0 60
0 0
0 47
0 0
0 119
0 5
0 0
32 0
0 0
0 21
0 0
0 0
0 0
0 0
0 0
0 0
0 0
0 0
0 0
31 0
0 0
0 0
0 0
0 0
0 0
0 0
1 0
82 0
0 0
0 8
0 11
0 0
0 0
0 0
0 0
0 0
0 0
0 0
0 0
0 0
0 0
0 62
0 0
0 0
0 0
0 0
0 0
0 0
0 0
0 0
0 0
0 0
0 0
0 0
0 0
67 0
0 0
0 26
0 0
0 0
0 48
0 0
0 0
0 38
0 0
0 0
0 0
0 0
51 0
0 0
0 0
137 0
0 0
0 0
0 122
0 0
0 0
0 0
0 0
0 0
0 0
0 0
51 0
0 24
0 0
0 0
0 0
0 0
0 0
0 0
0 0
0 0
0 0
0 0
0 0
0 0
0 0
0 60
0 0
0 0
0 0
0 0
0 0
0 0
0 0
0 0
0 0
0 0
50 0
0 0
0 0
0 0
0 37
0 0
0 0
0 0
0 0
0 0
0 0
0 0
0 26
0 0
0 0
0 0
0 0
0 0
0 0
0 0
0 0
0 135
0 0
0 0
0 0
0 0
0 0
0 59
0 0
0 0
0 0
0 0
0 0
0 0
0 0
0 0
0 88
0 85
0 0
0 0
0 0
0 0
0 0
0 0
0 0
0 0
0 0
0 64
0 0
0 0
0 0
0 0
0 0
0 0
0 0
0 0
0 0
0 0
0 0
0 0
0 0
0 0
0 0
0 0
0 57
0 0
32 0
0 0
0 0
0 0
0 0
0 0
0 0
0 0
0 0
0 0
0 0
0 0
44 0
0 0
0 0
0 0
0 0
0 0
0 0
0 0
0 0
0 0
0 0
0 0
0 0
0 0
0 0
0 0
0 86
0 0
0 0
0 0
0 0
0 0
0 0
0 62
0 0
59 0
0 0
0 0
95 0
0 0
0 3
0 0
0 0
0 0
0 0
0 0
0 0
0 0
0 0
0 0
0 0
0 0
0 0
0 0
0 0
0 0
0 0
0 0
0 46
0 0
0 0
0 0
0 82
0 0
0 0
0 0
0 97
0 0
0 0
0 0
0 0
0 0
0 0
0 0
0 0
0 0
0 0
0 0
0 0
0 0
0 0
0 0
0 0
0 0
0 31
0 0
0 0
0 0
0 0
0 0
0 0
32 0
0 0
0 0
0 0
0 0
0 0
0 0
0 0
0 0
0 0
0 0
0 0
0 0
0 0
0 0
0 0
0 0
0 0
0 0
0 0
0 0
0 0
0 0
0 0
0 0
0 0
0 0
0 0
0 0
0 0
0 0
0 0
0 0
0 0
0 0
0 0
0 0
0 0
0 0
0 0
0 0
0 0
0 0
0 21
0 0
0 0
0 0
0 0
0 0
0 0
0 0
0 0
0 0
0 0
79 0
0 0
0 0
0 0
0 0
0 0
0 0
0 0
0 0
0 0
99 0
0 0
0 0
0 0
0 0
0 0
0 0
0 0
0 0
0 0
0 0
0 0
0 0
0 0
0 0
0 0
0 0
0 0
0 0
0 0
0 0
0 0
0 0
0 0
0 0
0 33
0 0
0 0
0 0
0 2
0 0
0 0
0 0
0 0
0 0
0 0
0 0
0 0
0 0
0 0
0 0
0 0
0 0
0 0
0 0
0 0
68 0
0 0
0 0
0 0
0 0
0 0
0 0
0 0
0 0
0 0
0 0
0 0
0 0
0 0
0 0
0 0
0 0
0 0
0 0
80 0
0 0
0 0
0 0
0 0
0 0
0 0
0 0
0 0
0 0
0 0
0 0
0 0
0 0
0 0
38 0
0 0
0 0
0 0
0 0
0 0
0 0
0 0
41 0
0 0
38 0
0 0
0 0
0 0
0 0
0 59
0 0
0 0
0 0
6 0
0 0
0 0
0 0
0 0
0 0
0 0
0 0
0 0
0 0
0 0
0 0
0 0
0 0
0 0
0 0
0 73
0 76
0 0
0 0
0 0
0 0
0 0
0 0
103 0
96 0
0 0
0 0
0 0
0 0
0 0
0 0
0 0
0 0
0 0
81 0
0 0
0 0
0 0
0 0
0 0
0 0
0 0
0 0
0 0
0 0
0 0
2 0
0 0
0 0
0 0
0 0
0 0
0 0
0 0
0 0
0 0
0 0
0 0
0 0
0 0
0 0
0 0
0 0
0 0
0 0
0 0
0 0
0 17
0 0
0 0
0 0
0 0
50 0
0 0
0 0
0 0
0 0
0 0
0 0
31 0
0 0
0 0
0 0
0 0
0 0
0 0
0 0
0 0
0 0
0 0
0 0
0 0
0 0
0 0
0 0
0 0
0 0
0 0
0 0
0 0
0 0
0 0
0 0
60 0
0 0
0 0
0 0
0 0
0 0
0 0
0 0
0 0
0 0
0 0
0 0
60 0
0 120
0 49
0 0
0 0
0 0
0 0
0 0
0 0
0 0
0 0
0 0
0 0
0 0
0 0
0 0
0 0
0 0
0 0
0 0
0 71
0 0
0 0
0 0
0 0
0 0
0 0
0 0
0 0
4 0
39 0
0 0
0 0
0 8
0 0
0 0
0 0
0 0
0 0
0 0
0 0
0 0
0 0
0 0
0 0
0 0
0 0
0 0
0 0
0 0
0 0
0 0
0 0
0 0
0 0
0 0
0 0
0 0
0 0
0 0
0 0
17 0
0 0
0 0
0 0
0 0
0 0
0 53
0 0
0 0
0 0
44 0
0 0
0 0
0 0
0 0
0 0
0 91
0 0
0 0
0 0
0 0
0 0
0 0
13 0
1 0
34 0
0 0
0 0
0 0
0 0
0 34
0 0
30 0
0 0
38 0
0 0
0 0
0 0
0 0
0 0
0 0
0 0
0 0
0 0
22 0
0 0
0 0
0 0
0 0
0 0
0 0
0 0
0 0
29 0
0 0
2 0
0 0
0 0
0 0
0 0
0 0
0 0
0 0
20 0
0 0
0 0
0 0
0 0
0 0
0 0
0 0
0 0
0 0
0 0
0 0
0 0
0 0
0 0
0 0
0 0
0 0
36 0
0 0
0 0
0 0
0 0
0 0
0 0
0 0
0 0
0 0
0 0
0 0
0 0
0 0
0 0
0 0
0 0
0 0
0 0
0 0
0 0
0 0
0 0
0 0
0 0
0 0
0 0
0 0
0 0
0 0
0 0
0 0
0 0
0 0
0 0
0 0
0 0
0 0
0 0
0 0
0 88
0 0
0 0
0 0
0 0
31 0
0 0
8 0
0 0
0 0
0 0
0 0
0 0
0 0
0 0
0 0
0 0
0 0
0 0
0 0
0 0
89 0
0 0
0 0
0 0
0 0
0 0
44 0
0 0
0 0
0 0
0 0
0 0
0 31
0 0
0 0
0 0
0 0
0 0
0 0
65 0
0 0
0 0
0 0
0 0
0 0
0 0
0 0
0 94
0 0
0 0
0 0
0 0
0 0
0 8
85 0
0 0
0 63
0 49
0 0
0 0
0 0
0 0
0 0
0 0
18 0
0 0
0 0
0 49
0 0
0 0
0 0
0 0
0 0
0 0
0 0
0 0
0 0
0 79
0 0
0 54
0 0
91 0
82 0
0 0
34 0
0 0
71 0
0 0
0 0
0 0
0 0
0 0
0 0
0 88
0 0
0 0
0 0
0 0
0 0
0 0
0 0
0 0
0 0
0 0
0 0
63 0
0 0
0 53
0 0
0 70
88 0
0 0
0 0
0 0
0 0
15 0
0 0
0 0
0 0
0 0
0 0
0 0
0 0
0 0
0 0
0 0
0 0
0 0
0 0
0 0
0 0
0 0
0 0
0 0
0 0
0 0
0 0
0 0
0 0
0 0
37 0
0 0
0 0
0 0
0 0
0 0
0 107
0 0
0 0
0 0
0 0
0 0
0 0
30 0
0 0
0 0
0 0
0 0
0 0
0 0
0 0
0 0
92 0
0 0
0 0
0 0
0 0
0 0
0 0
0 0
0 0
0 0
0 0
32 0
0 0
0 0
0 0
0 0
0 0
0 0
0 0
0 0
0 0
0 0
0 0
0 0
0 0
0 0
0 0
0 0
0 0
0 0
0 0
0 0
0 0
0 0
0 0
0 0
0 0
0 0
0 0
0 0
0 0
0 0
0 0
0 0
0 0
0 0
0 0
0 0
0 0
0 55
0 0
0 0
0 0
0 0
0 0
0 0
0 0
0 0
0 0
0 0
0 0
0 0
0 0
0 0
0 0
0 0
0 0
0 0
0 87
0 0
0 0
0 0
0 0
0 0
0 0
0 0
0 0
0 0
0 0
0 0
0 0
0 0
0 0
0 0
0 0
0 39
0 40
0 0
0 0
0 0
0 59
0 0
0 0
0 0
0 0
0 0
0 0
0 0
0 0
0 0
2 0
0 0
0 0
0 0
0 0
0 0
0 0
0 0
0 78
0 0
0 0
0 0
0 90
14 0
42 0
0 0
0 0
0 0
0 0
0 52
0 0
0 0
0 0
2 0
0 0
67 0
0 0
0 0
0 0
0 0
0 28
0 0
0 0
2 0
0 0
0 0
10 0
0 0
0 0
0 0
0 0
61 0
0 0
0 0
1 0
0 0
0 0
0 0
0 0
48 0
58 0
0 0
0 0
0 0
0 0
0 0
0 0
0 0
0 0
0 0
151 0
0 0
0 0
0 0
0 0
0 0
0 0
0 0
0 0
0 0
0 0
0 0
72 0
0 0
0 0
0 0
37 0
0 1
0 0
0 97
0 0
0 0
0 0
0 0
0 0
0 0
0 95
0 0
0 0
0 0
32 0
0 0
0 0
0 0
0 0
0 0
0 0
0 0
0 0
0 0
41 0
0 0
53 0
0 0
0 0
0 0
0 0
0 0
0 0
0 0
0 0
0 0
0 0
0 0
0 94
105 0
0 0
0 0
0 0
0 0
0 0
63 0
0 0
0 0
0 0
0 0
0 0
0 0
0 0
0 0
8 0
0 0
0 0
89 0
0 0
42 0
0 2
0 0
0 0
0 0
0 0
0 0
0 0
71 0
0 0
60 0
11 0
0 0
0 1
0 0
0 0
0 0
0 0
0 0
0 0
8 0
0 0
0 0
64 0
0 0
0 0
0 0
0 0
0 81
0 0
0 43
0 0
0 0
0 0
0 0
0 0
0 0
0 0
0 0
0 0
0 39
0 0
0 0
0 0
0 61
0 0
28 0
0 0
0 0
37 0
25 47
0 0
0 0
0 0
0 0
0 0
0 0
0 1
0 0
0 0
0 0
0 0
0 0
0 0
0 0
0 0
0 0
0 0
0 0
0 0
0 0
0 0
0 0
0 0
0 0
0 0
1 0
0 0
36 0
84 0
0 0
0 0
73 1
0 0
0 46
3 0
0 0
0 0
0 0
36 0
0 1
0 0
49 0
0 0
59 1
0 0
0 1
0 0
0 0
0 0
0 0
0 0
0 1
0 0
0 0
0 0
0 0
0 0
58 0
0 0
0 76
53 0
0 0
0 0
0 0
0 0
0 0
0 0
0 0
0 0
0 0
0 0
0 0
0 0
0 0
0 0
0 0
0 0
0 0
0 0
0 0
0 0
0 0
0 0
108 1
35 87
0 0
0 59
0 0
0 1
0 0
0 1
0 1
0 0
0 0
0 0
0 0
0 0
0 0
0 1
0 0
0 0
0 0
0 0
0 0
0 0
0 0
0 0
0 0
103 0
0 0
0 0
0 37
0 0
0 0
0 48
0 0
0 0
0 0
0 0
0 0
0 0
141 0
0 0
0 0
0 0
0 0
0 0
0 0
0 0
0 0
16 0
0 0
0 0
0 0
0 0
0 0
0 0
0 0
0 0
1 0
0 0
0 34
0 0
0 0
0 0
0 0
0 0
0 0
0 0
0 0
0 0
0 0
0 0
0 0
0 0
0 0
0 0
0 0
0 0
0 0
0 0
0 0
0 31
0 0
0 0
0 0
0 0
5 0
0 0
0 0
0 0
0 0
0 0
0 0
0 0
0 0
0 0
0 0
0 0
0 0
0 0
0 0
0 0
0 100
0 0
0 0
0 0
93 0
0 99
0 0
0 0
0 0
0 0
0 0
0 0
0 0
0 96
0 0
0 82
0 0
0 28
0 0
0 53
0 0
0 0
0 0
0 0
0 0
0 0
85 57
0 0
0 0
0 0
0 0
0 0
0 0
0 0
0 0
0 0
0 0
0 0
0 0
0 0
0 0
0 0
0 0
0 0
0 0
0 0
0 81
0 0
0 0
0 0
0 0
0 0
0 0
0 0
0 0
0 0
0 0
0 0
0 0
0 0
0 63
0 95
0 0
0 0
0 0
0 0
0 0
0 0
0 0
0 0
0 0
0 0
0 0
0 0
0 104
0 12
0 0
0 0
0 0
0 0
0 0
0 0
0 0
0 87
0 0
0 0
0 0
0 0
0 0
0 0
0 0
0 0
0 0
0 0
0 0
0 0
0 0
0 0
0 0
45 0
0 0
0 0
0 0
0 0
0 0
0 0
0 0
0 0
0 0
0 0
0 0
0 0
0 0
0 0
0 0
0 0
0 0
0 0
0 0
0 0
0 0
0 0
0 0
0 0
62 0
0 0
0 65
0 0
0 0
0 0
0 0
75 0
0 0
0 0
0 0
0 0
0 0
0 0
0 0
0 0
0 0
0 0
0 0
0 54
0 0
0 0
70 0
0 0
0 0
0 0
0 0
0 0
4 0
0 0
0 43
0 0
0 0
0 0
0 0
0 0
0 0
0 0
0 0
0 0
0 0
0 0
0 0
0 0
0 0
0 0
0 0
0 0
0 0
0 0
0 0
0 0
0 0
0 0
0 0
0 0
0 0
0 0
0 0
0 0
0 67
0 0
0 3
0 0
0 0
0 0
0 0
0 0
0 0
0 0
0 0
0 0
0 0
0 0
0 0
0 0
0 0
0 0
0 0
0 0
0 0
0 0
0 0
0 0
0 21
0 0
0 60
0 0
0 0
0 0
0 0
0 0
0 0
0 0
0 0
0 32
0 45
0 0
0 0
0 0
0 0
0 0
0 0
0 0
0 0
0 2
0 0
0 0
0 0
0 0
0 0
0 0
0 0
71 0
0 0
0 0
0 0
0 0
0 0
0 0
0 0
0 0
0 0
26 0
0 0
0 0
0 0
0 0
0 0
0 0
0 0
0 58
0 0
0 0
0 78
0 0
0 0
0 0
0 0
0 0
0 0
0 0
0 0
0 0
0 0
0 0
0 0
38 0
43 26
0 0
0 0
0 0
62 0
0 0
0 116
0 0
0 0
0 0
0 0
0 0
0 0
0 0
0 0
0 0
0 0
0 0
0 0
62 0
0 0
0 71
0 0
0 0
0 0
0 0
0 0
0 0
0 0
0 0
0 0
0 0
0 0
0 0
0 0
0 0
0 0
0 0
0 0
0 0
0 0
33 0
0 0
0 0
0 0
0 0
0 0
0 0
0 0
0 0
0 0
0 0
0 0
0 0
0 0
0 0
0 0
0 0
0 0
0 0
0 0
0 0
0 0
0 0
0 0
0 0
0 0
0 0
0 0
0 0
0 0
0 0
0 61
0 0
0 0
0 0
0 0
0 0
0 0
0 0
0 0
0 0
0 0
0 0
0 0
0 0
0 0
0 0
0 0
0 0
0 0
0 0
0 0
0 1
0 0
0 0
0 0
0 0
0 0
0 0
0 0
0 0
0 0
0 0
0 0
0 0
0 0
0 0
0 0
0 0
0 0
0 0
0 0
0 0
0 0
0 0
0 0
0 0
0 0
0 0
0 0
0 0
0 0
0 0
0 48
0 0
0 0
0 0
0 0
0 0
0 0
0 0
0 0
0 0
0 0
0 0
0 0
0 0
0 0
0 0
0 0
0 0
0 0
0 0
0 0
0 0
0 0
0 0
0 0
0 0
0 0
0 0
0 0
0 0
0 0
0 0
0 0
0 0
0 0
0 0
0 0
0 0
0 0
0 0
0 0
0 0
0 0
0 0
0 0
66 0
0 0
0 0
0 0
0 0
0 0
9 0
0 0
0 0
0 0
92 0
0 0
0 0
0 0
0 0
0 0
0 0
0 0
0 0
0 0
0 0
0 0
0 0
0 0
0 0
0 0
0 0
0 0
0 0
0 0
0 0
0 0
0 0
0 0
0 0
16 0
0 0
0 0
0 0
0 0
0 0
0 0
0 0
0 0
0 0
0 0
0 0
0 0
0 0
0 0
0 48
0 0
0 0
0 0
0 0
0 0
0 0
0 0
28 0
0 0
0 0
0 0
0 0
0 0
0 0
0 0
0 0
0 0
0 0
0 0
0 0
0 0
0 0
0 0
0 0
0 0
0 0
0 0
0 0
0 0
0 0
0 0
0 0
0 0
0 0
0 0
0 0
0 0
0 0
0 0
0 0
0 0
0 0
0 0
0 0
0 0
0 0
0 0
0 0
0 0
0 0
63 0
0 0
0 0
0 0
0 0
0 0
0 0
0 0
0 0
0 0
0 0
0 0
0 0
0 0
0 0
0 0
0 0
0 0
0 0
0 0
0 0
0 0
0 0
0 0
0 0
0 0
0 0
0 0
0 0
0 0
0 0
0 0
0 96
0 0
0 0
0 0
0 0
0 0
0 0
0 0
0 0
0 0
0 0
61 0
0 0
0 0
0 0
0 0
0 0
0 22
0 0
0 0
77 0
0 0
0 0
0 0
0 0
0 0
0 0
0 0
0 0
0 0
0 0
0 51
0 0
0 0
0 0
0 0
0 0
0 0
0 0
0 0
0 0
0 0
0 0
0 0
0 0
0 0
0 0
0 0
0 0
0 0
0 0
0 0
0 0
0 66
0 0
0 0
0 0
0 0
0 0
0 0
0 0
0 0
0 0
0 0
0 0
0 0
0 0
0 0
0 0
0 0
0 0
0 0
0 0
0 0
0 0
0 0
0 0
0 0
0 0
0 0
0 0
0 0
0 0
0 77
0 0
0 0
0 0
0 0
11 0
0 0
0 0
0 0
0 0
0 0
0 0
0 0
0 0
0 0
0 0
28 0
34 0
0 0
0 0
0 0
0 0
0 0
0 0
0 0
0 0
0 0
61 0
0 0
0 0
0 0
0 0
1 0
0 0
0 0
0 0
0 0
0 0
0 0
0 0
0 0
0 0
0 0
0 20
0 0
0 33
0 0
0 0
0 0
0 8
0 0
0 0
0 0
0 0
0 0
0 0
0 0
0 0
0 0
0 0
0 0
0 0
0 0
0 0
0 0
0 0
0 0
41 0
0 0
0 0
0 0
0 0
26 0
0 0
0 0
0 0
0 0
0 0
0 0
0 0
0 0
0 0
0 0
0 0
0 0
0 0
0 0
0 0
0 0
0 0
0 0
0 0
0 0
0 0
0 0
0 0
0 0
0 0
0 0
0 0
0 0
0 0
0 0
0 0
0 0
0 0
0 0
0 0
0 0
0 0
0 0
0 0
0 0
4 0
0 0
0 0
0 0
0 0
1 0
0 0
0 0
0 0
0 0
0 0
0 0
0 0
0 0
0 0
0 0
0 0
0 0
0 0
0 0
0 0
0 0
0 0
64 0
0 0
0 0
0 0
1 0
0 0
0 0
0 0
0 0
0 0
0 0
0 0
0 0
91 0
0 0
0 0
0 0
0 0
47 0
0 0
0 0
68 0
0 0
0 0
0 0
0 0
0 0
0 0
0 0
0 0
0 0
0 0
0 0
0 0
0 0
0 0
75 0
0 0
0 0
50 0
0 0
0 0
0 0
0 0
0 0
0 61
0 0
0 0
0 0
0 0
0 0
0 0
0 0
0 0
0 0
0 0
0 0
0 0
0 0
0 0
0 0
0 0
0 0
0 0
47 0
0 1
0 0
0 0
0 0
0 0
0 0
0 0
0 0
0 0
0 0
0 0
0 0
0 0
0 0
0 0
0 0
23 0
50 0
0 0
0 0
0 0
0 0
0 0
0 0
0 0
0 0
0 0
0 0
0 0
0 0
0 0
0 0
0 0
0 0
0 0
33 0
0 0
0 0
0 0
0 54
0 0
0 0
0 0
31 0
79 52
0 0
0 0
0 0
0 0
0 0
0 0
0 0
0 0
0 0
0 0
0 0
0 0
0 0
0 0
0 0
15 0
0 0
0 0
0 0
75 0
0 0
0 0
0 0
0 0
0 96
0 0
0 0
0 0
0 0
0 0
0 0
0 0
0 0
0 1
0 0
0 0
0 0
0 0
0 0
0 0
0 0
0 1
0 0
0 0
0 0
0 0
0 0
0 91
0 0
0 1
0 0
0 0
0 0
0 0
0 12
0 0
0 0
0 0
0 0
0 0
0 0
0 10
0 0
0 0
0 1
0 0
0 1
0 1
0 0
0 13
0 0
0 0
0 0
0 0
0 0
0 0
0 1
0 1
0 0
0 0
0 0
26 0
0 0
0 0
0 0
0 0
47 1
0 0
0 0
31 0
0 0
0 0
0 0
1 0
0 0
0 0
0 0
0 0
0 0
0 0
0 0
94 0
0 1
0 0
0 0
0 0
0 0
0 1
80 0
0 1
0 0
0 0
0 0
0 0
26 44
0 0
0 0
23 0
0 0
0 0
0 0
0 0
0 0
0 0
0 0
0 1
0 0
0 0
0 0
0 0
0 0
0 0
0 1
0 0
0 0
51 0
0 0
0 1
0 0
0 0
0 0
0 0
0 0
0 0
0 1
142 103
0 65
0 0
0 0
119 0
0 0
0 0
0 85
79 1
0 1
0 0
0 0
0 0
38 0
0 0
0 0
0 0
51 1
0 0
0 0
0 0
0 0
0 91
0 0
0 0
0 0
0 0
0 0
0 0
0 0
0 0
0 0
0 0
0 0
0 0
0 0
0 0
0 0
0 0
0 1
0 0
0 0
0 0
0 0
0 0
0 0
0 0
35 0
0 0
0 0
0 0
0 0
2 0
0 0
0 0
0 1
0 0
0 0
77 0
0 0
0 0
0 0
0 0
0 0
0 0
0 0
0 0
49 0
0 0
0 0
0 0
0 0
0 0
81 0
0 0
0 0
0 0
0 0
0 0
0 0
0 0
0 0
0 0
0 0
0 0
0 0
0 0
0 0
0 0
0 0
0 0
0 0
0 0
0 0
0 0
0 50
0 41
0 0
0 0
0 0
0 0
0 0
0 0
0 0
0 0
0 56
0 32
0 0
0 0
0 0
0 0
0 0
0 0
0 0
41 0
0 0
0 0
0 0
0 0
0 0
0 0
0 0
0 0
0 0
0 0
0 0
0 0
0 0
0 0
0 0
0 0
0 0
0 0
0 0
0 0
0 0
0 0
0 0
0 0
51 0
0 0
0 0
0 0
85 0
0 0
0 0
0 0
0 0
0 0
66 0
0 0
0 0
0 0
0 0
0 0
0 0
0 78
0 0
0 0
0 22
0 0
0 0
0 0
0 0
0 0
0 0
76 0
0 0
0 53
103 0
0 0
0 0
0 0
0 0
0 0
0 1
0 0
0 0
0 0
0 0
0 0
0 0
0 0
0 0
0 16
0 0
0 0
0 0
0 0
0 0
0 0
0 0
0 0
0 0
0 0
0 0
0 0
18 0
0 0
0 0
0 0
0 0
0 0
0 0
37 0
0 0
0 0
0 0
0 0
0 0
0 0
39 0
0 0
0 0
0 0
0 0
0 0
0 0
0 0
0 0
72 0
0 0
0 0
0 0
0 0
0 0
0 0
0 42
0 0
0 0
0 0
0 0
0 0
0 0
0 0
0 0
0 0
0 0
0 0
0 0
0 0
0 0
0 0
0 0
0 0
0 0
0 0
0 0
0 0
0 1
0 0
0 0
0 0
0 0
0 0
0 0
0 0
0 0
0 0
0 0
0 0
0 0
0 0
0 0
0 91
0 0
0 0
0 0
0 0
0 0
0 0
0 0
0 0
0 0
0 0
0 0
0 0
0 0
0 0
0 0
0 0
0 0
0 0
0 0
0 0
0 0
92 0
0 0
0 0
0 0
0 0
0 0
1 0
0 0
0 0
0 0
0 0
0 0
0 0
0 0
0 0
0 0
0 0
0 0
0 0
0 0
0 0
0 0
0 0
0 0
0 0
0 0
0 0
85 0
1 0
0 0
0 0
0 0
0 0
0 0
0 0
0 0
0 0
0 0
0 0
0 0
0 0
0 89
0 0
0 0
0 0
0 0
0 0
0 74
0 0
0 0
0 0
0 0
0 0
0 0
0 0
0 94
0 0
0 0
0 0
0 0
0 2
0 0
0 0
0 0
0 0
0 0
34 0
0 0
0 0
0 0
0 0
0 0
0 0
0 0
92 0
0 26
0 0
0 0
0 0
0 0
0 0
0 0
0 0
0 0
0 0
0 0
0 0
0 0
0 0
0 0
0 0
0 0
0 0
0 0
0 0
0 0
0 0
0 0
0 0
0 0
0 0
0 0
0 0
0 0
0 0
0 0
0 0
0 0
0 0
0 0
0 0
0 0
0 0
0 0
0 0
0 0
0 0
0 0
0 0
0 0
0 0
0 0
0 0
0 0
0 0
0 0
0 0
0 0
0 0
0 0
0 24
70 0
0 0
33 0
0 0
0 0
0 0
0 0
0 0
0 0
0 0
0 0
0 0
0 0
0 0
0 0
0 0
0 0
0 0
0 0
0 0
0 0
0 0
0 0
0 0
0 0
0 0
65 0
0 0
0 0
0 0
0 0
0 0
0 0
0 0
0 0
0 0
0 0
0 0
0 0
0 0
0 0
0 0
0 102
0 113
0 0
0 64
0 0
0 0
0 0
0 0
0 0
0 0
0 0
0 85
0 0
0 0
0 0
26 0
0 0
0 0
0 0
0 48
0 31
0 0
0 0
0 0
0 0
0 0
0 0
0 0
0 0
0 0
0 0
0 0
0 0
0 0
0 0
0 0
0 0
0 0
0 0
0 0
0 0
0 0
0 0
0 0
0 0
0 0
0 0
0 0
0 0
0 0
0 0
0 0
0 0
0 0
0 0
0 0
0 0
0 0
0 0
0 0
0 0
0 0
0 0
0 0
0 0
0 0
0 0
0 0
0 0
0 0
0 0
0 0
0 0
0 0
0 0
0 0
0 0
0 0
0 0
0 0
0 0
0 0
0 0
0 0
0 0
0 0
0 0
0 0
0 0
0 0
0 0
0 0
0 0
0 0
30 0
0 0
0 0
0 0
0 0
0 0
0 0
0 0
0 0
0 0
0 0
0 0
40 0
0 0
0 0
0 0
0 0
0 0
0 0
0 0
0 0
0 0
0 0
0 0
0 0
0 0
0 0
0 1
0 0
0 0
0 0
0 0
0 0
0 0
0 0
0 0
0 0
0 0
0 0
0 0
0 0
0 0
0 0
0 0
0 0
0 0
0 0
0 0
0 0
0 0
0 0
0 0
0 0
0 0
0 0
0 0
0 0
0 0
0 0
0 0
0 0
0 0
0 0
0 0
0 0
36 0
0 0
0 0
0 0
0 0
0 0
0 0
0 0
0 0
0 0
0 0
0 0
0 0
0 0
0 0
0 0
0 0
0 0
0 0
0 0
0 0
0 0
0 0
0 0
0 0
0 0
0 0
0 70
0 0
0 0
0 0
0 0
0 4
0 0
0 0
0 0
0 0
0 0
0 0
0 0
0 0
0 0
0 0
0 0
0 0
0 0
0 0
0 0
59 0
0 0
0 0
0 0
0 0
0 0
0 0
0 0
0 0
0 0
0 0
0 0
0 0
0 34
0 0
0 0
0 0
58 0
0 0
0 0
0 0
0 0
43 0
0 0
0 0
0 0
0 0
0 0
48 0
76 0
0 0
0 0
0 0
0 0
0 0
0 0
0 0
0 0
0 0
0 0
0 0
0 0
0 0
0 0
0 0
0 0
0 0
0 0
0 0
0 0
0 0
0 0
0 0
0 0
0 0
0 0
0 0
0 0
0 0
0 0
0 0
0 0
0 0
0 0
0 0
0 0
0 0
154 0
0 0
45 88
0 0
0 0
0 0
0 0
0 0
69 0
0 0
0 0
86 0
0 2
86 0
0 0
0 0
0 0
0 0
0 0
0 0
0 0
0 0
0 0
58 0
0 2
0 0
0 0
0 0
0 0
0 0
41 0
0 0
58 0
0 0
0 0
0 0
0 0
0 0
0 0
0 53
0 0
0 0
0 0
0 0
0 0
42 0
0 0
0 0
0 0
0 0
0 0
0 0
0 0
0 0
0 79
0 73
0 0
0 0
0 0
0 0
0 0
0 0
0 0
0 0
0 0
0 0
0 0
0 55
0 0
0 0
0 0
0 0
0 0
0 0
0 0
0 0
0 0
0 0
0 0
0 0
0 0
0 0
0 0
0 0
0 0
0 0
0 0
0 0
0 0
0 0
0 0
0 44
0 0
0 0
0 0
0 0
0 9
0 0
0 0
0 0
0 1
0 0
0 0
0 0
0 54
76 0
0 0
55 0
0 0
0 0
0 0
0 0
0 0
0 44
0 47
65 0
0 0
0 0
0 0
0 0
0 0
0 0
0 0
0 0
0 0
0 0
0 0
0 0
0 0
0 0
0 0
0 0
0 0
0 0
0 0
0 0
0 0
0 0
0 0
0 0
0 0
0 0
0 0
0 0
0 0
0 0
0 0
0 0
0 0
0 0
0 0
0 0
6 0
0 0
0 0
0 0
0 0
0 0
0 0
0 61
0 0
0 0
0 0
0 0
0 52
0 0
0 0
0 0
0 0
0 0
0 0
0 0
0 0
0 0
0 0
0 0
0 0
0 0
0 0
0 0
0 0
0 0
0 0
0 0
0 0
0 0
0 0
0 0
0 0
0 0
0 0
0 0
0 0
0 0
0 0
0 0
0 0
0 0
0 0
0 0
0 0
0 0
0 0
0 0
0 0
0 0
0 104
0 0
0 0
0 0
0 0
0 0
0 0
0 0
0 0
0 0
0 0
0 0
0 0
0 0
0 0
0 0
0 0
0 0
0 0
0 0
0 0
0 63
0 0
0 0
0 0
0 0
52 0
0 0
0 0
0 0
0 44
0 68
0 0
0 0
0 0
0 0
0 0
0 0
0 0
0 0
0 0
0 0
0 0
0 0
0 0
0 0
0 0
0 0
0 0
0 0
0 0
0 0
0 0
0 0
0 0
0 0
0 0
0 57
0 0
0 0
0 0
0 0
0 0
0 0
0 0
0 0
0 0
36 0
0 0
0 0
0 0
0 0
0 0
0 0
0 0
0 0
0 0
0 0
0 0
0 0
0 0
0 0
0 0
0 0
0 0
0 0
0 0
0 0
0 0
0 0
0 0
0 0
0 0
0 0
0 0
0 0
0 0
0 0
0 0
0 0
1 0
0 0
0 0
0 0
0 0
0 0
0 0
0 0
0 0
0 0
0 0
0 0
0 0
0 0
0 0
0 0
0 0
0 0
0 0
0 0
0 0
0 0
0 0
0 0
0 0
0 0
0 0
85 0
0 0
0 0
0 0
0 0
0 0
0 0
0 0
0 0
0 0
0 0
0 0
0 0
0 0
0 0
93 0
0 0
0 0
0 0
0 0
0 0
0 0
0 0
0 0
0 0
0 0
0 0
41 0
0 0
0 0
0 0
27 0
0 0
0 0
0 0
0 0
0 62
0 0
0 0
0 0
0 0
0 0
0 0
0 0
0 0
0 0
0 0
0 0
0 0
0 0
0 0
0 92
0 0
0 0
0 0
0 0
0 0
0 0
0 0
0 0
0 0
0 0
0 0
0 0
0 0
0 0
0 0
0 0
83 0
0 0
0 0
0 0
0 0
0 0
0 0
0 0
0 0
0 0
0 0
0 0
39 0
0 0
0 0
0 0
44 0
0 0
0 40
0 0
0 0
0 0
0 0
0 0
0 0
0 0
0 0
0 0
0 0
0 0
0 0
0 0
0 0
0 0
0 0
0 0
0 0
0 0
0 0
0 0
0 0
0 0
0 0
0 0
0 0
0 0
0 0
0 0
0 0
0 0
0 0
0 0
0 0
0 0
0 0
0 0
0 0
0 0
0 0
0 0
0 0
0 0
0 0
0 0
0 0
0 0
0 0
0 2
0 0
0 0
0 0
0 0
0 0
0 0
0 0
0 0
0 0
0 0
0 0
0 0
0 0
0 0
0 0
0 0
0 0
0 0
0 0
0 0
0 0
0 0
0 0
0 0
0 0
31 0
0 0
0 0
0 0
0 0
0 0
0 0
0 0
0 0
0 0
0 0
0 0
0 0
0 0
0 0
0 68
0 0
0 0
0 79
0 0
0 0
0 0
0 0
0 0
0 0
0 0
0 0
0 0
0 0
0 0
0 0
0 0
0 0
0 0
0 0
0 92
0 0
0 0
0 0
0 0
0 0
0 0
0 0
0 0
0 0
0 0
0 0
0 0
0 0
0 0
0 0
0 0
0 0
0 0
0 0
0 0
0 0
0 0
0 0
0 0
0 0
0 0
0 0
0 0
50 0
0 0
0 0
0 0
0 0
0 0
0 0
0 0
0 0
0 0
0 0
0 0
0 0
0 0
0 0
0 0
0 0
0 0
0 0
0 0
0 0
0 72
0 0
0 0
0 0
0 0
82 0
0 0
0 0
0 0
0 0
0 0
0 0
0 0
0 0
0 0
0 0
0 0
0 0
0 0
0 0
0 0
0 0
0 0
0 0
0 0
0 0
13 0
0 0
0 0
0 0
0 0
0 0
0 0
0 0
0 0
0 0
0 0
0 0
0 0
0 0
0 0
0 0
0 18
0 0
0 0
0 0
0 0
0 0
0 0
0 0
47 0
0 0
38 0
0 0
0 0
0 0
0 0
0 0
0 0
0 0
0 0
0 0
0 0
0 0
0 0
0 0
0 0
0 0
0 0
0 0
0 0
73 0
0 0
0 0
0 0
0 0
0 0
0 0
0 0
0 0
0 0
0 0
0 0
0 0
0 0
0 0
0 0
0 0
0 0
0 86
0 0
0 0
0 0
0 0
0 0
0 0
28 0
0 0
0 0
0 0
0 0
0 0
0 0
0 0
0 0
0 0
0 0
0 0
0 0
0 0
0 0
0 0
0 0
0 0
0 0
0 15
0 0
0 0
0 0
0 0
0 0
0 0
0 0
82 0
0 0
0 0
0 83
0 0
0 0
0 0
0 0
0 0
0 0
0 0
0 0
0 0
0 0
0 0
0 0
0 0
0 0
0 0
59 0
0 0
0 0
0 0
0 96
0 0
0 0
0 0
0 0
0 0
0 0
0 0
0 0
0 0
0 0
0 0
0 0
0 0
0 0
0 0
0 0
0 0
0 0
0 0
0 0
0 0
0 0
0 0
0 0
0 0
0 0
0 0
0 0
0 0
0 94
0 0
0 0
0 0
0 0
0 0
0 0
0 0
0 0
0 0
0 0
0 0
0 0
0 0
0 0
0 0
0 0
0 0
0 0
0 0
0 0
0 0
0 0
0 0
0 0
0 0
0 46
0 0
0 0
0 0
0 0
0 0
0 0
0 0
27 0
0 0
0 0
0 0
0 0
0 0
0 0
0 0
0 0
0 0
0 0
0 0
0 0
0 0
0 0
0 0
0 0
0 0
0 0
0 0
0 0
0 34
0 0
16 0
0 0
0 0
89 0
0 0
0 0
0 0
0 0
0 0
0 35
0 0
0 0
0 86
0 0
0 0
0 0
0 0
0 0
0 0
0 0
0 0
0 0
0 0
0 44
0 0
0 0
0 0
0 0
0 0
0 0
0 0
0 0
0 0
0 0
0 0
0 0
0 0
0 0
0 0
0 0
0 0
0 0
0 0
0 0
0 0
0 0
0 0
0 0
0 0
0 0
0 0
0 0
0 0
0 0
0 0
0 0
0 0
0 0
28 0
0 28
73 0
0 0
0 0
0 0
0 0
0 0
0 0
0 0
0 0
0 0
0 0
0 0
0 0
0 0
0 0
0 0
0 0
9 0
0 0
0 0
0 0
0 0
0 0
0 0
0 0
0 0
0 0
0 0
0 0
0 0
0 0
0 0
0 0
0 0
0 0
0 0
0 0
0 0
0 0
0 0
0 0
0 0
0 0
0 0
15 0
0 0
0 0
0 0
0 0
0 0
0 0
0 0
0 0
0 0
43 0
0 0
0 0
0 0
0 0
0 0
0 0
0 0
0 0
0 0
0 0
0 0
0 46
0 0
0 0
82 0
0 0
0 0
0 0
0 0
0 0
0 0
0 0
0 0
0 0
0 0
0 0
0 0
0 0
0 0
0 0
0 0
0 0
0 0
0 0
0 0
0 0
0 0
0 0
0 0
0 0
0 0
0 0
0 0
0 0
0 0
71 0
0 0
0 0
0 0
0 0
0 0
0 0
0 0
0 0
0 0
0 0
0 0
0 0
0 0
89 32
0 0
0 0
0 0
0 0
0 0
0 0
0 0
0 0
60 93
0 0
0 0
0 0
0 0
0 0
0 0
0 0
0 0
0 0
0 0
0 0
0 76
0 0
0 0
0 0
0 0
0 0
0 0
0 0
0 0
0 0
0 0
0 0
0 0
0 0
0 0
0 0
0 0
0 0
0 0
0 0
0 86
0 0
0 0
0 0
0 0
0 0
0 0
0 0
0 0
0 0
28 0
0 0
0 0
0 0
0 0
0 0
0 71
0 0
0 0
0 0
0 0
0 0
0 0
0 0
0 0
9 0
0 0
0 0
0 0
0 0
0 0
0 0
0 0
0 47
0 0
0 0
0 0
0 0
0 0
0 0
0 0
0 0
0 0
0 0
0 0
0 0
0 0
0 0
0 0
0 0
0 0
0 0
0 0
0 0
0 0
0 0
0 0
0 0
0 0
0 27
0 0
0 0
0 0
0 0
0 0
0 0
0 0
0 0
0 0
0 0
0 0
0 0
0 0
0 0
0 0
0 0
0 0
0 0
0 0
76 0
0 0
0 0
0 0
0 0
0 0
0 0
0 0
0 0
0 81
0 0
0 0
0 0
0 0
0 0
0 0
0 0
0 0
0 1
0 0
0 0
0 0
0 0
0 0
0 0
0 0
0 0
0 0
0 0
0 0
0 0
0 0
0 0
0 0
0 0
0 0
0 0
0 0
0 0
0 53
0 0
0 0
0 0
0 0
0 0
0 0
0 0
0 0
0 0
0 0
0 0
0 0
0 0
0 0
0 0
0 0
0 0
0 0
0 0
0 0
0 52
0 0
0 0
0 0
0 0
0 0
0 0
0 0
0 0
0 0
0 0
0 0
0 0
0 0
0 0
0 0
0 0
0 0
0 0
0 0
0 0
0 0
0 0
0 0
0 0
0 0
0 0
0 0
0 0
0 0
0 0
0 0
0 0
0 0
0 0
0 0
0 0
0 0
0 0
0 0
0 0
0 0
0 0
0 0
0 0
0 0
0 0
0 0
0 0
0 0
0 0
0 0
80 0
0 0
0 0
0 0
0 0
73 0
44 56
0 0
0 0
0 0
0 0
0 0
0 0
0 0
0 0
0 0
0 0
0 0
0 0
0 0
0 0
0 0
0 0
0 0
0 0
0 0
0 0
28 0
0 0
0 0
0 0
0 0
0 0
0 0
15 0
0 0
0 0
0 0
0 0
0 0
0 0
0 0
0 0
0 0
0 0
0 0
0 0
0 0
0 0
0 0
0 0
0 0
0 0
0 0
0 0
49 0
0 0
0 0
0 0
0 0
0 0
88 0
0 0
0 0
0 0
0 0
0 0
0 0
0 0
0 0
0 0
0 0
0 50
0 0
0 0
0 0
0 0
0 0
0 0
0 0
0 0
0 0
0 0
0 0
0 0
0 0
0 2
0 0
0 0
0 0
0 0
0 0
0 0
0 0
0 0
0 0
0 0
0 0
0 0
0 0
0 0
0 0
0 0
0 0
0 0
0 0
0 0
0 0
0 0
0 0
0 0
0 0
0 0
0 81
0 0
0 0
0 0
0 0
0 0
0 55
0 0
0 0
0 0
0 0
0 0
0 0
0 0
0 0
0 0
0 0
0 0
0 0
0 0
0 0
0 0
0 0
0 0
0 0
0 0
0 0
0 0
0 0
0 0
0 0
0 0
0 0
43 0
0 0
0 0
0 0
0 0
0 0
0 0
0 0
0 0
0 0
0 82
0 0
0 0
0 0
0 0
0 0
0 0
0 0
0 0
0 0
0 0
0 0
82 0
0 0
0 0
0 0
0 0
0 0
0 0
0 0
0 0
0 0
0 0
0 60
0 0
0 0
0 0
0 0
0 0
0 0
0 0
0 0
0 0
0 0
0 0
0 0
0 0
0 0
0 0
0 0
0 0
0 0
0 0
0 0
0 0
0 0
114 0
0 0
0 0
0 0
0 0
0 0
0 0
0 0
0 0
0 0
0 0
0 0
0 0
72 0
0 0
0 0
0 0
0 0
0 0
0 0
0 0
0 0
0 0
0 0
0 0
0 0
0 0
0 0
0 72
0 0
0 0
0 0
0 0
0 0
0 0
0 0
0 0
0 0
0 0
0 0
0 0
0 0
0 0
0 0
0 0
0 0
0 0
0 0
75 0
0 0
0 0
0 0
0 0
0 0
0 0
0 0
0 0
0 0
0 0
0 0
0 0
0 0
0 0
0 0
0 0
0 24
0 0
0 0
0 0
0 0
0 0
0 0
0 0
0 0
0 0
0 0
0 0
0 0
0 0
0 0
0 0
0 0
0 0
0 0
0 0
0 0
0 0
0 0
0 0
0 0
0 0
29 0
0 0
0 0
0 0
0 0
0 0
0 0
0 0
0 0
0 0
0 0
0 0
0 0
0 0
0 0
0 0
0 0
0 0
0 0
0 0
0 0
0 0
0 0
0 0
0 0
0 0
0 0
0 0
0 0
0 0
0 0
0 0
0 0
0 0
0 0
0 0
0 0
0 0
0 0
0 0
0 0
0 0
0 0
0 0
0 0
0 0
0 0
0 0
0 0
0 0
0 0
0 0
0 0
0 0
0 0
0 0
0 0
0 0
0 0
0 0
0 0
0 0
0 0
0 0
0 0
0 0
0 0
0 0
0 0
0 0
0 0
0 0
0 0
0 0
0 0
0 0
0 0
0 0
0 0
0 0
0 0
0 0
0 5
0 0
0 0
0 0
0 0
0 0
0 0
0 44
0 0
0 0
0 0
0 0
0 0
0 0
0 0
0 0
0 0
0 0
0 0
0 0
0 0
0 0
0 0
0 0
0 0
0 0
0 0
0 0
0 0
0 0
0 0
0 0
0 0
0 0
0 0
0 0
0 0
0 0
0 0
0 0
0 0
0 0
0 0
0 0
0 0
0 0
0 0
0 81
0 0
0 0
0 0
0 0
0 0
0 0
0 0
0 0
0 0
0 75
0 0
0 0
0 0
0 0
0 0
0 0
0 0
0 0
0 0
0 58
0 0
0 0
0 0
0 0
0 0
0 0
0 0
79 0
0 0
0 0
0 0
0 0
0 37
0 0
0 0
0 0
85 0
0 0
60 74
0 0
0 0
0 0
0 0
0 0
0 0
0 0
0 0
0 0
0 0
0 0
0 0
0 0
0 0
0 59
0 0
0 0
0 0
0 0
0 0
0 0
0 0
0 0
0 0
0 0
0 0
0 0
0 0
0 0
0 3
0 0
0 0
0 0
0 0
0 0
0 0
0 0
0 0
0 0
0 0
0 0
0 0
0 0
0 0
0 0
0 0
0 0
0 0
0 0
0 0
76 0
76 0
0 0
0 0
0 0
0 0
0 0
0 0
0 0
0 0
0 0
0 0
0 0
0 0
0 0
0 0
0 0
0 0
0 0
0 0
0 0
0 0
0 0
0 0
0 0
0 0
0 0
0 0
0 30
12 0
0 0
0 0
0 0
0 0
0 0
0 0
0 0
0 0
0 0
0 0
0 0
0 0
0 0
0 0
0 0
0 0
0 0
0 0
0 128
0 0
0 0
0 0
0 0
0 0
0 0
0 0
0 0
0 0
0 0
0 0
0 0
0 0
0 1
0 49
0 0
0 0
0 0
0 0
0 0
0 0
0 0
0 0
0 0
0 0
0 0
0 0
28 0
0 0
0 0
0 0
0 0
0 0
0 0
0 0
0 0
0 0
0 0
0 0
0 0
0 0
0 0
0 0
0 0
0 0
0 0
0 0
0 0
0 0
0 0
0 0
0 0
0 0
0 0
0 0
0 0
0 0
0 0
0 0
0 0
0 0
0 0
0 0
0 0
0 0
0 0
0 32
0 0
0 0
0 0
0 0
0 0
0 0
0 0
0 0
0 0
0 0
0 0
59 0
0 0
0 0
0 0
0 0
0 0
0 0
0 0
0 0
0 0
0 0
0 0
0 0
0 0
0 0
0 0
0 0
0 0
0 0
0 0
0 0
0 0
0 0
0 0
0 0
0 0
0 0
0 0
0 0
0 0
0 0
0 0
51 0
0 0
0 0
0 0
0 0
0 0
0 0
0 0
0 0
0 0
0 0
0 0
0 0
0 0
0 0
0 0
0 0
0 0
0 0
0 0
0 0
0 0
0 0
0 0
0 0
0 0
0 0
0 0
0 0
0 0
0 0
0 0
0 0
0 0
0 0
0 0
0 0
88 0
0 0
0 0
0 0
0 0
0 0
0 0
0 0
0 0
0 0
0 0
0 0
0 0
0 0
0 0
0 0
0 0
0 0
0 0
0 0
0 0
0 0
0 0
0 0
0 0
0 0
0 0
0 0
0 0
0 0
0 0
0 0
0 0
0 47
0 0
0 0
0 0
0 0
0 0
0 0
0 0
0 0
0 73
0 0
0 0
0 0
0 0
0 0
0 0
0 0
0 0
0 0
0 0
0 0
61 0
0 0
0 0
0 0
0 0
0 0
0 0
0 0
0 0
0 0
0 0
0 0
0 0
0 0
0 0
0 0
0 0
0 0
0 0
0 0
0 0
0 0
0 0
0 0
0 0
0 0
0 0
0 0
0 0
0 0
0 0
0 0
0 0
0 0
0 0
0 32
0 0
0 0
0 0
0 0
0 0
0 0
0 0
0 0
0 0
0 0
0 0
0 0
0 0
0 0
28 0
0 0
0 52
0 0
0 0
0 0
30 0
0 0
0 0
0 0
0 0
0 0
0 0
0 0
0 0
0 0
0 0
0 0
0 0
0 0
0 0
0 0
0 0
0 0
0 0
0 0
0 0
0 0
0 0
0 0
0 0
0 0
0 0
0 0
0 0
0 0
0 0
38 0
0 0
0 0
0 0
0 0
0 0
0 0
0 0
0 0
0 0
0 0
0 0
0 0
0 0
0 0
0 0
0 0
0 0
0 0
0 0
0 0
0 0
0 0
0 0
0 0
0 0
0 0
0 0
0 48
0 0
0 0
0 0
0 0
0 0
0 0
0 0
0 0
0 0
0 0
0 0
0 0
49 0
0 0
0 0
0 0
0 0
0 0
0 0
0 0
0 0
0 0
0 0
0 0
0 0
0 0
0 0
0 0
0 0
0 0
44 0
0 0
0 0
0 0
0 0
0 0
0 0
0 0
0 0
0 0
0 0
0 0
0 0
0 0
0 0
0 0
0 0
0 0
0 0
0 0
0 0
0 0
0 0
0 0
0 0
0 0
0 0
0 0
0 0
0 0
0 0
0 0
0 0
0 0
0 0
0 0
0 0
0 0
0 0
0 0
0 0
0 0
0 0
0 0
0 0
0 0
77 0
0 0
0 0
0 0
0 0
0 0
0 0
0 0
0 0
0 0
0 78
0 0
78 0
0 0
0 0
0 0
0 0
0 0
0 0
0 0
0 0
0 0
0 0
0 0
0 0
0 0
0 0
0 0
0 0
0 0
0 0
0 0
0 0
0 0
0 0
0 0
0 0
0 0
0 0
0 0
0 0
44 0
0 0
0 0
0 0
52 0
0 0
0 81
0 0
0 0
0 31
0 0
0 0
0 0
0 0
0 0
0 0
0 0
0 0
0 0
0 0
0 0
0 0
0 0
0 0
0 0
0 0
0 0
0 0
24 0
0 0
0 0
0 0
0 0
0 0
0 0
0 0
0 0
0 0
0 0
0 0
0 0
0 0
0 0
0 0
0 6
0 0
0 0
0 0
0 0
0 0
0 0
0 0
0 0
0 0
0 0
0 0
0 0
0 0
0 0
0 0
0 0
0 0
0 0
0 59
0 0
0 22
0 0
0 0
0 0
0 0
0 0
0 0
0 0
0 0
0 0
0 0
0 0
0 0
0 0
0 0
0 0
0 0
0 0
0 0
0 0
33 0
0 0
0 0
96 0
0 0
0 0
0 0
0 0
0 0
0 0
0 0
0 0
0 0
0 0
0 0
59 0
0 0
0 0
0 0
0 0
0 0
0 0
0 0
0 0
0 0
0 0
0 0
0 0
0 0
0 0
0 0
0 0
0 0
0 0
0 0
0 0
0 0
0 0
0 0
0 0
0 0
0 0
0 0
0 83
0 0
0 0
0 0
0 0
0 0
0 0
0 0
0 22
0 0
0 0
0 0
0 0
0 0
0 0
0 0
0 0
0 0
0 0
0 0
0 0
0 0
0 0
0 0
0 0
0 0
0 0
0 2
0 0
0 0
0 0
0 0
0 0
0 0
0 0
0 0
0 0
0 0
0 0
0 0
0 0
0 0
0 0
0 0
0 0
0 0
0 0
0 0
0 0
0 0
0 0
0 0
0 0
0 0
0 0
0 0
0 0
0 0
0 0
0 0
0 0
0 0
0 0
0 0
0 0
0 0
0 0
0 0
0 0
0 0
0 0
0 0
0 0
0 0
0 0
24 0
0 0
0 0
0 0
0 0
0 0
0 0
0 0
0 0
0 0
0 0
0 0
0 0
0 0
0 0
0 0
0 0
0 0
0 0
0 0
0 0
0 0
0 90
0 0
0 0
0 0
0 0
0 0
0 0
0 0
0 0
0 0
0 0
0 0
0 0
0 0
0 0
0 0
0 0
0 0
0 0
1 0
0 0
0 0
0 0
0 0
0 0
0 0
0 0
0 0
0 0
0 0
44 0
0 0
0 0
0 0
0 0
0 0
0 0
0 0
0 0
0 0
0 0
0 0
0 0
0 0
0 0
0 0
0 0
0 0
0 0
0 0
0 0
0 40
0 0
0 0
0 0
0 0
0 0
0 0
0 0
0 0
0 0
0 0
0 0
0 0
0 0
0 0
0 0
0 0
0 0
0 0
0 0
0 0
0 0
0 0
0 0
0 21
0 0
0 0
0 0
0 0
0 0
0 0
57 0
0 0
0 0
43 0
0 0
0 0
0 0
0 0
0 0
0 0
0 0
0 0
0 0
0 0
40 0
0 0
0 0
0 0
0 0
0 0
0 0
0 0
0 0
0 0
0 0
0 0
0 0
0 0
43 0
0 0
0 0
0 0
0 0
0 0
0 0
0 0
0 0
0 0
0 0
0 0
0 0
0 0
0 0
0 0
0 0
0 0
0 0
0 0
0 0
0 0
0 0
0 0
0 0
0 0
0 0
0 0
0 0
0 0
0 0
0 0
0 0
0 0
0 0
0 0
0 0
0 0
0 0
0 0
0 0
0 0
41 0
0 0
0 0
0 0
0 26
0 0
0 0
0 0
0 0
0 0
0 0
0 0
0 0
0 0
0 0
0 0
0 0
0 0
1 0
0 0
0 0
0 0
0 0
0 0
0 0
0 0
0 0
0 0
0 0
0 0
0 0
0 0
0 0
0 0
0 0
0 0
0 0
0 0
0 0
0 0
0 0
0 58
0 0
0 0
0 0
0 0
0 0
0 0
0 0
0 0
53 0
0 0
0 0
0 0
0 0
0 0
0 0
0 0
0 0
0 0
0 0
42 0
0 0
0 0
0 54
0 0
0 0
0 0
0 0
0 0
0 0
0 0
0 0
0 62
0 0
0 0
0 0
0 0
0 0
0 0
0 0
0 0
0 0
0 0
0 0
0 43
0 0
0 0
0 160
0 0
0 0
0 0
0 0
0 0
0 74
0 0
0 0
0 0
0 0
0 0
0 0
0 0
0 0
0 0
0 0
0 0
0 0
0 0
0 0
0 0
0 0
0 0
0 0
0 0
0 0
0 0
0 0
0 0
0 0
0 0
0 0
0 0
0 0
0 0
0 0
0 0
0 0
0 0
108 0
0 0
0 0
0 0
0 60
0 0
0 0
0 0
0 0
0 0
0 0
0 0
0 0
0 0
0 0
0 0
0 0
0 0
0 0
34 0
0 0
0 0
0 0
0 0
0 0
0 0
0 0
0 0
0 0
0 0
0 0
0 0
0 0
0 0
0 0
87 0
0 0
0 38
0 0
0 0
0 0
0 0
0 0
0 0
0 0
0 0
0 0
0 0
0 0
40 0
0 0
0 0
0 0
0 0
0 0
0 0
0 0
0 0
0 0
0 0
0 0
0 0
0 0
0 0
0 0
0 0
0 0
0 0
0 0
0 0
0 0
0 0
0 0
0 0
0 0
0 0
0 0
0 0
0 0
0 0
0 0
0 0
0 0
0 53
0 0
0 0
0 33
0 0
0 0
0 0
0 0
0 0
0 0
0 0
0 0
0 0
0 0
0 0
0 0
0 0
0 0
0 0
0 0
0 0
0 0
0 0
0 0
0 0
0 0
0 0
0 0
0 0
0 91
0 0
0 0
0 0
0 0
0 0
0 0
0 0
0 0
0 0
0 0
1 0
1 0
1 0
1 0
0 0
0 0
0 0
0 0
1 0
0 0
1 0
1 0
1 0
0 0
1 0
0 103
1 0
1 0
0 0
0 0
0 0
0 0
0 0
0 0
1 0
0 0
1 0
0 0
0 0
0 0
1 0
0 0
0 0
0 0
0 0
1 0
2 0
2 0
1 12
1 0
0 0
0 0
0 0
0 0
1 0
0 0
0 0
0 0
0 0
0 0
0 0
0 0
0 0
0 0
0 0
0 86
0 0
0 0
0 0
0 0
0 0
0 0
47 0
0 0
0 0
1 0
1 0
0 0
0 0
0 0
0 0
0 0
0 0
0 0
0 0
1 0
1 43
0 0
89 0
0 0
0 0
0 0
0 0
0 0
1 0
1 0
0 0
0 0
1 0
86 0
0 0
1 0
0 0
0 52
0 0
1 0
0 0
0 0
11 0
0 0
1 0
2 0
1 0
1 0
2 0
1 0
0 0
0 0
0 0
2 0
1 0
0 0
0 0
0 29
0 0
0 0
1 0
0 0
0 0
0 0
0 0
1 0
0 0
0 0
1 0
1 58
0 0
0 0
0 0
0 0
0 0
0 0
0 0
0 0
1 0
0 0
0 11
2 0
1 40
2 0
1 0
1 0
1 0
0 0
1 0
1 0
1 0
0 0
1 0
0 0
0 0
0 0
0 0
1 0
1 0
1 0
2 0
1 0
2 0
1 0
0 0
1 0
0 0
1 0
0 0
1 0
88 0
2 43
0 0
0 0
0 0
0 0
0 0
0 0
0 0
1 0
0 0
0 0
0 0
1 0
0 0
0 0
0 0
0 0
0 44
0 0
0 0
0 0
1 0
2 0
0 0
0 0
0 0
0 0
0 0
1 0
0 0
1 0
1 0
0 0
0 0
0 0
1 0
0 0
1 0
0 0
1 0
2 0
0 0
0 0
0 0
1 0
1 0
0 0
1 0
1 0
1 0
0 0
1 0
1 0
2 0
12 0
1 0
1 0
0 0
0 0
1 0
0 0
1 31
0 0
0 0
0 0
1 0
0 0
0 0
1 0
1 0
0 0
0 0
0 0
0 0
0 0
1 0
0 0
0 0
0 0
0 0
1 0
0 0
65 0
67 0
0 70
0 0
0 0
0 0
0 0
0 0
0 0
0 0
0 0
1 0
0 0
0 0
0 0
67 0
0 0
0 0
0 0
0 0
0 0
0 0
0 0
0 0
0 0
0 0
0 0
0 0
0 0
0 0
0 0
0 0
0 0
0 0
1 0
81 0
1 0
0 0
0 0
0 0
56 0
0 0
1 0
0 0
1 0
0 0
0 0
0 74
0 0
1 63
0 0
1 0
1 0
1 0
0 0
0 0
0 0
86 0
0 0
0 0
0 0
0 0
0 0
0 0
0 0
0 0
0 0
0 0
0 0
0 0
0 0
90 0
52 0
54 0
0 0
0 0
0 0
0 0
0 0
2 0
0 0
0 0
0 0
0 0
0 0
0 0
0 0
0 0
0 0
0 0
1 0
0 0
0 0
0 0
0 0
0 0
0 0
0 0
0 0
0 0
0 0
0 0
0 0
0 0
0 0
0 0
52 0
0 0
0 0
100 0
0 0
0 0
0 0
0 0
0 0
7 0
0 0
0 0
0 0
0 0
0 0
0 0
0 0
0 0
0 0
0 0
1 0
0 0
0 0
65 0
0 0
0 0
0 0
0 0
0 0
0 0
0 0
0 0
0 0
0 0
0 9
0 0
0 0
0 0
94 0
0 0
0 0
72 0
0 0
0 0
1 0
0 0
29 0
0 0
0 0
109 0
0 0
0 0
0 0
0 0
0 0
0 0
0 8
0 0
0 0
0 0
0 0
0 0
0 0
0 0
0 0
0 0
0 0
0 0
0 0
0 0
0 0
0 0
0 0
0 0
0 0
0 0
0 0
0 0
0 0
0 0
0 0
0 0
0 0
0 0
0 0
0 0
0 0
0 0
0 0
0 0
0 0
0 0
0 0
0 0
0 0
0 0
0 0
0 0
0 0
0 0
0 0
0 0
0 0
0 0
0 53
0 0
0 0
0 0
0 0
0 0
0 0
0 0
0 0
0 0
0 0
0 0
0 0
0 0
0 0
17 0
0 0
0 0
0 0
0 0
0 0
0 0
0 0
0 0
0 0
0 0
16 0
0 0
0 0
0 0
82 0
0 0
0 0
0 0
0 0
0 8
0 0
0 0
0 0
0 0
0 0
0 0
0 0
0 0
0 0
0 0
0 0
0 0
0 0
0 0
0 0
0 0
0 0
0 0
0 0
0 0
0 0
0 0
0 0
0 0
0 0
0 0
0 0
0 0
0 0
0 0
0 0
0 0
0 0
0 0
0 0
0 0
0 100
0 0
0 0
22 0
0 0
87 0
0 0
102 0
0 0
55 0
0 0
0 0
0 0
0 72
0 0
0 0
0 0
0 0
0 0
0 0
0 0
0 0
0 0
0 112
0 0
0 0
0 0
0 0
0 0
0 0
77 0
0 0
0 0
0 0
0 0
0 0
0 0
0 99
0 0
0 0
0 0
0 0
0 0
0 0
95 0
0 0
0 0
0 0
0 0
0 0
0 0
0 0
0 0
0 0
0 0
0 0
0 0
0 0
0 0
0 0
0 0
0 0
0 0
0 0
0 0
0 57
0 0
0 0
0 0
0 0
0 0
0 0
0 0
0 0
0 0
0 63
0 28
33 0
0 0
0 0
0 0
0 0
0 0
0 0
0 0
0 0
0 0
0 0
0 0
0 0
0 0
0 0
0 0
0 0
0 0
0 0
0 0
0 0
0 0
0 0
0 0
0 0
0 0
0 0
0 47
0 0
0 0
0 0
0 0
0 0
0 0
0 0
0 0
0 0
0 0
0 0
0 0
0 55
0 0
0 0
0 0
0 0
0 0
30 0
84 0
0 0
0 0
44 0
0 0
0 0
0 0
0 0
0 0
0 0
0 0
0 0
0 80
0 0
0 0
0 0
0 0
0 0
0 0
0 0
0 102
0 0
0 0
0 0
0 0
0 0
0 0
0 0
0 0
0 0
0 0
0 0
0 0
0 0
0 0
0 0
0 0
0 80
0 0
0 0
0 0
0 0
0 0
66 0
0 0
0 0
0 0
0 0
0 0
0 0
0 0
0 0
0 0
0 0
0 0
0 0
0 0
0 0
0 0
0 82
0 0
0 0
0 0
0 0
0 0
0 0
0 0
0 0
0 0
98 0
0 0
0 0
0 0
0 0
0 0
0 0
0 0
0 0
0 0
0 0
0 0
0 0
0 0
0 0
0 0
0 0
0 0
0 0
1 24
0 0
0 0
0 0
0 0
0 94
0 0
0 0
0 0
0 0
0 74
0 0
0 0
0 0
0 0
0 0
0 0
0 0
0 0
0 0
0 0
0 0
0 0
0 0
0 0
0 0
0 0
0 0
0 0
0 0
0 0
0 0
0 0
0 0
0 0
0 0
0 0
0 0
0 0
0 0
0 0
0 0
0 0
0 0
0 0
0 0
0 0
0 0
0 0
0 0
0 0
0 0
0 0
28 0
0 0
0 0
0 0
0 0
0 0
0 0
0 98
0 0
0 0
0 0
0 0
0 0
0 0
0 0
0 0
0 0
0 0
0 57
0 0
0 0
0 0
0 0
0 0
0 0
0 0
0 0
0 0
0 0
0 0
0 0
0 0
0 0
0 0
0 0
0 0
0 0
0 0
0 0
0 0
0 0
0 0
0 0
0 0
0 0
0 0
0 0
0 0
0 0
0 0
0 0
0 0
0 0
0 0
0 0
0 0
0 0
0 0
0 0
0 0
0 0
0 0
0 0
0 0
0 0
0 0
0 0
0 0
0 0
0 0
0 0
0 0
0 0
0 0
0 0
0 0
0 0
0 0
0 0
0 1
0 54
0 0
0 0
0 0
0 0
0 0
0 0
0 0
0 0
0 0
0 0
0 0
0 1
0 0
0 85
0 0
0 0
0 0
0 0
0 0
0 0
0 0
0 0
0 0
72 0
0 0
0 23
0 0
0 0
0 0
0 0
0 0
0 0
25 1
0 0
0 0
0 0
0 0
0 0
0 1
0 0
0 0
0 1
0 0
0 0
0 6
0 0
0 0
0 0
0 0
0 0
0 0
44 0
0 0
0 0
0 0
0 0
0 0
0 0
0 89
0 0
0 0
0 0
0 0
0 0
0 0
0 0
0 0
0 0
0 0
0 0
0 0
0 0
0 0
0 0
0 0
0 0
0 0
0 0
0 0
0 0
0 0
0 0
0 0
0 0
0 0
0 0
0 0
0 0
95 0
0 0
0 0
0 0
0 0
0 0
0 0
0 0
0 0
0 0
0 0
0 0
0 0
0 0
0 0
0 0
0 0
0 0
0 0
0 0
0 0
0 0
0 0
0 0
0 1
0 0
0 0
0 0
0 0
0 0
0 0
0 0
0 0
0 0
0 0
0 0
0 0
0 0
0 0
0 0
0 0
0 0
0 0
0 1
0 0
0 0
0 0
0 0
0 0
0 0
0 0
0 0
0 0
0 104
15 0
0 0
0 0
0 0
0 0
0 1
0 0
0 0
0 0
0 0
0 0
0 0
0 0
0 1
0 1
0 0
0 1
58 0
0 0
0 0
0 0
0 1
0 0
0 1
0 1
0 0
0 0
0 0
0 0
0 0
0 1
0 0
0 0
0 1
0 0
0 0
0 0
0 0
0 0
0 0
0 0
0 0
0 0
0 1
0 0
0 0
0 0
0 0
1 0
0 0
0 0
84 0
0 0
0 0
0 0
0 1
0 0
0 1
0 40
0 0
0 0
0 0
0 0
0 0
92 0
0 0
0 79
0 0
0 0
0 0
0 0
19 0
72 0
0 0
0 0
0 0
0 0
0 0
0 0
0 0
0 0
0 0
0 0
0 0
0 0
0 0
0 0
0 0
0 0
0 0
0 0
0 0
0 0
0 0
0 0
0 0
0 0
0 0
0 0
0 0
0 0
0 0
0 21
0 0
0 0
0 0
0 0
0 0
0 0
0 0
0 0
0 0
0 0
0 0
0 0
0 0
0 0
0 0
0 0
0 0
93 0
0 0
2 0
0 9
0 0
0 0
0 0
0 0
0 0
0 0
0 0
0 0
0 0
0 0
0 0
0 0
0 0
0 0
0 0
0 0
0 0
0 0
0 62
0 0
0 78
0 0
0 0
0 0
0 0
0 0
0 0
0 0
0 0
0 0
0 100
0 0
0 0
0 0
0 0
0 0
0 0
83 0
0 0
0 0
0 0
0 0
0 0
0 64
0 0
0 0
0 0
0 0
0 0
0 0
0 0
0 0
0 0
0 0
0 0
0 0
0 0
0 0
0 0
0 0
0 0
0 0
0 0
0 0
0 0
0 0
0 0
0 0
0 0
0 0
0 0
0 0
0 0
47 80
0 0
0 0
0 0
0 0
75 0
0 0
0 0
0 0
0 0
0 0
0 0
0 0
56 0
0 0
0 0
0 76
0 0
0 0
0 0
0 0
0 0
0 0
0 0
0 0
0 0
0 0
0 0
0 0
0 0
0 0
0 0
0 0
0 0
0 0
0 0
0 0
0 0
0 0
0 0
0 0
0 0
0 0
0 0
0 0
0 0
0 0
0 0
0 0
0 0
0 0
0 0
43 0
0 0
0 0
0 0
0 0
0 0
0 0
0 0
0 0
0 0
0 0
0 0
0 0
0 0
0 0
0 0
0 0
0 0
0 0
0 0
0 0
0 0
0 0
0 0
0 0
0 0
2 29
0 0
0 0
0 0
0 0
0 0
0 0
0 0
0 0
0 0
0 0
0 0
0 0
0 0
0 0
0 0
0 0
0 0
0 82
0 0
0 0
0 0
0 0
0 0
0 0
0 0
0 0
0 0
0 0
0 0
0 0
0 0
0 0
0 231
0 0
0 0
0 0
0 0
0 0
0 85
0 0
0 0
0 0
0 0
0 0
0 0
0 97
0 26
0 0
0 0
0 0
0 0
0 0
0 0
0 32
0 0
0 0
0 0
0 0
0 0
25 0
0 0
0 0
0 0
0 0
0 0
0 0
0 0
0 0
0 0
0 0
0 0
0 0
0 0
0 0
0 0
0 0
0 0
0 0
0 0
0 0
0 57
0 0
0 0
0 0
0 0
0 0
0 70
0 0
0 54
0 0
0 0
0 0
0 0
0 0
0 0
0 0
0 0
0 0
0 0
0 0
0 0
0 22
0 0
0 0
0 0
0 0
0 0
0 0
0 38
0 0
0 0
0 0
0 0
0 0
0 0
0 0
0 0
0 0
0 0
0 0
0 0
0 0
0 0
0 0
0 0
0 0
0 0
0 0
0 0
0 0
0 0
0 0
0 0
0 0
0 0
0 0
0 0
0 0
0 0
0 0
0 0
0 0
0 0
0 0
0 0
0 0
0 0
0 0
0 0
0 0
0 0
0 0
0 0
0 0
0 0
0 0
0 0
0 0
0 0
0 0
0 0
0 0
0 0
0 0
0 0
0 0
0 0
0 0
0 0
0 0
0 83
0 0
0 0
0 0
0 0
0 0
0 0
0 0
0 0
0 0
0 0
0 0
0 0
0 0
0 0
0 0
0 0
0 0
0 0
0 0
0 0
0 0
0 0
0 0
0 0
0 0
0 0
0 0
0 0
0 0
0 0
0 0
0 0
0 0
0 0
0 0
0 0
0 0
0 0
0 0
0 71
0 0
0 0
0 0
0 0
0 0
0 0
0 0
0 0
0 0
0 0
0 0
0 0
0 0
0 0
0 0
0 0
0 0
47 0
0 0
0 0
0 0
0 0
0 0
0 0
0 0
0 0
0 0
0 0
0 0
0 0
0 0
0 0
0 0
0 0
0 0
0 0
0 0
0 0
0 0
0 0
0 0
0 0
0 0
21 0
0 0
0 0
0 0
0 0
0 0
0 0
0 0
0 0
0 0
0 0
0 0
0 0
0 0
0 0
0 0
0 0
0 0
0 0
0 0
0 0
0 0
0 0
0 0
0 0
0 0
0 0
37 0
0 0
0 0
0 0
0 0
0 0
61 0
0 0
37 0
0 0
0 0
0 0
0 53
0 0
44 0
0 0
0 0
0 0
0 0
0 0
0 0
0 0
83 0
0 0
0 0
0 0
0 0
0 0
0 0
0 0
0 0
0 0
0 0
0 0
0 0
0 0
0 0
0 0
0 0
0 0
0 0
0 0
0 0
0 0
0 0
0 0
0 0
0 0
0 0
0 0
0 0
0 0
0 0
0 0
0 0
0 0
0 0
0 0
0 0
0 0
0 0
50 0
0 0
0 0
0 0
0 0
0 0
0 0
0 0
0 0
0 0
0 0
0 0
0 0
0 0
0 0
105 0
0 0
0 0
0 0
0 0
0 0
0 0
0 0
0 0
0 0
0 0
0 0
0 0
0 0
0 0
0 0
0 0
0 0
0 0
0 0
0 0
0 0
0 0
0 0
0 0
0 0
29 0
0 0
0 0
0 0
0 0
0 0
0 0
0 0
0 0
0 0
0 0
0 0
0 0
0 0
0 0
0 0
0 0
49 0
0 0
0 0
0 0
0 0
0 0
0 0
0 0
0 0
0 0
0 66
0 0
0 0
0 0
34 0
102 0
0 0
0 0
0 0
0 0
0 0
0 0
0 0
69 0
0 0
0 0
0 0
0 0
0 0
0 0
0 0
0 0
0 0
0 0
0 0
0 0
0 0
0 0
0 0
0 0
0 0
0 0
0 0
0 0
0 0
0 0
0 0
0 0
0 0
0 0
0 0
0 0
0 0
0 0
0 0
77 0
0 0
0 0
0 0
0 0
0 0
0 61
0 56
0 0
0 0
0 0
0 0
0 0
0 0
0 0
34 0
0 0
0 0
0 3
50 0
0 43
79 27
0 0
0 0
0 0
0 0
0 0
0 0
0 0
0 0
0 0
0 0
0 0
0 0
0 0
0 0
0 0
0 0
0 0
0 0
0 0
0 23
0 0
0 0
0 0
0 0
0 0
0 0
141 0
81 0
0 0
0 0
0 0
0 0
0 0
0 0
0 0
0 0
0 0
0 0
0 0
0 0
0 0
0 0
0 0
0 0
0 0
0 63
0 0
0 0
0 0
0 0
0 0
0 0
0 0
0 0
0 43
0 0
91 0
0 0
0 0
0 0
0 0
0 0
32 0
0 0
0 0
0 0
0 65
0 0
0 0
0 0
0 0
0 85
0 0
0 0
0 0
0 0
0 61
0 0
93 0
0 0
0 0
0 0
0 0
0 0
0 0
0 0
47 50
0 0
0 0
25 0
0 0
0 0
0 0
0 0
0 0
0 0
0 0
0 0
0 0
0 0
0 0
0 76
0 0
0 0
0 0
0 0
0 0
0 0
0 0
0 0
0 0
0 0
0 0
0 34
0 28
0 0
0 0
0 0
0 89
0 0
0 0
0 0
0 0
0 0
0 0
0 0
0 0
0 0
90 51
0 0
92 0
0 0
0 0
0 0
0 0
0 0
0 0
0 0
0 0
0 21
0 0
0 0
0 0
0 88
0 0
0 0
0 0
0 50
0 0
0 0
0 0
0 6
0 0
19 0
0 0
0 0
0 0
0 0
0 0
0 0
0 0
0 0
0 0
0 0
75 0
0 0
0 0
0 0
0 0
0 0
0 0
0 0
60 0
0 0
0 0
0 0
74 50
0 0
0 0
0 52
0 0
53 75
0 0
0 0
0 0
0 87
0 0
0 0
0 0
0 0
0 0
0 0
0 0
0 0
0 0
0 0
0 0
0 0
59 0
82 0
0 0
0 0
0 0
0 0
0 0
0 0
0 0
0 0
0 0
0 0
0 60
41 0
0 0
58 0
0 0
0 0
0 0
0 0
0 58
0 0
0 0
0 0
0 0
57 55
0 0
0 0
0 145
0 0
0 0
0 89
0 50
0 0
0 0
0 0
0 0
0 0
63 0
0 0
0 0
0 0
0 0
0 0
0 0
0 0
0 0
53 0
0 0
0 0
0 0
0 23
0 0
0 0
0 0
0 0
0 104
0 38
0 0
60 0
0 45
0 0
0 0
0 0
0 0
0 0
0 0
0 0
0 0
47 0
0 0
0 0
0 0
66 0
0 0
0 0
0 0
0 0
0 0
0 0
0 96
0 2
0 7
0 0
0 0
0 0
0 0
0 0
0 40
0 0
29 0
0 0
0 0
0 0
0 0
0 0
0 0
0 0
0 0
0 45
0 0
0 0
0 0
0 34
284 0
0 0
0 0
0 0
0 0
0 0
0 0
0 0
0 0
51 0
0 0
0 0
83 0
0 0
0 0
0 0
0 0
0 0
0 0
0 0
0 0
0 0
0 0
0 0
0 0
0 98
0 177
0 0
0 0
0 0
0 0
47 0
53 0
0 0
0 0
29 0
0 0
0 79
0 0
0 0
0 0
0 0
0 0
0 0
0 125
0 0
0 0
0 0
0 120
0 49
0 0
0 0
0 45
0 0
0 0
0 0
0 0
0 0
0 0
0 0
0 0
0 0
0 95
0 0
0 0
0 81
0 0
0 0
0 35
0 0
0 0
0 0
0 0
0 0
0 0
0 0
0 0
0 44
0 70
0 0
0 0
0 48
0 0
50 0
0 0
0 0
0 60
0 0
0 0
0 0
0 0
0 0
0 0
0 1
0 0
207 0
0 0
0 0
0 0
0 1
0 0
0 0
37 36
0 0
0 0
0 0
0 0
0 0
0 0
0 0
0 0
1 33
0 0
0 1
0 0
0 0
0 0
0 0
0 0
0 0
0 0
0 0
0 0
0 0
0 0
0 0
0 0
50 0
0 24
0 0
0 0
0 1
0 0
0 0
0 11
0 0
0 0
0 0
0 0
0 0
0 0
0 0
0 56
0 50
0 0
0 0
0 0
0 0
0 0
0 0
0 0
0 36
0 0
0 35
0 0
0 0
0 0
0 0
0 0
11 0
0 44
0 0
0 0
0 0
0 0
0 0
0 0
0 0
0 0
0 0
0 0
0 0
61 0
0 0
0 0
0 0
0 0
0 0
0 0
0 0
0 0
0 0
0 0
81 0
0 0
0 0
0 0
56 0
0 0
0 0
0 19
0 0
0 0
0 0
0 0
0 0
0 0
0 0
0 0
0 0
0 0
0 0
0 0
0 0
0 0
99 0
0 60
0 0
0 0
0 0
0 0
0 0
0 0
0 36
0 31
0 0
0 0
0 0
0 30
0 0
0 0
0 0
0 0
0 54
0 0
0 0
0 0
0 0
89 0
31 19
56 0
0 50
0 0
0 0
0 0
0 95
0 0
0 0
0 0
0 0
69 0
0 0
0 0
0 0
0 0
0 55
0 0
0 0
0 0
0 0
0 0
0 0
0 0
0 71
0 0
0 0
0 0
0 0
0 0
0 0
0 0
0 0
0 0
0 0
0 0
0 0
0 0
0 0
0 0
0 34
0 0
0 0
0 47
0 80
0 0
0 0
59 0
0 0
0 0
0 0
0 0
0 0
0 0
0 0
0 0
96 0
0 0
41 0
0 0
0 0
0 0
0 0
0 0
0 0
0 0
0 0
0 0
0 0
0 0
0 0
0 0
0 0
89 0
0 0
0 0
0 0
0 19
0 0
0 0
99 0
0 0
0 0
0 0
0 0
0 0
105 0
0 0
138 0
107 0
80 0
0 0
0 0
0 0
0 85
0 0
0 0
82 0
33 0
0 0
90 0
0 0
50 0
0 0
0 0
0 0
0 0
0 0
0 0
0 0
0 0
0 0
0 0
0 0
0 44
46 0
0 0
0 0
0 0
0 70
0 0
0 0
0 0
0 0
0 0
0 0
0 0
0 0
39 0
0 22
0 0
0 0
0 12
0 58
0 0
0 0
0 0
0 0
0 0
0 0
0 0
0 0
0 0
1 0
0 0
0 0
0 37
0 0
0 0
0 0
0 0
0 0
0 0
0 0
0 0
59 0
0 0
0 0
0 0
0 0
0 13
0 0
0 0
0 0
0 0
0 0
0 0
0 0
16 35
0 0
0 0
87 0
0 44
0 0
0 0
0 0
0 0
0 0
0 0
0 0
0 0
73 0
22 0
0 0
0 0
0 0
0 0
0 0
0 0
0 0
35 0
0 0
0 0
0 0
0 0
0 0
0 0
0 0
0 0
0 0
0 42
0 0
0 0
0 0
0 0
0 0
0 0
0 0
0 0
0 0
0 0
0 0
0 115
0 77
0 0
0 0
0 0
0 0
0 0
63 0
0 0
14 0
54 0
0 36
0 0
0 0
0 0
0 0
0 0
0 0
0 0
0 0
0 0
0 0
0 0
0 0
0 40
0 9
0 0
0 0
0 0
0 82
0 0
0 41
0 0
0 0
0 0
0 0
0 89
0 0
0 47
0 50
0 0
0 0
0 3
0 0
0 0
0 0
90 0
0 0
0 0
0 0
0 0
0 0
0 0
0 0
0 70
0 0
0 101
0 3
0 0
0 0
0 0
0 0
0 0
0 0
0 0
0 85
0 0
0 0
0 0
0 0
0 0
0 0
0 0
0 0
0 0
0 0
0 90
0 0
0 93
0 5
0 0
0 0
0 90
0 0
0 0
0 0
0 0
0 0
0 0
0 0
0 30
0 0
0 0
45 0
0 0
0 0
0 0
0 0
0 0
0 0
0 0
0 0
0 0
0 0
0 0
0 0
0 0
0 0
0 27
0 84
0 0
0 0
0 0
0 0
0 0
0 0
0 0
0 0
0 0
0 0
0 0
1 0
0 0
0 0
0 0
0 0
0 0
0 0
83 0
0 0
0 58
0 0
0 0
0 0
0 0
0 0
0 68
0 0
0 0
0 0
0 0
0 0
0 101
0 0
0 0
0 0
0 0
0 0
0 85
0 0
0 0
0 0
105 0
0 0
0 0
0 78
0 0
0 0
0 0
0 0
0 0
0 0
0 0
0 0
0 0
0 0
0 0
0 0
0 108
0 0
0 7
0 0
0 0
0 0
53 0
0 0
0 0
0 0
0 0
0 0
102 40
0 0
0 0
89 63
0 0
0 67
0 0
0 0
0 19
0 0
0 62
0 0
0 0
0 0
0 0
0 0
0 0
0 0
52 0
0 63
0 0
0 36
0 0
0 0
0 0
0 0
0 0
0 0
0 0
0 0
0 0
0 0
0 0
32 52
0 36
0 0
0 0
0 0
0 0
0 0
0 0
0 0
0 0
0 48
0 0
0 0
0 0
0 0
0 0
0 0
0 0
0 0
0 0
0 0
0 0
0 44
0 0
0 0
0 0
0 0
0 0
0 0
0 0
0 0
0 0
0 0
0 0
0 0
0 0
0 0
0 0
0 0
0 0
0 0
0 0
0 0
0 0
0 0
0 0
0 0
0 0
0 37
0 0
0 0
0 0
0 0
0 0
0 75
0 0
0 0
0 0
0 0
0 87
0 0
0 0
0 0
0 33
0 0
0 0
0 0
0 0
0 43
53 70
0 0
0 0
0 0
0 0
0 0
0 0
0 0
0 0
0 0
0 0
0 0
0 0
0 0
0 0
0 0
0 0
0 0
0 0
0 0
0 0
0 0
0 33
0 0
0 86
0 53
0 0
0 0
40 0
0 0
0 0
0 0
0 0
0 0
0 0
0 0
0 0
0 0
0 0
0 0
0 0
0 0
0 0
60 0
7 0
0 0
0 0
46 0
0 0
0 0
0 0
0 0
0 0
0 0
0 0
0 0
0 0
0 0
0 0
0 0
56 0
0 0
0 0
0 0
0 0
0 0
0 0
0 0
0 0
0 0
0 0
0 0
0 0
0 0
0 0
0 0
0 0
0 0
0 0
0 0
0 0
0 0
34 0
0 0
0 0
0 0
0 0
0 0
0 0
0 0
0 60
0 89
0 51
0 0
0 0
0 0
0 0
0 0
0 0
0 0
0 0
0 0
0 0
0 0
0 0
0 0
82 0
0 0
0 0
0 0
0 0
0 0
0 0
0 0
0 0
0 0
0 0
0 0
0 0
0 0
0 0
73 0
0 0
0 83
0 0
0 0
0 0
37 0
0 0
0 0
0 0
0 0
0 0
0 0
0 0
0 0
0 0
0 0
0 0
0 0
0 0
0 0
0 0
0 0
0 0
0 0
0 0
0 0
0 0
0 0
0 0
0 0
0 0
0 0
0 0
0 0
27 0
0 0
0 0
0 0
0 0
0 0
0 0
0 0
0 0
0 0
0 99
0 0
0 0
0 0
0 0
0 0
0 0
0 0
0 0
0 0
0 0
0 0
0 0
0 0
0 0
0 0
0 0
0 0
0 0
0 0
0 0
0 0
0 0
0 0
0 0
0 103
0 0
0 0
0 0
0 0
0 0
0 0
0 0
0 56
0 0
0 59
0 0
0 0
0 0
0 0
0 0
0 0
0 0
0 0
0 0
0 0
0 0
0 0
0 0
0 0
0 0
0 0
0 0
0 22
0 0
0 0
0 0
0 0
0 70
0 0
0 0
0 0
0 0
0 0
0 0
0 0
0 0
0 0
71 0
0 0
0 0
0 0
0 0
76 0
0 0
0 0
1 0
50 0
0 0
0 0
0 0
0 0
0 0
0 0
0 2
0 0
0 0
0 0
0 0
0 0
0 0
0 0
0 0
0 0
0 0
0 0
0 0
0 0
0 47
0 0
0 0
0 0
82 0
0 0
0 0
0 0
0 0
0 0
0 0
0 0
57 0
0 0
0 0
0 0
0 0
0 0
0 0
0 0
0 0
0 0
0 0
0 0
43 0
0 0
0 0
0 0
0 0
0 0
0 0
0 0
0 0
0 0
0 0
0 0
0 0
0 0
0 0
0 0
0 0
0 0
38 0
0 0
67 0
0 0
0 0
0 0
0 0
0 0
0 0
0 0
0 0
0 0
0 0
102 0
0 0
0 0
0 0
55 0
0 0
0 0
0 0
0 0
0 0
0 0
0 0
100 0
0 0
0 0
0 26
0 0
0 0
0 0
0 0
0 0
0 0
0 0
0 0
42 0
0 0
0 35
0 0
0 0
0 0
0 61
0 0
0 0
44 0
0 0
0 0
0 85
0 0
0 0
0 0
78 0
0 0
0 0
69 0
0 0
0 0
0 0
73 0
0 0
0 0
0 0
0 0
51 0
0 0
27 0
0 46
0 0
0 49
67 0
0 0
0 0
0 0
0 0
0 0
0 0
0 0
0 0
0 0
0 0
0 0
0 5
0 0
0 0
0 0
0 0
0 0
0 0
0 0
20 0
0 0
0 0
41 0
0 0
0 0
0 0
0 0
0 0
0 0
0 0
0 0
0 0
0 0
0 62
0 0
0 0
0 0
0 0
0 0
0 0
0 0
0 0
0 0
0 97
0 0
0 0
0 0
33 0
0 0
0 0
0 0
0 0
0 0
0 0
0 0
0 0
0 0
0 0
0 0
0 0
0 0
0 0
0 0
0 0
0 0
0 0
0 0
0 53
0 0
0 0
0 64
0 0
88 0
0 0
96 0
0 0
0 0
17 23
92 0
0 0
0 0
0 0
0 0
0 0
0 0
0 0
0 0
0 0
0 0
0 0
0 0
0 0
0 0
0 60
0 0
0 0
0 0
0 76
0 0
0 0
0 0
0 0
0 0
0 0
0 0
0 0
0 0
0 0
0 0
0 0
0 0
92 0
0 0
0 0
0 0
0 0
0 0
64 0
0 0
0 0
0 0
0 0
0 0
0 0
0 0
0 0
0 0
0 0
0 29
0 0
0 0
0 0
0 0
0 0
0 64
0 0
0 0
0 0
0 0
0 0
0 0
0 0
0 70
0 0
0 38
0 0
0 0
70 0
0 0
43 0
0 0
0 0
0 0
0 0
0 0
0 0
0 0
0 0
0 0
0 0
0 4
0 0
0 0
0 0
0 0
0 0
92 0
0 0
0 0
0 0
0 0
0 0
0 0
0 0
21 0
0 0
0 0
6 0
0 0
0 0
0 0
0 0
0 0
0 0
0 0
0 0
0 0
0 0
0 99
0 0
0 0
59 0
0 0
0 0
0 0
0 0
0 0
0 0
0 104
0 0
0 0
0 24
0 0
0 0
0 0
0 0
0 0
0 0
0 0
0 0
0 103
0 0
44 0
0 44
0 0
0 0
0 107
0 0
0 34
0 0
0 0
0 0
0 0
0 0
0 0
0 0
0 0
0 0
0 0
0 0
0 117
0 33
0 0
0 0
0 96
0 0
0 72
0 0
0 0
0 20
0 0
0 100
0 0
0 0
0 0
0 0
0 0
0 0
0 0
0 0
0 0
0 0
0 0
0 109
0 86
0 0
0 0
0 0
0 0
0 0
48 0
0 0
0 0
0 0
0 0
0 0
0 0
0 0
42 0
0 0
0 0
0 33
0 0
0 57
0 0
0 0
0 0
99 0
0 0
0 62
0 0
49 0
0 0
0 0
0 0
0 0
0 0
0 0
0 97
0 0
0 0
0 0
0 0
0 47
0 0
0 0
0 0
0 44
0 0
0 0
0 0
0 0
63 0
0 0
0 0
0 0
0 0
0 0
0 0
0 0
0 0
0 0
0 0
0 0
0 0
0 0
0 43
70 0
0 0
0 41
0 0
0 0
0 0
0 0
0 0
0 0
0 0
0 0
0 31
0 0
0 67
0 0
0 0
0 0
0 0
0 0
0 0
0 0
0 0
0 0
0 0
0 0
0 0
0 0
0 0
0 0
0 1
0 0
0 0
0 0
0 0
0 0
0 0
0 0
0 0
0 0
0 0
0 93
0 0
0 0
0 0
0 0
0 0
0 0
0 0
0 25
0 0
64 0
0 0
0 0
0 0
0 0
0 0
0 60
0 0
0 74
0 0
0 0
0 0
0 0
51 0
0 0
0 0
0 0
0 0
0 0
0 0
0 0
0 0
0 0
0 0
0 0
0 28
0 0
0 0
0 0
0 0
0 0
0 0
0 0
0 0
0 0
0 0
1 0
0 0
0 0
0 77
0 0
77 0
0 51
0 0
0 0
0 0
0 0
0 0
0 0
0 0
0 0
0 0
0 0
0 65
0 0
0 0
0 0
0 0
0 0
0 0
86 0
38 0
0 0
41 0
0 0
0 0
0 0
0 0
0 0
0 0
0 0
0 0
0 0
0 0
0 0
0 0
0 0
0 0
47 0
0 0
0 0
0 0
0 0
0 0
0 0
0 0
19 0
0 0
0 0
13 0
0 0
0 0
0 0
0 0
0 0
0 0
0 0
0 0
0 130
0 0
0 0
0 0
0 0
0 0
0 0
0 0
0 0
0 0
91 0
0 109
0 0
18 0
0 0
0 0
0 0
0 0
0 0
0 0
0 0
0 0
0 0
31 0
0 0
0 0
2 0
0 0
74 0
0 19
0 0
0 0
0 0
51 0
0 0
0 0
0 0
0 0
0 0
0 0
0 0
0 0
0 0
0 0
0 0
0 0
0 0
0 0
0 0
62 0
0 0
0 0
0 0
0 49
0 0
33 0
0 0
0 0
0 0
0 0
0 0
0 0
0 0
0 0
0 32
0 0
0 0
0 0
0 0
0 0
0 0
26 28
0 0
0 0
0 0
0 0
0 25
0 0
0 82
0 0
0 0
0 0
0 0
0 0
0 0
0 0
0 0
0 0
95 0
0 0
0 0
0 0
49 0
0 0
0 0
0 88
0 0
0 0
0 0
0 0
0 0
0 0
83 0
0 0
0 0
0 0
0 0
0 0
0 0
0 0
0 0
25 0
0 0
13 0
0 0
0 0
0 0
0 0
0 0
0 0
62 0
0 0
45 0
48 0
0 0
0 0
0 0
0 0
0 0
0 0
0 0
0 0
26 0
0 98
0 0
0 0
0 0
0 0
0 36
0 0
0 0
0 0
0 0
0 0
0 0
73 0
0 0
0 0
0 0
0 0
0 0
0 0
0 0
0 0
0 0
0 87
18 0
0 0
0 0
78 0
0 64
88 0
0 9
0 0
0 8
0 0
0 0
0 70
0 0
0 0
0 0
36 0
0 0
0 0
0 0
61 0
0 0
0 0
0 0
83 1
34 0
0 0
112 0
0 0
0 81
94 0
0 0
0 0
0 0
0 0
0 0
0 0
0 0
0 0
0 0
0 0
0 0
27 0
0 0
0 0
0 0
87 0
0 0
24 0
0 0
77 0
0 0
38 0
0 0
0 0
0 0
0 0
0 0
0 0
0 0
0 1
0 0
0 0
0 0
0 0
0 0
0 0
0 0
0 0
0 52
0 0
50 0
0 0
0 0
0 0
0 0
0 0
59 39
0 0
0 0
35 0
0 99
0 0
168 0
63 0
0 0
0 0
15 0
0 0
0 0
86 0
0 0
0 0
0 0
0 0
0 0
0 0
0 0
0 0
0 0
0 0
97 0
17 0
0 0
0 0
0 0
0 46
0 0
0 0
65 0
0 0
0 0
0 0
0 0
0 0
0 0
0 0
0 98
0 0
0 0
0 0
0 0
0 0
0 0
0 0
0 69
0 87
0 0
0 21
0 0
0 0
0 0
0 0
0 0
0 0
26 0
0 0
0 0
0 89
0 0
99 0
0 0
0 0
89 0
0 50
0 0
0 89
0 0
0 0
0 0
0 0
0 0
0 0
0 0
0 0
0 0
0 0
0 0
0 0
0 0
0 0
28 0
0 0
0 0
0 0
0 0
83 0
0 0
89 0
0 0
0 0
0 0
0 0
0 0
0 0
37 178
0 0
101 0
0 0
0 0
0 0
0 0
0 0
0 106
11 0
0 0
0 0
0 0
0 0
0 0
0 0
0 0
16 0
106 0
0 0
0 0
88 0
0 0
0 0
0 0
0 0
0 0
0 0
0 0
99 0
0 0
0 0
0 0
0 0
0 0
0 175
0 0
0 0
0 0
0 103
0 0
0 0
0 0
33 0
0 0
0 60
0 0
0 0
0 0
0 0
0 0
0 0
0 79
0 0
0 0
0 42
0 0
0 50
0 0
35 0
0 0
0 0
0 0
78 0
0 0
0 0
0 0
0 0
0 0
0 69
0 0
0 0
0 43
0 0
0 0
0 0
0 0
0 0
0 0
0 0
0 0
0 0
0 0
0 0
0 0
0 0
0 0
0 0
0 54
0 0
0 0
0 84
0 0
0 0
0 0
0 0
0 0
0 3
0 0
0 0
0 51
0 0
1 0
0 0
83 0
0 0
0 0
38 0
0 0
0 0
105 0
0 0
0 0
0 0
0 0
0 0
0 0
0 0
0 0
42 0
0 0
0 0
0 0
0 0
0 57
0 0
0 0
0 0
0 0
0 59
0 51
0 0
0 33
0 0
0 0
0 102
0 0
0 0
0 0
0 0
0 0
0 0
0 0
0 0
0 48
0 0
0 0
0 0
0 0
0 88
63 0
0 0
0 0
0 0
0 0
0 0
28 44
0 0
0 0
0 0
0 0
0 0
0 0
0 0
0 0
0 0
0 0
0 0
0 0
0 93
0 0
0 153
0 0
0 0
0 0
0 0
0 0
0 119
0 0
0 0
0 55
0 0
0 0
0 0
0 0
0 0
0 0
0 0
0 0
0 0
0 31
0 0
0 0
0 0
0 0
0 0
0 177
30 0
0 0
0 0
0 0
0 0
0 0
0 0
0 13
0 0
0 0
0 0
93 0
0 0
0 0
0 0
0 0
0 0
0 0
0 0
0 0
0 0
0 0
0 0
0 0
0 0
0 0
0 0
0 75
0 0
0 0
0 0
0 0
4 0
0 0
0 104
0 0
0 0
0 0
0 0
0 0
0 0
0 0
59 0
0 204
0 0
0 65
0 0
0 0
0 0
0 0
0 0
0 0
0 0
0 0
0 0
0 0
0 0
0 0
0 0
43 0
0 0
0 0
0 0
0 0
0 0
0 0
0 0
0 0
0 0
20 0
0 0
0 0
0 0
85 166
0 0
0 0
0 0
0 0
0 0
0 0
0 0
0 0
0 0
0 0
66 0
0 0
77 0
0 95
0 0
0 61
0 0
0 0
0 0
0 0
0 0
0 0
0 91
0 0
0 0
0 30
0 0
0 0
0 0
2 0
0 0
0 0
0 0
0 0
0 0
0 0
0 0
0 0
0 0
0 0
0 0
0 0
0 0
0 85
0 63
0 0
0 0
0 0
0 0
0 0
0 0
0 0
0 0
29 0
0 0
0 0
0 0
0 0
0 0
0 0
0 0
0 0
50 0
0 0
0 0
0 0
0 0
0 0
0 0
0 0
0 0
0 0
0 0
0 0
0 0
0 0
0 0
0 0
0 0
0 0
0 0
0 0
0 0
0 0
0 0
0 0
0 0
0 0
0 0
0 82
0 0
190 72
0 0
0 0
0 0
0 0
0 0
180 0
99 0
0 0
0 0
0 0
0 0
0 0
0 0
0 0
0 0
0 0
0 0
0 0
105 0
0 0
0 0
0 0
0 0
0 0
0 0
0 0
0 0
72 0
0 0
0 0
0 0
0 35
0 0
0 0
0 0
0 0
0 0
0 0
0 0
0 0
0 0
0 0
0 0
0 0
0 86
0 0
0 0
0 0
64 0
0 0
0 0
0 0
0 0
0 0
0 0
0 0
0 0
19 57
0 45
0 0
0 0
92 0
0 0
66 0
12 0
0 0
0 0
0 0
0 83
0 0
0 0
0 1
0 63
62 0
0 0
0 0
0 0
0 0
0 0
0 0
0 0
0 0
0 0
0 0
0 0
0 0
0 0
0 0
0 0
0 0
0 0
0 0
104 0
0 0
12 0
111 0
124 0
0 0
0 0
41 0
0 24
0 0
0 0
0 0
34 0
0 0
0 0
0 0
0 0
1 0
0 0
0 0
0 0
0 0
0 0
44 0
0 0
0 0
0 13
0 0
0 0
0 0
0 0
0 0
0 0
0 0
0 0
0 0
0 0
0 0
0 0
0 0
0 0
96 0
0 0
33 0
0 0
1 0
46 0
0 0
0 0
0 12
0 98
0 60
0 0
43 0
0 0
0 0
0 0
0 0
0 0
0 72
0 0
48 0
0 0
0 0
0 0
61 0
0 0
0 0
0 0
0 0
0 0
0 0
0 0
0 0
0 0
0 0
0 0
0 0
0 0
0 0
0 0
33 0
0 0
0 0
0 0
0 0
0 0
0 0
0 0
0 0
0 0
0 0
0 0
0 34
0 0
0 0
0 0
0 0
0 0
0 0
0 0
0 0
0 0
0 0
0 0
0 0
0 0
0 0
0 0
0 0
0 0
0 0
0 0
0 0
0 0
0 0
0 0
0 0
0 0
6 0
0 0
0 0
0 0
0 0
0 0
0 0
31 0
0 0
0 0
0 0
0 0
0 0
0 0
0 0
0 0
0 0
0 74
0 0
0 0
0 0
29 0
0 0
40 0
0 0
0 0
0 0
0 0
0 0
0 0
0 0
0 0
0 0
0 0
0 96
0 11
0 0
81 0
0 0
91 46
0 0
0 0
0 0
0 0
0 0
0 80
0 0
0 0
0 0
0 0
0 0
47 0
0 0
0 0
0 0
40 0
0 48
0 0
0 79
53 0
0 0
0 0
0 0
0 22
0 0
0 0
0 0
0 0
0 0
44 0
0 0
0 0
0 0
0 0
0 0
0 0
0 0
0 0
0 0
0 0
0 0
76 0
0 0
51 0
0 0
0 0
0 0
0 0
0 0
0 0
0 0
0 89
0 0
0 0
0 0
0 0
0 0
0 51
0 0
31 0
0 0
0 0
0 0
0 0
1 0
0 0
0 0
0 0
0 0
0 0
0 0
0 0
0 0
0 0
80 0
0 65
0 0
0 26
0 0
0 0
0 60
0 0
0 0
0 0
0 0
0 0
0 0
0 0
0 0
0 0
0 0
0 0
0 33
0 0
0 0
0 0
0 0
0 0
0 70
0 0
0 0
0 0
0 38
0 0
79 0
0 0
0 0
0 0
0 0
0 0
0 0
0 0
0 0
0 0
0 0
0 0
0 0
0 0
0 0
0 0
0 0
0 0
0 0
0 0
0 0
70 0
0 0
0 0
0 0
35 0
0 0
0 0
0 0
0 0
0 0
0 0
0 0
0 0
0 0
0 0
0 0
0 0
0 0
0 0
0 0
0 0
0 0
0 0
0 0
0 0
0 0
0 88
0 0
0 0
0 0
0 0
0 92
0 0
0 0
0 0
0 0
0 0
0 7
0 0
0 0
0 15
0 0
0 0
0 0
0 0
0 0
0 0
0 0
0 0
0 119
0 51
13 0
0 0
0 0
0 0
0 0
0 19
0 0
0 0
0 0
0 0
0 0
0 0
0 0
0 0
0 0
0 0
0 0
0 0
0 0
0 0
0 0
0 0
0 0
0 0
0 0
0 0
0 0
0 0
0 0
0 0
0 0
0 0
0 0
0 0
0 0
0 0
0 0
0 0
0 0
0 0
0 58
0 0
0 30
0 0
0 0
0 0
0 0
0 35
0 0
0 0
0 0
0 0
0 0
0 0
0 0
0 0
0 78
0 0
0 0
0 37
0 0
0 0
0 0
0 0
0 0
0 0
0 0
0 103
0 0
0 0
0 0
0 0
0 0
0 0
0 0
39 0
0 99
0 0
0 37
0 0
0 0
0 0
0 0
0 0
0 0
0 0
0 37
0 0
0 0
0 0
0 0
0 0
0 0
0 0
0 0
0 0
0 0
0 86
0 0
0 0
0 44
0 47
0 0
0 0
0 0
0 0
0 0
0 0
0 0
0 0
0 0
0 87
0 71
0 86
31 0
0 0
0 0
0 0
0 0
0 0
64 95
0 0
0 0
0 0
0 0
78 6
0 0
0 0
0 0
0 0
0 0
0 0
0 0
0 0
0 0
0 0
0 0
0 0
0 0
0 0
0 0
0 0
0 0
0 0
0 0
0 0
0 0
0 0
0 0
83 45
0 6
0 0
0 0
78 0
0 0
0 0
0 0
0 0
0 0
0 44
0 0
0 0
0 0
0 0
0 0
0 0
0 0
0 0
0 0
0 0
0 0
0 0
0 0
0 0
0 0
0 0
0 0
0 0
0 19
0 27
0 0
0 0
0 0
73 0
0 0
0 0
0 0
0 0
0 0
0 0
0 0
0 0
0 0
0 0
0 0
0 0
0 0
0 0
0 0
0 0
0 0
0 0
0 0
0 0
0 0
0 0
0 0
0 0
0 0
0 0
0 0
0 0
0 0
0 0
0 0
0 0
0 0
0 0
0 0
0 0
0 0
0 0
0 0
0 0
0 0
0 0
0 0
0 0
0 0
0 0
0 0
0 43
0 32
0 0
0 0
0 0
2 0
0 0
0 0
0 67
0 0
0 0
0 0
0 0
0 0
0 0
0 0
0 0
0 0
0 0
0 0
0 0
0 0
0 73
0 0
0 78
0 0
0 0
0 0
0 0
0 0
0 0
0 0
0 0
0 0
0 3
0 0
0 31
0 73
0 0
0 0
0 0
0 0
0 0
0 0
0 0
0 0
0 0
0 0
0 0
0 0
0 0
27 0
0 0
0 0
0 0
0 0
0 77
0 0
0 90
0 0
0 34
0 0
0 0
0 0
0 0
0 0
0 0
0 0
0 0
31 0
0 0
0 0
0 87
0 0
0 0
0 0
0 0
0 0
0 0
0 0
0 0
0 0
0 0
0 0
0 0
0 0
0 0
36 0
0 0
0 0
0 80
0 0
0 0
0 0
0 0
0 0
50 0
0 0
0 0
0 0
0 0
0 0
0 0
0 0
0 0
0 0
0 0
0 0
25 0
0 0
0 0
0 0
0 0
0 0
0 0
0 0
0 0
58 0
0 0
0 0
0 0
0 0
0 0
0 0
0 0
0 0
0 0
0 0
0 0
0 0
0 0
0 0
0 0
66 0
0 0
59 0
0 0
0 0
0 0
0 0
0 0
0 38
0 0
0 0
0 0
0 0
0 0
0 0
0 0
0 0
0 0
0 0
0 0
0 0
0 0
0 0
0 35
0 0
0 0
0 0
0 0
0 0
44 0
0 0
0 0
0 0
0 0
0 0
0 0
0 0
0 61
0 0
0 0
0 0
84 0
0 0
0 0
0 0
0 0
0 0
0 0
0 0
0 0
0 0
0 0
0 0
0 0
0 41
0 0
0 0
3 0
0 0
0 0
0 0
0 0
0 0
0 0
0 0
0 0
0 0
0 0
0 0
0 0
56 0
0 0
0 0
0 0
0 91
0 0
0 0
0 0
0 0
0 64
38 0
0 0
0 0
0 0
0 0
0 0
0 0
0 0
0 0
95 0
0 0
0 78
0 0
0 0
0 0
0 0
0 0
0 0
0 0
0 0
0 0
58 0
89 0
0 0
0 0
0 0
0 0
0 0
0 0
0 0
76 0
0 0
0 0
0 0
61 0
0 0
0 0
0 0
96 0
0 0
0 0
0 0
0 0
0 0
0 0
0 0
0 0
0 0
0 79
0 0
0 0
42 0
0 15
0 0
0 0
0 0
53 0
0 0
0 0
0 0
0 0
0 0
0 0
0 0
0 0
0 0
0 0
0 0
0 0
1 0
0 0
0 0
0 0
0 0
0 0
0 0
0 0
0 0
0 0
0 0
0 0
0 0
0 0
0 21
0 0
0 0
0 0
0 0
0 0
0 0
0 0
0 0
0 0
0 0
0 0
0 0
0 0
0 0
0 0
0 0
0 0
0 0
0 0
0 0
0 0
0 0
0 0
0 0
0 52
0 0
0 0
0 0
0 0
0 0
0 0
0 0
0 0
0 0
0 0
0 0
71 0
0 0
0 0
0 0
0 0
41 0
0 0
0 0
0 0
0 0
0 0
0 0
0 0
0 0
0 0
0 0
0 0
0 0
0 0
0 0
0 0
0 0
0 0
0 0
0 0
0 0
0 0
86 0
0 0
0 28
0 0
29 0
45 0
0 0
0 0
0 32
0 42
0 0
0 0
0 0
0 0
0 0
0 0
0 0
0 0
0 0
0 0
0 0
0 0
0 0
0 0
0 0
0 0
0 0
0 0
0 0
0 0
0 0
19 0
0 0
0 0
0 0
0 0
0 0
0 0
67 0
0 0
0 0
0 0
0 0
0 0
0 0
0 0
0 0
0 0
0 0
38 0
0 0
0 0
0 0
0 0
0 0
0 0
0 0
0 0
0 0
0 0
0 0
0 0
0 0
0 0
0 0
0 0
0 0
0 0
0 0
0 0
0 0
0 22
0 0
0 0
0 0
0 0
0 0
0 0
0 0
0 0
0 0
0 0
0 0
0 0
0 0
0 0
0 0
0 0
83 0
0 0
0 0
0 0
0 0
0 0
0 0
0 0
0 0
0 0
0 0
0 0
0 0
84 0
0 1
99 0
0 0
0 0
0 0
0 0
0 0
0 0
0 0
0 0
0 0
0 0
0 0
0 0
0 0
0 0
0 26
69 0
0 0
0 0
0 0
0 0
0 0
0 0
0 0
0 0
0 0
0 0
0 0
0 0
0 0
0 0
0 0
0 0
0 0
0 0
0 0
0 0
0 0
0 0
0 0
0 0
0 0
0 0
0 0
0 0
0 0
0 0
0 0
0 0
0 0
0 0
0 0
0 19
0 0
0 57
0 0
0 0
0 0
0 0
0 45
0 0
0 0
0 0
0 0
0 34
0 0
0 0
0 0
0 0
0 0
0 0
0 79
0 76
0 0
0 0
0 0
0 0
0 0
0 0
0 0
0 0
0 0
0 0
0 0
0 0
0 72
0 0
0 0
0 0
0 0
0 0
0 0
0 0
0 0
0 0
0 0
0 0
0 0
0 0
0 0
0 0
0 0
0 0
0 0
0 0
0 0
0 0
0 0
0 0
0 95
0 0
0 0
0 0
0 83
0 0
0 43
0 0
0 0
0 0
0 0
0 0
0 0
0 0
0 0
0 0
0 0
0 0
0 0
0 0
0 0
0 0
0 0
0 0
0 0
0 0
0 0
0 0
0 0
0 0
0 0
0 0
0 0
0 0
0 0
0 0
0 0
0 0
0 0
0 0
0 0
93 0
0 0
0 0
1 0
0 0
0 0
0 0
0 0
0 0
0 0
0 0
0 0
0 0
0 0
0 0
0 0
0 0
0 0
0 0
0 0
0 88
0 0
33 0
0 0
0 45
0 71
0 0
0 0
0 0
0 0
0 0
0 0
0 0
0 0
0 0
0 0
0 0
0 0
0 0
0 0
0 0
0 0
0 0
0 0
0 0
0 0
0 0
0 0
0 0
0 0
0 0
0 0
0 0
0 0
105 0
0 0
0 0
0 0
0 0
0 0
0 0
0 0
0 0
0 0
0 0
0 0
0 0
0 0
0 0
0 0
0 41
0 0
0 0
0 0
0 0
0 0
0 0
0 0
0 82
35 0
0 0
0 0
0 0
0 0
0 0
0 0
0 0
0 0
0 0
0 0
0 0
0 0
0 0
0 0
0 0
0 0
0 0
0 0
0 0
0 0
0 0
0 0
0 0
0 0
0 0
0 72
0 76
0 0
0 0
0 0
0 0
0 0
0 0
0 0
0 0
0 0
0 0
0 0
0 0
0 40
0 0
0 22
0 0
0 0
0 0
0 0
0 0
0 0
29 0
0 0
0 0
0 0
0 0
0 0
0 0
0 0
0 0
0 0
152 0
0 0
0 0
0 0
0 0
0 0
0 0
0 0
0 0
0 0
0 0
0 0
0 0
0 0
0 0
0 0
0 0
0 0
0 0
0 0
0 0
0 0
0 0
0 0
0 0
30 0
0 0
0 0
89 0
0 0
0 0
0 0
0 0
0 0
0 0
0 0
0 0
0 0
0 0
0 0
0 0
0 0
0 0
0 0
0 19
0 0
0 0
0 0
0 0
0 0
0 0
0 0
0 0
0 0
0 0
0 0
0 0
0 0
0 0
0 0
0 0
0 0
0 0
0 0
0 0
0 0
0 0
0 0
0 0
0 0
0 0
76 0
0 0
0 0
0 0
0 45
0 0
0 0
0 0
0 0
0 0
0 0
0 0
0 0
0 0
0 0
0 0
0 0
0 0
0 0
0 0
0 0
0 0
0 0
0 0
0 0
0 0
0 0
0 55
0 27
0 0
0 0
0 0
0 0
0 0
0 0
0 0
0 0
0 0
0 0
0 0
0 0
0 0
0 0
1 0
0 0
0 0
2 0
0 0
0 0
0 0
0 0
0 0
0 0
0 0
42 0
0 0
0 0
0 0
0 0
0 0
0 0
0 0
0 149
0 0
0 0
0 0
0 0
0 0
0 0
0 0
0 0
0 0
0 0
0 0
0 0
0 0
0 0
0 0
0 0
0 80
0 0
0 0
0 0
0 0
0 0
0 0
0 0
0 0
0 0
0 0
0 0
0 0
0 0
0 0
0 0
0 0
0 0
0 0
0 0
0 0
0 0
0 0
0 0
0 0
0 0
0 0
0 0
0 0
0 0
0 0
0 0
0 0
0 0
0 0
0 0
0 0
0 0
70 0
18 0
0 0
0 0
0 0
0 0
0 0
0 31
0 0
0 2
0 0
0 0
0 0
0 0
0 0
0 0
0 0
0 0
0 0
0 0
0 0
0 0
0 0
0 0
0 0
0 0
0 60
0 0
0 0
0 0
0 0
0 0
0 0
0 83
0 0
0 0
0 63
0 0
0 0
0 0
0 1
0 81
0 1
0 5
0 0
0 0
0 0
0 0
0 0
0 0
0 0
0 0
0 0
0 0
0 0
0 0
0 0
0 1
0 0
0 0
0 0
0 0
0 0
0 0
0 44
0 1
0 0
0 1
0 0
0 8
0 0
0 0
0 0
0 0
0 0
0 1
0 0
0 5
0 0
0 0
0 0
0 0
0 1
0 0
0 0
0 0
0 0
0 0
0 0
0 0
0 0
0 0
0 11
0 0
0 0
0 0
0 0
0 0
0 0
0 0
0 0
0 0
0 0
0 0
0 0
0 0
0 1
0 0
0 0
0 0
0 0
0 0
0 1
0 0
0 0
0 0
0 0
0 0
0 0
0 0
0 0
0 0
0 0
0 0
0 0
0 0
0 2
0 0
0 0
56 0
0 1
0 1
0 0
0 1
0 0
0 0
0 0
0 0
0 0
0 0
0 0
0 0
0 0
0 0
0 0
0 0
0 1
0 0
0 0
0 0
62 0
0 1
0 0
0 0
0 0
0 0
0 0
0 1
0 0
0 0
0 0
0 0
0 0
0 0
0 0
0 0
0 0
0 0
0 1
0 1
0 29
0 0
0 0
0 0
0 0
0 0
0 1
0 0
0 0
0 1
0 0
0 0
0 0
0 1
0 1
0 0
0 73
0 1
0 0
0 0
0 0
0 0
0 1
0 0
0 0
0 0
0 1
0 0
0 0
0 0
0 0
50 1
0 0
0 1
0 0
0 0
65 0
0 0
75 0
0 73
0 0
0 1
0 0
0 0
0 1
0 0
0 0
0 0
0 0
0 0
0 0
0 1
0 0
0 0
0 1
0 95
0 0
0 0
0 0
0 0
0 1
0 1
0 0
0 0
0 1
0 0
0 0
76 1
0 0
0 1
0 0
0 0
0 60
0 0
0 0
0 0
0 0
0 0
0 4
45 0
60 0
0 0
0 0
0 0
0 0
0 0
0 0
0 0
0 0
0 0
0 0
0 0
0 0
0 0
0 0
0 0
0 0
0 0
0 0
0 0
0 0
0 0
0 0
0 0
78 0
0 0
0 0
0 0
0 0
0 74
0 0
0 0
0 0
0 0
0 0
0 0
0 0
0 0
0 0
0 0
0 0
0 0
0 0
0 0
0 0
0 0
0 0
0 60
0 0
0 0
0 107
0 0
0 0
0 0
0 0
0 0
0 0
0 0
0 0
0 0
0 0
0 0
0 0
0 0
0 0
0 0
0 0
0 0
0 0
0 0
0 0
0 0
0 0
0 0
0 0
0 0
0 0
0 0
0 0
0 0
0 0
0 0
0 0
0 0
0 0
0 0
0 0
0 0
0 0
0 0
0 0
0 0
0 0
0 0
0 0
0 0
0 0
0 0
81 0
0 0
77 0
0 0
0 0
0 0
0 0
0 0
0 0
0 0
0 0
0 0
0 0
0 0
0 0
0 0
0 0
0 0
0 0
0 0
0 0
0 0
0 0
0 0
0 0
0 0
0 0
0 0
0 0
0 0
0 0
0 0
0 0
0 0
0 0
0 0
0 0
0 0
3 0
0 0
0 0
0 0
0 0
0 0
0 0
0 0
0 0
0 0
0 0
0 0
0 0
0 0
0 0
0 0
0 0
0 0
57 0
0 0
0 0
0 0
0 0
0 0
0 0
0 0
0 0
0 0
0 0
0 0
0 0
0 0
0 0
0 0
0 0
0 0
0 0
0 0
0 0
0 0
0 0
0 0
0 0
0 0
0 0
0 0
0 0
0 77
0 0
0 0
0 0
0 0
0 0
0 0
0 0
0 0
0 0
0 0
24 0
0 0
0 0
0 0
0 0
0 44
0 0
0 0
0 0
0 0
0 0
0 0
0 0
0 0
0 104
0 0
0 0
0 0
0 0
0 0
0 0
0 0
0 0
0 0
0 0
0 0
0 0
0 0
1 0
0 0
0 0
0 0
0 0
0 0
0 0
0 0
0 0
0 0
0 0
0 0
0 0
0 0
0 0
0 0
0 0
0 0
56 0
0 0
0 0
0 0
0 44
0 0
0 0
0 0
0 0
0 0
0 0
0 0
0 0
0 0
0 0
0 0
0 0
0 0
0 0
0 0
0 0
0 0
0 0
0 0
0 0
0 0
0 0
0 0
0 0
0 0
0 0
0 0
0 0
0 0
0 0
0 0
0 0
0 0
0 0
0 0
0 0
0 0
0 0
0 0
0 0
0 0
0 0
0 0
0 0
0 0
0 0
0 0
0 0
0 0
0 0
0 0
0 0
0 66
0 0
0 0
0 0
0 0
0 33
0 0
0 0
0 0
0 0
0 0
0 0
0 0
0 0
0 0
0 0
0 0
0 0
0 0
0 0
0 0
0 0
0 0
0 0
0 0
0 31
0 0
0 0
0 0
0 0
0 0
41 0
0 0
0 0
29 0
0 0
0 0
0 0
0 0
0 0
0 0
0 0
0 0
0 0
0 0
0 0
0 0
0 0
0 0
0 0
0 0
0 0
0 0
0 0
0 0
0 0
0 0
0 0
0 0
0 0
0 0
0 0
0 0
0 0
0 0
0 0
0 0
0 0
0 0
0 0
0 0
0 0
0 0
0 0
0 0
0 0
0 0
0 0
0 0
0 0
0 0
0 0
0 0
0 0
0 0
0 0
0 0
0 90
0 0
0 0
0 0
0 0
0 0
0 0
0 0
0 0
0 23
0 0
0 0
0 0
0 0
0 0
0 0
0 0
0 0
0 0
0 0
0 0
0 0
0 0
0 0
0 0
0 0
0 0
0 0
0 0
0 0
0 0
0 0
0 0
0 0
0 0
0 0
0 0
0 0
0 0
0 0
0 0
0 0
0 0
0 0
0 0
0 0
0 0
0 0
0 0
0 0
0 0
0 0
0 0
0 0
0 0
0 0
0 0
0 0
0 23
0 0
0 0
0 0
0 0
0 0
0 0
0 0
0 0
0 0
0 0
0 0
0 0
0 0
0 0
0 0
0 0
0 0
0 0
0 0
0 0
0 0
0 0
0 0
0 0
0 0
0 0
0 0
0 0
0 0
0 0
0 0
0 0
0 0
0 0
0 43
0 0
0 0
0 0
0 0
0 0
0 0
0 0
0 0
0 77
0 0
0 0
0 0
0 0
0 0
0 13
0 0
0 0
0 0
0 0
0 0
0 0
0 0
0 0
0 0
0 0
0 0
0 0
0 0
0 0
0 0
0 0
0 0
0 0
0 0
0 0
0 0
0 0
0 0
0 0
0 0
0 0
0 0
0 0
0 0
0 0
0 0
0 0
0 0
0 0
0 0
0 0
0 0
0 0
0 0
0 0
0 0
0 0
0 0
0 0
0 0
0 0
0 0
0 0
0 0
0 0
0 0
0 0
0 0
0 0
0 0
0 0
0 0
0 0
0 0
0 0
0 0
0 0
0 0
0 0
0 0
0 0
0 0
0 0
0 0
0 0
0 0
0 0
0 0
0 0
39 0
0 0
0 0
82 0
0 0
0 0
0 0
0 0
0 0
0 0
0 0
0 0
0 0
0 0
0 0
0 0
0 0
0 0
0 0
0 0
0 0
0 0
0 0
0 0
0 0
0 0
0 0
0 0
0 0
0 0
0 0
0 0
0 0
0 0
0 0
0 0
0 0
0 0
0 0
0 0
0 0
0 0
0 0
0 0
0 0
0 0
0 0
0 44
0 0
0 0
0 35
0 0
0 0
0 0
0 0
0 0
0 0
0 0
0 0
0 0
0 0
0 0
0 0
0 0
0 0
0 0
0 0
0 0
0 0
0 0
0 0
0 0
0 0
0 0
0 0
0 0
0 0
0 55
0 63
0 0
0 0
0 0
2 0
0 0
0 0
0 0
0 0
0 0
0 0
0 0
0 0
0 0
0 0
0 0
0 0
0 0
0 26
0 0
0 0
0 0
0 0
0 0
0 0
0 0
0 0
0 0
0 0
0 0
0 0
0 0
0 0
0 83
0 85
0 0
0 0
0 0
0 0
0 0
0 0
0 0
0 0
0 0
0 0
0 0
0 0
0 0
0 0
0 0
0 0
0 0
0 0
0 27
0 32
0 0
0 0
0 0
0 0
0 0
0 0
0 0
0 0
0 0
0 0
0 0
0 0
0 0
0 0
0 0
0 0
0 0
0 0
0 0
0 0
0 0
0 0
0 0
0 0
0 0
0 0
0 0
0 0
0 0
0 0
0 0
0 0
0 16
0 0
0 0
0 0
0 0
0 0
0 0
0 0
0 0
0 0
0 0
0 0
0 0
0 0
0 0
0 0
0 0
0 0
0 0
0 0
0 0
0 0
91 0
0 0
0 0
0 0
0 0
0 0
0 0
0 0
0 0
0 0
0 0
0 0
0 52
0 0
0 0
0 0
0 48
0 0
0 0
84 0
0 0
30 0
0 0
0 0
0 0
0 0
0 0
0 0
0 0
0 0
0 0
0 0
0 0
0 0
0 0
0 0
0 0
0 0
0 0
0 0
0 0
0 0
0 0
0 0
0 0
0 0
0 0
0 0
0 0
0 0
0 0
0 0
0 2
0 0
0 0
0 0
0 0
0 0
0 0
0 0
0 0
0 0
0 0
41 0
0 0
0 0
0 0
0 0
0 0
0 0
0 0
0 0
0 0
0 0
0 0
0 0
0 0
0 0
0 0
0 0
0 0
56 0
0 0
0 0
0 0
0 0
0 0
0 0
0 0
0 0
0 0
0 0
0 0
0 0
0 0
0 14
0 5
0 0
0 0
0 0
19 0
0 0
0 0
0 0
0 0
0 68
0 0
0 0
0 0
0 0
0 0
0 0
0 0
0 24
0 0
0 0
0 0
0 0
0 0
0 0
0 0
0 0
0 0
0 0
0 0
0 0
0 0
0 0
0 0
0 0
0 0
0 0
81 0
0 84
0 0
0 0
0 0
0 0
0 0
0 0
0 0
0 0
0 0
0 0
0 0
0 0
0 0
0 0
0 0
0 0
0 0
0 0
0 0
0 0
0 0
0 0
0 0
0 0
0 0
0 0
0 0
0 0
0 0
52 0
0 0
0 0
0 0
0 0
0 0
0 0
0 0
0 0
0 0
0 0
0 0
0 0
77 23
72 0
0 0
0 0
0 0
0 0
0 16
0 0
0 0
0 0
0 0
0 0
0 0
0 0
0 0
0 0
0 0
0 0
0 0
0 0
0 0
0 0
0 0
50 0
0 0
0 44
0 0
0 0
0 0
0 0
0 0
0 0
0 0
0 0
0 0
0 0
0 0
0 0
0 0
0 0
0 0
0 0
0 0
0 0
0 0
0 0
0 0
0 0
0 0
0 0
0 0
0 0
0 0
0 0
0 0
0 0
0 0
0 0
0 0
0 0
0 0
0 0
0 0
0 0
0 0
0 0
0 0
0 0
0 0
0 0
0 0
0 0
65 0
0 0
0 0
0 0
0 0
0 0
0 0
0 0
0 0
0 0
0 0
0 0
0 0
0 0
0 0
0 0
0 0
0 0
90 0
0 0
0 0
0 0
0 0
0 0
0 0
0 0
0 0
0 0
0 0
0 0
0 0
0 0
0 0
0 0
0 0
0 0
0 0
0 0
0 0
0 0
0 0
0 0
0 0
0 0
0 0
0 0
0 0
0 0
0 0
0 0
19 0
0 0
0 0
0 0
0 0
0 0
0 0
0 0
0 0
0 0
0 0
0 0
0 0
0 0
0 0
0 0
0 0
0 0
0 0
0 0
0 0
0 0
0 0
0 0
0 0
0 0
0 0
0 0
0 0
0 0
0 0
0 0
0 0
0 0
0 0
0 0
0 0
35 0
0 0
0 0
0 0
0 0
0 0
0 0
0 0
0 0
0 0
0 38
0 0
0 0
0 0
0 0
0 0
0 0
0 0
0 0
0 0
0 0
0 0
0 0
0 0
0 0
0 0
0 0
0 0
0 0
0 0
0 0
0 0
0 0
0 0
0 0
0 0
0 0
0 0
0 0
0 0
0 0
0 0
0 0
0 0
0 0
0 0
0 0
0 0
0 0
0 0
0 0
0 0
0 0
0 0
0 0
0 0
0 0
0 0
0 0
0 0
0 0
0 0
0 0
0 0
0 0
0 0
0 0
0 0
0 0
0 0
0 0
0 0
0 0
0 0
0 0
0 0
0 0
0 0
66 0
0 0
0 0
0 0
0 0
0 0
0 0
0 0
0 0
0 0
0 0
0 0
0 0
1 0
0 0
0 0
0 0
0 0
8 0
0 0
0 0
0 0
0 0
0 0
0 0
0 0
0 0
0 0
0 0
0 0
0 0
0 0
0 0
0 0
0 0
0 0
0 0
0 0
0 0
0 0
0 0
0 0
0 0
0 0
0 0
0 0
0 0
0 0
0 0
0 0
11 0
0 41
0 0
0 0
0 0
0 0
0 0
0 0
0 0
0 0
0 0
0 0
0 0
0 0
0 0
0 0
26 0
0 0
0 0
0 0
0 0
0 0
0 0
0 0
0 0
0 0
0 0
0 0
0 0
0 0
0 0
0 0
47 0
0 0
0 0
0 0
0 0
0 0
0 0
0 0
0 0
0 0
0 0
0 0
0 0
0 0
0 0
0 0
8 0
0 0
0 0
0 0
0 0
0 0
0 0
0 0
0 80
0 0
0 0
0 0
0 0
0 0
0 0
0 0
0 0
0 0
0 0
0 0
0 0
0 0
0 0
0 0
0 0
0 0
0 0
0 0
0 0
0 0
0 0
0 0
0 0
0 0
0 0
0 0
0 0
0 0
0 0
69 0
0 0
0 0
0 0
0 0
0 0
0 0
0 0
0 0
0 36
0 0
0 0
0 44
0 0
0 0
0 0
0 0
0 0
0 0
0 0
0 0
0 0
0 0
0 0
0 0
0 0
0 0
1 0
0 0
0 0
0 63
0 0
0 0
0 0
0 0
81 0
0 0
0 0
0 0
0 0
0 0
0 0
0 0
0 0
0 0
0 0
0 0
0 0
0 0
0 0
0 0
0 0
0 0
0 0
0 0
0 0
0 0
0 0
0 0
0 41
0 0
0 0
82 0
92 0
0 0
0 0
0 0
0 0
0 75
0 0
0 0
0 0
0 0
0 0
0 0
0 0
0 0
0 0
0 0
0 0
0 49
0 0
0 0
0 0
0 0
0 0
0 0
0 0
0 0
0 0
0 0
0 0
0 0
0 0
0 0
0 0
0 0
0 0
0 0
0 0
0 0
0 0
0 0
0 0
0 0
0 0
0 0
0 0
0 0
0 0
0 0
0 0
0 0
0 0
0 0
0 0
0 0
0 0
0 0
0 0
0 0
0 0
0 0
0 0
64 0
0 0
0 0
0 0
0 0
0 0
0 0
0 0
0 0
0 0
0 0
0 0
0 0
0 0
0 0
0 0
0 0
0 0
0 0
0 0
0 0
0 0
0 0
0 0
0 0
0 0
0 0
0 0
0 0
0 0
0 0
0 0
0 0
0 0
0 0
0 0
0 0
0 0
0 0
0 0
0 0
0 0
0 0
0 0
0 0
0 0
0 0
0 0
0 0
0 0
0 0
0 0
0 0
0 0
0 0
0 0
0 0
0 0
0 0
0 0
0 0
0 0
0 0
0 0
0 0
0 0
0 0
0 41
0 0
0 0
0 0
0 0
0 0
0 0
0 0
0 0
0 0
0 0
0 0
0 0
0 0
0 0
0 0
0 0
0 0
0 0
0 0
0 0
0 0
0 0
0 0
0 0
0 0
0 0
0 0
0 0
21 0
0 0
0 0
0 0
0 0
0 0
0 0
0 0
0 0
0 0
0 0
0 0
0 0
0 0
0 0
0 0
0 0
0 0
0 0
0 0
0 0
0 0
0 0
0 0
0 0
0 0
0 0
0 0
0 0
0 0
0 0
0 0
79 0
0 0
0 0
0 0
0 0
0 0
0 0
0 0
0 0
0 0
0 0
0 0
0 0
0 0
0 0
0 0
0 0
0 0
0 0
0 0
0 0
0 0
0 0
0 0
0 0
0 0
0 0
0 0
0 0
0 0
0 0
0 0
0 0
0 0
0 0
0 0
0 74
0 0
0 0
0 0
0 0
0 0
0 0
0 0
0 0
0 0
0 0
0 0
0 0
0 0
0 0
0 0
0 0
0 0
0 0
0 0
0 0
0 0
0 0
0 0
0 0
0 0
0 0
0 0
0 0
0 0
0 0
0 0
0 0
0 0
0 0
0 0
0 0
0 0
0 0
0 0
0 0
0 0
0 0
0 0
0 0
0 0
0 0
0 0
0 86
67 0
0 0
0 0
0 0
0 0
0 0
0 89
0 0
0 0
21 0
0 0
0 0
0 0
0 0
0 0
0 0
0 0
0 0
49 0
0 0
0 0
0 0
0 0
0 0
0 0
0 0
0 0
0 0
0 0
0 0
0 50
0 0
0 0
0 0
0 0
0 0
0 0
0 0
0 0
0 0
0 0
0 0
0 0
0 0
0 0
0 0
0 0
0 0
0 0
0 0
0 0
0 0
0 0
0 0
0 0
0 0
0 0
0 0
0 17
0 0
0 0
0 0
40 0
0 0
0 0
0 0
0 0
0 0
0 0
0 0
0 0
0 0
0 0
0 0
0 0
0 0
0 0
0 0
0 0
0 0
0 0
0 21
0 0
0 0
0 0
0 0
0 0
0 0
0 0
0 0
0 0
0 0
0 0
0 0
0 0
0 0
0 0
0 0
0 0
0 0
0 0
0 0
0 0
0 82
0 0
0 0
0 0
0 0
0 0
0 0
0 0
0 0
0 0
0 0
45 0
0 0
0 0
0 0
0 0
0 0
0 0
0 0
0 0
0 0
0 0
0 0
0 0
0 0
0 0
0 0
0 0
0 0
0 0
0 0
0 0
0 0
0 0
0 0
0 0
0 0
0 0
0 0
0 0
0 0
0 0
0 0
0 0
0 0
0 0
0 0
0 0
0 0
0 0
0 0
74 0
0 0
0 0
16 0
0 0
0 0
0 0
0 0
0 0
0 0
0 0
0 0
0 0
0 0
0 0
0 0
0 0
0 0
0 0
0 0
0 0
0 91
0 0
0 2
0 0
0 23
0 0
0 0
0 0
0 0
0 0
0 0
0 0
0 0
0 0
0 0
0 0
0 0
0 0
0 0
0 0
0 0
24 0
0 0
0 0
0 0
0 0
0 0
0 0
0 0
0 0
0 0
0 0
0 0
0 0
0 0
0 0
0 0
0 0
0 0
0 0
0 0
0 0
0 0
0 0
0 0
0 0
0 0
0 0
87 0
0 0
0 0
0 1
0 0
0 0
0 0
0 0
0 0
0 0
0 0
0 0
0 0
0 0
0 0
0 0
0 0
0 0
0 0
0 0
0 0
0 0
0 0
0 0
0 0
0 0
0 0
0 0
0 0
0 0
0 0
0 0
0 0
0 0
0 0
0 0
0 0
0 0
0 0
0 0
0 0
0 90
0 0
0 0
0 0
0 0
0 0
0 81
0 0
0 0
0 0
0 0
0 0
0 0
0 0
0 0
0 0
0 0
0 0
0 0
0 0
0 0
0 0
0 0
0 0
0 0
0 0
0 0
0 0
0 0
0 0
0 0
0 0
0 0
0 0
0 0
0 0
0 0
0 0
0 0
0 0
0 0
0 0
0 0
0 0
0 0
0 0
0 0
0 0
0 0
0 0
0 0
0 0
0 0
0 0
0 0
0 0
0 0
0 0
0 0
0 0
0 0
0 0
0 0
0 0
0 0
0 0
0 0
0 0
0 0
0 0
0 46
0 0
87 0
0 0
0 0
0 0
0 0
0 0
0 0
0 0
0 79
0 0
0 0
0 0
0 24
0 0
41 0
0 0
0 0
0 0
0 0
0 0
0 0
0 0
0 0
0 0
0 0
0 0
0 0
0 0
0 0
0 0
0 0
0 63
0 0
0 0
0 0
0 0
0 0
0 0
0 0
0 0
0 0
0 0
0 0
0 96
0 0
0 0
0 0
36 0
0 0
0 0
0 0
0 0
0 68
0 0
0 0
0 0
0 0
0 0
0 0
0 18
0 0
0 0
0 0
0 0
0 0
0 0
0 0
0 0
0 44
0 0
0 0
0 0
0 0
0 0
0 0
0 0
0 0
0 0
0 0
0 0
0 0
0 0
0 0
0 0
0 0
0 0
0 0
0 0
0 99
0 0
0 0
0 0
0 0
0 0
0 0
0 0
0 0
0 0
89 0
0 0
0 0
0 0
0 0
0 0
0 0
0 0
0 0
0 86
0 0
0 0
0 0
0 0
0 0
0 0
0 0
0 0
0 45
0 0
0 0
0 0
0 0
0 0
0 0
0 0
0 0
0 0
0 31
0 0
0 0
0 0
0 0
0 0
0 0
0 0
0 0
0 0
0 0
0 0
0 0
0 0
23 0
0 0
0 0
0 0
0 0
0 0
0 0
0 0
0 0
0 0
0 0
0 0
0 0
0 0
1 0
0 0
0 0
0 0
0 0
0 0
0 0
0 0
0 0
0 0
0 0
0 0
0 0
0 0
63 0
0 0
0 0
0 0
0 0
0 0
0 0
0 0
0 0
0 0
0 0
0 0
0 0
0 0
0 0
0 0
0 0
0 0
0 0
0 0
0 0
0 0
0 0
0 0
0 0
0 0
0 0
0 0
0 0
0 0
0 0
0 0
0 0
0 0
0 0
0 0
0 0
0 0
0 0
0 0
0 0
0 0
0 0
0 0
0 80
0 0
0 0
31 0
0 0
0 0
0 0
0 0
0 0
0 0
0 0
0 0
0 0
0 0
0 0
0 21
0 0
0 0
0 0
0 0
0 0
0 0
0 24
0 0
0 0
0 0
0 0
0 0
0 0
0 0
0 0
0 0
0 0
0 0
0 0
0 0
0 0
0 0
0 0
0 0
0 0
0 0
0 0
0 0
0 0
0 0
0 0
0 0
0 0
0 0
0 0
0 0
0 0
0 0
0 0
55 0
0 0
0 0
0 0
0 0
0 0
0 57
0 0
0 0
0 0
0 0
79 0
0 0
0 0
0 0
0 0
0 0
0 0
0 0
0 0
0 0
0 0
0 0
0 0
43 0
0 0
0 0
0 0
0 0
0 0
0 0
0 0
0 0
0 0
83 0
0 0
0 0
0 0
0 0
0 0
0 0
0 0
0 0
0 0
0 0
0 0
0 0
0 0
0 0
0 0
0 58
0 0
0 0
0 0
0 0
0 0
0 0
0 0
0 0
29 0
0 0
0 0
0 0
0 0
0 0
0 0
0 0
0 0
0 0
0 0
0 0
0 0
0 0
0 0
0 0
0 0
0 0
0 0
0 0
0 0
0 0
0 0
0 0
0 0
0 0
0 0
0 0
0 0
0 0
0 0
0 0
0 0
0 0
0 0
0 0
0 0
2 0
0 0
0 0
0 0
0 0
0 0
0 0
0 0
0 0
0 0
0 0
0 0
0 0
0 0
0 0
0 0
0 0
0 0
0 0
0 0
0 0
0 0
0 0
0 0
0 0
0 0
0 0
0 0
0 0
0 0
0 0
0 0
0 0
0 0
0 0
0 0
0 0
0 0
0 0
0 92
0 0
0 0
0 0
0 0
0 0
0 0
0 0
0 0
0 0
0 0
0 0
0 0
0 0
0 0
0 0
37 0
0 0
0 0
0 1
0 0
0 0
0 0
0 0
0 0
0 0
0 0
0 0
0 0
0 79
0 0
0 0
0 0
24 0
0 22
0 0
0 0
0 0
0 0
0 0
0 0
0 0
0 0
0 0
0 1
0 0
0 0
0 0
0 0
0 0
0 0
0 0
0 0
0 0
0 0
0 0
0 89
0 0
0 0
0 0
0 0
0 0
59 1
0 0
0 0
0 0
0 1
0 0
0 0
0 0
0 0
0 0
0 0
0 0
0 0
0 0
0 0
0 0
0 0
0 0
0 0
0 0
0 1
0 1
0 0
0 0
0 0
0 0
0 0
0 0
0 1
0 31
0 0
0 0
0 0
0 0
39 0
0 0
0 0
0 0
0 0
87 0
0 0
0 0
0 0
0 0
0 0
0 10
0 0
0 0
0 0
0 0
0 0
0 0
0 0
0 0
0 0
0 0
0 0
0 0
0 0
0 0
0 0
0 0
0 0
0 1
0 0
0 0
0 0
0 0
0 0
0 0
0 0
0 0
27 0
0 0
0 0
0 0
0 1
0 0
0 1
0 0
0 0
0 0
0 0
0 0
0 0
0 0
0 0
0 0
0 0
0 1
0 0
0 0
0 0
0 0
0 0
0 0
0 0
0 0
0 0
0 0
0 0
0 0
0 0
0 0
0 0
0 0
0 0
0 0
0 0
0 0
0 0
0 0
0 0
0 0
0 0
0 0
0 0
0 0
0 0
0 0
0 0
0 0
0 0
0 0
0 0
0 0
0 0
0 0
0 0
0 0
0 0
0 0
133 0
0 0
7 0
0 0
0 0
0 0
0 0
0 0
0 0
0 0
0 0
0 0
0 0
0 0
76 0
0 0
0 0
0 0
0 0
0 0
0 0
0 0
0 0
0 0
0 0
0 0
0 0
0 0
0 0
0 0
0 0
0 0
0 0
0 0
0 0
0 0
0 0
0 0
0 0
0 0
0 0
0 0
0 0
0 0
0 0
0 0
0 0
0 0
0 0
0 0
0 0
0 0
0 0
0 0
0 0
0 0
0 0
0 0
0 0
0 0
0 0
0 0
0 0
0 0
0 27
0 0
0 0
0 0
0 0
0 0
0 0
0 0
20 0
0 0
0 0
0 0
0 0
0 0
0 0
0 0
0 0
0 0
0 0
0 0
0 0
0 0
0 0
0 0
0 0
0 0
0 0
0 0
0 0
0 0
0 0
0 0
0 0
0 0
0 0
0 0
0 0
0 0
0 0
0 0
0 37
0 0
0 0
0 0
0 0
0 0
0 0
0 0
0 0
0 0
0 0
0 47
0 0
0 0
0 0
0 0
0 0
0 0
0 0
0 0
0 0
0 0
0 46
0 0
0 0
0 0
0 0
0 0
0 0
0 0
0 0
0 0
0 0
0 0
0 0
0 0
0 0
0 0
0 0
0 0
0 0
0 0
0 0
0 0
0 0
0 0
0 0
0 0
0 0
0 0
0 0
90 0
0 0
0 0
0 0
0 0
0 0
0 25
0 0
0 0
0 0
0 0
0 0
0 0
0 0
0 0
0 0
0 0
0 0
0 0
0 0
0 0
0 0
0 0
0 0
0 0
0 0
0 0
0 0
0 0
0 0
0 0
0 0
0 0
0 0
0 0
0 0
0 0
0 0
0 0
0 0
0 0
0 0
0 0
0 0
0 0
0 0
0 0
0 0
0 0
0 153
20 0
0 0
0 0
0 0
0 0
0 0
0 0
0 0
0 0
0 0
0 0
0 0
0 0
0 0
0 0
0 0
0 0
0 0
0 0
0 0
0 0
0 0
0 0
70 24
0 0
0 0
39 0
0 0
0 0
0 0
0 0
0 0
0 101
0 0
0 0
0 0
0 0
0 0
0 0
0 0
0 0
0 0
0 0
0 0
0 0
0 0
0 0
0 0
0 0
0 0
0 0
0 0
92 0
0 0
0 0
0 0
0 0
0 0
0 0
0 0
0 0
0 0
0 0
0 0
0 36
0 0
0 0
0 0
0 0
0 0
0 0
0 0
0 0
0 0
0 0
0 0
0 0
0 0
0 0
0 0
93 0
0 0
0 0
0 0
0 0
0 0
0 0
0 0
0 0
0 0
0 0
0 0
0 0
0 0
0 0
0 0
0 0
0 0
0 0
0 0
0 0
0 0
0 0
0 0
0 0
0 0
0 0
0 0
0 0
0 0
0 0
0 0
0 0
0 0
0 0
0 0
0 0
0 0
0 0
0 0
0 0
0 0
0 0
0 0
0 0
0 0
0 0
0 0
0 0
0 0
0 0
0 0
0 0
0 0
0 0
0 0
0 0
0 0
0 0
0 0
0 0
0 0
0 0
0 0
0 0
0 0
0 0
4 0
0 0
1 0
0 0
0 0
0 0
0 0
0 0
0 0
0 0
0 0
0 0
0 0
0 0
0 0
0 0
0 88
0 0
0 0
0 0
0 0
0 0
0 0
0 0
0 0
0 0
0 0
0 0
0 14
0 0
0 0
0 0
0 0
0 0
0 0
0 0
0 0
0 0
0 0
0 0
0 0
0 0
0 0
0 0
0 0
0 68
0 0
0 0
0 0
0 0
0 0
0 0
0 104
0 0
0 0
0 0
0 0
0 0
0 0
0 0
0 0
0 0
0 0
0 0
30 0
0 0
0 0
0 0
0 0
0 0
0 0
0 0
0 0
0 0
0 0
0 0
0 0
0 0
0 0
0 0
0 0
0 51
0 0
0 0
0 62
0 0
0 0
0 0
0 0
0 0
0 0
0 0
0 0
0 0
0 0
0 0
0 0
0 0
0 0
0 0
0 0
0 0
0 0
0 0
0 0
0 0
0 0
0 0
0 0
0 0
0 0
0 0
0 0
0 0
0 0
0 0
0 34
0 0
0 0
0 0
0 0
0 0
0 0
0 0
0 0
0 0
0 0
0 0
0 0
0 65
0 0
0 0
0 93
0 0
0 0
46 0
0 0
0 0
0 0
0 0
0 0
0 0
0 0
0 0
0 0
0 0
0 0
0 0
0 0
0 0
0 59
0 0
0 0
0 0
0 14
0 0
10 0
0 0
0 0
0 0
0 0
0 0
0 0
0 0
0 0
0 0
0 0
0 0
0 0
0 0
0 0
0 0
0 0
0 0
0 0
0 0
0 0
0 0
0 0
0 0
0 0
0 0
0 0
0 0
0 0
0 0
0 0
0 0
0 0
0 0
0 0
0 0
0 0
0 0
0 0
0 0
0 0
0 0
0 0
0 0
0 0
0 0
0 0
0 0
0 0
0 0
0 69
0 0
0 0
0 0
76 0
0 0
0 0
0 0
23 0
0 0
0 0
0 0
0 0
0 0
0 0
0 0
0 0
0 0
0 0
0 0
0 0
0 0
0 0
0 0
0 0
0 0
0 0
0 0
0 0
0 0
0 0
0 0
0 0
0 0
0 0
0 0
0 0
0 0
0 0
0 0
0 0
0 0
0 0
0 0
0 0
0 0
0 0
0 0
0 0
0 0
0 0
0 0
0 0
0 0
1 0
0 0
60 0
0 0
0 0
0 0
0 0
0 0
0 0
0 0
0 0
0 0
0 84
0 0
0 0
0 0
0 0
0 0
0 0
0 44
0 0
0 0
0 0
0 0
0 0
0 0
0 0
0 0
0 0
0 63
0 0
0 0
0 69
0 0
0 0
0 0
0 0
0 0
0 0
0 0
0 0
0 0
0 0
0 0
0 0
0 0
0 0
0 0
0 0
0 0
0 0
0 0
0 0
0 0
0 0
0 0
0 0
0 0
0 0
0 89
0 0
0 0
0 0
0 0
0 0
0 0
0 0
0 0
0 0
0 0
0 0
0 0
0 0
0 0
0 0
0 0
0 0
0 0
0 0
0 0
0 0
0 0
0 0
0 0
0 0
0 0
0 59
0 0
0 0
0 0
0 0
0 0
0 0
0 0
0 54
0 0
0 0
0 48
0 0
0 0
0 0
0 0
0 0
0 0
0 77
0 0
61 0
0 0
0 0
0 0
0 0
0 0
0 0
0 0
0 0
0 0
0 4
0 0
0 0
0 0
0 0
0 0
0 0
0 17
0 0
0 0
0 0
0 0
0 0
0 0
0 0
0 0
0 0
0 0
0 0
0 0
0 0
0 0
0 0
0 0
0 0
0 0
0 0
0 0
0 0
0 0
0 0
0 0
0 0
0 0
0 0
0 0
0 0
0 0
0 0
0 0
0 0
0 0
0 0
0 0
0 0
0 0
0 0
0 0
0 0
0 0
0 0
0 0
54 0
0 0
0 0
0 0
0 0
0 0
0 0
0 0
0 0
0 0
0 0
0 0
0 0
0 0
0 0
0 0
0 0
0 0
0 0
0 0
0 0
0 0
0 0
0 0
0 0
0 0
0 0
0 0
0 0
0 0
0 0
0 0
0 0
0 0
0 0
0 0
0 0
0 0
0 0
0 0
0 0
0 0
0 0
0 0
0 0
0 0
0 0
0 0
0 0
0 0
0 0
0 38
0 0
0 0
0 0
0 0
0 0
0 0
0 0
0 0
0 0
0 0
0 0
0 0
0 0
0 0
0 0
0 0
0 0
0 0
0 0
0 0
0 0
0 0
0 0
0 0
0 0
0 0
0 0
0 0
0 0
0 1
0 0
0 0
0 0
0 0
0 0
0 0
0 0
0 0
0 0
0 0
0 0
0 0
0 0
0 0
0 0
0 0
0 0
57 0
0 0
0 0
0 0
0 0
0 0
0 0
0 0
0 0
0 0
0 0
0 0
0 0
0 0
0 0
0 0
0 0
0 0
0 0
0 0
0 0
0 0
0 0
0 0
0 0
0 0
0 0
0 0
0 0
0 0
0 0
0 0
0 71
0 0
0 0
0 0
0 0
0 0
0 0
0 0
0 0
0 0
0 0
0 0
0 0
0 0
0 23
0 0
0 0
0 0
0 0
0 0
0 0
0 0
0 0
0 0
0 0
0 0
0 0
0 0
0 0
0 0
0 0
0 0
0 0
0 0
0 0
0 15
0 63
0 0
0 0
0 0
0 0
0 0
0 0
0 0
0 0
0 0
0 0
0 0
0 0
0 0
0 0
0 0
0 0
0 0
0 0
0 0
0 0
57 0
2 0
0 28
0 0
0 0
0 0
0 0
0 0
0 0
0 0
0 0
0 0
0 0
0 0
0 0
0 0
0 0
0 0
0 0
0 0
0 0
0 0
0 0
0 0
0 0
0 0
0 0
0 0
40 0
0 0
0 0
0 0
0 0
0 0
0 0
0 0
0 0
0 0
0 0
0 0
0 0
0 0
0 0
0 0
0 0
0 0
0 0
0 0
0 57
0 0
0 0
0 0
0 0
0 0
0 0
0 0
0 0
0 0
0 0
0 0
0 0
0 0
0 0
0 0
0 0
0 0
0 0
0 0
0 0
0 13
0 0
0 0
0 0
0 0
0 0
0 0
0 0
0 0
0 0
0 0
0 0
0 0
0 0
0 0
0 0
0 0
0 0
0 0
0 0
0 0
0 0
0 0
0 0
0 0
0 26
0 0
0 0
0 0
0 0
0 0
0 0
0 0
0 0
0 0
0 0
0 0
0 0
0 0
0 0
0 0
0 0
0 0
0 0
0 0
0 0
0 0
0 0
0 0
0 0
0 0
0 0
0 0
0 50
0 0
0 0
0 0
0 0
0 0
0 0
0 0
0 0
0 0
0 0
0 0
0 0
0 0
0 0
0 0
0 0
0 0
0 0
0 0
0 0
0 0
0 0
0 0
0 0
0 0
0 0
0 0
0 0
0 0
0 0
0 0
0 0
0 0
0 0
0 0
0 0
0 0
0 0
0 0
0 0
0 0
0 0
0 0
0 0
0 0
0 0
0 0
0 0
0 0
0 0
0 0
0 0
0 0
0 0
0 0
0 0
0 0
0 0
0 0
0 0
0 0
0 0
0 0
0 0
0 0
0 0
0 0
0 0
0 0
0 0
0 0
0 0
0 0
0 0
0 0
0 0
0 0
0 0
0 0
0 0
0 0
0 0
0 0
0 0
0 0
0 0
0 0
0 0
0 0
0 0
0 0
0 0
0 0
0 0
0 0
0 42
0 0
0 0
0 0
0 0
0 0
0 0
0 0
0 1
74 0
0 0
0 0
0 0
0 0
0 0
0 0
0 0
0 0
0 0
0 0
0 0
0 0
0 0
0 0
0 0
0 26
0 0
0 0
0 28
0 0
0 0
0 0
0 0
0 0
0 0
0 0
0 0
0 0
0 0
0 0
0 0
0 0
0 0
0 0
0 0
0 0
0 0
0 0
0 0
0 0
0 0
0 0
0 0
0 0
0 0
0 0
0 0
0 0
0 0
0 0
0 0
0 0
0 0
0 0
0 0
0 0
107 0
0 0
0 0
0 0
0 0
0 0
0 0
0 0
0 0
0 0
0 0
51 0
92 0
0 0
0 0
0 0
0 0
0 0
0 0
0 0
0 0
0 0
0 0
0 0
0 0
0 0
0 0
0 0
0 0
0 0
0 0
0 0
0 0
0 0
0 0
0 0
0 0
0 0
0 0
0 0
0 0
0 0
0 0
0 0
0 0
0 0
0 0
0 0
0 0
0 0
41 0
0 0
0 0
0 0
0 0
0 0
0 0
0 0
0 0
0 0
0 0
0 0
0 0
0 0
0 0
0 0
0 0
0 0
0 0
0 87
0 0
0 0
0 0
0 0
0 0
72 0
0 0
0 0
0 0
31 0
0 0
60 0
0 0
0 0
0 0
0 0
0 0
0 0
0 0
0 0
0 0
0 0
0 0
0 0
0 0
0 0
0 0
0 0
0 0
0 31
0 32
51 0
0 0
0 0
0 0
0 0
0 0
0 0
0 0
0 0
0 0
0 0
0 0
0 0
0 0
0 0
0 0
0 0
0 0
0 0
0 0
0 46
0 0
0 0
0 0
0 0
0 0
0 0
0 0
0 0
0 0
0 0
0 0
0 0
0 0
0 0
0 0
0 0
0 0
0 0
0 0
0 0
0 0
34 0
0 0
0 0
0 0
0 0
0 0
0 0
0 0
0 0
0 0
0 0
0 0
0 0
0 0
0 0
0 0
0 0
0 0
0 0
0 0
0 0
0 0
0 0
0 0
0 0
0 0
0 0
0 0
0 0
0 0
0 0
0 0
0 0
0 0
0 0
0 0
0 0
0 0
0 0
0 0
0 0
0 111
0 0
0 0
0 0
0 0
0 0
63 0
0 0
0 0
0 0
0 0
0 76
0 0
0 0
0 0
0 0
0 0
0 0
0 0
0 0
0 0
0 0
0 0
0 0
0 0
0 0
0 0
0 0
0 0
0 0
0 0
0 0
0 0
0 0
0 0
0 0
0 0
0 0
0 0
0 0
87 17
0 0
0 0
0 0
0 0
0 0
0 0
0 0
0 0
0 0
0 44
115 0
0 0
0 0
0 0
0 1
0 0
0 0
0 0
0 0
0 0
23 0
0 0
7 0
0 0
0 0
0 0
0 0
0 0
0 0
0 0
0 0
0 0
0 57
0 0
0 0
0 0
0 0
0 0
0 4
0 0
0 0
0 0
0 51
0 0
0 0
0 0
0 0
0 0
0 0
0 0
0 0
0 0
0 0
0 0
0 0
0 0
7 0
0 0
0 0
0 0
0 0
0 0
0 0
0 0
0 0
0 0
0 0
0 0
0 17
0 0
0 0
0 0
0 0
52 0
0 0
0 0
0 0
0 0
0 35
0 0
0 0
0 0
0 0
0 0
0 0
0 50
0 0
0 0
0 0
0 0
0 0
0 0
39 0
0 0
0 0
0 0
0 0
0 0
0 0
0 0
0 0
0 0
0 0
0 0
0 0
0 0
0 0
0 0
0 0
83 0
0 0
0 0
0 0
0 0
101 0
0 0
0 0
0 0
0 0
0 0
0 0
0 0
0 0
0 0
0 0
0 0
0 0
0 0
0 0
0 0
0 0
0 0
0 0
0 0
0 0
0 0
0 0
0 0
0 0
0 0
0 0
0 0
0 0
0 0
0 0
0 0
0 0
0 0
0 0
0 0
0 0
0 0
0 0
0 0
0 0
0 0
0 0
0 0
0 0
0 0
0 0
0 0
0 0
0 0
35 0
0 0
0 47
0 0
0 0
0 17
0 0
0 43
0 0
0 0
0 0
0 0
0 0
0 0
0 0
0 0
0 0
0 0
0 0
0 0
0 61
0 0
0 0
0 0
0 0
0 0
0 0
81 0
0 0
0 0
0 0
0 0
0 0
0 68
53 0
0 0
0 0
0 0
0 0
0 0
0 0
0 0
0 0
0 0
0 0
0 0
0 0
0 0
0 0
0 72
0 0
0 0
51 0
0 0
0 0
0 0
0 0
0 0
0 0
0 0
0 0
0 0
0 0
89 0
0 0
0 0
0 0
0 0
0 0
0 0
0 0
0 0
0 0
0 0
0 0
0 0
0 0
0 0
0 0
0 0
0 0
0 0
0 0
0 0
0 0
0 0
0 0
0 0
0 0
0 0
0 0
0 0
0 0
0 0
0 0
0 0
0 0
6 0
0 0
0 0
0 0
0 0
0 0
0 0
0 0
0 0
0 0
0 0
0 0
0 0
0 0
0 0
0 0
0 0
32 0
0 0
0 0
0 0
0 0
0 0
0 1
0 0
0 0
0 0
0 0
0 0
0 0
0 0
0 0
0 0
0 0
0 0
40 0
0 84
22 0
0 0
0 0
0 0
0 1
0 0
0 0
0 0
0 0
0 0
0 0
0 0
0 0
0 0
0 0
0 0
0 0
0 0
0 0
0 0
0 0
0 0
0 0
40 0
0 0
0 0
0 0
0 0
0 0
0 1
0 0
0 0
0 0
0 0
0 0
0 0
0 0
0 0
0 0
0 0
0 0
0 0
0 0
0 0
0 0
0 0
0 0
0 0
0 0
0 0
0 0
0 1
0 0
0 0
0 0
0 0
0 0
0 0
0 0
0 0
0 0
0 0
0 0
0 0
0 0
0 0
0 0
0 0
0 0
0 0
0 0
0 0
0 0
0 0
0 0
0 0
0 38
72 0
0 0
0 0
7 0
0 0
0 0
0 0
0 0
0 0
0 0
0 0
0 0
0 0
0 0
0 0
0 0
0 0
0 0
0 0
0 0
0 0
0 0
0 0
0 0
0 0
0 0
0 0
0 0
0 0
0 0
0 0
0 0
0 0
0 0
0 0
0 1
0 1
0 1
0 0
0 1
0 0
0 0
0 0
0 0
0 33
7 0
0 1
0 0
0 1
0 0
0 0
73 0
0 0
0 0
0 0
0 2
0 1
0 1
0 0
0 0
0 0
0 0
0 0
0 0
0 0
0 0
0 0
0 0
0 52
0 0
0 0
0 1
0 0
0 0
0 0
0 0
0 0
0 0
0 0
0 0
0 0
0 0
0 0
0 0
0 0
0 0
0 0
0 64
0 0
0 0
0 1
0 0
0 0
0 0
0 0
0 0
0 0
0 0
0 0
0 57
0 1
0 1
0 1
0 0
0 0
0 0
0 0
0 0
0 1
0 1
0 0
0 0
0 0
0 0
0 1
0 0
0 0
0 0
0 0
0 0
0 0
0 0
0 0
0 0
0 1
0 0
0 0
0 0
0 1
0 0
0 0
0 0
0 0
0 0
0 0
0 0
0 31
0 0
0 0
0 0
0 0
0 0
0 0
72 1
0 0
0 78
0 0
0 0
0 0
0 0
0 0
0 0
0 0
0 0
0 0
0 0
0 0
0 0
0 83
0 0
0 80
0 0
0 0
0 0
103 0
0 0
0 0
0 0
0 60
94 0
0 0
0 0
79 0
0 0
0 0
0 0
0 0
0 0
0 0
0 0
0 0
0 0
0 82
0 0
0 0
0 0
0 0
0 0
0 0
0 0
10 0
0 0
0 0
0 0
0 0
0 0
0 0
0 0
0 0
0 0
0 0
0 0
0 0
0 0
0 0
0 0
0 0
0 0
0 0
0 0
0 0
0 0
0 0
0 0
0 0
0 0
0 0
0 0
0 0
0 0
0 0
0 0
0 0
0 0
0 1
0 0
0 0
0 0
0 72
0 0
0 0
0 0
0 0
0 0
0 0
0 1
0 0
0 0
0 0
0 0
0 0
0 0
0 0
0 0
0 0
0 0
0 0
0 0
0 0
0 0
0 0
0 0
0 0
0 0
0 0
0 0
0 0
0 0
0 0
0 0
58 0
0 0
0 0
0 0
0 0
0 0
0 0
0 0
0 0
0 0
0 0
0 0
0 40
0 0
0 0
0 0
0 0
0 0
0 0
0 0
0 0
0 0
0 0
0 0
0 0
0 0
0 0
0 0
0 0
0 0
0 0
0 0
0 0
0 0
0 0
0 0
70 0
0 0
0 0
0 0
0 0
0 0
0 0
0 0
0 0
0 0
0 0
0 0
0 0
0 0
0 0
0 0
0 0
0 0
0 0
0 0
0 0
0 0
0 0
0 54
0 0
0 0
0 0
0 0
0 0
0 0
0 0
0 0
0 0
0 0
0 32
0 0
0 0
0 0
0 0
0 0
0 0
0 0
0 0
0 0
0 0
0 0
0 0
0 0
0 0
0 0
0 0
0 0
0 0
0 0
0 0
0 0
0 0
0 0
0 0
0 0
0 0
0 0
0 0
0 0
0 0
0 1
0 0
0 0
0 0
0 0
0 0
0 0
0 0
0 0
0 0
80 0
0 0
0 0
0 0
0 0
0 0
0 0
0 0
0 0
0 0
0 0
0 0
0 0
0 62
0 0
0 0
0 0
0 0
0 0
0 0
0 0
0 0
0 0
0 0
0 0
0 0
0 0
0 0
0 0
0 0
0 0
0 0
0 0
0 0
0 0
0 0
0 0
35 68
0 0
0 0
0 0
0 0
0 0
0 73
28 0
0 0
0 0
0 34
0 0
0 0
0 0
0 7
0 0
0 0
0 0
0 0
0 0
0 0
0 0
0 0
0 0
0 0
0 0
0 0
0 0
78 0
0 0
0 0
0 0
0 0
0 0
0 0
0 0
0 0
0 0
0 0
0 0
0 0
0 0
0 0
0 0
0 0
0 0
0 0
0 0
0 0
1 0
0 0
0 0
0 0
0 0
0 0
0 0
0 0
0 0
0 0
0 0
0 0
0 0
0 0
0 0
0 0
0 0
0 0
0 0
0 0
0 0
0 0
0 0
0 0
0 0
0 0
0 0
0 0
0 0
0 0
0 0
0 0
0 0
0 0
0 0
0 0
0 0
0 0
0 0
0 0
0 0
0 0
0 0
0 0
0 0
0 0
0 0
0 0
0 0
0 0
0 0
0 0
0 0
0 0
0 85
0 0
0 0
43 0
0 0
0 0
0 0
0 0
0 0
0 0
0 0
0 0
0 10
0 0
0 0
0 0
0 0
0 0
0 0
0 0
0 0
0 0
0 0
0 0
0 0
0 0
0 0
0 0
0 0
0 0
0 0
0 0
0 0
0 0
0 0
0 0
0 0
0 0
0 0
0 0
0 0
0 0
0 0
0 0
0 0
0 0
0 0
0 0
0 0
0 0
0 31
0 0
0 0
0 0
0 18
0 0
0 0
0 0
0 0
0 0
0 0
0 0
0 0
0 0
0 0
0 0
0 0
0 0
0 0
0 0
0 0
0 0
0 0
0 0
0 0
0 0
33 0
0 0
0 0
0 0
0 0
0 0
0 0
0 35
0 0
24 0
0 0
92 87
0 0
0 0
0 0
0 0
0 0
0 0
0 0
0 0
0 0
0 0
0 0
0 0
0 0
0 0
0 0
0 0
0 0
0 0
0 0
0 0
0 0
92 0
0 0
0 0
0 0
0 0
0 0
0 0
0 0
0 0
0 0
0 0
0 0
0 0
0 0
0 19
0 0
0 0
0 0
0 0
0 0
0 0
0 0
0 0
0 0
0 0
0 0
0 0
28 0
0 0
0 0
0 0
0 0
0 0
0 0
0 0
0 0
0 0
0 0
0 0
0 0
0 0
0 0
0 0
0 0
0 0
0 0
0 0
0 0
0 0
0 0
0 0
0 0
0 0
0 0
0 0
0 0
0 0
0 0
0 0
0 0
0 0
0 0
0 0
0 0
0 0
0 0
0 0
0 0
0 0
0 0
0 0
0 0
0 0
0 0
0 0
0 0
0 0
0 0
0 0
0 0
0 0
0 0
0 0
0 0
0 0
0 0
0 0
0 0
0 0
0 0
0 0
0 0
0 6
0 0
0 0
0 0
0 0
0 0
0 0
0 0
0 0
0 0
0 0
0 0
0 0
0 0
0 0
0 0
0 0
0 0
0 0
0 0
0 0
45 38
0 0
0 0
0 0
0 0
0 0
0 0
0 0
0 0
0 0
0 0
0 0
0 0
0 0
0 0
24 0
0 0
0 0
0 0
0 33
0 0
0 0
0 0
0 3
78 0
0 0
0 0
0 0
0 0
0 0
0 0
0 0
0 0
0 0
0 0
0 0
0 0
0 0
0 0
0 0
0 0
0 0
0 0
0 0
0 0
0 0
0 0
0 0
0 0
0 0
0 0
0 0
0 0
0 0
0 0
0 0
0 0
0 0
0 0
0 0
0 0
0 0
0 0
0 0
0 0
0 0
0 0
0 0
0 0
0 0
44 0
0 0
0 0
0 0
0 0
0 0
0 0
0 0
0 0
0 0
0 0
0 0
0 0
0 0
0 0
0 0
0 0
0 0
0 0
0 0
0 0
0 0
0 0
0 0
0 0
0 0
0 0
0 0
0 0
0 0
0 13
0 0
0 0
0 0
0 0
0 0
0 0
0 0
0 0
54 0
0 0
36 0
0 0
0 0
0 0
0 0
0 0
0 0
0 0
0 0
0 0
0 0
0 0
0 0
0 0
0 0
0 0
0 0
0 0
0 0
0 0
0 0
0 0
0 0
0 0
0 0
43 0
0 0
0 0
0 0
0 0
1 0
0 0
0 0
0 0
33 0
0 0
0 0
0 0
0 0
0 0
0 0
0 0
0 0
0 0
63 0
0 0
0 0
0 0
0 0
0 0
0 0
0 0
0 0
0 0
0 0
0 0
0 0
0 0
0 0
0 0
0 0
0 0
1 0
0 0
0 0
0 0
0 0
0 0
0 0
0 0
0 0
1 0
0 0
0 0
0 0
0 0
0 0
0 0
0 0
0 0
0 0
0 0
0 0
0 0
0 0
0 0
0 0
0 0
0 0
0 0
0 0
0 0
0 0
0 0
0 0
0 0
0 0
0 0
0 0
0 0
0 0
0 0
0 0
0 0
0 0
0 0
0 0
0 0
0 0
0 0
0 19
0 0
0 0
0 0
0 0
0 0
0 0
0 0
28 0
0 90
0 0
0 0
0 0
0 0
0 0
0 0
0 0
9 0
81 0
0 0
0 0
0 0
0 0
1 0
92 0
0 0
0 0
0 0
0 0
0 0
0 0
0 0
0 0
0 0
0 0
0 0
0 0
0 0
0 0
0 0
0 43
0 0
0 0
0 0
0 0
0 0
0 0
0 0
0 0
0 0
0 0
0 0
0 0
0 0
0 0
0 38
0 0
0 0
0 0
0 0
0 0
0 0
0 0
0 0
0 0
0 0
0 0
0 0
0 0
0 0
0 0
0 0
0 0
0 0
0 0
0 0
0 0
0 0
0 0
0 0
0 0
0 0
0 0
0 0
0 0
0 0
0 0
0 0
0 0
0 0
0 0
0 0
0 0
0 0
0 0
0 0
0 0
0 0
0 0
0 0
0 0
0 0
0 0
0 0
0 0
0 0
0 0
0 0
0 0
0 0
0 0
0 0
0 0
0 79
0 0
0 0
51 0
0 0
0 0
0 0
0 0
0 48
0 0
0 0
0 0
0 0
0 0
0 0
0 0
0 0
0 0
0 0
0 0
0 0
0 0
0 0
0 0
0 0
0 0
0 0
0 0
0 0
0 0
0 0
0 0
0 34
0 0
0 0
0 0
0 0
0 0
0 0
0 0
0 0
0 0
0 0
0 0
0 0
0 0
0 0
0 0
0 0
0 0
0 0
0 0
0 0
0 0
0 0
0 0
0 0
0 0
0 0
0 0
0 0
89 0
0 0
0 0
0 0
0 0
0 0
0 0
0 0
0 0
0 0
0 0
0 0
0 0
0 0
0 0
0 0
0 0
0 0
0 0
0 0
0 0
0 0
0 0
0 0
0 0
0 0
0 0
0 0
38 0
0 0
0 47
0 0
0 0
0 0
0 0
0 0
0 0
0 0
28 0
0 0
0 0
0 0
0 0
0 0
0 0
0 0
0 0
0 0
0 0
0 0
0 0
0 0
0 0
0 0
0 0
0 0
0 0
0 0
0 0
0 0
0 0
0 0
0 39
0 34
0 0
0 0
0 0
0 0
0 0
51 0
0 0
0 0
0 0
0 0
0 0
103 0
0 0
0 0
0 0
0 0
0 0
0 0
0 0
0 0
0 0
0 0
0 0
81 0
0 0
0 0
0 0
0 0
0 0
56 0
0 0
0 0
0 0
0 0
0 0
0 0
0 0
0 0
0 0
0 0
68 0
0 0
0 0
0 0
0 0
0 0
0 71
0 0
0 0
0 0
59 0
0 0
0 0
0 0
0 0
0 0
0 43
0 0
0 0
0 0
0 0
0 0
0 0
0 0
0 0
0 0
0 0
0 0
0 0
0 0
0 0
0 0
0 0
0 17
0 0
0 22
0 0
0 0
0 40
0 0
0 0
0 0
0 0
0 0
0 0
0 0
0 0
0 0
0 0
0 0
0 0
0 0
0 72
0 0
0 0
0 0
0 0
0 63
0 0
0 0
0 0
0 0
0 0
0 0
0 0
0 0
0 0
0 102
0 0
0 0
0 0
0 0
0 0
0 0
0 0
0 0
0 0
0 15
0 0
0 0
0 76
0 0
0 0
81 0
0 0
0 0
0 0
0 0
0 0
0 0
0 0
0 0
0 0
0 0
0 0
0 0
66 0
0 0
0 0
0 0
0 0
0 0
0 0
0 0
0 0
0 0
0 0
0 0
0 0
0 0
0 0
0 0
0 0
0 0
0 0
0 0
0 0
0 0
0 0
0 0
0 0
0 0
73 0
0 0
0 0
0 0
0 0
0 0
0 0
0 0
0 0
0 0
0 0
0 0
0 91
0 0
0 0
0 64
0 0
0 0
0 0
0 0
0 0
0 0
0 0
0 0
0 0
0 0
0 0
0 0
0 0
0 0
7 0
0 0
0 0
0 0
0 0
0 0
0 0
0 0
0 0
0 0
0 79
0 0
0 0
92 0
0 0
0 0
0 0
0 0
0 0
0 0
0 0
0 97
0 0
0 0
0 0
0 0
0 0
0 0
0 0
0 0
0 0
0 0
0 0
0 0
0 0
0 0
0 0
0 0
0 0
0 0
0 0
0 0
16 0
0 0
0 0
0 0
0 0
0 0
0 0
0 0
0 0
0 0
0 45
0 0
0 0
0 1
0 0
0 0
0 0
0 0
0 0
0 0
0 0
0 0
0 0
0 0
0 0
0 0
0 0
0 0
0 0
0 0
0 0
0 0
0 0
0 0
0 0
0 0
0 0
0 0
0 0
0 0
0 0
0 0
0 0
0 0
0 0
0 0
0 0
0 0
0 0
0 0
0 0
0 0
0 0
0 0
0 0
0 0
0 0
0 0
0 0
0 0
0 0
0 0
0 0
0 0
0 0
0 0
0 0
0 0
0 0
0 0
0 0
0 0
0 91
0 0
0 0
0 0
0 0
0 0
0 88
0 0
0 0
0 0
0 0
0 0
0 0
0 0
0 0
0 0
56 0
0 0
0 0
0 0
0 0
0 0
0 0
0 0
0 0
0 0
0 0
0 0
0 0
0 0
0 0
0 0
0 0
0 0
0 0
0 0
0 0
0 0
0 0
0 0
0 0
0 0
0 0
0 0
0 0
0 0
0 0
0 0
0 0
0 0
0 0
0 0
0 0
0 0
0 0
0 0
0 0
0 0
0 0
0 0
0 0
0 0
0 0
0 0
0 0
0 0
0 0
0 0
0 0
0 0
0 0
0 0
0 0
0 0
0 0
0 0
0 0
0 0
0 0
0 0
0 0
0 0
0 0
0 0
0 0
0 0
0 0
0 0
0 0
0 0
0 0
0 0
0 0
0 0
0 0
0 0
0 0
0 0
0 0
0 0
0 0
0 0
0 0
0 0
0 0
0 0
0 0
0 0
0 0
0 0
0 0
0 0
0 0
0 0
0 0
0 0
0 0
0 0
0 0
0 0
0 0
0 0
0 0
0 0
0 0
0 0
0 0
0 0
0 0
0 0
0 0
0 0
0 0
0 0
0 0
0 0
0 0
0 0
0 0
0 0
0 0
0 0
0 0
0 0
0 0
0 0
0 0
0 0
0 0
0 0
0 0
0 0
0 0
0 0
0 0
0 0
0 0
0 0
0 0
0 0
0 0
0 0
0 0
0 0
0 0
0 0
0 0
0 0
0 0
0 0
0 0
0 0
0 0
0 0
0 0
0 0
0 0
0 0
0 0
0 0
0 0
0 0
0 0
0 0
0 0
0 0
0 0
0 0
0 0
0 0
0 0
0 0
0 0
0 0
43 0
0 0
0 0
0 0
0 0
0 0
0 0
0 0
0 0
0 0
0 0
0 0
0 0
0 0
0 0
0 0
19 0
43 0
0 0
0 0
0 0
0 0
0 0
0 0
0 0
0 0
0 0
0 0
0 0
0 0
0 0
0 0
70 0
0 0
0 0
0 0
0 0
0 0
0 0
0 0
0 0
0 0
0 0
0 0
0 0
0 0
0 0
0 0
0 0
0 0
0 0
0 0
0 0
0 0
0 0
0 0
47 0
0 0
0 0
0 0
0 0
0 0
0 0
0 0
75 0
0 0
0 0
0 0
0 0
0 0
0 0
0 0
0 0
0 0
0 0
0 0
0 0
0 0
0 0
0 0
0 0
0 0
0 0
0 0
0 0
87 0
0 0
0 0
0 0
0 0
0 0
0 0
0 0
0 0
0 0
0 0
0 0
0 0
0 0
0 0
0 0
0 0
0 0
0 0
0 0
0 0
0 0
0 0
0 0
0 0
0 0
0 0
0 0
0 0
0 0
0 0
0 0
0 0
0 0
0 0
0 0
0 0
0 0
0 0
0 0
0 0
0 0
0 0
0 0
0 0
0 0
0 0
0 0
0 0
0 0
33 0
0 0
0 0
0 0
0 0
0 0
0 0
0 0
0 0
0 0
0 0
0 0
0 0
0 0
0 0
0 0
0 0
0 0
0 0
0 0
0 0
0 0
0 0
0 0
0 0
0 0
0 0
0 0
0 0
0 0
0 0
0 0
0 0
0 0
0 0
0 0
0 0
0 0
0 0
0 0
0 0
0 0
0 0
0 0
0 0
0 0
0 0
0 0
0 0
0 0
0 0
0 0
0 0
0 0
0 0
0 0
0 0
0 0
0 0
0 0
0 0
0 0
0 0
0 0
0 0
0 0
0 0
0 0
0 0
0 0
0 0
0 0
0 0
0 0
0 0
0 0
0 0
0 0
0 0
0 0
0 0
0 0
0 0
0 0
0 0
0 0
0 0
0 0
0 0
0 0
0 0
0 0
0 0
0 0
0 0
0 0
0 0
0 0
0 0
0 0
0 0
0 0
0 0
0 0
0 0
0 0
0 0
0 0
0 0
0 0
0 0
0 0
0 0
0 0
0 0
0 0
0 0
0 0
0 0
0 0
0 0
0 0
0 0
0 0
0 0
0 0
0 0
0 0
0 0
0 0
0 0
0 0
0 0
0 0
0 0
0 0
0 0
0 0
0 0
0 0
0 0
0 0
0 0
0 0
0 0
0 0
0 0
0 0
0 0
0 0
0 0
0 0
0 0
0 0
0 0
0 0
0 0
0 0
0 0
0 0
0 0
0 0
0 0
0 0
0 0
0 0
0 0
0 0
0 0
0 0
0 0
0 0
0 0
0 0
0 0
0 0
0 0
0 0
0 0
0 0
0 0
0 0
0 0
0 0
0 0
0 0
0 0
0 0
0 0
0 0
0 0
0 0
0 0
0 0
0 0
0 0
0 0
0 0
0 0
0 0
0 0
0 0
0 0
0 0
0 0
0 0
0 0
0 0
0 0
0 0
0 0
0 0
0 0
0 0
0 0
0 0
0 0
0 0
0 0
0 0
0 0
0 0
0 0
0 0
0 0
0 0
0 0
0 0
0 0
0 0
0 0
0 0
0 0
0 0
0 0
0 0
0 0
0 0
0 0
0 0
0 0
0 0
0 0
0 0
0 0
0 0
0 0
0 0
0 0
0 0
0 0
0 0
0 0
0 0
0 0
0 0
0 0
0 0
0 0
0 0
0 0
0 0
0 0
0 0
0 0
0 0
0 0
0 0
0 0
0 0
0 0
0 0
0 0
0 0
0 0
0 0
0 0
0 0
0 5
0 0
0 0
0 0
0 0
0 0
0 0
0 0
0 0
0 0
0 0
17 0
0 0
0 0
0 0
0 0
0 0
0 0
0 0
0 34
0 0
0 0
0 0
0 0
0 0
0 0
0 0
0 0
0 0
0 0
0 0
0 0
0 0
0 0
0 0
0 0
0 0
0 0
0 0
0 0
0 0
0 0
0 0
0 0
0 0
0 0
0 0
0 0
0 0
0 0
0 0
0 0
0 0
0 0
0 0
0 0
0 0
0 0
0 0
0 0
0 0
0 0
0 0
0 0
0 0
0 0
0 0
0 0
0 0
0 0
0 0
0 0
0 0
0 0
0 0
0 0
0 0
0 0
0 0
0 0
0 0
0 0
0 0
0 0
0 0
0 0
0 0
0 0
0 0
0 0
0 0
0 0
0 0
0 0
0 0
0 0
0 0
0 0
0 0
0 0
0 0
0 0
0 0
0 0
0 0
0 0
0 0
0 0
0 0
0 0
0 0
0 0
0 0
0 0
0 0
0 0
0 0
0 0
0 0
0 0
0 0
0 0
0 0
0 0
0 0
0 0
0 0
0 0
0 0
0 0
0 0
0 0
0 0
0 0
0 0
0 0
0 0
0 0
0 0
0 0
0 0
0 0
0 0
0 0
0 0
0 0
0 0
0 0
0 0
0 0
0 0
0 0
0 0
0 0
0 0
0 0
0 0
0 0
0 0
0 0
0 0
0 0
0 0
0 0
0 0
0 0
0 0
0 0
0 0
0 0
0 0
0 0
0 0
0 0
0 0
0 0
0 0
0 0
0 0
0 0
0 0
0 0
0 0
0 0
0 0
0 0
0 0
0 0
0 0
0 0
0 0
0 0
0 0
0 0
0 0
0 0
0 0
0 0
0 0
0 0
0 0
0 0
0 0
0 0
0 0
0 0
0 0
0 0
0 0
0 0
0 0
0 0
0 0
0 0
0 0
0 0
0 0
0 0
0 0
0 0
0 0
0 0
0 0
0 0
0 0
0 0
0 0
0 0
0 0
0 0
0 0
0 0
0 0
0 0
0 0
0 0
0 0
0 0
0 0
0 0
0 0
0 0
0 0
0 0
0 0
0 0
0 0
0 0
0 0
0 0
0 0
0 0
0 0
0 0
0 0
0 0
0 0
0 0
0 0
0 0
0 0
0 0
0 0
0 0
0 0
0 0
0 0
0 0
0 0
95 0
0 0
0 0
0 0
0 0
0 0
0 0
0 0
0 0
0 0
0 0
0 0
0 0
0 0
0 0
0 0
0 0
0 0
0 0
72 0
0 0
0 0
0 0
0 0
0 0
0 0
0 0
0 0
0 0
0 0
0 0
0 0
0 0
0 0
36 0
0 0
0 0
76 0
0 0
0 0
0 0
0 0
0 0
0 0
0 0
0 0
0 0
0 0
0 0
0 0
0 0
0 0
0 0
0 0
0 0
0 0
0 0
0 0
0 0
0 0
0 0
0 0
0 0
0 0
92 0
0 0
0 0
0 0
0 0
0 0
0 0
38 0
0 0
0 0
0 0
0 0
0 0
0 0
0 0
0 0
0 0
106 0
0 0
0 0
0 0
0 0
0 0
0 0
0 0
0 0
0 0
0 0
75 0
0 89
0 0
36 0
0 0
0 0
0 0
0 0
89 0
0 0
0 0
0 0
0 0
0 0
0 0
0 0
0 0
0 0
0 0
0 0
0 0
0 0
0 0
0 0
0 0
0 0
0 55
1 0
0 0
0 0
0 0
0 0
0 0
0 0
0 0
0 0
0 0
0 0
0 0
0 0
0 0
0 0
0 0
0 0
0 0
0 0
0 0
0 0
0 0
0 0
0 0
0 0
0 0
0 0
0 0
0 0
0 0
40 0
0 0
0 0
0 0
0 0
36 0
0 0
0 0
0 0
0 0
0 0
0 0
0 0
0 0
0 0
0 0
0 0
0 0
0 0
0 0
0 0
0 0
0 0
0 0
0 0
0 0
0 0
0 0
0 0
0 0
0 0
0 0
0 0
0 70
0 0
0 0
0 0
0 0
85 0
0 0
0 0
0 0
0 0
0 0
72 0
0 0
0 0
0 0
0 0
0 0
0 0
0 0
0 0
0 0
0 0
0 0
0 0
0 0
0 0
0 0
0 0
0 0
0 0
0 0
29 0
0 0
0 0
0 0
0 0
0 0
0 0
0 0
0 0
0 0
0 0
0 0
0 0
0 0
0 0
0 0
0 0
0 0
32 0
0 0
0 0
0 0
0 0
0 0
0 0
0 0
0 0
1 0
0 0
0 0
0 0
34 0
0 0
0 0
78 0
0 0
0 0
0 0
0 0
0 0
0 0
0 0
0 0
0 0
0 0
0 0
0 0
0 0
0 0
0 0
0 0
0 0
0 1
0 0
0 0
0 0
0 0
0 0
0 0
0 0
0 0
0 0
0 0
0 0
0 0
0 0
0 0
0 0
0 0
0 0
0 0
0 0
0 0
0 0
0 0
0 0
0 0
0 0
0 0
0 0
0 0
0 0
0 0
0 0
0 0
0 0
0 0
0 0
0 0
0 0
37 68
0 0
0 0
0 0
0 0
0 0
0 0
0 0
0 0
0 0
0 0
0 0
0 0
0 0
0 0
0 0
0 0
0 0
0 0
0 0
0 0
0 0
0 0
0 0
0 0
0 0
0 0
0 0
0 0
0 0
0 0
1 47
0 0
0 0
64 0
0 0
0 0
0 0
0 0
3 0
0 0
0 62
0 0
0 0
0 0
0 0
0 0
0 0
0 0
0 0
0 0
0 0
0 0
106 0
0 0
0 0
0 0
0 0
0 0
0 0
0 0
0 0
0 0
0 0
0 0
20 0
0 0
0 0
0 0
0 0
0 0
0 0
2 0
0 0
0 0
0 0
0 0
0 0
0 0
0 58
0 0
0 0
0 0
0 0
0 0
0 0
0 0
0 0
0 0
0 0
0 0
0 0
0 0
0 0
0 62
77 0
0 0
0 0
0 0
0 0
0 0
52 0
0 0
0 0
66 0
0 0
0 0
0 0
0 0
0 70
0 0
0 0
0 0
0 0
0 0
0 0
0 0
0 0
0 0
0 0
0 0
0 0
0 0
0 0
0 0
0 0
0 0
0 0
0 0
0 0
0 0
0 0
0 0
0 0
0 0
0 0
0 0
0 0
0 0
0 0
0 0
0 0
0 0
0 0
0 0
0 0
82 0
0 0
0 0
0 0
0 0
0 0
0 0
0 0
0 0
0 0
0 0
0 0
0 0
0 0
0 0
0 0
0 0
0 0
0 0
0 0
0 0
0 0
0 0
0 0
0 0
0 0
0 0
0 0
0 0
0 0
0 0
0 57
0 0
0 0
0 0
0 0
0 0
0 0
0 0
0 0
0 0
0 0
0 0
0 0
0 0
0 0
0 0
0 0
0 0
0 0
0 0
0 0
0 0
0 0
0 0
0 0
0 0
0 0
0 0
0 0
0 0
0 0
0 0
0 0
0 0
0 89
0 0
0 0
0 0
0 0
0 0
0 0
0 0
0 0
0 0
0 0
0 0
0 37
0 0
0 0
0 0
0 0
0 0
0 0
0 0
0 0
0 0
0 0
0 0
0 0
0 0
0 0
0 17
0 0
24 0
0 0
0 0
0 79
0 0
95 0
0 0
0 0
0 0
0 0
0 77
0 0
0 0
0 0
0 0
0 0
0 0
0 0
0 0
0 0
0 0
0 0
0 0
0 0
0 0
0 0
0 0
0 0
0 0
0 0
0 0
0 0
0 0
0 0
0 0
0 0
0 0
0 0
0 0
0 0
0 0
0 0
0 0
0 0
0 0
0 0
0 0
0 44
0 0
0 0
0 0
0 0
0 0
0 0
0 0
0 0
0 0
0 0
40 0
0 0
0 0
0 0
0 0
0 0
0 0
0 0
0 0
0 0
0 0
0 0
0 88
0 0
0 0
0 0
0 0
0 0
0 0
0 0
0 0
0 0
0 0
0 0
0 0
0 0
0 0
0 35
0 0
0 0
0 48
0 0
0 0
0 0
0 0
0 0
0 0
0 0
0 0
0 0
0 0
0 0
0 0
0 0
0 0
0 0
0 0
0 0
0 0
0 0
0 0
0 0
0 0
0 0
0 0
0 0
0 0
0 0
0 0
0 0
0 0
0 0
0 0
0 0
0 0
0 0
34 0
0 0
0 0
0 0
0 0
0 0
0 0
0 0
0 0
0 0
0 0
0 91
0 0
0 0
0 0
0 0
0 0
0 0
0 0
0 0
0 0
0 0
24 0
0 0
0 0
0 0
0 0
0 0
0 0
0 0
0 0
0 0
0 0
0 0
0 50
0 0
0 0
0 0
0 0
0 0
0 0
0 0
0 0
0 0
0 0
0 0
0 0
0 0
0 0
0 0
0 0
0 0
0 0
0 0
0 0
0 0
0 0
0 62
0 0
0 0
0 0
0 0
0 0
0 0
0 0
0 0
0 0
0 38
0 0
0 0
0 0
0 0
0 0
0 0
0 0
0 0
0 0
0 0
0 0
0 0
0 0
0 0
0 0
0 28
0 0
0 0
0 0
0 0
0 0
0 0
0 0
0 0
0 0
0 0
0 0
0 0
0 0
0 0
0 0
0 0
0 0
0 0
0 0
0 0
0 0
0 0
0 0
0 0
0 0
0 0
0 0
0 0
0 0
0 0
0 0
0 0
0 0
0 0
0 0
0 0
0 0
0 0
0 0
0 0
0 0
0 0
0 0
0 0
0 0
0 0
0 0
0 32
0 0
0 24
0 0
0 0
50 0
0 0
0 0
0 0
0 0
0 0
0 0
0 0
0 0
0 0
0 0
0 0
0 0
0 0
0 0
0 0
0 0
0 0
0 0
0 0
0 0
0 0
0 0
0 0
0 0
0 0
0 0
0 0
0 0
0 0
0 0
0 0
0 0
37 0
0 0
0 65
0 0
0 0
0 0
0 0
0 0
0 0
0 0
0 0
0 0
0 0
0 0
0 0
0 0
0 0
0 0
0 0
0 0
0 0
0 0
0 0
0 0
0 0
0 0
0 0
0 0
0 0
0 0
0 0
0 0
0 0
0 0
0 0
0 0
0 0
0 0
0 0
0 0
0 0
0 0
0 0
0 0
0 0
0 0
0 0
0 0
0 0
0 0
0 0
0 0
0 65
0 0
0 0
0 0
0 0
0 0
0 0
37 0
0 0
0 0
0 0
0 0
0 0
0 0
0 0
0 0
0 0
0 0
0 0
0 16
0 0
0 0
0 0
0 0
0 0
0 0
0 0
0 0
0 0
1 0
0 0
0 0
0 0
40 0
0 0
0 0
0 0
0 0
0 0
0 0
0 0
0 0
0 0
0 0
0 0
0 0
0 0
0 0
0 0
0 0
0 0
0 0
0 0
0 0
0 0
56 0
0 0
0 0
0 0
0 0
0 0
0 0
0 0
0 0
0 0
0 0
0 0
0 0
0 0
0 0
0 0
56 0
0 0
0 0
0 0
0 0
0 0
0 0
0 0
0 0
0 0
0 0
0 0
0 0
0 0
0 0
0 0
0 0
0 0
96 0
0 0
0 0
0 0
0 0
0 0
0 0
0 0
0 0
0 0
0 0
0 0
0 0
0 0
0 0
0 0
0 0
0 0
0 0
0 0
79 0
0 0
0 0
0 0
0 0
0 0
0 0
0 0
0 0
0 0
0 0
0 0
0 0
0 0
0 0
0 0
0 0
0 0
0 0
0 0
0 0
0 0
0 0
0 0
0 0
0 0
0 0
0 0
0 0
0 0
0 0
0 0
0 0
0 0
0 0
0 0
0 0
0 0
0 0
0 0
0 0
0 0
0 0
0 0
0 0
0 0
0 0
0 0
0 0
0 0
0 0
0 0
0 0
0 0
0 0
0 0
0 0
25 0
0 0
0 0
0 0
0 0
0 0
0 0
0 0
0 0
0 0
0 0
0 0
0 0
21 0
0 0
0 0
0 0
0 0
0 0
0 0
0 0
0 0
0 0
0 0
38 0
0 0
0 0
0 0
0 0
42 0
0 0
0 0
0 0
0 0
0 0
0 0
0 0
0 0
0 0
0 0
0 0
0 0
0 0
0 0
0 0
0 0
0 0
0 0
0 0
0 0
0 0
0 0
0 0
0 0
0 0
0 0
0 0
0 0
0 0
0 0
0 0
0 0
0 0
0 0
0 0
0 0
0 0
0 0
0 0
0 0
0 0
0 0
0 0
0 0
0 0
0 0
0 0
0 0
0 0
0 0
0 0
0 0
0 0
0 0
0 0
0 0
0 0
0 0
0 0
0 24
0 0
0 0
0 0
0 0
0 0
0 0
0 0
0 0
0 0
0 0
0 0
0 0
0 0
0 0
53 0
0 0
0 0
0 0
0 0
0 0
0 0
0 0
0 0
0 0
0 0
0 0
0 66
0 0
0 0
0 0
0 0
0 0
0 0
0 0
0 0
0 0
0 0
0 0
0 0
0 0
0 0
0 0
0 0
0 0
0 0
0 0
0 0
0 0
0 0
0 0
0 0
0 33
0 0
0 0
0 0
2 0
0 0
0 0
0 0
0 0
0 0
0 0
0 0
0 0
0 0
0 41
0 0
0 0
0 0
0 0
0 0
0 0
0 0
0 0
0 0
0 0
0 0
0 0
0 0
0 0
0 0
0 0
0 0
0 0
0 0
0 0
0 0
0 0
0 0
0 0
0 0
0 0
54 0
0 0
0 0
0 0
0 0
0 0
0 0
42 0
0 0
0 0
0 0
0 0
0 0
0 0
0 0
0 0
0 0
0 0
0 0
0 0
0 0
0 0
0 0
0 0
0 0
0 0
0 0
0 0
0 0
0 0
0 0
0 0
0 0
0 0
0 0
0 0
0 0
0 0
0 80
0 0
0 0
0 0
0 0
98 0
0 0
0 0
0 0
0 0
0 0
0 0
0 0
0 0
0 0
0 0
0 0
0 0
0 0
0 0
0 0
0 0
0 0
0 0
0 0
0 0
0 0
0 0
0 0
24 0
0 0
0 0
41 0
0 0
0 31
0 0
0 0
0 0
0 0
0 0
0 0
0 75
0 0
0 0
0 0
0 0
0 0
0 0
0 0
0 0
0 0
0 0
0 0
0 0
0 0
0 0
0 0
0 0
0 0
0 0
82 0
0 0
0 0
0 0
0 98
0 0
0 86
0 0
0 0
0 0
0 0
0 0
0 0
0 0
0 0
0 0
0 0
0 0
0 0
0 0
0 0
0 0
0 0
0 0
0 0
0 0
0 0
0 0
0 0
0 0
0 0
0 0
0 0
0 0
0 0
0 48
0 0
0 0
0 0
0 0
0 0
0 0
0 0
0 0
0 0
0 0
0 0
0 0
0 0
0 0
0 0
0 0
0 0
0 0
0 0
0 0
0 0
0 0
0 0
0 0
0 0
0 0
0 0
0 0
0 0
0 0
0 0
0 0
0 0
0 0
0 0
0 0
0 0
0 0
0 0
0 0
0 0
0 0
0 0
0 0
0 0
0 0
0 0
0 0
0 0
0 0
0 0
0 0
0 0
0 0
0 0
0 0
0 0
0 0
0 0
0 0
0 0
0 0
0 0
0 0
0 0
0 0
0 0
0 0
0 0
0 0
0 0
0 0
0 0
0 0
0 0
0 0
0 0
0 0
0 0
0 43
0 7
0 0
0 0
0 0
0 0
0 0
0 0
0 0
0 0
0 0
0 0
0 0
0 0
0 0
0 0
0 0
0 0
0 0
0 64
0 0
0 0
0 0
0 0
0 0
0 0
0 0
0 0
0 0
0 0
0 0
0 0
0 0
0 0
0 0
0 0
0 0
0 0
0 0
0 0
0 0
0 0
0 0
0 0
0 0
0 0
0 0
0 0
0 0
0 0
0 0
0 26
0 0
0 0
0 0
0 0
0 0
0 0
0 0
0 0
0 0
0 0
0 0
0 0
0 0
0 0
0 0
0 0
0 0
0 0
0 0
0 0
0 0
0 0
0 0
0 0
0 0
0 0
0 0
0 0
0 0
0 0
5 0
0 0
0 0
0 0
0 0
0 0
0 0
0 0
0 26
0 0
0 0
0 0
0 0
0 0
0 0
0 0
0 0
0 0
0 0
0 0
0 0
0 0
0 0
0 0
0 0
0 0
0 0
0 0
0 0
0 0
0 0
0 0
0 0
0 0
0 0
0 70
0 0
0 0
0 0
71 0
0 0
0 0
0 0
0 0
0 0
0 0
0 0
0 0
0 0
0 0
0 0
0 0
0 0
0 0
0 0
0 0
0 0
0 0
0 0
0 0
0 0
0 0
0 0
0 0
0 0
0 0
0 0
0 0
0 0
0 82
0 0
0 0
0 0
0 0
0 0
0 0
0 0
0 0
0 5
0 0
0 0
0 0
0 38
0 0
0 0
0 0
0 0
3 0
0 0
0 0
0 0
0 0
0 0
0 0
0 0
0 0
0 0
0 0
0 0
0 0
0 0
0 0
0 0
0 0
0 0
0 0
0 0
0 40
0 0
0 0
0 0
0 0
0 44
0 0
0 0
0 0
0 0
0 0
0 0
0 0
0 0
0 0
0 0
0 0
0 0
0 0
0 0
0 0
0 0
0 0
0 0
0 0
0 0
0 0
0 0
0 0
0 0
0 0
0 0
0 0
0 0
0 0
0 0
0 0
0 0
44 0
0 0
0 0
0 0
0 0
0 0
0 0
0 0
0 0
0 0
0 0
0 0
0 0
0 0
0 0
0 0
0 0
0 0
0 0
0 0
0 0
0 0
0 0
0 0
0 0
0 0
0 0
0 0
0 0
0 0
0 0
0 1
0 20
0 0
0 0
0 0
0 0
0 0
0 0
0 0
0 0
0 0
0 0
0 0
0 0
0 0
0 0
0 0
0 0
0 0
0 0
0 0
0 63
0 0
0 0
0 0
0 0
0 0
47 0
0 0
0 0
0 0
0 0
0 0
0 0
89 0
0 0
0 0
0 0
0 0
0 0
0 83
0 0
0 0
0 0
0 0
0 0
0 0
0 0
0 0
0 0
0 0
0 0
0 0
0 0
0 2
0 0
0 0
0 0
0 0
0 0
0 0
0 0
0 82
65 0
0 0
0 0
0 0
0 0
0 0
0 0
38 0
0 0
0 0
0 0
0 0
0 0
0 0
0 0
0 0
0 0
0 0
0 0
0 0
0 0
0 92
0 0
0 0
0 0
0 0
0 0
0 0
0 0
0 0
0 0
0 0
0 0
0 0
0 0
0 0
0 0
0 0
0 0
0 0
0 0
0 0
0 0
0 0
0 0
0 0
0 0
0 0
0 0
0 0
0 0
0 0
0 0
0 0
0 0
0 0
0 0
0 0
0 0
0 0
0 0
0 0
0 0
0 0
0 0
0 0
0 0
0 0
0 0
0 0
0 0
0 0
0 0
0 0
0 0
0 0
0 0
0 0
0 0
0 0
0 0
0 0
0 0
0 0
0 0
0 0
0 0
0 0
0 0
0 0
0 0
0 0
0 0
0 0
83 0
0 0
0 0
0 0
0 0
0 0
43 0
0 0
0 0
0 0
0 0
0 0
0 84
0 0
0 65
0 0
0 0
0 0
0 0
0 0
0 0
0 0
0 0
0 0
0 0
0 0
0 0
11 0
0 0
0 0
0 0
0 0
0 0
0 0
0 0
0 0
0 0
0 0
0 0
0 0
0 0
0 0
0 0
0 0
0 0
0 0
0 0
0 0
0 0
0 0
0 0
0 0
0 28
0 0
0 0
0 0
0 0
0 0
0 0
0 0
0 0
0 0
0 0
0 0
0 0
0 0
0 0
0 0
0 70
0 0
0 0
1 0
0 0
0 0
0 0
0 0
0 0
0 0
0 0
0 0
0 0
0 0
0 0
0 0
0 0
0 0
0 0
0 0
0 0
0 0
0 0
0 0
0 0
0 0
0 0
0 0
0 0
0 0
0 0
0 0
0 0
0 0
0 0
0 0
0 0
0 0
0 0
0 0
0 0
0 0
76 0
0 0
0 0
0 0
0 0
0 0
0 0
0 0
0 0
0 0
0 0
0 0
0 0
0 0
0 0
0 0
0 0
0 0
0 0
0 0
0 0
0 0
0 0
0 0
0 0
0 0
0 0
0 0
0 0
0 0
0 0
0 0
0 0
0 0
0 0
0 0
0 0
0 0
0 0
0 0
0 0
0 0
0 0
0 0
0 0
0 0
0 0
0 0
0 0
0 0
0 0
0 0
77 0
0 0
0 0
0 0
0 0
0 0
0 0
0 0
0 0
0 0
0 0
0 0
0 0
0 0
0 0
0 0
0 0
0 0
0 0
0 0
0 0
0 0
0 0
0 0
0 0
0 0
0 0
0 0
0 0
0 0
0 0
0 0
0 0
0 0
0 0
0 0
0 0
0 0
0 0
0 0
0 0
0 0
50 0
0 0
0 0
0 0
0 0
0 0
0 0
0 0
0 0
0 0
0 0
0 0
0 0
0 0
0 0
0 0
0 0
0 0
0 0
0 0
0 0
0 0
0 0
0 108
0 0
0 0
0 0
0 0
0 0
0 0
0 0
0 0
0 0
0 0
0 66
0 0
0 0
0 0
0 23
0 0
0 0
0 74
58 0
0 0
0 0
0 0
0 0
0 0
0 0
0 0
0 0
0 0
0 0
0 52
0 0
0 0
0 0
0 0
0 0
0 0
0 0
0 53
0 0
0 0
0 0
0 0
0 0
24 0
0 0
0 0
0 0
0 73
0 0
0 86
0 0
0 0
0 0
0 0
0 0
0 0
0 0
0 0
0 0
0 0
0 0
0 0
0 0
0 0
0 0
0 0
0 0
0 0
0 0
0 21
0 0
0 0
0 0
0 0
0 0
0 0
0 0
0 0
0 0
0 0
0 0
0 0
0 0
0 0
0 0
0 0
0 0
0 0
0 0
0 0
0 0
0 0
0 0
0 0
0 0
0 0
0 0
0 0
0 0
0 0
0 0
0 0
0 0
0 41
0 0
0 0
0 0
0 0
0 0
0 0
0 0
0 0
0 0
0 0
0 0
0 0
0 0
0 0
0 0
0 0
0 0
0 0
0 0
0 0
7 0
0 0
0 0
0 0
0 0
0 0
0 0
0 0
0 0
0 0
0 0
0 0
0 0
0 0
0 0
0 0
0 0
0 0
0 0
0 0
0 0
0 0
0 0
0 0
0 0
0 0
0 0
0 0
0 0
0 32
0 82
0 0
0 0
0 70
0 0
0 0
34 0
0 0
0 0
0 0
0 0
0 0
0 0
0 0
0 0
0 0
0 0
0 0
0 0
0 0
0 0
0 0
0 0
0 0
0 0
0 0
0 0
0 0
0 0
0 0
0 0
0 0
0 0
0 0
0 0
0 59
0 0
0 0
0 0
0 0
0 0
0 0
0 0
0 0
0 0
0 0
0 0
0 0
0 0
0 0
0 0
0 0
0 0
0 0
0 0
0 0
0 0
0 0
70 0
0 0
0 0
0 0
0 0
0 0
0 0
0 0
0 0
0 0
0 0
0 0
0 0
0 0
0 0
0 0
0 0
0 0
0 0
0 0
0 0
0 26
0 4
0 0
0 0
0 0
0 0
0 0
39 0
0 0
0 0
0 0
0 0
0 0
3 0
0 0
0 0
0 0
0 0
0 0
79 0
0 0
0 0
0 0
0 0
0 0
0 0
0 0
0 0
0 37
7 0
0 0
0 0
0 0
0 0
0 0
0 0
0 0
0 0
0 0
0 0
0 0
43 0
0 0
0 0
0 0
0 0
0 0
0 0
0 0
0 0
0 0
0 0
0 0
0 0
0 0
0 0
92 0
0 0
0 0
0 0
0 0
0 0
0 0
0 0
0 0
0 0
0 0
0 0
0 0
0 0
0 0
0 0
0 0
0 0
0 0
97 0
0 0
1 0
0 0
0 0
0 0
0 0
0 0
0 0
0 0
0 0
19 0
0 0
0 35
0 0
0 0
0 0
42 0
0 0
0 0
0 0
0 0
35 0
44 0
0 0
0 0
0 0
0 0
0 0
0 0
0 0
0 0
0 0
0 0
0 0
0 0
45 0
0 0
0 0
0 0
0 0
0 0
0 0
48 0
0 0
0 0
0 0
0 0
0 0
0 0
0 0
0 0
0 0
0 65
0 0
0 0
0 89
0 0
59 0
0 0
0 0
0 0
0 0
0 0
0 0
0 0
0 0
0 0
0 0
0 0
0 0
0 0
0 0
0 0
0 0
0 0
0 0
0 0
0 0
0 0
0 0
0 0
0 0
0 0
0 0
0 0
0 0
0 0
0 0
0 0
0 0
0 0
0 0
0 0
0 0
0 0
0 0
0 0
0 0
0 0
1 0
0 0
0 0
0 0
0 0
0 0
0 0
0 0
0 0
0 0
0 0
0 0
0 0
0 0
0 0
0 0
0 0
0 0
0 0
0 0
0 0
0 57
0 0
0 0
0 0
84 0
0 0
0 0
0 0
0 0
0 0
0 0
0 0
0 0
0 0
0 0
0 0
0 0
0 0
0 0
0 0
0 29
0 0
0 0
0 0
0 0
0 0
0 0
0 0
0 62
0 0
0 0
0 0
0 0
0 0
0 0
0 0
0 0
0 0
0 0
0 49
0 0
0 0
20 0
0 0
0 0
0 0
0 0
0 0
0 0
0 0
2 0
0 0
0 0
0 0
0 0
0 0
0 0
0 0
0 0
0 0
0 0
0 0
0 0
21 0
0 0
0 0
0 0
0 0
0 0
0 0
0 0
0 0
0 0
0 0
0 0
0 0
0 0
0 0
0 0
0 0
57 0
0 0
0 0
0 0
0 0
0 0
0 0
0 0
0 0
0 0
0 0
0 0
0 0
0 0
0 0
0 0
0 0
0 0
0 0
0 0
0 0
0 0
0 0
0 0
0 0
0 0
0 0
0 0
0 0
0 0
0 0
0 0
0 0
0 0
0 0
0 0
0 0
0 0
0 0
0 0
0 0
0 0
0 0
0 0
0 0
0 0
0 0
0 0
0 0
0 0
0 0
0 0
0 0
0 0
0 0
0 0
0 0
0 0
0 0
0 0
0 0
0 0
0 0
0 0
0 0
0 0
0 0
0 0
0 69
0 0
0 0
0 0
0 0
0 0
0 53
0 0
0 0
0 0
0 0
0 0
0 0
0 0
0 0
0 8
0 0
0 0
0 0
0 0
0 0
0 0
0 0
0 0
0 0
0 0
0 0
0 0
0 0
0 0
0 0
0 0
0 15
0 0
0 0
0 0
0 0
0 0
0 0
0 48
0 90
0 0
0 0
0 0
0 0
0 0
0 0
0 0
0 0
0 0
0 0
0 0
0 0
0 0
0 0
0 0
0 0
0 0
0 0
0 0
0 0
0 0
0 0
0 0
0 0
0 0
0 0
0 0
0 0
0 0
0 0
0 0
0 0
0 0
0 0
0 0
0 0
12 0
0 0
0 0
0 0
0 0
0 0
0 0
0 0
0 0
0 0
13 0
0 0
0 0
0 0
0 0
0 0
0 0
0 0
0 0
0 0
0 0
0 0
0 0
0 0
0 0
0 0
0 0
0 0
0 0
0 0
0 0
0 33
0 0
0 0
0 0
0 0
0 0
0 0
0 0
0 0
0 0
0 0
0 0
0 0
0 0
0 0
0 0
0 0
0 0
35 0
0 0
0 0
0 0
0 0
0 0
0 0
0 0
0 0
0 0
0 0
54 0
0 0
0 0
0 0
0 0
0 0
0 0
0 0
0 0
0 0
0 0
0 0
0 0
0 0
0 0
0 0
0 0
0 0
0 0
0 0
0 0
0 0
0 0
0 0
0 0
0 0
75 0
0 0
0 27
0 0
0 38
0 0
0 0
0 0
0 0
0 0
0 0
0 0
0 0
0 0
0 0
0 0
0 0
0 0
0 0
0 0
0 0
0 0
0 0
0 0
0 0
0 0
0 0
89 0
0 0
0 0
0 0
0 0
0 0
0 0
0 0
0 0
0 0
0 0
0 0
0 0
0 0
0 0
0 0
0 0
0 0
0 0
0 0
0 0
0 0
0 0
0 0
0 0
0 0
0 0
0 0
0 0
0 0
47 0
0 0
0 0
1 0
0 0
0 0
0 0
0 0
0 0
0 0
0 0
0 0
0 0
0 0
0 0
0 0
0 0
0 0
0 0
0 0
0 96
0 0
0 0
0 0
0 0
0 0
61 0
0 0
0 0
0 83
0 0
0 0
0 0
0 0
0 0
0 0
0 0
0 0
0 0
0 0
66 0
0 0
0 46
0 0
0 0
0 0
0 0
0 0
0 0
0 0
0 0
0 0
0 0
0 0
0 31
0 0
0 0
0 0
0 0
0 0
0 0
0 67
0 0
0 0
0 0
0 0
0 0
0 0
0 1
0 0
0 0
0 58
0 0
0 0
0 0
0 0
0 0
0 0
0 0
0 0
0 0
0 0
0 0
0 0
0 0
0 0
0 0
0 0
0 0
0 0
0 0
0 0
0 0
0 0
0 0
0 0
0 0
0 0
0 0
0 0
0 0
0 0
31 0
0 0
0 0
0 0
0 0
0 89
0 0
0 0
0 0
0 0
0 0
0 0
0 0
0 0
0 0
0 0
0 0
0 0
0 0
0 0
0 28
0 0
0 0
0 0
0 0
0 0
0 0
0 0
0 0
0 0
0 0
0 73
0 0
0 0
57 0
0 0
0 0
0 0
0 46
0 0
0 0
0 0
0 0
0 0
0 0
0 0
0 0
0 0
0 0
0 0
22 0
0 0
0 0
0 0
0 0
0 0
0 0
0 0
0 0
0 0
0 0
0 0
0 0
0 0
0 0
0 55
0 0
0 0
0 0
0 0
0 0
0 0
0 51
0 0
99 27
0 0
0 0
0 0
0 0
59 0
0 0
0 0
0 0
0 0
0 0
0 0
0 0
0 0
0 0
0 74
0 0
0 0
0 0
0 0
0 0
0 0
0 0
0 0
0 0
0 0
0 0
0 0
0 0
0 0
0 0
0 0
0 0
0 0
0 0
0 0
0 0
0 0
0 0
0 0
0 0
0 0
0 0
0 0
0 0
0 0
0 0
0 0
0 0
0 0
0 0
0 0
0 0
0 0
0 0
0 0
0 0
0 0
0 0
96 0
0 0
0 0
0 0
0 113
1 0
0 0
0 0
0 0
0 0
0 0
0 0
0 0
0 0
0 0
0 0
0 0
0 0
0 0
0 0
0 0
0 0
0 94
0 0
80 0
0 0
0 0
0 0
0 0
0 0
0 0
0 0
0 0
0 0
0 0
0 0
0 0
0 0
0 83
0 0
47 17
48 0
0 0
0 0
81 0
0 0
0 0
81 0
0 0
0 0
0 0
0 0
0 0
0 0
0 0
0 0
0 0
0 0
0 0
0 0
0 0
0 0
0 0
0 0
0 0
0 0
0 0
0 0
0 0
0 0
0 0
0 0
0 96
0 0
0 0
0 0
0 0
0 0
0 0
20 0
0 0
0 0
0 0
0 0
0 0
0 0
0 0
0 0
0 0
0 0
0 0
0 0
0 0
0 0
0 0
0 0
0 0
0 0
55 0
0 0
0 0
0 0
0 0
0 0
0 0
0 0
0 0
0 0
0 0
0 0
0 0
0 0
0 0
0 0
0 0
0 0
0 0
0 0
0 0
0 0
0 54
0 11
0 0
0 0
0 0
0 0
0 0
0 0
0 0
0 0
0 0
0 0
0 0
0 62
0 0
0 0
0 0
76 0
0 0
0 0
0 0
0 0
0 0
0 0
0 0
0 0
0 0
0 0
0 0
0 0
0 0
0 0
0 0
0 0
0 0
0 0
0 0
0 0
0 0
0 0
0 0
0 0
0 0
0 0
0 0
0 0
0 0
0 0
0 51
0 0
0 0
0 0
0 0
0 0
0 0
0 0
0 0
0 0
0 0
0 0
0 0
0 0
0 0
0 0
0 0
0 0
0 0
0 0
0 0
0 0
0 0
0 0
0 0
0 0
0 0
0 0
0 0
0 0
0 0
0 0
64 80
0 0
0 0
0 0
0 0
0 0
0 0
0 0
0 0
0 0
0 0
22 0
0 0
0 0
0 0
0 0
0 0
0 0
0 0
0 0
0 0
75 0
0 0
0 0
0 0
0 0
0 0
0 0
0 0
0 0
0 0
0 0
0 0
0 0
0 0
0 0
0 0
0 0
0 0
0 0
0 0
0 0
0 0
0 0
0 0
0 0
0 0
0 0
0 0
0 0
0 0
0 0
0 0
0 0
0 0
0 0
0 0
0 0
0 0
0 0
0 0
0 30
0 0
0 0
0 0
0 0
0 0
0 0
2 0
0 0
0 0
0 0
0 0
0 0
0 0
0 0
0 0
0 0
0 0
0 0
0 0
0 0
0 0
0 0
0 0
0 0
0 0
0 0
0 0
30 0
0 0
0 0
0 0
0 0
0 0
0 0
0 0
0 0
0 0
0 0
0 0
0 0
0 0
0 0
0 0
0 0
0 0
0 0
0 0
0 0
0 0
0 0
0 0
0 0
0 0
0 0
0 0
0 0
0 35
0 0
0 0
0 0
0 0
0 0
0 0
0 0
0 0
0 0
0 0
0 0
0 0
0 0
0 0
0 0
0 0
0 0
0 0
0 0
0 0
0 0
0 0
0 0
0 0
0 0
0 0
0 0
0 0
0 0
0 0
0 0
0 0
0 0
0 0
0 0
0 0
0 0
0 0
0 0
0 0
0 0
0 0
0 0
0 0
0 0
0 0
0 0
0 0
0 0
0 0
0 0
0 0
0 0
0 0
0 0
0 0
0 0
0 0
0 0
0 0
0 0
0 0
0 0
0 0
30 0
0 0
0 0
0 0
0 0
0 0
0 0
0 0
0 0
0 0
0 0
0 0
0 0
0 0
0 0
0 0
0 0
0 0
0 0
0 0
0 0
0 0
0 0
0 0
0 0
0 0
0 0
0 0
0 0
0 0
0 1
0 0
0 0
0 0
0 0
9 0
0 0
0 0
0 0
0 0
0 0
0 0
0 0
0 0
0 0
0 0
0 0
0 0
0 0
0 0
0 0
0 0
0 0
0 0
0 0
0 0
0 0
0 0
0 0
0 0
0 0
0 0
0 0
0 0
0 0
0 0
0 0
0 0
0 0
0 0
0 0
0 0
34 0
0 0
0 0
0 0
0 0
0 0
0 0
0 0
0 0
0 0
0 0
0 0
0 0
88 0
0 0
0 0
0 0
0 0
0 0
0 0
0 0
0 0
0 0
0 0
0 0
0 0
0 92
0 0
0 0
0 0
0 0
0 0
0 0
39 0
0 0
0 0
0 0
0 38
0 0
69 0
46 0
0 1
0 0
0 0
0 0
0 0
0 0
0 0
0 0
0 0
0 0
0 0
0 0
0 0
0 0
0 0
0 0
0 0
0 0
0 0
0 0
0 0
0 21
0 0
0 0
0 0
0 0
0 0
0 0
31 0
0 0
79 0
0 0
0 0
0 0
0 0
0 0
0 0
0 0
0 0
0 0
0 0
0 0
0 0
0 0
0 0
0 0
0 0
0 0
0 0
0 0
0 0
0 0
0 0
0 0
0 0
0 45
0 0
0 0
0 0
0 0
0 0
0 0
0 0
0 0
0 0
0 0
0 0
0 0
0 0
0 0
0 0
0 0
0 0
0 0
0 0
0 0
0 0
0 0
0 0
0 0
0 0
0 0
0 0
0 0
72 0
0 0
0 0
0 0
0 0
0 0
0 0
0 0
0 0
0 0
0 0
0 0
0 0
0 0
0 0
0 0
0 0
0 0
0 0
0 0
0 0
0 0
0 0
0 0
0 0
0 0
0 0
0 58
0 0
0 0
0 0
0 0
0 0
0 0
0 0
0 0
0 0
0 0
0 0
0 0
0 0
0 0
0 0
0 0
0 0
0 0
0 1
0 0
0 0
0 0
0 0
0 0
0 0
0 0
0 0
0 0
0 0
0 0
0 0
0 0
0 0
0 0
0 0
0 0
0 10
0 0
0 0
0 0
0 0
0 0
0 0
0 0
0 0
0 0
0 0
0 0
0 0
0 0
0 0
0 0
0 0
0 0
0 0
0 0
0 0
0 0
0 0
0 0
0 0
0 0
0 0
0 0
0 0
0 0
0 0
0 0
0 0
0 0
0 0
0 0
0 0
7 0
0 0
0 0
0 0
0 0
0 0
0 0
0 0
0 89
0 0
0 0
0 0
0 0
0 0
0 0
0 0
0 0
0 0
0 0
0 0
0 0
0 0
0 0
0 0
0 0
0 0
0 0
0 0
0 0
0 0
0 0
0 0
0 0
0 0
0 0
0 0
0 0
0 0
0 0
0 86
0 0
0 0
0 102
0 0
0 0
0 0
0 0
0 0
0 0
0 98
0 0
0 0
0 82
0 0
0 0
0 0
0 0
2 0
0 0
0 0
0 0
0 0
0 0
0 0
0 0
0 0
0 0
0 0
0 0
0 0
0 0
0 0
0 0
0 0
0 0
0 0
0 0
0 0
0 0
0 0
0 0
0 0
0 0
0 0
0 0
0 0
0 0
0 0
0 0
0 0
0 0
0 0
0 0
0 0
0 0
0 0
0 0
0 0
0 0
0 0
0 0
0 0
0 0
0 0
0 0
0 0
0 0
0 0
0 0
0 0
0 0
0 0
0 0
0 0
0 0
0 0
0 0
0 0
0 0
0 0
0 0
0 0
0 0
0 0
0 0
0 0
0 0
0 0
0 0
0 0
0 0
0 0
0 0
0 0
0 0
0 0
0 0
0 0
0 0
0 86
0 0
0 0
0 0
0 0
0 0
0 0
0 0
0 0
0 0
0 0
0 0
0 0
0 0
0 0
0 0
0 0
1 0
0 0
0 0
0 0
0 0
0 0
0 0
0 0
0 0
0 0
0 0
0 0
0 0
0 0
0 0
0 0
0 0
0 0
0 0
0 0
0 0
0 0
0 0
0 0
0 29
0 0
0 0
0 0
22 0
0 0
0 0
0 2
0 0
0 0
0 0
0 0
0 0
0 0
0 145
0 0
0 0
0 0
0 0
0 51
0 0
0 0
0 0
0 0
0 0
0 0
0 0
0 0
0 0
0 0
0 0
0 0
0 0
0 0
0 0
0 0
0 0
0 0
0 0
0 0
0 0
0 0
0 0
0 0
0 0
0 0
0 0
0 0
0 0
0 0
0 0
0 0
0 0
0 0
0 0
0 0
0 0
0 0
0 0
0 0
0 0
0 0
0 0
0 0
0 0
0 0
0 0
0 0
0 0
0 0
0 0
0 0
0 0
0 0
0 0
0 0
0 0
0 0
0 0
0 0
0 0
0 0
0 0
0 0
0 0
0 0
0 0
0 0
0 0
0 0
0 0
0 0
0 0
0 0
0 0
0 0
0 0
0 0
0 0
0 0
0 0
0 0
0 0
0 0
0 0
0 1
0 0
0 0
0 0
0 0
0 0
0 0
0 0
94 0
0 0
0 0
0 0
0 0
0 0
0 0
0 0
0 0
0 0
49 0
0 0
0 0
0 0
0 0
0 0
0 0
0 0
0 0
0 0
0 0
0 0
0 0
0 0
0 0
0 0
0 0
0 0
0 0
0 0
0 0
0 0
0 0
0 0
0 0
0 0
0 50
0 0
0 0
0 0
0 0
0 0
0 0
0 0
0 0
0 0
0 0
0 0
0 0
0 0
0 0
0 0
0 0
0 0
89 0
0 0
0 0
0 0
0 0
0 0
0 0
0 0
0 0
0 0
0 0
0 0
0 0
0 0
0 0
0 0
0 0
0 0
0 0
0 0
0 0
0 0
96 0
0 0
0 0
0 0
0 0
0 0
0 0
0 0
0 0
0 0
0 0
0 0
0 0
0 0
0 0
0 0
48 0
0 0
0 0
0 0
0 0
0 0
0 0
0 0
0 0
0 0
0 0
0 0
0 0
0 0
0 0
0 0
0 0
0 0
0 0
0 0
0 0
0 0
0 0
47 0
0 0
0 0
0 0
0 0
0 0
0 0
0 0
0 0
0 0
0 0
0 0
0 0
0 0
0 0
0 0
0 0
0 0
0 0
0 0
0 0
0 0
0 0
0 0
0 0
0 0
0 0
0 0
0 0
0 0
0 0
0 0
0 0
3 0
0 1
0 0
0 0
0 0
0 0
0 0
0 0
0 0
0 0
0 0
0 0
0 65
0 0
0 0
0 0
0 0
0 0
0 0
0 0
88 0
0 0
0 0
0 0
0 0
0 0
0 0
0 0
0 0
0 0
0 0
0 0
0 0
0 0
0 0
0 0
0 0
0 0
0 0
0 0
0 0
0 0
0 0
0 0
0 0
0 0
0 0
0 20
0 0
0 0
0 0
0 0
0 0
0 0
0 0
0 0
0 58
0 0
0 0
0 0
0 0
0 0
0 0
0 0
0 0
0 0
0 0
0 0
0 0
0 0
0 0
0 0
0 0
0 0
0 0
0 0
11 0
0 63
0 0
0 0
0 0
74 0
0 0
0 1
0 0
0 0
0 1
0 0
0 0
0 0
0 0
0 0
0 0
0 0
0 0
74 0
0 0
0 0
0 0
0 1
0 0
0 0
0 0
0 0
0 0
0 0
86 0
0 0
0 0
0 0
0 0
0 0
0 0
0 0
0 0
0 0
0 0
0 0
0 0
0 1
0 0
0 0
0 0
0 0
0 0
0 53
0 0
0 0
55 0
0 0
0 0
0 0
0 0
0 0
0 0
0 0
0 0
0 0
0 0
0 0
0 0
0 69
0 0
90 0
0 0
0 0
0 0
0 0
0 0
0 0
0 0
0 0
0 0
0 0
0 0
0 0
0 0
0 0
0 0
0 0
0 0
0 0
0 0
0 0
0 0
0 0
0 0
0 0
0 0
0 0
0 0
0 0
0 0
0 0
0 0
0 0
0 0
0 0
0 0
0 0
0 0
0 0
0 0
0 0
0 0
0 0
0 0
0 0
0 0
60 0
0 0
0 0
0 0
0 0
0 98
0 0
0 0
0 0
0 0
0 0
0 0
0 0
0 0
31 0
0 89
42 0
0 0
0 0
0 0
0 0
0 0
0 0
0 0
0 0
23 0
0 0
97 0
0 0
0 0
0 0
0 0
0 0
0 0
0 76
0 0
0 0
53 0
80 0
0 0
0 57
0 0
27 0
0 1
0 0
0 0
0 158
0 0
0 0
0 95
0 0
0 0
0 0
0 66
0 0
0 0
0 0
0 72
0 0
0 0
0 0
0 0
0 0
0 0
0 0
0 0
0 0
0 0
44 0
0 0
0 0
0 0
0 0
0 0
0 0
0 0
35 0
18 2
0 0
0 0
0 0
0 0
48 0
0 0
0 0
0 0
0 0
3 0
0 0
0 0
0 0
0 0
0 0
0 0
0 0
0 0
0 0
0 0
0 0
0 0
0 0
0 0
41 0
0 0
0 0
0 0
0 61
0 0
0 0
48 0
0 0
0 0
0 0
0 0
0 0
0 0
0 0
56 0
0 0
9 0
0 0
0 0
0 0
0 0
0 0
0 0
0 0
0 0
0 0
0 0
0 0
0 0
0 0
0 0
0 0
14 0
0 116
0 0
0 0
0 0
0 0
0 0
0 0
0 0
0 0
0 0
0 0
0 0
0 0
0 0
0 0
72 0
0 0
0 0
0 0
0 0
0 0
0 0
0 0
0 38
0 0
0 0
0 0
0 0
0 0
0 0
33 60
0 0
0 0
0 0
0 0
0 0
0 0
0 0
0 0
0 0
0 64
0 0
0 0
0 0
0 0
0 0
0 0
0 21
0 0
0 0
0 0
0 0
0 0
0 0
0 0
0 0
0 0
0 0
26 0
0 0
0 0
0 0
0 0
0 0
0 0
0 0
0 0
0 0
0 0
0 0
0 0
0 0
0 0
0 0
0 0
0 0
30 0
0 0
0 0
0 0
0 0
0 0
0 0
0 0
0 0
0 0
0 0
0 0
0 0
39 0
0 0
0 0
0 0
0 0
0 0
0 0
0 0
0 0
0 0
0 83
0 0
0 0
0 0
0 0
0 0
0 0
0 0
0 0
0 0
0 0
0 0
0 0
0 0
0 0
0 0
0 0
0 0
0 0
53 0
0 0
0 0
0 0
0 43
0 0
0 0
0 0
0 0
0 0
0 0
0 40
0 0
0 0
0 0
0 0
0 0
0 0
0 0
0 79
0 0
0 0
0 0
0 0
0 0
0 0
0 0
0 0
0 0
0 0
0 0
0 0
0 0
0 0
0 0
0 0
0 0
0 0
6 0
0 0
0 0
0 0
0 0
0 0
0 0
0 0
0 0
0 0
0 0
0 0
0 0
0 0
0 0
0 0
65 0
0 0
0 0
0 0
0 0
0 1
25 0
0 0
0 87
0 0
0 0
75 0
0 0
0 0
70 0
0 80
0 0
0 0
0 0
0 0
0 0
0 0
0 0
0 0
0 0
0 0
0 0
0 0
0 39
0 0
0 60
0 0
0 0
0 0
0 0
0 0
0 0
0 0
0 0
0 0
0 0
0 0
0 34
0 0
0 0
0 59
0 0
0 0
0 0
0 0
0 0
0 0
0 0
0 0
0 0
0 0
0 0
0 0
0 0
0 0
0 0
0 0
0 0
0 0
0 0
0 64
0 0
0 0
0 0
0 0
0 0
0 0
0 0
0 0
0 0
0 0
0 43
0 0
0 0
0 0
0 0
0 0
0 0
0 0
0 0
0 0
0 77
0 0
0 0
0 0
0 0
0 0
0 0
0 0
0 77
0 0
0 0
0 0
0 1
0 0
0 0
0 0
0 0
0 0
0 0
0 0
0 0
0 0
4 0
0 0
0 0
0 0
0 0
0 0
0 0
0 0
0 0
0 0
0 0
0 0
0 0
0 0
0 0
0 0
0 0
0 0
0 0
0 0
0 0
0 0
0 0
0 0
0 0
0 0
0 0
0 0
0 0
0 0
0 0
0 0
0 0
0 0
0 0
0 0
0 0
0 0
0 0
0 0
0 0
0 5
0 0
0 0
0 0
0 0
0 0
0 0
0 83
0 0
0 0
0 0
0 0
0 0
0 0
0 0
0 0
0 0
0 0
0 0
0 0
0 0
0 0
0 0
0 0
0 0
0 0
0 0
0 0
0 0
0 0
0 0
0 0
0 0
0 36
0 0
0 0
0 0
0 0
0 0
0 0
0 0
0 0
0 0
0 0
0 30
0 0
0 52
0 0
0 0
0 0
0 0
0 0
0 0
0 0
0 0
0 0
0 66
0 0
0 0
0 0
0 0
0 0
0 0
0 0
0 0
0 0
0 0
0 0
0 0
0 0
0 0
0 77
0 0
0 0
0 42
0 0
0 0
0 0
0 0
0 0
0 0
0 0
0 0
0 0
0 0
75 0
0 0
0 0
0 0
0 0
0 0
0 0
0 0
0 0
0 0
0 0
0 0
0 0
0 0
0 0
0 0
0 0
0 0
0 0
0 0
0 0
0 0
0 0
0 0
0 0
0 0
0 0
0 0
0 0
0 0
0 0
0 0
0 0
0 0
0 0
0 0
0 0
1 0
0 0
0 0
0 0
0 0
0 0
0 0
0 0
0 0
0 0
0 0
0 0
0 0
0 0
0 0
0 0
0 0
0 0
57 36
0 0
0 0
0 0
0 0
0 0
0 0
0 0
0 0
0 0
0 0
68 0
0 0
0 0
0 0
0 0
0 0
0 0
0 0
0 0
0 0
0 0
0 0
0 0
0 0
0 0
0 0
0 0
0 0
0 0
0 0
0 0
0 0
0 0
0 0
0 0
0 0
0 0
0 0
0 0
75 0
0 0
0 0
0 0
0 0
0 0
0 0
0 87
0 0
0 0
0 0
0 0
0 0
0 0
0 0
0 0
0 79
0 0
0 0
0 0
0 0
0 0
0 0
0 0
21 0
1 0
0 0
0 0
0 0
88 0
0 0
0 0
0 0
0 0
0 0
0 0
0 85
0 0
0 0
0 0
0 0
0 0
0 0
0 0
0 0
0 0
0 0
0 0
0 0
0 0
0 0
0 0
0 0
0 0
0 0
84 0
0 0
0 0
0 0
0 0
0 0
0 0
0 0
0 0
0 0
16 0
0 0
0 39
0 0
0 0
0 0
0 0
0 0
0 0
89 0
90 0
0 0
0 0
0 0
0 0
0 0
0 0
0 0
0 0
0 0
0 0
0 0
0 0
0 0
0 0
0 0
0 0
0 0
0 0
0 0
0 0
0 0
0 0
0 0
0 0
0 0
0 0
0 0
0 0
0 0
0 0
0 0
0 0
0 0
0 92
0 20
0 0
0 0
0 0
0 0
0 83
0 138
0 0
0 32
0 1
0 101
0 0
0 0
0 0
0 0
0 0
0 0
0 0
0 0
0 0
0 0
0 0
0 0
0 0
0 86
0 0
0 0
0 0
0 0
0 0
0 0
0 0
0 0
0 21
0 0
0 0
0 0
0 0
0 0
0 0
0 0
0 61
0 0
0 0
0 0
0 0
0 0
0 0
0 0
0 0
0 0
0 0
47 0
0 0
0 0
0 0
0 0
0 0
0 0
0 0
0 0
0 0
0 0
0 0
0 0
0 0
0 0
0 0
0 0
0 0
0 0
0 0
0 0
0 0
0 0
0 0
0 0
0 0
0 0
0 0
28 0
0 0
0 0
0 0
0 0
0 0
0 0
0 0
0 0
0 0
0 0
0 0
0 0
0 0
0 0
0 0
0 0
0 0
0 0
0 0
0 0
0 0
0 0
0 0
0 0
54 0
0 0
0 0
0 0
0 0
0 0
0 0
0 0
0 0
0 0
0 0
0 0
0 0
0 0
0 0
0 0
0 0
0 0
0 0
0 0
0 0
0 0
0 0
0 0
0 0
0 0
0 0
0 0
0 0
0 0
0 0
0 0
0 0
0 0
0 0
0 0
0 0
0 82
0 0
0 0
0 0
0 0
0 0
0 0
0 0
0 0
0 0
0 0
0 0
0 0
0 0
0 0
0 0
0 0
0 0
0 0
0 0
0 0
0 91
0 0
0 0
0 0
0 0
0 0
0 0
0 0
0 0
0 0
0 0
0 0
0 0
0 0
0 0
0 0
0 0
0 0
0 0
0 0
0 0
0 0
0 0
0 0
0 0
0 0
0 0
0 0
0 0
0 0
0 0
0 0
0 0
0 0
0 0
0 0
0 0
0 0
0 0
0 0
0 0
0 0
0 0
0 0
0 0
0 0
0 0
0 0
0 0
0 0
0 0
0 0
0 0
0 0
0 0
0 0
0 0
0 0
0 0
0 0
0 0
65 0
0 0
0 0
0 0
0 0
0 0
0 0
0 0
0 0
0 0
0 0
0 0
0 0
0 0
0 0
0 38
0 0
0 0
0 0
0 0
0 0
0 0
0 0
0 0
0 0
0 0
0 0
0 0
0 0
0 0
0 0
0 0
0 0
0 0
0 81
0 0
0 0
0 0
0 0
0 0
0 0
0 0
0 0
0 0
0 0
0 0
0 0
0 0
0 0
0 0
0 0
0 0
0 0
0 0
0 0
0 0
0 0
0 0
0 0
0 0
0 0
0 0
0 0
0 0
0 0
0 0
0 0
0 0
0 0
0 0
0 0
0 2
0 0
0 0
0 0
0 0
16 0
0 0
0 0
0 0
0 0
0 0
0 0
0 0
0 0
0 0
0 0
0 0
0 0
0 0
0 0
0 0
0 0
0 0
0 0
0 0
0 0
0 0
0 0
0 0
0 0
0 0
0 0
0 0
0 0
0 0
0 0
0 0
0 0
77 0
0 0
0 0
0 0
0 0
0 0
0 0
0 0
0 0
0 0
0 0
0 0
0 0
0 0
0 0
0 0
0 0
0 0
0 0
0 0
0 0
0 0
0 0
0 0
0 0
0 0
0 0
0 0
0 0
0 0
0 0
0 0
0 0
0 0
0 0
0 0
0 0
0 0
0 0
89 0
0 0
0 0
0 0
0 0
0 0
0 0
0 0
0 0
0 0
0 0
0 0
0 0
0 0
0 0
0 0
0 71
73 0
0 0
0 0
0 0
0 0
0 0
0 0
0 0
0 21
47 0
0 0
0 65
0 0
0 0
0 0
0 0
0 0
0 0
0 0
0 0
0 0
0 0
0 0
0 0
0 0
0 0
0 0
0 0
0 0
0 0
0 0
0 0
0 0
0 0
0 0
0 0
0 0
0 0
0 0
0 0
0 0
0 89
0 0
0 0
0 0
0 0
0 0
0 0
0 0
0 0
0 0
0 0
0 0
30 0
0 0
0 0
0 0
0 0
0 0
0 0
0 0
0 0
0 0
0 0
0 0
0 0
0 0
0 0
0 0
0 0
0 0
0 0
0 0
0 0
0 0
0 63
0 34
0 0
0 0
0 0
0 0
0 0
0 0
0 0
0 0
0 0
0 0
0 0
0 0
0 0
0 0
0 0
0 0
0 0
0 0
0 0
0 0
0 0
0 0
0 0
0 0
0 0
0 0
0 0
0 0
0 0
0 0
0 0
0 0
0 0
0 0
0 0
0 0
43 0
0 0
0 0
0 0
0 0
0 0
0 0
0 0
0 0
0 0
0 0
0 0
0 0
0 0
0 0
0 0
0 0
0 0
0 0
0 0
0 0
0 0
0 0
0 0
0 0
0 0
0 0
0 0
0 0
0 0
0 0
0 0
0 0
0 0
85 0
0 0
0 0
0 0
0 0
0 0
0 67
0 0
0 0
0 0
0 0
0 0
0 0
0 0
0 0
0 0
0 0
0 0
0 0
0 0
0 0
0 0
0 0
0 0
0 0
0 0
0 0
0 0
0 0
0 0
50 0
0 0
0 0
0 0
0 0
0 0
0 0
0 0
0 0
0 0
0 0
0 0
0 0
0 0
0 0
0 0
0 0
0 0
0 0
0 6
0 0
0 0
0 0
0 76
0 0
0 0
0 0
0 0
0 0
0 0
0 0
0 0
0 0
0 0
0 0
0 0
0 0
0 0
0 85
0 0
0 0
0 0
0 2
0 0
0 0
0 0
0 0
0 0
0 0
0 0
0 0
0 0
0 0
0 0
0 0
0 0
0 0
0 0
0 0
0 0
0 0
0 52
0 79
0 0
1 0
0 0
0 0
0 0
0 60
0 0
0 0
0 0
0 0
0 0
0 0
0 0
0 0
0 0
0 0
0 0
0 0
0 0
2 35
0 0
0 0
0 0
0 0
0 0
0 0
0 0
0 0
0 0
0 0
0 0
0 0
0 0
0 0
0 0
0 0
0 0
0 0
0 0
0 0
0 0
0 0
0 0
0 0
0 0
0 0
0 0
0 0
0 0
0 0
0 0
0 0
0 0
0 0
0 0
0 0
0 0
0 0
0 0
0 0
0 0
0 0
0 0
0 0
0 0
0 0
0 0
0 27
0 0
0 0
0 0
0 0
0 0
0 0
0 0
0 0
0 0
0 0
0 0
0 0
0 0
0 0
0 0
0 0
0 0
0 0
0 0
0 0
0 0
0 0
0 0
0 0
0 0
52 0
0 0
0 0
0 0
0 0
0 0
0 0
0 0
0 0
0 0
0 0
0 0
0 9
0 0
0 0
0 66
0 0
34 0
0 0
0 0
0 0
0 0
0 4
0 0
0 0
0 0
0 0
0 0
0 0
0 0
0 0
0 0
0 0
0 0
0 0
0 0
0 0
0 0
0 0
0 0
0 0
0 0
0 0
0 0
0 0
0 0
0 0
0 0
0 0
0 79
0 0
0 0
0 0
0 0
0 0
0 0
0 0
0 0
0 82
0 0
0 0
0 0
0 0
0 0
0 0
0 0
0 0
0 0
0 0
0 0
0 0
0 0
0 0
0 0
0 0
0 30
0 0
0 0
0 0
0 0
0 0
0 0
0 0
0 0
0 0
0 0
0 0
0 0
0 0
0 0
0 0
0 0
0 0
0 0
0 0
0 0
0 0
0 0
0 0
0 0
0 11
0 0
0 0
0 78
0 0
0 0
0 0
0 0
0 21
0 0
0 0
27 0
0 13
0 0
0 0
0 0
0 0
0 70
0 0
0 94
0 24
0 0
0 0
0 0
0 0
0 0
0 0
0 0
37 0
0 0
0 0
0 7
0 0
0 0
0 0
0 0
0 0
0 0
0 0
0 0
0 0
0 0
0 6
0 81
0 0
0 0
0 0
0 0
0 0
0 0
0 0
0 0
0 0
0 0
0 0
0 0
0 0
0 0
0 0
0 80
0 0
0 0
0 0
0 0
0 0
0 0
0 0
0 0
0 0
0 0
0 0
0 0
0 0
0 0
0 0
0 0
0 0
0 0
0 0
0 0
0 0
0 0
0 0
0 0
0 0
0 0
0 0
0 0
0 0
0 0
0 0
0 0
0 0
0 0
0 0
0 0
0 0
0 0
0 0
0 0
0 0
0 0
0 0
0 0
0 0
0 0
0 0
0 0
0 0
0 0
0 0
0 0
0 0
58 0
0 0
0 0
0 0
0 0
0 0
0 0
0 0
0 0
0 0
0 0
0 0
0 0
0 0
0 0
0 0
0 0
0 0
0 0
0 0
0 0
0 0
0 0
0 0
0 0
0 0
0 0
0 0
0 0
0 0
0 0
0 0
0 0
0 0
0 0
0 0
0 0
0 0
0 0
0 0
0 0
0 0
0 0
0 0
0 0
0 0
0 0
0 0
0 0
0 0
0 0
0 0
0 0
0 0
0 0
0 0
0 0
0 0
0 0
0 0
0 0
0 0
0 0
0 0
0 0
0 0
0 0
0 0
0 0
0 0
0 0
0 0
0 0
0 0
0 0
0 0
0 0
0 0
0 0
0 0
0 0
0 0
0 0
0 0
0 0
51 0
0 0
68 0
0 0
0 0
0 0
0 0
0 0
0 0
0 0
0 0
0 0
46 0
0 0
0 0
0 0
0 0
0 0
0 0
0 0
0 0
0 0
0 0
0 0
0 0
0 0
0 0
0 0
0 0
0 0
0 0
0 0
0 0
0 0
0 0
0 0
0 0
0 0
0 0
0 0
0 0
0 0
0 0
0 0
0 0
0 0
0 0
0 0
0 0
0 0
0 0
0 0
0 0
0 0
0 0
0 0
0 0
0 0
0 0
0 0
0 0
0 0
0 0
0 0
0 0
0 0
0 0
0 0
0 0
0 0
0 0
0 0
0 0
0 0
0 0
0 0
0 0
0 0
0 0
0 0
0 0
0 0
0 0
0 0
0 0
0 0
0 0
0 0
0 0
0 0
0 0
0 0
0 0
0 0
0 0
0 0
0 0
0 0
0 0
0 0
0 0
0 0
0 0
58 0
0 0
0 0
29 0
0 0
0 0
0 0
0 0
0 0
0 0
0 0
0 0
0 0
5 0
0 0
0 0
0 0
0 0
0 0
0 0
0 0
0 0
0 0
0 0
0 0
0 0
0 0
0 0
0 0
0 0
0 0
0 0
0 0
0 0
0 0
0 0
0 0
0 0
0 0
0 0
0 0
0 0
0 0
0 0
0 0
0 0
0 0
0 0
0 0
0 0
0 0
0 0
0 0
0 0
0 0
0 0
0 15
0 0
0 0
0 0
0 0
0 0
0 0
0 0
0 0
0 0
0 0
0 0
0 0
0 0
0 0
0 0
0 0
0 0
0 0
0 0
0 0
0 0
0 0
0 0
0 0
0 0
0 0
0 0
0 0
0 0
0 0
0 0
0 0
0 0
0 0
0 0
0 0
0 0
0 0
0 0
0 0
0 0
0 0
0 0
0 0
0 0
0 0
0 0
0 0
0 0
0 0
0 0
0 0
0 0
0 0
0 0
0 0
0 0
0 0
0 0
0 0
0 0
0 0
0 0
47 0
0 0
0 0
0 0
0 0
0 0
0 0
0 0
0 0
116 0
0 0
0 0
0 0
0 0
0 47
0 0
0 0
0 0
0 0
0 0
0 0
0 0
0 0
0 0
0 0
0 0
0 0
0 0
0 0
0 0
0 0
0 0
0 0
0 0
0 0
0 0
0 89
0 0
0 0
0 0
0 138
0 0
0 0
0 0
0 0
0 0
30 0
0 0
0 0
0 0
0 0
0 0
0 0
0 0
0 0
0 0
0 0
0 0
0 0
0 0
0 0
0 0
0 0
0 0
0 0
0 0
0 50
0 0
0 0
0 0
0 0
0 0
0 0
0 0
0 1
0 0
0 0
0 0
0 0
0 0
0 90
0 0
0 0
0 0
0 0
0 0
0 0
0 0
0 0
0 0
0 0
0 0
0 0
0 0
0 0
0 0
0 0
0 0
0 0
0 38
0 0
0 0
0 0
0 0
0 0
0 0
0 0
0 0
0 0
0 0
0 0
0 0
0 0
0 0
0 0
0 0
0 0
0 0
0 0
0 0
0 0
0 0
0 0
0 0
0 0
0 0
0 0
0 0
0 0
0 0
0 26
0 0
0 0
0 0
0 0
0 0
0 0
0 0
0 0
0 0
0 0
0 0
0 0
0 0
0 0
0 0
0 0
0 0
0 61
0 0
0 0
0 0
0 0
0 0
0 0
0 0
0 0
0 0
0 0
0 0
0 0
0 0
0 0
0 0
0 0
0 0
0 0
0 74
0 0
0 0
0 0
0 0
0 49
0 0
0 0
0 0
0 0
0 0
0 0
0 0
0 0
0 0
0 0
0 0
0 0
0 0
84 0
0 0
0 0
0 0
0 0
0 0
0 0
0 0
0 0
0 0
0 0
0 0
0 0
0 0
0 0
0 0
0 0
0 0
0 0
0 0
0 0
0 0
0 0
0 0
0 0
0 0
0 0
0 0
0 0
0 0
0 0
0 0
0 0
0 0
0 0
0 0
0 0
0 0
0 0
44 0
0 0
0 0
0 0
0 0
0 0
0 0
0 0
0 0
0 0
0 0
0 0
0 66
0 0
0 0
89 0
0 0
0 0
1 0
0 0
0 0
0 0
0 0
96 0
0 0
0 0
0 0
0 0
0 0
0 0
0 0
0 0
0 0
0 0
0 0
0 0
0 0
0 0
0 0
0 0
0 0
0 0
0 0
0 0
0 0
0 0
0 0
0 0
0 0
0 0
0 0
0 0
0 0
0 0
0 0
0 0
0 0
0 0
0 0
0 0
0 0
0 0
0 0
0 0
70 0
0 0
0 0
0 0
0 0
0 0
0 0
0 0
0 0
43 0
0 0
0 0
0 0
0 0
0 0
0 0
0 0
0 0
0 0
0 0
0 0
0 0
0 0
0 0
0 0
0 0
0 0
0 0
0 0
0 0
0 0
0 0
0 0
0 0
0 0
0 0
0 0
0 0
0 0
0 0
0 0
0 0
0 0
0 0
0 0
0 0
0 0
0 0
0 0
0 0
0 0
0 0
0 0
0 0
0 0
0 0
0 0
0 0
94 0
0 94
0 0
0 0
0 0
0 0
0 0
0 0
0 0
0 0
0 0
0 0
9 0
0 0
0 0
0 0
0 0
0 0
0 0
0 0
0 0
0 0
0 74
0 0
0 0
0 0
0 0
0 0
0 0
0 0
0 0
0 0
0 0
0 0
0 0
0 0
0 0
0 0
0 0
0 0
0 0
0 0
0 0
0 0
0 0
35 0
0 0
0 0
71 0
0 66
0 0
0 0
0 0
0 0
0 0
0 0
0 0
0 0
0 0
0 0
0 0
0 0
0 0
0 0
0 0
57 0
53 0
0 0
0 0
0 0
0 0
0 0
0 0
19 0
0 0
26 0
74 0
0 0
46 0
0 0
0 0
0 0
0 0
0 0
0 0
0 0
0 0
92 0
0 0
0 0
0 0
0 0
82 0
0 0
0 0
17 0
0 0
0 0
0 0
0 0
0 0
0 0
0 0
0 0
0 0
0 0
0 0
0 0
0 0
0 0
79 0
0 0
48 0
0 0
0 0
0 0
0 0
0 0
0 0
0 0
0 0
0 0
0 0
0 81
0 0
0 0
0 0
0 0
0 0
0 0
0 0
0 0
0 0
0 0
0 0
0 0
0 0
0 0
0 0
0 0
0 0
0 0
0 0
0 0
0 0
0 0
0 0
0 0
0 0
0 0
0 0
0 0
0 0
0 0
0 0
44 77
0 0
9 0
0 0
0 0
0 0
0 0
0 0
0 0
0 0
0 0
0 0
0 0
0 0
0 0
2 0
0 0
0 0
0 25
0 0
0 0
0 0
0 0
0 0
0 0
0 0
0 0
0 0
0 0
0 0
0 0
0 0
0 0
0 0
0 0
0 0
0 0
0 0
0 0
0 0
0 0
0 0
0 0
0 0
0 0
0 0
0 0
0 0
0 0
0 0
0 0
0 0
0 0
0 22
0 0
0 0
0 0
0 0
0 32
0 0
0 39
0 0
0 91
0 0
0 0
0 0
0 0
0 0
0 43
0 0
0 0
0 0
0 0
0 0
0 0
0 30
0 0
0 0
0 0
0 0
0 0
0 0
0 0
0 0
19 0
0 0
0 0
0 0
0 0
0 0
0 0
0 0
0 0
0 0
0 0
0 0
0 0
0 0
0 0
0 0
0 95
0 0
0 0
21 0
0 0
0 0
0 0
0 6
0 0
0 0
0 0
0 0
0 0
0 0
0 0
0 0
0 0
0 0
0 0
0 0
0 0
0 0
0 0
0 0
0 0
0 0
31 0
0 0
0 0
0 0
0 0
0 0
0 0
0 0
0 0
47 0
0 0
32 0
0 0
0 0
0 52
0 0
0 0
0 0
0 0
0 0
0 0
33 0
0 0
0 0
0 0
0 0
0 0
0 0
0 0
0 0
0 0
0 0
0 0
0 0
0 0
0 0
36 0
0 0
94 0
0 0
0 0
0 0
0 0
0 0
0 0
0 0
0 0
0 0
0 0
0 0
0 0
0 0
0 0
0 0
0 0
0 0
44 0
1 0
0 0
0 0
0 0
0 0
0 0
0 179
0 88
0 0
0 0
0 0
0 0
0 0
0 0
0 0
0 0
0 0
0 0
0 0
0 0
0 0
0 0
0 0
0 0
0 0
0 0
0 0
0 0
0 0
0 0
0 0
0 0
0 0
0 0
0 0
0 0
0 0
0 0
0 0
0 0
0 0
0 0
0 0
0 0
0 0
0 0
0 0
0 0
78 0
0 0
0 0
0 0
78 0
0 0
0 0
0 0
0 0
0 0
0 0
0 0
0 0
0 0
0 0
0 0
28 0
0 0
98 0
0 0
0 0
0 0
67 0
0 0
0 0
0 0
0 0
0 0
0 0
0 54
0 61
0 0
0 0
0 0
0 0
0 0
0 0
0 0
0 0
0 0
0 0
0 0
0 0
0 88
0 0
0 0
0 0
0 0
0 0
0 0
0 0
0 96
0 0
0 0
0 0
0 0
0 0
0 0
47 0
0 0
0 0
0 0
0 0
0 0
0 0
0 0
0 0
0 0
0 0
0 0
0 0
0 0
0 0
0 0
0 0
0 0
0 0
0 0
0 0
0 0
0 0
0 0
0 0
0 0
0 0
0 0
0 0
0 0
0 0
0 0
0 0
0 0
0 0
0 0
0 0
0 0
0 0
0 0
0 44
0 0
0 0
0 0
0 0
0 0
0 0
0 0
0 0
0 0
0 0
0 0
0 0
0 0
0 0
0 0
0 0
0 0
0 0
0 0
0 0
0 66
0 0
0 0
0 0
0 79
0 0
0 0
0 0
0 0
0 0
0 0
0 0
0 0
0 0
0 0
0 0
0 0
0 0
0 0
0 0
0 0
0 0
0 5
0 74
18 0
0 0
0 0
0 0
0 0
0 0
0 0
0 0
0 0
0 0
0 0
0 0
0 0
0 0
0 0
0 0
0 0
0 0
0 0
0 0
0 0
0 0
29 0
0 0
0 0
0 0
0 0
0 0
48 0
0 54
0 0
0 0
0 0
0 88
0 0
0 0
0 0
0 0
0 0
0 0
0 37
0 26
0 0
0 0
0 0
0 0
0 0
0 0
0 0
0 0
0 0
0 0
0 96
0 0
0 0
0 0
0 0
0 0
0 0
0 0
0 0
0 0
0 0
0 50
0 0
0 0
0 0
0 37
0 0
0 0
0 0
0 0
0 0
0 0
0 0
0 0
0 0
0 0
0 0
0 0
0 0
0 0
0 0
0 0
0 0
43 0
0 0
64 0
0 0
0 0
0 0
0 0
0 0
0 0
0 0
0 52
0 0
0 0
0 0
0 0
0 0
0 0
0 0
0 0
0 0
0 0
0 0
0 0
0 0
0 0
0 0
0 0
0 0
0 0
0 0
0 0
0 41
0 0
0 0
0 0
0 0
0 0
0 0
0 0
0 0
0 0
0 0
0 0
0 0
0 0
0 0
0 0
0 0
0 0
0 0
0 0
0 0
0 0
0 0
0 0
21 0
0 0
0 0
0 0
0 0
0 0
0 0
68 0
0 0
0 0
0 0
0 0
0 0
0 0
0 0
0 0
0 0
0 0
0 0
0 0
0 0
0 0
0 0
0 0
0 0
0 0
0 0
0 0
0 0
0 0
0 0
0 0
0 0
0 0
0 0
0 0
0 0
0 0
0 0
0 0
0 0
0 0
0 0
0 0
0 0
0 0
0 0
0 0
0 0
0 0
0 0
0 0
0 0
0 0
0 0
0 0
0 0
0 0
24 0
0 0
0 0
0 0
0 0
0 89
0 0
0 0
0 0
0 94
0 0
0 0
0 0
0 0
0 0
0 0
0 0
28 0
0 0
0 0
0 0
0 2
0 0
0 0
0 0
0 0
0 0
32 0
0 0
0 0
0 0
0 0
0 0
0 0
0 0
0 0
0 0
0 0
0 0
0 0
0 0
0 0
0 0
0 0
0 0
0 0
0 0
0 0
0 0
0 0
0 0
0 0
0 0
0 0
0 0
0 0
0 0
0 0
0 19
0 0
0 0
0 0
0 0
69 0
0 0
0 0
0 0
0 0
0 0
0 0
0 0
0 0
0 0
0 0
0 63
0 0
0 0
0 0
0 0
0 0
0 0
0 0
0 0
0 0
0 0
0 0
0 0
0 0
0 0
0 0
0 0
0 0
0 0
0 0
0 51
0 0
0 0
0 0
0 0
0 0
0 0
71 0
0 0
0 0
0 0
0 0
0 0
0 0
0 0
0 0
0 0
0 0
0 0
0 0
0 0
0 0
0 0
0 0
0 0
0 0
0 0
0 0
0 44
0 0
0 0
0 0
0 0
0 0
0 0
0 0
0 0
0 0
0 0
0 0
0 0
0 0
0 0
0 0
0 0
0 0
0 0
0 0
0 0
0 0
0 0
0 0
0 0
0 0
0 0
0 0
0 0
47 0
0 0
0 0
0 0
0 0
0 0
0 0
0 0
0 0
0 0
0 0
0 0
0 0
0 0
0 0
0 0
0 0
0 0
0 0
0 0
0 0
0 0
0 0
0 0
0 0
0 0
0 0
0 0
0 0
0 0
0 0
0 0
0 0
0 0
0 0
0 0
0 0
0 0
0 0
0 0
0 0
0 0
19 0
0 0
0 0
0 0
0 0
0 0
0 0
0 79
0 0
0 0
0 0
0 0
0 0
0 36
0 0
0 0
0 0
0 0
0 66
0 0
0 0
0 0
0 0
0 0
0 0
0 0
0 0
0 0
0 0
0 0
0 0
0 0
0 0
0 0
0 0
0 0
52 0
0 0
0 0
0 0
0 37
0 0
0 0
0 0
0 0
0 0
0 0
0 0
0 0
0 0
0 0
0 0
0 0
0 0
0 0
0 0
0 0
0 0
0 0
0 0
0 0
0 0
0 0
0 0
0 0
0 0
0 0
0 0
0 0
0 0
0 0
46 0
0 0
0 0
0 0
0 0
0 0
0 0
0 0
0 0
0 0
0 0
0 0
0 0
0 0
0 0
0 0
0 0
0 0
0 0
56 0
0 0
0 0
0 0
0 0
0 0
0 0
0 0
0 0
35 0
0 0
24 0
0 0
0 0
0 0
0 0
0 0
0 0
0 0
0 0
0 0
0 0
0 0
0 0
0 0
0 0
0 0
0 0
0 0
0 0
0 0
0 0
0 0
0 0
0 0
0 0
0 0
0 0
0 0
0 0
0 0
0 0
0 0
0 0
0 0
0 0
0 0
0 0
0 0
0 0
0 0
0 0
0 0
0 0
0 0
0 0
0 0
0 0
0 0
0 0
0 0
0 0
0 0
0 0
0 0
0 0
0 0
0 0
0 0
0 0
0 0
0 0
0 0
0 0
0 0
0 0
0 0
0 0
0 0
0 0
0 0
0 0
0 0
0 0
0 0
0 0
0 0
0 0
0 0
0 0
0 0
0 0
0 0
0 0
0 0
0 0
0 0
0 0
0 0
0 0
0 0
0 0
0 0
0 0
0 0
0 0
0 0
0 0
0 0
95 0
0 0
0 0
0 0
0 0
0 0
0 0
0 0
0 0
0 0
0 0
0 0
0 0
0 0
0 0
0 0
0 0
0 0
0 0
0 0
0 0
0 0
0 0
0 0
0 0
0 0
0 0
0 0
0 0
0 0
0 0
0 0
0 0
0 0
0 0
0 0
0 0
0 0
0 0
0 0
0 0
0 0
0 0
0 0
0 0
0 0
0 0
0 0
0 0
0 0
0 0
0 0
0 0
0 0
0 0
0 0
0 0
0 0
0 0
0 0
0 0
0 0
0 0
0 71
0 0
0 0
0 0
0 0
0 0
0 0
0 0
0 0
0 0
0 0
0 0
0 0
0 0
0 0
0 0
0 0
0 0
0 0
0 0
0 0
0 0
0 0
0 0
0 0
0 0
0 0
0 0
0 0
0 0
0 0
0 0
0 0
0 0
2 0
0 0
0 0
0 0
0 0
0 0
0 94
0 0
0 0
0 0
0 0
0 0
0 0
0 0
0 0
0 0
0 0
0 0
0 0
0 0
0 0
0 0
0 0
0 0
0 0
0 0
0 0
0 0
0 0
0 0
0 0
0 0
0 0
0 0
0 0
0 0
0 0
0 0
0 0
0 0
0 0
0 0
0 0
0 0
0 0
0 0
0 0
0 0
0 0
0 0
0 0
0 0
0 0
0 0
0 0
0 0
0 0
0 0
0 0
0 0
0 0
0 0
0 0
0 0
0 0
0 0
0 0
0 0
0 0
0 0
0 0
0 0
0 0
0 0
0 0
0 0
0 0
0 0
0 0
0 0
0 0
0 0
0 0
0 0
0 0
0 0
0 0
0 0
0 0
0 0
0 0
0 0
0 0
0 0
0 0
0 0
0 0
0 0
0 0
0 50
0 0
0 0
0 0
0 0
0 0
0 0
0 0
0 0
0 0
0 0
0 0
0 0
0 0
0 0
0 0
0 0
0 0
0 0
0 0
0 0
0 0
0 0
0 0
0 0
0 0
0 0
0 0
0 0
0 0
0 90
0 0
0 0
0 0
0 0
0 31
0 65
0 0
0 0
0 0
0 0
0 0
0 0
0 0
0 0
0 0
0 0
0 0
0 0
0 0
0 0
0 0
0 0
0 0
0 0
0 51
0 0
0 0
48 0
0 0
0 0
0 0
0 0
0 0
0 0
0 0
0 0
0 0
0 0
0 0
0 0
0 0
0 0
0 0
0 0
0 0
0 0
0 0
0 0
0 0
0 0
0 0
0 0
0 0
0 0
0 0
0 0
0 0
0 0
0 0
0 0
0 0
0 0
0 0
0 0
0 0
0 0
0 0
0 0
0 0
0 0
0 0
0 0
0 0
0 0
0 0
0 0
0 0
0 0
0 0
0 0
0 0
0 0
0 0
0 0
0 0
0 95
0 0
0 0
0 0
0 0
0 0
0 0
0 0
0 0
0 44
0 0
0 50
0 0
0 0
0 0
0 0
0 0
0 83
0 0
0 0
0 0
0 0
0 0
94 0
0 0
0 0
0 0
0 0
0 0
0 0
0 0
0 0
0 0
0 0
0 0
0 0
0 0
0 0
0 0
0 0
0 0
0 0
0 0
0 0
0 0
0 0
0 64
0 0
0 0
0 0
0 0
0 0
0 0
0 0
0 0
0 0
0 0
0 0
0 0
0 0
0 0
0 0
0 0
0 0
0 0
0 0
0 0
0 0
0 0
0 0
0 0
0 0
0 0
0 0
0 0
0 70
0 0
0 0
0 0
0 0
0 0
0 0
0 0
0 0
0 0
0 0
59 0
0 0
0 0
0 39
0 0
0 0
0 0
0 0
0 0
0 0
0 0
0 0
0 0
0 0
0 0
0 0
0 0
0 0
0 0
0 0
0 0
0 0
0 0
0 0
0 0
46 0
0 0
0 0
0 0
0 85
0 0
0 0
0 0
0 0
0 0
0 0
0 0
0 0
0 0
0 0
0 0
72 0
0 0
0 0
0 0
0 0
0 0
0 0
0 0
0 0
0 0
0 0
0 0
0 0
0 0
50 0
0 0
0 0
0 0
0 0
69 0
0 0
0 0
0 0
0 0
0 0
0 0
0 0
0 0
0 0
0 0
0 0
0 0
0 0
10 0
0 0
0 0
0 0
0 43
0 0
0 0
0 0
0 0
0 0
0 0
0 0
0 0
0 0
0 0
0 0
0 0
0 0
0 0
0 0
0 0
0 0
0 0
0 0
0 0
0 0
0 0
0 0
0 0
0 0
0 0
0 0
0 0
0 0
0 0
0 0
0 0
0 0
0 0
69 0
0 0
0 0
0 0
0 0
0 0
0 0
0 0
0 0
0 0
0 0
0 0
0 0
0 0
0 0
0 0
0 0
0 0
0 0
0 0
0 0
0 0
0 0
0 0
0 0
0 0
0 0
0 0
0 0
0 0
0 0
0 0
0 0
0 0
0 0
0 0
0 0
0 0
0 0
0 0
0 87
0 0
0 0
0 0
0 0
0 0
0 0
0 0
0 0
0 0
0 0
0 0
0 0
0 0
0 0
0 0
0 0
0 0
0 0
0 0
0 0
0 58
0 0
0 0
0 0
0 0
17 0
0 0
0 0
0 0
0 0
0 0
0 0
18 0
0 0
0 0
0 0
0 0
0 0
0 0
0 0
0 0
0 0
0 0
0 0
0 45
0 0
0 0
0 0
0 0
0 0
0 0
0 0
0 0
0 0
0 0
0 0
0 0
0 0
0 0
0 0
0 0
0 0
0 0
0 0
0 0
0 0
0 0
0 0
0 0
0 0
0 0
0 0
0 0
0 0
0 0
0 0
0 0
0 0
0 0
0 0
0 0
0 0
0 29
0 0
0 0
0 0
0 0
0 0
55 0
0 0
0 0
0 0
0 0
0 0
0 0
0 0
0 0
0 0
0 0
0 0
0 0
0 0
0 0
0 0
0 0
0 0
0 0
0 0
0 0
0 0
0 0
0 0
0 0
0 0
0 0
0 0
0 0
0 0
0 88
0 0
23 0
0 0
67 0
0 0
0 0
0 0
0 0
0 0
0 0
0 0
0 0
0 0
0 0
0 0
0 0
0 0
0 0
0 0
0 0
0 0
0 0
0 0
84 0
0 0
0 0
0 0
0 0
0 0
0 0
0 0
0 0
0 0
0 0
0 0
0 0
0 0
0 0
0 0
0 0
0 0
0 0
0 0
0 0
73 0
0 0
0 0
0 0
0 0
0 0
0 0
0 0
0 0
0 0
0 0
0 0
0 0
68 0
0 0
0 0
0 0
0 0
0 0
0 0
0 29
0 0
0 0
0 0
0 0
0 0
0 0
0 0
0 0
0 0
0 0
0 0
0 0
0 0
0 0
0 0
0 0
0 0
0 0
0 0
1 0
11 0
0 0
1 0
0 0
0 0
0 0
1 0
0 0
0 0
0 0
0 0
0 0
0 0
0 0
0 0
0 0
0 0
0 0
0 0
0 0
0 0
0 0
0 0
0 0
0 0
0 0
0 0
0 0
0 0
0 0
2 0
0 0
0 0
2 0
0 0
0 0
0 21
0 0
0 0
0 0
0 0
0 0
0 0
1 0
1 0
0 0
0 0
0 0
0 0
0 0
0 0
0 0
0 0
0 0
1 0
0 0
0 0
0 0
0 0
0 0
28 0
0 0
0 46
88 0
0 0
0 0
0 0
0 0
2 0
1 0
0 0
0 0
1 0
0 0
0 0
1 0
0 0
1 0
1 0
0 0
1 0
0 0
0 0
0 0
0 0
0 0
0 0
0 0
0 0
1 0
0 0
1 0
0 0
0 0
0 0
0 0
0 0
0 0
0 0
0 0
1 0
0 92
0 0
1 0
0 0
0 0
0 0
0 0
0 0
0 0
0 0
0 0
0 0
0 0
0 0
0 0
0 0
0 0
0 0
0 0
0 0
1 0
0 0
0 0
0 0
0 0
0 0
0 0
0 0
0 0
0 0
0 0
0 0
0 0
0 0
0 99
0 0
0 0
0 0
0 0
0 0
0 0
0 0
0 0
0 0
0 0
0 0
0 0
0 0
0 0
0 0
0 0
0 0
0 0
0 0
0 0
0 0
0 34
0 0
0 0
0 0
0 0
0 0
0 0
0 0
0 0
0 0
0 0
0 0
0 0
0 0
0 0
0 0
0 0
0 0
0 0
0 0
0 0
0 0
1 0
0 0
0 0
0 0
0 0
0 56
0 0
0 0
0 0
0 0
0 0
0 0
0 0
1 0
0 0
0 0
0 0
0 0
0 0
46 0
0 0
0 0
39 0
0 0
0 0
0 0
0 0
0 0
0 0
0 0
0 0
0 0
0 0
1 0
0 39
0 0
0 0
0 0
0 0
0 0
0 0
0 0
0 0
0 0
0 0
0 0
0 0
0 83
0 0
0 0
0 0
0 0
0 0
86 0
0 0
0 0
0 0
0 0
0 0
0 0
0 0
0 0
0 0
0 0
0 0
0 0
0 0
0 0
0 0
0 0
0 0
0 0
0 0
0 0
0 0
0 0
0 0
0 0
0 0
0 0
18 0
0 0
0 22
0 0
0 0
0 0
0 0
0 0
0 0
0 0
0 0
0 0
0 0
0 0
0 0
0 0
0 0
0 0
0 0
0 0
0 0
0 0
0 0
0 0
40 0
0 0
0 0
0 0
0 0
0 0
0 0
0 0
0 0
0 42
0 0
0 0
0 0
0 0
0 0
0 0
0 0
0 0
0 0
0 0
0 0
0 0
0 0
0 0
0 0
0 0
0 0
0 0
0 0
0 0
0 0
0 0
0 0
0 0
0 0
0 0
0 0
0 0
0 0
0 0
0 0
0 0
0 0
0 0
0 0
0 0
0 0
0 89
0 0
20 0
0 0
16 0
0 0
0 0
0 0
0 0
0 3
0 53
0 0
0 0
0 0
0 0
0 0
0 0
0 0
0 0
0 0
0 0
0 0
0 0
0 0
95 0
0 0
0 0
0 0
0 0
0 0
0 0
0 0
0 0
0 0
0 0
0 0
0 0
0 0
0 0
0 0
0 0
0 0
0 0
0 0
0 0
0 0
0 0
0 0
0 0
0 0
0 0
0 0
0 0
0 0
44 0
0 0
0 0
0 0
0 0
0 0
0 0
0 0
0 0
0 0
0 0
0 0
0 0
46 0
0 0
0 0
0 0
0 0
0 0
0 0
0 0
0 0
0 0
0 0
0 0
0 0
0 0
0 0
0 0
0 0
0 0
0 0
0 0
0 0
0 0
0 0
0 0
0 0
0 0
0 0
0 0
0 0
0 0
0 0
0 0
0 0
0 0
0 0
0 0
0 0
0 0
0 0
0 0
0 0
0 0
0 0
0 0
0 0
0 64
0 0
0 0
0 0
0 0
0 0
73 0
0 0
0 0
0 0
0 0
0 0
0 0
0 0
0 30
0 0
0 0
0 0
0 0
0 0
0 0
0 0
0 0
0 0
15 0
0 0
0 0
0 0
0 0
0 0
0 0
0 0
0 0
0 0
0 0
0 0
0 0
0 0
0 0
0 0
0 0
0 0
0 0
0 0
0 0
0 0
0 0
0 0
0 0
0 0
0 0
0 0
0 0
0 0
0 0
75 0
0 0
0 0
0 0
0 0
0 0
0 0
0 0
0 0
0 0
0 0
0 0
0 0
0 0
0 0
0 0
0 0
0 0
0 0
0 0
0 0
0 0
0 0
0 0
0 0
0 0
0 0
21 0
0 0
0 0
0 0
0 0
0 0
0 0
0 0
0 0
0 0
0 0
0 0
0 0
0 0
64 0
0 0
0 0
0 0
0 0
0 0
0 0
0 0
0 0
0 0
0 0
0 0
0 0
0 0
0 0
0 0
0 0
0 0
0 0
0 0
0 0
0 0
0 0
0 0
0 14
0 0
0 0
0 0
0 0
21 0
0 0
0 0
0 0
0 0
0 0
0 0
0 0
0 0
0 0
0 0
0 0
0 0
0 0
0 0
8 0
0 0
0 0
0 0
0 0
0 0
0 0
0 0
0 0
0 0
0 0
0 0
0 0
0 0
0 0
0 0
25 0
0 0
0 0
0 0
0 0
0 0
0 0
0 0
0 0
0 0
0 0
0 0
0 0
0 0
0 0
0 0
0 0
0 0
46 0
0 0
0 0
0 0
0 0
0 0
0 0
0 0
0 0
0 0
0 0
0 0
0 0
0 0
0 0
0 0
0 0
0 0
0 0
0 0
0 1
0 0
0 0
0 0
0 0
0 0
0 0
0 0
0 0
0 0
0 0
0 0
0 0
0 0
0 0
0 0
0 0
0 0
0 0
0 0
0 0
2 0
0 0
0 0
0 0
0 0
0 0
0 0
0 0
0 0
0 0
0 0
0 0
0 0
0 0
0 0
0 0
0 0
0 0
0 0
0 0
0 0
37 0
0 0
0 0
0 0
0 0
0 0
0 0
23 0
0 0
0 0
0 0
44 0
0 0
0 0
0 0
0 0
0 0
0 0
0 0
0 0
0 0
54 0
0 0
0 0
0 0
0 0
0 0
0 0
0 0
0 0
0 0
0 0
0 0
0 0
0 0
0 0
0 0
0 0
0 0
40 0
0 0
0 0
0 0
0 0
0 0
0 0
0 0
0 0
0 0
0 0
0 0
0 0
70 0
0 0
0 0
0 0
35 0
0 0
0 0
0 0
0 0
0 0
0 0
44 0
0 0
0 0
0 0
0 0
0 0
0 0
0 0
89 0
0 0
0 0
0 0
0 0
0 0
0 0
0 0
0 0
0 0
0 0
0 0
0 0
0 0
0 0
0 0
0 57
0 0
0 0
0 0
0 0
0 0
0 0
0 0
0 0
0 0
0 0
0 0
0 0
0 0
0 0
0 0
0 0
0 0
0 0
0 0
0 0
0 0
0 0
0 0
0 130
0 0
0 0
0 0
0 0
0 0
0 0
0 0
0 0
0 0
0 0
0 0
0 0
0 0
0 0
0 0
0 0
0 0
0 0
0 0
0 0
0 0
0 0
0 0
0 0
0 0
0 0
0 0
0 0
0 0
2 0
0 0
0 0
0 0
0 0
0 0
0 0
0 0
0 0
0 0
0 0
0 0
0 0
0 0
0 0
70 0
0 0
0 0
0 0
0 0
0 0
0 0
0 0
0 0
0 0
0 0
0 0
0 0
0 19
0 0
0 0
0 0
0 0
0 0
0 0
0 0
0 0
0 0
0 0
0 0
0 0
0 0
0 0
0 0
0 0
0 0
0 85
0 0
0 0
0 0
0 0
0 0
0 0
0 0
0 0
0 0
0 0
0 0
0 0
0 0
0 0
0 0
0 0
0 60
0 0
0 0
0 0
0 0
0 0
0 0
0 0
0 0
0 0
0 0
0 0
0 0
0 0
0 0
0 0
0 0
0 0
0 0
0 0
0 0
0 0
0 0
0 0
0 0
0 0
0 0
0 0
0 0
0 0
0 0
0 0
0 0
0 0
0 0
0 0
0 53
0 0
0 0
0 0
0 0
0 0
0 0
0 0
0 0
0 0
0 0
0 0
56 0
0 0
0 0
0 56
0 0
0 0
0 0
0 0
0 0
0 0
0 0
0 0
0 0
0 82
0 0
0 0
0 0
0 0
0 0
0 0
0 0
0 0
0 0
0 0
0 0
0 0
0 0
0 0
0 0
0 0
0 0
0 0
0 0
0 0
0 0
0 0
0 0
0 0
0 0
0 0
0 0
0 50
0 0
0 0
0 0
0 0
0 0
0 0
0 0
0 0
0 0
0 0
0 0
0 0
0 0
0 0
0 0
0 0
0 0
0 0
0 0
0 0
0 0
0 0
0 0
0 0
0 0
0 0
0 29
0 47
0 0
0 0
0 0
0 0
0 0
0 0
0 0
0 0
0 0
0 0
0 0
0 0
0 0
0 0
0 0
0 0
0 0
0 0
0 0
0 0
0 0
0 0
0 0
0 0
0 0
0 0
0 0
0 0
0 0
0 82
0 0
0 0
0 0
0 0
0 0
0 0
0 0
0 0
0 0
0 0
0 0
0 0
0 0
0 0
0 0
0 143
0 34
0 0
0 0
0 0
0 0
0 0
0 0
0 0
0 0
0 0
0 0
0 0
0 0
0 0
0 18
0 0
0 0
0 0
0 0
0 0
0 0
0 52
0 0
0 0
0 0
0 0
0 0
0 0
0 0
0 0
0 0
0 0
0 0
0 0
0 0
0 0
0 0
0 0
0 0
0 0
0 0
0 0
0 0
0 0
0 0
0 0
0 0
0 0
0 0
0 0
0 0
0 0
0 0
0 0
0 0
0 0
0 0
0 0
0 0
0 0
0 0
0 0
0 0
0 0
0 0
0 0
0 0
0 0
0 0
0 0
0 0
0 0
0 0
0 37
0 0
0 0
0 0
0 0
0 0
0 0
0 0
0 0
0 0
0 0
0 0
0 0
0 0
0 0
0 0
0 0
0 0
0 0
0 0
0 0
0 0
0 0
0 0
0 0
0 0
0 0
0 0
0 0
0 0
0 0
0 0
0 0
0 0
0 0
0 0
0 0
0 0
0 0
0 55
0 0
0 0
0 0
0 0
0 0
0 0
0 0
0 0
0 0
0 0
0 0
0 0
0 0
0 0
0 0
0 0
0 0
0 0
0 0
0 0
0 0
0 0
0 0
0 0
0 0
0 0
0 0
0 0
0 0
0 0
0 0
0 0
0 0
0 0
0 0
0 0
0 0
0 0
0 0
0 0
0 0
0 0
0 0
0 0
0 0
0 0
0 0
0 0
0 0
0 0
0 0
0 0
0 0
0 0
0 0
0 0
0 0
0 0
0 0
0 0
0 0
0 0
0 0
0 0
0 0
0 0
0 0
0 0
0 0
0 0
0 0
0 0
0 0
0 0
0 0
0 0
0 0
0 0
75 0
0 0
0 63
0 0
63 0
0 0
0 0
0 0
0 0
0 0
0 0
0 0
0 0
0 0
0 0
0 0
0 0
0 0
0 0
0 0
0 0
0 0
0 0
0 0
0 0
0 0
0 0
0 0
0 0
0 0
0 0
57 0
0 0
0 0
0 0
0 0
0 0
0 0
0 0
0 0
0 0
0 0
0 0
0 0
0 0
0 0
0 0
0 0
0 75
0 0
0 0
0 0
0 0
0 0
0 0
0 0
0 0
0 0
0 86
0 0
0 0
0 0
0 0
0 0
0 0
0 0
0 0
0 0
0 0
0 0
0 0
0 0
0 0
0 0
0 0
0 0
0 0
0 0
0 0
0 0
0 0
0 0
0 0
0 0
0 0
0 0
0 0
0 0
0 0
0 0
0 0
0 0
0 0
0 0
0 0
0 0
0 0
0 0
0 0
0 0
0 0
0 0
0 0
0 0
0 0
0 1
0 0
0 0
0 0
0 0
0 0
0 0
0 0
0 0
0 0
0 0
0 0
0 0
0 0
0 0
0 0
0 0
0 0
0 0
0 0
0 0
0 0
0 0
0 0
0 0
0 0
0 0
0 0
65 0
0 0
0 0
0 0
0 0
0 0
0 0
0 0
0 0
0 0
0 0
0 0
0 0
0 0
0 0
0 0
0 0
0 0
0 0
0 0
51 0
0 0
0 0
0 0
0 0
0 0
0 0
0 0
0 0
0 0
0 0
0 0
0 0
0 0
0 0
0 0
0 0
0 0
0 0
0 0
0 0
0 0
0 1
0 0
0 0
0 0
0 0
0 0
0 0
0 0
0 0
0 0
0 0
0 0
0 0
0 0
0 0
0 0
0 0
0 0
0 0
0 0
0 0
0 0
0 0
0 0
0 0
0 0
0 0
0 0
0 0
0 0
0 0
0 0
0 0
0 0
0 0
0 0
0 0
0 0
0 0
0 0
0 0
0 62
0 0
0 0
0 0
0 0
0 0
0 0
0 0
0 0
0 0
0 0
0 0
0 0
0 0
0 0
0 0
0 0
0 0
0 0
0 0
0 0
0 0
0 0
0 0
0 0
0 0
0 0
0 0
0 0
0 0
0 0
0 0
0 0
0 0
0 0
0 0
0 26
0 0
0 0
0 0
0 0
0 0
0 0
0 0
0 0
0 0
0 0
0 0
0 0
0 0
0 0
0 0
0 0
0 0
0 0
0 0
0 0
0 0
0 0
0 0
0 0
0 0
0 0
0 0
0 0
0 0
0 0
0 0
0 0
0 0
0 0
0 0
0 0
0 0
0 0
0 0
0 0
0 0
0 0
0 0
0 0
0 0
0 0
0 0
0 0
0 0
0 0
0 0
0 0
0 0
0 0
0 0
0 0
0 0
0 0
0 0
0 0
0 0
0 0
0 77
0 0
0 0
0 0
0 0
0 0
0 0
0 0
0 0
0 0
0 0
0 0
0 0
0 0
77 0
0 0
0 0
0 0
0 0
0 0
0 0
0 0
0 0
0 0
0 0
0 0
0 0
0 0
0 0
0 0
0 0
0 0
0 0
0 0
0 0
0 0
0 0
0 0
0 0
0 0
0 0
0 0
0 0
0 0
0 0
0 0
0 0
0 0
0 0
0 0
0 0
0 1
0 0
0 0
0 0
63 0
0 0
0 0
0 0
0 54
0 0
0 0
0 0
0 0
0 0
0 0
0 0
0 0
54 22
0 0
0 0
0 0
0 0
0 0
0 0
0 0
0 0
0 0
0 0
0 0
0 0
0 0
0 0
0 0
0 0
0 0
0 0
0 0
0 0
0 0
0 0
0 0
0 25
0 0
0 0
0 0
0 0
0 0
0 0
0 0
0 0
60 0
10 0
0 23
0 0
0 0
0 0
0 0
0 0
0 0
0 0
0 0
0 0
0 0
0 0
0 0
0 0
0 0
0 0
0 0
0 0
0 0
0 0
0 0
0 0
0 0
0 0
0 0
0 0
41 0
0 0
0 0
0 0
0 0
0 0
0 0
0 0
0 0
0 0
0 0
0 0
0 0
0 0
0 0
0 0
0 0
0 0
0 0
0 0
0 0
0 0
0 0
0 0
0 0
0 0
0 0
0 0
0 0
0 0
0 0
0 0
0 0
0 0
0 0
0 0
0 0
0 0
0 0
0 0
0 0
0 0
0 0
0 0
0 0
0 0
0 0
0 0
81 0
0 0
0 0
0 0
0 0
0 0
0 0
0 0
0 0
0 0
0 0
0 0
0 0
0 0
0 0
70 0
0 85
0 0
0 0
0 0
0 0
0 0
0 0
0 0
0 0
0 0
0 0
0 0
0 1
0 0
0 0
0 0
0 0
0 0
0 0
0 0
0 0
0 0
0 0
0 0
0 0
0 0
0 0
0 0
0 0
0 0
0 0
0 0
0 0
0 0
0 0
0 0
0 0
93 0
0 0
0 0
0 0
0 0
0 0
0 0
0 0
0 0
0 0
0 0
0 0
0 0
0 0
0 0
0 0
0 0
0 0
125 0
0 0
0 0
0 0
0 0
0 0
0 0
0 0
0 0
0 0
0 0
0 0
0 0
0 0
0 0
0 0
0 0
0 0
0 0
0 0
0 0
0 0
0 0
0 0
0 0
0 0
0 0
0 0
0 0
1 0
1 0
0 0
0 0
0 0
0 0
0 0
0 0
0 0
0 0
0 0
0 0
0 0
0 0
85 0
27 0
0 0
0 0
0 0
0 0
0 0
0 0
0 0
0 0
0 0
0 0
0 0
0 0
0 0
0 0
0 0
0 0
0 0
0 0
0 0
0 0
0 0
0 0
0 0
0 0
0 0
0 0
0 0
0 0
0 0
0 0
0 0
0 0
0 0
0 0
0 0
0 0
0 0
0 0
0 0
0 0
0 0
0 0
0 0
0 0
0 0
0 0
0 0
0 0
0 0
0 0
0 0
0 67
0 0
0 0
0 0
0 0
0 0
0 0
0 0
0 0
0 0
0 0
0 0
0 0
0 0
0 0
0 0
0 0
0 0
0 0
0 0
0 0
0 0
0 0
0 0
0 0
0 0
0 0
0 0
0 0
0 0
0 0
0 0
0 0
0 0
0 0
0 0
0 0
0 0
2 0
0 0
0 0
0 0
0 0
0 0
0 0
0 0
0 0
0 0
0 0
0 0
0 0
0 0
0 0
0 0
0 0
0 0
0 0
0 0
0 0
0 0
0 0
0 0
0 0
0 0
0 0
0 0
0 0
0 0
0 0
0 0
0 0
0 0
0 0
0 0
0 0
0 0
0 0
0 0
0 0
0 0
0 0
0 0
0 0
1 0
0 0
0 0
0 0
0 0
0 0
0 0
0 0
0 0
0 47
0 0
0 0
0 0
0 0
0 0
0 0
0 0
0 0
0 1
0 0
0 0
68 0
0 0
0 0
0 0
0 0
0 0
0 0
0 0
0 0
0 0
0 0
0 55
0 0
0 0
0 0
0 0
0 0
0 0
0 0
0 0
0 0
0 0
0 0
0 0
0 0
0 0
0 0
0 0
0 0
0 0
0 0
0 0
0 0
0 0
0 0
0 0
0 0
0 0
0 0
0 0
0 0
0 0
0 0
0 0
0 0
0 0
0 0
0 0
0 0
86 0
0 0
0 0
0 0
0 0
0 53
0 0
0 0
0 0
0 0
0 0
0 0
0 0
0 0
0 0
0 0
0 0
40 0
0 0
0 0
0 0
0 0
0 0
0 0
0 0
0 0
0 0
0 0
0 0
0 0
0 0
0 0
0 0
0 0
0 0
0 0
0 0
0 0
0 0
0 0
0 0
0 0
0 0
0 0
0 0
0 0
0 0
0 0
0 0
0 0
0 0
0 0
0 0
0 0
0 0
0 0
0 0
0 0
0 0
0 0
0 0
0 0
0 0
0 0
0 0
0 0
0 0
0 0
0 0
0 0
0 0
0 0
0 0
0 0
0 0
0 0
0 0
0 0
0 0
0 0
0 0
0 0
0 0
0 0
0 0
0 0
73 0
0 0
0 0
0 0
0 0
0 0
0 0
0 0
0 0
0 0
0 0
0 0
0 0
0 0
14 0
0 0
0 0
0 0
0 0
0 0
0 0
0 0
0 0
0 0
0 0
57 0
0 0
31 0
0 0
0 0
0 0
0 0
0 0
0 0
0 0
0 0
0 0
0 0
0 0
0 0
15 0
0 0
0 0
0 0
0 0
0 0
0 0
0 82
0 0
0 0
0 0
0 0
0 0
0 0
0 0
0 111
0 0
0 0
0 0
0 0
0 0
0 0
0 0
0 0
0 0
0 0
0 0
0 0
0 0
0 0
0 0
0 0
0 0
0 0
0 0
0 2
0 0
0 0
0 19
0 0
0 0
0 0
0 0
0 0
0 0
0 0
0 0
0 0
0 0
0 0
0 0
0 0
0 0
0 0
0 0
0 0
0 0
0 0
0 0
0 0
0 0
0 0
0 0
0 0
0 0
0 0
0 0
0 0
0 0
0 0
0 0
0 0
0 0
0 0
0 0
0 0
0 0
0 0
0 0
0 0
0 0
0 0
0 0
0 0
0 0
0 0
0 0
0 0
0 0
0 0
0 0
0 0
0 0
0 0
0 0
0 0
0 28
0 0
0 0
0 0
0 0
0 0
0 0
0 0
0 0
0 0
0 0
0 0
0 0
0 0
0 0
0 0
0 0
0 0
0 0
0 0
51 0
0 0
0 0
0 0
0 0
0 0
0 0
0 0
0 0
0 0
0 0
0 0
0 0
0 0
0 0
0 0
0 0
0 0
0 0
0 0
0 0
0 0
0 0
0 0
0 0
0 0
0 0
0 0
0 0
0 0
0 0
0 0
0 0
0 70
0 0
0 0
0 0
0 0
0 0
0 0
0 0
0 0
0 87
0 0
0 0
0 0
0 0
0 0
0 0
0 0
0 0
0 0
0 0
0 0
0 0
0 0
60 73
0 0
0 0
0 0
1 0
39 0
0 0
0 0
0 0
0 0
0 0
0 0
0 0
0 0
0 0
0 0
0 0
1 0
0 0
0 0
56 0
0 0
0 0
0 0
0 0
0 0
0 0
0 0
3 0
0 0
0 0
0 0
0 0
0 0
0 70
0 0
0 0
0 0
0 0
0 0
0 0
0 0
0 0
0 0
0 0
0 68
0 0
0 0
0 0
0 0
0 0
0 0
0 0
0 0
0 0
0 0
0 0
0 0
0 0
0 0
0 0
0 0
0 0
0 0
0 0
0 0
0 0
0 0
0 0
0 59
0 0
0 0
0 0
0 0
0 0
0 0
0 0
0 0
0 0
0 0
0 0
0 0
0 0
0 0
0 0
0 0
0 0
0 0
0 0
0 0
0 0
0 0
0 0
0 19
0 0
0 0
0 0
0 0
0 0
0 0
0 0
0 0
0 41
0 0
0 0
0 0
0 0
0 0
0 0
0 0
0 0
0 0
0 0
0 0
32 0
57 0
0 0
0 0
0 0
0 0
0 0
0 0
0 0
0 0
0 0
0 0
0 0
83 0
0 0
0 0
0 0
0 0
0 0
0 0
0 0
0 0
0 0
0 0
0 0
0 0
0 0
0 0
0 0
0 0
0 0
0 0
0 0
0 0
0 0
0 0
0 0
0 0
0 0
0 0
0 0
0 0
0 0
0 0
0 0
0 0
0 0
98 0
0 0
0 0
0 0
0 0
0 0
0 0
0 0
0 0
50 0
0 0
0 0
0 0
0 0
0 0
0 0
0 0
0 0
0 0
0 0
0 0
0 0
0 0
0 0
0 52
0 0
0 0
0 0
0 0
0 0
0 0
0 0
0 0
0 0
0 0
0 0
0 0
0 0
0 0
0 19
0 0
0 0
0 0
0 0
0 0
11 0
0 0
0 0
0 0
0 0
0 0
0 0
0 0
0 0
0 0
0 0
0 0
0 0
0 0
0 0
0 0
0 0
0 0
0 0
27 0
0 0
0 0
0 7
0 0
0 0
0 0
0 0
0 0
0 0
0 0
0 0
0 0
0 0
0 0
0 0
0 0
0 0
0 0
0 0
0 0
0 0
0 0
0 0
0 0
0 0
0 0
0 0
0 0
0 0
0 0
0 0
0 0
0 0
0 0
0 0
0 0
0 0
0 0
0 0
55 0
0 0
0 0
0 0
0 0
0 1
0 1
0 0
0 0
0 0
0 0
0 0
0 0
0 0
0 0
0 0
0 0
0 0
0 0
0 0
0 0
0 0
0 0
0 0
0 1
0 0
0 0
0 0
0 0
0 0
0 1
0 0
0 0
0 0
34 0
0 0
0 0
0 0
0 0
0 0
0 0
0 1
0 0
0 0
0 0
9 0
0 0
0 1
0 0
0 0
0 0
0 0
0 1
0 0
0 0
0 0
0 0
0 0
0 0
0 0
0 0
0 0
0 0
0 0
0 0
0 0
0 37
0 0
0 0
0 0
0 0
0 1
0 0
0 0
0 0
0 0
0 48
0 0
0 0
0 0
0 0
0 0
0 0
0 1
0 0
0 1
0 0
0 0
0 0
0 1
0 1
0 0
0 1
0 0
0 0
0 0
0 0
0 1
0 1
0 0
0 1
0 0
0 0
0 0
0 1
0 1
0 1
0 0
0 0
0 0
0 0
79 0
0 0
0 0
0 0
0 0
0 0
0 0
0 0
0 0
0 0
0 0
0 1
0 43
0 0
0 0
0 0
0 0
0 1
0 1
0 1
0 0
0 2
0 0
0 1
0 1
0 0
0 0
0 1
0 0
0 2
0 0
0 1
0 0
0 1
0 1
0 1
0 2
0 1
0 1
0 0
17 0
0 0
0 0
0 0
0 1
0 1
0 0
0 0
0 1
0 0
0 0
0 2
0 1
0 1
0 0
0 2
0 1
0 1
0 0
0 0
0 1
0 0
0 0
0 0
0 0
0 0
0 0
0 0
0 0
0 1
0 1
0 1
0 0
0 0
0 0
0 0
0 0
0 0
0 0
0 0
0 0
0 0
0 0
0 0
0 0
0 0
0 0
0 0
0 0
0 0
0 0
0 0
0 1
0 0
0 1
0 0
0 0
0 0
0 0
0 0
0 0
0 0
0 0
0 0
0 0
0 0
0 0
0 0
0 0
0 0
0 0
0 0
0 0
0 0
0 0
0 18
0 0
0 0
0 0
0 0
0 0
0 0
0 0
0 0
0 0
0 0
0 0
0 0
0 0
0 0
0 0
0 0
0 36
0 0
0 0
0 0
0 0
0 0
64 0
0 0
0 0
0 0
0 0
0 0
0 0
0 0
0 0
0 0
0 0
0 0
0 0
61 0
0 11
0 0
0 0
0 0
0 0
0 0
0 0
0 0
0 0
0 0
0 0
28 1
0 1
0 0
0 0
0 0
0 0
0 0
0 0
0 0
0 0
0 0
0 0
0 0
0 0
0 0
0 0
0 0
0 0
0 0
0 0
0 0
0 0
0 0
0 0
0 0
0 0
0 0
0 0
0 0
41 0
0 0
27 0
0 0
0 0
0 0
0 0
0 0
0 0
0 0
0 0
0 0
0 0
0 0
0 0
0 0
0 0
0 0
0 0
0 0
0 36
0 0
0 0
0 0
0 0
0 0
0 0
0 0
0 0
0 0
0 0
0 0
0 51
0 0
0 0
0 0
0 0
0 0
0 0
0 0
0 0
89 0
0 0
0 0
0 0
0 0
6 0
0 0
0 0
0 0
0 0
0 0
0 0
44 0
55 0
0 0
0 0
0 0
0 0
0 0
0 0
0 0
0 0
0 0
73 0
0 0
0 0
0 0
0 0
0 0
0 0
0 0
0 0
0 0
156 0
0 0
0 0
0 0
0 0
0 0
63 29
0 0
0 0
0 0
0 0
0 0
0 0
0 0
0 0
0 0
0 0
0 0
0 0
0 0
0 0
0 0
0 0
0 0
0 0
0 0
0 0
0 0
0 0
0 0
0 0
0 0
0 0
0 0
0 0
0 0
0 0
0 0
0 57
0 0
0 0
0 0
0 0
0 0
0 0
0 0
0 0
0 0
0 0
0 0
0 0
0 0
0 0
0 0
0 0
0 0
0 0
0 0
0 0
0 0
0 0
0 0
28 0
0 0
0 0
0 99
0 0
0 0
0 0
0 0
0 0
0 0
0 0
0 0
0 0
0 0
18 0
14 0
0 0
0 0
0 0
0 0
0 0
0 0
0 0
0 0
0 0
0 0
0 0
0 0
0 0
0 0
0 0
0 0
0 0
0 0
0 0
0 0
0 0
0 0
41 0
0 0
0 0
0 0
0 0
0 0
0 0
0 0
0 0
0 0
0 0
0 0
0 0
0 0
0 0
0 0
0 0
0 0
0 0
0 0
0 0
0 0
0 0
0 0
0 97
0 0
0 0
0 0
0 0
0 0
0 0
0 0
44 0
0 0
0 0
0 0
0 0
0 0
0 0
0 0
0 0
0 0
0 0
0 0
0 0
0 0
0 0
0 0
0 0
0 0
0 0
0 0
0 0
0 0
0 0
0 0
0 0
0 0
0 0
0 0
0 0
0 0
0 0
0 0
0 0
0 0
0 0
0 0
0 0
0 0
0 0
0 0
0 0
0 0
0 0
0 0
0 0
0 0
0 0
0 0
0 0
0 0
0 0
0 0
0 0
0 0
0 0
0 0
0 0
0 0
0 0
0 0
0 0
0 0
0 0
0 0
0 0
0 0
0 0
0 0
0 0
0 0
0 94
0 0
0 0
0 0
0 0
0 0
0 0
0 0
0 0
0 0
0 0
0 0
0 0
0 0
0 0
0 0
0 0
0 0
0 0
0 0
0 0
0 0
0 0
0 0
0 0
0 0
0 0
0 0
0 0
0 0
0 0
0 0
0 0
0 0
0 0
0 0
0 0
0 0
0 0
0 54
0 0
0 0
0 0
0 0
0 0
0 0
0 0
0 0
0 0
0 0
0 0
0 0
0 0
0 0
0 0
0 0
0 0
0 0
0 0
0 0
0 0
0 0
0 0
0 0
0 0
0 0
0 0
0 0
0 0
48 0
0 0
0 0
0 0
0 0
0 0
0 0
0 0
0 0
0 0
0 0
0 0
0 0
0 0
0 0
0 0
0 0
0 0
0 0
0 0
0 0
0 0
0 0
0 0
0 0
0 0
0 0
0 0
0 0
0 0
0 0
0 0
0 0
0 0
43 0
0 0
0 0
0 0
0 0
0 0
0 0
0 0
0 0
0 26
0 0
0 0
0 0
0 0
0 0
0 0
0 0
0 0
0 0
0 0
0 0
0 0
0 0
0 0
0 0
0 0
0 0
0 0
0 0
0 0
0 0
0 0
0 0
0 0
0 0
0 0
0 0
0 0
0 0
0 0
0 0
0 0
0 0
0 0
0 0
0 0
0 0
0 0
0 0
0 0
0 0
0 0
0 0
0 0
0 0
0 0
0 0
0 0
0 0
0 0
0 0
0 0
0 0
0 0
0 0
0 0
0 0
0 0
0 0
0 0
0 0
0 0
0 0
0 0
0 0
0 0
0 0
0 0
0 0
0 0
0 0
0 0
0 0
0 0
0 0
0 0
0 0
0 0
0 0
0 0
0 0
0 0
0 0
0 0
0 0
0 0
0 0
0 30
0 0
0 0
0 0
0 0
0 0
0 0
0 0
0 0
0 0
0 0
0 0
0 0
0 0
0 0
0 0
0 0
0 0
0 0
0 0
0 0
0 0
0 64
0 0
0 0
0 0
0 0
0 0
0 0
0 87
0 0
0 0
0 0
0 0
0 0
0 0
0 0
0 0
0 0
0 0
0 0
0 0
0 0
0 0
0 0
0 0
0 28
0 0
0 0
0 0
0 0
0 0
0 0
0 0
0 0
0 0
0 0
0 0
0 0
0 0
0 42
0 0
0 0
0 0
0 78
0 0
0 0
0 0
0 0
0 0
0 0
0 0
0 0
0 54
0 0
0 0
0 0
0 0
0 0
0 0
0 0
0 0
0 0
0 0
0 0
0 64
0 0
0 0
0 0
0 0
0 0
0 0
0 0
0 0
0 0
0 0
0 0
0 0
0 0
0 0
0 0
0 0
0 0
0 0
0 0
0 0
0 0
0 0
0 0
0 0
0 0
0 0
0 80
0 0
0 0
0 0
0 0
0 0
0 0
0 0
0 0
0 0
0 0
0 0
0 0
0 0
0 0
63 0
0 0
0 101
0 0
0 0
0 0
0 0
0 0
0 0
37 0
0 0
0 0
0 0
0 0
0 0
0 0
0 0
0 0
0 0
0 0
0 0
0 0
0 0
0 0
0 0
0 0
0 0
0 0
0 0
0 0
0 0
0 0
0 0
0 0
0 0
0 0
0 0
0 0
0 0
0 0
0 0
0 0
0 0
0 0
0 0
0 0
0 0
0 0
0 0
0 0
0 0
0 0
0 0
0 0
0 0
0 0
0 0
0 0
0 0
0 0
0 0
0 0
0 0
0 0
0 0
0 0
0 0
0 0
0 0
0 0
0 0
0 0
0 0
0 0
0 0
0 0
0 0
0 0
0 0
1 0
0 0
0 0
0 0
0 0
0 0
0 0
0 0
0 0
0 0
0 0
0 0
0 0
0 0
0 0
0 0
0 0
0 0
0 0
0 0
0 0
0 0
0 0
0 0
0 0
0 0
0 0
0 0
0 0
0 0
0 0
0 0
0 0
0 0
0 0
0 0
0 0
0 0
0 0
0 0
0 0
0 0
0 0
0 0
0 0
0 0
0 0
0 0
70 0
0 0
0 0
0 0
0 0
0 0
0 0
0 0
0 0
0 0
0 0
0 0
0 0
0 0
0 0
0 0
0 0
0 0
0 0
0 0
0 0
0 1
0 0
0 0
0 0
0 0
0 0
0 0
0 0
0 0
0 0
0 0
0 0
0 0
0 0
0 0
0 83
0 0
0 1
0 0
0 0
0 0
0 0
0 0
0 0
0 0
0 0
0 0
0 0
0 0
0 0
0 0
0 0
0 0
0 0
0 0
0 0
0 0
0 0
0 0
0 0
38 0
0 0
0 0
0 0
0 0
0 0
0 0
0 0
0 0
0 0
0 40
0 0
0 51
0 0
0 0
0 0
0 0
0 0
0 0
0 0
0 0
0 0
0 0
0 0
0 0
0 0
0 0
0 0
0 0
0 0
0 0
0 0
0 0
0 0
0 80
0 0
0 0
0 0
0 0
0 0
0 0
0 0
0 0
0 0
0 0
0 0
0 0
0 0
0 0
0 0
0 0
0 0
0 54
0 0
0 0
0 0
0 0
0 0
0 0
0 0
0 0
0 0
0 0
0 0
0 0
0 0
0 0
0 0
0 0
0 0
0 0
0 0
0 0
1 2
0 0
0 0
0 0
0 0
16 0
0 0
0 0
0 0
0 0
0 0
0 0
0 0
0 0
0 0
0 0
0 0
0 0
0 0
0 0
0 0
0 0
0 0
0 0
0 0
0 0
0 0
0 0
0 0
0 0
0 0
0 0
0 0
0 0
0 0
0 0
0 13
0 0
0 0
0 0
0 0
0 0
0 0
0 0
0 0
0 0
0 0
0 0
0 0
0 0
0 0
0 0
0 0
0 0
0 0
13 0
0 0
0 0
0 0
0 0
0 0
0 50
0 0
0 0
0 0
0 0
0 0
0 0
0 0
0 0
0 38
0 0
0 0
0 0
0 0
0 0
0 31
0 0
0 0
0 0
0 0
0 0
0 0
0 0
0 0
0 0
0 0
0 0
0 0
0 0
0 0
0 0
0 0
0 0
0 0
0 0
0 0
0 0
0 0
0 0
0 0
0 0
0 0
0 0
0 0
0 0
0 0
0 0
0 0
0 0
0 0
0 0
0 0
0 0
0 0
0 0
0 0
0 0
0 0
0 0
0 0
0 0
0 0
47 0
0 0
0 0
0 0
0 0
0 0
0 0
0 37
0 0
0 0
0 0
0 0
0 0
0 0
0 0
0 0
0 0
0 0
0 0
0 0
0 0
0 0
0 0
0 0
0 0
0 0
0 0
0 0
0 0
0 0
0 0
0 0
0 0
0 0
0 0
0 0
0 0
0 0
0 0
0 0
0 0
0 0
0 0
0 0
0 0
0 0
0 0
0 0
0 0
0 56
0 0
0 0
0 0
0 0
0 0
0 0
0 0
0 0
0 0
0 0
0 0
0 0
0 0
0 0
0 0
0 0
0 0
0 0
0 0
0 0
0 0
0 0
0 0
0 0
0 0
0 0
0 0
0 0
0 0
0 0
0 0
0 0
0 0
0 0
0 0
0 0
0 0
0 0
0 0
0 0
0 0
0 0
0 0
0 0
0 0
33 0
0 0
0 0
0 0
0 0
0 0
0 0
0 0
0 0
0 0
0 0
0 0
0 0
0 0
0 0
0 0
0 0
0 0
0 0
0 0
0 0
0 0
0 0
0 0
0 0
0 0
0 0
0 0
0 0
0 0
0 0
0 0
0 0
0 0
0 0
0 0
0 0
0 0
0 0
0 0
0 0
0 0
0 0
0 0
0 0
0 0
0 0
0 45
0 0
0 0
35 0
0 0
0 0
0 0
0 0
71 0
0 0
0 0
0 0
0 0
0 0
0 0
0 0
0 0
0 0
0 0
0 0
0 0
0 0
0 0
0 0
0 0
0 0
0 0
0 0
0 0
0 1
0 0
0 0
0 0
0 0
0 0
0 0
0 65
0 0
0 0
0 0
0 0
0 0
0 0
0 0
0 0
0 0
0 0
0 0
0 55
0 0
0 0
0 0
0 0
0 0
0 0
0 0
0 0
0 0
0 0
0 0
0 0
0 0
0 0
0 0
0 0
0 0
0 0
0 0
0 0
0 0
0 0
0 0
0 0
0 0
0 0
0 0
0 0
0 0
0 0
0 0
0 0
0 0
0 0
0 0
0 0
0 0
0 0
0 0
0 0
0 0
0 0
0 0
0 0
0 0
0 0
0 0
0 0
0 0
0 0
0 0
0 0
0 67
0 0
0 0
0 0
0 0
0 0
0 0
0 0
0 0
0 0
0 0
0 0
0 0
0 0
0 0
0 0
0 0
0 0
0 0
0 0
0 0
0 0
0 0
0 0
0 0
0 0
0 0
0 0
0 0
0 0
0 0
0 0
0 8
0 0
0 0
0 0
0 0
0 0
0 0
0 0
0 0
0 0
0 79
0 0
1 0
0 0
0 0
0 0
0 0
0 0
0 0
0 0
0 0
0 0
0 0
0 0
0 0
0 0
0 0
0 0
0 0
0 0
0 0
0 0
0 0
0 0
0 0
0 0
0 0
0 0
0 0
0 0
0 0
0 0
0 0
0 0
0 0
0 0
0 0
0 0
0 0
0 0
0 0
0 0
0 0
0 0
0 0
0 0
0 0
0 0
0 0
0 0
0 0
0 0
0 0
0 0
0 0
0 0
0 0
0 0
0 0
0 0
0 0
0 0
0 0
0 0
0 0
0 0
0 0
0 0
0 0
0 0
0 0
0 0
0 0
0 0
0 0
0 0
0 0
0 0
0 0
0 0
0 0
0 0
0 0
0 0
0 0
0 0
0 0
0 0
0 0
0 0
0 0
0 0
0 0
0 0
0 0
0 0
0 0
0 0
0 0
8 0
0 0
0 0
0 0
0 0
0 0
0 0
0 0
0 0
0 0
0 0
60 0
0 0
0 0
0 0
0 0
0 0
0 0
0 0
0 0
0 0
0 0
0 0
0 0
0 0
0 0
0 0
0 0
0 0
0 72
0 0
0 0
0 0
0 0
0 0
0 0
0 0
0 0
0 0
0 0
0 0
0 0
0 0
0 0
0 0
0 0
0 0
0 0
0 0
0 92
0 64
11 0
0 0
0 0
0 0
0 0
0 0
0 0
0 0
0 0
0 0
0 0
0 0
0 0
0 0
0 0
0 0
0 0
0 0
0 0
0 0
0 0
0 0
0 0
0 0
0 0
0 0
0 0
0 0
2 0
0 0
0 0
0 0
0 0
0 0
0 0
0 0
0 0
0 0
0 0
0 0
0 0
0 0
0 0
0 0
0 0
0 0
0 0
0 38
0 0
0 0
0 0
0 0
0 0
0 0
0 0
0 0
0 0
0 0
0 0
0 0
0 0
0 0
0 0
0 0
0 0
0 0
0 0
0 0
0 0
0 0
53 50
0 0
0 50
0 0
0 0
0 0
0 0
0 0
0 0
0 0
0 0
0 0
0 0
0 0
0 0
0 0
0 0
0 0
0 0
0 0
0 0
0 0
0 0
0 0
0 0
0 0
0 0
0 0
0 0
0 0
0 0
0 0
0 0
0 0
0 0
0 0
0 0
0 0
0 0
0 0
57 0
0 0
0 0
0 0
0 0
0 0
0 2
39 0
0 0
0 0
0 0
0 0
0 0
0 0
0 0
0 0
0 0
13 0
0 0
0 0
0 0
0 0
0 0
0 0
0 0
0 0
0 0
0 0
0 0
0 0
0 0
0 0
0 0
3 0
0 0
0 0
0 0
0 0
0 0
0 0
0 0
0 0
0 0
0 0
0 0
0 0
0 0
0 0
0 0
0 0
0 0
0 0
0 94
0 0
0 0
44 0
1 0
0 0
0 0
0 0
0 0
0 0
0 0
0 0
0 0
0 0
0 0
0 65
47 0
0 0
0 0
0 0
0 0
0 0
0 0
0 0
0 0
0 0
0 0
0 0
0 0
0 0
0 0
0 0
0 0
0 0
0 0
0 0
0 0
160 0
0 0
0 0
0 0
0 0
0 0
0 0
0 0
0 0
0 0
0 0
0 0
0 0
0 0
0 0
0 0
0 0
0 0
0 0
0 0
0 0
0 0
0 0
0 0
0 0
0 0
0 0
0 0
0 0
0 0
42 0
0 0
0 0
0 0
0 0
0 0
0 0
0 0
0 0
0 0
0 0
0 0
0 0
0 38
0 0
0 0
0 0
0 0
0 0
0 0
0 0
0 0
0 0
0 34
0 0
0 0
0 0
0 0
0 0
0 0
0 0
0 0
0 0
0 0
0 0
0 0
0 0
0 0
0 0
0 0
0 0
0 0
0 0
0 0
0 0
0 0
0 0
0 0
0 0
0 0
0 0
0 0
0 0
0 0
0 0
0 0
0 0
0 0
0 0
0 0
0 0
0 0
0 0
0 0
0 0
0 95
0 0
0 0
0 0
0 0
0 0
0 0
0 0
0 0
0 0
0 0
0 0
0 0
0 0
0 0
0 0
0 0
0 0
0 0
0 0
0 0
0 0
0 0
0 0
0 0
0 0
0 0
7 60
0 52
0 0
0 0
0 0
0 0
1 0
0 0
3 0
0 0
0 0
0 0
0 0
0 0
0 0
0 0
0 0
0 0
0 0
0 0
0 0
0 28
0 0
0 0
0 0
0 0
0 0
0 0
0 0
0 0
0 0
0 59
0 0
0 0
0 0
0 0
0 0
0 0
0 0
0 0
0 0
0 0
0 0
0 0
0 0
0 0
0 0
0 96
0 0
0 0
0 0
0 0
0 0
0 0
0 0
0 0
0 0
0 0
0 0
0 0
0 36
0 78
0 0
0 0
0 0
0 0
56 54
0 0
0 0
0 41
0 0
0 0
0 0
0 0
0 0
0 0
0 28
0 0
0 0
0 0
0 0
0 0
0 0
0 0
0 0
0 0
0 0
0 53
0 0
0 32
0 0
0 0
0 0
0 0
52 0
0 0
0 0
38 0
0 0
0 0
0 0
0 0
0 0
0 0
0 0
0 0
35 0
0 0
0 0
0 0
0 0
0 0
0 0
0 0
0 0
0 0
0 0
0 0
67 0
0 0
0 0
0 52
34 0
66 0
0 0
0 75
0 0
0 0
0 0
0 0
36 0
0 0
0 0
0 0
69 0
0 0
8 0
29 0
0 0
84 0
0 0
0 0
0 0
0 0
0 0
0 0
0 0
0 0
0 0
0 0
0 0
0 0
0 0
0 0
0 0
0 0
0 0
0 0
0 0
0 0
0 0
0 0
0 0
0 0
0 0
0 0
0 0
0 0
0 0
0 0
0 0
0 0
0 0
0 0
0 0
0 0
0 0
0 0
0 0
0 0
0 0
0 0
0 0
0 0
0 0
0 0
0 0
0 0
0 0
0 0
0 0
0 0
0 0
0 0
0 0
0 0
0 0
0 0
0 0
0 0
0 0
0 0
0 0
0 0
0 0
0 0
0 0
0 0
0 0
24 0
0 0
0 0
0 0
0 0
0 0
0 0
0 0
0 0
0 0
0 0
0 0
0 0
0 0
0 0
0 0
0 0
0 0
0 0
0 0
0 0
0 0
0 0
0 0
0 0
0 0
0 0
0 0
0 0
0 0
0 0
0 0
0 0
0 0
0 0
0 0
0 0
0 0
0 0
0 0
0 0
0 0
0 0
0 0
0 0
0 0
0 0
0 0
0 0
0 0
0 0
0 0
0 0
0 0
0 0
0 0
0 0
0 0
0 0
0 0
0 0
0 0
0 0
0 0
0 0
0 0
0 0
0 0
0 0
0 0
0 0
0 0
0 0
0 0
0 0
0 0
0 0
0 0
0 0
0 0
0 0
0 0
0 0
0 0
0 0
0 0
0 0
0 0
0 0
0 0
0 0
0 0
0 0
0 0
0 0
0 0
0 0
0 0
0 0
0 0
0 0
0 0
0 0
0 0
0 0
0 0
0 0
0 0
0 0
0 0
0 0
0 0
0 0
0 0
0 0
0 0
0 0
0 0
0 0
0 0
0 0
0 0
0 0
0 0
0 53
0 0
0 0
0 0
0 0
0 0
0 0
0 0
0 0
0 0
0 0
0 0
0 0
0 0
0 0
0 0
0 0
0 0
0 0
0 0
0 0
0 0
0 0
0 0
0 0
0 0
0 0
0 0
0 0
0 0
0 0
0 0
0 34
0 0
0 0
0 0
0 0
0 0
0 0
0 0
0 0
0 0
0 0
0 0
26 0
0 0
0 0
0 0
0 0
0 0
0 0
0 0
0 0
0 0
80 0
0 0
0 0
0 0
0 0
0 0
0 0
0 0
0 0
0 0
0 0
0 0
0 0
0 0
0 0
0 0
0 0
0 0
0 47
0 0
0 0
0 0
0 0
0 0
0 0
0 0
0 0
0 0
0 0
0 0
0 0
0 0
0 0
0 0
0 0
0 0
0 0
0 0
0 0
0 0
0 49
0 0
0 0
0 0
0 0
0 0
0 0
0 0
0 0
0 0
0 0
0 0
0 0
64 0
0 0
0 0
0 0
0 0
0 0
0 0
0 0
0 0
0 0
0 0
0 0
0 0
0 0
0 0
0 0
0 0
0 0
0 0
0 0
0 0
0 0
0 0
0 0
0 0
0 0
0 0
0 0
0 0
0 0
0 0
37 0
0 0
0 0
0 0
0 0
0 0
0 0
0 0
0 0
0 0
0 0
0 0
0 0
0 0
0 0
0 0
0 0
0 0
0 0
0 0
0 0
0 0
0 0
0 0
0 0
0 0
0 0
0 0
0 0
0 0
0 0
0 2
0 0
0 0
46 0
0 0
0 0
0 0
0 0
0 0
0 0
0 0
0 0
0 0
0 0
0 0
0 0
89 0
0 0
0 0
0 0
0 0
0 0
0 0
0 0
0 0
0 0
0 0
0 0
0 0
0 0
0 0
0 0
0 0
0 0
0 0
0 0
0 0
0 0
0 0
0 0
0 0
0 0
0 0
0 0
0 0
0 0
0 0
0 0
0 0
0 0
0 0
0 0
0 0
0 0
0 0
0 0
0 0
0 0
0 0
0 0
0 0
0 0
0 0
0 0
0 0
0 0
0 0
0 0
0 0
0 0
0 0
0 0
0 0
0 0
0 0
0 0
0 0
0 0
0 0
0 0
82 0
0 0
0 0
0 0
0 0
0 0
0 0
0 0
0 0
0 0
0 0
0 119
0 0
0 57
0 0
0 0
0 0
0 0
0 0
0 0
0 0
0 0
0 0
0 12
0 0
0 0
0 0
0 0
0 0
0 0
0 0
0 0
0 0
0 0
0 0
0 0
0 0
0 0
0 0
0 0
0 0
0 90
0 0
0 0
0 0
0 0
0 0
1 0
0 0
0 0
0 0
0 0
0 0
0 0
0 0
0 0
0 0
0 0
0 0
0 0
0 0
0 0
0 0
0 0
0 0
0 0
0 0
0 0
0 0
0 0
0 0
0 0
0 0
0 0
0 0
0 0
0 0
8 0
0 0
0 0
0 0
0 0
0 0
0 0
0 0
0 0
0 0
0 0
0 68
0 0
0 0
0 0
0 0
0 0
0 0
77 0
0 0
0 0
0 0
0 0
0 0
0 0
75 0
0 0
0 0
0 0
0 0
0 0
0 0
0 0
0 0
0 0
0 0
0 0
0 0
0 0
0 0
0 0
0 0
0 0
0 0
0 0
0 0
0 0
0 0
0 0
0 0
0 0
0 0
0 0
0 0
41 0
0 0
0 39
0 0
1 20
0 0
0 0
0 0
0 0
0 0
0 0
0 0
0 0
0 0
1 0
0 0
0 0
0 0
0 0
0 0
0 0
0 0
0 0
0 0
0 0
0 0
0 0
0 0
0 0
0 0
1 0
0 0
2 0
0 0
0 0
0 0
0 0
0 0
1 0
0 0
0 0
1 0
0 0
0 0
0 0
0 0
0 0
0 0
0 0
0 0
0 0
0 0
0 0
1 0
0 0
0 0
0 0
1 0
0 0
0 0
0 0
0 0
0 0
0 0
0 0
0 0
0 0
0 0
0 0
0 0
0 0
0 0
0 0
0 0
0 0
1 0
1 0
0 0
1 0
0 0
0 0
0 0
0 0
0 0
0 0
96 0
0 0
0 0
0 0
0 0
0 0
0 0
0 0
0 0
0 0
0 0
0 0
0 0
0 0
0 0
0 0
0 0
0 0
100 0
0 0
0 0
0 0
0 0
0 0
0 0
0 0
45 0
81 0
0 0
0 0
0 0
0 0
19 0
0 0
0 0
0 38
0 0
0 0
0 0
0 0
0 0
0 0
0 0
0 0
0 0
0 0
0 0
0 32
0 0
0 0
0 0
15 0
0 0
0 0
0 0
0 0
0 0
0 0
0 0
0 0
0 0
0 0
0 0
0 0
0 0
0 0
0 0
0 30
0 0
0 0
0 0
0 0
0 0
0 0
0 0
0 0
0 0
0 0
0 0
0 0
0 0
0 0
0 0
0 0
0 0
0 0
0 0
0 0
0 0
0 0
0 0
0 0
0 0
0 0
0 0
0 0
0 0
0 0
0 0
0 0
0 0
0 0
0 0
0 0
0 0
0 0
0 0
0 0
0 0
0 0
0 0
0 0
48 0
0 0
0 0
0 0
0 0
0 0
0 0
0 0
0 0
0 7
0 0
0 0
0 0
0 0
0 0
0 0
43 0
0 0
0 0
0 0
0 0
0 0
0 0
0 0
0 0
0 0
0 0
0 0
85 0
0 0
0 0
0 0
0 0
0 0
0 0
0 0
0 0
0 0
0 0
0 0
0 0
0 0
0 0
0 0
0 49
0 0
0 0
41 0
0 0
0 0
0 0
0 0
0 0
0 0
0 0
0 0
0 0
0 0
0 0
0 0
0 0
0 0
0 0
0 0
0 0
0 0
0 0
0 0
0 0
0 0
0 0
0 0
0 0
0 0
0 0
0 0
0 0
0 0
0 0
0 0
0 0
0 0
0 0
0 0
0 0
0 0
0 0
0 0
0 0
0 0
0 0
0 0
0 0
0 0
0 0
0 0
0 0
0 69
0 0
0 0
0 0
0 0
0 0
0 0
0 0
0 0
0 0
0 0
0 0
0 0
0 0
0 0
0 0
0 0
0 0
0 0
0 0
0 0
0 0
0 0
0 0
0 0
0 0
0 0
0 0
0 0
0 0
0 0
0 0
0 0
0 0
0 0
0 0
0 0
0 0
0 0
0 0
0 0
0 0
0 0
0 0
0 0
0 0
0 0
0 0
0 0
0 0
0 0
0 0
0 0
0 0
0 0
0 0
0 0
0 0
0 0
0 0
0 0
0 60
0 0
0 0
0 0
0 0
0 0
0 0
0 0
0 0
15 0
0 0
0 0
0 0
0 0
0 0
0 0
0 0
0 0
17 0
0 0
0 0
0 0
0 0
0 0
1 0
0 0
0 0
0 0
0 0
0 0
0 66
0 0
0 77
0 0
0 0
0 0
0 0
0 0
0 0
0 0
0 48
0 97
0 0
0 0
0 0
0 0
0 0
0 0
0 0
0 0
0 0
0 0
0 0
0 0
0 0
0 0
0 0
0 0
0 0
0 0
0 0
0 0
0 109
0 0
0 0
0 0
0 0
0 0
0 0
0 0
0 0
0 0
0 61
0 0
0 0
0 0
0 0
0 0
0 0
0 0
0 0
0 0
0 0
0 0
0 0
0 0
0 0
0 0
0 0
0 0
0 0
0 0
0 0
0 0
0 0
0 0
0 0
0 0
0 0
0 0
0 0
0 0
0 0
0 0
0 0
0 0
0 0
0 0
0 0
0 0
0 0
0 0
0 0
0 0
0 0
0 0
0 0
0 0
0 0
0 0
0 0
0 0
0 0
0 0
0 0
0 0
0 0
0 0
0 0
0 0
0 0
0 0
0 0
0 54
0 0
0 0
0 0
0 0
0 0
0 0
0 0
0 0
0 0
0 0
0 0
0 0
0 0
0 0
0 0
0 0
0 0
0 0
0 0
25 0
0 0
0 0
0 0
0 0
0 0
0 0
0 0
0 0
0 0
0 0
0 0
0 45
0 0
0 0
0 0
0 64
0 0
0 0
0 0
0 0
0 0
0 0
0 0
0 0
0 0
0 0
0 0
0 0
0 0
0 0
0 0
0 0
0 0
0 0
0 0
0 68
0 0
0 0
0 0
0 0
0 0
0 0
0 0
0 0
0 0
0 0
0 0
0 0
0 0
22 0
0 0
0 0
0 0
0 0
0 0
0 0
0 0
0 0
0 0
81 0
0 0
0 0
0 0
0 0
0 0
0 0
0 0
0 0
0 0
0 0
0 0
0 0
0 0
0 0
0 0
0 0
0 0
0 0
0 0
0 0
0 0
0 0
0 0
0 0
0 0
0 0
0 0
0 0
0 0
0 56
0 0
0 0
0 0
0 0
0 0
0 0
0 0
0 0
0 0
0 0
0 0
0 0
0 0
0 0
0 0
0 41
0 82
0 0
0 0
0 0
0 0
0 0
0 0
0 0
0 0
0 0
0 0
0 0
0 0
0 0
59 0
0 0
0 0
0 0
0 0
0 0
0 0
0 50
0 0
0 0
0 0
0 0
0 0
0 0
0 0
0 0
0 0
0 0
0 0
0 0
0 0
0 0
0 0
0 0
0 0
0 0
0 0
0 0
0 0
0 0
0 0
0 0
0 0
0 0
0 0
64 0
0 0
34 0
0 0
0 0
77 0
0 0
0 0
0 0
0 0
0 0
0 0
0 0
35 0
0 0
0 0
0 0
0 0
0 0
0 48
0 0
0 0
0 0
0 0
0 0
0 0
0 0
0 0
0 0
0 0
0 0
0 0
0 0
0 0
0 0
0 0
0 0
0 0
0 0
0 0
0 0
0 0
0 0
0 0
0 0
0 0
0 0
0 0
0 62
0 0
0 0
0 0
0 0
0 0
0 0
0 0
0 0
0 0
0 0
0 0
0 0
0 0
0 0
0 0
0 0
0 0
0 0
0 0
0 0
0 0
0 0
0 0
0 0
0 0
0 0
0 0
0 0
0 0
0 0
0 0
0 0
0 0
0 0
0 0
0 0
0 0
0 0
0 0
0 0
36 0
0 0
0 0
71 0
0 0
0 0
0 0
0 0
0 0
0 0
0 0
0 0
0 0
0 0
0 0
0 0
0 0
0 0
0 0
0 0
0 0
0 77
0 0
0 0
0 0
0 0
0 0
0 0
0 0
0 0
0 0
0 0
0 0
24 0
0 0
0 0
0 0
0 0
93 0
0 0
0 0
0 0
0 0
0 0
0 0
0 0
0 0
0 0
0 0
0 0
0 0
45 0
0 0
0 0
0 0
0 0
0 0
0 0
0 0
0 0
0 0
0 0
0 0
0 0
0 0
0 0
0 0
0 0
0 0
0 0
0 0
0 0
0 0
0 0
0 0
0 44
0 0
0 62
0 0
0 0
0 0
0 0
0 0
0 0
0 0
0 0
0 0
0 0
62 0
0 0
0 0
3 0
0 0
0 25
0 0
0 0
0 0
0 0
0 0
0 0
0 0
0 0
55 0
0 0
0 0
0 0
0 0
0 0
0 0
0 0
0 0
0 0
0 0
0 0
23 0
0 0
0 0
0 0
0 0
0 0
0 0
0 0
0 0
0 0
0 0
0 0
0 0
0 0
0 0
0 0
0 0
0 0
0 0
0 0
0 0
0 0
0 0
0 0
0 0
0 0
0 0
0 0
0 0
0 0
0 0
0 0
0 0
0 0
0 0
0 0
0 0
0 0
0 0
0 0
0 0
0 0
0 0
0 0
0 0
0 0
0 0
0 0
0 0
0 0
0 0
0 0
0 0
0 0
0 0
0 0
0 0
0 0
0 0
0 0
0 0
0 0
0 0
0 0
0 0
0 1
0 0
0 0
0 0
0 0
0 0
0 0
0 0
0 0
0 0
0 0
0 0
0 0
0 0
0 0
0 0
79 0
0 0
0 0
86 0
0 0
0 0
0 0
0 0
0 0
0 0
0 0
58 0
0 0
0 0
0 0
0 0
0 0
0 0
57 0
0 0
50 0
0 0
0 0
0 0
0 0
0 0
0 0
0 0
0 0
0 0
0 0
0 0
0 0
0 0
0 0
0 0
0 0
0 0
0 0
0 0
0 0
0 26
0 0
0 0
0 0
0 0
0 0
0 0
0 0
0 0
0 0
0 0
0 0
0 0
0 0
0 0
0 0
0 0
0 0
0 0
0 0
0 0
0 0
0 0
0 0
0 0
0 0
90 0
0 0
0 0
0 0
0 0
0 50
0 0
0 0
0 0
0 0
0 0
0 0
0 0
0 0
0 0
0 0
0 0
0 0
0 0
0 0
0 0
0 0
0 0
0 0
0 0
0 0
0 0
0 0
0 0
0 0
0 0
0 0
0 0
0 0
0 0
0 0
0 0
0 0
0 0
0 0
0 0
70 0
0 0
0 0
0 0
0 0
0 0
0 0
0 0
87 0
0 0
0 0
0 0
0 0
0 0
0 0
0 0
0 0
0 0
0 0
0 0
0 0
0 0
0 55
0 0
0 0
0 0
0 0
0 0
0 0
0 0
0 0
0 0
0 0
0 0
0 0
0 0
0 0
0 0
0 0
0 0
0 0
0 0
0 0
0 0
0 0
0 0
0 0
0 0
0 0
0 0
0 0
0 0
35 0
0 0
0 0
0 0
0 0
0 0
0 0
0 0
0 0
0 0
0 0
0 0
0 0
0 0
9 0
0 0
0 0
0 0
0 0
0 0
0 0
0 0
0 0
0 0
0 0
0 0
0 0
0 0
0 0
0 0
0 0
0 0
0 0
0 0
0 0
0 12
0 0
0 0
0 0
0 0
0 0
0 0
0 0
0 0
0 0
0 0
0 0
0 0
0 0
0 0
0 0
0 0
0 0
0 0
0 0
0 0
0 0
0 0
0 0
0 0
0 0
0 0
0 0
0 0
0 0
0 0
0 0
0 0
0 0
0 0
0 0
0 0
0 0
0 0
0 0
0 0
0 0
0 0
0 0
0 0
0 0
0 0
0 0
0 0
0 0
0 0
0 0
0 0
0 0
0 0
0 0
34 0
0 0
0 0
0 0
0 0
0 0
0 0
0 0
0 0
0 0
0 0
0 0
0 0
0 0
0 0
0 0
0 0
0 0
0 0
0 0
0 0
32 0
0 0
0 0
0 0
0 0
0 0
0 0
0 0
0 0
0 0
0 0
0 0
0 89
0 0
0 0
0 0
0 0
0 0
0 54
0 0
0 0
0 0
0 0
0 0
0 0
0 0
0 0
0 0
0 0
0 0
0 0
0 0
0 0
0 0
0 0
0 0
0 0
0 0
0 0
0 0
0 0
0 0
0 0
0 0
0 0
0 0
82 0
0 0
0 0
0 0
0 0
0 0
0 0
0 0
0 0
0 0
0 0
0 0
0 0
64 14
0 0
0 0
0 0
0 0
0 0
0 0
0 0
0 0
0 0
0 0
0 1
0 0
0 0
0 0
0 0
0 0
0 0
0 0
0 0
0 0
0 0
0 0
0 0
0 0
0 0
0 0
0 0
0 0
0 89
0 0
0 0
0 0
0 0
0 55
0 0
0 0
0 0
22 0
0 0
0 0
0 0
0 75
0 0
0 0
0 0
0 0
0 0
0 0
0 0
0 36
0 0
0 0
0 0
0 0
0 0
0 0
0 0
70 50
0 0
0 0
0 0
0 0
0 106
0 0
0 0
0 0
0 0
0 0
0 0
0 19
0 0
0 0
0 0
0 0
0 0
0 0
0 0
0 0
0 0
0 0
0 0
0 0
0 0
0 0
0 0
0 0
0 0
0 0
0 0
0 0
0 0
0 0
0 0
0 0
0 0
0 0
0 0
0 0
0 0
0 73
0 0
0 0
55 0
0 0
0 0
0 0
0 0
0 1
0 0
0 0
0 0
0 0
0 0
2 0
0 0
0 0
0 0
0 0
0 0
0 54
0 0
0 0
0 0
0 0
0 0
0 0
0 0
0 0
0 0
0 0
0 0
0 0
0 0
0 0
0 0
0 0
1 0
82 0
0 0
61 0
0 0
0 0
0 0
0 0
0 0
0 0
0 0
0 0
0 0
0 0
78 46
0 0
0 0
0 0
0 0
0 0
0 0
0 0
0 0
0 0
32 0
0 0
0 0
0 0
15 0
0 0
0 0
0 0
0 0
0 0
0 0
0 0
0 0
0 0
0 0
0 0
0 0
0 0
0 0
0 0
0 0
0 0
0 70
0 0
0 0
0 0
0 0
0 0
0 0
0 0
0 0
0 0
0 0
0 0
0 0
0 0
1 0
0 0
0 0
0 0
0 0
0 0
0 0
0 0
0 0
0 0
0 0
0 0
0 0
0 0
0 0
0 0
0 0
0 0
0 0
0 0
0 0
0 0
0 0
0 0
0 0
0 0
0 0
0 0
0 0
0 0
0 0
0 0
0 0
0 0
0 0
0 0
0 0
0 0
0 0
0 0
0 0
0 0
0 0
0 0
15 3
0 0
0 0
0 0
0 0
1 0
0 1
0 0
0 0
0 0
0 0
0 0
27 0
0 0
0 0
0 0
0 0
0 0
0 0
0 0
0 0
60 0
0 0
0 0
0 0
0 0
0 0
0 0
0 0
0 0
0 36
0 0
0 0
0 0
0 0
0 0
0 0
0 0
0 0
0 0
0 0
48 0
0 0
0 0
0 0
0 0
0 0
0 0
0 0
0 0
0 0
0 0
0 0
0 0
0 0
0 0
0 1
0 0
0 98
0 0
0 0
0 0
0 0
0 0
0 0
96 0
0 0
0 0
41 20
0 0
0 0
0 0
0 34
0 34
60 0
0 0
0 0
78 0
0 38
0 0
0 0
0 0
0 0
0 24
0 0
0 0
0 0
0 0
0 25
0 0
0 31
0 1
0 106
0 0
0 0
0 0
0 0
0 0
0 0
0 83
0 0
0 0
0 0
0 0
0 0
67 1
0 0
0 0
32 0
0 0
0 0
0 0
0 0
0 0
0 0
0 0
0 0
0 0
0 0
0 0
0 0
0 0
0 0
0 0
0 0
0 0
0 0
0 0
0 0
0 0
0 0
0 0
0 87
0 0
0 0
0 0
91 0
0 0
0 0
0 0
0 0
0 0
0 0
0 0
0 0
0 0
0 0
0 0
0 0
0 0
0 0
0 0
0 0
0 43
18 0
0 0
0 0
0 0
0 0
0 0
0 0
89 0
0 0
0 21
0 0
0 0
0 0
0 0
0 0
0 0
0 0
0 0
0 0
0 0
0 27
0 0
0 0
0 0
0 0
0 0
0 1
0 0
0 0
0 0
0 21
0 0
0 43
0 0
0 0
0 0
0 0
0 0
0 0
0 0
0 0
0 0
0 0
0 0
0 0
0 0
0 0
0 0
0 0
0 0
0 0
0 0
0 0
0 0
0 0
0 0
0 0
0 0
0 0
0 0
0 0
0 0
0 0
0 0
0 0
0 0
0 0
0 0
0 0
0 0
0 0
0 0
0 25
0 0
0 0
0 0
0 0
0 0
0 0
107 0
0 0
0 0
0 0
0 0
0 0
0 0
0 0
0 0
0 0
0 0
0 28
0 83
0 0
0 0
0 0
0 0
0 0
0 0
0 0
0 0
0 0
0 0
0 0
0 0
0 27
0 0
51 0
0 0
0 0
0 0
0 0
0 0
0 0
0 0
0 0
151 0
0 96
0 0
51 0
0 0
0 0
0 0
0 0
63 0
0 0
0 0
0 0
0 13
0 0
0 0
0 0
0 0
0 0
0 0
0 0
0 0
0 0
0 0
0 0
0 0
0 0
0 0
0 102
0 0
0 0
0 0
0 0
0 0
0 0
0 0
0 0
0 0
0 0
0 0
0 3
0 0
0 2
0 0
0 0
0 0
0 0
0 0
41 0
0 0
0 66
0 0
0 0
0 0
0 0
0 0
0 0
0 0
0 15
0 0
0 0
0 0
0 0
0 30
61 0
0 0
0 0
0 0
0 0
0 0
0 0
0 0
0 1
0 0
0 51
0 0
0 0
0 0
0 0
0 0
0 0
0 0
0 0
0 0
0 0
0 0
0 0
0 0
0 0
0 0
0 0
0 0
0 0
0 0
0 0
0 0
0 0
0 0
0 0
0 0
0 0
0 0
0 0
0 0
0 0
0 0
0 70
0 0
45 0
0 0
0 0
0 0
0 0
0 0
0 0
0 45
0 0
0 0
0 0
0 0
0 0
0 0
0 0
34 0
0 0
0 0
0 0
0 0
0 0
0 0
0 0
0 0
0 0
17 0
0 0
0 0
0 0
0 0
0 0
0 0
0 0
0 0
0 0
0 0
0 0
0 0
0 0
0 0
0 0
0 0
0 0
0 0
0 0
0 0
0 0
0 0
0 0
0 0
0 0
0 0
0 0
0 0
0 0
0 0
0 0
0 0
0 0
0 0
0 0
0 0
0 0
0 0
0 0
0 0
0 0
0 0
0 0
0 0
0 0
0 0
0 0
0 0
0 0
0 0
0 0
0 0
0 0
0 0
0 0
0 0
0 0
0 0
0 0
0 0
0 0
0 0
0 0
0 0
0 0
0 0
0 0
0 0
0 0
0 0
54 0
0 22
0 0
0 0
0 0
0 0
73 0
0 0
0 0
0 0
0 0
0 28
0 0
0 0
0 0
0 0
0 0
0 0
0 0
0 0
0 0
0 0
0 0
0 0
0 0
0 0
0 0
0 0
0 0
0 0
0 0
0 0
0 0
0 0
0 0
0 0
72 0
0 0
0 0
0 0
0 0
0 0
0 0
47 0
0 0
0 0
0 0
0 0
0 0
0 0
0 0
0 0
0 0
0 0
0 0
42 0
0 0
0 0
75 0
0 0
0 0
0 0
0 0
0 0
0 0
0 0
67 31
17 0
0 100
0 0
0 0
0 0
0 0
0 0
0 0
0 6
0 0
0 0
0 0
0 0
0 0
0 0
0 0
59 0
0 0
0 0
0 0
0 35
0 0
0 0
0 0
0 0
0 0
0 0
0 0
0 0
0 0
0 0
0 0
0 0
0 0
0 0
0 0
0 0
0 0
0 0
0 0
0 0
0 0
0 19
0 0
0 0
0 0
0 0
0 0
0 0
0 0
0 0
0 0
0 0
26 0
0 0
0 0
0 0
0 0
28 0
0 0
0 0
0 0
0 0
0 0
0 0
0 0
0 0
0 0
0 0
0 0
0 81
0 0
0 0
0 0
0 48
0 0
0 0
0 0
0 43
0 0
61 0
0 0
0 0
0 0
0 0
0 0
0 0
0 0
0 0
0 0
0 0
0 0
0 0
0 0
0 0
0 0
0 0
0 0
0 0
25 0
0 0
0 0
0 0
0 0
0 0
0 0
0 0
0 0
0 0
0 0
0 0
0 0
0 0
0 0
0 0
0 0
0 0
0 0
0 0
0 0
0 0
0 0
0 0
0 0
0 0
0 0
0 0
1 0
0 0
0 0
0 0
0 0
0 0
44 0
0 0
0 0
0 0
0 0
0 0
0 94
0 0
0 0
0 0
0 0
0 0
0 0
0 0
0 0
0 0
0 0
0 0
0 0
0 0
0 61
0 0
0 0
0 0
0 0
0 0
0 0
0 0
0 0
0 0
0 0
0 0
0 0
0 0
0 0
0 0
0 0
0 0
0 0
0 0
0 0
0 0
0 0
0 0
0 0
0 0
0 0
0 0
0 0
0 0
0 0
0 0
0 0
0 0
0 0
0 0
0 0
0 0
0 0
0 0
0 53
0 0
0 0
59 0
0 0
0 0
0 67
0 0
0 0
0 0
0 0
0 0
0 0
0 0
0 0
0 0
0 0
0 0
0 0
0 0
86 0
0 0
0 0
0 0
0 0
0 0
0 0
0 0
0 0
0 0
0 0
0 0
0 0
0 0
0 0
0 0
0 0
0 0
0 27
0 0
0 0
0 0
0 0
0 0
0 0
0 0
0 0
0 0
0 0
89 0
0 0
0 0
0 0
0 0
0 0
84 0
0 0
0 0
0 0
0 0
0 0
0 0
0 0
0 0
0 0
0 0
0 0
0 0
0 0
0 0
0 0
0 0
49 0
0 0
0 0
0 0
0 0
0 0
0 0
0 0
0 0
0 70
0 0
0 76
0 0
0 0
0 0
0 0
0 0
0 0
0 0
0 0
0 0
0 0
43 0
0 0
0 0
0 0
0 0
0 0
0 0
0 0
0 0
0 0
0 87
0 0
0 0
0 0
0 0
0 0
0 97
0 0
0 0
0 0
0 0
0 0
0 0
0 0
0 0
0 0
0 0
0 0
0 0
0 0
0 0
0 0
0 0
0 0
0 0
0 0
0 0
0 0
0 0
0 0
0 0
0 0
0 0
0 0
33 0
0 0
0 0
0 0
0 0
0 0
0 0
0 0
0 0
0 0
0 0
0 0
0 0
0 0
0 0
0 0
0 0
0 0
0 0
0 0
0 0
0 0
0 0
0 0
0 0
0 0
0 0
0 0
0 0
0 0
0 0
0 0
0 0
0 0
91 0
0 0
0 0
0 0
0 39
0 0
0 0
66 0
0 0
0 0
0 0
0 0
0 0
0 0
0 0
0 0
94 0
0 0
0 0
0 0
0 0
0 0
96 0
0 0
0 0
0 0
0 0
0 0
0 181
0 86
99 0
0 0
0 0
0 0
0 0
0 0
0 0
0 0
0 0
0 0
0 0
0 0
0 0
0 0
0 0
0 0
0 0
0 0
50 0
0 0
84 0
0 0
0 0
0 0
0 0
0 0
0 0
0 0
0 0
89 0
0 0
0 0
0 0
0 0
0 0
0 0
66 0
0 0
0 0
0 0
0 0
0 89
53 0
0 0
0 0
0 0
0 0
0 0
0 0
0 0
0 0
0 0
0 0
0 28
0 0
0 0
0 0
0 0
0 0
0 0
0 0
0 0
0 0
0 0
0 0
0 0
0 0
0 0
0 0
0 0
0 0
0 0
0 0
0 0
0 50
0 0
0 0
0 0
0 0
0 0
0 0
0 0
0 0
0 0
0 0
0 0
0 0
0 0
0 0
0 0
0 0
0 0
0 0
0 0
0 0
0 0
0 0
0 0
0 0
0 0
0 0
0 0
0 0
0 0
0 0
0 0
0 1
0 0
0 0
0 0
0 0
0 0
0 0
0 0
43 0
0 0
0 0
0 69
0 0
0 0
0 0
0 0
0 0
0 0
0 0
0 0
0 0
61 0
0 0
0 0
0 0
0 52
0 0
0 0
0 0
0 0
0 0
0 0
0 0
0 0
0 0
0 0
0 0
0 0
0 0
0 0
0 0
0 0
0 0
0 0
0 62
0 92
0 0
0 0
0 0
0 0
0 0
0 0
0 0
0 0
0 0
0 0
0 0
0 0
0 0
0 0
0 0
0 0
0 0
0 0
0 0
0 0
0 0
0 0
0 0
0 0
0 0
0 0
0 0
0 0
0 0
0 0
0 0
0 0
0 0
0 0
0 0
0 0
0 0
0 0
0 0
85 0
0 0
0 0
0 0
0 0
0 0
0 0
0 0
0 0
0 0
0 0
0 0
0 0
0 55
0 0
0 0
0 0
0 0
0 0
0 0
0 0
0 0
0 0
0 0
0 0
0 0
0 0
0 0
0 0
0 0
0 0
0 0
0 0
0 0
0 0
0 0
0 0
0 0
0 0
0 0
0 0
0 0
0 0
0 0
0 46
0 0
0 0
0 0
0 0
0 0
0 0
0 0
0 62
0 0
0 0
0 0
0 0
76 0
0 0
0 0
21 0
0 0
0 0
0 0
0 0
0 0
0 0
0 0
0 0
0 0
46 0
0 0
0 0
0 0
0 0
0 0
0 0
41 0
0 0
0 0
0 0
0 0
38 0
0 0
0 0
0 0
0 0
0 0
0 0
0 84
0 0
0 65
0 0
0 0
0 0
0 86
0 0
3 0
0 0
0 0
0 15
0 0
0 0
0 0
0 0
0 0
0 0
0 0
0 0
0 0
0 0
0 0
0 0
0 0
24 0
0 0
0 0
0 0
0 0
0 85
0 0
0 0
0 0
0 0
41 0
0 0
0 96
0 0
0 0
0 0
0 0
0 0
0 0
0 0
0 0
0 0
0 0
69 58
0 0
0 0
0 0
0 0
0 0
0 0
0 0
0 0
0 0
0 0
0 0
0 0
0 0
22 0
0 0
0 0
0 0
0 0
0 0
0 0
0 0
0 0
0 75
9 0
21 0
17 0
0 0
0 0
0 0
0 0
0 0
0 0
0 0
0 0
0 0
0 0
0 0
0 0
0 0
0 16
0 0
0 0
0 0
0 0
0 0
0 0
0 0
0 0
0 0
0 0
0 0
0 0
0 0
0 0
0 0
0 0
0 0
0 0
0 0
0 0
0 0
0 0
0 0
0 0
0 0
0 0
0 0
0 0
0 0
0 0
0 0
0 41
0 0
0 0
0 0
0 0
0 0
0 0
0 0
0 0
0 0
0 0
0 0
0 0
0 0
0 0
0 0
0 0
0 0
0 0
0 0
0 0
0 0
0 0
0 0
0 0
0 0
0 0
0 0
0 0
0 0
0 0
0 0
0 0
0 0
0 0
0 0
0 0
0 0
0 0
0 0
0 0
0 0
0 0
0 0
0 0
0 119
0 0
0 0
0 0
0 0
0 0
0 0
0 0
0 0
0 0
0 0
0 0
0 0
0 0
0 0
0 0
0 0
0 0
0 0
0 0
0 0
0 0
2 0
0 0
0 0
0 0
0 50
0 0
0 51
0 0
0 0
0 0
0 0
0 0
0 0
0 0
0 0
0 0
0 0
0 0
0 0
0 0
0 0
0 0
0 0
68 0
0 0
0 0
0 0
0 0
0 0
0 0
0 0
0 35
0 0
0 0
0 0
0 0
0 0
0 84
0 0
0 35
0 0
0 0
0 0
0 0
0 0
0 0
0 0
0 23
0 0
0 0
0 0
0 0
0 0
0 0
52 0
0 74
0 0
0 0
0 0
78 0
0 0
41 0
0 0
0 0
0 0
0 0
0 0
0 0
0 0
0 0
0 0
0 0
0 0
0 0
0 0
0 0
0 0
0 0
0 0
0 0
0 0
0 0
0 0
0 0
0 0
0 0
0 0
0 0
0 0
0 0
0 0
0 0
0 0
0 0
0 0
0 0
0 0
0 0
0 0
0 0
0 0
0 0
0 0
0 0
0 0
0 0
0 0
0 0
0 0
0 0
0 0
0 0
0 0
0 0
0 0
0 0
0 0
0 0
0 0
0 0
0 0
0 0
0 0
0 0
0 0
0 0
0 0
0 0
0 0
0 0
0 0
0 0
0 0
0 0
13 0
0 44
0 0
0 0
0 0
0 0
0 0
0 0
0 0
0 0
0 0
0 0
0 0
0 0
0 0
0 0
0 0
0 0
0 0
0 0
0 0
0 0
0 0
0 0
0 0
0 0
0 0
0 0
0 0
0 0
0 0
0 0
0 0
0 0
0 0
0 0
0 0
0 0
0 0
0 0
0 0
0 0
0 0
38 0
0 0
0 0
0 0
0 0
0 0
0 0
0 0
0 0
0 0
0 0
0 0
0 0
0 0
0 0
0 0
0 0
0 0
0 0
0 0
0 0
0 0
0 0
0 0
0 0
0 0
0 0
39 0
0 0
0 0
0 0
0 0
0 0
0 0
0 0
0 0
0 0
0 0
0 0
0 95
0 0
0 0
0 0
0 0
0 0
0 0
0 0
0 0
0 0
0 0
0 0
0 41
0 0
0 0
0 0
0 0
22 0
0 0
0 0
0 0
0 0
0 0
0 0
0 0
0 46
0 0
0 0
0 0
0 0
0 0
0 0
0 0
0 0
0 0
0 0
0 0
0 33
0 0
0 0
0 0
0 0
0 0
0 0
57 0
0 0
0 0
0 0
0 0
0 0
0 0
0 0
0 0
0 0
0 0
0 0
0 0
0 0
0 0
0 0
0 0
0 0
0 0
0 0
0 0
27 0
0 0
0 0
0 0
0 0
0 0
0 0
0 0
0 0
0 0
0 0
0 0
0 0
0 0
0 0
0 0
0 0
0 92
0 0
0 0
53 0
0 0
0 0
0 0
0 0
0 0
0 0
0 0
0 0
0 0
0 0
0 0
0 75
0 0
0 0
0 0
0 0
0 0
0 0
0 0
0 0
0 0
0 0
0 0
0 0
0 0
0 0
0 0
0 0
0 0
0 0
0 0
0 0
0 0
0 0
0 0
0 82
0 2
0 0
0 0
15 0
0 0
0 0
0 0
0 0
0 0
0 0
53 0
0 0
0 0
0 0
0 0
0 0
0 0
0 0
0 0
0 0
0 0
0 0
0 0
0 0
0 0
0 0
0 0
0 0
0 0
76 0
0 0
0 0
86 0
0 0
0 0
0 0
0 0
0 0
0 0
0 0
0 0
0 0
0 0
0 0
0 78
0 0
0 0
0 0
0 0
0 0
0 0
0 0
0 0
0 0
0 0
0 0
0 0
0 0
0 0
0 24
0 0
0 0
0 0
0 0
0 0
0 0
0 0
0 0
0 0
0 0
0 0
0 0
0 0
0 0
0 0
0 0
0 0
0 0
0 0
0 0
0 0
0 0
0 0
0 0
0 0
0 0
0 0
0 0
0 0
0 0
0 0
0 0
0 0
0 0
0 0
0 0
0 0
0 0
40 0
3 0
0 0
0 0
0 0
0 0
0 0
0 0
0 0
0 0
0 0
0 0
0 0
0 0
0 0
94 0
0 0
0 0
0 0
0 0
0 0
0 0
0 0
0 0
0 0
0 0
0 0
0 0
0 0
0 0
0 0
0 0
0 39
0 0
0 0
0 0
0 0
0 0
0 0
0 0
0 0
0 0
0 0
0 0
0 0
0 93
0 77
0 0
0 0
0 0
0 0
0 0
86 0
0 0
0 0
0 0
0 0
0 0
0 0
0 0
0 0
74 0
0 0
0 0
0 0
0 0
0 0
0 0
0 0
0 0
0 0
0 0
0 0
0 0
0 0
0 0
0 0
0 0
44 0
0 0
0 0
0 5
0 0
0 0
0 0
0 0
0 0
0 0
0 0
0 0
0 0
0 0
0 0
0 0
0 0
0 0
0 0
0 0
0 0
0 0
0 0
0 0
0 0
0 0
0 0
0 0
0 0
0 0
0 0
0 0
0 0
0 0
0 0
0 0
0 0
0 0
0 0
0 0
0 0
0 0
0 0
0 0
0 0
0 0
0 0
0 0
0 0
0 0
0 0
0 0
0 0
0 0
0 0
0 0
0 0
0 0
0 0
0 1
0 0
0 0
0 0
0 0
0 0
0 0
0 0
0 0
0 0
0 0
0 0
0 0
0 0
0 0
0 0
0 25
0 0
0 0
0 0
0 0
0 0
0 0
0 0
0 0
0 0
0 0
0 0
0 0
0 0
0 0
0 0
0 0
0 0
0 0
0 0
0 0
0 0
0 0
0 0
0 0
0 0
0 0
0 0
0 0
0 0
0 0
0 0
0 0
0 0
0 0
0 0
0 0
0 0
0 0
0 0
0 0
0 0
0 0
0 0
0 0
0 0
0 0
0 0
0 0
0 0
0 0
0 0
0 0
0 0
0 0
0 0
0 0
0 0
0 33
0 0
0 0
0 0
0 0
0 0
0 0
0 0
0 0
19 0
0 0
0 0
0 0
0 0
0 83
0 0
0 0
0 0
85 0
0 0
0 0
0 0
0 0
0 0
0 0
0 0
0 0
0 0
0 0
0 0
0 0
0 0
0 0
0 0
0 0
0 0
0 0
0 0
0 0
0 0
0 0
0 0
0 0
0 0
0 0
0 0
0 0
0 0
0 0
0 0
0 0
0 0
0 0
0 0
0 0
0 0
0 0
0 0
0 0
0 0
0 0
0 0
0 0
0 0
0 0
0 0
0 0
0 28
0 0
0 0
0 0
0 0
0 0
0 0
0 0
93 0
0 0
0 0
0 0
0 0
0 0
0 0
0 0
0 0
0 0
0 0
0 0
0 0
0 0
0 0
0 0
0 0
0 0
0 0
0 0
0 0
0 0
0 0
0 0
0 0
0 0
0 0
0 0
0 0
0 0
0 0
0 0
0 0
0 0
0 0
0 0
0 0
0 0
0 0
0 0
0 0
0 0
0 0
0 0
0 0
0 0
0 0
0 0
0 0
0 0
0 0
0 0
0 0
0 0
0 0
0 0
0 0
0 0
0 0
0 0
0 0
0 0
0 0
0 0
0 0
0 0
0 0
0 23
0 0
0 0
0 0
0 0
0 0
0 0
0 0
0 0
0 0
0 0
0 0
0 0
0 0
0 0
0 35
0 0
0 0
0 0
0 0
0 0
0 0
0 0
0 0
0 0
0 0
0 0
0 0
0 0
0 0
0 0
0 0
0 0
0 0
0 0
0 0
0 0
0 0
0 0
0 0
0 0
0 0
0 0
0 0
0 25
0 0
0 0
0 0
0 0
0 0
0 0
0 0
0 0
0 0
0 0
0 0
0 0
0 0
0 0
0 0
0 0
0 0
0 0
60 0
0 0
0 0
0 0
0 0
0 0
0 0
0 59
0 75
0 0
0 0
0 0
0 0
0 0
0 0
0 0
0 0
0 0
0 0
0 0
0 0
0 0
0 0
0 0
0 34
0 0
0 0
0 0
0 0
0 0
0 0
0 0
0 0
0 1
0 0
0 0
0 62
0 0
0 0
0 0
0 0
0 0
0 0
0 0
0 0
0 0
0 0
0 0
0 0
0 0
0 0
0 0
0 0
0 0
0 0
0 0
0 0
0 0
0 0
0 0
0 0
0 0
0 0
0 0
0 0
0 0
0 0
0 0
0 0
0 0
82 0
0 0
0 0
0 0
0 0
0 0
0 0
0 0
0 0
0 0
0 0
0 0
0 0
0 0
0 0
0 0
0 0
0 0
0 0
0 0
0 0
0 0
0 0
0 0
0 0
0 0
0 0
0 0
0 0
0 0
0 0
0 0
0 0
0 0
0 0
0 0
0 0
0 0
0 0
0 170
0 0
0 0
0 0
0 0
0 0
0 0
0 0
0 0
0 0
0 0
0 0
79 0
0 0
0 0
0 0
0 61
0 0
0 0
0 0
0 0
0 0
0 0
0 0
0 0
0 0
47 0
0 0
0 0
0 0
0 0
0 0
0 0
0 0
0 0
0 0
0 0
0 0
0 0
0 0
0 0
57 0
0 0
0 0
0 0
0 0
0 0
0 0
0 0
0 0
0 0
0 0
0 0
0 0
0 0
0 0
0 0
0 0
0 0
0 0
0 0
0 0
0 0
54 0
23 0
0 0
0 0
0 0
0 0
0 0
0 0
0 0
0 0
0 0
0 0
0 0
0 0
0 0
0 0
0 0
0 0
0 0
0 0
0 0
0 0
0 0
0 0
0 0
0 0
0 0
0 0
0 0
0 0
0 0
0 0
0 0
0 0
0 0
0 0
32 0
0 0
0 0
0 0
1 0
0 0
0 0
0 0
0 0
0 0
0 0
0 0
0 0
0 0
0 0
0 0
0 0
0 0
42 0
0 0
0 0
0 0
0 0
0 0
0 0
0 0
0 0
0 0
0 0
0 0
0 0
62 0
0 0
0 0
0 0
0 0
0 0
0 0
0 0
0 0
0 0
0 0
0 0
0 0
0 0
80 0
42 0
0 0
0 0
0 0
0 0
0 0
0 0
0 0
0 0
0 0
0 0
0 0
0 0
0 0
0 0
0 0
0 0
0 0
0 0
0 0
0 0
0 60
0 0
0 0
0 60
0 0
0 0
0 0
0 0
0 0
0 0
0 0
0 0
0 0
0 0
0 0
0 0
0 0
0 24
1 0
0 0
0 0
0 0
0 0
0 0
0 0
0 0
0 0
0 0
0 0
0 0
0 0
0 0
0 0
0 0
0 0
0 0
0 0
0 0
1 0
0 0
1 0
0 0
0 0
1 0
0 0
0 0
0 0
73 0
0 0
0 0
1 0
33 0
0 0
0 0
0 0
0 0
0 0
0 0
0 0
0 0
0 0
0 0
0 0
0 0
1 0
14 0
0 0
69 0
0 0
0 0
0 0
0 0
0 0
0 0
0 0
0 0
0 0
0 0
0 0
0 0
0 0
0 0
0 0
0 0
0 0
0 0
0 0
0 0
0 0
0 0
0 0
0 0
0 0
120 0
0 0
0 0
0 0
0 0
0 0
0 0
0 0
0 0
0 0
0 0
0 0
0 0
0 0
0 0
0 0
0 0
0 0
0 0
0 0
0 0
0 0
0 0
0 0
0 0
0 0
0 0
0 0
0 58
0 0
0 0
0 0
0 0
0 0
0 0
0 0
96 0
0 0
0 0
0 0
0 0
0 0
0 0
0 0
0 0
0 0
0 0
0 0
0 0
1 0
0 0
0 0
0 0
0 0
0 0
0 0
0 0
0 0
44 0
1 0
0 0
0 0
0 88
0 0
0 0
0 0
0 0
0 0
0 0
0 0
0 0
0 89
0 0
0 0
0 0
0 0
0 0
0 0
0 0
0 0
0 0
0 0
0 0
0 0
0 0
0 0
0 0
0 0
92 0
0 0
0 0
0 0
0 0
0 0
0 0
0 0
0 0
0 0
0 0
0 0
0 0
0 0
0 0
0 0
0 0
0 0
0 0
0 0
0 0
0 0
0 0
0 0
0 0
0 0
0 0
0 0
0 0
0 0
0 0
0 0
0 0
0 0
0 0
0 0
0 0
0 0
0 0
0 0
0 0
28 0
0 0
0 0
35 0
0 0
0 0
0 0
43 0
0 0
0 0
0 0
0 0
87 0
0 0
0 0
0 0
0 0
0 0
0 0
0 0
0 0
0 0
0 0
0 0
0 0
75 0
0 0
0 0
0 0
0 0
0 0
0 0
0 0
0 0
0 0
0 0
38 0
0 0
0 0
0 0
0 0
0 0
0 0
0 0
0 0
0 0
26 0
0 0
0 0
0 0
0 0
0 0
92 0
0 0
0 0
0 0
0 0
0 0
0 0
0 0
0 0
0 0
0 0
0 0
0 0
0 0
0 0
0 0
0 0
0 0
0 0
0 0
0 0
0 0
0 0
0 0
0 0
0 0
0 0
0 0
0 0
0 0
0 0
0 0
0 0
0 0
0 0
0 0
0 0
45 0
0 0
0 0
0 0
0 0
0 0
0 0
0 0
0 0
0 0
0 0
0 0
0 0
0 0
0 0
0 0
0 0
0 0
0 0
0 36
0 0
0 0
0 0
0 0
0 0
0 0
0 0
0 0
0 0
0 0
0 0
0 0
0 0
54 0
0 0
0 0
0 0
0 0
0 0
0 0
0 0
0 0
0 53
0 0
0 0
0 0
0 0
0 0
0 0
0 0
0 0
0 0
0 0
0 0
0 0
0 0
0 0
0 0
0 0
0 0
0 0
111 0
0 0
0 0
0 0
0 0
0 0
0 0
0 0
97 0
0 0
0 0
0 0
6 0
0 0
0 0
0 0
0 0
0 0
0 0
0 0
0 0
0 0
0 0
0 0
0 0
0 0
0 0
0 0
0 73
0 0
0 0
0 0
0 0
0 0
0 0
0 0
0 0
0 0
0 0
0 0
0 78
0 0
0 0
0 0
0 0
0 0
0 0
0 0
0 87
0 0
0 0
0 0
0 0
0 0
0 0
0 0
0 83
58 0
0 0
0 0
0 0
0 0
0 49
0 0
0 0
0 0
0 0
0 0
0 0
0 0
0 0
0 0
0 0
0 0
0 0
0 0
0 0
0 0
0 0
0 0
0 0
0 0
0 0
0 0
0 0
0 0
0 0
0 0
0 0
0 0
0 22
0 0
0 0
0 0
0 0
0 0
0 0
0 0
0 0
0 0
0 0
0 0
0 0
0 0
0 0
0 0
0 0
0 0
0 0
0 0
0 0
0 0
0 0
0 0
0 0
0 0
0 0
0 0
55 0
0 0
0 0
0 0
0 0
0 0
0 0
0 0
81 0
0 0
0 0
0 0
0 0
0 0
0 0
0 0
0 0
0 0
0 0
0 50
0 36
0 0
0 0
0 0
0 0
0 0
0 0
0 0
0 0
0 0
0 0
0 0
0 0
0 0
0 0
0 0
0 0
0 0
0 0
0 0
0 0
0 0
0 0
0 0
0 0
0 38
0 0
0 0
0 0
0 0
0 0
0 50
0 0
0 0
0 0
0 0
0 0
0 0
0 0
0 0
0 0
0 0
0 0
0 51
0 0
0 0
0 0
0 0
0 0
0 0
0 0
0 0
0 0
0 0
0 0
0 0
0 0
0 0
0 0
0 0
0 0
0 60
0 29
0 0
0 0
0 0
0 81
0 0
0 0
0 0
0 0
0 0
0 0
0 0
0 0
0 0
0 0
0 0
0 0
0 0
0 0
0 0
0 0
0 0
73 0
0 0
0 0
0 0
0 0
0 0
0 0
0 0
0 0
0 0
0 0
0 0
0 0
0 0
0 0
0 0
0 0
0 0
0 0
0 0
0 0
0 0
0 82
0 0
0 0
0 0
0 0
0 0
0 24
0 0
0 34
0 0
0 0
0 0
0 0
0 0
0 23
0 0
0 0
0 0
0 0
0 0
0 0
0 0
0 0
0 0
0 0
0 0
0 0
0 0
0 0
0 0
0 87
0 0
0 0
0 0
0 0
0 0
0 0
0 0
0 0
0 0
0 0
0 0
0 0
0 0
15 0
0 0
0 0
0 0
0 0
0 0
0 0
0 0
0 0
0 0
0 0
0 0
0 0
0 0
0 0
0 0
0 0
0 0
0 0
0 0
0 0
0 0
0 0
0 0
0 0
1 0
0 0
0 0
0 0
0 0
0 0
0 0
0 0
0 0
0 0
0 0
0 0
0 0
0 0
0 0
0 0
0 0
0 0
0 0
0 0
0 0
0 0
0 0
0 0
0 0
0 0
0 0
0 36
0 0
0 0
0 0
0 0
0 0
0 0
0 31
0 0
0 0
0 0
0 0
0 0
0 0
0 0
0 0
0 0
68 0
0 0
0 0
0 0
0 0
0 0
0 0
0 0
0 0
0 0
0 0
0 0
0 0
0 47
0 0
0 0
0 0
0 0
33 0
0 0
0 0
0 0
0 0
0 0
0 0
0 0
0 0
0 0
0 0
0 0
0 0
0 0
0 0
0 0
0 0
0 0
0 0
0 0
0 0
0 0
0 0
0 0
0 0
0 0
0 0
0 0
0 0
0 0
95 0
0 0
0 0
0 0
0 0
0 0
0 0
0 0
0 0
0 0
80 0
0 0
0 0
0 0
0 0
0 0
0 0
0 0
0 0
0 0
0 0
0 4
0 0
0 0
0 0
0 0
0 0
0 0
0 0
0 0
0 0
0 0
0 0
0 0
0 0
0 0
0 50
0 0
0 0
0 0
0 0
0 0
0 0
0 0
0 84
0 0
0 0
0 0
0 0
0 0
0 0
0 0
0 0
0 0
0 0
0 0
0 0
0 0
0 0
0 0
0 0
0 0
0 0
47 0
0 0
0 0
0 0
42 0
0 0
0 0
0 0
0 0
0 0
0 0
0 0
0 0
0 0
0 0
0 0
0 0
0 0
0 0
0 0
0 0
0 0
0 0
0 0
0 0
0 0
0 0
0 0
0 0
0 0
0 0
0 0
0 0
1 1
0 0
0 0
0 0
0 0
0 0
0 0
0 0
0 0
0 0
0 0
0 0
0 0
0 0
0 0
0 0
0 0
0 0
0 0
0 0
0 0
0 0
0 40
0 0
0 0
0 0
0 0
0 0
0 0
0 0
0 0
0 0
0 0
0 0
0 0
0 0
0 88
0 0
0 0
0 0
0 0
0 0
0 0
0 0
0 0
0 0
0 0
0 0
0 0
0 0
0 0
0 0
0 0
0 0
0 0
0 0
0 0
0 0
0 0
0 0
0 0
0 0
0 0
0 0
0 0
0 0
0 55
0 0
0 0
0 0
0 0
0 43
0 0
0 0
0 0
0 0
0 0
0 0
0 0
0 0
0 0
0 0
0 0
0 0
0 0
0 0
0 0
0 0
0 0
0 0
0 0
41 0
0 0
0 0
0 0
0 0
0 0
0 0
0 0
0 0
0 0
0 0
0 0
0 0
0 0
0 0
0 0
0 0
0 0
0 0
0 0
0 0
0 0
0 0
0 0
0 0
24 0
0 0
0 0
0 0
0 0
0 0
0 0
0 0
0 0
0 0
0 0
0 15
0 0
0 0
0 0
0 0
0 0
0 0
0 0
0 0
0 0
0 0
0 0
0 0
71 0
0 0
0 0
0 0
0 0
0 0
0 0
0 0
0 0
0 0
0 0
0 0
89 0
0 0
0 0
0 0
0 17
0 0
0 0
0 0
0 0
5 0
0 0
0 0
0 0
0 0
0 0
0 0
0 0
0 0
0 0
0 0
85 0
0 0
0 0
0 0
0 0
0 0
0 0
0 0
0 0
0 0
0 0
2 0
0 0
0 0
0 0
0 0
0 0
0 0
0 0
0 0
0 0
0 0
0 0
0 0
0 0
0 40
0 0
0 0
0 0
0 0
0 0
0 0
0 0
0 0
0 0
13 0
0 0
0 0
0 0
0 0
0 0
0 0
0 0
0 0
0 0
0 27
0 0
0 0
4 0
0 0
0 0
0 0
0 0
0 0
0 0
0 0
0 0
0 0
0 0
0 0
0 0
0 0
0 0
0 0
0 0
0 0
0 0
0 0
0 0
0 0
0 0
0 0
0 0
0 77
0 58
0 0
0 0
0 0
0 0
0 0
0 0
0 0
0 0
0 0
0 0
0 0
0 0
0 0
0 0
0 0
0 0
0 0
0 0
0 0
0 0
0 0
0 0
0 0
0 0
0 33
0 0
0 0
0 0
0 0
0 0
0 0
0 0
0 0
0 0
0 0
0 0
0 0
0 0
0 0
0 0
0 0
0 0
0 0
0 0
0 0
0 0
0 0
0 93
0 0
0 0
0 0
0 0
0 0
0 0
0 0
0 0
0 0
0 0
0 0
0 0
0 0
42 0
0 0
0 0
0 0
0 0
0 0
0 0
0 0
0 0
0 0
0 0
0 0
0 0
0 0
0 0
0 0
0 0
0 0
0 0
0 0
0 0
0 0
0 0
0 0
0 0
0 0
0 0
0 0
0 0
0 0
0 0
0 0
0 0
0 0
0 0
0 0
0 0
0 0
0 0
0 0
0 0
0 0
50 0
0 0
0 0
0 0
0 0
0 0
0 0
0 0
0 0
0 68
0 0
0 0
0 0
0 0
0 0
0 0
0 0
34 0
0 0
0 0
0 0
0 29
0 0
0 0
0 0
0 0
0 0
0 0
0 0
0 0
0 0
0 0
0 0
0 0
0 0
0 0
0 0
0 0
0 0
0 0
0 0
0 0
0 0
0 0
0 0
0 0
0 0
0 0
0 0
0 0
0 0
0 0
0 0
0 0
0 0
0 29
0 0
0 0
0 0
0 0
0 0
0 0
0 16
0 0
0 0
0 0
0 0
0 0
0 0
0 0
0 0
0 0
0 0
0 0
0 0
0 0
0 0
0 0
0 0
0 1
0 0
0 0
0 0
0 0
0 0
0 0
0 0
0 0
0 0
0 0
0 0
52 0
0 0
0 0
0 0
0 0
0 0
0 0
0 0
0 0
0 0
0 0
0 0
0 0
0 0
0 0
0 0
0 0
0 0
0 0
0 0
0 0
0 0
0 0
0 0
0 0
0 0
0 0
0 0
0 0
0 0
0 0
0 0
0 0
0 0
0 0
0 0
0 0
0 0
0 0
0 0
0 0
0 0
0 0
0 0
0 0
0 0
0 0
0 0
0 0
0 0
0 0
0 57
0 0
0 0
0 0
0 0
0 0
0 0
0 0
0 0
0 0
0 0
0 0
0 0
0 0
0 0
0 0
0 44
0 0
0 0
0 0
0 0
0 0
0 0
0 0
0 0
0 0
0 0
0 0
0 0
0 0
0 0
0 0
0 0
0 48
0 0
0 0
0 0
0 0
32 0
0 0
0 0
0 0
0 0
0 0
0 0
0 0
0 0
0 0
0 0
0 0
0 0
0 0
0 0
0 0
0 0
0 0
0 0
0 0
0 0
0 0
0 0
0 0
0 0
0 0
0 0
0 15
0 0
0 0
0 0
0 0
0 29
0 0
0 0
0 0
0 0
0 0
0 0
0 0
0 0
0 0
0 0
0 0
0 0
0 0
0 0
0 0
0 0
0 0
0 0
0 0
0 0
0 0
0 0
0 0
0 0
0 0
0 0
0 0
0 0
0 0
0 0
0 0
0 0
0 0
0 0
0 0
0 0
0 0
0 0
0 0
0 0
92 0
0 0
0 0
0 0
0 0
0 0
0 0
0 0
0 0
0 0
51 0
0 0
0 0
46 0
0 0
0 0
0 0
0 0
0 0
0 0
0 0
0 0
0 0
0 0
0 0
0 0
0 0
0 0
0 0
0 0
0 0
0 0
0 0
0 0
0 0
0 0
0 0
0 0
0 0
0 0
0 43
0 0
0 0
0 0
0 0
0 0
0 0
0 0
0 0
0 0
0 0
0 0
0 0
0 0
0 0
0 0
0 0
33 0
0 0
0 0
0 95
0 0
0 0
0 0
0 0
0 0
0 37
0 0
0 0
80 0
0 0
0 0
0 0
0 0
0 0
0 0
0 0
0 0
0 0
0 0
0 0
0 0
0 0
0 0
31 0
0 0
0 0
0 0
0 0
0 0
0 0
0 0
0 0
0 27
0 0
0 0
0 0
0 0
0 0
0 0
0 0
0 0
0 0
0 0
0 0
0 65
0 0
0 0
0 0
0 0
0 0
0 0
0 0
0 0
0 0
0 0
0 0
0 0
0 0
0 0
0 0
0 0
0 0
0 0
0 0
0 0
0 0
0 0
0 0
0 0
0 0
0 0
0 0
0 0
0 0
0 0
0 0
0 0
0 0
0 0
0 0
0 0
0 0
0 0
0 0
0 0
0 0
0 0
0 0
0 0
0 0
0 0
0 0
0 0
0 0
0 0
0 0
0 0
0 0
0 0
0 0
0 0
0 0
0 0
0 0
0 75
0 0
0 0
0 0
0 0
0 0
0 0
0 0
0 0
0 0
0 0
0 0
0 0
45 0
0 0
0 0
0 0
24 0
0 0
0 0
0 0
0 0
0 0
0 0
0 0
0 0
0 0
0 0
0 0
0 0
0 0
0 0
0 0
0 0
0 0
16 0
0 0
0 0
0 0
0 0
0 0
0 0
0 0
0 0
0 0
0 0
0 0
0 0
0 0
0 0
0 0
0 0
0 0
0 0
0 0
0 0
0 0
0 0
0 0
0 0
0 0
0 0
0 0
0 0
0 0
0 0
0 0
0 0
0 0
0 0
0 0
0 0
0 0
0 0
0 0
0 0
0 0
0 0
0 0
0 0
0 0
0 0
0 0
0 0
69 62
8 0
0 0
0 0
0 0
0 0
0 0
0 0
0 0
0 0
1 0
0 0
0 0
0 0
0 0
0 0
0 0
0 0
0 0
31 0
18 0
0 0
0 0
0 0
0 0
0 0
0 0
0 0
0 0
0 0
0 0
0 0
0 0
0 0
0 0
0 0
0 0
0 0
0 0
0 0
0 0
0 0
0 0
0 0
0 0
0 0
0 0
0 0
0 0
0 0
0 0
0 0
0 0
0 0
0 0
0 0
0 0
0 0
0 0
0 0
0 0
0 0
51 0
0 0
0 0
0 0
0 0
0 0
0 0
0 0
0 0
0 0
0 0
0 0
0 0
0 0
0 0
0 0
0 0
0 0
0 0
0 0
0 0
0 0
0 0
0 0
0 0
0 0
0 0
0 0
0 0
0 0
0 0
0 0
0 0
0 0
0 62
0 0
0 0
0 51
0 0
0 0
0 0
0 0
0 0
0 0
0 0
0 0
0 0
0 0
0 0
0 0
0 0
0 0
0 0
0 0
0 0
0 5
0 0
0 0
0 0
0 0
0 0
0 0
0 0
0 0
0 0
0 0
0 0
0 0
0 0
0 0
0 0
0 0
0 0
0 0
0 0
0 0
0 0
0 0
0 0
0 0
0 0
0 0
0 0
0 0
0 0
0 0
0 46
0 0
0 0
0 0
0 0
0 0
0 0
0 0
91 0
0 0
0 0
0 0
0 0
0 0
0 0
0 0
0 0
0 0
0 0
20 0
0 0
0 0
0 0
0 0
0 0
0 0
0 0
15 0
0 0
0 0
93 0
0 0
74 0
0 0
0 0
0 0
0 0
0 0
0 0
0 0
0 0
0 0
0 0
0 0
0 0
0 0
0 0
0 47
0 0
0 0
0 0
0 0
0 0
0 0
0 0
0 0
0 0
0 0
0 0
0 0
0 0
0 76
0 0
0 0
0 0
0 0
0 0
0 0
0 0
0 0
0 0
0 0
0 0
54 0
0 0
0 0
0 0
0 1
0 0
0 0
0 0
0 0
0 0
0 0
0 0
0 0
0 1
0 0
0 0
0 0
0 0
0 0
89 0
0 0
0 0
0 0
0 0
0 0
0 0
78 62
0 0
0 0
0 0
0 0
0 0
0 0
0 0
0 0
0 0
0 0
46 0
0 0
0 0
0 0
0 56
0 63
0 0
0 0
0 19
0 0
0 0
0 0
0 0
0 0
0 0
0 0
0 0
0 0
0 0
0 0
0 0
0 0
0 0
0 0
0 0
0 0
0 0
0 0
0 0
0 0
0 0
0 0
0 0
0 0
0 0
0 0
52 0
0 39
0 0
0 0
0 0
0 0
0 0
0 0
0 0
0 0
0 44
0 0
0 0
0 0
0 0
0 0
0 47
0 0
0 0
0 0
0 0
0 0
0 0
0 0
0 75
0 0
0 0
0 0
0 0
0 0
0 0
0 0
0 0
0 0
0 64
0 0
87 0
0 0
0 0
0 0
0 0
0 0
0 0
0 0
0 0
0 0
0 0
0 0
0 0
0 0
0 0
0 0
0 0
0 0
0 0
0 0
0 0
0 0
0 0
0 0
0 0
0 0
0 0
0 0
0 100
0 0
0 0
0 0
0 0
0 0
0 0
0 0
0 0
0 0
0 0
0 0
0 0
0 0
0 0
0 0
0 0
0 0
0 0
0 0
0 0
0 52
0 0
0 0
0 0
0 0
0 0
0 0
0 33
0 21
0 0
0 0
0 0
0 0
0 0
0 0
0 0
0 0
0 0
0 0
0 0
0 0
0 0
0 0
0 0
0 0
0 0
0 0
0 0
0 0
0 0
0 0
0 0
0 0
0 0
0 0
0 0
0 0
0 0
0 0
19 0
0 0
0 0
0 0
0 0
0 0
0 0
0 0
0 0
0 0
0 0
0 0
0 0
0 0
0 0
0 0
0 0
0 0
0 63
0 0
0 0
0 0
0 0
0 0
0 0
0 0
0 0
0 0
0 0
0 0
0 0
0 0
0 0
0 0
0 0
0 0
0 0
0 0
0 0
0 0
0 0
0 0
79 0
0 0
0 17
0 0
0 0
0 0
0 0
0 0
0 13
0 0
0 0
0 0
0 0
0 0
0 0
0 0
0 0
0 0
0 0
0 0
0 0
0 0
0 0
68 0
0 0
0 0
0 0
0 0
0 0
0 0
0 0
0 0
0 0
0 0
0 0
0 0
0 0
0 0
0 0
0 0
0 0
0 0
0 0
0 0
0 56
75 0
0 0
0 65
0 0
0 0
0 0
0 0
0 0
0 0
0 0
0 0
0 0
0 43
0 0
0 0
0 0
0 0
0 0
0 0
0 0
0 0
0 0
0 0
0 0
0 0
0 0
0 0
0 0
0 0
0 0
0 0
0 0
0 0
0 0
0 0
0 0
0 0
0 0
0 0
0 0
53 34
0 0
77 0
0 0
0 0
0 0
0 0
0 0
0 0
0 0
0 0
0 0
0 0
0 0
0 0
0 0
0 0
0 0
0 0
0 0
0 0
0 0
0 0
0 0
0 0
0 0
0 0
0 0
0 0
0 0
0 0
0 0
0 0
0 0
0 0
0 0
0 0
0 0
0 0
0 0
0 0
0 0
0 0
0 43
0 0
0 0
0 0
0 0
0 0
0 0
0 0
0 21
0 0
0 0
0 0
0 0
0 0
0 0
0 0
0 0
0 0
0 0
0 28
57 0
0 0
0 0
0 0
0 0
0 0
0 0
0 0
0 0
0 0
0 0
0 0
0 0
0 0
0 41
0 0
0 0
0 0
0 0
0 0
0 0
0 0
0 0
0 0
0 0
0 0
0 0
0 0
0 60
1 0
0 0
0 0
0 0
0 0
0 0
0 0
0 0
0 0
0 54
0 0
92 0
23 0
0 0
0 0
0 3
0 0
0 0
0 0
0 0
0 0
0 0
0 79
0 0
0 0
0 0
0 0
35 0
0 0
0 0
0 0
0 0
0 0
0 0
0 0
0 0
75 0
0 0
0 0
0 0
0 0
0 0
0 0
0 0
0 0
0 0
0 0
0 0
0 0
40 0
0 0
0 0
0 0
0 0
0 0
0 0
0 0
0 0
0 0
0 0
0 0
0 0
0 0
0 0
0 0
0 0
0 0
0 0
0 0
0 0
0 0
0 0
0 0
0 0
0 0
0 0
0 0
0 0
0 0
0 0
0 0
0 0
0 0
0 0
0 0
0 0
18 0
0 0
0 0
77 0
0 84
0 0
0 0
0 0
0 0
0 0
0 0
0 0
0 0
0 0
0 0
0 0
0 0
0 0
0 0
0 0
0 0
0 0
0 0
0 0
0 0
0 0
0 0
0 0
0 0
0 0
0 0
0 0
0 0
0 0
0 0
0 0
0 0
0 0
0 76
0 0
0 0
0 0
0 43
0 0
0 0
0 0
0 0
0 0
0 0
0 0
0 0
0 0
0 0
0 0
0 0
0 0
71 0
69 0
0 0
56 0
0 0
0 0
0 0
0 0
0 0
0 0
0 0
0 0
0 0
0 0
0 0
0 0
0 0
0 0
0 0
0 0
0 0
0 0
0 0
0 0
0 0
0 0
0 0
0 0
0 0
0 0
0 0
0 0
0 0
0 0
51 0
0 0
0 0
0 0
0 0
0 0
0 0
0 0
0 0
0 0
0 0
0 0
0 0
0 0
0 0
0 0
0 0
0 0
0 0
0 0
0 0
0 0
0 0
0 0
0 0
0 0
0 0
0 0
0 0
0 0
0 0
0 0
0 0
0 0
0 0
0 0
0 0
0 0
0 0
0 0
0 0
0 0
0 0
0 0
0 0
0 0
0 0
0 0
0 0
0 0
0 0
0 0
0 0
0 0
0 0
0 0
0 0
0 0
0 0
0 0
0 0
0 0
0 0
0 0
0 0
0 0
0 0
8 0
66 0
0 0
0 64
0 0
0 0
0 0
0 0
0 44
0 0
0 0
0 0
0 0
0 0
0 0
0 0
0 0
0 0
0 0
0 0
0 0
0 0
0 0
0 3
0 0
0 0
0 0
0 0
0 0
0 0
0 0
0 0
0 0
0 0
0 22
0 0
0 0
0 0
0 0
0 0
0 0
0 0
0 0
0 0
0 0
0 0
0 0
107 0
0 0
0 0
0 0
0 0
0 0
0 0
0 0
0 0
0 0
0 0
0 0
0 0
0 0
0 0
0 0
0 0
0 0
0 0
0 0
0 0
0 0
0 0
0 0
0 0
0 0
0 0
0 0
0 0
0 0
0 0
0 0
0 0
0 0
0 0
0 0
0 0
0 0
0 0
0 0
119 0
0 0
1 0
0 0
0 0
0 0
0 0
0 0
0 0
0 0
0 0
0 0
0 0
0 0
69 0
0 0
0 0
0 0
0 0
0 0
0 0
0 0
0 0
0 0
0 0
0 0
0 0
0 0
0 0
0 0
0 0
0 0
0 0
0 0
0 0
0 0
0 0
0 0
0 0
0 0
0 0
0 0
0 0
0 0
0 0
0 28
0 40
0 0
0 0
0 0
0 0
0 0
0 0
0 0
0 0
0 0
0 0
0 0
0 0
0 0
0 0
38 0
0 0
0 0
0 0
0 0
0 0
0 0
0 0
0 0
0 0
0 21
0 0
0 0
0 0
0 0
0 0
0 0
0 0
0 0
0 55
0 0
0 0
0 0
0 0
0 0
0 0
0 0
0 0
0 0
0 0
0 0
0 0
0 0
0 0
0 0
0 0
0 0
25 0
0 0
0 0
21 0
0 0
0 41
0 0
0 0
0 0
0 0
0 0
0 0
0 0
0 0
0 0
0 0
0 0
0 0
0 0
0 0
0 0
0 0
0 0
0 0
0 0
0 0
0 0
0 38
0 0
0 0
0 0
0 0
0 0
0 0
0 0
0 0
0 0
0 0
0 0
0 43
0 0
0 0
0 0
0 0
0 0
0 0
0 0
0 0
0 0
0 0
0 0
0 0
0 0
0 0
0 0
0 0
0 0
0 0
0 0
0 0
0 0
0 0
0 0
0 0
0 0
0 0
0 0
0 0
0 0
0 0
0 0
0 0
0 0
0 0
0 0
0 0
0 0
0 0
0 0
0 0
0 0
0 0
0 0
0 0
0 0
0 0
0 0
0 0
0 0
0 0
0 0
0 0
0 0
0 0
0 0
0 0
0 0
0 0
0 0
0 0
0 0
0 0
0 0
0 0
0 0
0 0
0 0
0 0
0 0
0 0
0 0
0 0
0 0
0 0
0 0
0 0
0 0
0 0
0 0
38 0
0 0
0 0
0 0
0 0
0 0
0 0
0 0
0 0
0 0
0 0
0 0
0 0
0 0
0 0
0 0
0 0
0 0
0 0
0 58
0 0
0 0
0 0
0 0
0 0
0 0
0 0
0 0
0 0
0 0
0 0
0 0
0 0
0 0
0 0
0 0
0 0
0 0
0 0
0 0
0 0
0 0
0 0
0 0
0 0
0 0
0 10
0 0
0 0
0 0
0 0
0 0
0 0
0 0
0 0
0 0
0 0
0 0
0 0
0 0
0 0
0 0
0 0
0 0
0 0
0 0
0 0
0 0
0 0
0 0
0 0
0 0
0 0
0 0
0 0
0 0
0 84
0 0
0 0
0 0
0 0
0 0
0 0
0 0
0 3
0 0
0 0
0 0
0 0
0 0
0 0
0 0
0 0
0 0
0 4
0 0
0 0
0 0
0 0
0 0
0 0
0 0
0 0
0 0
0 0
0 0
0 0
0 0
0 0
0 0
0 0
0 0
0 0
0 0
0 0
0 0
0 0
0 0
0 0
0 0
0 0
0 0
0 0
0 0
0 0
78 0
0 0
0 0
0 0
0 0
0 0
0 0
0 0
0 0
0 0
0 0
0 0
0 0
0 0
0 0
0 0
0 0
0 0
0 0
0 0
0 0
0 0
0 0
0 0
0 0
0 0
0 0
0 0
0 0
0 0
0 0
0 0
0 0
0 0
0 0
0 0
0 0
0 0
0 0
0 0
0 0
0 0
0 0
0 0
0 48
0 0
0 0
0 0
0 0
0 0
0 0
0 80
0 0
0 0
0 0
0 0
0 0
0 0
0 0
0 0
0 0
0 0
0 0
0 0
0 0
0 0
0 0
0 0
0 76
0 102
0 0
0 0
0 0
0 0
0 0
0 0
0 0
0 0
0 0
0 0
0 78
0 0
0 0
0 0
0 0
0 0
0 0
0 0
0 0
0 0
0 0
0 30
0 0
0 0
0 0
0 0
0 0
0 0
0 0
0 0
0 0
0 0
0 0
0 0
0 0
0 0
0 0
0 76
0 0
0 0
0 0
0 0
0 0
0 0
0 0
0 0
0 0
0 0
0 0
0 0
0 0
0 0
0 0
0 0
0 0
0 0
0 0
0 0
0 0
0 0
0 0
18 0
0 49
0 0
0 0
0 0
0 0
0 0
0 0
0 0
0 0
0 0
0 0
0 0
0 0
0 0
0 0
0 0
0 0
0 0
0 0
0 0
0 0
0 0
0 0
0 0
0 0
0 0
0 0
0 0
0 0
0 0
0 0
0 0
0 0
0 0
0 0
0 0
0 0
0 0
0 0
0 0
0 0
0 0
0 0
0 0
0 0
0 0
0 0
0 0
0 0
0 0
0 0
0 0
0 0
0 0
0 0
0 0
0 0
0 0
0 0
0 0
0 0
0 0
0 0
0 0
0 0
0 0
0 0
0 0
0 0
0 0
0 0
0 0
0 0
0 0
0 0
0 0
0 0
15 0
0 0
0 0
0 0
0 0
0 0
0 0
0 0
0 0
0 0
0 0
0 0
0 0
0 0
0 0
0 0
0 0
0 0
0 0
0 0
0 0
0 0
0 0
0 0
0 0
0 0
0 0
0 0
0 0
0 0
40 0
0 0
0 0
0 0
0 0
0 0
0 0
0 0
0 0
0 0
0 0
0 0
0 0
0 0
0 0
0 0
0 0
0 0
0 60
0 26
0 0
0 0
0 0
0 0
0 0
0 0
0 0
0 0
0 0
0 0
0 93
0 0
0 0
0 0
0 0
0 0
0 0
0 0
0 0
0 0
0 0
0 0
0 0
0 0
0 0
0 0
0 0
0 0
0 0
0 0
0 0
0 0
0 0
0 0
0 0
0 0
0 0
0 82
0 0
0 0
0 0
0 0
0 0
0 0
0 0
0 0
0 0
0 0
0 0
0 0
1 0
0 0
0 0
0 0
0 0
0 0
0 0
0 0
0 0
0 0
0 0
0 0
0 0
0 0
0 0
0 0
0 0
0 0
0 0
0 0
0 0
0 0
0 0
0 0
0 0
0 0
0 0
0 0
0 0
0 0
0 0
0 0
0 0
0 0
0 0
0 0
0 0
0 0
0 0
0 0
0 0
0 0
0 0
0 0
0 0
0 0
0 0
0 0
0 0
0 0
0 0
0 0
0 0
0 0
0 0
0 0
0 37
8 0
0 23
0 0
0 0
0 0
0 0
0 0
0 0
0 0
0 0
0 0
0 0
0 0
0 0
0 0
0 0
0 0
0 0
0 0
0 0
0 0
0 0
0 0
0 0
0 0
0 0
0 0
4 0
0 0
0 0
0 0
0 0
0 0
0 0
0 0
0 0
0 0
0 0
0 0
0 0
0 0
0 0
0 0
0 0
0 0
0 0
0 0
0 0
0 0
0 0
0 0
0 0
0 0
0 0
0 0
0 0
0 0
0 57
0 0
0 0
0 0
0 0
0 0
0 0
0 0
0 0
0 0
0 0
76 0
0 0
0 0
0 0
52 0
0 0
0 0
0 0
0 0
0 0
0 0
0 0
0 0
0 0
0 0
0 0
0 0
0 0
0 0
0 0
0 0
0 0
0 0
0 0
0 0
0 0
0 0
0 0
0 0
0 0
0 0
0 0
0 0
0 0
0 0
0 0
0 0
0 0
0 0
0 0
0 0
0 0
0 0
0 0
0 0
0 0
0 79
0 0
0 0
0 0
0 0
0 0
0 0
0 0
0 0
0 0
0 0
0 0
0 0
0 0
0 0
0 0
0 0
0 0
0 0
0 0
0 0
0 0
0 0
0 0
0 0
0 0
0 0
2 0
10 0
0 0
0 0
0 0
0 0
0 16
0 0
0 0
0 0
0 0
0 0
0 0
0 0
21 0
0 0
0 0
0 0
0 0
0 0
0 0
0 0
0 0
0 0
0 0
0 0
0 0
0 0
0 0
0 0
0 0
38 0
0 0
0 0
0 0
0 0
0 0
0 0
0 0
0 0
0 0
0 0
0 0
0 0
0 0
0 0
0 0
0 0
0 0
0 0
0 0
0 0
0 0
0 0
0 0
0 0
0 0
31 0
0 0
0 0
0 0
12 0
0 0
0 0
0 0
0 0
0 0
0 0
0 0
0 0
0 0
0 0
0 0
0 0
0 0
0 0
0 0
0 0
0 0
0 0
0 0
0 0
0 0
0 0
60 0
0 0
0 0
0 0
0 0
0 0
0 0
0 0
0 0
0 0
0 0
0 0
34 0
0 0
0 0
0 0
0 0
0 0
58 0
0 0
0 0
0 0
0 0
0 0
0 0
0 0
0 0
0 0
0 0
0 0
0 0
0 0
79 0
0 0
0 0
0 0
0 0
0 0
0 0
0 0
0 0
0 0
0 0
0 0
0 0
0 0
0 0
0 0
0 0
0 0
0 0
0 0
0 0
0 0
0 0
0 0
0 0
0 0
0 0
0 0
0 0
0 0
0 0
0 0
0 0
0 0
0 0
0 0
0 0
0 0
0 0
0 0
0 0
0 0
0 0
0 0
0 0
0 0
0 0
0 0
0 0
0 0
0 0
0 0
0 0
0 0
0 0
0 0
0 0
0 0
0 0
0 0
0 0
0 0
0 0
0 0
0 0
0 0
0 0
0 0
0 0
0 0
0 0
0 50
0 0
0 0
0 0
0 0
0 0
0 0
0 0
0 0
0 0
0 0
0 0
0 0
0 0
0 0
0 0
0 0
0 0
0 0
0 0
0 0
0 0
0 0
0 0
0 0
0 0
0 0
0 0
0 0
43 0
0 0
0 0
0 0
0 0
0 0
0 93
0 0
0 22
33 0
0 0
0 0
0 85
0 0
0 0
0 0
0 0
0 0
0 0
0 0
0 0
0 0
0 0
0 0
0 0
53 0
0 0
0 0
0 0
0 0
0 0
0 0
0 0
0 0
0 0
0 0
0 0
0 0
0 0
0 0
0 0
0 0
0 23
0 0
0 0
0 0
0 0
0 0
0 0
0 0
0 0
0 0
0 0
0 0
0 0
0 0
0 0
0 0
0 0
0 0
0 0
0 0
0 0
43 0
40 0
0 0
0 0
0 0
0 0
0 0
0 0
0 0
0 0
0 0
0 0
0 0
0 0
0 0
0 0
0 0
0 0
0 0
0 0
0 0
0 0
0 0
0 0
0 0
0 0
0 0
0 0
0 0
0 0
0 0
0 91
0 0
0 0
0 0
0 0
0 0
0 0
0 0
0 0
0 0
0 0
0 0
0 0
0 0
0 0
0 0
0 0
0 0
0 0
0 0
0 0
0 0
0 0
0 0
0 0
0 0
0 0
0 0
0 0
0 0
0 0
0 0
0 0
0 0
0 0
0 0
0 0
0 0
0 0
0 0
0 0
0 0
0 0
0 0
0 0
0 0
0 0
0 0
0 0
0 55
0 0
0 0
0 0
0 0
0 0
0 0
91 0
0 0
0 0
0 0
0 0
0 0
0 0
0 0
0 0
0 0
0 0
118 0
0 0
0 0
0 0
0 0
0 0
0 0
0 0
0 0
0 0
0 0
0 0
0 0
0 0
0 0
0 0
0 0
0 0
0 0
0 0
0 0
0 0
0 0
0 0
0 0
0 0
0 0
0 0
0 0
0 0
0 0
0 0
0 0
0 0
25 0
0 0
0 0
0 0
0 0
0 0
0 0
0 0
0 0
0 0
0 0
0 0
0 0
0 0
0 0
0 0
0 0
0 0
0 0
87 0
0 0
0 0
0 0
0 0
0 0
0 47
0 0
0 0
0 0
0 0
0 0
20 0
0 0
0 0
0 0
0 0
0 0
0 0
0 0
0 0
0 0
0 0
0 0
0 0
0 0
0 0
0 0
0 0
0 0
0 0
0 0
0 0
0 0
0 0
0 0
0 0
0 0
0 48
0 0
42 0
0 0
0 0
0 0
0 0
0 0
0 0
0 0
0 0
0 0
0 0
0 0
0 0
0 0
0 0
0 0
0 0
0 0
0 0
0 0
0 0
0 0
0 0
0 0
0 0
0 0
0 0
0 0
55 0
0 0
0 0
0 0
0 0
0 0
0 0
0 0
0 0
0 0
0 0
0 0
0 0
0 0
0 0
0 0
0 0
0 0
0 0
0 0
0 0
0 0
0 0
0 0
0 0
0 0
0 86
0 0
0 0
0 0
0 0
0 0
0 0
0 0
0 0
0 0
0 0
0 0
0 0
0 0
0 0
0 0
0 0
0 0
0 0
0 0
0 0
0 0
0 0
0 0
0 0
0 0
0 1
0 0
0 0
0 0
0 0
0 0
0 0
0 0
0 0
0 61
0 0
0 0
0 0
0 0
0 0
0 45
0 0
0 0
0 0
0 0
0 0
0 0
0 0
0 0
0 0
0 1
0 0
0 0
0 0
0 0
0 0
0 0
0 0
0 0
0 0
0 0
0 0
0 0
0 0
0 0
0 0
0 0
0 0
0 0
0 0
0 0
0 0
0 0
0 75
0 0
0 0
0 0
0 0
0 0
0 0
0 0
0 0
0 0
0 0
0 0
0 46
0 0
0 0
0 0
0 52
0 0
0 0
0 0
0 0
0 0
0 0
0 0
0 0
42 0
0 0
0 0
0 0
0 78
0 0
0 0
0 83
0 0
0 0
0 0
0 0
0 0
0 0
0 0
0 0
0 0
0 0
0 0
0 0
0 0
0 0
0 0
0 0
0 0
0 0
0 0
0 0
0 0
0 0
0 0
0 0
0 0
0 0
0 0
0 0
0 0
0 0
0 0
0 0
0 0
0 0
0 0
0 0
0 0
0 0
0 0
0 0
0 0
0 0
0 0
0 0
0 0
0 0
0 0
0 0
0 0
0 0
26 0
0 0
0 0
0 0
0 0
0 0
0 0
0 0
0 0
0 0
0 0
0 0
0 0
0 0
42 0
0 0
0 0
0 38
0 0
0 0
0 0
79 0
1 0
0 0
0 0
0 0
0 0
0 0
0 0
0 0
0 0
0 0
0 0
0 0
0 0
0 0
0 0
0 0
0 0
0 0
0 0
0 0
0 0
0 0
0 0
0 0
0 0
0 0
0 0
0 0
0 0
0 0
0 0
0 0
0 0
0 0
0 0
0 0
0 0
0 0
0 0
0 0
0 0
0 0
0 0
0 0
0 0
0 0
0 0
0 0
0 0
0 0
0 0
0 0
0 0
0 0
0 0
0 0
0 0
0 0
0 0
0 0
0 0
0 0
0 0
0 0
0 0
0 0
0 0
0 0
0 0
0 0
0 0
0 0
0 0
0 0
0 0
0 0
0 0
0 0
0 0
0 0
0 0
0 0
0 0
0 0
0 0
0 0
0 57
0 0
0 0
0 0
0 0
0 0
0 0
10 0
0 0
0 0
0 0
0 0
0 0
0 0
0 0
0 0
0 0
0 0
0 0
0 0
0 0
0 0
0 0
0 0
0 0
0 0
0 0
0 0
0 0
0 0
0 0
0 0
0 0
0 0
0 0
0 0
0 0
0 0
0 0
0 0
0 0
0 0
0 0
0 0
0 0
0 0
0 0
0 0
0 0
0 0
0 0
0 0
0 0
0 0
0 0
0 0
0 0
0 0
0 0
0 0
0 0
0 0
0 0
0 0
0 0
0 0
0 0
0 0
0 0
0 0
0 0
0 0
0 0
0 0
0 0
0 0
45 0
0 0
0 0
0 0
0 0
0 0
0 0
0 0
0 0
0 0
0 0
0 0
0 0
0 0
0 0
0 0
0 0
0 0
0 0
0 0
0 0
0 0
0 0
0 0
0 0
0 0
0 0
0 0
0 0
0 0
0 0
37 0
0 0
0 0
0 0
0 0
0 0
0 0
0 0
0 0
86 0
0 0
0 0
0 0
0 0
0 0
0 0
0 0
0 0
0 0
0 0
0 0
0 0
0 0
0 0
0 0
0 0
0 0
0 0
0 0
0 0
0 0
0 0
0 0
0 0
0 0
0 0
0 0
0 0
0 0
0 0
0 0
0 0
0 0
0 0
0 0
0 0
0 0
0 0
0 67
0 0
0 0
0 0
0 0
0 0
0 0
0 0
0 0
0 0
0 0
0 0
0 0
0 0
0 0
0 0
0 0
0 0
0 0
0 0
0 0
0 0
0 0
0 0
0 0
0 0
0 0
0 0
0 0
0 0
0 0
0 0
0 0
0 0
0 0
0 0
0 0
0 0
0 0
0 0
0 0
0 0
0 0
0 0
0 0
35 0
0 0
0 0
0 0
0 0
0 0
0 0
0 0
0 0
0 0
0 0
0 0
56 0
0 0
0 73
0 0
0 0
0 0
0 0
0 0
0 0
0 0
0 0
0 0
0 0
0 0
0 0
0 0
0 0
0 1
0 0
0 0
0 0
0 0
0 0
0 0
0 0
0 0
0 0
0 0
0 0
0 0
0 0
0 0
0 0
0 0
0 0
0 0
0 0
0 0
0 0
0 0
0 0
0 0
0 0
0 0
0 0
0 0
0 0
0 0
0 0
0 0
0 0
0 0
0 0
0 0
0 0
0 0
0 0
0 0
0 0
0 0
0 0
0 0
0 0
0 0
32 0
0 0
0 0
0 0
0 0
0 0
0 0
0 0
0 0
0 0
0 0
0 0
0 49
0 0
0 0
0 0
0 0
0 0
50 0
0 0
0 0
0 0
0 0
0 0
0 0
0 0
0 0
0 0
58 0
0 0
0 0
0 0
0 0
0 0
0 0
0 0
0 0
0 0
0 0
0 74
0 0
0 0
0 0
36 0
0 0
0 0
0 0
0 0
0 0
0 0
0 0
0 0
0 0
0 0
90 0
0 0
0 0
0 0
0 0
0 0
58 0
0 0
0 0
0 0
0 0
0 0
0 0
0 0
0 0
0 0
0 0
0 0
0 0
0 0
0 0
0 0
0 0
0 0
0 0
0 94
0 0
0 0
0 0
0 0
0 0
0 0
0 0
0 0
0 0
0 0
0 0
0 0
0 23
0 0
0 0
0 0
0 0
0 0
0 0
0 0
0 0
0 0
0 0
0 0
0 0
0 0
0 62
0 0
0 0
0 0
0 0
0 0
0 0
0 0
0 0
0 0
0 0
0 0
0 0
0 0
0 0
0 0
0 0
0 0
0 0
0 0
65 0
0 0
0 0
0 0
0 0
0 0
0 0
0 0
0 0
0 0
0 0
0 0
0 0
0 0
0 0
0 0
21 0
53 0
0 0
0 0
0 0
0 0
0 50
0 0
0 0
0 0
0 0
0 0
0 0
0 0
0 0
0 0
0 0
0 0
0 0
0 0
0 0
0 0
0 0
0 0
0 0
0 0
0 0
0 0
0 0
0 0
0 0
0 0
0 0
0 0
0 0
0 0
0 0
0 0
0 0
0 0
0 0
0 0
0 0
0 64
0 0
0 0
0 85
0 36
0 0
0 0
0 0
0 0
0 0
0 0
60 0
0 0
0 0
0 0
0 0
0 0
0 0
0 0
0 0
0 0
0 0
0 0
0 0
0 0
0 0
0 0
0 0
0 0
0 0
0 0
0 0
0 0
0 0
0 0
0 0
0 0
0 0
0 0
0 0
0 0
0 0
0 0
0 0
0 0
0 0
0 0
0 0
0 0
0 0
0 0
0 0
0 0
0 0
0 0
0 0
0 0
0 0
0 0
0 0
0 0
0 0
0 0
0 0
0 0
0 0
0 0
0 0
0 0
60 0
0 0
0 0
0 0
0 0
0 0
0 0
0 0
0 0
0 58
0 0
0 0
0 0
0 0
0 0
0 0
0 0
0 0
0 0
0 39
0 0
0 0
0 0
0 0
0 0
0 0
0 0
0 0
0 0
0 0
0 0
0 0
0 0
0 0
0 0
0 0
0 0
0 0
0 0
0 0
0 0
0 0
0 0
0 0
0 0
0 0
0 0
0 0
0 0
0 0
0 0
0 0
0 29
0 0
0 0
0 0
0 0
0 0
0 0
0 0
0 0
0 0
0 0
0 0
0 0
0 0
54 0
0 0
0 0
0 40
0 0
0 0
0 0
0 0
0 0
0 0
0 0
0 0
0 0
0 0
0 0
41 0
0 0
0 0
0 0
0 0
0 0
0 0
0 0
0 0
0 0
0 0
0 0
0 0
0 0
0 0
0 37
0 0
0 0
0 0
0 0
0 0
0 0
0 0
0 0
0 0
0 0
0 0
0 0
0 0
0 0
0 0
0 0
0 0
0 0
0 0
0 0
38 0
0 0
0 0
0 0
0 0
0 0
0 0
0 0
0 0
0 0
0 0
0 0
0 0
0 0
0 0
0 0
0 0
0 0
0 0
0 0
0 0
0 0
0 0
0 0
0 0
0 0
0 0
0 0
0 0
0 0
0 0
0 0
0 0
0 0
0 0
0 0
0 0
0 0
0 0
0 0
0 0
0 0
0 0
0 0
0 0
0 0
0 0
0 0
0 0
0 0
0 0
0 0
0 0
0 0
0 0
0 0
0 0
0 0
0 0
0 0
0 0
0 0
0 0
0 0
0 0
0 0
0 0
0 0
0 0
0 0
0 0
0 0
0 0
24 0
0 0
0 0
0 0
0 0
0 0
0 0
0 0
0 0
0 0
0 0
0 0
0 0
0 65
0 0
0 0
0 0
0 0
0 0
0 0
0 0
0 0
0 0
0 0
0 0
0 0
0 0
0 0
0 32
0 0
0 0
0 0
0 0
0 0
0 0
0 0
0 39
0 0
0 0
0 0
0 0
0 0
0 0
0 0
0 0
0 0
0 0
0 0
0 0
0 0
0 0
0 0
0 38
0 0
0 0
0 0
0 0
0 0
0 0
0 0
0 0
0 0
0 0
0 0
0 0
0 0
0 0
0 0
0 0
0 0
0 0
0 0
0 0
0 0
0 0
0 0
0 0
0 0
0 0
0 0
0 0
0 0
0 0
0 0
0 0
0 0
0 0
0 0
0 0
0 0
0 0
0 0
0 0
0 0
63 0
0 0
0 0
0 0
0 0
0 0
0 0
0 0
0 63
0 0
0 0
0 0
0 0
0 0
0 0
0 0
0 0
0 0
0 0
0 0
0 0
0 0
0 0
0 0
0 0
0 0
0 0
0 0
0 0
0 0
0 0
0 0
0 0
0 0
0 0
73 0
0 0
0 0
0 0
0 0
0 0
0 0
0 0
0 0
0 0
0 0
0 0
0 0
0 0
0 1
0 0
0 0
0 0
0 0
0 0
0 0
0 0
0 0
0 0
0 0
0 0
0 0
0 0
0 0
0 0
0 0
0 0
0 7
0 0
0 0
0 0
0 0
0 0
0 0
0 0
0 38
0 0
0 0
0 0
0 0
0 0
0 0
0 0
0 0
0 0
0 0
0 0
0 0
0 0
0 0
0 0
0 0
0 0
0 0
0 0
0 0
0 0
0 0
0 0
0 0
0 0
0 0
63 0
0 0
0 0
0 0
0 0
0 0
0 0
0 0
0 0
0 0
0 0
0 0
0 0
0 0
0 0
0 0
0 0
0 0
0 0
0 0
0 0
0 0
0 0
0 0
0 0
0 0
0 0
0 0
0 0
0 0
0 0
0 0
0 0
34 0
0 0
0 0
0 0
0 0
0 0
0 0
0 0
0 0
0 0
0 0
0 0
0 0
0 0
0 0
0 0
0 0
0 0
0 0
0 0
0 0
0 0
0 0
0 0
0 0
102 0
0 0
0 0
0 0
0 0
0 0
0 0
0 0
0 0
0 0
0 0
0 0
0 0
0 0
0 0
0 0
0 0
0 0
0 0
0 0
0 0
0 0
0 0
0 0
0 0
0 0
0 0
0 0
0 0
0 0
0 0
0 0
0 0
0 0
0 0
0 0
81 0
0 0
0 0
0 0
0 0
0 0
0 0
0 0
0 0
0 0
0 0
0 0
0 0
0 0
0 0
0 0
0 0
0 0
0 0
0 0
0 0
0 59
0 0
0 0
0 0
0 0
0 0
0 0
0 0
0 0
21 0
0 40
0 0
0 0
0 0
0 0
0 0
0 0
0 0
0 0
0 0
0 0
0 0
0 0
0 0
0 0
0 0
0 0
0 0
0 0
0 1
71 0
0 0
0 0
0 0
0 0
0 0
0 1
0 0
22 0
0 0
0 0
0 0
0 0
0 0
0 0
0 0
0 0
0 0
0 0
0 0
0 0
0 0
0 0
0 0
0 0
0 0
0 0
0 0
0 0
0 0
0 0
0 0
0 0
0 0
0 0
0 0
0 0
0 0
0 1
0 0
60 0
0 0
0 0
0 0
0 0
0 0
0 0
0 0
1 0
0 0
0 0
0 0
0 0
0 0
0 0
0 0
0 0
0 0
0 0
0 0
0 0
0 0
0 0
0 0
0 0
0 0
0 0
0 0
0 0
0 0
0 0
0 0
0 0
0 0
0 0
0 0
0 0
0 0
0 0
0 0
0 73
0 0
0 0
0 0
0 0
0 0
0 0
0 0
0 0
0 0
0 0
0 70
0 0
0 0
0 0
0 0
0 0
58 0
0 0
0 0
0 0
0 0
0 0
0 0
0 0
0 0
0 0
0 0
0 0
0 0
0 0
0 0
0 0
0 0
0 0
0 0
0 0
0 0
0 0
0 0
0 0
0 0
0 0
0 0
0 0
0 0
0 0
0 0
0 0
0 0
0 0
0 0
0 0
0 0
0 0
0 0
0 0
0 0
0 0
0 0
0 0
0 0
0 0
0 0
0 0
0 0
0 0
0 0
0 0
0 0
0 0
0 0
0 0
0 0
0 0
0 0
0 0
0 0
98 0
0 0
0 0
0 0
0 0
0 0
0 0
0 0
0 0
0 0
0 0
0 0
0 0
0 0
0 0
0 0
0 0
0 0
0 0
0 0
0 0
0 0
0 0
0 0
0 0
0 0
0 0
0 0
0 0
0 0
0 0
0 0
0 0
0 0
0 0
0 0
0 0
0 0
0 0
0 1
0 0
0 0
0 0
0 0
0 0
0 0
0 0
0 0
0 0
0 0
0 0
0 0
0 20
0 0
0 0
0 0
0 0
0 0
0 0
0 0
0 0
0 0
0 0
0 31
0 0
0 0
0 0
0 0
0 0
0 0
0 0
0 0
0 0
0 0
136 0
0 0
63 0
0 0
0 0
0 0
0 0
0 0
0 0
0 0
0 0
0 0
0 0
0 0
0 0
0 0
0 0
0 218
0 0
0 0
0 0
0 0
0 0
0 0
0 0
0 0
0 0
0 0
0 0
0 0
0 0
0 0
0 0
0 0
0 0
0 0
0 0
0 0
0 0
0 0
0 0
0 0
0 0
0 0
0 0
0 0
0 0
0 0
0 0
0 0
0 0
0 0
0 0
0 0
0 0
0 0
0 0
0 0
0 0
0 0
0 0
0 0
0 0
0 0
0 0
0 0
0 0
0 0
0 0
0 0
0 0
0 0
0 0
0 0
0 0
