# Supplementary material for: Global Analysis of the HrpL Regulon in the Plant Pathogen Pseudomonas syringae pv. tomato DC3000 Reveals New Regulon Members with Diverse Functions
Source: PLoS One. 2014 Aug 29;9(8):e106115. doi: 10.1371/journal.pone.0106115 (PMC4149516; doi:10.1371/journal.pone.0106115)
Supplement: Dataset S1 — S1.1 to S1.6. Artemis-loadable profiles for the DC3000 chromosome, plasmid A and Plasmid B. These can be used to visualize results for ChIP-exo of hrpL-FLAG, t = 1.5 hours (dataset S1.1 to S1.3); ChIP-Seq of ΔhrpL, t = 1.5 hours (dataset S1.4 to S1.6), respectively. (ZIP) [file pone.0106115.s010.zip › dataS1.5normChiPNC_004633_delhrpLipt15conv.trimmed.perfect.uniq.sinister.profile]

33 10
19 9
16 7
40 10
12 2
21 5
9 7
9 5
14 3
19 9
28 16
49 7
30 5
14 5
26 12
21 28
26 33
24 16
21 19
9 14
5 12
10 16
7 16
16 12
5 21
19 12
10 5
14 5
17 7
16 9
10 5
19 7
7 2
16 9
3 16
9 7
12 5
10 2
17 7
12 2
17 3
10 7
7 5
16 5
9 7
7 9
3 3
9 16
9 0
2 10
10 24
12 21
9 5
17 5
5 9
5 10
24 3
12 5
5 5
23 28
10 17
5 23
5 14
23 16
21 7
24 12
14 7
14 0
9 7
0 3
5 3
7 10
2 5
5 14
3 14
7 5
3 9
0 5
0 12
0 5
3 3
2 3
3 3
0 3
3 3
3 3
2 3
0 0
2 9
2 14
3 14
0 28
0 3
2 14
2 9
5 7
14 9
5 16
7 7
2 3
2 17
10 9
10 7
3 16
5 7
9 19
7 17
3 2
5 14
0 30
2 9
3 7
7 17
3 5
5 16
2 14
7 21
9 14
2 16
3 28
7 10
3 9
2 5
0 10
9 3
14 14
3 23
14 21
7 21
7 16
12 19
12 7
10 5
12 23
19 12
5 28
10 23
7 17
7 10
7 3
5 10
12 5
16 30
23 3
10 16
2 14
10 10
5 12
7 5
7 5
7 10
7 10
19 21
9 9
21 19
24 14
23 21
17 17
16 7
17 5
9 12
16 14
3 12
10 19
7 21
12 10
21 7
12 3
17 10
7 16
19 5
9 12
2 3
7 12
12 10
12 3
7 5
7 21
5 10
5 2
7 14
14 19
14 19
17 19
12 9
2 28
9 23
7 12
3 17
7 35
10 23
16 9
9 14
3 14
5 21
16 26
5 5
12 19
3 19
9 28
5 17
2 28
3 12
7 14
7 23
2 7
3 16
3 14
3 5
5 9
3 16
5 14
0 21
0 9
5 7
7 0
5 3
5 2
3 5
2 7
0 9
0 0
3 10
0 9
3 3
3 9
5 7
0 10
10 0
10 10
3 7
0 3
7 2
9 19
5 17
5 0
5 3
2 0
5 7
3 2
10 9
3 2
2 2
2 14
5 0
2 14
2 2
2 3
3 2
7 2
3 3
12 3
3 10
3 21
3 10
5 7
3 3
5 2
2 2
2 5
5 7
2 5
5 9
2 7
2 5
7 3
2 14
5 10
0 3
3 9
10 9
5 2
0 5
0 0
2 3
0 0
3 10
2 2
2 9
7 5
2 2
0 7
2 0
0 5
0 3
2 2
0 9
3 2
9 10
5 9
0 5
3 9
2 3
0 5
5 0
5 7
2 9
3 3
2 2
3 0
0 9
0 7
9 5
3 5
7 16
0 7
3 3
2 10
0 9
2 2
3 7
0 2
7 7
2 9
0 5
2 7
3 0
2 5
3 10
2 5
0 7
0 10
0 5
2 5
2 3
5 7
7 3
2 5
5 19
2 3
3 3
0 9
0 14
0 21
0 5
0 9
3 3
2 5
3 0
0 5
2 2
0 7
0 3
3 10
0 5
5 3
2 7
2 10
2 3
9 7
2 3
5 5
2 2
3 10
0 3
2 2
0 3
2 5
0 0
5 5
5 3
2 2
3 3
0 0
5 3
0 12
2 2
0 9
2 7
2 2
0 7
7 3
2 2
3 3
5 2
2 0
2 12
3 5
0 3
2 9
0 5
0 3
5 3
0 14
5 5
5 10
0 7
2 0
3 7
2 16
7 3
2 5
2 3
2 0
2 2
0 0
5 9
3 3
2 5
7 12
2 3
10 7
7 9
5 16
5 9
7 7
3 5
2 3
9 0
2 3
7 9
3 9
0 9
12 12
2 7
3 3
2 9
3 10
3 2
0 5
0 12
5 5
5 7
0 0
5 3
5 9
9 12
3 10
7 3
7 0
7 7
7 2
3 5
5 3
2 5
2 7
3 19
9 10
12 2
9 7
3 9
5 10
2 9
7 2
3 9
5 0
17 10
3 3
10 2
3 3
7 0
14 7
7 2
5 9
10 17
3 9
3 16
0 0
7 9
5 0
10 2
7 0
3 5
3 7
0 3
10 7
2 5
5 5
5 7
10 7
9 9
5 7
0 0
10 7
16 5
14 5
9 5
2 7
17 9
5 3
3 2
9 5
17 2
5 2
12 7
5 9
10 5
7 12
0 3
5 3
17 5
9 0
21 5
9 3
10 3
7 0
5 10
2 12
2 2
7 10
3 9
2 10
0 0
9 16
3 16
16 5
3 7
2 19
5 3
16 17
2 5
10 9
3 7
2 7
0 10
10 2
9 0
3 3
5 10
12 10
7 9
2 3
5 12
5 3
2 9
5 12
12 10
5 21
3 5
2 7
9 7
0 12
12 2
7 3
5 10
7 3
0 9
3 5
0 14
7 0
17 0
2 7
12 2
14 5
10 2
16 2
10 2
19 10
12 14
2 3
10 10
5 2
9 3
3 5
3 9
7 12
7 10
7 7
16 0
3 3
12 2
7 2
9 7
9 10
12 2
9 12
10 3
5 5
10 5
21 3
5 0
7 3
14 9
10 7
2 0
3 7
5 3
5 0
5 2
0 0
0 3
5 2
5 2
2 2
3 2
12 2
5 2
3 0
0 2
2 7
7 3
0 5
5 5
2 2
0 2
5 10
2 2
2 5
5 3
3 2
0 2
2 0
7 3
5 9
2 2
5 0
2 7
3 5
0 3
3 2
5 2
3 3
2 2
0 2
7 0
2 9
5 2
3 2
3 0
2 0
3 5
5 2
0 2
0 3
3 0
5 0
7 3
0 0
5 7
3 5
7 3
5 12
0 2
2 9
3 0
2 2
3 0
3 0
5 7
3 5
3 5
3 2
9 2
2 3
5 2
3 3
0 23
3 0
2 3
2 2
2 2
2 2
0 5
0 10
2 3
3 7
3 7
2 0
0 7
0 9
2 12
0 2
2 5
2 5
7 5
7 2
0 16
2 9
3 5
2 5
3 2
3 0
3 2
0 3
3 2
7 0
0 2
7 3
3 3
3 0
5 3
2 7
2 2
0 2
3 2
5 3
14 3
10 3
2 9
5 2
2 2
5 3
3 2
2 9
10 3
3 7
7 2
2 5
3 9
7 5
2 7
7 3
5 0
3 10
2 10
5 0
3 3
5 0
2 5
3 2
2 7
5 2
2 9
2 5
3 0
12 2
5 7
9 5
2 5
3 3
7 2
12 5
5 7
3 7
3 3
7 10
10 2
7 2
2 2
2 3
9 2
2 7
0 0
14 7
3 2
3 0
9 5
2 9
10 10
2 7
12 7
2 2
7 2
3 5
3 0
0 0
2 5
0 7
2 7
2 2
9 3
9 2
5 5
2 3
3 5
0 2
7 2
10 3
12 5
7 7
3 0
10 9
12 3
3 0
5 3
17 0
5 0
9 3
9 5
2 5
12 14
5 5
0 3
0 3
9 9
5 5
3 5
5 5
19 2
2 9
17 10
7 0
7 2
14 9
5 3
3 2
12 2
3 3
5 9
3 7
2 3
3 10
3 14
3 3
3 3
10 2
2 3
5 7
3 3
2 3
3 14
2 2
3 3
3 0
0 2
5 0
2 0
0 7
3 0
2 5
3 2
10 0
0 3
0 9
0 7
0 9
2 5
10 3
2 7
5 0
3 3
2 9
0 5
3 7
0 2
7 0
3 9
3 2
2 5
0 5
0 2
3 7
9 12
3 9
2 3
3 7
5 14
3 10
0 9
9 3
5 0
3 5
2 9
5 10
0 3
7 7
5 12
7 3
0 9
7 2
9 7
5 9
7 2
7 12
5 9
10 5
3 2
5 3
5 3
3 2
12 3
2 5
3 17
2 10
5 9
0 3
7 2
3 5
5 5
3 2
2 5
12 0
17 5
10 5
10 2
10 12
7 3
3 3
3 3
3 2
3 10
5 19
3 3
5 5
9 7
9 7
9 3
12 2
19 3
12 3
3 5
9 3
3 2
5 9
10 0
2 9
10 7
9 0
12 2
2 2
2 2
7 5
2 0
3 2
2 0
3 0
3 0
2 0
0 3
0 0
2 2
2 7
0 3
0 2
0 5
7 5
5 3
5 0
2 5
3 3
2 5
3 2
0 2
3 3
0 2
0 7
2 2
2 5
3 3
5 7
3 9
7 5
2 10
3 2
0 2
2 2
2 3
5 0
3 2
3 7
0 3
0 0
10 7
2 14
5 2
3 2
2 5
2 10
2 5
5 10
5 3
3 7
7 3
10 21
2 2
2 7
10 14
7 0
5 14
0 16
10 3
9 7
5 7
16 7
3 3
7 12
16 14
2 19
9 9
2 19
5 3
7 5
14 7
3 2
0 16
9 7
2 14
7 9
2 10
5 5
0 5
9 10
16 9
10 7
2 9
12 7
12 10
9 2
5 10
7 3
5 2
9 0
0 5
5 7
14 2
3 2
12 5
0 2
3 0
12 0
3 3
9 5
14 7
5 5
14 3
10 12
9 7
9 2
14 3
7 2
2 9
2 3
7 3
5 3
14 3
17 7
12 2
9 2
7 7
12 7
7 0
14 5
12 12
0 5
14 5
7 3
7 5
17 2
2 5
5 3
5 7
2 5
0 7
3 3
3 7
2 5
0 2
0 9
0 5
5 0
2 9
2 10
3 2
3 3
3 2
3 2
2 3
5 9
3 2
2 9
3 5
5 0
3 3
3 7
7 0
5 12
2 5
7 10
0 3
5 9
0 3
3 17
5 9
12 14
5 12
0 7
2 10
5 12
0 7
7 5
0 3
3 9
3 3
10 9
0 3
9 5
3 9
9 14
2 3
7 12
7 17
14 2
7 2
19 3
5 0
5 9
12 2
10 10
5 9
2 3
7 7
12 2
9 0
2 9
14 9
5 5
19 5
2 7
2 0
2 2
3 2
3 2
9 0
2 3
7 2
2 2
5 0
2 2
10 2
9 2
5 3
2 5
9 0
5 7
7 0
2 5
5 0
3 0
5 5
9 7
2 2
0 3
3 3
5 2
0 2
7 3
9 3
3 2
2 0
2 3
5 2
0 7
0 3
2 5
10 3
3 5
5 2
3 0
3 3
2 9
7 7
7 7
0 5
26 0
5 14
12 5
2 5
3 2
5 7
2 7
5 3
3 2
3 2
7 7
0 0
10 3
3 2
2 7
2 2
3 7
10 5
9 2
9 2
0 2
2 0
7 7
7 2
5 3
9 3
5 5
2 7
3 10
3 0
0 17
10 5
5 0
3 7
3 3
7 2
7 2
2 14
7 12
12 5
7 12
5 10
2 10
3 7
2 2
3 7
3 0
2 12
3 7
2 5
3 5
3 2
5 5
3 2
3 3
2 7
2 9
3 3
2 2
10 3
3 0
3 10
7 3
5 2
5 3
5 2
7 7
3 3
5 16
9 5
0 7
5 2
5 7
9 7
2 9
5 0
2 12
7 3
12 0
7 7
0 9
12 5
2 7
0 5
7 2
2 0
14 2
3 3
7 7
7 3
10 3
2 2
7 2
2 2
9 3
3 5
2 3
9 2
9 12
0 3
5 3
0 3
7 7
2 2
3 7
0 5
5 3
0 2
2 5
7 9
0 2
0 3
2 7
5 5
0 3
9 0
3 3
2 2
2 2
2 3
0 7
10 2
10 0
2 7
5 7
0 7
0 7
2 3
3 7
2 7
5 7
9 12
0 5
2 7
3 5
2 0
0 2
5 2
3 0
7 3
5 3
16 2
10 2
7 0
2 0
2 3
10 3
7 3
2 3
0 5
3 0
3 2
2 3
9 3
9 2
0 0
2 12
2 7
3 3
7 3
12 5
3 5
5 3
0 2
3 2
5 3
2 0
0 12
3 9
7 0
10 2
7 2
7 3
3 5
0 9
0 14
3 3
0 5
10 10
2 2
2 5
5 3
0 7
2 3
5 7
5 2
2 3
3 7
10 2
3 17
5 9
3 7
5 3
3 3
5 7
2 5
9 5
5 3
14 16
3 3
2 0
2 5
3 2
9 0
14 2
0 0
0 2
2 2
7 2
5 7
7 3
0 5
7 2
5 0
2 7
16 5
7 9
5 16
10 12
2 2
7 5
14 3
5 7
2 2
3 5
16 3
3 7
17 5
10 5
7 9
21 7
10 9
5 7
5 5
5 0
12 3
9 10
7 2
5 10
2 5
0 9
7 9
7 10
7 5
10 9
2 16
0 5
9 3
16 7
2 10
2 7
5 2
2 10
2 3
10 2
2 5
0 2
3 0
0 3
2 2
2 3
5 2
0 0
3 5
7 2
2 3
2 12
7 2
2 2
3 3
2 0
14 5
5 2
2 5
3 2
5 0
5 2
2 9
7 2
3 3
12 2
5 14
7 5
0 2
12 2
0 7
3 5
2 5
12 5
5 0
0 2
3 0
9 3
3 9
2 3
3 2
3 7
9 3
2 9
5 3
5 3
7 3
2 2
0 3
5 5
2 7
7 5
9 5
3 2
9 3
3 3
10 5
3 3
3 3
7 14
0 3
5 3
7 0
9 12
5 9
14 9
0 3
7 3
3 2
3 7
2 7
7 5
5 7
9 2
3 3
0 3
3 2
12 2
2 0
5 0
10 0
2 3
2 3
3 5
3 0
7 0
2 9
0 0
3 2
0 2
9 7
0 2
2 9
0 5
3 2
9 2
3 0
2 3
12 0
9 0
7 5
3 3
2 2
3 10
14 0
17 3
9 3
5 9
5 0
2 5
3 0
3 3
5 2
5 2
3 9
3 3
0 3
0 3
3 3
2 7
5 3
0 2
2 2
2 0
3 0
3 5
2 3
9 9
5 5
3 3
0 0
9 3
0 2
0 2
2 3
2 3
0 2
3 0
2 5
0 3
0 3
0 0
5 3
3 3
0 3
2 5
7 9
0 7
2 10
3 7
3 5
0 9
0 9
9 0
2 2
5 5
7 10
5 5
2 5
9 7
3 0
3 7
0 2
2 5
2 3
2 3
7 2
0 3
3 3
0 5
0 9
2 5
2 3
3 2
16 2
3 5
3 0
9 0
3 0
10 0
10 5
3 2
5 0
5 10
2 3
7 2
2 7
5 5
5 2
5 0
9 3
3 3
14 5
9 5
7 7
7 2
10 3
7 14
5 3
9 9
2 3
12 12
7 0
3 12
3 3
2 3
5 7
2 3
7 3
0 9
0 2
2 3
14 2
5 2
3 10
0 2
0 7
2 2
0 2
2 7
2 2
3 5
9 5
5 0
2 3
10 0
3 0
9 2
3 7
5 0
5 7
3 2
2 3
3 2
5 2
10 0
5 0
5 5
10 7
9 5
9 9
9 12
3 0
3 2
5 14
2 3
9 3
5 7
10 2
5 2
2 2
0 2
9 3
2 2
14 7
7 0
2 2
5 3
7 0
5 3
2 3
7 3
10 7
3 5
0 5
9 10
5 3
3 5
2 2
3 5
2 2
0 3
0 2
0 2
2 5
2 0
3 7
3 3
5 3
2 7
0 0
5 0
2 0
16 10
9 5
10 0
3 3
0 3
2 3
5 5
3 5
0 3
3 0
0 2
3 2
3 3
5 3
9 2
0 10
3 2
12 2
5 7
9 2
9 12
0 2
7 3
9 5
5 3
3 0
0 5
5 5
7 0
5 3
7 2
3 2
5 14
7 12
10 10
3 5
2 3
5 5
2 9
5 9
0 5
7 3
12 3
0 14
0 3
2 9
5 5
7 3
3 5
7 2
0 3
7 3
0 7
5 10
2 5
3 7
3 7
3 5
14 5
0 9
3 10
0 5
7 5
2 3
0 0
10 5
0 5
0 2
3 2
16 5
5 10
9 7
3 3
7 0
5 2
0 2
10 5
3 2
5 5
7 7
5 2
5 0
2 9
9 3
3 0
5 5
10 2
5 3
5 3
10 2
17 9
5 5
9 9
10 7
5 7
7 9
5 3
7 2
16 2
7 7
3 3
3 0
2 0
9 7
5 7
3 7
2 9
5 3
2 2
3 3
2 10
5 2
2 5
3 5
3 5
2 7
0 5
2 3
3 9
3 7
10 5
2 2
2 5
2 5
3 9
0 10
0 2
5 9
3 2
12 7
9 7
12 9
3 3
9 9
2 9
3 9
2 0
2 3
9 12
2 7
3 7
0 5
9 5
2 5
3 0
2 7
5 3
5 2
2 9
3 7
7 5
9 10
5 3
2 2
0 3
10 2
2 5
3 10
12 2
5 7
9 9
7 3
0 3
2 12
10 5
10 5
5 10
2 5
7 3
2 5
9 3
16 2
5 2
5 0
3 0
3 3
2 2
7 9
5 3
9 5
2 5
9 5
2 5
10 2
7 5
5 2
7 2
2 3
5 3
9 2
3 3
5 3
7 9
3 2
3 9
3 2
3 7
3 3
9 7
5 5
3 7
12 0
7 3
3 5
9 3
5 7
19 0
0 3
5 7
5 2
9 7
3 2
3 2
9 7
2 9
3 9
2 5
9 7
0 0
0 3
5 0
12 3
2 3
12 0
0 2
0 0
0 5
3 3
3 7
7 9
10 7
3 16
3 5
3 5
2 2
5 9
3 5
2 3
3 3
7 0
2 0
2 3
2 2
3 0
5 2
3 0
0 2
5 3
2 16
3 3
7 7
12 3
7 3
7 0
3 5
9 0
5 7
10 2
2 9
2 2
2 9
0 10
3 14
2 9
2 3
2 3
0 0
3 2
0 2
14 2
7 0
9 2
7 3
10 5
3 12
7 3
2 10
2 2
5 5
7 3
5 10
2 7
5 7
5 17
7 7
3 2
9 0
5 10
5 2
7 2
2 2
12 5
2 17
14 5
5 5
2 5
0 5
9 7
3 0
3 3
0 0
7 3
5 5
5 9
9 5
2 2
2 7
2 0
2 0
0 0
0 7
12 9
3 9
9 2
14 0
14 3
5 3
14 0
5 5
5 0
3 0
5 5
0 7
3 0
3 5
9 0
12 0
2 2
2 2
3 2
0 9
3 2
5 0
12 3
3 0
2 2
3 2
2 9
0 2
9 3
10 9
0 10
7 2
0 3
0 2
7 3
2 3
2 3
0 14
0 3
3 9
12 3
2 3
7 10
0 9
9 10
3 7
3 9
5 12
9 2
3 3
0 7
2 7
2 10
2 12
7 7
3 10
0 5
5 5
3 0
0 9
2 7
5 9
3 3
0 0
9 2
16 7
0 7
3 19
5 3
7 2
5 2
3 5
0 2
10 2
2 9
2 2
3 7
7 0
0 0
2 0
7 0
2 0
7 3
10 3
10 2
14 3
3 0
9 0
3 2
9 0
7 0
2 5
0 2
10 2
3 3
7 5
7 2
9 7
3 0
5 9
10 3
2 0
9 2
3 0
5 5
7 7
5 0
7 10
2 12
5 3
3 0
2 5
7 5
7 2
12 7
2 2
9 7
9 0
0 0
2 9
0 0
3 3
3 3
2 3
9 2
5 3
5 7
5 5
2 9
0 5
2 0
3 7
3 2
3 5
12 2
14 3
5 3
3 2
2 7
7 2
2 5
9 10
3 3
2 0
7 0
7 2
10 3
3 9
5 3
3 7
5 2
3 7
3 7
3 16
9 10
2 2
10 2
5 0
0 2
0 0
2 2
10 5
5 3
0 3
5 9
5 0
2 3
17 3
10 2
2 3
5 0
5 5
10 7
9 2
5 5
7 5
5 5
7 9
7 7
3 5
5 2
7 2
9 0
10 10
2 3
5 5
2 10
5 3
2 7
5 3
3 7
2 3
5 3
7 2
7 3
0 2
12 5
5 3
7 3
5 2
5 2
0 7
5 3
10 3
0 3
5 9
9 2
0 5
2 5
5 5
3 16
5 5
9 2
10 3
5 0
2 2
2 7
16 2
12 7
2 7
7 12
0 2
9 12
0 9
2 0
2 3
2 2
7 0
5 5
2 3
2 0
16 5
3 2
12 3
2 0
5 3
10 7
5 3
3 7
2 0
5 0
5 3
5 9
0 2
5 2
3 3
5 7
3 2
5 5
3 5
5 0
9 0
9 2
2 2
9 5
2 7
2 7
16 3
7 7
9 5
2 3
3 3
3 5
5 2
7 3
5 3
2 0
3 7
7 5
10 5
10 2
2 7
9 0
5 2
12 3
7 3
5 10
7 2
14 2
5 9
5 2
2 3
9 14
7 3
5 17
7 12
2 24
5 10
0 2
3 9
2 7
3 10
10 3
0 7
7 0
3 3
3 7
2 3
9 3
7 0
5 7
5 9
3 3
5 3
2 10
5 5
3 7
9 2
7 5
3 7
3 9
14 3
2 5
2 5
2 3
5 2
9 3
2 7
5 9
2 7
0 0
2 2
3 3
9 7
3 0
9 7
0 9
3 2
5 9
9 0
3 3
2 5
12 0
5 14
3 3
2 5
7 2
3 5
2 7
9 7
2 3
3 7
7 5
0 5
7 10
10 9
2 5
10 3
2 9
14 5
0 2
0 5
7 7
2 5
7 14
3 12
14 10
12 0
7 3
7 5
10 0
0 0
2 0
3 5
2 5
0 9
0 3
0 10
7 5
16 5
0 9
2 3
0 10
0 3
2 10
2 3
2 5
2 2
9 9
10 7
0 0
3 19
2 7
3 3
3 0
2 5
7 5
5 7
5 5
9 0
2 0
5 2
3 3
10 0
9 0
5 0
5 10
2 2
3 5
0 9
3 2
2 3
5 7
7 7
3 3
2 3
7 2
16 10
3 5
7 0
7 5
7 9
3 17
9 5
5 5
9 3
5 10
5 3
10 9
9 9
10 3
10 5
7 5
3 5
5 3
7 2
7 3
2 5
0 5
7 9
2 5
2 3
3 5
5 9
0 12
3 12
7 2
14 7
12 0
5 9
0 9
3 12
2 0
3 2
7 7
2 2
0 0
7 7
7 3
3 3
0 2
5 2
2 2
7 16
2 7
2 5
2 2
0 0
5 7
3 9
3 9
3 3
10 0
12 0
2 5
10 5
3 5
7 3
3 5
7 2
2 10
5 12
7 0
5 5
3 3
5 3
7 7
5 3
16 14
9 0
9 7
7 9
9 16
19 7
7 5
5 7
12 0
10 7
7 12
7 14
16 5
2 3
14 3
9 2
5 9
7 23
7 10
5 2
12 5
9 5
5 10
19 12
7 2
7 16
2 12
5 19
10 5
14 3
9 10
10 7
3 5
12 2
10 9
7 21
7 10
5 5
5 17
3 12
7 5
3 5
7 14
2 3
9 3
7 0
10 0
12 3
2 3
10 7
14 3
0 3
9 7
0 5
3 5
7 2
7 9
16 5
12 7
14 16
7 7
3 16
3 12
10 5
16 5
12 12
9 2
5 7
14 12
5 0
7 3
7 3
5 38
16 9
14 12
21 2
14 2
7 9
21 16
3 5
5 0
5 2
9 2
5 3
3 3
3 3
7 2
3 7
2 3
3 3
3 12
3 9
5 3
3 5
2 5
0 9
2 10
5 5
2 10
7 12
2 9
2 2
5 9
9 3
3 3
3 14
10 3
3 7
5 7
2 2
3 3
3 7
3 9
7 2
7 2
5 17
2 3
3 5
5 9
12 10
9 7
2 7
2 0
3 7
0 7
7 5
3 16
3 7
3 5
0 5
10 9
2 9
3 3
3 5
14 2
5 10
2 16
3 23
2 14
3 2
10 5
5 2
9 5
5 12
2 5
7 16
3 10
0 12
3 9
0 12
2 7
5 7
5 10
10 7
7 9
9 7
3 7
9 7
5 2
10 5
12 3
7 2
0 7
0 2
3 2
3 7
5 3
0 2
2 0
2 3
5 3
5 3
10 12
17 7
5 3
9 3
7 16
7 5
7 2
5 10
5 5
10 0
5 3
7 16
5 5
12 10
14 12
5 14
7 12
5 10
30 12
3 7
14 17
14 2
17 7
17 21
16 10
3 14
10 2
17 9
7 5
3 21
9 3
12 12
5 7
0 17
0 12
5 2
21 7
3 2
3 2
7 9
7 10
10 12
3 7
10 5
10 3
3 12
5 5
2 5
3 12
2 7
9 5
14 3
3 5
3 10
7 10
3 10
9 3
12 3
17 12
9 9
12 5
14 5
7 2
10 2
7 2
5 24
7 0
3 10
5 7
2 12
3 9
12 12
5 2
2 5
3 7
5 5
12 9
0 7
5 9
12 16
7 2
14 9
2 16
3 14
10 10
3 9
5 5
9 7
3 3
12 5
5 7
0 5
0 9
2 5
10 2
5 10
5 5
2 14
0 2
3 10
9 0
5 0
7 12
5 7
7 7
5 2
7 2
12 10
0 2
7 2
10 0
7 7
2 3
0 2
7 5
3 2
10 0
5 5
0 9
9 7
2 9
3 2
3 7
5 7
3 7
2 2
5 3
5 5
14 5
3 5
7 5
5 0
2 9
5 16
2 21
7 7
12 2
7 5
3 14
5 5
2 16
2 10
3 9
3 5
2 7
9 14
2 3
3 0
3 3
9 16
3 10
0 0
0 7
5 3
3 5
2 5
5 2
2 16
2 3
5 16
7 23
2 7
0 14
7 10
0 3
5 12
0 10
2 5
0 3
7 7
7 7
10 7
5 0
7 0
16 2
9 3
5 2
5 5
5 3
5 0
10 10
7 3
2 14
5 14
10 3
10 3
7 5
7 0
3 2
0 3
5 5
3 0
3 10
0 3
0 0
3 5
5 7
14 3
3 9
3 2
9 7
7 0
5 5
10 14
3 10
7 9
3 5
2 10
7 5
9 7
5 3
3 2
10 5
0 9
2 2
2 7
5 9
5 19
9 9
3 10
5 5
2 5
3 14
2 7
3 5
0 3
3 9
0 0
2 5
0 5
3 2
14 3
9 7
2 2
5 2
5 7
14 3
2 7
9 0
5 3
3 9
3 7
2 2
5 3
14 7
10 10
3 5
3 7
0 3
7 2
5 0
3 5
9 3
2 5
5 2
7 0
7 0
0 3
10 2
5 5
7 0
12 3
2 0
9 5
9 5
10 14
0 3
9 3
3 5
0 5
5 3
14 7
2 3
5 10
3 9
5 9
3 7
3 5
10 5
5 3
5 0
3 3
0 7
17 12
9 5
7 10
14 7
7 9
7 3
7 5
0 0
3 7
10 5
0 3
7 7
9 2
5 12
9 2
3 3
3 0
5 0
5 7
2 0
7 9
0 2
0 2
3 5
2 5
5 2
10 0
9 5
14 3
2 3
3 3
7 7
0 3
5 2
12 5
12 3
5 2
10 2
5 7
12 0
10 2
9 9
10 5
2 10
9 16
3 5
2 5
2 9
5 2
3 2
10 5
12 7
2 3
7 5
10 3
2 3
3 3
7 2
7 5
2 5
7 3
9 7
0 5
3 2
2 0
7 2
2 2
12 5
7 2
7 3
16 0
5 3
12 0
5 0
0 7
14 0
5 7
3 3
3 0
2 2
2 0
16 5
7 5
7 3
14 5
12 3
10 9
10 7
0 7
5 2
3 9
10 2
10 10
2 2
3 5
5 3
5 5
5 2
5 9
9 2
2 9
10 5
2 0
10 7
7 7
2 5
0 5
3 9
3 5
7 5
3 2
0 10
3 7
2 7
10 14
2 3
5 9
0 0
3 3
0 0
9 5
3 5
2 9
5 9
2 3
2 12
5 5
7 2
5 3
12 5
7 9
7 16
0 7
7 14
5 2
0 10
3 7
2 14
16 5
2 0
10 3
5 2
7 7
0 3
5 2
2 3
7 2
10 12
5 3
5 9
2 9
5 3
2 5
12 12
7 12
12 3
3 9
5 12
0 9
7 5
2 9
2 9
3 2
5 3
0 7
9 3
10 5
3 9
10 2
5 5
10 2
7 3
7 5
10 2
12 5
5 5
7 0
9 9
9 3
10 7
5 3
2 3
2 5
10 7
2 3
7 24
3 3
9 5
16 0
9 7
2 5
3 3
3 14
12 3
3 7
9 17
17 26
14 3
16 7
7 0
9 5
3 17
5 7
0 14
9 10
0 17
2 14
7 10
3 12
12 7
2 3
2 3
5 12
10 10
12 2
10 2
5 9
0 9
7 17
10 7
3 5
2 10
7 9
2 12
14 7
7 5
5 2
5 3
10 9
5 5
10 9
7 0
9 0
5 7
12 16
5 12
12 2
7 3
3 2
3 2
2 7
3 2
0 5
9 3
12 5
2 3
12 7
7 2
3 3
2 3
2 10
7 12
5 7
7 10
7 7
12 0
2 3
7 7
9 7
16 9
3 7
19 9
5 7
7 7
9 0
10 3
0 0
9 2
5 3
12 2
9 12
3 3
2 2
7 3
12 9
2 3
9 9
2 5
5 3
2 0
9 0
9 0
17 7
5 2
5 14
3 0
2 7
3 2
0 5
7 7
5 5
2 7
3 7
14 5
16 2
2 7
0 5
0 2
14 0
9 10
5 9
12 0
14 9
3 2
2 5
0 2
7 14
3 3
5 2
0 5
9 0
5 7
3 10
7 0
5 16
7 5
7 3
7 3
5 14
7 19
0 3
2 12
9 5
10 0
2 14
7 10
2 5
2 12
2 2
5 10
3 7
5 12
2 12
3 7
3 3
0 3
5 9
3 7
9 7
2 9
0 9
5 5
0 2
0 5
2 7
2 7
0 3
3 5
3 10
2 7
3 5
2 7
12 2
12 0
7 3
3 9
5 5
5 9
14 2
12 12
12 16
12 5
9 3
2 3
2 0
2 3
2 2
9 5
7 5
3 5
7 9
10 2
12 10
7 3
3 2
0 5
2 2
2 3
0 3
7 3
7 10
0 7
5 3
2 3
5 10
12 5
3 7
5 3
10 7
9 3
3 2
7 9
10 5
16 9
2 5
7 5
3 2
9 7
5 14
3 12
2 9
9 2
9 9
3 0
3 3
23 3
5 3
10 7
9 7
9 0
7 2
10 5
10 2
3 5
16 12
17 9
5 5
5 9
3 5
3 7
3 9
12 10
10 5
10 10
7 21
5 9
7 9
2 7
2 24
3 7
7 5
12 7
7 7
9 7
5 7
2 5
0 5
7 14
12 17
9 19
2 9
3 12
5 10
5 5
3 5
12 3
3 3
16 3
14 0
2 14
2 2
5 5
5 0
3 2
5 0
14 9
7 9
9 0
2 3
10 9
9 10
3 7
19 5
10 3
5 2
12 7
9 14
16 14
5 12
19 2
10 2
2 7
7 12
3 9
12 16
3 5
3 14
5 5
12 5
19 9
3 10
19 7
3 5
3 7
9 9
10 7
9 9
0 5
0 10
5 2
7 0
3 5
5 0
5 9
12 2
3 5
5 7
0 9
12 28
12 5
5 2
7 7
7 14
5 7
9 5
5 3
9 14
10 5
10 16
16 17
9 5
7 5
5 0
5 0
9 5
9 9
3 5
14 3
5 12
5 12
7 9
5 2
3 3
3 5
3 3
5 3
5 2
5 16
0 5
7 3
3 2
0 5
0 5
2 5
2 3
5 3
5 0
7 5
7 3
5 5
14 2
5 2
7 5
14 2
12 12
9 0
0 7
12 2
17 0
7 9
9 2
14 2
9 3
9 12
3 10
2 0
5 5
7 5
19 10
19 10
2 12
0 10
7 10
5 5
10 14
19 5
7 5
12 3
9 9
3 10
17 7
3 12
0 5
17 14
14 7
7 7
3 7
5 5
0 19
2 9
7 17
5 3
10 9
7 3
0 5
12 26
16 9
12 9
0 9
3 10
12 9
3 12
12 10
19 3
10 7
7 12
5 7
14 5
7 9
17 2
5 3
2 7
7 10
5 9
5 7
9 3
2 0
10 3
9 7
5 9
7 19
9 12
7 12
5 7
3 9
0 9
5 10
7 9
3 9
9 9
12 7
3 3
5 10
7 12
3 14
31 7
7 16
12 19
28 10
37 30
9 10
19 0
14 3
3 10
12 7
19 3
21 19
21 7
21 14
5 5
10 5
2 9
5 5
19 10
3 2
5 0
14 16
9 5
9 5
9 3
14 3
12 2
12 10
7 9
3 12
7 9
7 14
23 2
3 2
10 5
17 2
17 5
7 7
7 10
3 10
16 5
16 7
10 3
7 3
19 5
5 7
10 10
10 7
2 2
7 14
12 0
14 7
10 5
7 5
3 19
5 7
12 2
2 5
5 12
7 14
7 7
10 2
10 7
10 3
3 12
14 7
16 5
14 0
17 5
5 0
9 10
10 2
7 2
9 14
5 7
0 5
5 9
9 19
9 12
17 5
16 5
16 10
33 7
7 16
7 2
7 12
9 3
21 5
7 2
19 9
9 9
16 9
12 16
5 10
10 5
14 2
0 21
7 3
12 5
12 9
5 2
19 10
0 7
7 5
17 5
3 14
7 12
12 14
7 9
7 23
3 26
3 14
3 5
5 3
5 26
2 17
10 12
23 3
12 16
19 0
7 7
7 9
7 7
12 5
21 9
2 10
9 5
2 5
7 2
7 7
5 17
5 21
9 7
17 3
7 7
12 12
10 12
9 5
9 3
19 9
3 5
5 16
12 21
7 16
16 5
9 14
9 2
23 7
14 2
10 3
10 7
12 9
17 10
12 3
26 5
5 5
16 5
19 0
14 9
7 5
12 7
12 12
3 2
16 5
5 12
10 9
12 14
16 3
10 9
12 2
14 10
9 5
3 9
5 2
5 10
3 19
16 2
5 7
3 7
0 17
7 10
12 14
9 9
9 2
5 7
5 3
7 2
5 3
9 10
3 14
9 9
12 9
10 17
2 21
3 19
3 9
3 9
14 16
14 5
10 16
9 7
17 23
7 2
14 9
12 3
9 10
14 7
10 3
5 21
12 16
3 23
3 7
14 2
7 0
10 9
12 16
10 24
12 16
19 12
10 10
12 7
3 10
10 3
12 5
9 7
10 14
9 12
14 9
16 5
16 16
7 17
10 14
9 3
9 12
7 10
16 7
5 2
7 5
5 7
19 7
12 5
7 5
12 2
7 14
12 7
3 14
16 2
9 9
17 3
17 9
7 2
10 7
10 9
9 9
3 19
12 5
7 7
17 5
0 5
5 7
3 2
7 9
7 3
5 0
16 5
7 0
14 5
2 3
7 10
9 10
3 7
14 19
7 3
10 17
2 7
9 14
16 3
16 7
14 12
7 2
2 7
5 3
10 7
9 5
5 2
12 3
10 3
5 5
7 5
3 9
3 2
2 3
5 14
3 2
7 19
9 7
5 7
3 10
2 5
7 5
9 3
3 3
3 7
0 12
2 3
9 9
2 7
2 2
7 3
10 10
10 5
12 3
17 3
9 12
7 3
0 3
5 0
2 0
7 5
3 0
5 7
7 10
0 5
0 10
7 7
9 10
2 0
14 7
0 10
10 2
17 10
5 10
0 0
2 7
10 3
3 5
19 3
14 3
12 16
9 10
9 14
0 12
14 3
5 10
9 0
9 7
10 5
3 2
0 2
9 12
5 10
12 10
3 21
5 7
5 16
9 7
12 9
12 9
9 10
2 26
0 17
16 9
9 7
28 19
26 9
5 3
16 10
16 9
14 3
17 2
19 9
19 12
14 7
5 16
7 12
3 16
10 16
3 23
21 7
19 7
9 12
21 3
5 10
19 14
0 2
5 17
10 3
7 10
21 23
7 0
16 5
2 5
7 3
7 9
12 12
7 9
19 3
21 5
26 12
10 9
10 16
16 10
7 23
19 9
12 7
9 5
0 16
0 5
5 3
10 10
3 17
3 16
7 7
12 0
17 9
19 12
5 7
2 9
16 10
10 5
10 10
19 16
2 14
7 10
26 3
21 3
3 0
3 2
16 5
3 14
3 2
3 10
2 2
9 7
10 7
14 9
14 0
7 0
5 19
14 7
9 5
12 5
14 14
0 19
12 5
9 5
0 12
9 10
3 14
7 9
3 7
10 3
5 0
9 5
0 14
9 2
14 10
5 7
5 0
12 14
3 2
2 3
0 5
7 3
2 0
7 5
2 2
5 3
9 3
2 3
3 2
9 2
3 3
3 0
7 14
2 7
5 7
0 5
3 3
2 5
0 5
5 2
3 10
3 2
7 7
5 2
2 5
5 7
7 7
5 0
3 2
5 10
7 0
0 0
0 0
3 0
5 0
7 0
5 0
10 3
2 0
0 2
3 0
0 2
7 0
3 3
2 0
2 2
2 0
5 0
2 5
0 0
0 0
2 2
7 0
7 3
7 0
5 0
5 3
5 0
9 2
0 2
0 5
3 2
5 12
5 9
7 3
5 3
2 3
3 5
2 7
3 7
5 10
2 5
10 9
7 5
5 3
5 2
9 7
9 7
2 0
2 2
3 0
0 2
9 10
9 3
7 9
12 3
17 2
2 2
7 0
21 5
9 5
3 3
0 5
14 5
3 0
12 2
5 2
5 3
10 17
5 5
9 3
5 3
2 14
9 5
0 2
10 9
14 5
12 7
10 3
17 7
14 14
7 7
14 3
12 5
10 7
10 5
9 5
7 5
10 3
12 5
5 5
3 5
2 7
10 9
7 16
3 9
3 0
9 3
3 2
9 5
3 7
7 14
10 2
7 5
3 3
3 2
9 12
10 3
10 10
7 0
3 5
14 9
5 0
7 5
10 7
2 7
7 2
0 5
2 2
0 5
2 5
3 5
2 5
0 3
0 3
2 3
14 2
3 5
7 3
2 2
2 2
7 7
5 7
3 2
16 3
2 3
3 10
5 0
5 3
9 10
9 7
5 7
10 2
0 7
2 0
3 14
7 12
2 3
9 12
7 2
16 5
21 5
7 9
9 5
10 16
10 5
14 3
12 2
3 5
3 2
10 9
14 10
3 10
5 9
30 10
12 9
14 5
7 9
7 14
10 0
10 7
12 3
14 9
2 7
3 7
2 9
10 9
14 10
0 9
9 14
3 7
12 3
5 5
3 0
7 12
12 9
2 5
9 9
5 12
5 2
5 5
12 5
5 7
2 0
10 3
10 12
9 9
7 10
2 12
16 7
9 7
3 5
9 7
9 2
12 5
10 2
12 5
2 3
10 0
3 0
7 2
14 5
7 3
21 2
3 0
14 5
9 2
3 2
10 9
7 7
17 5
5 7
10 7
3 3
5 9
2 7
9 9
12 10
5 12
3 5
12 10
12 9
5 7
2 0
2 7
3 12
2 5
12 9
9 3
3 9
3 9
7 5
10 5
5 10
3 7
14 3
0 3
3 7
5 5
0 10
0 7
2 14
2 16
0 7
3 14
2 5
12 12
0 9
2 7
0 10
2 9
5 16
0 9
2 9
5 17
9 14
5 7
3 17
12 10
7 3
19 9
2 7
12 10
2 9
5 5
9 5
0 12
19 2
2 3
5 3
0 9
10 9
3 21
5 17
5 10
2 10
3 16
5 7
3 0
16 21
7 10
7 3
12 2
17 5
7 0
2 16
7 2
17 3
2 10
5 9
3 9
5 5
5 5
26 7
26 3
7 5
14 3
16 10
12 3
5 12
5 3
5 2
9 7
10 3
7 7
7 14
2 16
0 2
2 2
5 5
7 12
3 0
21 5
3 7
7 12
10 12
19 7
9 3
0 7
19 19
3 5
0 10
3 17
0 12
5 2
5 9
3 5
5 2
5 10
7 19
3 5
2 7
2 2
14 3
2 7
7 0
3 7
7 0
2 5
3 5
10 5
2 7
2 5
0 7
7 0
5 9
5 5
7 10
9 0
7 2
7 9
0 7
2 16
7 0
5 10
7 7
10 5
5 5
5 2
7 5
3 10
3 3
5 10
5 3
2 7
14 3
3 5
16 7
9 14
2 10
12 2
10 3
9 9
2 2
5 10
2 5
0 9
3 9
0 12
7 7
5 5
21 7
0 10
5 3
9 10
0 0
9 7
2 12
3 12
7 2
2 3
19 3
9 7
10 2
3 5
5 2
2 12
0 5
5 19
7 3
9 2
3 12
9 7
9 5
3 3
9 14
0 3
9 5
5 0
3 10
7 9
5 9
9 7
5 12
0 9
5 10
5 9
9 3
0 10
7 26
3 3
10 5
10 2
7 3
17 2
5 14
2 14
2 10
10 10
3 7
7 3
9 10
0 9
3 0
0 5
7 7
0 9
2 0
2 5
10 2
7 9
5 24
2 3
7 28
9 9
19 3
3 0
5 9
5 3
10 16
10 9
7 0
5 3
3 3
5 3
9 2
5 10
2 10
9 2
7 0
7 5
10 10
10 9
10 10
5 5
2 2
3 5
14 2
5 5
3 5
12 5
5 17
9 5
10 10
2 5
14 9
3 7
7 12
12 16
5 2
16 5
14 7
12 7
7 12
9 12
10 3
16 7
10 3
12 10
0 5
9 12
16 3
9 3
7 5
5 3
26 0
16 10
14 5
17 16
10 5
10 12
5 10
17 9
7 12
5 7
16 3
5 7
2 5
5 10
12 10
9 9
7 5
10 5
12 3
5 10
12 10
2 10
3 3
9 7
9 7
3 2
9 7
3 3
3 2
9 2
2 10
5 7
12 3
3 3
7 9
9 12
17 16
5 12
5 5
5 0
2 0
2 14
2 3
0 5
10 3
9 5
9 5
2 9
3 2
2 3
2 5
5 0
5 10
10 5
24 10
19 3
9 0
12 3
7 2
3 2
5 2
5 12
3 3
5 3
3 9
3 0
5 9
12 9
19 5
10 3
12 5
9 9
10 5
31 5
3 3
7 5
2 7
5 3
10 16
3 14
12 3
5 0
5 2
7 7
5 9
7 12
2 7
2 12
3 5
5 2
9 3
7 2
9 0
9 7
12 2
14 3
5 5
3 7
3 7
2 5
9 3
9 12
7 7
2 3
7 0
9 2
2 3
7 3
3 16
3 3
3 9
7 3
12 3
10 7
16 0
2 2
12 2
9 10
16 10
7 0
7 3
9 0
7 14
2 2
0 0
3 3
10 7
7 7
2 17
3 9
2 16
16 3
7 16
2 5
0 2
5 14
2 2
5 0
5 2
5 3
7 3
7 7
5 14
0 9
9 9
3 7
2 5
5 10
5 2
10 10
3 7
5 10
3 7
23 14
3 10
3 3
5 12
2 7
9 3
7 12
2 10
0 5
0 9
3 21
3 10
3 7
9 7
2 0
14 12
12 3
10 10
9 14
5 19
12 2
9 5
7 2
5 10
2 12
7 10
3 10
10 2
7 12
10 9
17 7
17 3
9 2
10 0
16 9
10 2
17 2
3 0
2 0
7 5
5 7
9 9
0 3
3 9
5 9
5 2
16 5
10 9
16 5
10 3
9 7
16 3
3 14
17 12
9 7
7 7
5 3
10 14
7 7
19 2
5 10
5 3
7 10
5 9
7 12
5 14
10 3
0 5
2 14
2 2
2 5
3 2
10 16
9 16
3 10
0 10
3 9
2 21
2 5
2 7
7 16
2 7
7 12
2 7
7 3
0 2
3 10
9 9
10 7
7 9
2 7
0 2
10 12
3 17
5 10
0 9
7 2
7 3
2 9
3 2
2 5
3 3
2 3
2 2
2 0
7 5
7 10
7 3
10 0
7 12
16 7
5 2
12 2
5 5
7 7
12 2
7 0
3 3
9 3
9 2
12 7
2 3
10 0
7 9
3 3
2 3
3 3
5 5
2 5
17 5
7 9
16 2
10 3
10 5
7 2
19 5
2 5
0 7
2 2
5 9
3 7
10 7
7 3
3 10
0 5
3 5
7 17
14 5
3 7
0 2
0 2
7 16
9 10
7 7
10 16
3 5
14 7
10 7
7 2
7 0
7 12
3 12
3 10
7 3
3 16
12 3
2 9
5 7
9 12
7 7
9 9
3 7
10 10
3 0
3 12
12 16
7 30
0 5
9 2
10 9
7 9
5 17
7 5
2 10
2 9
5 5
0 0
17 0
10 5
5 12
3 0
3 7
5 12
7 7
10 5
9 10
12 10
3 0
2 17
7 10
2 7
5 3
3 16
19 10
2 14
5 12
7 12
5 5
2 10
12 2
10 10
14 2
5 10
7 0
5 3
14 9
5 10
21 9
17 5
17 5
14 0
2 2
10 2
3 3
7 9
5 2
16 9
10 0
3 7
3 7
21 7
14 3
3 10
3 3
9 9
16 5
9 3
2 2
12 2
7 2
9 2
2 5
3 2
2 3
9 5
5 5
5 0
2 10
2 5
9 9
3 5
10 2
7 2
17 5
3 0
2 3
5 10
5 2
0 10
2 7
3 7
0 3
3 3
9 0
2 7
0 2
3 3
3 2
3 2
12 10
3 3
16 9
10 5
7 9
9 2
3 3
2 2
3 5
2 3
0 2
7 5
2 2
0 12
0 2
3 10
0 5
5 0
3 2
3 9
2 0
7 3
5 3
2 2
2 5
9 3
16 7
7 10
3 5
7 5
9 2
5 5
12 14
5 3
2 9
3 9
14 14
5 12
2 9
3 5
7 10
2 12
2 16
10 7
5 17
12 16
3 9
3 5
3 10
0 3
2 9
9 7
3 12
2 9
3 3
14 14
5 14
5 0
7 23
10 3
7 9
3 7
9 5
12 2
10 2
3 3
0 2
3 19
2 5
2 2
3 5
0 2
5 9
3 9
2 12
7 12
7 0
19 9
5 9
5 2
9 9
5 7
9 3
0 9
7 7
16 9
9 5
9 3
12 5
5 17
9 5
3 5
10 17
12 12
12 3
12 2
0 7
5 7
9 2
3 16
10 9
3 16
3 10
5 12
9 14
3 9
2 9
0 2
10 9
9 12
9 9
7 5
2 3
0 12
14 17
2 16
5 10
2 10
2 5
0 3
9 3
7 19
2 12
5 5
5 14
2 3
5 9
5 9
2 3
12 3
9 3
3 2
2 5
5 12
3 0
7 5
7 0
7 7
3 7
7 5
14 2
9 3
12 2
3 9
9 10
14 2
2 12
10 3
9 2
3 0
5 7
14 3
9 10
5 2
9 2
7 14
10 9
5 16
5 16
7 7
5 5
17 0
9 12
14 2
2 2
3 5
3 9
5 3
0 9
10 3
3 12
7 7
5 0
2 3
3 2
3 2
9 0
2 3
7 0
10 5
7 2
3 5
3 3
7 12
5 3
7 10
0 5
10 10
0 9
2 14
7 9
2 12
3 9
3 7
2 12
0 33
12 5
3 9
12 3
10 7
9 2
3 17
10 0
16 9
5 3
3 9
7 3
10 7
9 2
5 2
0 0
2 5
7 5
5 3
0 9
0 3
2 3
2 3
0 7
3 7
2 9
3 0
5 3
7 3
9 3
3 10
12 7
5 19
16 2
12 3
3 0
10 9
10 5
9 2
7 14
5 5
9 3
16 7
7 23
5 3
12 10
3 9
14 5
16 2
7 5
3 9
10 10
5 3
3 2
5 2
5 7
9 12
7 5
9 3
9 2
2 3
5 2
3 3
9 3
12 2
3 3
3 5
0 0
12 3
5 2
26 3
7 5
10 7
21 3
9 5
12 9
9 9
9 0
3 10
10 16
9 10
21 19
14 10
9 5
10 17
12 16
0 5
2 2
7 3
7 0
3 10
5 5
10 3
2 12
2 2
0 5
5 2
10 2
7 7
9 5
12 0
2 9
7 2
9 12
12 2
10 5
7 5
10 5
16 3
5 19
16 3
12 2
5 5
17 12
3 2
2 7
9 26
5 21
9 17
7 16
21 2
12 3
21 5
10 7
9 7
10 12
2 2
10 2
5 3
2 3
2 9
0 0
10 5
9 3
5 3
3 2
5 3
0 5
5 2
14 2
9 12
2 9
5 12
3 3
3 10
5 14
3 5
0 7
7 14
9 9
5 0
2 3
17 10
10 5
5 7
9 2
10 3
3 7
9 7
12 10
7 3
10 12
12 2
10 2
17 0
26 2
9 3
5 5
3 2
2 9
10 7
10 0
19 2
10 9
5 3
12 10
10 14
5 2
14 2
14 7
7 2
3 0
17 7
2 5
14 0
3 7
21 2
5 10
2 12
7 12
2 21
7 16
9 7
7 5
9 0
7 2
7 9
3 9
3 9
10 10
5 9
9 17
10 9
3 7
5 3
12 9
16 10
5 9
14 9
10 12
0 2
5 5
2 7
12 7
14 9
9 5
9 2
10 3
0 3
12 0
5 0
19 3
0 3
10 2
7 5
5 3
16 7
21 9
2 16
10 9
2 5
12 12
5 9
24 3
9 2
5 14
5 5
12 12
10 5
19 9
35 9
9 3
5 10
17 7
5 16
16 7
19 5
17 0
26 0
16 7
7 0
19 10
17 7
9 2
14 0
3 2
23 10
5 9
3 5
2 10
0 3
9 5
7 7
7 7
0 10
2 10
10 7
3 12
9 0
9 0
9 16
3 5
9 16
10 2
10 7
9 3
7 14
10 5
5 7
5 10
10 7
7 5
7 3
3 5
5 9
9 10
3 14
14 7
3 9
0 16
0 10
9 14
14 5
5 2
2 2
2 7
5 3
5 3
2 2
10 14
3 0
2 5
10 5
5 3
10 12
3 5
5 2
14 7
3 2
5 3
2 3
5 17
12 5
7 7
7 2
9 3
2 7
10 5
2 3
3 3
9 2
5 5
0 5
7 12
10 9
7 12
12 7
16 16
14 9
12 16
16 10
17 24
10 5
7 3
10 3
10 2
0 12
16 7
16 10
12 9
16 3
9 7
7 12
7 0
9 3
7 5
10 10
7 14
0 19
7 23
3 7
10 9
10 17
0 17
16 12
2 9
5 3
0 9
7 2
10 3
0 2
2 2
16 2
3 0
14 0
5 0
2 7
5 10
14 2
5 3
3 5
9 10
7 0
10 2
2 0
2 3
2 5
9 5
3 3
2 26
14 2
7 2
9 0
9 3
9 0
14 7
9 5
3 7
7 14
5 16
2 3
19 9
14 5
3 9
19 28
7 16
9 9
9 9
7 2
3 10
7 9
9 7
5 14
9 9
3 23
5 5
3 12
3 5
2 9
5 3
3 9
5 10
2 9
5 7
3 5
2 7
3 7
5 3
3 5
12 3
3 5
2 12
9 0
0 19
0 9
5 12
12 21
5 3
16 5
5 0
23 16
7 0
7 9
9 7
5 5
14 0
5 5
10 3
10 9
2 10
7 9
2 9
9 3
14 9
7 2
14 7
2 2
7 10
2 3
7 2
14 5
9 14
23 10
14 3
9 19
12 7
7 10
5 17
9 7
17 16
12 3
9 14
7 9
26 10
35 3
7 2
9 2
3 12
5 21
0 9
9 3
30 9
24 9
19 7
5 23
5 10
0 14
24 5
14 9
16 9
21 3
7 7
21 3
7 0
9 14
3 9
3 19
7 10
5 7
10 0
9 12
5 12
3 14
14 5
14 9
10 5
5 3
5 14
9 10
5 10
3 2
9 5
9 10
9 5
7 7
2 2
3 19
5 5
9 2
16 12
10 9
16 9
9 14
2 5
23 7
2 5
12 5
10 12
3 5
17 10
5 3
5 9
5 7
12 10
21 17
21 12
14 16
24 3
24 2
12 10
16 7
9 9
9 7
14 16
7 7
5 10
7 9
21 10
17 17
9 10
7 5
2 9
10 17
23 10
12 17
10 16
0 9
2 3
12 9
12 3
9 3
9 2
23 10
3 7
12 7
14 2
14 9
28 0
19 2
17 9
10 12
7 14
23 14
14 3
16 7
5 9
2 7
9 9
12 9
3 9
9 5
12 10
5 17
31 3
19 3
9 5
9 7
12 2
9 12
7 23
12 10
19 9
14 2
23 7
12 3
28 3
7 3
9 14
19 3
16 5
3 7
19 19
23 2
12 10
16 9
21 3
17 7
12 3
10 7
5 9
9 2
12 17
5 7
12 7
14 2
2 10
3 3
21 2
17 12
7 7
10 5
14 16
24 5
31 19
12 9
10 16
10 16
9 9
17 14
23 26
14 3
19 7
14 9
2 3
9 5
10 2
19 0
9 5
3 12
7 3
3 7
3 9
14 14
5 2
26 10
23 5
0 7
7 3
5 9
17 9
17 5
26 3
21 14
12 12
9 5
5 7
7 0
0 9
14 7
19 10
23 14
14 14
21 3
12 12
12 14
16 2
17 5
10 7
7 9
5 14
10 23
7 5
23 10
23 12
16 23
5 9
10 19
7 14
10 17
5 14
17 14
0 7
2 14
9 9
9 7
9 9
2 2
2 5
7 5
7 14
3 10
3 16
10 5
2 10
14 14
14 14
9 16
5 16
5 10
12 12
10 19
7 24
12 19
10 7
14 9
7 28
0 3
5 14
12 9
19 16
26 7
21 10
3 12
17 5
3 9
19 9
2 26
23 12
14 17
9 24
12 9
5 14
7 5
9 2
7 10
23 17
12 14
12 16
9 9
26 9
9 14
9 9
24 5
5 12
14 16
24 16
30 14
14 10
9 10
17 7
7 26
10 10
21 19
12 10
28 24
21 23
24 21
16 9
45 19
16 17
24 9
14 12
21 23
33 5
7 17
10 9
5 28
26 12
12 14
16 12
21 3
10 16
5 14
12 19
12 9
31 16
16 17
31 14
10 24
10 7
24 5
26 10
16 5
12 16
17 12
9 17
9 9
10 7
9 7
7 3
10 12
17 5
5 14
19 10
10 5
21 10
14 3
12 17
9 16
7 2
2 14
9 21
10 9
14 2
14 17
12 5
19 16
16 10
9 14
19 14
12 7
10 16
23 14
19 3
17 9
5 16
14 21
16 9
31 7
19 21
21 14
21 5
5 7
9 10
14 7
16 5
5 30
2 0
16 10
10 2
28 7
7 10
12 2
5 3
5 14
9 10
21 9
9 3
16 0
16 12
9 19
7 10
7 24
14 12
7 28
16 14
16 7
17 23
12 26
9 21
28 5
16 14
2 16
3 14
7 19
7 7
2 16
19 10
9 5
5 5
3 12
10 9
9 7
5 3
10 5
5 3
2 3
9 7
14 5
9 3
3 7
9 21
7 17
12 12
19 21
10 9
3 7
7 14
21 12
0 16
9 19
10 14
17 23
5 12
14 5
17 7
14 9
19 16
14 2
9 9
16 7
7 14
12 2
10 3
9 5
19 7
33 7
12 10
10 9
21 16
2 10
12 7
5 17
7 7
7 19
5 9
21 14
23 14
5 3
7 7
17 19
5 10
35 9
23 12
12 9
7 10
3 14
14 23
3 17
3 21
17 12
7 14
10 14
2 9
9 12
21 19
3 14
7 14
7 28
12 9
12 17
10 24
2 9
3 12
19 23
3 9
10 17
16 9
7 17
23 19
12 9
7 12
14 10
7 10
10 0
9 9
12 7
12 7
17 7
14 9
16 14
10 14
3 12
12 9
10 10
9 19
19 14
7 5
17 17
12 12
5 23
10 9
12 14
10 7
10 17
10 19
26 14
9 21
7 21
14 5
17 9
10 19
10 7
24 19
9 12
17 10
9 9
10 2
7 19
17 14
23 5
16 9
5 12
7 12
19 14
10 14
10 14
2 26
19 17
10 9
10 19
7 10
16 24
3 17
17 3
10 5
10 5
7 2
14 7
16 9
14 12
19 12
10 10
23 19
10 9
19 7
2 14
7 2
7 12
10 3
12 3
5 5
2 3
17 10
24 17
10 5
12 5
7 12
10 14
0 12
14 7
12 10
7 9
17 7
14 10
17 5
16 5
24 14
16 0
5 16
3 10
7 16
3 5
12 7
10 17
5 9
3 9
2 19
10 24
12 10
9 9
10 21
14 10
0 12
21 17
5 23
3 21
5 16
9 12
7 0
5 9
12 10
2 10
14 12
10 10
7 3
2 9
7 21
3 10
14 10
12 14
7 10
7 7
10 0
10 9
14 16
14 14
19 7
14 7
3 12
14 7
12 2
2 14
0 12
12 7
9 0
17 14
7 9
9 3
12 7
28 7
9 3
23 5
14 17
14 0
10 14
16 2
7 10
9 16
16 2
3 10
14 16
24 28
5 10
9 10
7 12
5 5
12 10
19 21
23 19
23 9
10 10
12 10
7 9
14 14
21 14
19 21
5 10
14 26
7 12
14 2
16 9
7 10
2 10
9 3
7 19
14 17
16 7
12 16
16 19
10 12
0 12
7 9
5 12
3 12
2 9
14 28
2 5
16 14
12 14
10 10
23 16
23 14
19 7
17 17
35 10
21 16
19 3
3 17
17 12
24 10
21 5
9 7
21 7
21 3
10 10
7 3
30 5
9 9
5 21
2 12
5 2
9 5
26 9
16 19
19 3
16 23
26 7
16 12
19 16
19 7
2 14
5 5
7 24
14 12
9 12
12 21
9 9
5 14
16 10
24 12
7 14
10 12
14 12
21 19
7 7
9 3
17 5
10 5
9 5
9 9
19 9
2 3
2 3
5 3
9 3
10 26
9 5
21 26
12 7
14 7
3 12
24 0
3 5
2 7
10 9
14 5
14 7
19 2
16 17
7 5
21 12
7 10
5 16
10 7
3 7
3 10
10 5
10 10
7 14
9 12
12 3
5 5
24 14
19 10
9 0
0 5
10 9
9 5
5 0
16 7
24 3
7 7
16 9
7 7
17 5
3 9
7 7
5 14
7 2
2 5
10 7
5 9
12 5
2 10
3 16
5 10
10 9
2 3
9 3
10 17
12 17
14 17
9 14
7 5
9 10
12 12
16 10
14 16
17 14
9 23
5 5
16 16
3 19
5 16
5 17
21 5
16 19
17 24
9 19
10 16
16 19
14 24
3 12
16 3
3 14
7 12
10 26
9 9
12 24
3 23
9 10
2 28
3 12
16 12
7 9
17 16
2 9
16 9
21 7
3 9
24 10
24 16
9 9
16 0
24 5
10 19
14 5
12 17
3 23
9 10
9 9
21 9
21 12
14 2
14 3
17 7
7 12
5 14
12 5
23 10
9 10
12 17
3 16
21 5
19 7
24 9
21 10
26 9
16 7
10 2
26 16
12 3
7 9
5 10
10 14
17 16
9 14
3 10
10 7
10 23
10 12
16 10
9 5
9 16
2 9
14 19
7 10
7 17
5 2
3 3
9 3
14 14
12 12
9 5
10 7
16 14
12 7
16 19
24 2
3 7
10 5
9 9
9 7
21 5
5 12
3 23
5 3
9 12
21 16
3 23
3 16
3 19
7 3
30 14
17 16
10 14
14 19
16 10
14 23
10 16
7 10
3 10
21 12
23 17
0 19
10 9
14 7
5 2
12 9
0 7
12 10
10 23
12 21
14 19
14 16
24 31
17 23
9 3
19 7
2 10
5 2
2 5
7 5
3 17
10 7
14 14
12 9
10 5
10 16
5 14
21 7
9 9
12 3
2 5
14 14
5 3
16 14
12 9
24 23
16 2
12 3
3 3
5 9
9 3
28 10
3 3
5 10
14 0
7 9
12 9
17 16
10 7
16 10
26 9
26 7
7 9
19 9
12 16
0 12
2 12
2 12
7 12
19 9
5 16
19 14
19 14
14 24
10 10
10 9
14 21
17 9
3 12
12 7
5 14
16 10
12 16
10 10
9 3
7 5
10 5
5 5
7 16
24 9
7 12
14 12
9 2
16 0
12 16
3 21
21 0
7 17
16 5
7 17
3 5
7 16
7 9
7 12
5 12
0 16
12 14
10 9
3 2
2 14
5 5
3 5
7 7
7 37
7 17
7 14
10 21
12 10
7 10
3 3
2 5
14 7
3 26
9 12
9 24
7 10
3 14
5 12
5 17
9 10
7 10
2 12
0 16
0 16
3 23
0 19
12 17
5 9
7 9
2 10
16 10
3 2
2 16
9 10
14 14
9 16
7 10
12 17
9 7
9 16
9 16
12 10
7 14
9 16
3 17
5 9
9 7
7 19
10 7
3 21
5 16
7 16
5 9
16 21
10 10
9 14
5 10
12 12
3 28
14 14
5 16
3 7
10 12
7 5
3 12
2 3
2 3
7 9
9 5
5 14
0 9
3 16
3 16
5 9
12 12
5 10
5 2
2 5
0 3
2 3
7 2
5 2
0 2
10 9
5 12
7 7
3 10
12 2
7 7
5 10
5 5
7 7
9 5
3 12
7 9
3 9
5 9
12 7
14 7
12 5
5 3
10 9
9 9
5 17
3 14
2 5
0 5
2 3
9 5
3 9
0 3
2 9
5 3
2 2
7 5
0 9
0 2
5 16
0 9
0 2
5 7
0 5
5 12
2 12
5 10
5 12
7 5
7 5
5 3
3 9
5 14
5 5
5 10
9 10
9 7
2 9
9 5
9 2
7 2
2 5
10 12
12 19
3 17
2 10
10 2
5 9
2 3
3 9
3 10
3 17
5 3
7 0
2 12
5 7
9 3
7 5
12 0
2 5
10 5
10 3
7 5
5 3
10 3
3 16
9 3
7 7
2 5
7 2
9 16
5 3
5 2
12 9
0 2
7 5
5 3
10 12
9 2
7 3
7 2
0 10
0 12
12 7
3 10
0 10
0 5
5 3
3 2
9 9
7 7
5 7
7 9
2 12
3 7
3 9
2 16
3 0
2 14
3 3
10 5
5 10
5 3
7 3
5 12
9 5
5 5
10 0
10 16
3 23
9 12
10 19
3 2
3 5
3 5
14 7
5 7
10 9
2 2
3 12
9 9
5 12
10 16
7 17
0 28
5 5
7 14
14 7
3 17
10 0
10 7
3 10
5 14
3 7
9 9
10 14
9 7
3 3
7 12
10 2
2 5
7 16
5 17
3 16
5 2
9 3
2 17
14 3
2 3
5 0
19 9
7 5
9 12
7 2
3 14
2 3
10 9
9 5
9 5
9 14
10 7
9 19
7 14
5 14
10 7
12 2
10 17
2 3
3 2
5 5
5 10
9 5
5 7
17 12
0 2
2 5
2 14
5 12
5 7
2 9
14 17
2 14
9 5
3 9
7 7
2 2
5 12
3 37
3 2
3 5
7 2
3 10
3 26
5 16
7 7
14 14
2 10
9 12
0 5
7 9
10 0
5 0
9 9
9 0
3 14
9 2
2 16
5 9
12 0
3 9
0 0
14 10
7 10
10 9
9 12
5 5
9 5
5 5
10 9
17 2
9 3
5 10
2 7
3 7
2 16
0 17
7 7
16 7
7 5
5 2
7 2
0 3
2 5
16 7
9 3
9 7
17 9
2 16
10 5
12 9
2 7
5 3
3 5
0 7
14 16
7 16
3 19
5 9
5 2
5 9
9 5
14 5
12 3
7 3
2 2
12 0
3 3
3 9
5 14
9 14
3 12
3 12
2 9
12 12
7 7
14 10
7 12
5 7
3 9
3 9
5 3
7 0
7 7
3 3
3 9
16 0
9 7
7 5
5 9
12 10
12 3
7 12
9 10
3 2
10 2
3 5
12 2
7 2
0 2
2 3
5 2
2 5
2 0
2 3
0 7
5 10
0 2
0 10
0 10
2 7
7 9
9 5
7 14
7 3
9 5
5 3
3 2
5 12
3 3
5 16
2 3
2 9
10 0
9 7
7 9
5 2
2 3
2 3
5 3
7 10
0 9
5 2
0 2
2 0
0 10
2 3
0 10
0 17
3 3
0 12
2 7
2 5
3 7
2 2
12 2
5 2
3 2
5 7
5 7
2 0
10 0
9 3
9 12
3 14
9 5
2 5
0 5
2 0
2 7
3 10
10 10
5 2
3 2
0 3
0 0
2 9
7 5
0 0
2 3
0 3
5 5
9 14
3 5
2 14
2 3
2 2
0 7
7 2
5 3
5 2
2 0
3 9
2 2
2 2
12 16
7 17
2 12
7 3
2 10
12 7
5 10
5 19
7 5
3 3
2 3
5 10
0 10
3 7
3 14
16 0
3 21
17 3
3 12
3 3
0 7
12 3
3 14
5 7
12 5
10 14
9 14
2 7
9 9
3 9
3 9
7 7
3 3
7 12
0 3
9 7
2 3
3 9
5 9
7 9
10 2
14 5
7 5
9 19
0 2
10 3
12 2
7 7
12 7
5 7
7 3
2 5
3 9
7 0
7 0
2 3
7 7
7 19
5 2
10 5
2 2
7 3
3 3
2 2
3 3
9 2
2 2
9 2
5 3
10 5
2 9
2 5
3 10
2 0
7 14
0 2
0 2
3 3
2 0
0 0
7 2
2 9
2 14
0 7
9 0
0 7
2 10
3 5
7 7
2 14
7 9
3 10
2 9
10 7
2 19
5 21
5 3
7 12
10 10
3 12
3 7
3 7
2 5
3 0
12 5
3 7
7 19
7 14
2 7
7 5
2 9
7 14
3 5
2 0
2 7
2 3
2 2
0 5
0 9
2 0
3 3
5 5
0 0
2 3
0 3
7 0
2 2
3 0
7 9
9 3
3 2
0 9
7 2
7 5
14 0
3 2
0 7
5 3
2 0
3 5
2 3
3 5
3 5
14 7
2 7
7 2
3 10
9 2
9 3
7 2
3 0
5 5
2 10
0 7
12 0
2 0
2 2
14 2
5 0
3 0
0 10
2 7
2 7
0 5
9 5
5 0
5 9
3 3
3 0
0 2
3 2
2 3
0 0
5 3
3 3
2 0
2 9
0 5
2 3
10 10
0 3
2 5
3 7
2 5
3 7
0 5
3 7
0 0
2 5
3 9
0 0
3 0
0 7
0 10
5 0
2 9
3 5
5 7
9 0
3 0
5 3
10 9
3 2
10 7
12 3
3 2
2 5
5 3
7 3
12 5
3 3
0 2
2 10
0 9
5 10
2 5
12 10
0 14
3 2
12 2
7 0
3 2
2 0
3 9
3 3
0 0
3 5
9 0
0 0
2 3
5 2
0 2
5 10
0 3
5 5
5 5
5 5
7 2
7 7
0 2
3 3
3 7
0 3
7 5
0 2
7 7
5 5
9 5
5 7
5 7
5 0
5 9
3 5
5 0
5 2
2 0
2 0
5 3
0 3
2 2
5 12
2 5
2 2
7 2
2 10
3 0
2 7
0 2
3 3
3 7
3 10
2 5
0 7
2 2
5 2
2 0
2 2
3 5
2 0
7 5
14 0
21 5
3 3
9 2
12 3
7 2
10 2
9 5
3 0
0 2
5 0
9 7
0 0
0 5
2 2
2 0
3 2
3 2
2 10
7 3
5 0
7 3
3 2
2 12
5 2
5 7
3 5
0 3
3 2
3 3
3 7
7 3
2 3
0 0
2 3
0 7
3 2
2 5
7 0
7 0
2 5
2 0
5 0
9 10
9 2
10 3
7 3
12 9
5 0
12 2
2 0
5 7
3 3
2 3
7 2
2 9
5 3
2 3
2 5
3 2
17 5
10 0
17 0
2 9
3 9
9 0
17 9
7 0
5 0
7 9
10 0
2 16
7 7
7 3
0 7
2 9
3 2
5 2
0 3
7 0
3 5
5 0
5 2
3 0
3 7
7 0
7 10
2 7
2 12
0 5
7 5
2 5
2 5
5 7
3 3
5 7
2 2
0 2
7 3
2 3
3 2
10 3
7 0
9 5
2 7
2 3
2 7
2 5
7 7
5 7
9 3
7 3
10 9
9 3
9 12
7 9
2 10
2 3
2 5
9 9
9 5
3 3
9 3
5 5
0 3
5 7
10 7
9 3
2 12
7 2
0 0
3 12
3 5
9 12
3 5
7 2
0 9
2 14
7 5
9 10
5 9
5 16
2 9
5 9
0 3
5 7
2 2
2 5
2 3
5 3
5 7
12 5
2 12
5 7
16 10
2 9
3 9
12 0
5 0
5 3
10 2
16 3
5 7
2 5
2 5
3 9
3 5
0 5
10 2
16 2
14 2
7 2
5 3
3 0
3 2
7 0
9 5
2 3
3 0
7 17
5 2
9 5
5 9
5 3
2 3
12 3
10 9
5 10
14 5
10 12
5 7
9 3
7 3
12 5
5 7
9 2
10 5
12 3
5 7
2 5
9 9
5 3
7 2
5 10
19 9
2 2
3 2
2 5
12 3
3 10
2 5
2 3
2 2
2 2
2 5
3 3
0 2
3 9
2 7
2 7
3 5
7 3
3 2
2 10
7 9
5 5
3 3
7 2
3 10
9 7
12 5
2 7
7 3
0 0
7 7
5 7
2 2
2 7
2 5
7 3
3 7
3 5
9 2
2 2
2 3
9 9
9 5
9 3
10 5
5 3
12 2
3 12
3 7
12 9
0 3
5 5
5 3
5 2
14 10
9 5
10 5
2 3
2 2
2 10
2 2
2 9
7 5
2 19
9 5
2 2
5 7
0 3
3 3
3 0
2 12
5 2
3 5
3 2
7 3
2 2
9 0
10 7
7 7
5 9
7 7
3 0
0 14
2 5
10 10
0 9
5 5
5 12
9 0
3 2
5 12
7 14
3 0
2 12
5 3
10 2
3 5
5 17
7 10
3 2
7 5
5 0
9 7
3 2
9 3
2 7
10 2
3 0
7 14
0 7
5 9
9 2
7 7
3 5
2 14
2 9
2 3
9 5
5 2
12 19
2 9
7 10
10 7
5 5
3 14
16 10
3 10
7 5
17 9
0 17
3 12
7 5
7 2
3 9
9 3
0 5
7 5
5 14
7 10
2 5
3 2
5 3
2 10
3 9
5 16
2 3
0 3
2 3
3 2
7 0
16 0
0 3
5 3
3 0
3 2
3 10
3 5
7 3
10 12
9 5
10 2
2 9
10 0
0 5
0 9
10 3
7 3
3 0
12 2
9 2
9 7
21 9
5 3
5 2
3 7
0 5
3 5
14 3
5 3
12 5
12 12
12 3
7 7
7 10
7 9
12 3
5 2
3 3
0 5
0 3
0 10
2 12
5 10
10 0
9 19
7 12
3 10
5 5
2 23
10 7
2 7
14 7
16 12
3 12
19 3
7 3
3 9
2 14
2 10
0 14
5 12
12 5
7 2
3 2
2 5
0 3
7 2
7 2
3 3
3 9
7 3
2 5
3 3
12 12
2 3
2 0
0 9
2 7
2 3
10 2
9 0
10 3
2 5
9 2
9 2
5 3
9 2
14 5
16 2
7 3
14 2
3 2
3 9
28 12
7 9
12 2
3 14
5 2
10 5
10 3
10 5
12 9
9 9
3 5
0 7
9 9
5 3
5 7
10 5
3 0
10 3
3 0
12 2
3 5
3 2
9 0
21 7
0 3
3 3
5 9
2 5
3 2
5 9
7 3
9 5
7 5
17 0
7 5
0 3
5 3
5 5
0 0
3 3
3 3
2 3
10 0
14 3
9 0
12 9
9 3
9 5
14 2
17 9
5 3
7 2
3 5
5 3
9 9
7 12
2 9
5 7
0 5
9 10
7 7
10 5
9 7
10 7
3 7
3 10
9 3
3 3
9 5
10 3
9 14
5 14
7 5
0 2
3 7
7 3
5 2
7 0
5 10
5 5
3 2
2 21
7 7
2 19
5 5
9 2
7 2
3 10
0 3
0 12
0 9
7 0
5 12
3 7
2 3
12 2
9 0
3 3
5 3
2 5
3 0
9 7
7 10
5 2
10 9
5 2
3 2
5 2
0 7
7 5
3 0
5 10
12 0
3 2
10 9
2 9
2 5
3 5
10 7
2 5
9 3
19 2
10 14
9 0
16 3
3 7
5 12
5 10
2 9
12 9
2 9
12 7
0 5
9 5
5 16
17 5
3 12
7 10
2 3
5 0
14 10
3 2
9 5
7 10
0 0
0 10
3 16
7 3
3 5
5 3
7 9
10 2
5 2
7 5
5 7
9 2
5 9
5 3
7 7
5 12
5 17
5 10
0 16
3 3
7 3
7 14
2 21
3 2
7 3
7 5
5 16
0 0
7 7
5 7
14 7
16 5
14 2
12 3
7 9
9 3
3 7
7 0
10 0
14 10
3 17
17 9
12 9
5 7
9 2
3 3
2 7
5 0
12 5
2 10
5 5
5 5
10 3
5 12
9 5
10 12
3 7
9 9
7 3
5 2
3 2
3 3
14 5
5 9
5 5
5 14
2 7
9 16
5 5
7 2
2 0
10 9
5 2
9 5
9 9
10 10
7 21
7 5
14 3
7 7
7 16
9 3
14 7
2 3
3 3
2 0
7 2
16 2
5 0
7 7
5 2
16 0
19 0
2 2
3 0
3 3
14 3
5 9
9 5
7 2
7 3
9 3
14 3
7 12
24 3
16 0
12 0
21 2
9 5
5 10
3 5
0 7
10 2
3 5
31 3
5 3
14 3
23 2
3 3
14 3
14 2
9 9
9 5
10 2
7 0
2 5
2 9
7 3
3 10
3 7
9 7
7 5
2 0
3 9
9 2
5 10
10 5
12 0
9 0
3 9
7 5
2 7
10 3
3 9
2 0
3 5
2 9
3 0
2 7
2 9
5 2
3 3
12 5
9 5
9 7
3 5
10 5
3 2
5 0
16 5
9 2
2 7
7 7
26 5
5 10
3 3
2 7
3 7
2 3
14 12
3 9
2 0
2 10
2 12
21 9
7 14
2 9
16 5
10 3
3 9
7 7
7 5
12 5
7 5
7 3
5 7
7 2
3 3
3 5
12 5
16 7
16 12
9 5
2 9
2 3
9 2
14 5
12 3
5 0
5 5
5 9
14 10
16 7
17 3
10 2
7 7
3 5
10 10
12 5
9 2
9 2
7 9
10 3
10 9
12 5
17 2
12 16
17 0
23 9
2 3
10 16
7 9
9 5
14 0
5 10
14 12
12 3
16 3
2 3
5 9
7 3
5 3
2 9
10 5
9 5
10 3
10 7
5 0
10 5
9 5
16 2
12 7
17 10
17 9
9 5
14 2
7 2
16 2
16 2
9 10
10 10
9 7
10 17
10 14
10 3
23 2
12 5
3 3
5 2
9 0
12 10
10 2
9 10
7 5
2 2
9 7
16 0
2 0
12 0
5 2
16 3
9 2
17 0
10 2
3 9
7 3
10 3
14 3
12 14
3 7
7 7
2 10
14 2
5 2
7 3
2 7
0 5
5 7
2 5
7 7
12 2
5 3
14 7
5 3
3 17
0 9
5 10
10 2
2 5
16 5
3 10
7 9
2 9
3 2
7 17
5 12
2 5
2 3
3 7
2 9
5 10
7 10
5 7
3 9
5 3
5 7
2 7
5 7
7 10
10 28
7 5
3 5
7 5
7 9
5 9
3 10
3 9
5 7
5 7
10 2
2 10
5 0
7 10
10 14
3 12
3 26
14 3
16 9
10 2
5 3
10 2
19 9
10 10
19 2
2 23
7 7
7 14
12 14
12 9
10 3
10 3
5 3
7 17
12 3
14 16
7 9
10 3
10 12
16 2
3 9
10 10
10 12
14 26
10 7
19 17
7 5
12 10
14 14
10 7
10 2
10 3
9 7
7 9
9 5
14 19
9 0
10 10
16 7
12 7
3 16
12 9
5 23
10 10
5 14
7 9
9 10
2 3
9 5
9 5
0 2
5 16
2 2
10 10
9 7
12 9
21 12
17 14
33 2
12 9
9 14
17 19
23 14
7 16
5 2
5 0
10 7
9 10
7 5
14 7
16 9
9 9
16 7
5 5
10 5
5 2
5 10
9 14
16 10
2 16
5 3
7 12
7 7
7 12
9 9
7 2
5 10
0 10
10 17
9 2
2 9
5 10
3 14
12 3
3 3
12 7
12 9
14 0
5 2
5 5
9 12
2 12
3 3
23 5
3 3
31 2
5 14
7 14
5 2
7 2
23 3
10 3
16 16
0 0
7 3
5 2
3 5
14 9
10 7
24 12
3 0
12 3
9 5
12 5
12 12
3 0
5 3
5 2
2 3
9 9
5 3
14 16
3 2
3 2
5 3
17 2
3 7
5 2
14 10
12 9
5 0
14 3
5 7
10 3
9 3
2 7
17 7
9 9
9 5
7 9
9 5
7 2
9 7
3 2
12 2
3 17
5 2
12 7
14 10
12 19
3 9
3 2
9 7
5 2
2 7
7 12
2 7
9 2
9 7
5 10
2 9
10 0
5 0
9 21
5 3
3 3
12 7
2 2
16 2
12 3
12 5
9 5
0 9
7 10
5 0
9 12
0 14
2 5
3 2
2 3
9 5
9 9
3 10
7 3
2 3
5 9
0 3
9 2
9 12
5 12
3 3
0 12
0 3
7 2
7 3
0 3
2 7
5 2
5 5
2 3
0 9
10 3
3 12
9 3
3 9
5 3
16 3
12 2
5 10
0 12
0 2
3 0
3 2
3 2
3 2
2 12
5 5
9 3
0 3
0 5
3 12
7 5
3 16
7 9
3 14
5 2
3 10
7 5
3 5
3 9
2 10
10 9
14 9
7 7
3 7
17 2
3 2
9 2
0 7
7 17
9 5
5 16
7 3
3 7
5 5
3 2
0 14
3 0
5 9
12 16
5 9
3 24
2 3
7 2
3 0
2 2
9 5
2 9
5 5
3 9
5 16
3 0
12 3
2 3
5 14
7 0
9 2
14 14
0 9
14 9
9 0
14 2
7 19
7 10
3 14
3 12
2 12
3 2
7 9
3 7
5 5
7 10
3 10
2 5
3 2
0 5
10 10
7 3
5 2
7 7
3 9
7 7
0 7
3 3
5 16
3 3
7 21
5 7
14 10
7 5
3 3
2 16
5 16
3 0
2 7
0 5
2 3
5 2
7 17
5 16
9 7
5 7
5 5
12 5
9 10
2 9
3 12
3 2
12 3
0 5
9 14
9 3
10 5
5 3
10 5
2 5
2 10
7 3
7 2
7 7
0 3
9 9
7 7
2 10
10 10
16 14
9 3
12 7
3 5
3 7
3 2
5 9
7 7
7 10
0 5
3 2
3 2
17 0
9 10
2 5
3 0
14 12
5 0
2 17
2 9
2 14
7 7
0 3
3 12
0 9
7 0
12 9
3 12
3 5
9 7
10 3
10 2
14 5
24 0
5 2
5 3
16 3
12 3
2 16
10 14
7 23
2 7
9 23
7 7
9 3
3 9
5 17
17 5
2 10
10 19
7 2
0 7
9 9
0 14
5 7
14 14
2 10
3 10
5 9
5 5
5 23
5 5
2 7
5 12
0 21
3 9
2 10
0 9
5 9
7 17
10 0
12 3
2 2
2 3
2 2
2 5
9 0
2 12
3 12
2 10
10 17
2 9
10 14
5 7
7 3
2 16
3 12
14 5
5 9
7 7
14 14
5 3
7 7
3 3
9 0
10 14
12 10
16 10
7 7
12 14
9 10
16 0
9 2
12 3
19 0
16 7
5 3
14 2
2 7
5 10
16 10
23 5
5 2
14 10
3 7
3 10
10 14
7 5
9 2
9 3
12 5
12 3
16 5
10 16
2 3
5 3
10 7
7 16
17 17
3 0
7 7
7 7
5 0
2 5
7 3
5 9
5 5
5 10
5 9
3 17
9 14
5 10
3 12
7 5
3 10
5 5
3 9
3 16
7 0
9 3
9 7
16 9
14 3
2 5
12 7
5 3
3 14
9 7
2 7
5 0
2 5
9 10
14 5
31 12
10 9
9 17
2 17
2 12
14 9
7 3
5 12
0 9
2 5
19 14
5 16
5 10
0 3
7 10
10 3
7 0
9 10
5 7
7 3
5 9
5 3
14 12
17 10
17 5
0 16
7 17
7 5
7 10
16 0
2 9
9 2
10 3
5 10
12 2
12 7
7 7
5 3
9 2
3 3
10 5
14 3
10 3
12 5
12 2
10 0
3 7
3 10
9 5
9 3
9 3
7 5
2 2
7 3
2 7
2 16
7 3
10 16
12 17
16 7
9 7
7 2
5 7
9 7
3 9
10 3
7 3
5 2
3 14
9 5
10 0
2 14
5 3
3 14
7 2
5 5
3 0
5 7
9 2
9 3
2 3
3 3
5 2
2 7
2 2
0 3
5 0
3 3
9 5
3 9
0 7
7 3
5 10
10 5
9 16
9 9
10 2
7 7
7 5
5 7
2 2
9 5
10 10
24 5
3 5
7 5
2 5
5 7
9 5
9 5
2 14
9 14
9 12
2 3
3 2
0 7
7 10
5 7
7 0
7 5
2 12
0 12
3 2
0 7
3 0
7 3
10 7
2 2
9 0
9 5
12 2
9 9
9 3
12 7
3 5
3 3
7 21
9 5
3 2
2 0
7 5
3 2
7 3
3 0
7 7
5 3
3 0
5 3
12 10
7 3
5 0
12 17
3 3
2 9
5 2
2 3
14 2
3 9
17 12
3 10
3 2
7 5
3 5
3 0
7 12
7 9
5 28
12 14
7 3
12 3
3 3
9 2
3 3
14 9
3 23
7 9
5 12
5 5
7 0
3 0
0 10
10 7
2 3
7 10
3 9
3 9
2 3
3 7
5 12
2 9
9 14
3 7
7 9
5 12
10 7
2 16
9 5
7 10
10 10
7 10
5 7
7 7
21 7
14 14
14 2
5 9
7 2
7 19
10 17
5 5
5 9
3 5
9 2
5 9
3 14
5 5
7 2
21 9
9 10
7 7
7 2
0 7
10 14
10 9
7 9
10 16
0 5
7 7
7 10
10 0
9 7
14 3
3 5
10 0
5 3
2 10
16 0
9 10
7 9
5 7
10 14
7 10
5 7
7 14
2 12
3 2
10 2
7 5
7 12
9 3
5 7
5 2
10 3
5 2
3 9
12 5
0 3
10 7
0 5
3 2
2 3
7 7
3 7
9 2
10 5
3 5
5 3
9 16
9 5
10 2
3 3
7 5
5 3
7 5
3 9
3 3
7 9
2 3
9 2
2 0
9 9
2 7
3 9
2 3
2 5
3 12
2 9
3 14
0 9
2 10
5 10
5 2
5 5
7 10
10 5
5 14
0 10
5 2
10 3
2 2
2 2
10 5
3 10
3 2
9 3
5 12
9 9
9 9
3 3
0 7
3 7
0 0
3 0
9 5
7 7
9 0
12 2
3 0
3 2
0 3
7 0
7 5
5 9
14 2
5 0
9 12
5 3
9 9
5 7
7 9
16 9
3 5
12 5
16 2
5 7
10 7
14 10
0 7
2 7
3 19
3 5
5 9
7 5
7 9
3 7
0 0
2 5
9 2
7 2
7 9
5 0
5 9
2 3
5 2
5 10
2 3
12 12
2 9
2 12
5 7
5 0
5 0
7 5
3 9
0 5
7 12
7 12
10 9
7 14
3 7
10 3
7 3
10 5
7 9
9 5
7 14
5 0
3 0
5 3
2 2
12 3
0 7
5 10
10 3
9 5
0 12
5 7
12 7
3 3
3 10
9 3
0 3
7 14
0 5
7 3
2 2
10 3
12 2
12 0
10 9
3 5
14 9
7 5
5 19
7 3
17 12
21 9
0 2
12 0
14 14
7 16
10 9
5 12
7 5
9 23
0 2
17 9
9 10
2 10
2 10
5 10
7 16
2 9
7 17
9 3
17 17
14 7
2 2
9 2
2 9
9 9
5 17
5 10
2 10
0 16
5 7
5 2
5 5
3 10
7 0
16 3
7 10
2 5
7 7
9 17
0 2
5 17
2 2
23 2
14 3
5 0
7 2
19 10
9 9
16 3
9 10
14 5
7 5
10 9
23 5
17 9
9 16
23 5
7 7
9 3
16 2
12 5
5 3
17 3
7 7
24 3
21 3
21 9
2 2
14 12
10 0
3 0
16 9
3 7
5 9
10 14
10 5
2 10
9 2
16 5
10 3
10 2
10 3
9 5
5 10
3 0
7 9
3 10
7 3
17 14
10 0
5 5
7 10
14 9
7 17
7 7
12 3
9 7
7 5
5 9
9 31
2 26
7 7
2 3
5 3
9 5
5 3
10 5
12 9
9 21
12 12
10 3
5 17
5 14
7 9
16 5
2 2
9 2
7 2
12 0
9 2
12 14
9 3
2 3
7 14
3 2
5 3
0 0
3 3
2 5
3 2
7 2
12 2
7 2
5 21
10 17
10 5
5 10
3 5
10 16
10 5
7 10
9 7
14 5
3 5
5 9
7 5
0 9
7 3
17 5
14 5
9 26
21 16
5 12
14 7
7 5
3 12
3 7
0 5
5 12
9 10
19 12
10 14
12 7
9 7
3 10
12 2
3 0
7 9
12 2
14 3
7 9
9 10
3 7
12 7
0 3
3 12
9 16
16 17
19 17
23 2
19 12
9 3
9 2
12 5
7 7
5 0
5 3
14 3
7 3
21 3
21 7
16 2
14 14
12 3
5 7
10 14
17 3
14 3
3 14
2 3
16 7
12 5
2 5
10 14
3 5
9 16
5 3
10 2
9 3
5 9
3 9
9 5
12 10
2 2
9 9
10 5
17 12
7 17
5 5
0 9
9 12
5 10
5 3
21 21
7 3
0 5
3 5
7 17
3 10
9 9
0 2
10 0
10 10
7 12
3 12
10 7
16 2
12 5
9 26
5 12
12 10
16 14
23 3
14 5
0 5
7 9
5 12
3 9
19 7
7 14
16 9
9 5
12 9
7 5
14 10
7 7
10 10
9 9
10 7
7 19
3 9
5 12
7 2
0 5
10 12
7 14
12 17
5 5
7 5
14 16
3 2
3 2
16 7
9 7
9 5
26 3
5 2
17 3
14 7
5 5
5 17
7 10
3 0
16 2
3 2
7 10
10 5
14 3
5 12
26 7
10 9
16 10
7 9
9 2
21 5
7 2
10 12
9 5
9 9
5 9
3 10
7 3
16 10
3 9
16 9
16 5
0 5
5 7
10 12
3 14
3 17
2 7
2 7
3 10
12 14
5 5
16 24
3 7
3 5
5 9
14 2
12 0
9 2
9 12
9 3
0 7
12 9
10 2
21 2
5 7
10 5
16 9
5 10
5 19
9 26
5 5
5 17
9 3
3 12
9 5
7 21
12 19
10 2
3 7
9 7
10 9
7 16
2 10
9 7
14 5
10 12
7 10
3 10
10 17
17 9
10 19
5 5
7 12
5 9
7 12
0 2
5 5
2 7
5 2
9 12
16 9
3 21
2 7
3 14
3 9
10 9
24 19
16 10
10 12
12 2
9 14
5 17
5 12
19 28
5 23
9 9
12 0
10 2
10 3
3 9
14 3
7 9
17 3
7 12
3 5
5 5
24 3
21 0
21 16
3 5
5 3
9 3
5 12
3 10
2 3
16 12
9 16
2 3
0 16
9 7
3 16
5 12
10 10
10 10
10 10
5 3
23 14
17 5
24 7
7 14
7 7
14 2
9 2
17 0
0 12
7 12
3 3
2 12
0 2
16 28
7 2
21 0
0 3
5 10
5 2
5 7
9 3
3 12
9 12
3 7
3 3
9 3
10 7
5 7
7 9
19 12
7 3
14 7
7 7
9 10
3 9
16 9
7 5
9 5
16 5
9 3
7 5
14 5
9 9
3 16
10 3
7 14
2 5
14 10
2 2
17 16
5 7
7 3
2 0
3 17
3 7
5 21
9 2
7 3
7 14
2 3
10 5
10 5
10 5
5 7
7 9
7 3
7 7
7 2
7 7
5 0
2 5
12 16
10 16
7 7
9 10
0 9
7 10
5 2
7 10
0 2
0 7
9 3
7 5
14 2
17 14
9 7
10 10
14 14
9 9
12 10
17 2
5 9
9 9
2 7
5 7
5 3
10 5
5 2
17 9
0 24
14 7
10 10
3 7
12 3
9 10
9 14
7 10
9 14
10 14
2 14
9 17
12 12
3 10
16 17
5 16
7 7
5 5
5 10
7 16
12 10
12 16
3 10
2 10
16 9
7 12
7 3
2 9
2 16
3 19
2 5
10 5
5 7
3 23
5 23
9 9
2 24
5 12
3 9
0 7
3 9
16 14
7 17
5 9
5 2
5 7
14 2
12 14
10 5
9 5
3 5
10 30
17 5
7 5
17 5
3 5
14 16
7 16
7 21
17 5
5 7
10 3
19 9
5 3
5 16
5 3
9 7
14 0
12 19
5 3
12 7
5 9
7 7
3 9
3 9
9 9
5 3
2 3
9 3
16 14
2 3
12 9
12 2
9 2
17 9
16 12
10 7
16 0
10 7
5 3
12 3
16 10
9 0
12 2
9 7
9 7
5 7
19 2
14 9
7 10
5 14
2 7
3 2
7 14
12 16
3 10
7 7
5 12
3 14
7 3
7 14
16 0
5 9
2 2
7 3
9 5
2 7
3 5
5 9
2 5
2 10
2 7
17 3
7 7
5 2
7 5
7 9
12 12
17 14
21 7
12 7
10 16
0 5
12 3
7 5
9 12
0 7
12 12
2 7
7 2
2 9
3 7
0 23
9 3
5 7
3 3
5 3
5 3
5 5
9 9
0 7
5 0
2 16
3 3
0 7
3 9
3 17
14 3
7 19
3 14
2 5
12 3
9 7
7 3
17 3
17 17
3 10
9 10
14 9
9 5
3 2
5 7
17 3
10 5
5 3
5 5
10 5
5 2
12 5
10 10
12 12
9 10
3 14
3 7
5 0
10 2
7 5
5 14
7 9
0 5
12 12
10 7
16 19
10 19
3 5
24 16
7 5
19 12
7 0
5 3
2 5
12 3
3 5
2 12
7 7
17 5
17 2
12 14
5 9
3 0
7 5
7 5
14 7
14 5
23 17
19 5
17 3
5 3
5 12
2 12
0 21
14 14
12 3
9 7
9 14
9 3
10 7
5 7
5 9
2 14
5 3
10 10
2 16
5 2
9 3
3 3
3 12
2 10
5 3
7 14
7 7
7 10
2 10
7 9
5 10
10 3
5 14
5 9
2 7
3 7
12 16
12 10
9 16
7 12
5 10
16 7
14 7
2 21
5 17
3 12
17 9
16 10
9 9
14 2
10 5
3 10
5 12
9 3
2 0
2 7
9 2
2 2
10 2
10 3
0 5
2 2
0 3
7 9
5 5
14 9
10 5
10 9
10 9
2 5
17 7
9 5
2 12
3 19
3 12
5 3
7 9
3 12
14 2
10 5
9 14
3 3
7 7
3 2
5 14
7 5
10 5
12 10
5 3
7 10
7 12
2 10
3 0
9 0
2 3
2 7
2 2
3 9
5 3
2 7
3 0
3 3
3 9
7 7
9 2
14 3
9 9
0 7
10 9
5 12
7 12
10 10
5 3
3 3
0 14
5 17
12 7
3 2
7 12
3 3
3 0
12 3
3 9
9 14
3 5
5 3
0 5
9 3
0 7
3 9
7 9
2 12
2 12
0 10
7 3
7 5
3 17
14 2
7 12
7 7
7 7
2 5
2 3
0 7
7 5
2 7
9 16
5 24
10 7
5 9
7 2
12 5
2 9
7 14
9 16
5 16
16 7
7 28
3 7
9 14
2 14
19 5
3 5
3 9
9 9
2 7
5 10
3 7
2 5
7 2
2 3
2 10
7 7
0 10
2 3
2 9
5 14
5 3
10 12
7 5
9 21
17 7
2 5
5 0
5 3
7 5
9 7
5 26
10 10
3 14
9 3
3 7
9 7
7 10
9 2
9 10
21 17
10 12
0 3
2 3
3 5
5 0
2 0
5 5
9 2
16 10
14 9
3 10
5 7
16 14
3 12
9 14
3 5
10 16
7 14
2 9
7 16
16 10
7 3
7 16
5 0
10 2
7 9
3 3
0 2
5 5
9 2
28 3
12 10
10 9
12 3
10 2
3 14
7 3
12 2
9 10
10 7
0 2
5 5
3 9
5 2
3 5
0 9
2 16
3 5
0 7
5 12
7 3
14 3
3 0
7 5
0 7
3 3
5 5
5 10
7 10
7 10
2 5
2 10
0 7
2 3
9 2
9 0
3 0
0 3
3 17
2 9
3 7
5 7
2 7
5 9
10 12
2 17
3 0
3 12
2 9
0 14
5 3
2 7
5 2
7 2
9 3
3 3
2 5
7 0
2 2
3 3
3 7
2 7
7 3
5 2
2 2
5 2
2 2
10 7
16 10
10 7
7 7
3 2
14 7
0 7
3 2
2 7
7 0
2 14
2 12
7 10
7 7
5 10
3 5
7 17
3 7
3 3
2 10
9 3
5 5
12 0
12 14
0 3
7 0
5 5
3 5
9 3
12 7
5 2
2 10
7 3
3 0
0 0
5 10
0 5
3 10
7 3
5 0
0 10
10 10
0 10
5 0
3 7
0 10
0 2
3 3
0 5
9 3
2 5
7 12
2 0
10 12
5 5
7 3
5 14
3 3
10 14
10 3
5 10
12 3
3 9
7 9
16 21
2 7
12 2
5 7
5 9
9 9
2 7
5 10
2 3
2 14
5 3
2 9
3 7
5 0
12 3
5 12
5 7
2 12
3 5
5 5
21 2
7 0
5 5
5 16
12 9
5 7
7 3
3 2
3 7
2 7
3 3
7 9
9 0
5 2
12 10
9 5
3 5
9 0
2 3
12 16
7 2
12 0
2 12
0 10
3 2
9 2
17 0
14 2
3 3
7 0
5 3
3 0
12 0
5 10
10 5
3 5
9 5
9 14
7 3
7 7
2 7
9 3
19 0
10 0
5 5
7 7
9 0
5 5
3 3
5 5
14 2
3 14
9 5
3 2
10 3
7 0
10 5
3 2
2 7
5 7
12 7
14 5
12 3
2 7
2 0
2 5
3 3
0 3
9 2
9 10
0 2
3 14
2 10
0 12
3 7
7 10
0 9
5 5
0 12
0 10
9 2
5 3
3 10
0 7
9 2
7 3
3 12
0 5
3 3
2 5
10 3
5 9
7 5
7 2
7 5
0 3
5 12
9 3
2 2
7 16
3 2
12 0
3 7
7 2
9 0
5 2
5 2
0 9
7 14
10 2
9 7
10 10
10 9
10 9
31 12
12 21
9 0
9 3
5 5
7 9
3 10
2 3
2 10
5 5
5 3
5 5
9 7
7 9
9 7
7 5
5 7
5 2
3 7
7 10
14 12
3 9
3 7
2 0
7 5
10 0
7 7
3 0
14 2
0 7
5 0
16 0
5 10
12 7
9 3
2 2
7 16
3 5
0 10
10 2
7 5
5 9
5 12
7 14
3 2
3 5
10 3
7 16
0 7
7 5
0 0
3 3
2 7
3 12
2 7
10 16
5 5
5 2
7 17
5 5
7 9
3 7
10 7
0 14
2 3
2 2
2 16
0 5
5 3
5 2
2 10
5 3
0 2
10 2
2 9
5 14
14 7
3 12
17 10
9 5
10 2
3 9
2 12
3 3
5 7
5 7
9 3
5 14
19 5
7 3
10 3
3 14
2 10
3 5
9 10
9 2
7 2
16 3
5 7
10 5
19 9
14 7
0 14
14 5
0 7
10 19
2 12
0 10
5 10
10 5
3 9
14 12
10 21
12 2
17 9
14 12
7 12
10 9
14 7
5 9
21 17
9 16
16 2
7 0
9 2
9 3
10 3
3 17
9 12
7 3
3 7
2 14
3 10
7 5
2 7
0 3
7 10
3 12
5 9
12 9
10 12
14 3
5 10
10 9
10 7
17 5
12 16
5 12
0 10
10 9
3 5
5 17
9 7
5 12
7 3
14 12
9 16
10 5
5 3
12 9
7 3
7 7
3 7
0 12
3 12
5 3
12 5
5 2
16 3
10 3
9 5
7 3
14 5
3 5
12 12
7 5
2 3
2 7
7 5
10 3
9 5
3 5
14 10
0 9
5 2
9 9
17 2
5 5
12 5
5 2
9 5
3 3
7 2
2 7
10 2
5 9
12 0
3 2
5 10
3 7
3 7
7 7
7 9
7 5
5 5
7 2
7 12
2 10
0 2
10 9
5 3
2 3
0 3
10 19
0 21
2 12
7 10
0 5
7 0
3 3
0 7
5 12
5 5
2 10
10 5
7 7
2 5
9 0
2 5
2 5
2 3
0 12
0 9
5 2
2 0
2 5
3 14
2 9
9 2
10 9
3 5
12 5
0 9
5 7
5 9
2 19
3 12
9 5
2 33
9 14
7 10
2 10
12 9
12 3
9 5
0 3
5 3
9 2
3 7
3 3
9 3
5 5
5 5
5 2
0 9
17 2
0 5
3 2
2 16
3 17
3 12
3 2
7 2
2 10
2 3
2 2
3 2
2 5
5 9
12 0
0 17
2 9
3 3
5 10
3 5
2 10
5 12
5 2
9 7
5 0
10 0
9 10
0 3
9 9
7 7
2 7
3 5
0 0
2 10
12 0
2 7
21 0
14 9
7 9
5 14
3 7
2 3
7 3
2 10
12 7
2 5
7 7
2 16
9 5
5 3
5 7
7 2
3 0
10 14
3 3
0 7
2 9
3 9
10 19
9 3
3 9
5 14
3 14
14 16
9 5
2 7
12 0
14 5
12 3
7 12
5 0
3 5
0 9
3 2
7 10
17 3
2 9
7 9
7 10
0 2
16 3
3 2
5 3
2 7
3 5
7 2
10 5
5 2
3 9
0 10
2 9
3 17
5 7
7 2
3 12
9 0
10 17
12 9
5 3
2 2
10 12
2 5
0 7
10 5
3 2
0 5
3 3
0 2
5 5
5 10
5 12
2 2
3 10
2 3
2 2
3 14
2 2
0 2
3 7
7 9
7 2
2 2
3 3
2 10
5 10
5 2
0 9
12 5
7 3
5 14
7 12
3 9
9 12
7 5
2 7
2 5
7 12
7 3
19 5
2 12
7 2
12 3
10 2
5 7
2 0
5 5
5 21
3 5
5 5
3 9
3 10
9 2
0 12
7 9
3 9
3 5
0 3
9 10
0 3
7 9
5 10
3 9
2 5
16 10
10 9
5 5
2 3
9 3
7 5
5 14
10 10
7 7
5 3
3 7
3 5
5 3
0 5
3 10
14 2
7 5
9 5
5 0
7 3
0 5
3 3
5 3
23 0
2 3
3 3
3 2
2 0
0 3
5 3
2 3
5 7
17 5
5 3
5 7
2 2
5 3
10 0
2 2
10 2
3 7
2 7
3 5
5 3
3 3
9 10
3 10
3 9
7 3
3 5
10 10
5 14
10 12
9 3
9 23
3 2
7 7
3 5
3 2
10 9
5 7
3 10
10 2
5 14
5 5
7 9
5 9
9 2
5 5
5 7
5 2
0 7
3 7
0 3
0 7
5 3
0 5
9 3
3 2
3 0
3 3
10 2
7 3
5 5
12 3
12 0
10 9
7 2
3 3
0 0
12 2
21 3
9 2
10 2
2 5
5 0
2 3
3 5
2 0
3 3
9 0
5 5
7 12
3 2
5 9
2 7
16 5
7 7
3 0
2 10
9 0
7 0
2 9
9 0
16 2
3 0
9 7
0 9
7 2
2 5
3 5
5 10
10 5
5 0
3 5
10 7
3 10
3 14
7 26
0 14
9 9
5 2
7 10
0 0
5 9
0 3
2 2
2 9
2 3
7 2
5 9
2 2
2 5
2 7
3 7
7 9
2 16
0 3
3 3
2 5
0 3
2 5
5 5
3 5
3 2
2 10
0 0
3 10
3 10
2 3
3 12
0 9
5 3
9 7
3 5
3 3
7 5
2 10
9 3
5 9
3 5
3 0
12 2
5 0
0 0
2 10
2 3
5 3
10 2
9 5
3 3
5 3
9 2
7 5
10 7
3 5
5 10
12 3
7 9
10 3
9 5
2 9
9 12
0 3
10 9
0 3
3 5
5 2
10 5
3 2
5 2
9 0
3 0
7 9
3 5
5 9
9 0
2 7
5 7
7 12
2 7
3 2
2 14
2 2
9 5
3 5
3 7
7 7
3 3
3 5
2 7
3 5
3 7
0 9
10 2
7 10
12 7
2 7
9 7
2 2
2 5
12 2
9 2
0 7
5 3
5 5
7 5
3 14
5 7
2 2
3 3
3 16
3 5
5 5
3 2
5 9
5 9
0 2
10 2
0 0
9 5
5 2
7 7
9 5
3 5
7 5
3 5
10 3
7 3
9 2
0 2
7 9
0 5
0 10
5 5
5 14
7 0
0 2
7 3
7 3
5 3
0 9
7 7
0 3
3 5
2 3
7 3
5 3
2 3
10 7
5 2
5 5
7 3
0 2
12 3
3 7
3 2
2 3
0 2
5 10
3 14
7 5
10 2
5 10
5 5
3 17
0 2
3 2
3 7
7 2
12 2
5 3
3 9
5 7
5 14
2 3
9 5
2 5
2 9
7 9
9 5
3 5
10 10
5 7
3 10
0 0
2 3
10 3
3 2
7 7
3 3
3 9
3 3
3 9
0 7
3 5
7 9
10 7
2 2
3 3
10 12
3 5
5 2
0 5
5 2
9 3
9 5
2 10
14 3
3 2
9 3
3 5
7 10
5 7
3 9
5 21
5 3
2 7
2 5
5 3
7 5
3 7
9 7
16 3
9 9
16 17
3 14
14 10
3 7
12 5
5 5
3 7
12 0
16 0
9 3
9 2
12 12
10 5
19 14
23 14
16 5
7 5
14 7
14 5
9 10
10 9
7 5
5 0
3 2
7 3
3 2
12 2
3 14
9 2
10 7
0 3
3 3
5 7
3 5
9 0
0 5
2 9
9 0
2 2
2 3
9 3
12 2
2 2
10 3
5 3
2 7
2 3
5 2
9 7
9 7
3 9
5 10
10 5
2 0
12 3
7 12
0 7
2 7
2 5
3 12
5 7
9 5
0 3
2 3
3 0
0 7
9 5
0 10
5 3
5 0
0 7
5 0
5 3
0 7
2 14
3 3
5 2
2 3
2 3
3 3
0 7
2 2
5 9
3 9
10 3
0 5
12 3
2 10
0 2
7 17
5 10
2 12
2 2
2 3
2 16
2 9
9 5
3 10
9 3
7 2
2 5
5 7
7 3
2 7
2 5
3 2
3 5
0 3
5 21
3 2
7 3
5 5
3 3
5 14
2 3
3 5
2 3
2 2
3 5
2 3
3 5
2 2
2 5
3 9
0 9
3 9
0 3
0 9
12 5
3 7
10 0
5 2
7 3
2 3
7 7
3 5
5 2
10 3
2 9
0 5
9 9
3 17
0 14
2 12
2 0
0 2
9 0
12 2
3 9
3 9
0 2
5 5
3 0
3 5
2 5
3 12
2 7
3 5
9 5
0 7
2 0
0 3
2 3
3 2
2 2
5 2
7 0
12 3
0 7
0 3
3 7
2 2
9 7
2 5
3 10
5 2
3 5
5 3
9 2
2 9
7 12
2 5
3 10
3 3
3 5
3 5
2 3
3 10
5 3
3 9
3 7
0 0
5 0
2 5
3 3
3 3
10 5
7 12
0 3
3 2
3 10
5 0
5 2
0 3
2 3
2 0
5 7
0 7
0 9
2 3
5 5
0 9
7 7
5 3
5 9
5 2
5 16
3 2
5 3
2 2
9 2
7 5
10 0
0 0
5 3
3 3
7 5
5 10
3 2
10 2
2 3
5 5
5 2
7 0
2 0
3 2
3 2
3 5
9 2
2 3
7 9
2 2
5 3
0 0
2 0
3 0
0 5
7 3
0 3
3 2
5 0
2 3
5 9
3 5
2 9
2 2
7 3
2 2
0 7
0 3
2 5
5 3
3 3
7 7
5 7
0 7
10 12
2 7
10 3
3 2
3 9
2 9
2 3
12 2
9 5
3 5
9 0
0 3
7 2
0 3
3 5
3 12
3 2
5 7
2 0
0 0
10 14
3 5
5 9
7 5
3 5
0 0
9 5
3 0
3 7
0 5
5 0
3 10
3 0
3 2
10 3
7 5
7 7
12 12
2 10
9 3
3 3
5 5
3 7
17 2
5 7
2 3
5 3
5 5
5 2
0 0
3 9
9 9
3 3
2 3
7 10
3 0
9 7
9 5
2 0
0 2
5 0
7 2
7 2
14 2
0 0
3 2
0 0
0 2
3 0
3 0
9 7
3 0
3 3
3 3
0 3
3 2
7 3
0 0
3 10
5 9
12 9
9 3
16 3
2 3
3 0
3 3
3 2
9 3
9 9
12 2
10 5
7 5
10 0
9 3
9 9
2 5
9 2
0 7
5 0
3 3
3 7
0 3
0 5
3 2
3 0
2 5
3 2
10 10
2 0
2 3
2 0
7 2
2 3
3 5
5 3
0 2
0 2
7 3
3 2
3 2
10 0
2 0
12 5
3 3
0 7
3 0
9 9
3 0
5 0
5 5
3 9
16 5
5 10
7 3
12 0
7 10
7 2
9 0
9 2
9 3
3 3
10 3
10 12
2 5
2 0
9 3
2 5
0 3
2 0
3 9
2 9
2 3
16 5
12 3
9 0
0 2
2 2
5 2
12 3
2 2
2 3
5 10
5 9
10 2
0 9
0 9
0 5
10 10
2 12
3 3
7 5
9 3
5 9
7 2
2 0
2 5
9 5
5 0
2 5
5 9
5 5
2 3
10 5
16 7
9 3
9 7
0 2
10 2
9 3
2 2
5 9
5 2
12 2
7 5
3 2
7 3
7 3
2 5
14 0
5 3
5 5
10 5
10 3
9 9
3 5
2 5
3 2
9 0
9 5
5 3
2 5
5 3
2 10
7 0
3 0
2 3
2 3
9 14
0 12
19 0
9 5
3 0
3 3
5 0
3 9
0 7
9 5
0 2
5 3
5 5
2 0
0 14
0 17
2 9
9 3
9 2
2 19
5 0
2 2
0 7
2 5
5 2
0 5
3 2
5 2
5 0
2 0
3 3
2 3
2 2
5 2
5 2
3 9
3 9
3 2
7 3
2 2
5 3
5 10
5 3
0 3
5 9
5 10
5 7
7 0
7 10
0 3
3 12
9 3
5 9
2 3
3 2
3 3
12 2
3 0
9 7
2 7
5 3
5 9
9 12
0 2
10 2
2 12
7 3
2 0
7 3
2 3
2 5
7 9
10 5
3 0
3 5
5 5
9 9
3 5
12 7
5 14
9 2
2 3
7 3
14 2
2 9
12 3
3 7
16 0
9 9
10 9
7 2
10 0
12 3
3 3
5 14
3 5
9 10
5 7
5 9
10 2
9 3
10 12
3 5
7 3
5 2
23 5
7 2
2 2
7 10
5 2
5 3
10 3
5 3
2 7
9 2
7 2
17 7
14 9
5 5
7 5
5 2
2 2
9 12
2 7
7 0
12 2
9 9
3 5
24 7
5 5
9 2
12 2
5 2
2 3
7 2
7 0
9 2
12 5
2 3
5 2
5 2
9 0
9 7
3 2
2 5
0 2
0 5
0 3
3 2
3 9
5 14
2 2
3 3
7 9
3 7
3 9
3 3
2 2
5 5
7 2
0 7
2 14
10 5
7 2
12 12
0 12
5 9
9 2
0 2
7 7
5 5
2 12
3 9
7 16
2 3
5 7
0 7
0 3
9 0
3 5
7 12
0 3
0 5
0 3
2 0
2 7
0 0
5 3
14 5
2 14
17 9
5 2
10 7
2 3
2 9
7 9
3 2
10 2
10 0
9 5
0 0
7 0
3 12
7 3
9 5
5 10
5 5
10 3
7 9
2 3
2 9
5 10
7 10
7 14
5 12
0 7
7 5
0 5
5 0
7 2
5 3
10 10
5 21
2 5
5 7
5 3
3 16
2 10
5 3
3 3
12 7
3 2
7 3
3 7
12 5
5 5
7 2
7 3
5 3
2 2
3 5
0 5
3 5
5 7
7 5
9 5
10 7
3 10
16 10
2 2
2 10
10 3
5 10
5 3
3 0
2 9
9 2
7 3
12 7
2 2
0 17
3 3
2 2
7 7
5 10
3 14
10 5
12 17
0 10
2 10
2 5
5 7
0 2
9 3
2 7
5 2
3 3
3 0
9 2
3 2
7 3
9 3
3 5
2 2
2 5
7 0
0 0
7 12
5 3
9 3
3 5
7 2
2 2
3 5
3 2
2 9
5 7
5 2
2 2
2 3
3 3
2 0
5 12
2 7
0 3
10 9
7 5
5 12
7 2
12 5
2 3
2 2
3 2
5 2
14 5
2 7
2 0
3 2
0 7
5 7
0 7
3 9
2 9
3 3
2 3
2 3
3 0
2 7
2 7
3 9
7 2
2 9
7 3
3 14
5 3
2 5
7 3
5 3
7 0
2 9
0 9
3 5
2 5
0 7
16 3
0 3
7 3
3 5
7 3
2 3
10 0
0 0
0 5
2 2
3 2
0 0
5 12
0 0
5 0
3 3
2 2
0 2
7 5
5 3
2 3
7 0
0 2
0 3
2 12
2 5
5 7
9 3
16 2
5 2
7 7
3 5
0 0
5 14
0 5
3 5
5 7
7 0
10 5
5 3
3 3
3 3
2 7
3 2
3 10
0 3
12 5
2 7
5 0
5 3
5 3
3 2
3 9
2 3
0 10
9 7
3 2
3 7
9 10
7 3
3 5
5 7
9 5
7 2
3 5
7 5
3 7
2 7
9 2
7 10
0 2
7 3
10 5
0 5
5 16
3 10
3 2
2 3
5 5
12 9
2 5
0 0
5 7
0 7
7 3
14 5
12 2
2 5
5 3
3 3
10 7
0 14
9 3
3 5
2 3
7 7
5 9
0 5
2 5
7 2
7 5
7 0
12 7
2 5
0 3
5 0
3 3
10 0
5 2
5 2
3 12
5 7
5 3
3 3
7 14
7 7
0 5
5 2
5 9
7 3
5 5
5 2
3 5
12 5
0 2
9 10
3 0
2 2
3 17
12 9
10 3
5 3
3 0
7 0
3 3
0 3
5 5
3 2
3 2
5 2
3 0
7 9
2 9
3 5
0 5
2 5
5 5
5 17
0 3
3 7
7 0
2 9
10 3
16 2
3 5
0 0
9 7
2 0
3 3
2 0
3 3
3 0
5 3
3 0
9 2
2 2
9 0
3 3
10 3
7 10
12 5
7 3
7 3
3 5
0 0
2 7
0 0
7 3
5 5
5 2
3 0
7 5
5 5
7 2
7 0
2 3
7 3
2 2
9 2
7 0
2 3
2 2
9 5
3 0
7 5
5 3
0 7
2 2
0 5
10 0
0 5
0 0
2 5
5 3
3 0
0 0
2 2
17 3
9 5
3 3
3 5
9 3
9 5
5 0
5 0
5 0
3 0
2 5
5 0
7 0
2 2
3 3
3 0
5 2
2 2
9 3
5 2
3 3
7 0
3 5
5 0
2 0
7 0
3 3
0 5
7 2
3 5
2 2
0 7
2 2
0 2
10 0
2 0
2 3
9 2
5 3
7 5
0 5
3 5
0 2
5 0
3 2
3 5
5 5
3 0
2 0
5 3
9 0
14 2
3 0
7 0
3 2
2 2
3 2
9 0
7 2
2 2
5 0
2 0
7 5
7 0
2 2
3 9
3 0
12 3
3 3
3 2
0 3
3 0
0 7
7 0
2 2
5 5
2 10
9 2
9 2
16 5
7 0
9 0
2 5
3 0
10 9
0 9
9 9
7 3
5 3
5 14
5 0
3 0
7 0
5 5
3 0
3 5
7 3
10 5
2 9
0 0
3 3
2 2
5 3
0 0
17 0
7 10
0 5
2 0
3 2
0 3
7 0
3 0
5 5
2 5
0 0
14 2
0 3
2 2
3 10
7 2
5 5
3 3
12 3
16 10
5 0
7 5
0 2
17 0
7 2
2 2
3 7
7 9
5 3
0 0
3 2
14 2
7 7
5 2
9 9
2 9
2 0
10 2
0 3
2 3
14 7
3 5
7 7
3 2
5 3
3 5
3 5
3 2
3 2
2 3
2 10
0 3
2 0
3 9
12 2
9 2
9 5
5 9
5 3
9 9
7 5
10 0
2 3
10 3
0 3
2 5
7 5
2 3
5 10
10 3
2 5
3 7
2 3
5 2
14 9
5 0
9 7
9 2
23 9
10 3
14 16
10 3
9 3
3 2
14 14
5 12
3 9
3 12
7 7
3 5
5 0
10 3
2 10
2 7
5 0
2 3
7 2
3 7
3 16
5 10
7 7
7 10
5 2
9 0
5 7
0 3
9 9
3 2
2 3
5 3
3 7
12 5
3 7
0 5
5 3
2 7
10 10
3 16
5 0
3 3
3 2
7 7
3 5
9 2
7 5
7 5
3 2
9 0
0 7
2 10
2 0
5 9
9 5
12 19
7 2
2 0
7 3
2 3
17 3
9 3
7 5
2 3
2 3
3 0
3 9
2 5
7 5
3 3
5 7
0 7
5 9
7 14
2 5
12 3
16 0
9 9
5 5
5 5
12 5
5 10
0 10
0 3
5 5
9 10
7 3
2 14
2 3
3 3
2 5
2 3
5 5
2 5
2 2
5 5
7 7
5 2
2 2
2 5
5 7
3 5
2 7
2 7
0 10
2 7
2 3
3 3
9 5
9 3
0 5
7 3
7 5
7 7
2 0
5 9
5 7
2 7
5 3
3 3
10 10
3 10
5 9
3 5
10 2
2 2
7 2
3 10
7 2
5 16
5 5
5 2
9 2
5 7
2 3
0 5
9 5
2 2
7 5
5 2
2 2
3 7
7 10
9 5
9 3
10 0
7 7
2 0
5 3
5 3
3 3
5 7
2 2
2 3
5 7
2 0
5 7
9 7
16 2
2 3
5 5
0 5
3 14
12 2
3 9
9 2
7 5
7 7
9 3
3 5
19 5
2 9
3 2
2 3
5 2
3 3
9 3
5 0
5 2
2 7
2 2
5 9
2 5
0 7
3 19
2 9
2 7
12 3
2 17
3 9
0 10
0 12
12 12
2 2
3 5
0 3
7 3
9 12
2 5
2 5
0 7
3 2
2 3
9 0
7 5
5 2
5 2
10 0
0 5
5 10
0 5
3 5
10 5
0 3
7 12
0 2
5 3
2 3
2 7
2 2
0 3
0 10
7 3
7 7
9 9
2 17
3 2
3 12
2 5
12 2
3 3
12 9
2 10
2 2
0 7
2 7
2 14
2 3
5 9
5 3
5 10
5 10
0 5
0 9
2 2
7 5
5 0
7 0
2 5
0 7
7 12
3 3
0 3
2 5
3 10
5 7
5 3
5 10
3 2
10 5
0 3
5 3
9 5
3 9
3 16
7 7
9 10
7 9
9 14
2 10
2 9
0 5
0 7
0 16
2 2
7 9
2 5
17 0
9 9
7 0
2 3
3 3
3 7
9 10
3 9
2 2
3 12
0 9
5 5
3 5
3 2
10 7
7 3
3 2
3 14
2 5
0 10
2 0
0 2
5 3
5 9
7 17
5 10
3 3
3 9
16 7
5 2
12 10
9 0
7 5
10 3
2 16
5 12
3 5
2 10
0 5
7 3
2 3
7 16
5 2
3 10
5 2
3 2
7 0
7 2
9 7
2 3
2 3
10 0
3 7
7 3
12 9
3 3
3 0
2 17
0 7
0 14
14 7
2 0
3 5
5 9
7 2
0 7
7 2
2 2
3 3
5 5
2 2
0 2
5 9
12 9
14 3
9 3
5 3
5 5
10 9
2 0
10 3
7 2
7 10
7 3
12 3
3 3
5 12
0 3
3 7
2 7
5 3
14 2
0 5
2 2
3 5
7 0
7 2
5 7
12 0
5 2
9 5
5 5
2 7
9 5
5 0
5 3
0 7
16 0
9 2
3 0
7 5
3 3
5 5
3 9
7 3
2 10
3 9
2 14
7 3
9 0
3 3
10 3
2 3
5 5
2 7
10 3
14 5
2 12
5 3
3 3
2 5
3 0
0 12
10 2
2 3
2 10
3 2
5 3
3 3
0 9
3 2
7 10
2 3
0 5
9 3
0 3
3 7
2 2
2 10
3 3
3 2
0 0
2 3
5 0
2 5
7 3
3 0
2 2
7 5
5 5
2 5
14 0
2 9
2 0
2 0
2 3
2 2
0 5
12 5
0 9
2 3
3 5
0 16
2 10
2 9
3 9
7 2
7 2
5 0
5 2
5 16
0 14
9 10
5 7
10 2
3 10
5 9
10 2
2 0
3 9
2 7
3 7
3 14
3 9
0 14
5 2
2 3
0 2
2 5
2 5
3 2
9 3
2 16
3 3
3 7
0 0
5 12
3 3
2 12
2 7
3 16
5 12
0 3
5 12
0 2
3 3
2 2
5 7
0 3
3 2
2 9
7 12
3 10
5 5
2 7
5 3
2 5
3 9
7 5
10 10
5 9
2 0
12 2
5 7
10 2
7 5
2 2
3 0
3 0
0 2
2 2
7 0
2 7
7 0
9 5
10 0
3 5
2 0
5 2
5 2
9 2
14 9
14 7
10 5
2 3
5 2
5 7
16 7
5 7
3 10
21 0
3 5
5 0
9 2
10 2
2 5
5 9
9 2
9 3
12 3
9 3
3 3
3 3
2 9
7 3
12 7
0 10
2 5
7 5
0 12
2 10
0 3
0 12
3 7
3 2
3 5
0 0
2 2
2 2
3 7
2 3
0 5
7 14
2 5
5 0
2 7
0 3
2 0
5 12
2 0
3 3
0 5
3 3
10 0
0 2
14 2
12 5
2 0
3 0
9 7
3 5
0 7
0 2
5 3
5 3
0 0
3 5
7 7
5 7
2 7
9 2
14 0
2 9
7 7
0 0
2 12
2 0
0 2
9 10
2 2
2 7
10 2
5 16
3 7
2 0
2 3
2 3
2 2
7 3
3 2
9 0
2 9
3 2
2 7
2 2
3 5
0 3
2 10
0 0
0 3
9 7
3 10
5 7
0 0
0 0
2 0
0 0
2 5
3 5
2 2
5 7
5 10
2 5
2 5
5 3
5 2
2 5
3 9
9 10
9 2
10 5
2 0
5 3
9 2
2 0
3 0
2 2
2 3
5 2
0 2
2 0
9 5
5 3
10 3
5 3
2 3
5 12
5 3
12 0
0 2
0 7
3 14
7 5
5 9
5 7
0 5
7 0
2 2
10 2
3 9
0 3
12 0
7 3
5 7
7 2
2 7
2 2
7 5
3 5
5 0
0 3
2 7
2 5
5 7
0 9
0 0
5 7
5 2
2 0
5 0
5 5
5 2
0 7
7 0
2 3
5 3
7 5
16 9
9 17
5 7
0 2
5 7
9 0
5 12
7 5
0 2
7 3
3 2
2 3
0 3
5 5
2 9
3 2
7 3
2 2
7 2
3 3
3 3
2 2
2 7
9 7
9 2
19 9
5 0
3 5
0 2
0 7
7 12
3 3
3 2
2 3
7 0
2 0
3 3
7 9
0 7
2 10
14 3
9 5
5 7
5 2
2 7
3 3
5 0
12 5
3 2
2 5
2 2
2 5
2 7
5 3
5 2
7 2
3 0
5 9
0 0
9 5
5 2
0 9
0 0
5 2
5 0
2 5
5 12
3 5
2 2
3 5
3 2
5 2
3 2
2 0
2 2
5 2
5 2
5 9
16 5
12 0
7 7
5 3
7 7
2 2
9 0
0 2
2 3
2 7
3 12
3 5
3 0
9 5
3 12
0 0
2 3
0 5
3 7
3 5
2 7
3 5
3 7
9 9
2 10
3 7
2 3
3 2
5 5
3 0
0 3
3 2
0 5
3 5
5 3
14 12
5 3
2 2
0 9
5 5
5 7
14 10
2 5
10 7
5 2
12 3
9 5
10 5
3 0
5 2
5 2
5 3
7 3
5 0
7 0
19 2
5 3
12 2
7 5
7 3
7 0
9 3
12 9
3 2
10 5
9 2
0 3
2 0
5 2
2 9
10 3
0 7
0 2
9 3
7 5
7 5
16 2
9 3
2 2
2 7
2 3
7 2
2 3
9 5
2 7
0 5
0 2
9 5
5 3
3 7
9 2
0 2
3 7
12 2
5 3
5 10
5 3
3 3
9 3
2 7
10 3
2 3
5 7
0 2
7 3
5 5
3 2
0 7
3 5
0 2
7 3
3 7
3 3
0 7
3 5
0 2
2 9
0 3
7 3
0 2
5 5
5 3
5 5
0 5
0 7
3 2
3 12
2 2
5 7
2 0
3 5
0 0
3 2
3 7
5 7
3 3
2 3
3 2
2 3
0 7
3 5
2 3
2 0
0 5
3 9
2 7
0 5
2 9
5 0
3 2
2 0
3 3
0 2
3 10
7 3
7 0
3 5
17 14
5 2
9 7
0 7
3 5
2 2
0 2
5 3
0 3
5 5
3 16
0 5
5 16
0 19
5 10
3 5
3 2
3 2
2 2
7 7
2 3
3 7
7 7
9 7
5 3
2 5
2 10
5 0
3 2
5 2
2 3
7 7
3 12
5 5
3 5
9 9
2 2
3 9
2 2
7 3
5 5
2 5
9 9
5 5
3 2
5 3
5 9
3 0
5 14
2 10
2 5
7 5
7 9
14 5
0 5
2 7
2 12
2 7
2 9
3 7
0 0
7 3
7 2
12 9
5 3
0 12
9 5
0 9
2 5
5 2
10 3
2 3
5 9
5 3
5 7
5 3
3 5
5 2
0 5
5 12
9 3
2 9
12 3
3 3
3 0
7 10
9 10
5 5
7 3
5 0
2 10
9 7
5 3
5 3
3 5
3 5
3 3
7 2
2 7
0 3
2 9
9 7
2 5
0 10
5 7
2 3
5 5
3 0
14 3
7 3
3 3
3 0
2 3
5 2
3 7
3 7
5 2
7 7
7 3
3 7
2 3
9 12
3 0
0 5
7 7
7 7
5 5
0 5
7 9
3 5
0 2
2 5
5 7
14 2
9 5
5 5
9 3
9 3
10 5
9 2
7 2
9 7
5 12
5 7
3 2
3 3
0 0
0 5
3 9
2 3
0 3
10 2
2 3
5 2
3 2
5 17
3 0
5 3
3 0
10 2
5 0
3 0
9 12
7 3
3 9
3 3
7 2
10 2
3 3
2 9
5 3
0 7
3 0
10 0
7 5
5 7
2 9
17 0
10 3
7 2
2 2
3 5
2 3
5 2
10 2
10 3
9 7
0 9
7 7
10 5
5 2
0 7
2 5
7 7
9 14
7 3
5 5
2 2
5 3
3 0
7 2
7 2
3 5
3 3
5 0
5 12
3 2
14 5
3 0
0 3
7 9
9 5
2 5
2 2
3 7
3 2
3 2
2 2
9 2
2 9
0 5
5 9
2 3
2 5
3 3
2 3
2 2
3 5
7 2
7 0
3 3
3 0
3 12
5 2
5 7
3 0
0 3
3 2
2 5
3 0
2 5
9 2
12 2
5 2
5 2
2 5
2 2
5 0
3 2
0 5
5 5
9 9
5 9
9 0
3 12
3 12
7 2
0 7
5 16
2 2
9 5
5 9
0 5
3 2
2 9
2 10
12 5
7 14
12 7
3 2
10 2
3 9
9 5
10 2
12 7
9 3
0 0
3 2
10 0
9 0
10 2
3 5
0 7
0 3
0 14
5 7
9 5
2 0
2 2
7 3
3 7
7 9
5 5
9 3
0 5
5 5
5 5
2 7
9 10
2 9
9 3
12 2
2 0
7 10
7 2
0 3
0 2
5 5
3 5
3 0
2 3
2 2
2 5
3 3
0 2
2 7
3 5
0 3
5 9
2 3
7 19
9 5
5 2
5 3
10 3
5 10
7 5
0 3
3 2
2 3
9 3
9 10
0 7
12 7
5 9
3 3
3 14
3 16
12 2
10 3
3 7
9 5
2 7
2 0
3 3
5 7
5 0
2 5
9 5
2 2
9 2
2 7
7 3
3 9
7 3
7 0
5 5
7 3
2 0
0 5
7 7
12 5
3 3
3 7
5 2
9 7
5 12
0 0
9 2
0 3
17 3
3 3
3 3
3 5
19 5
5 0
3 0
7 3
10 5
12 3
0 3
7 3
2 10
10 9
2 3
3 3
17 7
5 3
10 2
7 0
0 7
5 3
2 0
9 0
3 3
0 12
3 9
3 2
3 9
2 3
0 9
10 2
3 9
3 5
3 7
3 5
7 2
2 3
0 0
3 0
5 3
7 7
3 3
10 2
3 3
2 10
9 3
5 12
3 5
16 5
3 5
2 0
3 2
7 5
2 12
5 9
7 7
7 3
5 0
14 2
2 7
5 2
3 7
5 17
5 3
2 2
5 5
2 3
5 10
2 5
0 12
10 5
2 7
3 7
5 0
7 7
0 14
5 9
7 3
0 3
5 9
2 5
9 3
9 7
5 3
2 5
2 5
5 5
2 2
10 5
2 0
0 3
3 9
2 7
7 2
9 2
2 2
7 2
3 10
3 10
9 10
2 10
17 5
5 16
5 7
3 9
2 5
7 12
2 2
3 9
0 5
0 5
0 5
2 2
3 5
9 2
7 5
5 5
0 9
0 0
5 2
2 7
2 0
12 0
5 2
10 0
2 0
2 2
2 3
5 3
0 10
21 3
9 2
10 0
14 0
7 3
14 3
3 5
3 9
2 2
3 7
2 2
10 7
7 7
19 5
2 17
10 7
5 12
2 9
9 16
7 2
7 5
0 5
14 2
5 7
3 10
0 7
2 9
5 0
5 2
0 12
7 3
0 9
0 3
2 5
0 3
5 5
3 3
0 7
10 9
2 3
7 7
2 5
0 5
3 16
2 3
3 3
0 5
10 3
2 2
0 5
3 3
7 5
10 3
19 0
10 0
3 9
5 0
5 9
2 5
9 5
0 2
5 0
3 0
5 0
7 9
5 7
5 7
0 0
2 5
9 12
2 5
0 3
10 5
5 0
2 9
2 2
5 0
2 9
3 3
5 9
7 2
2 10
3 2
2 9
3 16
3 0
7 9
2 5
0 5
3 3
2 3
2 14
5 7
2 10
0 9
2 5
3 0
5 7
5 7
2 5
7 5
12 3
0 12
0 3
3 3
2 3
7 2
3 2
3 5
7 3
2 0
2 7
9 2
3 9
2 2
7 3
0 0
9 7
2 14
3 10
12 7
3 5
9 5
7 3
10 5
5 14
9 3
10 5
2 0
3 2
9 9
2 7
10 3
10 5
7 3
3 7
0 0
10 9
14 0
7 2
9 0
9 3
7 2
2 3
0 9
2 12
0 5
5 3
3 12
5 2
10 2
3 5
0 7
5 5
2 0
3 10
9 10
0 2
16 2
9 3
5 0
16 2
7 9
10 5
2 3
3 2
12 3
0 0
10 3
2 2
7 5
0 0
7 0
7 2
7 0
9 3
10 2
5 3
12 12
0 2
5 7
3 7
5 10
3 0
2 10
5 2
3 7
2 9
3 2
0 3
3 5
10 5
2 5
9 3
7 2
7 0
7 7
2 5
10 2
9 9
3 2
2 7
14 9
10 7
9 3
5 3
0 2
0 5
0 10
7 2
0 9
0 21
2 2
2 2
7 7
5 5
3 7
10 9
7 3
9 17
5 9
12 9
3 9
3 2
0 0
7 3
2 16
10 9
0 7
5 3
0 7
2 9
7 0
5 3
2 5
2 2
0 7
9 5
0 2
16 3
10 7
9 3
10 3
14 7
9 14
9 12
3 9
5 5
3 9
9 2
5 3
3 0
2 10
7 10
7 3
2 2
10 9
5 5
9 0
7 2
9 3
9 7
10 2
3 3
16 2
7 7
0 5
12 9
9 3
12 2
9 3
5 5
7 5
10 9
7 3
2 7
9 9
3 0
5 7
3 2
17 12
12 3
3 0
5 3
0 9
24 5
16 7
10 2
23 2
9 3
16 12
3 10
7 3
19 7
7 7
14 3
3 7
16 2
0 3
2 14
2 12
3 0
2 17
7 2
3 9
3 5
17 7
16 5
10 9
5 9
2 0
3 7
3 9
5 12
3 9
0 2
10 7
7 12
0 9
2 3
0 7
3 3
5 3
10 0
9 2
5 0
5 3
7 2
3 3
2 7
3 3
5 5
10 7
2 5
5 5
5 3
10 2
0 2
5 3
12 0
3 7
5 5
7 3
3 3
5 2
7 2
2 12
9 3
9 7
14 10
2 3
3 9
9 2
9 7
5 5
3 7
0 5
5 7
7 5
7 9
3 7
0 3
3 7
2 2
2 19
2 3
9 12
2 5
7 2
7 7
3 3
0 5
7 2
3 9
19 2
5 5
7 3
3 0
3 12
9 3
9 2
2 7
2 3
5 3
7 10
0 3
9 7
3 2
7 7
10 9
7 9
9 3
0 3
5 2
7 2
7 10
0 7
2 3
10 2
5 7
10 10
12 10
9 9
3 2
9 7
19 2
9 5
3 12
5 7
0 12
5 5
2 2
3 17
3 7
2 5
5 7
3 0
0 5
5 0
2 3
9 7
2 7
2 7
12 14
3 7
17 5
5 5
10 14
3 10
14 3
2 7
3 7
7 5
2 3
3 0
2 3
9 0
7 2
7 3
12 3
7 9
10 5
14 3
5 2
3 2
0 7
12 3
5 3
12 5
7 2
10 5
5 3
5 10
12 9
17 2
17 0
2 3
9 5
2 5
3 16
2 7
5 9
3 10
7 12
5 2
3 7
0 2
2 3
10 9
9 12
7 5
9 19
2 7
2 0
3 5
2 3
3 7
2 0
2 5
5 0
3 3
2 7
0 9
2 3
0 2
5 5
0 2
5 2
9 5
3 9
3 7
10 10
2 3
7 2
3 3
2 2
3 14
0 10
3 2
0 7
5 2
2 3
5 5
2 7
2 2
2 7
2 14
5 3
7 7
12 7
5 7
7 19
5 10
2 3
7 5
2 10
3 5
3 2
2 7
5 5
0 2
10 14
10 2
5 2
7 3
2 5
2 9
2 5
5 7
5 5
5 5
9 2
3 3
3 7
0 5
3 2
7 9
7 10
5 7
2 0
0 3
2 5
3 5
5 5
9 10
7 2
19 5
5 5
10 2
0 5
0 3
5 3
3 5
3 9
2 2
5 5
3 3
0 3
9 0
10 5
9 5
9 0
12 5
9 3
5 3
3 9
2 3
5 0
3 5
2 3
7 5
0 5
2 5
3 5
10 0
5 5
7 2
3 5
9 0
12 2
3 2
5 12
2 0
0 7
10 3
2 10
2 0
5 9
3 2
10 3
5 16
5 5
2 7
2 3
0 5
7 17
2 19
2 5
2 14
9 2
2 2
3 5
14 10
5 3
3 5
5 0
0 5
0 10
0 2
0 12
2 7
7 10
5 2
3 9
2 2
7 9
3 5
3 12
2 16
0 10
3 9
5 0
2 5
2 2
2 5
9 2
0 9
2 2
7 3
5 9
9 7
0 5
10 7
3 2
14 0
2 9
7 3
7 5
2 2
2 14
9 3
5 9
0 3
3 5
7 3
3 0
9 3
2 3
5 3
2 12
10 7
3 3
5 3
3 3
2 7
3 5
9 3
3 2
5 7
0 2
0 5
3 2
2 0
2 3
2 0
7 2
2 5
3 12
0 7
7 10
3 2
7 2
10 5
5 5
0 3
3 5
7 2
0 3
3 3
7 3
12 7
2 7
9 7
5 0
10 5
3 12
5 14
5 2
0 10
2 5
2 5
5 0
10 10
5 3
10 3
3 9
2 12
5 16
3 2
5 2
5 5
3 3
0 5
7 12
5 9
5 2
7 14
3 0
2 14
3 2
10 7
2 2
2 2
2 7
0 2
3 5
12 3
2 7
9 9
3 3
5 14
7 5
2 2
0 9
5 7
9 2
2 7
3 3
10 10
7 7
2 2
12 3
7 5
10 5
3 5
5 3
5 9
3 0
0 2
5 3
5 2
3 2
9 2
3 7
0 0
9 5
3 5
7 9
7 2
9 5
2 2
14 5
3 2
5 7
3 2
5 3
2 0
0 5
3 7
7 9
14 0
0 0
10 2
9 0
0 14
3 2
7 0
0 2
9 2
7 2
2 12
2 0
3 9
5 3
3 5
2 9
10 5
3 7
5 3
3 2
10 5
3 5
0 7
5 9
9 5
9 0
0 2
3 3
2 3
12 5
5 0
2 3
3 12
5 3
10 2
5 3
2 3
5 3
0 2
3 10
9 2
9 7
2 5
0 2
5 9
7 3
2 2
3 3
0 0
3 2
5 3
3 5
9 9
3 2
0 0
5 5
3 2
14 2
9 12
7 14
5 7
2 0
9 2
7 7
3 9
7 5
2 9
5 3
5 7
5 2
3 5
2 5
10 10
2 7
7 0
5 3
7 9
0 2
2 7
0 5
3 5
0 2
0 9
5 5
5 3
0 9
3 2
0 9
2 5
2 3
0 5
3 7
7 10
5 17
3 21
2 0
3 5
0 3
2 2
9 7
10 7
5 2
2 9
2 5
0 5
2 9
7 9
2 2
0 2
5 0
10 2
12 2
2 2
0 3
7 5
2 3
2 3
5 0
7 0
7 2
5 5
5 2
5 5
3 2
7 2
14 9
2 2
2 7
3 0
9 16
14 2
12 2
3 2
5 7
9 0
7 5
12 3
7 2
2 5
9 12
2 7
7 21
7 14
3 12
7 0
14 2
0 2
14 3
10 2
5 3
2 5
5 10
0 2
5 5
2 3
5 2
3 2
2 21
3 2
5 3
2 5
9 3
0 5
9 0
5 2
0 9
0 2
2 2
3 0
7 12
0 3
5 2
3 2
0 2
0 2
5 0
5 9
3 9
19 2
0 0
5 2
3 3
0 7
0 0
3 10
3 0
9 3
7 2
10 10
3 3
7 2
3 10
2 10
2 9
3 0
0 3
7 2
7 5
3 14
3 9
2 3
2 5
7 9
5 5
5 3
3 9
2 7
0 2
3 3
9 0
2 5
2 3
10 5
3 17
0 12
0 10
3 3
10 17
0 2
7 9
0 10
5 5
2 7
7 12
2 7
5 9
5 12
7 2
7 9
5 9
5 5
7 7
0 2
3 5
5 5
3 5
2 7
3 5
3 5
5 0
2 0
2 2
5 2
5 3
9 10
5 5
12 10
2 9
0 3
3 7
3 2
5 2
3 3
12 9
2 5
10 7
3 0
10 9
5 2
14 5
7 9
10 9
2 5
9 3
3 5
3 0
7 3
7 0
16 2
9 0
10 0
14 3
10 2
2 2
0 9
10 10
2 5
7 0
3 12
9 17
5 3
0 16
5 7
3 3
9 7
7 2
12 5
0 3
10 3
2 0
0 7
5 0
7 3
5 7
9 2
12 3
2 5
2 3
7 3
3 3
3 3
7 2
7 3
3 3
5 2
2 7
2 3
5 2
3 2
7 9
2 5
0 7
5 3
0 2
3 2
9 2
9 2
12 9
2 0
3 5
0 3
2 7
0 9
3 0
5 5
7 2
0 7
3 5
3 7
3 14
2 5
3 5
0 3
3 9
7 3
2 0
3 16
2 14
3 5
7 2
0 2
5 2
9 9
3 0
2 3
7 10
2 10
9 3
7 3
0 0
7 2
10 3
3 10
16 0
7 7
9 2
10 2
3 0
7 2
9 2
3 5
3 7
2 2
2 2
7 7
12 5
2 2
9 9
2 2
5 10
9 3
0 0
3 12
3 14
3 7
9 0
0 0
14 3
3 0
0 7
2 3
2 21
3 9
0 19
3 0
5 7
2 10
5 10
0 16
0 7
3 7
2 2
3 0
2 10
5 7
3 7
0 2
0 5
2 3
7 7
5 0
10 2
9 7
5 2
2 7
7 0
2 9
7 7
3 2
2 3
10 7
2 7
5 3
7 5
3 3
10 2
0 2
3 7
2 2
9 5
14 3
2 2
9 2
12 10
16 5
5 2
14 5
3 2
9 5
2 0
7 3
7 3
5 3
5 3
7 2
2 3
14 5
12 0
3 3
0 5
10 2
7 7
0 2
0 2
3 2
0 7
0 5
9 9
2 3
7 10
7 7
5 5
9 9
7 7
3 2
3 5
3 7
2 5
12 5
3 9
7 5
7 0
9 0
3 3
5 2
10 3
0 5
3 2
7 0
3 5
0 7
3 3
16 3
2 9
2 0
3 5
5 14
3 3
0 7
3 0
5 3
9 3
3 7
3 2
12 2
7 3
7 0
19 2
12 7
14 9
2 5
3 0
9 12
2 2
10 5
3 5
2 0
12 3
7 0
5 7
12 7
9 3
12 3
2 3
3 9
2 0
7 9
7 2
3 3
7 9
0 2
2 0
7 9
2 3
0 2
2 3
2 0
12 5
2 3
7 0
2 5
12 5
0 9
5 2
3 0
5 3
3 3
3 5
2 2
9 7
3 5
5 3
2 7
12 10
7 2
5 7
2 7
3 3
3 10
3 5
9 0
7 2
12 5
2 5
3 7
5 7
5 0
3 3
5 3
7 10
0 2
2 5
9 0
0 3
9 5
7 0
12 2
9 2
7 5
2 7
0 0
2 7
9 2
12 2
3 2
5 2
2 7
0 0
9 0
16 0
5 3
5 5
0 5
12 2
0 5
9 5
3 7
12 2
16 3
0 2
7 0
0 9
7 2
2 5
5 9
2 3
3 14
3 0
2 5
7 5
9 2
5 3
2 0
0 5
7 3
5 5
5 0
7 0
5 7
2 0
3 0
3 3
5 0
10 7
3 3
3 9
3 2
0 0
2 5
3 16
2 5
5 10
5 5
2 3
9 5
10 10
7 7
2 3
7 5
0 2
2 2
12 9
5 9
5 5
2 2
9 0
0 19
3 2
3 0
2 2
3 0
9 3
3 7
3 5
2 16
9 19
0 3
2 3
3 9
3 9
0 3
10 3
0 14
3 2
7 3
3 9
3 7
10 3
10 5
7 5
10 3
2 2
0 5
14 0
5 5
0 3
5 3
7 9
3 5
2 10
2 7
10 10
10 9
19 0
3 7
3 2
5 2
14 12
2 0
3 3
3 2
5 0
9 5
5 14
14 7
7 14
14 9
14 7
9 3
5 3
9 9
9 3
9 5
14 3
3 0
3 2
0 9
5 3
12 7
3 10
5 3
7 16
2 2
3 3
2 2
9 2
5 3
5 2
2 0
9 2
10 3
9 0
9 2
5 5
7 7
5 7
7 5
5 7
0 7
0 2
7 7
3 2
2 3
9 7
17 3
5 10
5 0
2 5
9 0
2 0
5 5
0 2
5 9
12 7
3 5
9 7
9 0
3 3
12 7
10 5
5 5
0 5
2 2
3 5
7 9
0 2
2 5
2 3
3 2
9 0
3 10
3 9
12 3
5 3
3 0
12 3
12 2
7 3
5 7
2 3
9 5
2 5
0 12
5 9
7 5
3 3
3 0
2 2
3 9
0 0
0 2
0 3
3 3
2 7
0 16
5 2
5 2
3 9
7 2
7 10
5 2
3 3
0 0
3 14
5 0
3 12
7 2
3 5
2 12
2 5
5 2
3 10
3 3
0 16
2 9
3 9
7 5
2 12
7 9
12 3
3 7
14 19
12 12
9 9
12 10
7 7
3 9
5 10
3 2
9 0
9 5
10 5
9 5
7 0
3 3
0 2
2 3
2 2
2 12
0 5
5 2
2 2
3 7
3 9
3 2
3 3
3 2
7 7
5 5
16 0
2 2
9 3
3 3
19 5
9 2
9 3
10 5
0 7
9 0
12 12
5 9
10 5
5 9
14 0
5 9
12 0
10 0
9 9
0 2
7 10
5 2
2 5
9 2
5 12
5 7
2 14
2 5
5 5
0 2
7 0
2 9
2 9
0 9
2 10
5 5
3 3
3 2
5 3
0 0
3 5
7 3
7 0
5 2
10 7
7 3
2 3
10 5
3 0
7 5
9 5
7 3
5 2
7 0
5 2
2 3
7 0
5 0
5 3
9 9
0 5
5 3
0 12
5 3
7 5
10 7
5 3
17 9
3 5
3 9
3 3
5 3
7 10
3 7
2 9
16 0
5 0
2 3
0 3
0 5
3 0
9 9
5 9
2 12
16 3
5 7
9 9
0 12
0 10
5 5
0 3
2 12
3 0
5 2
0 2
3 3
0 5
10 0
9 3
0 5
16 0
2 7
5 2
3 7
2 7
5 5
5 3
3 14
0 12
7 7
5 10
0 7
3 3
0 2
2 5
5 7
5 16
3 7
0 5
17 7
10 2
7 3
5 10
3 2
14 5
0 10
5 2
2 0
5 0
2 5
7 7
2 0
2 2
3 0
2 9
2 2
9 2
2 2
5 3
5 12
0 3
2 3
3 3
2 2
7 5
2 7
7 2
2 5
2 5
0 10
2 0
2 9
2 5
9 0
7 9
7 5
7 7
2 2
2 3
0 5
2 2
5 7
3 0
3 0
7 0
0 10
3 0
3 0
3 3
5 2
3 2
2 3
0 3
3 2
3 2
5 2
2 2
7 3
2 9
3 9
2 5
10 2
5 3
16 2
2 2
7 7
7 7
9 7
7 2
5 10
2 7
2 2
10 3
9 5
2 3
2 9
7 7
9 10
3 5
9 10
2 2
2 0
2 0
12 7
3 2
3 5
2 5
5 0
2 3
3 9
7 3
5 3
2 2
2 14
2 7
5 9
2 10
3 5
9 3
9 0
10 2
2 5
5 9
10 3
3 2
2 10
0 14
3 3
5 2
10 10
7 10
7 2
7 3
5 3
9 3
2 14
3 7
0 2
3 16
2 5
2 3
3 2
0 2
3 0
0 0
7 2
7 0
5 2
9 3
5 5
0 3
5 3
10 3
7 2
16 0
5 5
12 3
14 7
12 3
5 2
5 2
3 7
5 12
7 5
12 3
5 5
3 0
2 5
7 7
10 2
5 2
3 7
5 0
3 9
2 5
3 0
9 5
7 2
10 0
5 5
2 0
3 7
0 3
2 2
5 5
2 2
0 5
0 5
2 2
2 2
5 3
2 5
0 0
10 2
0 2
2 2
16 3
3 0
2 9
5 2
3 2
2 3
0 3
7 0
3 5
7 3
7 2
0 0
2 9
0 0
2 7
7 2
9 2
3 7
5 5
3 2
2 2
0 3
9 5
10 5
2 2
3 7
14 3
3 3
2 0
3 9
0 2
0 2
10 2
2 2
0 2
0 14
2 5
0 3
0 16
2 5
9 0
3 2
3 3
9 3
0 3
5 7
5 0
3 3
7 9
2 3
3 2
0 0
0 9
7 5
2 7
5 2
0 3
3 7
5 9
0 3
3 9
10 5
10 14
2 12
3 9
12 0
5 0
0 12
5 2
2 0
16 7
3 3
2 0
5 3
7 12
5 10
5 7
3 7
0 7
3 0
2 2
3 5
0 0
5 3
0 2
7 2
2 2
7 3
3 5
7 2
0 5
2 2
5 2
12 3
0 5
7 3
3 3
2 0
5 3
9 2
2 0
3 0
0 3
16 2
0 9
9 0
19 7
0 9
0 7
9 3
5 5
2 2
9 2
10 2
0 3
9 0
5 10
3 9
5 10
9 14
2 12
2 7
2 10
10 3
14 5
2 5
0 3
3 3
2 0
7 5
3 3
3 0
0 5
0 10
0 0
0 0
2 0
2 3
0 3
9 3
5 7
7 12
7 7
5 3
3 7
3 5
9 3
5 0
0 0
3 0
10 7
0 3
3 5
17 3
14 5
9 7
5 9
2 5
12 9
10 2
17 10
3 0
10 17
3 3
14 2
7 7
10 0
3 3
5 7
10 3
2 3
0 0
7 2
3 9
9 0
3 0
0 7
2 5
0 3
5 2
2 14
2 3
12 2
7 2
16 5
3 3
10 7
3 7
7 3
7 7
2 3
10 7
2 0
5 2
3 3
3 3
10 0
3 0
3 2
7 5
2 5
5 3
0 2
5 2
10 3
3 5
0 9
10 3
2 12
2 9
2 9
5 5
3 5
3 7
14 7
9 7
5 7
2 5
10 9
7 2
12 0
5 2
3 2
19 0
5 0
7 7
3 0
3 3
2 3
3 2
5 3
2 0
2 10
7 3
3 2
5 3
3 2
7 2
3 9
2 12
5 5
5 3
12 2
2 3
9 0
5 0
3 0
5 21
9 0
2 2
9 3
7 0
14 2
9 7
10 0
5 3
3 7
7 3
10 9
0 0
7 3
0 3
5 2
0 3
9 0
2 3
7 0
7 16
14 9
12 10
2 2
5 5
10 0
5 10
7 3
7 0
3 3
12 2
9 3
5 10
9 7
7 2
9 3
3 9
2 12
0 9
7 10
3 9
7 0
3 0
9 3
0 3
5 2
7 9
0 16
2 3
3 5
3 3
10 12
5 7
14 7
3 5
7 3
5 3
10 0
5 7
0 3
3 14
3 7
3 14
7 9
7 9
2 5
7 9
7 12
3 7
12 3
5 9
7 5
10 5
24 12
14 7
12 3
12 5
9 5
5 10
9 3
14 9
16 7
7 21
7 9
17 5
12 7
3 7
19 0
12 7
9 2
12 5
7 9
10 16
5 10
17 3
12 2
9 3
14 0
9 5
7 3
16 3
21 2
2 12
14 5
16 3
12 9
5 5
7 5
14 5
9 10
7 7
3 2
10 3
14 2
0 12
7 0
10 2
3 3
3 9
14 12
7 2
12 5
5 3
7 3
7 9
17 5
7 2
5 7
2 12
3 3
7 3
3 9
14 3
12 12
3 7
2 3
2 2
0 5
5 21
3 3
7 7
5 3
0 0
0 7
12 7
14 0
5 10
3 10
3 10
9 9
2 2
3 2
5 7
2 17
7 12
5 9
10 10
2 21
0 7
7 10
5 7
10 3
7 2
9 0
9 5
9 0
10 2
16 7
14 5
14 10
16 2
7 5
7 0
5 3
9 9
7 12
5 3
14 10
9 14
7 2
0 5
0 7
0 7
0 7
3 10
5 5
12 3
10 10
9 5
12 3
2 5
0 21
5 14
14 3
5 2
14 9
5 14
2 5
5 9
9 3
12 5
3 3
17 3
2 7
3 3
2 9
0 2
9 5
3 2
12 5
9 3
3 7
3 2
0 7
12 5
2 5
3 3
9 3
10 7
7 7
10 2
9 10
3 9
9 3
9 7
5 9
3 3
3 17
2 9
0 3
5 19
3 9
3 9
2 16
3 10
9 0
3 9
14 3
9 19
3 2
3 19
0 5
0 9
3 5
3 10
0 0
9 9
3 9
3 14
3 28
0 10
2 10
0 3
3 5
3 12
7 3
7 7
2 12
2 9
3 12
10 10
5 17
3 16
0 5
5 10
5 3
2 10
7 7
2 19
14 10
5 3
0 12
2 5
3 2
5 16
0 3
5 0
9 2
3 0
10 7
3 3
3 0
5 2
10 7
2 5
5 7
2 5
3 14
3 7
10 3
0 0
2 0
14 0
3 9
12 2
10 9
5 14
5 3
7 9
9 3
5 12
9 7
0 19
5 3
5 7
10 2
9 10
2 2
7 7
2 16
14 14
9 2
0 5
0 2
7 7
3 12
2 3
9 7
0 3
0 3
5 3
5 2
5 7
3 7
30 23
37 17
59 66
54 30
40 49
7 42
63 16
56 47
21 26
5 37
66 72
33 31
37 70
12 61
45 47
66 30
38 31
58 12
38 38
58 65
54 61
75 16
38 23
24 16
35 10
58 49
28 31
44 21
59 28
28 30
19 26
68 44
31 19
73 66
35 26
37 28
33 14
26 42
33 38
21 44
52 49
31 17
45 45
14 37
38 26
73 19
45 26
38 28
45 31
26 24
33 21
42 35
52 14
38 17
35 12
24 10
28 33
21 21
14 38
9 35
28 35
21 17
24 10
9 17
9 17
17 59
14 31
30 40
16 17
12 40
16 70
7 35
17 61
19 33
26 17
24 9
10 16
7 19
14 23
10 30
24 73
7 31
16 40
19 35
0 37
0 30
10 16
17 17
24 19
66 35
59 40
42 28
12 31
35 12
21 54
10 61
28 51
54 80
17 61
44 79
44 80
63 66
56 44
17 28
19 126
47 38
58 47
56 30
30 52
16 37
16 61
49 108
70 58
16 96
35 77
24 35
16 66
17 58
42 49
38 66
49 35
31 49
28 56
28 33
47 40
26 10
28 63
23 80
7 56
38 61
37 49
63 21
45 28
23 28
28 42
72 26
56 30
66 37
35 24
70 17
38 31
52 28
30 31
49 19
66 19
30 19
30 16
66 24
73 24
40 44
49 21
94 40
58 44
72 23
113 38
37 24
51 30
61 23
47 17
58 28
54 35
63 21
42 21
54 12
72 14
59 31
30 5
72 47
33 14
87 51
28 24
38 21
23 54
21 26
23 10
54 44
38 35
70 16
17 38
21 59
73 38
30 63
23 17
24 42
10 10
14 31
9 38
19 30
28 33
38 38
26 31
35 44
51 59
35 17
47 59
17 7
35 47
23 47
28 54
24 51
17 73
47 54
10 49
47 23
26 37
21 7
21 28
24 42
33 58
31 92
31 58
37 49
31 31
38 33
16 42
14 65
28 58
31 66
52 31
65 21
26 19
61 10
40 16
33 19
26 51
10 37
24 33
30 49
23 35
44 51
19 38
12 40
35 33
31 73
5 17
38 30
19 19
35 14
23 38
45 40
72 28
58 23
37 19
17 28
24 37
24 14
47 19
65 14
35 52
75 24
31 54
117 49
44 66
47 52
24 79
21 7
59 14
47 31
24 24
26 91
21 19
19 35
24 28
23 16
49 37
30 30
35 45
40 33
33 33
19 33
45 38
58 16
33 30
51 51
35 21
24 54
17 73
2 49
26 72
37 47
9 47
49 73
35 31
28 19
21 38
23 21
31 56
23 94
24 30
33 54
17 56
44 23
24 63
70 28
16 51
24 30
12 21
26 49
9 16
49 33
33 61
24 28
23 61
3 42
9 17
14 28
24 5
37 24
52 23
33 33
14 16
42 28
45 17
35 44
44 68
42 47
68 16
70 24
122 24
28 56
47 24
65 54
45 42
40 31
70 10
30 37
30 42
28 42
56 33
77 16
52 10
37 40
65 33
54 35
31 42
61 35
31 35
26 82
24 54
52 51
44 24
56 19
23 19
82 21
42 21
24 45
10 24
12 24
24 10
19 61
51 66
31 91
37 63
37 61
19 37
37 42
59 56
21 47
19 47
28 77
35 56
28 56
54 61
12 40
23 26
21 58
37 38
10 51
58 21
23 19
30 84
12 44
17 65
28 16
28 26
19 26
49 19
38 49
24 19
51 31
44 16
10 19
21 37
10 14
38 40
16 17
14 28
47 66
61 35
17 28
31 16
24 23
54 37
33 17
31 59
33 33
49 14
51 35
47 42
58 16
30 51
52 35
58 26
31 35
45 35
49 14
84 35
73 31
47 40
38 26
59 12
33 12
35 37
58 21
12 16
28 44
19 26
24 35
26 17
44 21
44 19
9 40
17 24
23 23
45 70
33 33
10 66
37 30
58 38
37 7
35 28
10 26
51 42
51 30
14 14
31 40
31 26
47 37
26 28
42 28
77 63
63 17
42 51
19 30
26 33
31 38
33 44
23 54
16 17
42 19
30 9
17 5
19 58
16 52
19 52
47 45
26 86
28 54
47 56
38 59
63 63
70 47
63 59
59 73
33 40
23 40
47 33
51 47
30 24
49 45
23 12
26 42
16 37
73 17
17 14
56 12
37 31
52 38
42 9
38 5
79 26
66 12
37 26
45 19
21 28
38 19
28 101
9 44
17 45
26 31
31 63
21 40
17 42
72 21
99 44
56 61
56 42
54 24
52 23
115 40
80 35
72 33
61 19
89 44
66 17
70 10
30 61
37 16
61 24
79 24
31 70
40 40
30 58
23 61
28 38
30 63
17 12
17 31
35 26
16 56
10 21
7 17
10 23
12 49
33 30
58 44
68 12
68 33
47 30
58 21
63 31
51 9
42 47
38 28
12 45
47 24
45 51
51 14
31 40
23 28
9 37
23 23
51 12
23 47
37 19
30 38
51 33
33 38
47 42
28 49
12 26
31 33
35 40
73 26
28 33
35 58
16 17
45 38
24 49
35 56
66 26
44 35
58 26
14 49
17 9
52 28
28 49
17 19
54 19
21 52
49 54
40 51
49 47
19 14
24 19
35 56
31 44
45 37
7 42
37 21
19 40
59 19
10 19
42 14
14 28
33 44
68 7
33 16
26 44
28 45
38 12
40 28
28 35
47 61
45 80
63 30
51 110
42 47
31 31
21 19
66 17
23 33
31 42
21 26
47 38
12 24
52 14
38 14
51 10
86 35
40 49
66 26
52 31
33 38
35 42
54 16
84 19
56 58
65 42
23 47
33 28
51 33
5 24
30 54
19 37
19 26
31 65
33 58
26 30
17 26
52 33
16 31
19 59
23 21
35 33
58 54
31 38
44 33
26 65
16 47
7 61
17 52
5 19
10 19
26 38
37 68
19 17
26 31
16 24
26 23
19 26
16 5
79 10
12 35
21 23
16 42
3 35
42 21
35 45
26 26
52 58
16 9
31 16
44 19
23 44
28 26
47 14
35 49
24 31
14 33
35 40
17 38
26 19
31 28
38 26
37 10
31 26
51 19
33 49
70 23
38 17
54 58
26 59
47 17
24 16
16 37
73 49
14 45
19 54
14 59
28 19
35 38
23 44
16 52
17 37
49 28
58 65
23 38
31 47
28 40
19 21
47 44
10 9
47 23
31 49
33 47
28 70
12 52
47 86
37 96
23 35
52 42
31 37
33 56
24 35
14 49
23 75
21 23
12 44
45 33
26 12
51 24
42 19
28 35
42 28
19 42
37 37
54 5
68 14
31 19
19 3
33 14
42 14
37 3
24 21
21 14
40 19
21 24
30 28
33 26
26 19
24 30
16 30
14 14
40 33
35 44
37 21
92 9
56 14
58 23
33 24
21 5
24 19
10 17
45 33
72 19
30 42
30 38
56 24
35 12
12 14
21 21
33 7
26 16
24 19
45 31
42 10
30 24
7 23
5 19
9 17
7 24
14 30
12 3
19 9
23 21
14 16
37 12
31 3
23 23
16 23
10 14
16 17
31 30
44 14
42 16
33 14
24 10
10 9
16 19
14 9
28 17
17 2
35 12
23 3
31 3
14 2
19 0
12 9
17 14
0 10
9 21
5 21
16 35
21 24
0 37
10 38
28 5
9 14
9 14
16 10
2 7
0 31
17 19
7 19
31 26
9 30
21 19
45 23
28 80
38 37
44 42
77 33
35 56
56 40
47 65
68 24
54 37
31 73
63 33
14 28
26 26
5 31
3 23
16 38
3 10
9 47
16 26
17 31
26 37
28 35
45 12
61 17
28 30
98 21
59 19
72 9
40 12
31 21
26 23
19 17
91 10
7 16
70 21
59 17
45 9
37 9
51 23
47 17
17 17
65 17
21 19
51 28
59 33
42 33
82 26
122 30
44 23
77 26
73 28
103 21
73 31
72 21
28 38
30 24
47 26
26 12
89 21
45 7
79 17
66 17
52 23
26 14
54 17
44 3
61 16
44 38
35 33
37 45
31 44
21 38
45 16
47 10
10 40
7 31
33 38
12 14
31 30
35 51
33 52
52 68
26 28
40 40
49 10
38 21
56 28
19 31
35 24
52 45
10 30
54 33
51 45
52 54
40 45
17 49
21 9
38 40
14 16
33 3
7 38
42 79
23 63
61 37
17 24
38 38
30 56
45 91
12 12
44 33
72 14
42 24
38 31
16 35
73 40
56 24
94 23
86 17
51 14
86 40
37 38
52 49
106 65
21 35
23 44
24 51
45 72
23 19
68 65
45 31
54 30
63 21
40 24
63 47
54 59
33 52
19 17
40 19
16 12
17 58
80 24
68 30
96 31
61 38
131 44
49 24
44 10
56 37
54 47
44 19
47 61
21 70
61 84
38 54
40 47
42 72
56 47
35 42
42 49
19 70
59 59
52 42
65 30
14 35
47 37
58 37
63 51
37 35
28 35
77 75
52 59
92 19
33 26
47 31
73 24
61 54
72 45
23 47
19 24
28 28
40 38
33 31
73 26
40 40
7 38
12 66
35 26
12 91
16 58
44 89
68 63
54 42
72 35
44 59
38 19
52 31
80 31
51 44
42 30
47 40
49 75
75 28
35 44
52 23
30 12
94 28
66 37
58 61
87 37
58 33
23 47
40 52
70 33
31 65
16 49
44 31
40 23
52 73
42 44
35 26
24 33
31 23
42 24
35 26
56 30
51 40
66 23
54 47
122 68
30 30
68 49
38 17
35 54
40 33
14 44
38 54
42 70
7 77
40 40
49 21
72 28
77 45
47 33
14 79
7 77
30 40
31 52
23 30
28 19
37 28
82 51
17 56
52 58
28 49
16 56
26 56
24 21
37 49
47 33
73 96
80 42
35 52
12 44
31 28
19 19
21 14
35 42
17 42
86 21
42 61
89 35
30 44
37 38
33 31
21 14
12 14
10 10
9 10
7 2
0 0
3 3
3 2
7 3
16 0
2 2
3 7
3 5
5 17
7 2
2 0
3 3
2 14
3 7
7 7
7 5
7 2
7 9
5 2
9 5
3 2
3 3
10 9
10 5
3 2
2 9
2 2
0 2
3 3
2 7
5 3
5 2
3 16
3 3
3 5
9 7
5 3
5 3
9 9
7 9
2 3
3 9
0 7
3 3
5 3
5 2
9 12
2 10
12 10
7 10
3 9
2 7
3 3
12 2
17 2
21 5
5 0
3 5
9 5
2 9
3 5
0 7
10 3
3 10
7 3
9 0
10 5
9 2
2 7
0 16
5 5
9 16
14 2
7 10
3 0
5 7
5 2
0 0
10 3
5 3
10 9
17 3
7 10
3 2
3 5
9 7
7 2
5 7
2 9
5 9
9 10
7 5
5 7
2 7
2 3
12 19
2 10
2 7
0 7
3 5
9 5
5 10
5 3
0 9
2 7
3 12
9 9
9 0
9 12
2 2
9 5
19 5
12 10
7 2
9 2
3 14
7 10
3 3
3 9
3 3
2 10
7 2
0 9
10 7
5 9
5 7
3 14
2 5
12 3
9 7
7 7
2 2
7 9
2 5
12 3
12 7
3 2
7 7
7 5
7 5
3 10
9 10
3 5
5 5
10 3
12 7
9 14
0 3
2 9
2 10
0 10
9 5
5 7
3 12
10 9
3 2
3 12
2 3
7 9
9 14
9 5
2 9
3 16
3 12
0 10
7 26
5 5
0 9
0 7
10 10
3 10
3 19
7 0
5 10
2 2
3 0
0 9
0 3
5 5
2 7
3 12
2 17
9 7
3 9
2 2
3 2
3 7
14 12
7 2
3 3
0 3
0 12
2 2
3 0
3 5
5 3
12 3
2 0
5 12
7 19
3 10
3 23
2 7
2 9
10 7
2 7
9 7
2 5
3 16
3 14
3 2
2 3
3 2
10 5
3 3
5 9
2 2
5 3
0 12
2 9
2 10
0 9
2 5
7 3
0 9
2 14
7 5
3 7
2 9
0 19
2 14
7 16
3 17
0 12
0 0
0 3
5 3
5 5
9 5
9 2
3 2
0 7
3 2
5 5
2 9
2 5
7 3
2 9
10 2
5 2
2 0
12 2
2 0
2 3
0 7
0 5
3 12
2 2
7 3
2 10
3 2
7 7
2 9
5 9
7 5
5 10
3 12
2 9
0 5
3 2
5 5
2 7
7 7
2 9
3 9
2 3
7 7
2 3
10 0
7 10
0 7
7 0
0 5
3 7
5 14
3 12
10 7
0 5
2 2
3 2
2 5
0 2
0 2
2 10
3 3
2 3
3 7
3 0
3 3
5 3
9 3
3 2
9 5
2 3
5 5
2 5
5 2
2 0
7 5
2 0
3 2
3 3
2 5
7 10
7 7
0 2
7 23
5 14
7 14
3 3
5 10
0 0
0 3
0 9
7 0
2 3
3 2
5 3
3 5
5 0
5 0
7 5
9 3
5 3
0 2
7 0
3 3
2 7
0 2
0 0
2 9
3 3
2 2
7 7
9 7
12 3
10 10
3 5
9 5
3 5
3 0
10 3
0 3
3 7
0 5
14 7
5 9
9 7
5 2
5 3
0 7
3 5
3 2
10 2
3 3
5 2
5 2
2 0
9 2
7 0
5 3
3 5
5 0
7 3
0 5
9 3
2 9
5 7
5 0
7 9
5 2
3 0
7 2
2 2
5 3
3 2
5 3
5 14
2 9
2 9
2 5
0 0
5 0
0 7
9 5
3 2
2 2
7 2
3 5
0 0
3 0
7 2
3 5
2 7
2 0
5 2
5 3
3 9
3 9
0 10
7 2
2 9
0 5
12 5
3 5
0 7
2 5
2 7
0 10
2 2
3 9
3 3
2 7
2 2
3 12
0 7
7 10
0 3
5 2
12 2
12 0
5 0
10 0
12 0
5 7
0 2
3 7
5 7
2 0
2 0
0 2
5 2
3 0
2 12
3 2
7 2
19 14
10 5
10 7
12 0
2 2
3 3
5 0
12 7
5 7
7 7
5 3
3 2
14 7
5 0
14 3
10 3
5 10
0 2
3 3
9 0
5 5
9 14
2 2
2 10
2 7
2 0
7 3
7 3
0 3
0 2
9 3
3 5
5 5
2 5
9 16
2 9
7 5
9 17
3 9
7 2
7 3
7 2
5 2
5 0
3 5
0 0
2 2
5 10
10 5
9 0
16 0
5 0
12 0
3 0
0 0
9 7
0 3
9 2
10 2
5 3
7 0
17 3
10 10
7 3
2 7
3 5
7 7
2 7
7 0
5 7
7 3
5 0
10 3
10 3
7 10
7 2
7 2
7 2
0 5
7 2
10 2
7 7
7 0
3 0
2 2
16 2
3 0
14 2
10 3
12 5
5 7
0 5
7 2
2 9
3 2
5 2
0 5
3 2
5 0
0 7
2 5
5 2
9 5
3 7
3 5
7 2
2 3
0 0
5 0
5 9
12 12
2 12
2 7
3 9
7 17
3 3
5 7
5 2
0 12
2 3
3 9
0 0
2 5
3 9
5 2
2 3
2 5
3 5
2 2
2 5
7 3
2 5
5 3
2 12
0 10
10 3
3 2
2 0
7 5
9 3
5 3
5 9
2 3
14 10
3 7
2 2
5 7
0 7
0 3
9 10
3 2
2 3
9 7
2 0
5 3
2 5
3 3
3 0
0 5
0 5
5 10
3 5
7 5
10 7
3 3
5 5
0 7
3 9
7 10
10 5
7 16
12 3
9 3
2 9
2 0
2 12
2 7
2 17
5 21
7 5
5 2
5 5
9 17
9 16
16 12
12 10
12 2
17 10
12 12
3 3
3 3
5 3
3 9
5 2
0 3
0 10
0 0
7 5
0 3
7 5
7 5
3 5
7 3
12 3
5 3
2 0
10 2
3 10
2 3
9 12
7 12
2 12
2 12
0 2
3 3
9 10
16 9
3 5
17 5
3 21
3 0
3 3
7 3
9 7
3 2
9 3
3 7
2 2
7 5
0 3
14 7
5 0
0 2
2 2
5 3
7 5
3 9
3 2
3 7
0 9
5 3
10 0
2 5
3 0
5 3
0 0
9 7
2 0
2 10
2 7
5 7
2 2
7 3
7 2
7 10
3 2
3 7
3 2
2 3
12 3
7 3
7 5
17 0
7 9
2 12
7 2
12 2
5 2
5 0
0 0
3 2
2 7
0 0
7 7
2 3
2 5
0 3
5 5
5 5
3 0
9 0
3 2
9 3
0 7
3 5
5 2
0 7
9 2
10 14
2 3
2 16
3 9
0 9
0 3
0 3
2 2
5 7
3 3
7 5
9 3
10 0
9 3
5 0
0 2
3 5
2 2
2 12
7 5
2 9
0 0
2 5
5 5
7 9
3 0
7 3
3 0
0 3
0 12
5 2
3 7
2 2
0 3
7 7
10 17
9 10
7 5
7 5
7 0
0 2
5 3
2 0
10 3
3 12
5 5
0 7
2 2
2 3
5 7
0 3
5 5
7 2
5 7
0 2
5 10
5 10
12 5
2 5
7 5
3 12
9 3
0 0
2 7
3 2
0 10
5 3
3 3
9 3
7 2
5 9
9 5
2 5
3 7
3 0
10 9
10 7
12 7
2 7
3 3
2 7
2 10
5 3
3 10
9 0
5 7
16 12
16 9
3 10
10 7
3 14
3 14
9 2
7 3
5 5
5 3
7 5
3 14
10 10
7 5
12 14
7 5
9 5
12 3
5 3
12 10
7 5
3 17
0 7
9 0
3 14
10 5
3 7
3 7
0 5
0 9
0 2
5 2
3 7
3 3
9 10
10 9
23 2
9 9
3 2
0 3
3 7
2 2
7 12
7 3
3 2
21 2
5 2
0 2
2 3
5 3
7 2
10 3
3 2
7 2
5 7
3 0
2 2
5 0
3 3
5 2
0 2
10 2
5 2
3 3
7 3
5 12
9 2
7 5
5 3
3 2
3 2
10 7
5 7
5 7
7 2
14 2
7 5
10 5
16 10
0 10
3 9
2 3
3 5
3 3
3 0
2 5
9 0
0 2
2 9
2 14
3 7
5 3
7 9
5 3
2 3
3 5
0 5
0 10
0 5
2 5
2 2
2 0
0 7
2 0
3 5
3 2
5 3
2 3
3 2
5 0
5 0
2 2
2 3
3 0
14 0
14 5
7 3
3 5
5 2
3 3
3 7
21 2
2 10
2 7
7 0
2 2
0 0
5 2
9 10
3 2
7 7
2 5
3 9
2 3
0 0
16 3
10 5
0 3
17 2
5 3
7 10
7 0
2 3
9 5
10 3
7 10
3 5
2 5
10 14
2 5
5 2
10 14
5 3
7 5
0 9
10 12
5 7
10 7
3 3
3 10
0 0
9 7
16 7
0 14
5 9
0 2
5 2
5 5
0 0
0 7
9 9
9 5
3 5
5 5
7 3
2 5
3 7
3 14
2 14
0 9
9 7
5 10
5 5
12 2
7 3
2 9
2 7
3 12
5 5
3 10
3 3
10 12
3 5
3 5
26 0
7 5
7 5
7 9
12 3
0 14
9 9
7 9
12 0
0 3
5 12
2 0
0 14
12 12
3 9
5 7
9 5
0 5
7 0
5 5
0 3
5 0
2 3
3 9
7 2
9 5
10 3
2 5
3 3
5 0
7 2
7 2
9 2
19 3
7 7
5 3
7 10
5 7
10 5
5 3
5 2
7 9
10 12
3 2
10 0
9 16
12 2
9 10
3 7
0 7
7 3
5 3
17 5
2 14
9 5
2 23
2 5
2 9
3 12
0 5
2 12
3 5
10 5
5 7
7 3
0 9
7 5
2 5
3 5
7 5
3 5
5 5
9 10
3 5
0 9
0 3
2 7
3 5
2 5
5 3
2 5
3 2
5 5
12 3
5 9
2 9
2 7
9 5
7 2
3 12
7 0
3 3
3 5
3 0
0 3
7 3
7 3
5 2
5 5
2 2
2 2
0 2
5 7
5 5
9 2
5 10
14 2
3 9
0 5
3 3
7 0
10 14
2 7
2 7
5 3
5 10
9 5
5 3
2 7
10 7
9 7
5 16
9 3
10 3
7 0
0 7
2 3
3 16
0 0
2 3
2 3
3 2
7 10
0 2
2 10
3 9
2 7
0 9
5 3
2 0
2 0
3 5
2 5
3 19
7 9
5 10
3 2
3 2
3 3
3 0
0 5
2 3
7 3
5 12
2 2
5 5
2 3
7 7
5 9
2 2
2 7
5 7
0 9
0 14
3 3
3 7
3 7
3 9
7 5
5 5
0 7
2 2
2 3
12 2
10 2
9 10
3 5
7 2
5 14
7 7
0 16
5 10
9 16
5 5
10 5
3 14
9 12
3 9
3 9
2 7
3 2
14 5
2 17
3 5
3 5
0 9
3 5
0 2
5 12
3 10
5 21
10 9
10 5
9 9
9 9
5 7
5 7
9 12
2 3
3 2
5 5
5 0
0 7
0 5
0 3
5 9
2 3
7 7
2 3
5 14
10 7
10 3
2 0
2 2
2 2
5 2
5 7
2 9
9 5
5 2
3 7
3 12
14 2
2 2
7 0
5 10
9 2
7 2
12 2
3 9
9 2
5 7
2 5
5 2
5 7
0 3
5 9
7 2
14 5
2 2
3 7
7 2
9 9
9 5
12 7
14 3
2 5
5 9
3 10
2 2
10 5
9 0
5 2
3 0
3 5
2 5
2 0
9 5
0 2
2 3
0 2
3 0
3 2
9 0
5 10
0 3
3 2
16 2
3 0
0 2
2 0
7 3
10 2
7 5
12 0
5 5
2 3
0 0
5 0
5 3
3 2
5 2
5 2
9 3
0 7
7 7
2 0
5 17
5 2
7 0
2 9
10 2
7 14
2 5
5 5
5 9
3 0
3 7
2 9
3 7
3 7
0 9
0 16
3 10
5 3
5 2
9 5
9 10
5 9
0 3
0 9
3 5
2 9
7 5
0 3
5 3
7 3
3 0
3 2
0 0
3 0
3 2
2 0
12 0
2 2
3 5
5 7
0 2
0 0
10 9
10 5
9 0
3 3
16 3
10 9
16 9
2 2
5 5
16 2
3 3
23 3
2 5
9 3
12 3
5 2
28 10
9 7
9 0
9 5
14 7
5 5
2 5
3 3
2 5
9 7
0 3
3 2
2 3
5 5
10 0
2 2
12 2
2 10
2 3
3 3
3 2
9 5
10 5
0 7
5 0
2 16
3 3
0 7
3 5
3 9
21 3
9 7
5 5
2 7
0 3
2 7
3 0
9 7
0 5
5 10
5 2
2 7
0 7
7 9
5 9
9 2
10 7
5 2
12 0
3 3
7 3
3 5
3 3
2 3
9 3
2 2
7 7
2 12
9 7
2 2
10 7
2 5
14 3
16 7
2 5
2 7
7 3
0 5
9 2
10 7
2 2
5 5
14 10
12 3
3 2
3 0
12 5
12 0
19 2
14 3
12 3
5 5
10 0
0 3
10 7
3 7
2 5
0 5
3 7
7 7
2 7
5 2
2 3
3 0
3 0
10 0
3 3
7 0
10 2
2 2
5 3
0 3
14 2
16 5
5 2
3 5
5 2
7 3
12 3
5 9
10 5
3 7
5 3
5 2
5 5
5 2
9 0
0 2
16 3
3 7
3 3
7 3
9 5
10 5
5 0
5 3
21 3
10 3
2 0
12 2
0 2
7 12
7 2
5 14
5 2
12 7
3 3
2 0
2 3
2 14
9 2
3 3
9 9
14 0
5 2
3 0
9 3
5 0
5 0
0 5
5 2
0 7
7 7
5 3
3 3
5 5
7 7
9 0
5 12
3 7
3 9
2 0
7 3
5 3
9 5
2 2
2 2
2 7
2 2
10 3
2 0
7 2
5 0
2 10
9 7
5 7
5 3
3 5
3 3
3 0
10 5
5 17
2 3
5 3
0 3
10 5
5 7
2 2
2 9
9 3
3 2
5 9
7 12
2 7
5 7
10 3
5 2
9 23
5 3
14 2
3 5
7 5
2 14
2 3
3 3
3 2
0 7
3 16
7 5
12 7
2 3
3 3
3 2
0 2
5 7
5 3
5 3
9 2
3 3
0 5
7 7
9 9
3 7
2 9
2 5
3 3
5 3
14 5
7 2
2 21
5 0
10 5
3 0
7 2
9 5
5 3
3 7
14 3
14 9
3 3
10 3
2 5
3 5
3 10
10 5
3 2
2 5
9 5
5 5
7 9
5 2
3 7
10 7
9 12
7 0
3 2
2 5
5 7
0 10
3 10
5 3
2 0
2 14
5 19
2 16
0 2
7 7
3 3
2 3
7 0
5 2
0 2
5 9
3 2
5 3
3 0
10 9
3 7
3 2
2 7
9 0
7 7
5 3
2 0
0 5
9 0
2 0
3 3
2 5
3 7
9 3
3 5
5 2
3 2
3 3
2 9
9 2
3 2
9 12
12 14
10 9
7 7
7 3
7 3
7 7
5 7
10 2
3 5
3 5
7 3
5 5
10 3
3 0
5 5
9 3
7 7
7 2
7 10
5 2
5 7
9 3
2 2
5 0
0 9
2 3
5 2
5 2
2 2
10 9
7 2
2 3
5 3
0 5
2 17
9 0
5 3
3 10
7 7
12 5
5 5
5 0
3 0
0 10
3 3
0 2
5 5
10 5
3 0
5 5
0 0
7 0
7 2
3 0
3 5
7 3
12 2
2 5
2 2
5 0
2 3
10 2
5 3
5 5
2 3
7 3
3 5
0 5
0 0
7 3
7 5
5 0
5 3
2 2
3 2
0 2
5 2
7 5
0 2
7 3
5 2
7 7
0 5
0 10
3 3
5 2
9 9
5 2
3 16
7 2
2 3
0 3
0 5
2 3
3 2
0 2
3 9
9 5
3 3
5 7
7 0
16 3
7 0
17 0
9 2
10 10
5 2
10 14
21 2
2 0
2 2
9 3
9 0
7 2
2 2
2 2
9 7
3 2
9 2
5 2
0 5
3 10
7 10
5 14
7 5
9 5
0 5
7 7
3 10
10 7
3 7
17 0
9 0
10 7
5 9
0 3
0 5
10 0
14 5
2 2
7 5
7 5
5 0
2 10
3 5
3 5
10 7
7 9
14 0
5 2
3 5
0 9
5 2
9 2
2 5
14 9
2 0
5 12
3 0
7 7
2 2
9 0
2 3
7 12
7 7
10 7
0 2
9 5
5 3
9 9
3 7
3 5
9 5
5 0
3 3
7 5
9 0
7 2
0 7
5 2
0 5
9 7
5 9
7 10
5 2
3 7
10 7
12 0
3 7
5 9
9 16
5 7
7 10
3 3
5 5
2 0
9 2
0 5
7 10
9 16
5 7
3 9
5 16
3 5
12 7
10 30
3 2
3 7
3 12
7 5
0 9
2 3
9 3
3 3
12 7
2 3
2 9
0 10
5 3
5 7
10 5
9 9
3 9
2 10
7 3
5 3
2 9
7 2
2 9
19 2
10 3
5 3
0 7
12 3
9 5
2 2
2 7
10 0
14 5
7 10
9 7
2 10
14 5
7 5
0 5
5 3
7 5
12 5
12 9
3 2
17 5
3 5
5 12
10 7
5 2
5 5
7 5
5 0
5 5
5 3
3 2
10 5
9 0
0 0
3 3
3 2
2 2
2 12
5 12
2 9
7 2
5 7
17 2
7 12
5 9
3 16
2 9
7 5
12 17
9 2
3 0
10 7
9 3
5 2
7 5
2 7
10 5
2 23
7 5
5 5
3 2
7 3
5 9
3 3
5 5
5 5
2 3
0 3
2 7
5 5
12 5
3 9
3 10
7 2
5 7
3 9
9 5
5 9
0 2
7 10
12 10
5 10
3 5
0 10
5 7
14 17
10 3
3 10
2 3
3 7
12 3
3 3
9 7
5 5
17 0
9 3
3 10
3 23
2 7
5 12
2 5
5 5
3 7
2 5
0 3
12 0
5 3
0 3
9 5
3 3
7 0
7 5
3 7
3 2
3 5
0 2
2 7
2 3
7 2
0 2
0 3
2 2
7 2
2 5
3 0
0 3
2 2
10 16
2 0
0 0
9 3
2 2
2 9
2 3
3 10
2 10
2 12
5 0
3 7
10 5
5 0
3 9
10 3
3 7
7 14
5 16
2 7
3 0
3 9
17 3
10 3
2 2
3 19
12 17
0 3
5 16
5 3
2 7
2 7
3 16
2 2
7 2
2 5
3 9
0 0
2 7
7 7
2 0
2 7
5 2
3 7
0 10
5 2
7 9
7 21
5 5
0 16
2 12
2 3
3 3
3 7
12 12
0 14
7 17
7 10
5 5
10 2
9 3
2 7
3 14
7 16
5 12
9 7
5 7
7 3
12 2
14 2
3 3
9 2
3 3
14 17
7 9
12 0
3 10
7 3
12 2
2 3
3 3
2 7
2 7
2 7
7 5
0 14
3 5
12 3
9 2
7 7
5 2
7 3
0 3
3 5
16 16
2 5
9 3
3 5
9 5
3 5
5 3
5 5
0 7
17 2
12 14
2 2
10 3
3 0
7 2
7 0
5 2
7 5
3 3
12 0
5 0
2 0
5 2
2 7
7 7
7 12
2 10
16 2
3 10
3 14
2 3
7 5
2 7
0 5
3 10
0 7
3 5
0 5
10 0
3 5
5 5
9 7
9 2
9 9
9 9
3 10
17 14
3 3
10 3
12 2
2 9
7 0
3 3
5 3
5 7
0 7
7 7
3 5
3 5
2 5
10 7
7 7
3 7
16 3
10 7
10 12
2 2
3 2
9 2
12 3
5 2
9 0
9 2
3 7
5 0
10 2
3 0
7 9
5 3
35 3
3 3
5 3
17 2
17 3
2 3
5 3
10 2
10 7
16 7
7 3
23 0
7 9
7 3
3 3
14 3
16 0
10 2
7 2
7 3
9 3
7 7
12 2
23 3
14 3
14 0
7 9
7 2
2 0
21 3
7 5
2 2
7 9
3 5
3 0
3 3
9 0
7 0
3 7
16 9
9 0
5 7
7 7
12 3
10 3
7 5
3 0
2 3
0 9
2 9
5 7
2 5
5 2
3 2
9 5
3 7
2 3
2 9
2 0
0 10
10 14
5 14
16 5
7 5
2 7
3 3
2 5
3 7
9 5
3 3
5 3
5 2
5 2
3 3
14 7
3 3
9 3
3 0
10 0
9 7
7 2
10 7
12 3
5 3
5 2
2 0
7 9
3 3
7 2
7 9
9 10
17 10
5 3
0 0
12 5
7 3
10 2
9 7
10 2
16 3
9 2
7 3
5 0
5 3
3 3
16 5
3 14
23 0
10 2
2 5
9 3
7 0
5 5
3 9
10 2
9 2
19 9
0 2
5 5
5 12
7 5
16 2
9 0
7 5
3 7
2 9
5 9
9 0
7 12
12 7
10 5
3 7
12 9
3 7
3 7
0 3
2 3
9 0
7 17
7 3
7 9
0 7
7 3
2 3
2 7
0 5
10 0
2 9
2 5
10 7
2 5
3 12
9 0
10 3
5 0
3 3
5 7
3 2
3 7
2 3
5 5
10 5
3 5
3 9
2 10
2 9
7 10
9 5
10 9
0 3
5 10
5 9
5 3
2 2
9 3
7 10
0 2
3 5
3 2
0 3
2 12
12 0
7 7
2 9
7 2
10 9
5 75
5 70
2 51
7 35
5 47
0 33
0 42
3 14
2 14
0 9
5 5
5 5
7 0
2 3
5 10
5 5
0 9
5 0
17 3
14 5
5 3
14 0
21 2
3 3
7 7
12 2
7 2
5 3
9 5
2 0
5 9
3 2
5 7
5 7
2 3
2 9
3 2
7 0
9 3
0 0
2 0
3 0
5 2
7 0
3 5
7 7
7 5
44 3
44 2
23 2
7 2
23 2
26 7
24 5
7 3
5 2
17 7
3 3
3 5
7 0
2 3
5 5
12 5
9 2
7 3
2 0
5 0
16 2
7 0
12 0
5 2
7 3
12 3
5 0
2 7
3 3
2 0
5 0
0 2
2 0
7 7
3 2
0 0
2 0
2 3
7 2
9 2
5 0
2 2
2 0
2 7
3 2
5 0
10 2
3 0
10 3
3 0
5 0
7 2
3 3
5 2
2 5
5 0
2 2
5 5
3 9
5 2
0 0
0 12
5 7
5 7
0 3
7 5
2 2
0 5
9 3
2 9
7 2
5 2
7 9
0 3
5 3
0 5
0 5
2 3
2 3
2 5
2 2
2 10
9 5
3 2
3 0
2 0
3 7
2 3
12 3
3 2
9 5
2 0
7 0
10 3
3 2
0 12
0 2
5 9
7 2
9 2
5 14
5 5
12 3
12 5
14 7
3 3
5 10
9 7
3 0
5 7
0 12
10 3
3 7
10 5
2 10
3 2
5 3
7 0
9 10
5 7
2 10
9 5
2 2
3 2
3 7
0 7
5 10
0 9
7 9
0 7
3 0
2 5
3 9
9 5
2 7
0 7
0 3
9 2
3 10
2 9
5 10
3 2
0 5
10 3
9 0
3 3
3 0
14 5
5 5
3 3
3 7
5 5
3 7
0 9
0 2
10 2
2 7
7 5
0 12
2 3
0 9
3 3
0 7
3 3
0 2
3 7
9 2
0 2
0 3
3 5
2 2
10 3
5 10
3 3
3 7
3 9
2 3
10 2
5 5
3 5
3 12
3 3
3 7
3 21
3 2
9 5
5 7
7 7
3 2
5 3
0 0
7 2
3 3
2 5
5 3
2 2
0 5
7 12
5 7
3 5
0 3
5 5
3 3
5 9
2 7
3 9
0 5
3 3
3 2
5 5
3 7
2 3
2 3
5 3
10 5
7 0
7 9
12 5
3 5
5 12
10 2
3 2
7 2
2 14
12 7
5 7
2 5
12 7
14 12
2 2
3 10
3 2
9 7
2 19
5 2
2 7
14 3
5 2
7 3
2 12
2 5
2 12
2 9
3 12
3 3
3 16
5 5
5 7
9 9
5 3
0 3
5 0
5 3
2 5
3 5
2 9
3 2
5 3
3 3
14 2
3 5
9 0
3 2
3 5
3 2
3 5
7 5
7 12
3 7
2 5
7 7
10 12
0 9
5 10
9 16
2 14
5 7
3 10
5 7
10 3
5 17
12 16
2 2
2 5
10 2
5 5
2 10
3 0
7 5
0 7
3 2
5 12
3 9
7 9
2 3
10 3
0 12
3 17
14 0
2 0
0 2
3 5
2 2
0 10
2 3
7 7
10 10
3 12
5 0
3 3
9 5
5 16
7 2
5 5
14 2
14 5
2 7
9 5
9 9
3 3
5 3
2 5
3 7
0 2
5 7
9 0
17 7
14 0
16 5
7 7
5 9
21 10
12 12
12 0
9 9
2 0
7 9
3 9
3 0
9 2
5 5
0 0
16 2
5 7
9 3
9 3
2 5
5 2
14 3
12 3
7 5
5 3
0 12
7 5
2 3
2 0
16 10
5 7
10 2
2 5
7 5
7 2
0 14
3 9
7 7
5 5
12 2
2 2
3 14
9 12
7 2
7 2
3 10
2 2
5 5
5 0
0 2
10 5
12 5
7 9
9 9
3 7
10 12
5 9
0 9
7 5
3 3
10 9
7 3
2 10
9 2
19 5
10 9
7 0
5 7
12 0
5 3
2 5
5 2
9 2
3 10
0 16
3 10
12 2
5 3
5 5
3 3
7 3
2 9
9 2
3 9
2 2
3 2
2 3
5 7
0 9
2 3
0 3
2 2
12 9
7 3
3 2
14 7
2 10
5 9
2 9
3 5
14 3
5 2
5 2
7 9
3 5
2 7
7 3
5 2
2 10
7 9
0 3
2 5
5 3
3 3
14 7
5 9
9 5
3 5
2 3
5 2
12 9
5 7
14 9
14 5
12 2
10 7
12 7
3 10
17 12
9 5
9 0
2 3
3 5
9 5
16 5
10 5
3 7
7 0
3 0
7 2
12 2
2 2
12 0
3 2
12 0
3 3
7 2
5 10
10 5
3 3
7 5
9 9
3 7
5 14
9 2
3 10
3 10
7 10
0 7
2 0
7 3
7 0
3 7
3 3
3 7
9 7
5 2
5 5
0 9
7 9
2 14
9 3
7 9
2 7
5 14
2 5
3 5
3 7
7 3
3 9
0 3
3 9
2 3
7 12
9 9
10 9
3 10
16 5
10 10
14 7
14 12
10 5
16 14
10 9
7 16
7 3
7 23
9 12
9 14
7 3
5 9
10 7
5 17
14 12
12 7
16 7
9 7
7 5
14 9
19 5
9 5
5 5
10 9
3 2
3 7
9 2
5 14
10 10
10 9
10 0
16 2
3 0
17 5
10 14
19 0
9 10
12 10
7 9
14 23
5 12
12 7
5 16
5 10
14 9
3 10
9 10
5 23
17 16
7 0
7 2
2 5
14 3
7 3
7 3
19 2
7 23
7 10
10 7
9 14
3 5
19 9
3 3
7 9
12 5
7 14
12 3
9 2
7 0
3 16
7 7
3 5
7 0
2 2
5 5
12 5
14 5
10 7
10 7
9 7
10 9
14 3
24 2
9 3
10 2
7 10
14 5
21 5
19 3
3 2
7 3
3 14
0 2
5 14
9 3
5 3
5 5
14 2
7 14
9 9
3 0
5 2
7 5
12 5
9 3
7 9
14 9
3 10
9 12
7 3
3 5
12 10
19 0
7 10
2 5
9 5
9 7
0 14
9 7
3 7
9 2
5 9
7 3
2 7
3 9
5 7
5 7
2 2
3 3
14 21
5 10
3 5
5 10
3 5
10 12
9 5
3 9
2 9
5 3
7 19
9 9
5 12
3 5
10 12
5 9
14 7
7 5
0 16
9 5
10 7
7 3
3 10
9 5
3 19
10 12
5 7
9 12
9 3
0 17
10 12
14 12
7 7
5 5
10 14
7 9
0 7
9 16
3 23
10 28
3 10
10 2
16 16
10 21
3 12
5 10
12 26
3 9
9 16
9 7
16 23
21 9
14 2
7 7
5 7
3 2
5 7
3 2
2 5
5 5
7 3
5 5
3 5
3 5
5 0
5 0
12 2
5 14
5 0
12 7
10 7
5 5
9 7
0 9
5 3
7 9
19 5
10 7
7 9
3 9
7 30
16 10
3 2
3 5
9 10
3 9
3 3
14 7
16 7
14 3
10 7
7 7
2 12
7 10
0 2
5 7
5 2
9 5
9 3
10 9
3 0
12 9
2 7
7 5
7 9
3 9
7 7
9 0
5 7
5 0
12 9
5 10
5 0
7 10
7 0
9 9
7 3
9 3
5 12
12 3
5 5
5 5
10 7
7 3
0 9
3 10
10 7
12 3
7 12
5 0
9 16
12 9
5 3
7 5
9 5
2 12
5 2
3 7
14 3
14 2
2 10
9 7
7 2
2 7
2 10
5 3
5 3
7 3
7 3
2 7
0 3
2 5
3 10
12 7
7 5
5 9
7 5
0 3
3 3
2 10
7 3
5 10
5 7
5 9
0 12
3 10
3 5
10 3
5 7
3 9
5 5
14 0
5 3
3 3
5 17
7 9
7 5
3 10
12 7
9 7
3 7
2 5
2 2
10 5
3 7
9 3
3 10
5 0
9 9
16 12
5 7
10 12
2 5
5 0
5 5
12 14
9 10
10 3
10 5
10 9
9 9
7 5
5 10
7 9
5 10
16 2
10 3
9 0
2 2
9 10
0 3
7 9
17 7
14 9
12 7
7 5
3 10
14 7
10 3
0 9
5 9
2 5
7 7
5 12
3 10
0 3
5 7
5 10
3 7
16 12
3 5
17 5
5 17
7 3
9 9
0 10
3 7
9 5
17 2
5 3
3 5
2 9
7 5
7 3
7 5
7 14
9 7
0 7
5 10
5 0
19 10
14 3
12 5
5 3
3 3
5 10
3 12
10 7
7 12
5 5
7 2
3 3
3 5
2 3
3 3
2 5
3 3
2 10
5 2
3 2
7 3
12 3
5 5
2 7
14 5
2 3
2 5
3 3
5 9
3 12
9 9
9 12
7 17
5 3
5 16
5 5
5 3
9 9
2 3
9 7
5 9
7 3
9 5
3 5
0 5
3 5
9 12
2 2
10 10
3 3
3 7
9 2
10 5
2 7
7 5
0 2
7 7
3 5
2 10
0 5
7 9
2 9
2 12
3 3
3 2
2 14
7 3
2 2
7 3
2 7
5 2
9 7
2 14
2 9
0 2
3 5
2 2
10 2
17 3
0 2
5 10
5 9
2 5
9 5
7 12
2 0
0 10
2 7
3 5
3 5
2 5
3 0
0 2
7 0
0 3
7 9
2 10
14 7
7 10
9 7
2 7
2 7
10 0
2 3
3 7
0 12
3 9
3 3
5 0
2 5
0 9
2 5
3 7
3 17
7 9
0 19
0 12
2 9
2 3
5 7
2 9
3 5
7 5
3 7
16 2
10 2
7 5
3 3
5 0
3 2
3 7
3 3
2 12
0 2
2 2
2 2
0 3
7 5
0 10
5 17
3 5
3 5
3 7
5 12
0 9
5 2
9 10
2 9
3 3
5 7
12 5
3 5
3 5
3 5
7 7
14 10
10 3
7 2
2 2
2 10
3 3
5 3
14 7
3 5
2 5
3 5
7 9
9 9
5 2
10 9
12 3
5 9
5 14
12 3
3 7
5 12
3 5
14 3
10 2
17 5
9 7
9 9
7 17
7 5
10 10
9 2
7 7
12 14
5 14
7 7
5 12
7 3
7 10
3 9
10 3
3 9
5 10
5 3
7 7
7 14
7 2
10 7
0 2
3 10
12 12
3 3
0 9
0 5
2 7
9 9
10 7
3 5
12 9
14 5
5 9
2 3
7 3
3 10
0 2
2 5
5 3
7 9
3 10
12 7
3 9
2 3
2 3
10 5
7 9
3 3
7 16
3 10
7 7
5 9
2 3
9 2
7 7
2 16
9 7
2 0
16 10
0 3
5 2
5 5
5 2
3 3
2 0
5 0
10 3
9 0
5 9
5 5
2 2
0 3
12 19
2 9
0 3
5 2
0 5
7 9
5 3
0 12
9 3
7 14
3 2
2 3
9 7
5 3
9 17
0 7
12 7
12 12
16 12
10 16
3 7
2 7
12 7
5 10
9 12
5 9
0 21
9 7
3 10
3 7
5 7
10 10
2 7
0 9
0 3
3 3
5 10
2 3
3 3
10 10
7 9
5 3
7 0
3 14
2 12
0 7
0 0
7 14
7 3
3 2
2 10
3 21
14 0
2 3
5 7
5 7
3 16
5 2
9 5
10 5
7 9
0 2
5 7
3 7
5 5
12 9
7 2
7 5
0 5
3 5
7 10
3 10
0 14
2 7
10 3
5 5
14 3
3 3
5 3
10 3
2 3
5 7
5 12
5 14
7 9
7 12
10 17
3 12
7 14
7 14
7 3
3 9
2 14
2 3
5 7
7 7
3 9
10 2
5 2
9 3
9 7
2 5
5 12
3 7
3 7
2 7
9 3
2 14
2 10
3 7
3 0
9 21
2 5
9 2
0 9
7 3
3 0
2 5
7 9
5 9
5 7
0 2
3 7
5 2
3 16
12 9
21 0
5 2
5 3
2 2
7 0
5 2
5 2
7 3
9 10
9 0
2 2
7 9
5 2
7 3
7 3
9 9
14 9
12 9
2 3
0 12
5 9
10 5
14 10
10 3
2 3
7 3
12 9
5 17
9 7
3 0
9 3
0 2
5 9
3 3
10 5
3 2
0 12
7 2
2 2
9 5
5 9
3 12
5 10
5 16
9 10
7 7
3 9
0 5
5 19
2 9
2 10
5 10
2 7
7 10
2 7
5 5
3 0
5 9
16 5
9 0
7 3
9 9
3 2
5 9
7 10
0 2
2 9
12 10
7 3
7 10
5 5
3 0
3 2
7 5
2 9
12 5
5 10
0 0
5 0
10 5
7 7
3 17
7 2
2 5
9 3
5 2
2 0
3 14
5 10
19 2
7 3
7 12
3 2
3 10
7 7
5 5
5 5
7 3
2 3
7 2
9 2
0 10
5 19
7 17
9 9
2 5
0 10
3 14
9 3
5 3
3 7
5 7
2 5
0 7
7 3
2 3
5 14
5 7
0 12
9 3
2 3
2 7
3 5
3 5
3 3
0 9
2 9
0 0
12 7
0 3
7 16
3 5
0 7
5 3
9 5
3 5
2 7
10 9
3 3
3 0
7 0
5 7
9 2
9 3
14 3
2 7
5 3
7 9
2 3
3 2
10 2
5 0
3 5
9 3
10 2
2 3
0 5
5 2
2 3
9 5
5 9
3 3
3 3
17 2
5 5
0 3
2 9
7 7
5 2
16 7
2 17
5 9
0 10
3 7
3 5
2 2
7 2
14 0
10 0
10 9
9 0
9 9
5 3
5 5
5 9
7 14
5 5
7 5
7 9
2 3
2 3
5 3
2 3
5 0
14 10
3 14
7 9
2 3
3 5
3 10
0 2
5 2
7 2
7 3
3 7
10 3
0 3
2 3
2 7
7 12
2 3
5 5
3 3
3 2
7 2
0 5
5 10
2 7
0 7
3 12
2 2
0 9
7 3
3 5
10 0
7 5
5 0
2 0
0 5
5 9
5 7
3 5
0 7
10 2
3 7
3 5
3 3
5 5
0 9
3 2
2 14
5 2
5 3
2 0
9 5
0 5
7 2
3 3
10 7
0 7
0 5
2 2
5 5
0 0
10 7
14 2
5 3
7 7
3 3
2 2
3 5
0 0
9 0
7 5
5 2
3 9
7 7
0 0
7 2
0 2
2 10
9 10
2 12
3 3
7 7
0 2
2 19
3 7
7 10
5 9
3 3
3 9
0 10
3 3
2 2
2 0
2 2
5 9
3 3
0 2
5 0
2 5
2 2
0 2
3 2
0 5
0 9
2 2
5 0
2 9
2 3
5 9
2 5
2 7
0 9
0 2
2 12
5 7
2 3
5 9
5 7
9 12
5 12
2 9
14 3
3 7
0 12
7 3
5 3
7 2
10 7
0 3
9 3
2 9
2 7
2 7
3 3
9 7
2 2
5 9
5 9
5 2
9 7
3 5
10 3
2 17
2 5
3 2
3 3
5 9
5 5
0 7
7 5
3 2
5 7
9 3
7 2
2 5
2 2
2 7
7 9
2 7
3 5
3 3
7 3
5 3
3 19
3 3
2 2
3 7
2 3
2 7
2 0
7 9
7 2
7 2
2 3
5 0
7 0
5 0
0 0
0 0
2 3
2 2
3 5
9 7
5 3
2 14
5 9
2 10
2 2
2 3
3 10
3 12
3 2
5 9
0 2
2 5
12 5
5 2
14 0
5 2
7 3
0 2
3 3
3 3
0 2
9 9
14 0
5 5
0 5
3 2
7 2
5 2
2 2
5 2
10 9
2 0
9 0
0 0
3 3
0 2
5 3
10 0
10 2
12 2
10 10
7 9
7 3
3 0
5 3
5 7
0 5
9 3
5 9
7 7
2 3
2 2
7 3
5 2
7 2
5 2
2 2
0 3
5 2
2 2
12 3
5 7
2 9
3 5
7 2
3 2
3 0
0 7
2 5
3 2
7 7
0 5
5 5
3 2
2 7
0 5
5 9
9 7
0 9
5 3
5 3
9 2
2 9
3 5
3 0
3 3
9 2
7 3
0 2
0 0
2 0
7 0
5 3
0 5
3 0
5 3
2 0
0 0
2 2
7 2
5 0
3 0
3 2
5 9
0 0
0 2
7 9
3 0
7 7
2 0
9 3
2 5
2 5
0 7
3 3
7 2
7 5
2 7
3 7
14 2
2 10
5 7
2 3
3 3
0 7
3 9
3 7
2 3
5 2
2 7
7 3
3 3
2 7
9 3
2 2
0 2
5 7
3 7
3 10
7 7
2 7
7 5
2 3
5 3
2 21
2 3
3 2
2 0
7 2
2 10
2 9
3 5
3 3
10 3
2 10
12 3
9 2
14 7
5 3
12 0
9 7
12 9
9 5
9 12
9 2
14 3
12 9
9 9
10 2
7 7
9 7
12 9
3 3
23 2
5 9
3 9
10 2
5 0
12 2
12 5
9 5
9 2
5 9
0 2
14 5
7 5
9 9
7 5
16 0
3 2
10 7
10 2
7 5
3 5
0 2
17 5
5 9
12 5
10 2
17 2
9 3
0 3
3 7
9 5
7 7
7 2
10 12
5 2
23 3
14 2
14 5
7 9
5 0
10 3
14 5
3 0
12 3
2 3
14 16
2 3
10 2
9 0
9 2
3 7
2 2
5 5
3 9
7 7
7 5
7 7
9 2
3 5
7 2
3 2
16 9
7 7
9 3
2 3
0 2
10 10
2 7
2 7
7 5
5 0
3 5
3 12
2 3
9 2
3 3
0 3
5 5
5 5
7 10
2 17
9 5
9 2
2 14
7 12
3 7
0 3
5 7
5 12
0 9
5 7
2 3
12 9
2 7
2 12
5 2
2 3
16 3
2 2
3 2
0 5
10 5
10 12
5 0
7 7
2 0
5 5
0 2
14 2
9 0
7 5
5 2
3 5
3 5
9 5
7 2
5 3
3 5
5 0
5 2
7 2
3 9
12 5
7 9
7 7
10 14
14 3
12 2
7 9
5 3
9 2
3 9
2 10
10 5
0 3
7 5
3 2
2 10
7 5
5 5
7 5
2 7
2 7
0 3
5 5
3 2
2 12
7 14
0 5
2 12
2 10
3 9
7 14
9 5
5 5
3 3
3 14
7 9
12 10
12 2
3 5
2 5
5 9
0 12
10 12
5 3
2 9
2 2
3 9
16 3
9 23
3 3
5 2
12 3
0 3
0 3
3 9
0 5
9 2
7 9
5 7
0 16
3 3
2 2
2 5
2 9
3 7
12 9
2 7
10 7
0 0
2 9
5 2
2 5
2 5
2 5
3 2
3 0
3 2
16 7
0 5
3 9
14 5
2 10
3 7
2 10
10 0
0 5
5 3
2 7
5 10
9 3
7 3
3 5
2 0
2 3
3 5
3 3
3 5
7 9
2 0
2 3
2 12
3 9
3 2
5 0
2 14
2 3
2 3
5 2
3 2
2 7
5 0
2 2
9 2
5 9
10 3
5 2
5 7
0 3
9 0
16 7
3 12
7 7
3 12
2 7
5 7
0 17
0 3
5 7
2 5
5 2
5 7
5 10
12 5
7 7
5 10
5 7
2 3
5 9
7 3
9 5
2 14
2 14
3 3
2 2
7 9
9 5
2 5
7 17
3 2
7 3
2 2
9 3
0 5
2 10
5 5
7 2
10 7
0 0
5 17
0 9
7 0
7 7
9 3
5 3
5 3
5 10
3 0
0 10
5 2
2 0
9 5
5 2
2 9
14 7
9 3
17 12
2 3
14 10
9 14
3 7
3 7
5 3
9 7
3 2
2 3
2 5
10 2
0 5
7 3
3 5
5 12
0 12
10 10
3 3
12 9
0 0
3 12
7 10
3 0
5 2
2 2
9 5
2 10
3 5
5 7
2 10
3 9
10 0
3 5
9 14
14 5
3 9
0 2
5 5
3 3
5 3
2 5
5 5
5 5
9 2
10 0
2 5
3 3
3 2
12 9
0 3
2 3
14 5
12 5
3 9
5 5
17 7
5 3
3 3
3 10
3 10
2 0
3 3
5 3
3 3
9 7
3 5
10 7
0 16
3 5
3 3
5 16
5 7
2 10
2 7
2 3
5 21
3 7
3 7
3 2
12 2
7 5
5 7
7 0
5 2
10 2
7 3
24 0
10 0
5 3
2 0
2 2
9 5
7 2
3 5
9 3
10 7
7 0
2 3
2 2
9 3
5 9
2 2
2 5
2 0
9 2
3 7
7 12
2 5
10 7
7 12
3 3
9 0
2 2
10 2
14 7
10 21
2 7
2 2
3 5
0 0
5 2
3 0
7 3
5 5
5 12
2 9
3 7
2 3
2 5
2 5
2 2
5 0
2 5
3 3
5 7
7 7
0 0
0 5
2 10
2 2
14 3
5 0
0 12
2 7
2 3
7 7
2 3
7 3
9 3
7 2
0 9
3 12
2 3
3 14
3 7
14 2
12 9
10 3
5 2
2 5
0 5
5 0
0 3
5 10
10 3
3 7
7 10
2 3
3 2
5 10
0 5
3 9
2 2
2 9
3 9
2 3
9 2
5 5
5 5
5 16
9 3
9 9
3 2
3 3
5 9
0 14
3 9
9 10
7 2
2 5
5 7
7 9
12 9
7 14
5 10
5 2
5 2
10 2
5 10
10 0
12 3
2 10
2 14
10 7
2 0
3 3
5 14
0 2
0 17
2 12
2 17
3 2
3 7
5 2
3 0
3 10
10 10
14 7
5 7
9 3
14 9
7 7
2 9
2 5
3 7
5 3
9 3
3 2
5 5
7 9
7 3
2 2
7 5
3 3
5 10
2 7
3 2
10 5
3 2
3 19
9 2
2 3
3 14
21 7
9 10
12 3
5 5
3 3
7 2
10 7
7 5
12 3
2 3
2 0
0 0
0 2
5 7
3 7
0 2
9 0
12 3
0 3
2 2
7 0
7 2
2 2
0 7
5 5
7 2
3 2
19 10
9 7
7 2
2 3
0 2
5 9
3 0
16 0
5 2
7 2
7 3
5 14
7 7
7 9
2 5
3 2
16 5
5 3
5 2
2 2
9 3
2 5
3 7
5 0
10 5
3 10
5 10
5 2
7 7
0 12
5 5
3 7
17 7
0 0
5 9
12 3
9 0
10 3
14 0
5 9
5 12
2 5
9 3
16 7
7 5
3 2
5 14
5 2
10 5
9 7
12 2
21 5
19 0
17 9
3 3
14 9
5 10
9 7
9 3
10 5
5 2
2 2
10 0
19 0
5 3
5 0
2 5
17 7
28 2
16 7
26 3
23 0
14 2
17 5
16 14
30 10
5 7
31 9
5 5
12 14
38 2
10 7
21 3
16 5
21 5
19 2
17 0
31 0
24 9
26 7
16 3
5 3
35 7
54 7
44 2
28 12
24 2
23 2
45 5
5 5
26 3
12 2
0 7
19 12
5 2
17 0
10 5
24 7
28 2
16 3
26 2
14 2
33 5
31 2
59 3
51 3
30 7
26 2
23 7
44 0
56 5
24 3
30 5
12 9
30 3
5 16
30 5
7 2
33 2
31 3
63 5
80 5
42 5
40 10
23 0
12 2
56 3
44 3
28 3
14 5
16 2
40 2
19 2
14 3
42 3
45 7
10 7
17 10
42 16
58 3
23 0
5 7
23 5
23 2
21 12
59 16
45 5
65 2
58 14
54 7
37 16
61 3
45 0
54 5
75 10
94 7
51 9
44 2
40 7
10 10
58 10
77 2
98 10
44 5
59 0
31 14
28 0
35 10
44 9
70 17
47 5
103 3
31 5
103 2
75 7
84 3
84 5
106 2
75 5
72 3
61 2
35 10
35 3
99 2
26 3
96 2
73 9
80 0
91 10
87 2
162 5
134 5
110 2
124 3
63 0
68 5
82 0
87 7
63 5
70 0
54 7
138 10
98 7
126 3
126 5
105 10
84 10
91 9
175 9
229 3
168 10
106 3
56 5
54 0
101 9
87 9
5 16
68 9
44 3
26 2
52 12
101 14
117 7
72 7
37 14
84 9
45 5
166 5
80 2
106 14
68 2
40 3
44 12
73 9
52 17
47 9
66 16
37 12
10 24
52 19
92 30
89 14
113 16
89 45
63 24
54 30
65 31
84 30
91 21
38 33
157 14
105 26
86 23
58 12
17 33
105 38
73 28
92 10
24 16
54 17
124 44
72 44
70 54
87 37
56 37
106 19
82 26
73 24
35 12
45 9
87 59
75 28
145 40
141 24
72 58
103 38
45 42
61 28
141 65
96 49
115 23
91 47
105 23
133 54
82 61
84 52
54 101
47 56
33 66
75 23
70 47
35 10
75 38
58 19
101 7
89 101
72 19
82 28
40 84
45 51
54 99
117 75
82 68
103 77
51 26
86 68
70 40
65 35
31 65
40 47
66 28
38 42
79 54
101 47
65 94
51 82
59 72
37 75
84 66
30 59
92 49
52 127
54 124
45 56
94 61
103 68
54 148
61 80
51 59
21 33
31 56
42 108
16 86
33 159
38 122
77 113
61 68
35 75
63 131
38 70
51 117
66 68
24 129
35 141
19 87
9 169
9 143
9 66
19 96
28 21
16 94
2 23
7 92
9 63
12 105
14 28
23 28
16 112
12 150
14 70
10 176
14 59
19 98
16 56
37 92
3 127
28 58
10 105
23 79
16 80
5 131
7 56
0 131
10 147
3 105
2 49
10 89
5 49
7 138
10 124
10 45
5 61
9 73
9 51
10 52
7 31
19 59
2 70
5 99
3 26
2 52
7 49
2 75
7 7
0 47
3 112
2 31
3 120
3 70
9 58
9 35
5 37
0 61
0 26
0 40
9 40
5 33
7 65
5 70
3 120
10 152
3 72
0 126
3 108
9 73
5 98
3 79
3 124
2 82
7 19
10 37
9 9
0 14
2 5
2 17
3 30
10 31
5 51
9 59
0 63
2 103
7 40
2 66
2 51
3 91
2 17
5 28
3 24
5 52
3 68
2 38
0 47
3 42
0 70
0 79
0 68
3 28
7 45
5 59
9 82
2 23
7 73
14 44
17 28
5 44
2 58
9 49
16 108
10 68
0 87
3 58
0 79
0 56
5 16
2 23
3 65
0 86
9 92
9 70
10 42
5 40
2 37
2 66
7 23
2 91
5 82
3 28
5 45
2 14
9 16
3 14
7 24
3 33
3 92
5 54
0 70
2 59
10 86
2 21
0 40
5 35
0 56
5 65
0 72
3 19
5 26
14 45
21 35
5 28
12 19
9 42
5 19
12 33
5 12
9 12
5 5
3 7
9 12
5 9
7 28
5 9
7 16
2 7
5 23
5 28
7 33
2 12
9 10
3 23
0 26
2 16
2 19
14 24
5 28
3 7
5 16
2 21
7 24
3 5
5 12
2 9
2 19
16 10
5 9
3 9
10 28
7 23
7 12
7 24
0 5
2 21
2 5
2 3
7 10
3 40
5 24
2 30
5 19
0 19
0 23
0 21
5 3
3 7
2 2
7 9
5 14
2 7
12 10
5 2
9 10
10 16
9 7
17 21
3 21
5 16
5 3
2 17
0 26
10 5
0 2
2 9
0 5
7 17
5 10
2 3
5 2
17 3
7 3
10 7
2 3
5 2
5 9
3 5
10 10
5 5
7 5
10 3
10 7
2 12
2 2
3 9
0 5
2 5
3 10
3 2
9 9
19 2
12 2
14 7
7 9
10 9
17 9
7 5
7 5
16 10
0 3
5 2
16 0
23 0
10 3
0 7
7 3
5 5
7 7
3 9
2 14
3 5
3 10
0 14
0 7
0 2
3 9
5 3
2 3
12 5
2 2
10 7
2 0
5 2
3 3
7 5
7 9
2 2
9 7
14 2
5 5
2 3
2 9
5 2
2 10
3 7
5 3
9 3
9 2
3 9
3 5
5 0
5 2
0 5
5 7
2 5
12 5
14 0
2 5
10 9
9 2
12 12
12 5
5 19
3 3
0 7
0 0
2 7
3 9
7 9
2 3
7 0
10 3
5 5
16 12
2 3
7 3
17 7
10 7
5 2
3 2
5 5
5 7
2 0
3 3
0 5
2 3
2 2
5 5
0 7
3 0
2 3
3 5
2 7
5 7
5 3
5 14
5 12
2 5
7 3
3 3
2 9
2 7
3 2
7 7
3 7
5 5
3 16
10 3
5 12
3 5
16 7
5 9
3 3
5 3
2 5
2 5
5 12
2 7
2 12
7 7
9 12
17 7
5 12
3 23
7 5
5 10
9 14
7 12
3 9
9 3
3 16
16 3
3 3
0 5
2 14
7 9
14 7
16 2
10 9
5 2
19 2
9 2
0 5
2 3
5 9
7 2
2 0
2 3
0 2
7 2
14 10
3 2
2 12
3 2
9 3
3 2
9 9
7 2
3 2
12 17
5 2
9 7
14 9
14 9
2 2
10 5
9 0
7 0
3 3
9 7
7 7
7 7
7 3
7 9
2 2
9 2
10 0
5 2
3 0
3 3
5 7
9 9
2 5
5 7
2 9
7 2
7 5
5 3
5 2
5 2
7 14
5 5
3 5
2 5
3 0
10 3
3 7
3 5
3 5
3 5
2 3
3 3
7 9
3 9
7 9
9 2
7 5
0 7
0 2
2 0
5 2
3 3
7 0
3 3
2 0
5 7
3 2
0 5
2 3
2 3
2 5
2 2
3 0
7 0
2 2
3 3
2 3
3 5
3 5
3 7
0 2
5 10
2 5
3 12
10 5
2 5
7 5
0 5
3 2
5 2
5 2
3 2
9 12
5 5
2 9
5 10
3 3
0 9
3 3
7 2
2 0
3 3
0 3
7 5
9 3
3 3
3 3
5 2
5 5
5 5
2 12
2 9
2 3
0 14
2 5
2 7
2 7
3 2
0 5
0 3
7 3
2 0
0 0
7 7
2 5
2 0
2 2
2 3
0 2
5 10
3 3
0 3
12 5
3 14
7 3
5 5
3 7
7 7
0 7
0 3
0 9
0 3
5 17
5 0
3 3
5 5
3 3
3 2
5 3
7 3
3 12
7 19
9 3
9 10
3 7
7 3
16 9
3 14
2 10
21 5
2 2
2 7
2 0
5 9
16 0
3 7
7 7
0 3
0 2
7 3
3 0
9 3
10 7
5 2
21 16
19 10
5 10
10 9
0 3
5 7
2 2
5 2
0 9
5 7
5 9
10 7
2 12
12 12
7 5
5 7
7 12
14 0
2 23
9 3
0 3
3 9
5 2
14 5
2 9
12 3
2 14
2 5
5 9
5 9
5 2
5 3
10 2
7 7
3 5
5 10
3 19
3 10
3 10
3 10
3 3
2 21
12 7
10 9
3 21
7 9
5 2
5 2
7 2
5 5
9 3
16 3
3 9
3 10
16 3
2 12
7 3
0 5
14 10
10 10
0 12
2 3
2 5
3 14
7 5
7 9
12 2
7 2
0 3
0 5
0 14
3 5
7 12
9 12
7 7
12 3
3 7
3 9
5 5
5 2
2 2
2 0
5 2
5 2
3 2
9 5
0 12
2 2
0 3
9 0
5 2
2 3
5 2
9 0
5 7
3 12
9 3
2 0
0 5
9 2
12 2
0 3
3 5
2 2
3 0
7 0
0 2
5 7
0 3
9 0
2 0
9 0
5 0
3 0
5 3
3 3
16 2
17 5
10 14
7 7
5 2
9 21
7 10
5 17
12 2
23 14
14 5
10 3
9 5
3 3
3 9
9 5
2 5
16 9
40 10
14 14
12 7
9 0
19 12
10 2
3 10
5 12
3 17
2 7
7 2
12 7
10 9
5 7
2 7
5 3
2 3
7 5
3 7
2 5
5 9
0 2
2 3
2 16
10 9
2 5
0 9
10 7
10 2
0 0
7 3
3 7
3 2
5 7
2 2
2 3
5 0
9 5
3 2
9 14
9 3
3 7
9 9
5 7
2 5
5 5
7 5
14 2
3 2
5 3
2 9
5 7
2 3
2 3
3 3
2 2
7 2
0 0
2 10
2 3
2 2
10 2
2 0
12 5
3 9
12 3
3 10
5 0
14 5
0 7
0 9
2 7
3 12
3 2
7 3
5 14
12 0
0 7
2 3
5 7
12 5
7 2
5 2
3 3
3 0
16 7
3 0
9 9
0 5
14 10
3 2
9 3
14 3
3 9
12 7
3 3
0 2
5 12
3 7
5 16
7 7
12 3
2 7
12 10
2 12
9 5
9 9
12 0
3 9
10 14
5 5
16 3
2 3
5 7
3 3
5 10
5 5
10 12
3 38
0 10
12 7
9 5
10 3
3 16
3 9
3 9
16 19
9 14
14 7
7 10
5 5
9 7
3 2
9 9
9 16
7 7
3 21
3 10
9 3
16 2
12 10
7 9
3 12
17 5
10 2
10 2
12 7
9 2
2 2
7 7
3 2
10 3
10 9
9 5
16 10
2 7
16 16
5 3
19 9
7 2
10 0
3 12
16 2
5 31
14 9
12 2
16 3
3 5
10 12
10 12
7 9
10 14
17 14
14 7
3 3
7 5
17 3
7 7
7 7
9 0
3 7
0 2
3 2
7 7
5 5
2 2
0 9
2 2
2 7
9 10
3 5
10 16
16 7
9 9
14 2
10 2
16 3
2 10
9 12
3 0
7 9
12 9
9 14
5 0
10 5
2 7
5 0
2 12
2 17
3 3
9 12
3 3
0 9
12 5
10 5
0 5
7 3
5 3
7 3
2 12
2 3
3 2
3 10
2 10
3 2
5 2
14 7
7 3
14 5
16 3
12 3
5 2
19 5
9 2
7 7
0 5
10 5
2 12
5 9
0 5
3 5
5 3
16 3
16 5
9 3
7 0
2 2
5 5
2 9
3 5
3 3
5 3
2 7
7 7
2 2
3 3
0 2
3 2
3 9
3 12
3 7
2 3
12 16
5 5
14 14
12 5
0 14
5 7
9 5
2 5
3 7
2 7
9 10
2 17
3 9
9 12
10 14
10 3
2 17
19 17
7 5
7 3
0 2
12 3
5 9
3 17
9 12
2 14
7 5
9 23
19 2
9 9
3 5
2 0
7 5
2 5
10 10
10 3
14 9
3 5
7 19
5 10
2 12
2 3
10 12
9 0
3 10
14 3
10 3
19 7
5 9
0 9
3 19
17 10
3 3
3 12
5 9
10 7
7 2
7 7
0 2
5 5
12 7
5 12
7 3
9 10
14 2
7 26
9 9
24 2
10 2
10 5
2 2
3 5
7 0
21 3
2 5
3 5
3 9
3 0
9 2
14 3
9 9
7 3
7 3
5 7
2 2
7 9
5 9
7 2
5 3
16 12
7 5
5 3
9 9
3 3
9 2
9 7
10 10
7 0
7 5
3 2
9 5
7 2
3 3
5 5
3 2
7 10
19 3
12 12
16 2
9 2
3 5
10 0
9 7
0 7
7 2
3 3
10 2
9 3
5 5
7 7
0 3
9 5
21 3
7 0
3 2
5 12
5 5
16 5
10 9
5 0
5 3
14 9
16 5
3 12
0 9
7 3
3 3
7 3
2 0
16 7
7 3
17 5
2 5
5 3
14 2
5 16
12 16
2 16
7 3
14 7
17 7
7 7
3 10
5 3
10 14
5 2
3 5
12 2
14 7
9 23
7 3
9 3
3 10
0 5
3 16
9 3
2 7
3 2
5 2
7 2
10 0
7 0
7 0
9 3
9 7
7 5
3 2
9 5
5 14
9 9
9 14
7 5
5 3
2 7
14 2
14 9
12 5
17 5
3 10
3 7
7 19
5 9
12 5
9 7
10 10
7 16
0 17
5 10
12 7
9 7
19 12
9 10
10 9
10 14
12 14
10 5
7 5
3 7
3 9
7 0
7 10
5 9
2 0
3 3
7 0
9 12
2 2
9 2
14 9
10 2
5 3
24 12
5 19
5 7
9 5
17 10
10 7
7 3
10 10
12 3
21 2
26 7
14 5
12 0
5 7
17 5
23 14
7 3
9 7
17 7
9 16
19 10
12 5
21 9
21 7
14 7
19 3
16 5
9 7
10 14
10 10
14 10
7 14
10 16
10 7
3 5
9 5
9 0
14 5
7 3
10 0
7 3
9 5
9 12
0 7
0 2
9 5
5 3
10 3
3 3
9 7
3 9
5 2
2 0
2 5
14 19
9 5
7 9
3 5
17 7
24 12
10 0
2 7
9 3
9 3
28 3
16 9
16 3
12 7
23 7
19 2
10 9
19 3
24 5
9 2
12 5
21 9
9 10
12 5
2 7
3 16
2 3
10 2
0 14
14 19
3 14
10 2
5 3
9 7
28 9
9 5
12 5
0 10
12 9
21 12
12 10
2 16
21 17
7 10
7 5
9 9
17 2
16 10
10 10
0 3
9 9
5 2
10 3
2 10
9 9
16 7
14 14
3 14
3 12
17 10
2 19
12 10
7 9
9 14
23 10
17 16
16 9
10 10
37 5
9 7
12 2
10 9
9 2
28 10
7 9
12 7
9 9
10 5
10 21
19 17
9 9
14 17
17 10
3 16
9 3
17 7
14 12
12 9
23 14
5 12
12 9
9 10
9 5
19 7
26 14
10 12
35 2
7 3
16 12
9 7
7 3
9 19
9 5
12 14
12 5
5 2
17 3
19 7
9 9
12 16
10 19
7 7
17 9
28 5
14 7
10 21
16 12
21 12
9 10
12 14
12 7
19 7
16 12
9 9
14 12
5 3
16 12
12 2
19 2
7 12
7 2
10 5
14 5
7 10
12 7
12 3
14 5
5 2
7 5
23 5
12 0
9 12
9 9
19 16
10 17
5 14
5 12
3 5
14 3
12 9
31 3
12 5
7 5
3 10
2 10
19 2
9 2
5 5
7 3
10 3
7 16
2 3
10 5
2 0
5 3
2 9
0 5
14 19
7 3
2 7
2 7
5 10
10 9
9 12
10 2
7 16
10 9
0 7
0 5
7 9
5 7
10 14
2 10
2 10
12 2
7 9
9 9
2 7
2 12
2 3
3 2
2 7
2 3
5 9
17 3
3 10
2 5
2 3
3 7
7 7
9 7
7 7
5 5
7 7
5 2
14 3
0 2
2 7
9 5
2 21
9 14
10 12
10 3
10 3
7 3
9 0
3 3
5 21
3 10
0 0
3 12
7 12
3 7
0 9
10 7
5 7
2 9
9 14
0 7
7 3
9 5
10 3
3 7
3 5
5 7
14 7
3 12
10 3
3 0
3 2
9 5
5 3
7 3
0 9
7 5
0 2
12 9
3 14
19 5
7 5
7 3
5 0
9 5
10 12
3 19
0 10
5 14
2 5
5 0
7 0
3 2
17 2
0 2
5 5
9 2
3 5
16 7
2 9
9 3
7 2
7 2
5 0
5 7
3 5
10 0
5 7
12 2
3 5
5 10
5 9
0 2
5 2
2 3
12 0
3 9
7 3
5 9
9 14
7 14
5 7
16 7
2 3
3 7
7 3
10 2
10 5
10 14
2 7
5 3
3 17
14 7
2 7
7 3
2 5
3 10
0 9
9 12
10 5
5 2
10 7
10 0
2 5
7 7
7 2
7 5
12 3
2 3
5 5
9 7
5 7
2 7
14 7
9 7
7 9
9 0
7 3
3 5
0 7
3 12
0 5
16 3
9 5
3 2
7 17
7 0
9 16
3 5
5 2
10 5
7 5
5 3
14 0
0 3
2 5
2 5
5 5
9 3
3 5
2 3
7 5
3 2
7 5
10 9
5 0
3 10
0 7
5 2
2 2
5 7
9 7
2 3
7 7
5 7
0 3
3 3
5 5
9 2
7 5
3 3
7 0
3 0
0 2
0 3
7 7
9 10
5 12
3 0
2 3
3 10
5 9
2 9
3 5
9 7
0 2
3 3
3 7
0 2
5 3
9 5
5 5
5 2
7 5
7 9
9 10
14 3
5 9
0 14
7 7
10 0
0 7
7 5
3 5
5 0
2 5
2 9
0 3
9 3
2 5
3 0
3 9
2 9
0 2
2 3
9 3
3 3
9 9
2 0
0 3
3 5
3 7
2 5
10 2
2 7
2 10
5 10
3 3
5 10
5 9
5 2
7 3
5 12
3 9
3 5
10 2
3 2
5 5
5 5
9 7
2 24
3 5
14 5
2 19
7 12
12 7
7 5
0 5
7 5
0 9
2 5
2 12
7 7
2 9
0 2
2 12
0 2
3 10
5 7
2 3
5 5
5 0
5 2
0 7
0 7
3 0
0 2
10 3
2 10
2 7
2 7
2 3
3 5
3 2
9 5
9 2
9 5
7 3
9 7
9 2
7 7
10 5
16 5
5 16
0 5
2 9
7 9
2 0
3 7
17 0
7 10
10 2
5 2
9 10
9 7
0 16
0 12
3 2
7 3
7 3
3 3
0 2
0 3
7 3
3 3
3 5
10 3
3 3
3 2
5 0
9 2
2 3
7 2
3 2
2 0
7 2
5 5
5 3
2 7
3 2
7 0
7 3
0 0
3 5
3 7
3 2
2 5
7 2
2 2
2 2
2 3
9 0
3 10
2 5
7 10
5 2
2 2
9 3
2 5
0 7
7 2
0 5
3 5
3 9
2 2
5 9
7 3
0 3
2 9
0 10
0 12
0 3
3 10
3 7
3 5
2 3
5 0
0 3
5 5
9 3
0 0
3 9
7 5
3 3
3 2
7 10
5 2
3 3
7 5
3 3
0 3
5 9
2 9
3 7
2 10
3 0
0 3
0 0
5 5
0 0
2 3
3 3
7 3
5 3
2 2
2 9
10 7
9 2
10 3
3 9
10 3
5 2
12 5
0 2
2 7
2 0
0 5
5 7
2 12
3 9
2 5
0 14
3 3
9 3
2 2
2 5
7 2
7 5
12 3
5 5
2 2
3 10
5 12
9 10
10 3
3 3
5 2
2 0
3 3
3 2
0 0
0 5
3 3
3 9
2 2
0 5
7 2
2 5
7 3
3 3
0 2
5 2
0 9
2 3
9 2
5 3
0 5
0 2
2 5
2 5
5 5
5 5
5 2
7 0
0 7
7 3
5 2
3 0
3 3
5 16
2 5
12 2
3 9
2 2
0 2
0 2
5 2
0 0
2 2
3 5
0 3
2 7
0 3
9 10
5 2
2 16
3 3
3 3
2 14
2 14
3 0
0 0
5 3
0 3
3 0
10 5
0 5
3 2
7 5
0 7
9 7
9 5
10 0
0 3
3 7
7 7
5 5
0 19
12 7
14 2
5 2
2 3
2 0
3 3
2 9
0 3
0 3
3 7
0 0
2 12
3 3
9 9
5 9
9 2
3 2
5 0
2 0
0 3
5 3
5 9
2 9
2 9
3 2
0 9
3 10
0 0
7 0
5 2
7 21
2 9
7 2
9 2
3 0
2 5
3 7
7 0
0 10
3 2
9 5
14 3
3 7
3 0
3 5
3 7
5 3
2 9
3 12
2 3
0 3
2 2
7 2
0 3
2 3
0 14
3 5
9 7
3 10
3 3
0 9
2 12
3 3
7 7
3 2
2 12
3 7
5 2
5 5
10 5
2 10
5 7
7 9
10 2
2 17
5 2
2 2
3 12
2 17
7 7
10 12
7 10
2 9
16 23
7 7
5 5
16 7
5 5
3 7
3 3
2 7
3 2
0 3
7 2
3 7
17 7
3 17
3 5
2 5
5 2
3 10
3 5
2 5
3 10
5 3
3 14
5 5
2 0
3 2
5 2
5 2
2 2
2 5
10 5
3 2
14 2
0 9
3 9
2 9
7 9
3 3
3 0
5 0
10 0
0 3
2 5
2 5
7 5
7 12
2 9
0 3
2 5
2 3
0 2
3 2
3 12
12 0
5 5
3 2
3 3
3 7
7 2
17 5
3 3
2 9
2 9
3 3
0 2
0 2
2 16
7 5
3 3
3 0
10 2
0 2
2 0
0 0
2 0
17 2
5 0
5 7
0 0
2 3
3 9
2 5
0 2
5 2
3 3
10 5
5 2
5 0
3 9
3 2
3 3
3 9
7 12
5 2
2 2
2 9
0 9
7 0
3 3
2 3
9 3
0 16
10 0
2 12
14 2
10 9
3 5
2 3
2 3
7 3
2 10
9 7
0 7
3 3
2 5
2 12
7 3
2 3
7 9
5 5
7 14
5 5
7 7
7 0
0 2
7 3
9 7
3 2
10 3
7 14
7 3
5 9
5 0
3 0
12 2
7 3
0 7
5 9
7 10
2 5
2 3
9 2
5 2
12 2
12 9
3 2
5 10
2 2
5 5
7 3
3 3
7 3
0 9
3 9
5 2
9 2
16 2
19 7
5 3
3 2
7 2
2 16
0 3
5 3
9 7
2 16
9 0
2 5
2 5
12 7
5 7
7 14
14 23
3 5
3 3
7 2
7 7
2 9
0 14
10 2
2 5
3 2
3 5
3 5
9 2
3 14
19 9
23 5
0 12
5 2
5 0
5 7
12 5
5 3
9 0
0 0
3 0
0 0
0 2
3 2
2 7
3 7
19 3
3 7
5 5
3 12
2 7
5 7
3 5
5 10
10 2
14 7
10 2
5 17
5 9
7 3
5 7
5 2
9 3
9 9
3 9
9 7
3 7
9 3
2 2
12 9
28 12
3 3
9 3
3 3
14 17
3 10
2 14
9 7
12 9
0 7
2 16
0 7
5 0
5 2
0 3
17 0
10 7
5 5
5 12
3 17
7 3
2 9
0 7
16 3
5 9
5 0
5 3
2 7
2 3
3 9
16 14
9 12
12 5
21 16
12 5
9 10
7 7
12 3
3 9
14 0
9 2
3 0
2 0
7 5
16 17
21 2
14 5
19 2
5 5
7 3
7 2
9 14
24 10
14 10
5 2
24 3
7 2
10 12
5 2
9 3
7 2
2 2
5 3
2 0
16 2
5 5
0 7
9 7
9 14
14 0
7 5
3 5
19 2
5 26
2 2
7 2
3 3
5 3
10 2
17 12
3 2
5 2
3 2
9 12
2 3
16 7
2 0
5 2
5 5
7 0
9 0
3 5
9 0
7 2
12 3
2 5
10 10
2 2
5 3
5 5
2 5
0 3
2 10
2 5
5 0
2 2
0 0
5 9
10 0
5 0
9 7
5 0
16 5
10 2
14 0
16 5
5 2
3 5
3 0
12 0
0 3
2 3
12 3
9 2
2 9
9 7
3 26
2 5
2 16
0 3
10 5
7 0
9 2
3 2
9 0
2 3
2 3
3 7
3 2
12 0
10 7
16 5
12 9
5 2
3 7
9 2
10 0
10 2
7 9
7 9
7 16
2 17
16 19
3 3
2 5
12 7
3 0
28 3
3 3
9 9
9 9
5 3
7 17
7 17
10 5
5 3
0 5
7 2
5 2
5 10
2 2
21 12
3 3
3 10
5 9
7 10
2 2
2 9
16 7
0 5
10 7
5 3
9 5
5 2
2 2
5 5
0 0
0 5
3 5
2 7
10 0
2 0
3 2
2 3
3 10
3 3
3 2
0 5
3 2
2 2
5 5
0 9
3 10
14 2
3 5
7 0
2 0
0 5
0 0
0 7
2 5
3 2
3 2
3 0
9 5
5 5
9 17
10 5
5 5
14 10
24 7
10 7
16 9
5 19
3 9
14 12
3 9
10 0
2 12
0 7
7 9
2 23
0 9
5 5
12 17
10 21
7 9
12 9
3 19
9 14
14 12
14 23
26 10
2 16
7 12
5 14
2 14
21 12
16 16
16 2
2 14
0 10
9 19
3 5
16 14
9 2
9 3
5 12
7 14
16 12
5 10
2 17
7 10
10 5
10 0
5 10
9 5
2 5
0 9
7 10
12 9
9 2
10 7
12 5
12 3
14 7
10 7
16 3
14 10
5 28
3 17
10 14
12 21
10 5
5 5
9 12
16 3
9 12
3 3
7 19
5 16
12 16
12 10
5 3
3 3
12 19
9 5
19 3
16 2
21 5
16 9
12 3
7 10
10 5
9 5
0 10
12 5
3 7
14 14
7 14
5 3
14 14
5 10
17 2
7 10
3 3
2 5
0 5
2 5
10 7
0 3
7 5
3 10
3 3
2 16
3 14
12 7
3 7
14 5
2 12
7 9
7 9
23 2
10 7
9 10
17 10
17 5
14 10
3 9
9 3
7 2
5 9
21 9
10 7
7 2
16 16
7 0
3 12
12 7
10 0
7 7
14 5
5 14
0 12
7 10
2 3
2 5
3 5
7 3
10 10
17 2
14 3
3 3
9 5
5 14
16 9
7 14
10 2
17 3
21 9
14 17
5 7
17 14
5 5
16 12
12 12
17 10
0 3
5 5
3 3
5 2
5 5
5 9
5 0
5 2
9 3
9 9
0 7
5 7
5 5
14 12
5 9
3 12
10 5
2 12
7 5
9 7
7 12
16 17
12 5
14 14
16 14
7 14
9 16
7 19
3 12
5 10
9 7
9 9
5 5
9 3
14 17
7 7
9 7
10 3
7 10
3 16
12 5
9 17
10 0
2 2
7 12
14 5
2 3
0 3
3 3
0 14
3 5
16 10
12 2
3 7
9 3
7 3
5 10
2 12
12 3
7 5
9 3
12 16
16 7
2 10
3 12
7 17
7 2
16 12
3 14
2 3
12 9
5 9
7 7
7 7
10 12
10 3
21 14
2 14
9 9
5 9
9 16
5 10
0 21
3 7
10 17
5 9
7 3
5 9
2 3
2 5
9 3
12 16
5 3
3 9
2 3
3 7
17 2
12 16
9 9
3 3
5 2
9 5
7 9
7 5
14 10
0 3
5 5
2 0
12 2
9 0
12 2
12 12
5 9
5 0
9 10
5 9
0 10
19 7
5 0
2 3
9 12
9 3
12 23
3 3
12 7
9 3
5 0
7 2
5 5
7 2
5 3
10 12
10 5
5 12
0 21
9 3
3 3
2 3
10 9
7 23
10 9
0 12
12 5
12 16
7 5
3 10
0 3
5 9
3 3
3 16
9 5
9 5
12 10
7 14
14 16
21 10
16 12
21 3
3 24
10 16
5 12
10 7
12 10
12 5
5 2
12 3
3 2
5 7
0 5
3 9
3 26
0 7
7 7
10 5
5 2
16 12
12 2
7 19
7 9
3 17
16 5
9 7
0 9
12 5
9 0
19 2
10 7
7 2
9 7
5 2
10 2
16 7
12 14
19 7
9 0
9 2
14 10
17 7
3 3
7 5
10 5
14 2
7 3
9 2
10 0
2 0
2 5
9 3
7 9
2 10
19 3
7 5
12 5
9 2
10 5
7 2
2 3
3 12
17 7
9 16
7 10
9 10
3 5
5 2
12 2
7 0
3 9
3 7
21 7
2 10
5 7
5 7
7 10
2 5
2 2
12 7
2 3
10 5
9 5
5 2
3 3
5 3
3 2
2 7
2 5
2 2
3 2
2 5
3 10
9 14
10 3
17 5
2 7
3 3
0 5
3 3
5 0
5 2
3 7
5 7
5 19
5 19
3 12
2 7
9 16
2 21
7 19
9 7
2 12
21 7
3 17
7 12
5 12
9 17
2 12
12 9
7 2
9 17
7 10
17 10
10 9
5 9
3 10
5 24
7 24
9 9
3 9
16 7
5 12
7 24
10 2
12 7
0 7
0 7
7 10
5 5
0 9
3 5
2 5
5 10
5 5
23 7
9 7
7 5
12 7
17 3
10 14
23 14
10 10
10 5
10 9
19 17
12 3
10 10
12 12
23 3
26 10
16 2
7 0
9 5
17 3
3 14
3 7
30 5
19 7
14 5
21 3
14 7
14 3
16 9
30 10
12 5
10 9
9 2
10 5
16 2
9 7
7 0
5 3
7 14
7 9
7 9
14 5
14 16
17 19
7 7
12 7
14 7
16 10
19 2
14 2
7 9
19 2
16 9
5 7
12 7
7 21
7 14
7 10
9 7
5 5
16 3
21 10
12 9
3 5
5 9
7 14
9 19
21 5
3 9
9 19
5 9
10 9
10 2
19 7
3 5
3 7
7 2
7 2
3 2
7 5
7 7
7 9
7 2
9 2
3 2
14 7
12 9
5 2
7 5
0 12
2 17
9 7
7 9
24 9
17 10
10 7
24 2
17 10
21 7
9 3
10 9
10 7
9 7
9 2
12 16
10 19
10 16
7 10
16 19
12 9
7 3
10 3
0 21
5 9
2 16
3 5
7 10
7 7
17 2
16 3
14 12
7 7
10 5
3 9
2 9
9 5
5 12
9 12
2 3
10 5
14 7
10 9
2 16
12 3
3 14
14 3
9 12
14 9
16 5
5 3
12 0
3 12
3 12
19 0
7 12
19 3
12 9
19 5
21 3
23 3
9 0
17 12
23 12
24 10
23 10
23 14
5 3
14 16
9 17
16 5
2 23
9 7
3 7
16 5
3 12
10 16
12 9
9 14
5 26
19 3
3 7
5 9
7 5
5 10
17 9
26 9
12 5
19 3
5 17
10 5
3 16
2 9
9 14
5 7
7 7
0 2
3 7
7 5
2 9
14 10
2 5
5 16
12 10
7 9
10 7
12 7
7 26
16 3
16 5
2 10
5 10
16 9
7 9
12 17
7 17
14 3
9 16
21 10
16 16
9 12
21 5
12 17
0 7
5 16
7 16
7 5
19 3
5 33
3 7
5 3
14 9
7 2
3 23
9 17
9 12
3 9
5 7
3 9
7 12
9 5
2 9
0 14
3 10
5 3
3 7
5 0
7 5
3 2
3 10
12 16
3 10
0 5
3 7
16 24
10 3
7 14
7 9
9 12
16 3
2 16
7 2
9 9
2 5
9 16
5 19
12 9
3 9
24 7
19 2
24 21
5 10
3 3
9 12
10 5
23 2
14 2
3 12
2 12
9 12
7 17
0 3
10 3
7 12
16 7
2 5
7 9
2 21
5 10
2 7
12 5
14 12
16 5
3 9
0 9
7 10
2 0
10 3
3 12
9 16
5 0
16 3
5 16
12 5
2 12
9 2
5 5
2 19
10 9
3 9
5 0
12 7
3 9
10 0
5 16
9 9
5 5
3 7
5 5
7 9
21 9
14 19
3 14
5 14
2 3
5 14
5 12
9 23
7 9
5 12
3 3
2 33
9 16
9 12
10 12
2 7
10 7
9 7
7 9
7 14
5 12
10 12
12 5
0 9
9 10
9 9
5 9
12 7
3 5
12 10
7 2
10 12
7 12
3 7
3 7
0 7
10 2
12 0
2 5
10 19
2 7
5 23
23 5
12 3
23 7
3 10
17 12
9 17
10 3
7 10
16 14
12 12
28 16
2 2
17 12
12 7
7 5
5 7
10 2
9 7
26 3
10 19
24 14
2 3
12 3
7 9
5 0
12 12
14 9
12 5
5 10
5 10
16 0
14 21
9 5
16 7
16 14
5 16
5 10
3 14
21 5
14 3
3 9
5 3
10 7
5 19
3 10
10 26
12 14
0 7
7 2
17 5
5 3
7 9
16 5
3 9
3 14
5 14
9 12
10 5
9 16
7 26
9 19
16 10
3 14
3 5
5 5
7 5
2 5
2 3
7 9
9 5
10 5
2 9
2 14
9 10
2 7
5 7
10 10
12 7
7 2
5 2
5 14
3 7
2 7
12 2
16 2
14 2
10 5
0 16
7 5
2 9
5 3
5 2
2 3
7 9
10 5
14 5
3 9
0 2
7 10
7 3
7 16
14 7
5 7
9 12
14 2
7 7
9 5
10 17
9 7
9 9
7 14
3 14
9 12
7 2
7 16
9 16
3 17
0 3
5 10
3 7
16 7
7 5
2 2
10 9
2 12
0 10
5 17
0 9
14 14
12 2
3 3
3 7
14 0
9 9
5 2
7 14
5 19
10 14
17 12
3 17
10 12
10 7
5 3
5 17
5 7
5 12
9 23
5 7
0 5
2 14
5 7
9 5
5 28
2 16
3 9
12 12
2 14
3 21
2 9
5 3
7 17
12 19
7 0
5 12
3 7
16 3
19 5
5 10
12 9
7 10
3 10
0 10
3 16
9 12
9 19
12 9
9 21
5 19
17 9
9 16
14 17
3 12
10 28
2 3
9 14
24 10
9 5
12 0
2 5
7 17
9 21
17 16
23 12
5 5
17 3
14 7
2 24
5 9
10 19
0 7
12 12
5 9
5 21
7 23
9 5
9 16
2 16
5 14
17 14
19 5
7 7
9 5
5 10
2 7
5 2
10 3
24 12
16 5
5 7
3 3
10 12
16 12
21 7
3 14
9 3
12 3
10 17
21 3
10 16
12 16
3 26
16 14
2 9
2 7
7 21
2 12
9 3
30 3
3 17
14 5
2 7
7 10
12 5
12 5
2 16
2 5
9 5
9 2
3 7
0 21
5 17
0 7
7 0
5 3
14 3
28 9
7 3
9 2
7 0
2 3
7 3
9 7
2 2
5 5
7 9
3 7
2 7
3 5
16 3
19 2
14 2
9 3
2 2
9 5
3 2
5 3
7 5
5 3
3 5
9 0
0 2
10 3
3 5
9 5
14 3
2 3
3 7
3 5
2 2
10 7
0 2
5 7
12 7
3 2
2 3
2 3
3 2
7 7
2 2
2 5
3 3
2 2
3 9
0 5
5 2
10 3
2 2
9 9
3 7
0 0
0 5
5 2
3 3
7 9
7 5
3 10
3 5
9 7
12 23
9 10
2 3
5 19
5 19
3 19
5 7
14 7
0 3
9 3
3 9
9 9
2 3
3 16
9 5
7 9
9 7
7 3
3 9
5 3
9 2
19 3
3 3
2 0
3 3
5 9
0 14
5 3
9 16
3 9
3 3
3 12
7 14
2 0
3 7
7 7
7 7
9 3
0 5
9 5
9 0
16 5
3 5
17 3
16 9
14 2
14 12
16 3
9 16
2 5
2 2
0 9
7 5
9 3
5 7
5 9
9 9
5 10
2 5
0 10
2 5
0 16
0 14
0 7
2 7
3 5
9 10
7 12
3 12
7 2
5 5
7 3
2 14
3 9
9 7
3 9
3 10
2 3
2 9
12 12
3 2
7 9
3 7
2 9
10 3
3 7
2 7
5 9
7 5
7 0
2 9
0 5
12 0
3 7
10 0
5 5
7 5
5 3
9 3
9 9
12 3
10 7
19 5
5 7
26 0
2 0
3 2
9 9
5 2
9 2
5 5
3 2
2 7
10 7
5 0
7 3
10 10
3 14
3 7
16 9
3 9
9 3
5 9
3 9
9 3
16 9
5 2
0 3
9 7
14 5
5 2
3 5
0 5
2 3
0 2
7 2
2 0
3 7
9 0
10 0
3 3
0 7
2 2
0 5
10 9
2 7
9 5
2 9
16 2
2 3
7 0
2 2
12 5
7 3
10 3
5 0
3 3
3 7
9 12
2 7
10 7
14 3
7 2
14 5
14 3
9 3
2 5
3 0
5 3
9 2
3 2
7 3
5 2
3 7
2 2
3 9
2 3
3 3
2 0
7 7
3 3
2 3
2 2
7 5
7 9
7 7
3 9
9 10
3 10
3 0
9 9
0 3
10 9
0 2
3 2
7 12
3 10
7 7
16 5
5 9
5 3
9 7
7 10
9 10
5 7
2 9
12 5
0 7
9 5
5 5
2 0
3 5
7 14
3 3
7 3
10 7
3 2
9 5
9 5
7 3
3 2
3 5
3 3
3 9
3 3
10 3
7 2
5 2
7 7
2 7
0 10
7 10
10 7
3 3
2 17
5 5
10 5
5 0
5 7
2 9
3 2
3 9
3 3
3 0
12 7
2 3
0 9
5 5
3 5
7 2
7 2
12 0
5 5
9 0
5 2
12 0
5 0
0 0
10 0
5 0
9 2
5 0
3 2
2 2
7 0
2 0
2 0
7 2
2 2
9 0
3 0
14 0
5 2
5 2
3 0
2 0
0 3
2 2
3 0
7 2
5 2
7 3
7 2
5 2
2 0
3 0
0 0
5 0
2 2
2 7
3 0
7 2
0 0
12 3
9 3
3 2
9 0
12 2
12 2
5 2
0 3
0 2
2 3
7 3
2 3
5 0
0 0
2 0
2 0
16 0
16 0
16 3
5 5
10 2
3 0
5 2
2 0
3 3
5 0
0 0
12 3
14 12
5 2
9 0
7 2
12 0
9 0
9 5
5 2
10 3
5 5
19 7
7 0
12 2
3 3
7 0
16 2
5 3
0 5
5 2
9 0
3 3
5 5
7 7
2 7
3 5
0 2
7 14
2 5
0 2
12 3
3 2
3 2
5 3
3 7
0 2
2 7
2 3
3 0
2 3
3 0
0 5
9 2
2 7
2 7
5 2
0 5
0 2
7 5
14 0
5 12
10 2
7 0
3 0
12 3
7 3
5 3
3 21
9 5
5 5
2 2
3 5
12 3
12 0
9 3
7 3
12 5
12 9
3 17
2 2
2 3
9 10
2 5
7 3
5 3
9 2
14 10
2 5
2 3
5 17
5 9
7 12
2 2
3 2
12 5
5 5
7 9
12 3
2 5
9 17
3 7
14 14
2 16
0 2
7 0
5 3
2 2
10 3
14 7
3 3
14 0
5 5
7 5
12 0
0 2
12 10
3 2
5 9
7 3
10 2
5 7
7 5
2 2
17 5
5 7
7 3
9 12
9 3
7 3
10 3
2 2
9 7
9 3
3 7
7 12
3 16
3 7
12 0
0 3
7 5
14 5
7 10
3 5
7 12
12 3
7 7
2 2
3 0
2 0
3 3
9 2
0 0
7 7
3 2
16 5
3 0
10 7
9 5
2 2
9 2
3 3
7 2
5 7
7 10
3 5
2 3
5 0
9 2
0 3
5 3
7 9
2 12
3 3
5 10
3 5
0 5
7 3
10 5
10 3
7 9
3 7
2 2
9 7
2 3
3 3
16 5
5 0
2 0
9 3
3 5
5 3
0 19
3 5
0 3
2 0
3 7
5 3
5 5
2 12
2 10
3 14
3 0
2 5
3 12
3 9
5 7
0 12
3 14
0 7
5 17
14 16
2 9
0 3
7 12
7 10
2 10
7 3
0 7
7 0
3 9
7 10
0 14
2 12
5 14
3 2
2 7
3 3
0 2
3 9
2 7
3 3
7 17
3 5
2 5
0 5
5 5
5 14
3 3
14 2
5 5
7 7
10 3
0 5
2 5
5 3
10 5
7 7
10 2
5 0
14 2
9 9
5 0
9 0
12 0
9 3
23 2
5 16
7 0
2 5
12 2
10 10
7 3
28 2
10 9
0 5
3 2
2 10
9 3
10 5
9 12
5 3
7 5
9 7
10 3
5 5
10 2
5 12
16 7
2 16
5 7
3 7
7 2
5 3
3 7
7 2
0 3
5 2
0 2
5 3
7 7
0 5
5 2
0 2
3 3
0 3
2 17
0 3
5 10
5 2
10 5
10 2
14 7
2 9
9 3
12 10
3 17
5 3
5 16
2 9
14 3
3 0
3 5
3 7
9 16
5 5
12 3
5 7
12 7
3 7
3 0
12 7
7 7
5 12
2 10
9 7
14 9
2 7
2 9
16 10
5 7
12 3
5 2
10 5
10 2
5 0
10 2
12 9
10 3
0 10
2 2
5 5
5 3
5 3
3 7
3 0
9 7
9 5
16 7
3 7
2 5
7 5
7 3
0 7
3 5
14 3
5 3
7 2
7 5
2 7
3 0
12 3
16 3
9 2
5 9
3 10
10 5
12 2
9 12
5 2
0 9
12 9
14 7
7 12
10 2
0 9
0 2
3 7
0 0
3 14
7 7
9 2
5 2
0 5
9 2
2 2
5 3
2 5
2 5
10 2
2 2
9 2
2 0
7 7
2 2
9 9
2 7
7 5
2 5
16 2
3 14
10 0
2 3
2 9
2 9
0 2
10 17
3 10
12 3
5 3
7 5
0 5
3 0
9 2
2 3
3 7
5 7
2 2
7 10
3 2
0 10
2 7
7 9
3 3
5 0
7 9
2 9
0 12
5 0
3 2
0 2
2 10
3 5
0 12
0 3
0 2
2 2
7 9
3 2
12 10
7 7
5 3
2 12
5 3
2 0
17 7
7 3
7 2
5 9
2 2
7 9
5 3
2 10
5 9
0 9
7 12
17 9
9 3
5 2
0 12
5 5
12 5
7 5
3 2
2 3
3 10
5 3
9 7
3 3
0 7
5 2
0 14
7 0
7 7
7 5
3 5
7 12
2 3
2 24
2 9
2 17
0 10
7 9
3 2
0 3
2 3
0 2
3 0
12 0
14 3
9 3
2 2
2 10
5 5
2 0
2 5
3 9
5 9
9 3
2 7
7 2
5 12
2 2
2 2
9 0
7 0
3 12
0 10
2 5
0 3
2 9
2 14
0 2
3 3
3 9
0 7
10 2
0 3
5 5
5 7
2 7
5 0
5 7
2 10
0 3
2 9
9 2
0 0
0 5
0 7
3 7
2 5
2 7
2 3
9 10
9 5
7 3
3 10
0 12
9 2
2 3
7 3
3 12
3 3
2 9
2 3
5 10
2 0
5 5
14 16
9 5
16 3
2 9
10 10
9 2
9 12
2 0
2 5
0 9
3 10
3 9
3 7
2 5
0 9
17 10
3 2
5 12
0 2
5 7
7 2
16 2
5 7
7 17
7 5
7 17
9 9
3 12
2 3
7 0
3 2
3 3
9 2
10 9
5 0
2 5
3 0
0 0
14 5
3 7
2 2
0 9
12 12
0 5
5 3
9 10
3 0
0 5
5 0
12 7
7 17
12 2
3 5
3 3
12 3
7 3
0 2
2 0
7 3
5 2
7 3
3 2
5 0
10 0
3 0
7 10
12 2
7 5
9 10
0 9
2 7
5 9
2 3
0 7
3 0
2 0
3 2
5 5
3 3
0 5
0 9
5 10
5 7
10 10
10 5
2 5
5 2
3 5
7 12
7 3
5 14
7 2
3 0
2 5
3 3
0 0
2 0
9 3
0 2
0 3
0 5
3 5
0 2
2 9
0 3
17 2
2 7
0 3
2 9
3 2
5 0
10 2
2 0
0 7
0 0
0 2
9 5
3 9
5 0
2 7
0 7
7 3
3 5
2 5
5 5
2 5
2 3
2 2
3 2
3 5
5 0
3 5
0 2
5 5
0 5
0 3
2 0
0 0
0 0
3 0
7 0
2 3
2 7
3 2
2 3
3 5
12 0
2 9
7 2
2 5
0 2
7 0
3 0
3 0
0 0
0 5
2 0
0 7
2 0
5 2
7 3
3 3
2 0
3 0
0 0
2 2
2 10
2 3
7 10
0 3
5 3
5 5
2 0
5 3
0 0
5 3
7 3
2 3
2 5
0 5
3 9
7 3
3 0
2 2
2 5
3 7
3 3
5 7
2 9
7 10
0 17
2 5
0 7
2 7
2 16
3 9
7 12
0 2
3 9
3 3
3 10
2 12
0 16
3 23
5 17
5 16
3 24
5 10
5 24
5 16
3 40
0 28
2 9
7 9
7 2
10 0
3 2
5 0
17 5
2 2
5 14
3 0
3 5
3 2
7 0
14 5
21 2
10 3
14 3
10 5
5 3
10 0
7 2
28 0
23 3
17 2
9 0
17 0
5 0
16 0
3 0
7 0
3 0
14 0
16 0
9 0
19 0
7 0
12 0
21 2
16 3
24 0
17 2
31 2
12 0
24 0
61 5
82 0
42 0
52 2
65 2
66 3
66 3
84 2
33 2
52 0
38 2
17 5
12 3
19 2
26 0
5 0
17 5
12 2
9 5
9 2
7 2
10 7
3 0
2 2
3 3
17 2
19 5
5 2
7 3
7 5
7 3
0 5
10 3
0 0
12 3
3 0
7 7
2 5
3 10
0 5
2 2
7 0
0 5
3 2
2 3
9 5
3 5
2 7
0 2
2 3
2 2
3 12
0 12
3 2
7 3
5 5
3 5
2 9
0 7
3 9
3 3
0 19
0 7
2 10
0 3
0 5
2 7
3 5
0 5
3 10
2 7
5 3
3 14
0 12
2 2
14 3
2 5
2 2
2 5
2 3
12 7
2 10
2 2
3 7
9 7
7 3
14 14
5 12
14 2
5 0
3 5
14 0
7 5
3 10
0 5
9 26
14 9
7 5
7 9
7 7
10 9
3 10
2 17
2 17
2 9
3 26
3 14
2 10
0 12
5 10
5 14
3 2
5 10
5 9
5 14
16 21
2 10
7 10
2 14
16 21
3 23
9 17
9 16
14 16
7 23
3 30
10 3
5 5
5 23
3 23
0 35
9 12
2 14
0 12
7 16
2 10
12 17
12 16
7 7
2 7
7 19
7 33
7 19
0 7
10 21
16 19
14 16
16 28
12 3
2 10
5 5
12 10
2 14
5 9
9 23
9 19
3 3
3 14
7 10
5 17
10 17
14 23
3 10
5 19
9 16
2 5
9 12
16 21
14 10
7 33
16 5
12 38
5 10
5 21
3 26
7 37
19 21
0 23
0 19
5 9
3 31
7 5
10 19
5 9
9 5
9 12
3 23
19 26
5 5
5 23
12 24
0 7
23 9
10 5
16 10
24 19
9 0
2 9
9 7
3 16
7 12
10 2
16 14
7 2
7 19
3 12
10 14
14 16
3 16
14 17
9 9
9 3
17 3
14 7
33 12
9 23
7 14
3 14
16 17
16 0
10 10
19 9
5 19
10 10
14 19
26 12
7 14
23 7
12 5
9 9
23 10
12 2
12 12
9 7
2 9
10 26
10 10
3 19
12 19
12 7
5 21
2 10
5 30
10 21
5 14
5 17
3 12
17 3
16 9
10 2
7 0
14 2
3 9
3 17
5 2
9 3
12 2
9 7
5 9
9 16
5 3
16 2
17 2
5 5
3 5
16 3
7 7
7 5
9 2
14 2
9 7
3 7
19 5
3 7
9 3
10 12
12 5
9 16
14 7
7 3
10 10
9 19
5 16
16 12
16 10
9 7
9 3
5 10
9 7
5 9
2 12
7 5
7 10
7 0
12 14
2 5
9 5
10 9
24 9
5 7
2 7
17 3
3 12
3 2
10 5
9 5
9 5
2 10
5 2
5 17
3 7
0 5
33 5
2 7
17 9
12 3
24 12
21 0
3 12
5 16
7 12
9 23
19 14
19 3
9 10
5 9
17 5
16 3
5 3
2 10
14 14
3 7
14 16
16 7
12 12
10 31
7 9
24 10
5 3
3 12
7 5
9 9
3 9
9 21
5 5
5 9
7 2
3 5
21 0
10 0
5 5
12 12
10 7
9 3
10 10
10 2
19 2
12 5
7 19
3 9
5 2
21 0
3 7
5 5
10 3
12 5
5 0
9 12
0 10
5 3
5 9
12 3
12 10
3 9
12 16
9 3
7 2
7 2
5 12
12 5
10 5
2 3
7 10
5 7
3 12
3 9
0 2
12 7
14 10
2 9
12 7
0 2
7 3
3 17
14 3
0 14
5 0
12 17
7 7
23 10
14 10
5 9
9 10
5 16
3 3
9 12
9 19
12 19
16 16
10 3
17 5
5 14
3 17
5 19
5 16
12 19
3 12
7 14
7 5
14 7
2 7
23 12
7 12
9 14
10 16
12 9
10 5
10 9
14 3
2 14
3 3
16 9
0 3
12 3
0 3
19 2
17 12
10 0
17 3
10 5
7 9
7 10
5 0
7 12
7 10
5 21
16 17
7 14
17 3
5 7
7 2
9 2
0 10
14 5
10 31
30 3
9 7
19 14
9 3
3 12
3 7
23 17
5 10
2 9
14 16
3 3
12 7
9 5
3 10
5 12
3 10
5 19
7 10
9 3
9 10
2 12
14 16
9 19
2 16
5 16
2 14
3 10
3 2
5 5
17 2
10 3
23 7
9 7
5 10
7 5
3 10
7 7
0 9
10 0
0 14
23 7
9 5
17 9
7 5
10 16
16 5
10 14
12 3
3 7
2 14
14 7
0 14
5 16
7 10
26 9
9 9
5 12
10 9
16 3
7 10
10 21
2 10
14 5
9 10
24 3
10 5
7 5
3 0
3 3
3 9
3 3
5 9
9 10
2 5
3 3
10 7
9 5
2 9
5 2
10 9
14 10
7 10
10 3
10 0
14 16
3 12
3 3
17 3
9 14
19 14
10 21
10 7
21 7
9 2
10 10
23 10
3 9
12 7
3 3
16 24
10 5
2 12
21 16
7 10
3 7
3 7
5 7
7 14
12 16
2 5
5 14
5 10
12 14
3 5
0 17
9 7
5 10
3 2
12 3
0 3
5 17
9 7
9 9
3 7
16 14
14 2
12 16
12 10
7 9
5 14
9 16
5 16
0 7
9 10
7 5
3 9
3 10
3 17
3 2
5 5
14 7
12 16
2 14
5 2
12 12
3 7
5 19
7 10
9 10
7 7
10 10
9 7
12 3
0 10
0 10
10 0
5 3
0 2
5 3
5 2
10 5
5 7
12 5
12 7
2 0
16 7
10 2
9 7
2 10
21 5
7 9
5 0
5 5
5 7
5 7
7 3
5 7
0 7
10 2
3 3
7 2
5 3
16 19
7 7
16 9
3 0
9 7
12 9
5 3
9 5
3 0
7 3
7 3
9 5
9 3
3 12
7 10
5 16
2 0
10 10
5 7
3 16
5 5
9 12
9 10
0 7
5 19
12 10
9 17
5 14
10 9
5 7
3 5
3 3
3 2
3 7
9 9
7 9
5 5
14 23
9 10
12 21
5 10
9 3
3 0
5 23
2 5
10 9
2 10
9 5
5 16
3 21
5 24
3 10
5 0
16 7
10 14
7 14
10 17
2 10
5 7
3 16
19 12
3 3
28 3
3 2
17 14
3 0
19 10
9 7
17 14
14 14
7 16
9 16
5 9
5 12
0 7
10 2
31 0
19 10
3 2
10 9
14 2
10 23
3 16
3 14
7 10
7 14
10 12
3 21
9 10
19 14
10 9
23 14
2 12
9 2
7 0
9 3
5 2
9 7
7 5
12 5
2 3
9 3
7 9
10 7
7 3
9 5
7 3
7 7
14 7
5 2
9 12
17 5
2 2
0 7
2 2
9 9
3 5
3 2
0 2
7 3
9 2
14 12
14 2
9 5
12 5
5 10
7 7
16 12
17 3
17 12
16 9
10 5
7 3
9 10
0 2
5 9
5 3
3 7
10 14
3 7
7 9
21 10
12 7
17 5
14 16
5 5
9 7
2 9
12 0
7 9
7 0
14 3
2 10
5 10
3 10
3 7
9 10
19 2
9 5
2 16
5 12
5 3
9 0
14 3
12 17
3 7
7 7
7 7
24 3
16 9
14 12
9 3
7 7
10 2
21 3
12 7
10 2
7 14
3 9
7 19
17 14
3 17
5 14
9 3
5 5
9 10
3 12
2 5
0 2
2 5
3 3
3 5
5 0
7 3
19 9
14 9
7 10
0 3
21 12
7 9
3 14
7 10
7 10
12 12
7 7
16 5
19 2
9 5
7 2
19 7
16 5
7 2
10 17
7 5
2 5
5 2
5 14
12 17
10 10
3 5
14 12
7 9
12 12
3 5
0 7
19 17
3 10
5 12
5 12
2 14
2 12
10 10
2 16
10 10
3 2
12 10
17 9
14 3
9 9
23 3
16 2
9 9
14 3
21 16
24 10
5 19
10 7
7 10
12 3
2 10
9 10
10 9
2 2
14 9
3 10
10 10
10 9
10 14
7 3
23 9
9 10
17 5
9 14
14 10
16 21
2 16
9 5
9 10
16 19
26 5
2 19
17 3
14 9
17 7
14 12
2 12
3 9
10 12
12 9
9 5
12 10
5 5
9 2
12 5
14 7
26 5
10 7
10 7
3 7
10 0
7 9
16 5
14 10
16 9
14 7
10 19
10 7
9 12
10 5
12 7
14 17
10 10
9 19
21 9
23 14
26 10
3 5
5 9
12 5
7 12
14 9
12 14
26 7
24 3
17 2
2 0
21 3
12 5
9 3
10 5
3 7
5 28
2 30
5 2
7 9
10 7
16 2
16 17
19 23
9 14
10 3
17 14
7 12
9 3
2 7
9 16
17 3
23 9
12 12
7 16
2 9
16 5
9 12
14 23
12 3
3 9
10 19
12 7
3 9
10 12
17 21
14 9
21 7
5 9
7 7
2 9
0 9
3 5
2 0
2 0
7 5
3 2
5 3
12 3
0 2
2 10
3 7
3 10
3 3
5 7
5 7
9 5
3 0
3 3
2 2
2 3
3 9
16 3
10 0
3 2
2 2
2 3
7 5
7 12
3 3
2 17
9 19
0 21
16 14
10 7
3 10
12 7
5 10
9 7
2 14
5 10
7 2
9 7
9 2
5 9
9 3
2 7
7 3
5 9
3 2
2 3
5 5
2 17
2 9
3 5
3 0
0 10
2 3
7 3
10 5
10 3
21 5
2 2
2 10
5 2
10 3
10 7
7 2
2 2
12 2
10 10
7 7
7 5
5 7
3 10
5 3
7 7
5 17
3 7
5 5
9 0
9 2
10 5
3 2
5 5
5 9
0 7
14 12
0 5
3 7
2 9
5 7
2 7
5 3
2 10
7 7
0 5
2 2
5 7
3 9
2 14
10 0
10 12
2 2
7 7
5 9
0 2
9 3
2 0
3 16
7 2
7 7
5 2
7 2
3 5
3 3
5 2
5 5
2 0
5 0
5 7
5 7
5 7
5 9
14 3
9 0
3 5
2 7
10 3
7 2
3 3
2 3
5 10
7 12
5 5
7 17
21 7
3 17
3 16
5 3
14 10
7 3
3 9
3 2
5 14
17 2
2 9
0 9
12 9
3 10
17 3
5 21
10 3
3 19
3 7
10 9
12 3
17 12
16 10
14 17
10 16
14 3
19 7
14 7
19 2
5 5
10 0
17 3
9 10
12 5
9 7
12 10
7 5
35 12
14 9
12 3
3 7
10 0
21 14
17 0
12 2
7 3
5 7
5 17
7 16
9 10
9 12
19 12
2 7
12 16
7 23
14 10
23 21
12 7
19 7
14 14
10 5
7 31
5 10
7 5
7 2
3 10
2 12
5 14
10 17
7 3
10 21
3 2
7 10
5 5
23 14
5 5
9 28
9 7
7 14
2 9
2 3
7 24
2 31
3 7
3 7
10 5
14 5
14 7
9 7
12 0
16 16
10 7
10 5
10 12
16 7
3 14
16 2
3 16
7 16
16 19
0 2
26 3
10 3
16 14
7 10
3 2
16 5
7 3
5 10
14 10
0 3
9 7
0 10
10 5
9 2
3 9
5 0
9 5
7 10
7 9
0 10
9 9
2 10
12 12
17 14
9 14
5 3
3 21
17 12
12 3
9 10
14 14
16 7
14 5
3 2
7 24
9 9
10 3
14 2
3 3
17 7
3 24
16 10
5 5
7 10
9 35
23 23
3 12
7 21
16 19
10 5
3 19
7 9
7 17
5 19
7 38
7 19
10 16
7 19
10 10
19 17
3 19
9 3
9 9
14 16
10 9
14 5
9 3
7 5
7 3
16 7
0 17
2 2
2 10
10 2
2 5
14 10
5 7
10 9
7 9
5 12
7 12
16 14
9 10
9 16
3 5
7 16
5 3
9 23
5 2
2 3
7 7
10 10
3 9
21 3
12 19
19 9
10 7
16 10
10 5
17 5
24 7
7 7
14 17
12 3
19 12
7 10
5 2
3 3
7 5
7 0
10 7
3 12
14 3
10 7
12 10
12 0
5 5
9 5
9 5
3 0
10 12
16 3
5 14
12 10
7 10
3 7
10 12
5 10
16 5
10 7
7 0
5 3
2 9
3 12
9 9
5 10
7 10
5 16
3 5
10 21
9 9
2 2
7 2
3 2
5 3
0 0
2 5
0 7
2 17
3 2
0 7
0 3
2 2
7 3
7 5
5 2
7 3
5 5
7 3
0 3
7 5
0 0
3 7
5 9
2 2
14 2
5 5
5 0
2 3
2 7
5 3
0 10
5 9
0 9
3 9
3 12
0 5
7 3
7 10
3 5
7 3
3 0
7 9
3 0
2 3
7 5
7 10
9 10
12 9
0 12
0 7
9 12
3 7
7 5
3 0
9 10
2 10
5 3
0 5
2 3
3 2
7 9
3 5
2 9
2 7
3 5
3 2
2 9
3 3
10 2
5 10
9 2
9 3
14 3
24 14
5 10
10 5
5 12
14 5
5 3
10 7
3 9
9 2
7 2
2 16
7 2
7 7
21 3
7 5
12 10
2 7
2 16
16 10
10 10
16 3
10 0
9 2
5 10
9 3
7 3
9 10
16 9
14 10
5 7
30 16
14 2
14 3
17 2
10 3
12 5
9 3
9 7
10 3
21 3
14 2
7 5
16 5
12 5
12 7
5 2
14 14
12 0
9 14
5 5
16 10
9 16
10 5
21 17
5 3
3 3
10 14
21 10
10 3
10 5
5 3
9 5
5 10
10 26
12 14
10 10
7 9
3 9
9 5
16 16
5 10
5 9
3 14
10 19
7 9
7 5
2 10
3 9
0 19
9 10
3 5
0 10
2 5
9 9
7 9
0 2
2 2
3 5
2 5
9 21
0 26
2 16
5 7
14 14
2 3
3 10
7 12
0 14
3 2
2 17
0 14
14 12
3 14
5 5
30 10
14 12
10 3
5 23
9 7
23 2
12 7
10 9
16 3
16 9
12 10
3 5
5 9
3 14
3 9
3 17
12 21
16 9
17 7
7 12
9 7
14 12
12 9
5 7
3 16
7 12
7 2
7 3
3 31
2 14
3 3
12 14
5 7
3 12
12 5
5 7
9 2
0 30
5 16
10 7
2 7
7 2
7 9
14 9
3 2
7 7
10 9
3 16
5 10
9 7
14 9
5 12
14 5
12 5
10 23
10 23
14 14
9 12
23 3
12 17
7 10
5 14
14 23
10 17
9 19
5 5
2 3
9 5
3 5
17 5
5 7
10 5
2 0
9 16
5 5
9 12
14 24
2 10
14 2
12 5
2 5
5 17
10 7
3 7
2 17
7 16
3 12
5 16
14 23
5 2
7 3
2 14
7 5
3 14
0 19
9 19
5 21
14 10
9 10
9 16
12 9
28 17
7 7
3 2
9 9
14 16
9 12
2 14
5 10
5 2
3 23
12 10
2 16
12 3
9 10
14 5
10 14
10 5
17 19
7 2
9 14
3 19
3 0
7 7
24 12
2 5
24 7
2 3
3 9
5 10
7 10
19 2
5 10
7 9
3 5
7 9
7 2
7 9
19 12
5 3
5 9
17 12
10 16
10 9
16 3
10 12
14 14
9 26
9 37
2 9
5 9
12 9
9 2
12 24
10 9
12 12
17 14
16 5
5 2
9 0
12 5
9 10
12 7
0 19
5 0
7 7
3 2
5 2
3 9
10 5
2 16
0 10
2 16
3 2
7 10
3 12
14 2
10 10
16 3
5 7
2 7
7 9
5 3
26 7
9 12
7 3
2 5
24 7
21 9
10 17
7 16
10 10
3 3
17 12
5 2
5 5
9 10
5 21
9 10
2 12
2 3
9 0
2 3
12 17
5 16
0 12
14 9
7 10
3 5
2 12
14 0
2 0
2 2
17 3
14 0
9 7
7 7
10 12
5 3
5 12
3 19
0 12
7 14
0 7
3 19
14 2
9 3
3 3
2 2
16 7
0 9
19 7
3 10
3 3
5 10
5 9
9 3
9 5
14 3
12 12
16 9
7 5
7 9
5 5
9 17
21 0
14 10
5 7
10 16
2 16
5 14
7 16
10 9
5 7
5 2
7 12
3 5
3 10
23 7
2 9
12 2
3 7
9 9
12 2
9 9
7 7
7 3
0 3
7 0
0 5
7 3
7 2
5 5
3 3
3 3
3 0
3 3
3 14
2 5
0 12
5 10
0 7
7 3
2 3
3 14
7 9
12 7
5 3
2 2
7 10
2 10
7 2
3 5
14 0
7 16
3 2
3 10
9 3
0 10
0 9
2 7
0 7
2 10
7 9
2 0
3 5
2 3
2 10
5 9
0 14
5 5
2 5
3 7
0 0
9 3
3 0
5 0
2 9
7 7
7 0
5 0
7 10
2 2
2 9
7 0
2 3
2 2
7 3
3 7
10 3
2 10
7 2
5 2
5 5
3 5
2 5
5 2
5 3
2 7
5 9
2 3
10 3
3 12
5 5
7 3
5 3
0 9
0 2
3 3
5 3
9 3
12 2
5 7
0 3
3 3
0 7
2 0
10 14
0 19
5 5
10 12
2 12
2 3
5 10
3 10
5 3
0 12
3 0
3 3
10 14
5 12
3 0
5 10
10 2
9 3
2 3
3 16
5 9
7 17
7 7
5 12
9 9
7 9
9 3
9 7
5 5
7 10
9 0
10 5
14 2
9 0
10 10
3 2
2 21
3 9
5 10
3 10
0 10
10 3
10 19
9 12
7 17
2 16
16 12
9 9
12 9
10 0
23 0
14 7
7 9
16 19
14 7
14 5
10 5
16 9
10 5
10 10
16 10
17 7
9 7
10 14
9 17
7 3
10 12
5 14
10 2
14 9
16 7
7 10
12 19
5 14
16 10
9 16
5 9
21 12
5 5
14 16
10 0
10 10
2 5
5 14
5 2
10 7
7 10
12 10
7 5
9 3
5 3
7 3
5 3
14 9
16 3
0 12
14 12
3 10
17 2
7 10
5 9
2 0
7 9
7 0
7 3
10 7
16 2
10 12
3 12
5 9
12 2
12 3
10 0
16 12
12 7
23 9
2 3
12 5
2 21
3 9
9 19
3 9
19 9
7 10
10 9
0 5
3 7
2 16
10 10
21 5
0 7
0 3
3 7
10 2
7 5
5 0
16 9
7 3
14 9
12 12
5 7
2 16
5 3
5 2
14 9
7 9
9 5
12 14
3 23
5 5
7 9
3 5
10 12
10 19
7 7
2 9
0 9
0 7
10 10
3 10
5 10
10 12
7 26
2 12
3 9
7 5
9 7
3 7
5 7
0 9
3 2
3 7
7 2
2 0
5 0
3 5
3 7
7 7
10 3
10 9
7 7
7 5
3 9
9 14
3 7
5 9
3 3
5 7
0 5
9 5
2 3
2 0
2 0
10 5
7 14
0 0
5 2
2 2
2 9
2 7
12 2
9 7
7 7
2 0
5 10
2 12
3 9
0 10
2 5
2 12
12 16
0 10
0 9
0 10
0 10
0 16
3 12
5 23
5 14
7 10
3 10
7 3
9 7
7 10
3 3
14 12
2 5
7 2
5 16
9 7
3 9
7 7
3 9
10 5
16 9
10 26
2 9
2 9
5 5
0 10
2 16
7 7
7 7
7 7
3 5
7 3
5 7
14 16
5 7
7 9
3 9
14 12
9 7
7 0
7 7
7 2
5 7
5 9
17 19
5 7
5 3
7 5
3 10
14 0
0 7
7 7
5 10
7 12
9 9
9 5
0 21
0 9
0 5
3 9
3 7
5 2
2 0
10 12
12 10
7 9
7 10
12 19
3 21
12 10
3 9
3 12
5 21
12 3
24 10
0 3
16 16
5 12
14 23
0 21
3 9
7 9
2 3
14 10
3 3
7 9
7 5
9 7
2 2
2 5
2 3
10 10
12 3
10 9
14 10
9 16
5 9
12 10
2 10
5 3
0 0
7 16
3 3
5 3
2 2
2 0
0 2
7 0
5 5
2 2
3 5
2 2
9 0
12 5
12 3
2 0
5 3
12 0
9 7
7 2
7 10
5 2
5 5
3 0
7 9
5 5
3 7
2 5
3 2
3 12
0 7
7 3
3 3
10 2
5 2
5 5
7 2
2 7
3 5
3 5
3 10
10 5
3 3
0 17
3 5
7 14
0 2
2 9
2 5
2 9
9 3
12 0
3 2
0 7
2 5
7 9
3 2
0 2
5 0
5 2
0 3
0 7
2 2
14 3
5 2
3 0
3 0
3 2
3 2
5 0
0 7
2 2
2 5
2 5
7 0
9 3
3 3
3 10
2 0
2 2
14 16
12 2
7 0
10 0
5 2
0 5
9 9
7 2
3 2
3 3
3 3
2 3
3 3
5 2
3 2
5 9
12 3
2 3
2 5
2 5
2 5
3 3
0 2
10 0
9 2
3 3
5 5
9 9
0 2
2 7
0 2
0 0
0 12
2 2
3 0
5 2
5 2
2 10
0 7
5 5
5 2
0 3
3 0
2 2
5 7
5 3
3 5
3 3
5 5
3 7
2 3
7 2
0 2
3 3
7 5
3 12
7 3
3 9
9 2
0 0
2 3
0 3
3 3
7 2
2 5
3 5
5 5
2 2
2 0
0 7
2 3
10 2
7 5
3 7
5 2
5 0
2 3
3 5
7 9
5 5
0 3
3 3
5 9
2 7
2 7
2 2
5 7
9 3
7 5
7 3
9 5
14 9
3 9
2 9
2 14
5 9
9 10
2 7
3 3
0 7
2 2
0 3
0 17
5 3
5 5
3 0
2 3
5 3
2 21
0 10
7 7
0 5
2 0
2 16
2 5
0 3
7 2
0 10
3 9
2 5
7 10
5 5
5 9
5 3
3 5
2 3
5 3
9 7
3 2
9 0
5 0
3 2
2 0
5 3
2 3
7 3
7 2
9 3
7 2
5 5
0 7
2 0
5 3
3 5
2 2
0 5
0 3
7 12
0 5
2 2
3 5
2 5
7 2
2 10
0 3
2 7
5 7
0 5
2 2
9 5
10 7
9 9
7 24
12 3
2 3
5 10
2 3
0 3
0 0
2 12
0 9
0 5
3 0
5 3
0 3
5 5
7 3
0 2
5 3
2 2
0 2
7 2
3 2
5 2
2 3
2 9
0 10
2 7
2 0
3 5
2 0
5 2
2 3
3 3
3 10
3 10
3 10
0 3
3 2
2 0
3 2
5 2
3 10
17 5
2 0
5 10
5 2
7 3
0 3
2 3
2 2
9 5
10 0
3 10
2 3
0 5
2 9
5 2
7 7
5 7
3 5
2 3
5 12
2 5
3 14
9 9
12 5
2 7
3 5
5 5
2 7
0 3
3 0
7 0
7 0
3 0
0 2
9 0
2 5
2 3
0 7
2 2
7 0
0 12
0 3
2 5
5 2
5 2
2 3
2 5
5 0
3 0
10 0
0 2
3 3
2 5
2 3
0 0
5 3
9 3
2 2
0 3
5 5
3 7
3 2
14 7
0 7
2 2
0 5
0 3
0 9
0 0
5 3
2 2
5 9
5 3
3 5
7 12
7 0
7 2
0 7
0 0
7 2
0 2
7 0
5 10
2 7
3 16
3 3
0 0
5 5
2 2
5 2
0 0
3 0
2 5
2 5
5 9
5 9
3 3
3 0
3 5
0 2
3 2
0 5
2 5
3 2
3 2
2 3
7 10
3 0
7 0
3 0
0 0
0 2
5 0
7 2
3 0
0 0
0 3
0 3
2 3
0 0
3 3
7 2
0 3
5 3
5 9
2 2
0 0
5 5
2 3
3 2
2 0
0 3
5 2
3 3
5 5
7 2
2 3
2 2
0 12
2 7
5 9
2 3
0 2
0 3
2 0
9 3
2 0
5 0
0 0
2 0
3 0
3 2
2 2
3 0
9 5
3 2
2 0
0 0
2 3
7 2
5 2
2 0
2 2
3 2
2 3
14 0
5 2
16 0
10 3
3 3
5 0
0 2
9 2
10 7
2 3
3 2
3 0
10 0
7 5
16 17
14 7
5 2
17 7
7 3
2 12
3 3
3 5
5 5
2 2
9 2
3 7
9 2
2 2
5 5
9 2
7 2
2 7
2 5
2 5
3 5
3 2
3 7
5 7
2 5
2 2
5 3
9 2
2 3
2 2
0 7
2 2
3 5
3 5
0 2
0 2
0 3
14 7
9 2
0 2
5 2
12 3
21 0
7 3
2 0
0 0
7 3
3 9
5 2
7 10
5 3
7 5
5 7
5 3
9 2
12 0
7 0
2 12
9 5
3 2
10 3
14 12
12 2
7 5
9 5
16 5
5 2
3 5
5 0
7 2
3 7
9 7
3 5
2 5
3 5
9 7
2 2
0 7
5 3
0 7
9 3
7 0
12 0
17 9
16 9
10 2
10 5
19 5
10 9
16 2
5 3
3 19
9 5
17 5
0 2
7 3
7 5
10 2
9 9
7 3
9 2
3 5
0 0
3 3
9 9
0 7
3 0
3 2
9 14
2 5
12 0
16 3
7 9
12 7
7 7
5 5
3 2
17 5
7 3
3 2
3 7
9 3
2 3
3 3
0 2
12 7
10 3
9 0
7 9
0 19
2 3
5 3
5 5
5 7
3 9
3 2
0 2
0 0
12 2
9 3
9 3
5 5
2 2
12 3
5 9
7 3
16 5
12 2
7 0
3 3
0 7
7 3
3 2
3 7
5 5
3 2
2 0
14 2
12 5
7 5
5 2
7 3
10 3
9 2
5 2
17 3
7 0
5 7
9 3
3 5
3 3
10 3
14 10
14 7
5 3
3 2
0 7
7 3
10 3
5 3
3 2
12 3
21 3
23 7
14 7
10 10
9 3
5 5
2 7
7 16
3 12
7 3
16 5
9 5
12 9
9 0
7 7
2 3
5 7
7 0
5 5
5 5
3 2
5 9
10 10
9 3
5 2
10 7
5 17
7 3
12 3
14 5
5 7
3 3
10 9
7 5
14 3
9 3
2 9
3 0
9 5
14 2
9 7
5 5
16 9
14 3
19 2
3 5
16 3
12 2
2 26
14 5
14 5
5 2
3 5
9 5
9 9
5 14
0 12
12 9
3 9
9 5
3 10
9 3
7 16
9 3
7 2
12 0
3 9
17 9
9 5
3 3
9 3
3 3
2 0
9 3
3 0
3 14
7 9
2 2
2 5
14 0
10 5
12 12
3 7
5 19
7 14
10 7
10 5
5 16
19 5
3 14
7 14
7 7
3 7
9 9
2 0
17 7
10 10
9 2
3 0
17 5
9 0
9 5
10 12
5 10
0 19
14 3
7 5
16 10
7 9
7 9
2 5
2 5
7 3
3 12
9 5
3 14
12 10
7 3
10 5
2 7
3 5
3 0
3 2
19 9
3 2
17 7
14 2
12 7
16 2
5 3
9 7
9 14
10 5
28 2
12 7
5 0
10 10
2 0
5 7
9 7
5 2
7 5
17 5
14 5
3 14
14 3
7 14
12 5
10 9
10 2
10 10
5 9
12 3
10 3
10 3
10 2
5 2
5 0
5 10
5 7
7 0
23 7
16 3
7 2
12 3
5 14
2 12
5 7
14 2
5 7
3 2
14 10
9 2
7 5
23 17
5 9
17 10
12 12
5 9
17 16
17 3
10 9
3 9
14 14
7 7
5 16
10 14
7 14
7 5
5 12
10 10
2 7
3 10
0 16
7 12
14 0
17 3
5 9
7 10
9 14
5 14
9 12
7 10
17 3
5 12
5 7
9 3
14 3
10 5
2 12
3 10
2 12
5 5
2 17
5 9
5 9
7 0
16 9
12 9
9 9
10 7
12 5
14 10
7 5
9 2
16 9
14 5
9 5
10 7
3 10
9 3
12 3
5 2
12 12
26 7
19 16
3 21
10 14
19 9
7 2
19 7
9 9
9 5
12 19
5 5
14 12
7 17
14 12
23 24
5 17
12 21
12 24
12 2
14 5
19 2
9 16
12 14
10 14
7 0
19 5
16 7
9 9
5 2
2 7
5 14
5 23
10 10
10 10
7 7
10 5
9 2
9 16
7 3
10 3
7 7
5 9
3 12
3 2
9 2
10 10
0 3
9 5
10 14
16 2
19 9
14 14
10 5
12 2
14 10
10 7
10 17
5 7
14 7
12 10
7 17
3 9
14 10
12 9
3 17
0 5
5 2
12 12
3 7
7 9
3 9
16 7
14 24
19 5
12 7
12 16
12 5
10 5
0 10
3 14
7 21
12 7
14 3
5 5
0 10
2 12
7 10
5 16
9 17
7 9
12 0
12 9
5 10
7 7
16 3
7 2
10 3
5 10
7 9
5 0
10 2
3 0
5 0
9 3
3 9
7 9
17 2
10 7
5 12
3 17
3 5
7 2
7 5
3 2
10 10
10 2
5 2
9 9
2 0
3 3
7 3
5 5
5 14
3 3
2 7
9 10
14 5
16 26
5 0
5 14
0 3
5 16
5 12
5 5
3 9
7 7
10 16
7 5
9 3
12 3
9 10
5 9
2 9
9 10
16 9
12 17
10 16
2 12
0 17
2 7
5 9
9 7
2 3
9 5
9 10
3 0
3 7
0 12
3 5
2 2
3 9
0 10
3 0
3 5
2 16
3 9
7 5
3 19
3 2
3 3
3 14
3 14
10 16
2 3
2 7
5 12
5 12
3 12
7 3
5 7
10 9
0 19
3 9
12 23
3 10
19 7
10 12
2 12
9 19
3 10
2 17
3 7
5 10
3 9
3 14
16 5
0 14
12 10
10 2
5 12
5 9
3 7
0 3
10 2
3 5
2 0
3 7
3 0
0 9
12 2
10 0
12 5
2 0
12 9
12 5
3 7
12 12
17 0
5 3
12 2
19 2
10 5
19 9
10 3
26 3
16 7
19 16
17 7
7 5
16 10
16 17
14 14
3 7
12 10
7 7
9 21
10 14
3 19
14 10
5 2
5 12
7 9
9 5
2 0
3 3
5 9
2 9
2 9
3 9
14 9
0 14
2 12
3 3
16 12
5 2
2 9
10 2
3 2
7 5
2 3
7 3
2 2
12 7
7 7
5 5
10 5
7 3
17 3
10 3
17 7
7 7
23 5
9 14
21 3
23 0
3 14
14 9
5 3
23 3
7 7
16 5
14 19
17 10
16 7
17 0
14 2
19 12
17 7
17 17
12 3
10 5
16 12
19 10
7 10
5 3
7 3
16 10
9 10
3 12
7 3
14 3
7 10
19 2
5 10
12 5
5 7
10 2
0 3
10 2
3 3
3 5
10 5
7 0
9 12
3 12
2 3
12 5
3 9
7 16
9 2
10 3
14 5
12 7
3 2
10 12
21 3
9 7
19 9
17 10
33 5
16 0
19 3
12 9
16 17
7 3
9 9
9 2
5 3
9 3
19 24
12 5
12 7
9 2
2 2
5 10
12 3
23 5
0 5
7 3
3 7
0 9
9 12
3 3
12 5
10 3
5 7
17 7
10 9
17 5
9 3
16 5
9 9
3 3
24 17
3 2
7 2
12 3
12 9
14 3
12 14
24 3
9 3
7 12
5 9
9 3
24 5
10 9
7 7
16 9
0 2
24 2
9 3
21 10
10 17
7 3
10 3
5 9
7 0
2 5
10 21
9 9
12 5
12 7
19 9
10 7
12 7
9 3
5 10
7 7
7 7
19 10
14 14
10 7
3 9
10 12
16 9
5 7
9 2
7 9
14 3
14 19
19 10
19 10
12 3
10 5
10 10
9 2
9 10
7 10
9 7
2 3
10 3
12 2
10 5
9 2
12 3
19 7
3 7
2 3
17 9
7 5
7 10
9 17
12 0
5 3
5 7
9 14
10 3
12 5
7 3
9 3
9 9
2 9
10 3
17 12
16 3
9 2
2 7
14 5
5 7
7 5
12 2
3 24
10 10
7 12
3 9
2 14
16 3
7 14
10 10
3 9
5 16
2 14
3 16
3 19
3 12
3 9
10 7
10 21
3 2
5 2
5 7
3 2
3 2
2 14
2 7
2 17
2 9
0 3
9 5
0 3
2 7
0 7
2 23
3 16
3 26
7 17
2 10
2 17
2 3
2 19
2 9
7 7
5 17
7 5
3 21
5 14
5 7
0 7
10 9
0 0
9 7
7 12
7 16
5 12
5 3
5 3
2 19
0 9
3 3
2 16
3 33
2 16
7 5
0 9
10 14
2 19
2 9
2 21
5 17
0 19
2 12
7 26
5 14
2 16
5 17
3 10
12 16
10 16
3 7
3 3
7 9
7 7
7 21
3 19
3 10
7 14
0 5
2 14
2 3
10 2
2 3
3 3
3 5
9 7
0 5
0 9
0 14
2 9
2 5
3 7
2 9
3 5
5 2
2 5
0 2
0 17
3 9
3 14
5 3
2 3
2 5
3 14
3 9
7 3
9 10
0 12
3 7
2 10
9 3
3 19
2 23
3 21
5 17
5 5
5 17
3 9
3 3
2 5
5 9
5 5
2 2
0 12
2 5
3 21
3 12
5 3
2 3
3 7
5 5
2 9
0 12
7 21
2 9
2 9
10 9
5 10
3 12
3 16
9 7
2 12
0 10
7 16
0 3
3 19
7 12
7 9
3 23
0 19
3 12
5 16
2 12
2 10
0 9
3 5
3 2
2 2
7 9
5 2
5 2
2 16
3 3
3 5
5 9
3 9
0 12
2 5
2 9
2 5
3 9
7 5
7 3
7 12
3 7
3 3
5 5
5 12
5 7
5 26
9 5
16 9
12 2
10 9
5 12
12 0
7 2
5 9
10 14
5 14
10 7
3 12
3 7
2 16
7 2
0 5
0 7
0 2
7 16
3 3
3 16
14 3
3 19
10 10
7 10
5 10
9 16
3 5
12 5
7 0
3 7
3 3
14 9
2 7
2 5
9 5
5 5
3 2
3 5
5 16
5 17
7 7
9 14
12 7
14 0
3 0
10 2
7 3
3 7
3 5
10 2
3 3
9 9
3 5
9 12
3 9
12 5
2 9
3 3
2 5
7 5
5 5
5 10
9 3
5 5
12 3
2 5
5 9
3 5
3 3
2 7
3 9
0 10
3 9
9 2
19 3
3 9
2 7
0 7
3 10
2 5
7 12
3 3
5 5
2 10
2 12
0 3
3 0
5 0
2 9
5 10
3 5
0 5
12 9
5 7
7 7
2 7
7 12
0 14
10 9
7 10
5 12
5 12
12 9
5 2
3 9
2 2
3 2
5 14
9 14
2 10
0 5
7 5
5 2
2 2
10 10
2 2
0 7
10 5
0 2
7 12
5 3
2 9
2 2
14 0
3 5
7 2
0 10
5 0
5 2
12 3
9 2
9 10
5 2
10 3
12 10
9 2
3 2
5 3
7 10
2 3
7 5
3 7
5 5
2 12
5 0
3 3
3 7
5 7
0 0
3 7
2 3
5 7
2 7
2 3
2 5
3 2
7 5
0 9
7 3
7 5
5 9
0 14
3 3
0 3
7 17
2 7
2 10
3 5
2 10
3 3
0 5
2 3
3 10
0 12
5 3
2 5
5 12
5 10
2 14
7 2
5 9
7 3
7 7
0 5
5 3
2 17
9 2
0 12
2 2
0 5
7 3
2 9
2 14
12 7
2 5
0 5
2 17
2 5
7 12
2 7
5 2
3 3
3 10
9 9
7 7
7 9
5 0
2 10
12 3
7 7
0 9
5 3
5 12
3 2
3 3
7 5
9 3
5 0
16 0
9 3
7 3
5 2
3 3
5 7
12 3
3 2
5 3
5 0
16 0
3 3
17 7
5 2
5 5
16 5
10 5
0 10
7 3
10 3
9 0
9 5
9 5
9 5
0 7
14 3
2 5
3 3
5 3
5 21
9 5
0 2
5 2
2 9
0 5
3 5
2 9
2 19
0 3
3 2
7 10
3 2
2 0
2 7
0 2
3 5
2 5
3 0
3 0
2 0
3 5
5 0
2 0
2 12
5 2
10 3
7 9
2 2
7 7
3 5
10 3
3 5
5 5
2 2
3 5
0 9
3 10
7 3
12 2
2 9
2 0
3 5
12 10
0 7
5 3
19 2
14 0
17 3
3 2
7 3
5 9
2 7
9 7
7 3
2 2
3 10
9 2
3 7
9 2
2 0
2 3
3 0
14 2
5 2
10 5
0 3
3 5
7 9
12 9
10 7
16 2
9 5
3 0
5 5
2 2
5 2
5 5
5 5
3 10
0 12
2 10
5 9
7 3
5 3
3 5
7 3
5 3
0 2
3 5
2 3
5 3
9 3
9 3
10 2
9 10
7 3
9 0
10 7
2 3
2 19
7 5
0 3
10 5
5 19
2 5
5 10
3 10
3 7
5 5
3 10
9 16
7 7
7 3
3 12
3 16
0 9
19 9
9 3
16 5
5 3
7 3
3 5
7 10
0 2
5 5
10 10
7 12
9 9
5 9
24 2
12 7
3 2
3 2
2 2
9 3
10 5
14 14
3 7
9 3
9 5
3 9
9 7
16 17
5 5
9 7
7 0
14 3
3 5
19 5
5 12
10 7
5 9
14 10
5 5
2 10
5 7
0 21
3 3
5 17
5 3
14 2
14 12
10 7
10 14
3 2
9 7
10 2
5 5
12 10
3 3
9 17
14 16
7 2
5 2
3 5
2 7
3 3
7 5
9 2
5 3
5 3
2 10
12 9
3 2
7 21
3 7
0 2
12 3
2 3
7 9
7 2
21 3
7 5
0 5
7 5
10 5
2 7
3 0
12 14
10 5
2 3
7 5
14 9
5 2
5 9
3 7
3 0
3 3
7 0
5 7
5 9
9 10
3 0
9 2
5 0
2 0
5 10
14 5
9 0
2 2
9 0
7 5
7 7
3 26
7 5
14 7
2 10
9 9
7 10
3 19
14 17
3 2
3 9
10 2
7 7
12 5
14 3
2 7
5 12
2 12
10 7
7 9
5 10
3 5
3 2
5 14
5 10
3 5
0 16
0 12
10 9
5 3
0 7
2 16
2 0
0 9
2 9
5 9
0 3
5 3
2 10
2 7
7 3
5 14
5 16
3 7
12 3
3 5
3 0
14 5
9 12
10 9
9 2
10 3
3 9
7 2
10 5
7 3
9 3
7 5
9 12
3 10
7 5
5 7
5 10
0 5
3 7
14 5
3 7
9 14
0 19
12 7
5 3
0 5
5 12
9 3
9 10
7 3
5 12
16 7
3 14
3 12
9 5
7 5
0 9
5 9
9 9
5 9
0 10
2 19
5 7
9 7
0 12
0 9
5 5
5 3
2 0
2 2
3 10
3 0
2 5
2 3
12 0
0 2
12 5
0 9
7 10
3 10
7 14
16 5
2 9
2 12
2 5
3 14
5 14
5 17
2 10
5 9
3 14
5 5
7 10
16 0
5 3
7 5
2 9
10 7
3 0
12 5
2 2
2 2
7 3
5 0
7 2
7 0
2 2
2 9
0 2
2 2
3 5
3 5
7 2
2 2
2 2
0 2
5 9
7 9
5 3
7 0
0 2
10 2
7 2
7 2
3 0
7 7
3 0
3 7
12 9
9 0
7 0
0 7
7 3
9 9
3 3
2 2
0 9
7 3
0 5
0 5
9 3
2 9
3 5
5 3
0 10
5 2
0 10
3 3
7 3
0 5
0 3
2 3
5 10
2 10
3 14
3 5
7 16
0 16
3 9
0 14
2 7
2 5
3 3
9 9
9 2
9 10
5 5
9 10
9 3
5 14
10 10
9 12
7 0
3 14
3 9
2 5
9 9
0 10
3 0
12 0
2 0
9 5
3 9
3 2
2 5
3 10
0 2
7 14
3 7
3 10
0 2
12 7
9 2
3 3
17 2
14 3
14 3
3 3
7 2
12 3
5 10
7 7
10 14
3 12
12 10
3 3
5 3
10 2
5 2
9 9
9 9
9 5
14 2
7 3
5 12
0 3
9 0
7 5
2 0
9 9
3 9
5 7
3 7
5 9
2 3
2 5
0 17
5 9
2 7
7 7
10 14
2 2
10 2
17 0
2 5
3 2
12 3
3 0
9 10
7 5
2 3
3 7
5 9
2 7
0 14
10 3
5 3
0 9
0 7
2 9
7 5
10 5
0 0
2 9
7 5
9 0
2 7
9 2
10 3
9 0
7 2
3 2
5 7
2 2
10 9
0 3
2 5
2 9
9 2
0 3
0 3
0 3
0 10
3 9
3 2
0 3
10 9
3 5
3 5
3 9
2 7
3 5
0 10
9 9
3 5
2 12
5 12
3 2
2 0
3 5
7 3
2 5
2 2
2 14
0 2
9 9
5 2
3 2
2 0
5 7
0 9
2 7
5 5
5 3
7 5
3 7
0 10
9 16
5 2
2 7
7 3
7 5
0 9
5 0
2 7
12 0
3 10
5 5
0 2
5 0
3 2
2 3
10 2
0 3
5 7
12 3
7 5
10 2
2 0
10 3
3 2
7 5
3 5
2 0
14 5
10 2
9 2
5 9
3 2
3 2
16 0
9 2
9 0
10 2
10 2
7 5
7 10
7 2
7 3
3 2
5 5
5 3
9 2
7 5
9 2
0 7
7 3
5 12
7 3
9 2
0 7
2 14
5 10
3 0
3 0
2 0
10 2
5 0
3 0
2 3
5 2
3 3
5 3
3 3
10 5
0 2
2 7
0 2
0 7
5 10
5 12
2 5
3 14
7 2
5 2
5 9
12 2
2 7
0 3
0 0
10 9
3 5
2 0
3 3
3 7
10 7
16 3
7 3
14 7
2 2
10 9
5 3
2 2
3 5
0 3
3 5
5 17
10 2
0 14
7 10
5 5
2 10
3 0
14 17
2 7
12 7
2 14
3 3
2 12
3 3
2 7
17 2
7 5
2 10
2 2
9 3
2 3
2 5
5 3
10 3
3 9
7 0
7 7
17 5
7 9
3 5
5 0
10 0
0 3
2 2
5 0
3 0
9 2
2 3
2 10
14 5
7 0
14 3
7 7
9 5
16 10
7 12
10 0
16 3
12 2
5 0
14 3
9 3
9 2
3 9
0 10
5 12
0 10
2 7
16 14
2 5
10 3
3 3
12 10
3 16
3 3
0 5
3 7
16 7
2 2
10 0
3 2
3 2
5 9
9 5
3 3
10 3
3 2
10 3
3 16
7 0
2 14
3 10
9 3
10 3
7 3
12 3
2 0
0 5
5 7
0 0
7 0
9 2
10 3
5 0
3 2
2 3
16 0
16 3
14 10
12 14
19 3
7 9
14 3
10 3
5 9
3 16
7 2
5 5
12 3
9 7
5 0
2 9
3 5
5 12
10 2
16 3
5 0
2 3
12 5
2 3
7 7
14 2
5 9
3 2
3 2
2 7
3 2
5 2
0 5
10 0
10 5
5 3
0 0
5 5
5 0
3 2
9 5
0 10
7 14
14 7
10 14
17 10
0 3
14 19
16 7
14 9
10 0
5 10
2 2
3 2
2 3
2 10
17 9
3 10
14 12
5 7
3 10
3 2
3 5
7 5
3 10
2 5
12 7
0 9
0 5
3 7
3 9
0 5
2 9
3 3
3 9
5 14
2 3
0 7
5 7
3 3
9 9
0 9
2 2
3 0
0 5
9 5
2 5
3 2
0 3
3 2
7 5
2 7
0 3
0 3
7 0
0 3
3 10
2 9
5 10
2 10
2 9
2 3
2 7
12 5
2 3
9 30
7 9
5 9
17 5
10 5
14 0
5 0
10 0
5 0
12 2
7 0
12 9
3 0
9 0
7 0
16 3
7 0
14 0
10 2
9 5
7 2
12 12
12 7
2 3
3 3
12 2
5 5
12 2
7 7
7 7
2 3
9 14
7 2
9 3
9 2
9 5
9 17
2 3
10 10
0 2
26 3
10 3
23 5
9 9
3 2
0 12
9 7
7 3
0 10
0 7
2 7
5 9
9 0
7 5
5 5
2 0
0 0
7 3
2 3
0 7
2 2
12 5
2 0
2 3
10 2
3 3
9 2
10 2
10 9
0 3
7 5
9 3
2 3
5 2
7 10
5 0
7 2
10 3
21 12
17 9
5 12
12 21
3 3
9 5
5 7
9 3
2 14
3 10
10 7
12 9
5 14
5 7
7 10
10 14
5 7
5 5
10 14
7 2
2 2
3 7
14 9
3 0
7 10
10 7
2 14
7 3
7 9
3 5
2 7
7 5
14 3
0 9
3 12
3 9
0 5
5 3
3 2
7 5
3 3
2 19
2 7
9 3
2 5
7 3
7 3
5 3
12 2
16 3
7 9
10 19
10 9
10 7
10 14
9 7
10 12
3 9
17 9
7 3
10 3
9 5
10 7
12 9
14 12
9 9
16 12
17 14
0 17
10 2
14 16
9 7
5 9
5 7
3 19
12 24
9 14
10 10
7 14
0 9
2 7
5 14
16 9
2 10
7 12
9 3
3 12
9 5
9 5
2 5
0 3
5 3
10 7
9 2
5 9
7 7
5 5
9 3
2 3
17 21
3 2
9 5
7 10
7 2
2 7
3 5
5 5
3 10
2 5
3 5
9 5
5 0
9 7
9 3
9 3
5 3
9 14
3 7
12 12
7 5
7 10
3 10
10 9
7 9
5 3
3 5
7 5
7 9
5 17
2 9
3 2
2 3
3 10
9 3
2 3
2 2
7 3
3 3
7 9
7 9
10 2
7 9
0 5
7 5
5 3
5 19
2 16
3 10
5 3
3 17
2 3
9 5
7 7
3 10
5 5
0 10
9 7
0 5
12 9
0 12
0 3
2 7
10 0
16 16
2 16
5 7
0 7
10 7
2 2
2 19
0 12
2 14
5 3
0 0
12 3
2 2
3 0
9 5
3 2
2 3
0 3
2 2
5 5
2 10
2 0
2 9
5 5
5 5
5 3
9 9
9 12
2 17
0 2
7 12
5 16
5 12
14 5
2 10
10 2
0 12
19 3
10 5
7 2
3 23
5 14
10 9
5 10
0 7
9 9
9 0
5 12
3 9
3 12
5 7
5 5
3 2
2 5
9 3
0 10
2 0
0 9
5 5
0 5
7 2
5 5
2 0
10 7
5 7
7 0
12 14
7 2
12 12
3 7
7 10
9 17
9 12
5 9
3 0
5 5
10 9
3 9
5 5
5 7
3 3
7 2
21 5
10 2
7 5
0 9
10 10
5 5
7 0
2 7
9 5
2 5
7 5
12 3
7 0
7 7
5 7
2 3
5 2
2 9
9 0
3 10
2 0
5 5
10 5
12 28
9 28
9 31
12 9
7 14
0 7
7 14
2 0
5 7
2 5
3 3
0 3
2 5
5 9
2 9
9 7
3 0
7 23
7 3
3 3
3 3
14 0
5 3
5 3
3 7
5 9
7 9
3 0
12 3
9 10
3 7
2 9
9 9
2 5
9 7
5 5
7 7
3 2
5 3
9 3
7 2
24 5
10 2
10 2
7 0
5 2
2 5
0 2
3 5
10 0
10 3
3 9
2 3
21 3
19 0
7 3
12 5
2 10
0 2
3 0
10 3
5 7
3 2
3 7
2 5
5 2
3 3
7 5
3 5
2 3
9 2
2 0
12 14
0 0
7 2
7 10
2 2
9 3
7 5
7 12
5 3
2 2
2 3
7 14
2 0
3 2
10 3
3 0
0 2
2 5
0 2
7 5
5 9
9 9
5 7
7 10
7 9
3 3
7 9
5 2
5 3
3 0
10 2
5 10
5 16
5 3
3 10
2 9
2 0
7 21
3 2
0 5
5 10
7 7
3 9
2 10
3 2
7 2
12 16
2 9
2 3
2 5
9 0
9 7
0 12
7 10
7 7
0 2
7 3
2 14
12 12
0 0
3 10
7 9
2 3
9 10
9 9
3 3
10 5
7 10
3 2
3 9
7 5
7 7
3 7
5 10
7 5
12 3
5 9
16 3
16 2
7 3
10 9
19 3
10 10
3 7
9 10
9 3
12 2
24 9
12 3
10 9
0 7
0 2
2 16
5 12
16 3
12 2
0 12
5 5
2 7
0 10
2 2
0 14
3 7
5 7
7 7
14 9
2 9
14 10
2 12
9 5
9 3
7 2
10 7
16 5
9 5
5 5
7 9
3 2
3 5
2 5
9 5
17 5
7 9
7 2
23 16
7 14
10 9
12 7
5 9
17 14
12 7
2 12
0 9
10 5
5 2
10 9
7 19
9 5
7 5
19 2
7 5
5 16
2 7
5 5
16 2
3 0
5 17
10 5
9 2
2 3
7 2
14 3
0 7
0 2
5 3
7 12
9 3
10 0
5 3
10 7
12 3
14 2
10 7
12 5
9 3
12 7
5 2
9 3
7 3
10 2
7 2
7 7
3 7
12 5
7 0
7 2
2 3
16 0
14 5
10 10
3 3
7 0
10 9
10 7
7 7
5 0
5 2
0 7
5 0
5 7
0 2
2 19
3 7
2 5
9 2
3 3
3 5
7 12
3 10
9 5
5 2
5 5
5 5
0 10
3 2
0 3
3 0
3 2
2 2
5 3
19 3
5 0
9 5
2 5
3 7
7 7
2 3
10 3
2 3
2 14
5 12
2 7
5 10
3 7
3 3
7 9
7 17
3 5
5 14
0 12
7 7
3 9
3 5
0 10
14 5
3 5
2 3
5 7
5 10
5 10
10 5
0 3
12 9
3 16
2 3
0 16
5 10
0 5
9 9
9 3
0 2
2 7
14 2
5 5
5 2
5 7
2 2
0 9
7 14
3 7
10 9
12 3
14 3
10 5
9 2
3 7
3 5
9 7
19 3
3 12
5 10
9 3
10 3
10 5
0 7
0 7
3 3
3 0
5 3
3 12
3 10
7 7
12 5
5 3
7 9
5 7
5 5
5 5
7 7
3 0
5 3
5 2
3 2
5 5
7 9
17 5
5 5
3 9
7 5
14 0
10 7
9 5
3 5
3 5
0 2
3 7
3 12
2 3
5 7
10 3
5 9
5 12
3 5
10 14
7 7
2 9
2 3
2 3
5 0
7 0
7 7
10 3
3 5
5 7
0 0
2 2
0 7
2 3
5 9
3 0
2 3
3 2
3 9
2 16
2 9
7 5
5 2
9 7
5 3
2 5
0 5
2 14
3 3
3 17
3 9
9 7
0 12
3 3
7 17
3 5
3 5
5 38
5 14
10 17
10 19
5 23
7 12
0 10
5 19
2 28
2 16
7 5
0 9
3 3
7 3
5 10
5 10
0 10
10 3
5 21
3 5
10 14
0 9
5 7
3 2
2 14
0 3
3 9
2 5
10 10
7 0
3 2
3 9
2 9
10 3
10 2
3 3
0 5
5 0
14 5
5 0
10 2
5 0
16 7
14 0
5 3
14 5
12 5
16 9
17 9
89 7
21 5
9 12
12 16
5 9
16 2
5 7
10 3
3 0
10 5
16 12
14 3
14 5
7 9
3 7
5 10
2 5
16 3
0 0
5 2
9 3
14 2
3 2
5 3
9 3
9 0
3 9
5 3
9 2
3 3
7 3
2 3
0 5
0 3
5 3
7 2
17 0
5 7
2 2
2 3
2 5
7 5
2 5
5 0
0 0
3 2
10 2
5 7
5 7
5 2
5 5
0 2
3 2
3 7
3 2
7 3
7 2
7 2
3 2
0 9
5 3
9 3
0 3
10 3
3 0
2 2
2 5
2 5
5 0
5 7
3 2
0 0
0 0
0 0
2 2
3 10
0 9
0 7
5 12
5 12
9 7
7 3
10 0
10 5
3 5
9 3
2 2
3 9
7 5
5 2
3 12
2 2
3 10
2 5
0 5
0 2
3 5
5 14
9 10
0 12
0 2
5 2
2 3
10 0
2 3
0 14
0 9
5 0
7 3
0 14
3 10
0 3
3 2
3 12
0 2
2 7
3 10
3 9
5 9
5 7
2 9
3 7
2 9
7 10
3 14
5 3
2 5
3 3
2 17
2 7
0 3
5 7
3 7
2 3
2 17
7 9
5 9
2 5
3 10
0 3
3 3
3 3
7 2
0 9
3 9
14 7
5 3
2 2
7 7
2 2
3 2
9 2
5 3
5 7
0 19
3 3
10 10
10 21
9 3
5 7
7 2
2 3
2 3
3 3
3 3
9 3
5 0
2 7
7 2
2 5
5 5
3 12
3 14
0 17
3 14
7 3
7 5
5 5
0 7
2 3
2 5
3 12
0 10
3 5
0 3
2 7
5 3
0 7
0 3
0 3
2 5
0 12
0 10
7 3
0 9
0 9
5 5
0 10
2 10
2 7
0 5
2 3
5 3
9 2
3 3
7 5
3 2
5 7
0 3
7 2
2 9
2 5
2 3
12 5
0 21
0 10
7 9
7 2
2 5
3 3
3 5
3 2
5 2
0 9
0 10
3 2
5 2
2 2
0 9
5 12
5 12
0 9
0 7
5 0
7 9
2 2
2 3
7 5
5 0
0 9
0 10
2 7
7 3
5 3
3 2
2 7
3 3
3 12
0 2
2 0
2 7
2 5
0 3
3 5
9 5
5 9
7 7
3 5
7 3
2 2
0 0
5 5
2 5
2 3
3 5
3 14
7 9
2 10
5 7
2 2
7 5
2 10
14 2
9 3
5 17
2 14
2 3
0 9
9 7
3 5
3 12
3 12
2 14
2 12
5 3
5 5
0 5
17 9
14 2
0 14
9 3
5 14
5 5
5 3
7 5
7 3
2 9
7 5
3 3
5 5
3 10
2 9
3 10
7 7
2 5
7 7
7 0
10 10
10 7
3 0
7 0
10 0
10 0
2 7
9 3
19 3
5 0
12 2
10 0
17 2
2 5
7 2
9 2
2 5
7 2
2 0
9 3
3 5
5 10
5 0
3 0
3 5
17 0
5 2
5 3
2 0
7 2
5 2
10 0
5 5
9 7
16 2
16 5
3 0
3 3
7 0
0 10
0 2
5 7
2 2
2 3
0 0
3 0
0 0
3 5
0 5
7 3
5 2
0 5
3 5
12 7
10 0
3 3
5 0
7 2
9 2
12 5
2 2
9 2
5 2
2 3
3 0
0 0
2 2
9 3
7 2
2 5
3 3
3 0
3 3
2 3
7 3
3 17
0 0
3 3
3 0
2 5
12 9
0 7
7 5
2 2
7 5
0 5
7 0
16 0
3 0
10 5
7 2
10 9
10 3
12 2
7 3
5 0
12 2
7 14
10 5
3 9
5 5
16 2
9 0
5 9
2 5
2 0
9 7
10 9
5 9
10 2
7 3
16 5
2 0
3 5
16 2
5 2
10 2
5 2
2 2
2 2
10 3
10 0
9 3
9 2
12 5
0 0
0 0
7 2
3 0
2 10
3 0
12 2
9 10
5 0
2 3
3 2
10 2
5 7
10 2
9 0
2 0
10 2
5 2
2 3
3 0
5 2
12 3
3 5
5 7
3 3
7 7
2 3
7 3
5 3
7 2
2 9
2 0
7 3
7 5
0 10
3 2
7 5
3 3
2 0
3 7
7 2
3 2
3 3
2 5
2 7
5 9
7 0
5 3
0 2
0 2
3 3
2 0
2 0
2 9
0 2
3 0
2 3
0 2
0 3
2 2
2 0
5 0
7 5
3 5
5 3
12 3
7 2
5 2
2 5
3 0
9 0
14 2
5 0
3 2
2 7
0 9
2 3
0 0
2 7
2 14
7 3
9 7
2 7
5 0
9 3
7 14
10 5
2 7
3 7
9 7
0 7
5 5
3 16
9 9
0 12
9 3
7 5
2 3
9 7
3 5
3 7
2 0
0 2
7 2
7 5
3 5
7 3
5 9
2 3
7 0
0 14
2 7
2 5
3 2
2 3
9 9
5 3
7 2
3 10
5 3
3 7
7 5
9 3
3 2
3 3
19 0
12 2
5 7
10 9
7 9
16 5
17 3
3 5
30 3
17 2
14 0
7 0
12 7
3 9
9 12
9 0
14 2
3 0
7 5
10 17
9 9
14 7
5 3
10 3
7 5
12 5
5 2
5 2
12 9
0 3
9 3
3 9
5 2
12 5
9 0
17 5
5 5
9 5
7 2
3 3
16 0
9 3
9 5
3 5
7 0
5 3
2 3
3 10
2 17
5 10
2 7
9 5
3 3
14 9
5 2
10 5
12 2
9 3
10 3
5 2
10 2
3 0
5 0
5 10
10 3
3 2
7 5
9 5
3 7
9 3
2 5
12 9
5 3
7 3
2 9
9 3
5 14
3 14
5 3
12 2
3 5
3 2
9 9
7 3
14 5
7 5
9 5
14 2
14 5
14 7
14 3
12 0
5 7
9 2
0 10
7 19
3 14
3 0
3 5
3 10
7 2
2 5
2 0
3 9
7 9
2 0
2 7
10 0
14 5
0 3
7 2
5 9
5 2
3 7
7 10
7 3
10 9
9 5
0 3
3 2
9 9
10 5
5 9
7 17
10 7
3 9
5 3
3 5
9 7
3 0
9 3
2 3
10 3
3 7
9 7
5 3
7 10
7 10
7 7
7 10
7 5
2 9
7 3
5 3
10 3
10 12
2 5
3 10
9 2
5 0
9 7
9 2
2 5
2 0
7 5
2 5
5 2
2 0
2 2
0 2
3 5
5 3
2 5
12 5
5 5
14 0
3 7
21 14
2 9
3 3
3 9
3 3
10 7
5 12
9 14
7 5
10 10
5 16
5 21
5 12
3 2
5 5
2 5
2 5
2 9
0 7
12 16
2 10
3 17
5 0
2 3
5 9
7 9
2 9
0 7
0 7
5 12
5 3
5 16
3 12
3 9
3 10
3 10
2 10
0 12
3 7
5 5
3 3
0 7
3 7
2 7
5 9
12 7
9 9
5 3
5 0
7 7
23 0
2 5
12 5
9 3
14 0
3 0
7 2
3 3
12 3
10 3
0 5
3 3
9 10
0 2
7 10
9 2
5 5
9 9
3 9
0 2
9 3
2 3
9 3
5 7
3 9
5 12
2 3
9 7
3 9
7 5
5 3
3 9
10 16
10 7
14 5
7 2
5 2
3 5
9 3
5 3
0 10
2 10
0 14
5 9
3 12
2 10
0 10
2 17
9 2
2 0
0 5
2 3
5 2
14 9
0 3
0 10
3 9
3 3
3 7
2 3
2 10
3 12
2 3
5 3
2 2
0 5
9 3
3 12
5 0
2 7
5 7
2 3
2 7
7 3
5 7
3 7
2 0
2 7
0 5
3 5
7 3
5 2
7 9
7 3
2 2
3 5
2 5
0 12
3 3
5 0
10 3
5 7
7 7
10 7
7 5
7 2
2 10
7 0
5 5
2 3
12 7
7 3
3 3
9 5
5 0
2 7
9 5
10 17
17 14
0 0
7 7
5 17
0 0
3 7
0 5
2 12
2 7
0 9
3 5
2 3
7 10
0 10
5 5
5 2
3 2
3 2
7 2
7 0
7 5
5 3
3 7
12 2
2 12
3 2
9 2
9 12
10 3
0 5
3 9
16 9
0 2
3 7
0 0
2 2
0 3
3 0
5 0
3 0
3 3
7 5
7 3
2 0
2 0
0 5
2 5
3 3
7 2
3 7
7 3
3 2
0 7
3 3
3 5
0 3
2 2
0 0
7 2
5 3
3 0
2 5
0 0
5 2
0 2
9 3
7 5
7 2
0 14
7 5
0 5
7 3
9 3
2 0
2 7
0 0
9 0
2 2
5 2
9 2
5 0
3 3
3 3
7 3
3 2
3 0
0 0
0 0
5 2
5 2
5 2
3 3
7 3
5 7
0 2
2 0
19 3
7 3
5 3
9 0
0 2
0 0
5 7
2 9
5 2
3 0
2 0
9 2
7 5
3 5
3 0
7 2
2 2
3 0
0 2
5 2
2 2
0 2
3 3
5 0
2 3
0 2
3 0
5 2
5 3
0 0
9 3
5 2
7 0
2 0
16 9
3 0
7 2
16 0
7 2
3 2
2 5
3 3
9 5
5 3
17 2
10 5
5 2
3 2
3 2
7 2
2 2
0 10
7 7
10 3
5 5
9 2
3 0
7 2
12 5
2 0
2 5
3 3
10 3
3 3
3 2
3 2
7 2
0 16
5 10
10 7
10 3
3 3
2 10
5 2
5 9
3 5
2 9
7 9
7 0
7 3
3 2
10 12
3 2
7 14
0 17
10 2
2 2
10 5
7 0
0 3
5 2
5 2
19 2
9 5
12 2
5 2
10 2
10 2
3 3
7 3
7 7
3 3
7 16
3 0
9 9
5 12
12 9
12 9
5 2
10 5
9 2
5 2
3 2
10 0
10 2
16 2
12 7
5 3
3 7
3 3
5 5
23 3
3 7
9 2
14 0
3 2
5 3
7 5
5 7
5 5
7 5
7 5
10 3
2 2
10 7
2 7
0 10
9 0
16 0
9 2
3 2
10 7
7 2
12 9
5 3
7 2
9 2
12 2
7 2
7 12
2 2
2 3
0 5
9 5
10 9
2 2
7 5
3 0
3 2
5 0
10 0
9 9
14 5
3 12
3 12
9 3
3 3
3 24
16 9
9 7
12 7
21 5
14 10
7 5
7 3
10 3
17 5
19 3
2 7
3 9
7 10
3 3
10 0
12 5
5 5
5 0
10 3
0 7
0 7
2 5
3 5
3 3
5 12
0 10
7 0
2 5
0 5
3 9
3 2
2 3
0 5
0 2
5 2
2 3
3 9
5 7
3 5
2 10
5 12
5 3
5 2
7 0
2 5
0 5
3 7
12 3
2 3
2 3
3 9
9 10
14 9
7 2
2 2
2 2
7 5
5 3
12 7
14 5
3 9
3 0
2 3
10 2
3 7
14 5
7 7
2 10
7 5
9 10
10 3
5 10
7 5
3 7
7 10
7 9
12 5
0 9
3 10
0 7
9 12
0 7
7 2
7 5
2 7
2 9
5 9
19 9
9 17
7 17
5 9
10 10
2 3
3 5
7 10
3 14
3 5
3 7
7 5
10 0
2 5
9 5
9 3
2 5
0 12
12 0
10 3
9 16
7 3
9 3
7 2
5 5
2 7
9 0
17 9
9 5
5 2
5 5
5 9
12 10
10 2
9 9
9 9
5 7
7 2
2 12
21 10
12 5
12 3
0 5
10 0
14 0
12 2
5 9
9 7
10 3
5 12
5 10
9 3
3 5
3 2
3 5
2 9
2 12
0 12
0 10
7 7
3 7
2 5
3 14
3 5
0 0
2 9
3 3
0 7
5 19
2 12
5 5
9 5
0 2
9 7
9 12
3 10
7 5
9 12
10 5
7 7
9 14
9 2
5 7
2 2
3 9
0 12
2 0
5 9
14 10
12 5
14 5
9 9
2 7
0 10
0 5
5 3
7 5
5 0
3 7
2 0
7 7
5 3
3 3
10 2
3 5
3 14
3 9
3 7
2 10
3 5
5 7
2 2
3 7
5 14
3 9
2 2
14 7
3 7
12 9
12 3
9 7
12 2
7 0
7 9
5 9
3 2
9 9
5 2
7 5
7 3
9 3
7 2
7 2
0 5
2 14
0 12
9 3
2 17
3 0
5 3
2 10
7 7
7 10
9 12
0 5
5 5
3 9
3 5
3 10
5 10
3 7
3 10
5 10
9 14
3 9
7 10
2 5
5 12
2 7
3 2
2 12
0 9
2 0
2 3
2 0
5 7
2 12
9 5
3 3
7 19
7 9
5 26
0 14
0 3
3 10
9 3
3 5
10 3
2 16
3 3
7 9
5 2
9 7
5 9
2 9
7 14
2 2
0 12
7 7
7 3
3 5
7 5
7 9
3 0
5 2
3 7
3 7
7 9
9 0
5 7
3 5
2 5
2 3
7 0
0 10
5 9
0 7
16 2
16 7
7 0
14 2
9 9
7 3
2 21
14 12
5 12
7 5
12 9
10 9
14 7
9 5
9 7
12 9
2 14
3 5
7 2
16 9
5 7
2 7
3 5
2 2
0 0
12 2
2 5
10 2
3 2
12 3
9 3
5 21
2 9
7 3
2 3
3 5
0 9
3 3
0 2
10 10
2 2
2 2
2 2
2 7
10 14
12 9
9 3
9 3
7 3
5 2
0 5
14 2
12 0
5 2
3 3
2 0
5 5
5 2
3 0
2 2
0 5
3 9
3 7
5 5
7 0
0 9
3 7
3 7
2 0
2 5
7 3
2 2
2 2
3 0
3 10
0 7
2 7
5 3
5 7
2 3
5 2
0 2
0 0
3 0
14 2
3 3
9 3
0 3
0 3
2 7
2 3
3 9
3 7
3 2
7 3
0 2
0 2
7 2
5 3
3 14
0 3
2 7
3 0
9 3
5 14
0 14
5 16
7 3
2 14
3 0
2 2
2 10
7 12
2 7
7 0
9 5
3 3
7 7
2 14
3 5
3 21
0 7
0 2
2 2
2 0
0 2
9 3
0 7
5 14
0 7
2 2
3 7
7 3
5 2
9 0
0 2
0 7
2 7
2 3
3 10
9 9
5 2
5 7
3 7
7 7
7 12
3 3
7 7
5 3
9 3
0 5
5 14
2 9
7 2
5 9
2 5
5 7
3 2
7 9
17 2
0 2
3 2
5 7
3 3
2 7
3 2
3 9
3 0
3 7
9 2
9 3
9 12
2 3
3 3
7 0
7 2
3 7
3 2
7 3
7 12
2 5
3 2
14 7
3 5
7 2
14 14
9 5
9 7
10 2
2 3
2 7
5 3
0 3
2 10
2 0
3 2
5 3
2 2
2 0
7 2
3 3
7 10
10 2
3 3
7 5
9 5
2 2
3 3
0 2
7 2
3 7
7 5
0 0
2 5
2 10
7 0
2 2
5 16
2 9
3 0
3 5
2 7
2 2
7 10
7 3
3 2
9 2
5 3
9 10
3 3
0 7
3 2
2 2
9 3
3 3
2 5
0 2
5 5
5 3
3 0
7 0
10 5
0 5
7 0
7 0
2 0
2 0
2 5
2 3
0 2
0 3
5 5
5 3
5 2
2 0
5 2
7 2
0 5
2 3
2 2
3 9
5 0
3 5
9 3
3 9
9 7
5 7
2 3
2 3
3 5
3 5
2 7
3 7
0 0
2 9
7 2
7 2
3 16
0 2
0 14
2 2
0 9
3 3
5 2
5 5
3 12
2 7
7 3
3 2
7 2
3 2
5 0
2 3
10 3
16 2
5 2
3 3
2 0
3 2
0 5
14 10
7 2
0 7
2 10
12 9
3 2
14 5
7 3
3 2
7 3
7 0
7 3
3 0
12 16
5 3
3 3
3 2
2 0
5 7
7 9
16 3
9 0
5 2
2 5
3 3
2 7
2 14
3 2
2 9
9 2
5 3
0 3
2 5
9 9
3 3
2 2
3 2
2 3
0 5
5 5
2 5
0 5
0 7
12 0
2 5
7 5
3 3
5 5
3 7
0 3
3 5
7 10
0 9
9 10
3 5
2 3
9 2
7 2
10 9
3 12
3 5
9 0
0 7
0 3
0 0
0 5
12 3
0 7
2 5
0 0
3 2
3 2
5 2
3 7
5 9
9 5
2 3
5 5
2 7
2 16
0 9
3 14
0 12
7 5
7 3
7 2
2 7
0 3
3 3
3 7
14 7
9 7
10 7
2 0
9 0
0 14
2 2
2 12
3 2
9 9
5 12
7 3
2 12
9 0
2 7
5 10
5 5
0 7
3 10
2 9
0 5
3 9
0 9
2 9
5 5
5 5
3 3
3 3
0 3
3 7
2 3
2 3
5 9
3 3
3 2
3 12
3 3
5 3
5 10
10 2
0 3
0 2
2 16
2 3
3 3
7 2
16 7
2 2
5 9
0 7
2 2
16 2
9 7
0 2
3 7
2 3
3 3
5 5
9 3
7 7
12 3
9 3
3 0
5 0
9 3
0 3
3 0
3 0
3 0
10 3
2 10
2 2
5 10
0 2
2 0
2 0
0 2
0 0
5 0
3 2
0 7
2 3
0 5
5 2
3 7
0 7
9 10
0 3
3 7
7 2
3 26
7 3
7 9
5 0
10 2
3 0
2 2
14 3
9 7
0 3
0 5
3 2
3 5
0 2
3 3
0 2
5 2
5 5
3 7
5 7
3 5
2 2
7 3
7 16
2 3
7 2
0 2
2 3
2 2
5 2
0 2
0 5
3 3
0 3
7 3
3 2
3 10
2 2
5 7
7 7
0 0
16 0
7 5
7 14
3 14
5 5
2 10
7 2
3 3
0 3
2 3
0 2
3 3
2 3
2 2
2 2
5 3
0 9
0 0
9 5
0 7
5 3
5 12
0 0
0 9
3 12
0 0
2 3
2 0
2 5
0 2
0 7
12 2
3 3
5 0
7 0
9 0
7 9
5 5
2 5
3 12
2 0
3 3
0 0
2 3
7 0
7 3
5 3
3 2
5 14
3 3
3 2
2 2
3 0
5 7
3 2
2 3
5 0
0 0
9 0
5 3
0 0
2 2
2 7
5 3
7 5
2 0
0 5
2 2
5 9
2 7
5 3
2 2
2 0
0 2
2 3
0 5
0 3
3 2
5 0
2 7
2 5
5 3
7 3
2 7
2 5
0 10
12 9
2 3
9 9
9 2
3 9
0 5
0 2
0 3
0 5
3 0
5 7
5 2
5 5
5 2
2 0
3 0
5 5
0 2
2 3
2 9
0 0
7 3
2 0
9 3
5 0
3 2
2 2
2 0
0 2
3 7
14 0
3 3
5 3
16 2
3 5
5 7
12 14
7 12
5 2
9 3
3 0
7 0
5 9
3 0
0 2
7 2
9 2
5 2
9 5
7 9
7 0
3 7
2 0
9 3
0 3
2 3
0 10
7 3
5 3
2 5
3 0
5 2
5 5
0 2
2 3
3 2
2 10
19 0
2 5
3 2
2 2
3 3
2 2
2 10
12 3
2 0
5 3
5 2
2 3
9 2
2 3
3 0
2 5
10 2
5 5
2 10
0 7
5 7
2 14
5 2
3 2
3 3
7 3
7 3
3 5
3 3
10 3
7 7
2 3
3 3
7 2
10 0
2 2
0 0
2 9
3 5
2 2
7 2
2 3
5 5
2 3
10 3
5 0
10 5
0 10
5 3
9 10
3 2
3 2
10 0
3 0
5 2
3 5
9 5
3 5
5 5
7 5
3 2
5 7
2 0
10 7
2 3
3 10
7 9
9 3
3 3
2 2
2 2
2 0
5 3
9 2
0 2
0 3
0 3
5 2
12 2
5 3
2 3
0 5
0 3
0 7
3 9
3 5
9 7
9 2
2 0
3 3
5 2
0 2
3 3
5 5
10 5
9 3
3 0
12 2
0 12
5 2
10 3
0 10
2 7
3 5
2 10
5 3
5 3
10 2
2 2
3 2
9 3
0 0
7 3
2 9
0 2
12 0
12 3
9 5
7 0
3 2
5 7
0 2
3 9
2 2
10 2
5 7
7 9
3 0
5 2
5 7
9 3
3 7
0 2
7 9
0 7
3 3
2 3
16 2
0 0
3 7
5 2
0 10
5 9
2 7
16 5
2 0
2 5
0 0
0 2
2 0
3 2
2 7
5 0
3 7
2 5
2 7
0 3
2 3
2 2
2 0
3 2
5 5
9 3
2 5
5 7
3 2
0 5
2 5
7 3
2 3
0 3
3 2
2 3
2 3
3 3
5 2
2 2
12 2
5 7
2 0
0 10
0 0
9 2
2 0
10 2
9 3
10 2
10 5
0 0
5 2
9 0
5 0
12 5
7 5
12 5
3 5
3 7
2 2
7 9
3 2
2 5
10 3
2 3
2 5
2 12
0 9
0 2
3 2
7 3
5 2
10 14
12 3
2 7
2 14
0 5
0 3
7 0
9 16
2 2
7 5
3 5
7 0
2 7
2 5
0 5
3 2
7 2
5 3
3 3
2 3
2 3
0 3
0 10
2 0
5 0
2 5
2 9
7 3
3 5
2 3
3 7
5 5
3 3
3 2
16 2
3 0
7 2
7 0
5 5
9 2
0 3
0 2
5 3
10 3
2 3
9 3
2 7
2 5
0 0
2 3
9 2
5 0
10 5
10 5
3 2
7 0
3 2
0 2
0 10
5 3
10 3
2 2
7 2
3 2
5 3
3 2
3 10
16 2
9 3
0 2
0 3
7 3
2 3
9 2
5 2
0 3
2 2
2 3
7 2
0 2
7 0
0 2
7 3
7 0
3 7
7 10
9 3
0 0
2 0
2 5
7 3
0 5
3 12
0 3
5 10
3 7
5 3
7 0
7 5
5 2
0 3
10 3
7 9
5 5
3 2
3 2
5 0
9 7
5 2
12 5
2 3
2 0
17 2
7 5
5 5
2 9
0 2
0 3
3 9
0 5
2 5
3 2
2 5
3 0
0 9
2 2
7 2
3 3
9 2
2 5
3 0
5 3
14 0
2 7
7 2
2 9
0 3
2 3
2 2
7 2
3 3
19 3
5 2
7 5
0 0
7 3
2 2
0 12
9 2
2 2
12 5
2 3
5 2
2 5
5 7
5 0
12 2
9 3
9 5
9 10
12 5
9 3
5 3
2 0
5 3
0 2
2 10
2 7
3 5
2 10
3 9
3 7
3 0
2 2
3 3
2 0
7 0
0 2
2 0
10 2
2 0
3 10
3 12
9 3
3 3
2 2
3 0
5 3
3 3
3 0
2 2
0 0
5 3
2 0
2 3
3 3
0 2
0 7
3 5
0 3
9 0
5 12
3 5
2 9
5 3
7 3
7 5
7 5
3 3
2 0
7 2
10 3
5 0
7 3
0 3
0 3
2 0
2 5
12 0
3 0
2 3
0 7
10 0
3 5
2 0
7 5
5 0
2 9
2 0
0 5
3 5
0 3
9 5
7 2
2 3
5 7
9 2
3 0
3 5
10 0
5 5
5 3
3 3
7 12
10 2
2 5
2 2
3 14
5 2
2 5
0 3
0 2
0 5
3 7
5 2
0 2
0 12
9 0
2 2
2 5
0 5
0 3
0 2
7 12
7 2
7 0
9 3
2 0
12 3
7 7
2 3
5 9
7 2
2 2
9 3
3 3
3 5
2 3
2 5
2 2
0 5
0 5
0 2
7 5
12 2
3 2
10 5
5 3
2 5
5 9
7 3
2 7
9 0
3 3
7 2
14 5
9 3
2 2
7 3
5 5
2 0
10 5
0 0
7 2
5 0
5 0
2 0
5 0
0 0
7 2
2 0
9 0
5 0
3 0
9 0
7 0
3 0
5 0
9 0
9 0
3 0
3 2
7 0
2 0
3 0
7 0
5 0
2 0
9 2
7 2
9 0
9 0
2 0
5 0
9 0
0 0
3 5
2 5
0 3
2 3
0 3
2 2
2 10
7 3
0 2
2 10
3 5
7 7
16 0
3 3
3 3
3 5
0 3
7 9
5 2
7 7
5 2
2 0
0 0
2 2
10 7
2 9
3 7
0 12
0 3
2 3
3 9
3 2
2 12
5 2
3 5
7 2
2 5
9 7
3 3
3 3
10 3
5 7
3 3
3 5
2 0
2 0
5 2
5 7
3 7
0 3
7 9
5 5
3 0
2 10
5 5
0 12
2 3
2 0
12 3
0 12
0 10
0 5
2 3
2 2
3 5
7 2
9 7
3 5
12 3
10 2
10 0
3 3
5 3
17 12
9 2
10 5
9 5
3 3
0 2
0 3
2 17
3 7
5 16
3 3
2 9
2 7
5 2
5 3
0 14
3 9
0 2
3 9
3 5
9 7
0 17
3 2
12 10
2 7
9 14
2 2
2 2
10 9
5 3
3 9
3 5
7 3
3 0
2 5
9 0
0 0
0 2
2 3
2 7
5 3
2 2
2 3
3 5
2 3
3 2
10 9
5 0
5 7
5 5
14 3
5 10
5 7
3 2
0 2
9 2
12 0
5 3
0 3
7 3
2 10
3 5
3 7
3 3
5 5
5 9
12 3
5 7
3 0
5 3
9 0
7 3
2 0
3 0
5 10
0 0
7 5
2 7
2 9
5 7
2 5
5 3
3 2
5 5
2 9
3 2
2 3
10 5
3 2
2 0
2 0
0 7
9 0
5 9
2 2
2 5
2 2
7 3
0 3
10 9
5 0
2 5
3 0
5 5
7 3
3 2
2 3
5 7
3 5
0 5
2 7
0 10
2 5
0 5
2 2
3 10
3 7
2 7
2 2
5 5
0 10
7 0
0 3
9 5
3 2
7 3
7 7
2 12
9 2
7 0
5 5
2 5
2 5
2 3
3 0
2 9
5 0
2 3
9 5
3 5
3 5
0 3
16 5
0 10
2 3
2 2
9 3
9 10
2 9
7 5
5 0
2 5
2 2
2 12
7 3
2 9
0 10
7 3
2 3
9 7
0 3
7 7
3 0
5 14
2 0
17 2
7 2
2 7
10 3
2 3
3 9
2 10
2 5
3 16
2 2
5 9
5 9
0 9
2 9
2 19
2 2
3 3
2 2
5 3
5 2
7 0
5 3
2 3
9 7
2 3
3 0
7 3
3 10
3 3
9 3
2 2
2 2
7 3
2 3
0 2
5 0
5 3
3 0
5 3
9 5
3 3
3 2
0 10
3 3
2 3
0 9
5 3
5 2
3 0
3 2
2 0
7 7
3 0
0 0
7 2
2 5
2 0
2 12
2 0
0 12
3 2
2 3
10 2
3 7
7 2
2 5
2 2
0 2
2 3
3 16
5 5
3 5
0 3
2 5
2 9
5 2
2 0
5 5
7 2
0 3
5 2
2 2
5 3
0 0
5 3
3 2
0 5
2 0
0 0
5 0
2 0
2 0
0 5
5 0
3 0
3 0
2 7
5 3
5 0
2 0
2 0
2 0
2 0
0 2
0 2
0 0
3 0
3 2
0 2
2 2
3 7
2 0
0 0
0 3
0 2
3 10
2 5
7 2
0 0
0 3
3 2
0 5
0 5
0 5
0 0
2 5
3 7
2 12
0 0
3 3
5 0
0 0
2 5
0 3
0 5
2 0
9 3
5 3
3 0
10 3
3 3
5 3
3 2
5 0
5 5
0 0
3 5
2 5
7 5
3 0
2 7
7 0
2 5
5 2
2 3
7 2
3 2
3 2
14 7
3 5
0 2
2 2
5 2
7 2
5 2
10 2
3 2
0 2
3 2
2 3
3 0
0 2
5 0
2 3
0 3
2 0
3 2
3 0
0 0
9 3
0 7
0 5
5 7
3 0
2 3
3 2
0 5
0 9
2 2
3 7
3 5
2 5
0 2
3 3
5 0
2 0
0 5
3 3
3 2
0 2
2 3
3 0
0 5
0 5
3 0
3 5
0 0
3 0
2 2
2 3
0 2
0 5
2 2
3 3
2 3
2 5
0 9
0 7
0 5
2 2
3 5
0 3
3 0
0 0
0 0
0 0
0 0
5 3
0 2
3 9
0 7
0 2
2 5
2 3
7 0
0 2
5 0
0 2
2 2
2 5
2 5
0 9
0 3
5 3
3 3
3 2
3 3
0 2
0 2
2 0
12 2
5 3
7 2
12 2
10 7
9 0
12 0
9 5
5 0
12 7
3 0
14 5
7 3
12 12
5 0
2 7
0 5
2 5
9 5
7 0
9 0
3 3
7 0
0 7
7 2
3 7
2 2
5 7
5 7
5 0
10 3
10 7
3 9
5 3
2 0
2 0
0 3
10 10
9 2
2 0
0 2
5 2
5 3
3 5
2 10
5 3
3 5
9 3
5 2
7 2
3 10
14 3
5 3
2 0
5 7
2 3
7 16
5 3
7 5
2 0
2 3
2 2
3 10
7 5
12 0
14 2
3 3
3 0
5 2
3 2
3 3
9 3
7 9
3 7
7 2
0 0
3 9
0 3
3 2
7 3
7 7
0 2
5 0
7 7
5 0
10 3
2 7
7 0
5 2
7 2
9 2
3 5
3 2
0 7
3 3
3 9
7 9
10 3
2 14
7 9
2 3
2 2
9 2
3 7
2 0
3 9
0 5
0 19
3 2
5 3
3 2
3 9
3 10
3 5
5 3
3 5
5 2
3 5
5 0
3 3
0 0
9 7
5 0
14 14
5 0
0 10
5 5
0 9
3 3
3 2
2 14
0 3
5 5
3 3
2 17
7 2
9 2
7 9
3 12
7 5
3 5
0 14
2 7
7 5
2 16
14 3
10 3
9 0
3 3
12 2
0 17
2 3
10 5
0 0
10 3
5 0
5 0
3 7
7 3
9 10
0 3
2 9
2 0
3 3
0 0
2 3
2 5
2 9
7 12
0 9
12 3
5 9
7 3
5 7
3 0
3 0
2 5
3 2
9 2
12 3
5 0
7 2
2 7
5 2
2 5
5 2
5 7
2 14
0 3
5 9
7 12
3 3
0 2
2 2
3 9
7 2
7 7
9 3
14 5
3 3
9 10
3 10
3 9
12 5
2 12
0 7
10 10
9 3
5 7
2 5
0 5
5 3
2 3
5 0
5 7
3 7
2 14
2 9
7 5
5 12
2 9
2 7
5 5
2 10
10 7
5 5
5 7
5 7
7 3
9 2
7 5
3 5
3 5
2 0
14 3
2 7
7 2
2 0
3 3
7 14
16 12
0 12
7 7
2 5
10 14
3 7
9 14
2 16
5 14
9 14
7 10
3 10
2 2
2 14
3 0
17 7
10 9
2 3
5 5
9 5
5 3
3 17
7 21
10 23
3 5
10 10
5 5
0 5
2 12
2 9
2 5
3 5
5 5
5 7
12 5
0 3
9 7
9 3
5 7
9 3
7 3
12 5
5 3
3 7
10 0
5 7
5 2
5 12
2 0
2 2
3 2
3 9
5 5
3 12
2 2
2 10
5 2
7 5
7 0
10 0
0 3
3 7
14 5
5 3
3 0
5 0
7 5
3 7
3 9
0 7
3 7
5 2
5 2
5 5
5 5
2 0
3 5
9 0
3 7
2 0
5 12
2 2
2 0
9 2
3 0
2 7
3 12
12 3
5 12
2 3
2 10
2 0
2 7
5 5
2 5
7 3
2 10
0 7
2 5
0 9
2 5
0 9
0 9
3 10
5 5
0 7
2 5
5 0
5 0
7 2
5 12
9 2
2 2
7 5
3 2
5 3
0 5
7 9
0 2
3 5
9 3
2 9
5 2
2 5
5 5
0 9
3 14
2 5
7 2
2 3
3 12
3 3
0 3
3 16
0 2
7 5
5 3
7 3
3 5
0 9
2 3
2 17
0 5
2 5
7 5
2 9
0 2
2 3
0 0
5 2
5 0
9 0
3 2
3 5
2 5
3 2
3 7
7 5
3 5
3 3
3 10
2 2
9 2
5 3
5 5
5 16
5 7
9 3
0 3
3 7
3 10
10 10
5 3
2 3
5 3
5 3
7 7
2 2
5 9
7 5
3 3
7 5
2 2
5 0
2 3
3 0
2 7
2 7
2 19
2 9
0 9
3 7
0 5
2 10
2 12
0 5
2 2
5 3
0 5
7 7
2 3
2 5
2 17
5 2
3 5
7 7
9 5
0 2
7 14
7 9
5 0
7 3
14 2
5 5
3 0
2 2
2 2
0 0
2 3
5 2
2 5
3 7
0 5
3 3
3 10
2 0
3 2
12 5
3 3
3 2
3 3
5 2
3 10
3 5
2 2
2 12
9 3
0 3
9 5
5 2
9 3
5 3
5 7
7 5
12 3
2 2
3 2
2 5
9 3
3 2
7 7
5 3
0 3
0 7
0 9
0 2
2 3
0 12
9 12
2 3
5 3
23 2
9 2
0 3
3 2
2 0
3 5
7 0
2 9
5 10
5 7
3 2
5 5
12 2
2 3
12 2
3 3
7 2
7 5
9 10
5 5
3 3
0 2
3 10
3 0
2 7
0 10
9 7
0 9
3 3
3 16
3 2
3 3
5 7
2 5
2 5
3 0
0 3
9 9
3 2
3 0
2 2
9 0
3 0
2 2
9 7
7 5
0 2
3 5
2 3
2 3
2 9
2 3
10 5
0 7
10 7
5 2
0 10
7 5
7 5
2 0
2 5
0 9
0 9
10 3
7 7
7 5
17 3
3 3
12 5
3 7
5 3
14 5
7 10
5 7
19 0
10 2
2 3
3 0
12 0
5 3
5 10
3 2
5 3
0 5
5 3
3 2
3 3
0 0
3 3
9 2
5 3
5 2
3 7
9 3
5 3
5 9
9 2
5 3
3 9
2 0
3 0
2 12
5 7
7 12
0 2
5 2
5 0
5 2
3 2
3 3
5 0
2 0
9 9
10 7
3 3
0 5
5 0
0 2
2 5
5 2
5 7
7 2
5 0
7 12
2 2
2 7
3 14
0 0
7 7
10 7
5 0
5 5
7 3
14 5
10 2
7 2
0 3
5 9
5 9
12 0
7 3
7 7
5 14
7 3
7 7
2 7
0 5
0 7
3 7
2 3
9 0
5 3
3 0
5 2
5 0
3 7
2 7
5 12
2 0
2 5
9 7
5 9
10 7
9 12
7 9
2 10
9 5
9 3
9 9
7 19
3 14
3 3
2 3
3 0
9 9
0 3
0 3
5 3
5 7
3 0
3 7
2 5
7 7
3 2
2 10
7 2
2 2
7 2
10 3
12 3
3 16
9 3
0 5
2 2
3 12
5 2
9 3
5 9
7 5
3 7
0 3
3 7
5 9
9 3
16 2
5 2
12 5
7 5
7 12
10 3
7 0
2 2
3 2
9 3
3 14
3 0
3 7
0 3
7 3
2 2
2 2
10 7
3 2
5 5
2 7
12 2
5 7
5 2
2 2
5 14
9 3
9 9
2 16
5 3
3 3
3 9
3 0
5 3
3 3
5 2
10 5
2 10
7 3
2 5
7 3
9 3
5 2
3 7
9 9
3 16
3 5
2 3
0 3
5 3
5 3
3 2
2 5
0 3
0 5
2 7
7 5
3 2
5 7
5 2
5 16
2 7
12 0
2 0
9 0
3 5
5 7
7 10
2 9
2 3
10 2
2 10
2 0
2 5
3 5
2 5
3 5
0 7
2 17
5 2
2 7
5 3
5 12
5 5
3 5
0 3
7 3
7 14
9 19
3 7
7 10
3 5
3 7
9 7
5 5
7 5
2 5
9 3
12 2
5 12
2 3
7 2
5 5
9 7
0 7
2 3
7 7
2 5
5 3
0 10
5 3
0 10
0 9
5 0
7 2
2 3
3 7
3 0
2 2
7 3
9 3
16 5
5 5
3 10
5 12
7 0
9 3
2 2
10 10
7 3
0 5
0 0
7 7
3 0
3 2
7 7
3 3
9 7
7 3
5 0
2 3
10 5
5 2
0 7
3 0
3 2
5 2
14 0
2 10
2 3
7 7
7 5
16 3
2 12
0 16
2 10
2 7
2 14
3 7
10 5
7 16
16 2
3 7
7 7
10 0
3 5
5 3
0 0
3 3
5 5
3 2
5 3
0 2
3 7
3 2
2 3
3 16
7 3
5 2
5 3
5 0
5 5
2 7
2 5
7 7
0 2
7 3
3 3
5 9
7 7
7 5
12 0
3 7
5 2
3 0
3 3
3 0
2 2
5 5
2 9
14 2
2 2
2 7
3 0
2 10
2 2
5 3
2 5
3 3
0 3
3 7
5 7
3 0
2 0
5 3
2 0
5 0
3 3
0 0
0 2
2 2
5 7
2 2
9 5
7 12
2 7
9 7
0 3
5 2
3 10
12 3
3 2
2 9
9 10
2 2
2 3
0 5
0 0
0 7
2 7
0 2
10 3
0 16
3 2
9 2
2 2
2 3
3 3
2 9
5 9
2 7
2 3
3 2
2 5
5 2
3 9
2 2
3 0
5 5
3 2
7 2
3 7
7 0
3 3
3 2
3 12
2 0
7 5
2 9
5 7
5 9
2 5
0 5
3 9
5 2
2 2
0 0
2 7
0 3
9 3
2 3
3 3
3 2
3 0
12 3
3 0
0 7
5 10
10 14
5 12
2 14
2 9
17 2
2 0
0 3
3 3
2 12
7 3
3 3
2 2
2 10
0 10
0 3
2 10
2 3
2 3
7 10
0 0
5 7
3 0
5 5
0 10
3 3
3 0
2 7
3 9
2 5
2 7
3 7
0 5
9 2
0 5
5 9
5 0
3 3
2 3
0 5
0 7
7 3
2 12
3 2
5 3
2 2
3 2
0 12
3 9
3 12
5 12
5 7
5 2
0 9
0 0
3 9
2 3
5 3
14 2
2 0
3 0
3 2
5 2
7 3
3 3
3 10
0 5
0 3
5 3
3 9
3 2
7 2
2 3
2 2
0 2
5 0
2 0
2 3
0 2
3 0
5 5
2 0
5 3
2 0
2 0
3 0
0 7
3 3
9 7
2 3
2 2
5 2
2 3
5 0
2 2
2 7
2 3
2 3
9 3
0 17
7 7
3 7
5 3
2 3
3 2
10 5
3 2
3 3
2 3
5 3
2 5
2 2
3 0
10 0
2 7
0 3
5 16
2 9
2 5
3 7
2 14
2 12
3 2
7 3
2 3
9 2
2 10
10 7
14 2
5 2
7 7
5 7
5 7
12 2
10 5
10 3
14 3
10 2
9 2
7 7
24 2
10 2
12 2
9 3
5 2
14 0
9 0
7 5
5 0
10 0
3 5
0 2
9 0
7 7
21 2
10 10
14 7
19 0
3 5
14 3
9 9
19 0
10 7
3 16
10 7
17 7
12 9
26 5
17 12
16 3
5 12
17 7
9 10
23 5
3 2
2 10
5 5
12 3
2 2
14 0
10 3
5 0
7 16
7 9
3 10
5 5
7 2
9 7
7 3
21 3
12 5
17 7
14 2
19 5
3 9
16 17
16 2
2 3
12 5
9 9
3 0
2 9
16 9
7 7
9 5
10 5
17 10
9 3
3 7
10 0
14 0
12 10
7 3
5 5
2 7
9 2
9 2
3 3
12 7
5 3
0 24
12 9
7 2
26 7
9 3
14 5
14 10
5 16
3 5
7 3
19 10
16 9
3 7
7 9
5 17
9 5
5 2
12 5
10 0
9 2
3 9
5 10
3 3
10 5
7 7
5 7
2 0
2 3
16 10
10 7
2 3
0 9
14 5
2 0
9 7
5 2
9 3
5 7
9 3
7 14
0 5
2 7
3 5
16 0
5 2
2 7
3 5
7 5
5 7
2 12
2 7
5 2
7 7
9 3
3 12
2 10
7 5
0 24
2 3
5 3
3 5
2 2
16 3
3 9
3 14
3 17
5 7
7 7
2 2
7 12
9 7
7 10
9 7
10 5
0 7
3 14
0 12
5 5
5 2
12 10
12 5
3 10
5 9
7 16
7 16
14 16
10 9
7 14
10 7
23 21
5 37
9 12
7 10
16 16
23 12
10 12
7 30
14 2
2 3
0 3
9 7
7 19
0 9
10 10
10 5
12 17
9 7
7 2
10 2
7 9
5 3
14 14
5 7
9 9
9 5
14 2
12 5
7 9
9 10
5 9
5 5
3 0
12 9
10 2
30 2
5 7
5 3
10 9
7 0
23 14
19 7
7 16
14 10
7 2
19 3
14 7
31 7
21 5
10 5
5 10
9 2
23 5
9 12
9 9
9 12
9 7
7 9
5 12
12 5
7 16
5 12
3 14
12 10
10 9
7 16
3 17
7 12
7 14
3 17
5 26
9 16
3 10
9 12
7 9
2 7
12 7
5 7
14 0
9 5
5 2
12 9
3 3
9 19
0 7
3 3
5 3
2 3
12 2
5 7
2 2
2 2
0 5
12 2
3 3
5 14
0 2
2 10
9 14
7 3
21 3
9 19
5 3
9 7
5 5
7 19
2 12
7 14
12 3
5 3
9 3
3 9
0 9
3 9
7 5
5 3
5 16
3 5
5 3
5 10
10 10
2 3
9 19
5 7
5 16
3 3
12 10
10 9
3 10
12 9
10 26
3 9
17 7
10 2
3 10
17 3
7 2
3 5
9 2
5 12
17 2
5 3
3 7
5 2
3 9
19 5
9 9
17 7
12 12
7 7
9 14
3 16
17 0
26 12
7 3
3 16
14 9
10 7
10 7
5 7
16 9
3 26
17 17
7 9
5 19
16 7
7 5
23 10
23 10
7 19
14 10
2 5
17 2
19 10
12 24
17 3
5 3
3 7
3 3
5 21
0 10
5 7
7 5
10 5
2 3
9 12
7 5
7 10
5 10
3 9
9 9
2 3
5 3
3 12
16 9
14 3
5 12
7 2
14 2
0 7
0 2
5 7
3 7
7 2
3 5
2 10
3 2
7 3
0 0
5 0
9 9
7 5
5 10
3 9
2 9
7 10
9 7
7 12
0 7
9 3
12 2
7 2
3 7
9 3
5 5
2 7
10 7
3 5
10 2
7 2
5 5
5 2
7 3
5 10
10 3
9 2
17 0
5 3
3 2
0 9
7 0
0 5
2 2
0 7
3 3
2 3
0 9
9 5
10 2
2 0
3 3
12 5
5 3
3 3
9 9
7 7
9 0
5 0
5 2
7 3
3 2
7 5
3 2
10 5
10 0
3 9
3 0
3 0
7 0
7 5
10 9
5 9
3 7
7 3
3 2
5 9
10 3
9 2
9 2
9 5
7 5
0 5
7 10
3 12
5 16
7 2
7 2
2 10
0 3
2 5
7 0
3 9
5 9
7 5
3 5
3 5
5 7
3 7
0 17
0 2
2 3
10 7
9 0
3 2
9 2
10 2
2 12
3 5
9 12
9 5
9 12
7 2
3 0
2 7
0 5
3 7
3 3
0 3
9 2
2 2
5 7
2 7
16 5
10 3
5 9
12 3
7 3
14 5
14 2
10 5
14 5
7 3
16 3
14 9
17 2
5 3
7 3
2 2
2 2
14 0
0 3
2 3
0 0
2 3
5 3
2 2
14 0
2 10
9 3
9 3
7 5
5 3
3 3
14 0
14 5
10 5
2 9
9 7
10 3
5 7
9 3
7 5
12 10
3 5
5 7
3 10
5 3
3 17
3 2
7 7
5 7
10 0
10 9
9 0
5 5
0 3
5 0
3 7
16 2
2 3
3 9
3 3
2 3
7 5
3 7
3 9
3 7
7 2
12 5
7 5
19 5
7 14
3 3
3 3
9 2
5 5
10 5
2 16
2 3
5 3
2 10
2 5
3 9
9 0
3 9
2 5
7 7
7 2
3 0
7 5
3 16
3 10
3 10
9 3
2 3
3 3
3 5
7 3
0 7
9 9
0 5
3 7
2 7
5 10
9 9
10 5
2 12
5 2
3 14
3 3
3 0
3 5
9 10
0 2
12 10
3 9
3 3
2 2
9 10
0 3
5 3
0 10
0 2
3 14
3 2
5 10
3 2
3 14
5 2
14 0
3 3
3 2
2 0
10 2
3 2
2 14
3 5
17 2
3 3
16 17
3 9
14 14
17 5
16 5
5 5
5 2
12 10
10 12
3 7
7 7
3 2
7 5
3 10
5 9
0 5
12 2
3 2
10 9
3 12
7 7
2 5
2 2
2 12
10 3
10 2
9 9
9 10
2 0
3 5
7 9
14 10
5 3
5 3
5 3
2 19
17 9
5 10
5 5
0 2
3 3
7 2
5 7
16 3
3 7
3 16
2 3
0 5
5 3
9 10
2 0
5 5
2 5
7 7
12 12
5 5
5 7
7 7
3 5
9 12
9 12
14 14
7 3
3 5
7 2
17 5
7 0
5 5
3 3
12 7
7 2
7 3
3 17
19 16
5 14
5 2
9 2
3 17
5 5
3 5
9 7
9 3
5 2
14 5
3 0
7 3
3 3
7 7
10 3
9 3
0 5
7 3
2 7
5 5
19 3
10 9
7 7
9 3
2 7
5 0
9 2
3 3
3 7
5 5
12 10
0 7
0 3
0 3
14 3
2 3
9 9
14 5
9 5
7 5
5 3
5 3
3 5
0 2
3 0
2 2
7 3
10 3
10 5
9 3
2 9
5 0
2 7
7 3
5 5
2 9
3 3
2 5
9 3
0 2
2 5
7 5
5 2
9 3
2 3
5 2
7 7
2 3
3 9
7 2
12 14
3 5
9 9
5 7
3 2
5 5
2 0
3 9
9 7
5 21
3 2
3 9
12 5
2 9
0 10
9 7
0 10
2 0
7 9
2 5
5 5
0 5
5 3
7 7
7 9
10 14
3 10
5 7
2 3
5 3
5 3
3 7
7 2
3 3
10 0
7 9
3 7
0 16
9 12
5 9
7 9
2 7
0 14
7 0
3 5
2 5
2 0
5 0
10 0
21 14
17 10
5 3
2 3
3 5
10 3
5 7
5 3
3 5
3 3
2 7
7 2
2 0
16 0
7 2
9 3
5 2
2 7
3 0
2 3
9 2
12 7
5 9
9 9
7 5
7 5
2 3
3 3
7 9
12 5
3 3
10 10
10 16
5 12
5 9
9 14
0 3
9 19
5 0
2 16
5 10
14 14
23 9
24 12
10 3
3 0
12 5
24 14
7 9
14 23
14 10
28 19
9 10
9 5
5 5
5 2
5 14
9 14
3 12
2 7
7 10
0 10
10 7
5 7
14 7
3 14
3 12
5 14
2 16
5 3
10 12
3 14
7 12
7 7
12 5
5 3
9 7
9 5
12 5
3 16
16 2
0 0
3 9
2 3
2 2
3 10
7 2
5 7
5 5
5 2
5 7
0 3
3 12
0 9
7 3
3 17
2 2
7 7
10 9
19 3
10 7
5 2
2 12
7 7
9 12
2 12
2 12
2 12
2 10
2 7
5 7
5 9
0 5
3 12
7 3
3 3
0 5
0 10
3 3
12 19
0 7
10 2
9 9
5 5
5 9
2 9
2 9
5 16
2 2
7 12
0 5
2 9
9 3
12 5
0 9
2 3
5 7
2 7
9 2
7 2
12 0
0 9
7 3
5 9
7 5
14 5
3 3
2 7
9 3
5 5
12 7
0 2
7 0
2 5
2 5
3 0
3 2
7 9
10 3
3 5
7 2
7 3
10 3
12 9
3 3
9 0
7 3
16 10
0 9
9 2
0 2
2 0
7 0
9 9
0 0
2 3
3 12
5 0
3 3
0 0
3 2
5 2
3 7
5 2
2 10
2 3
5 7
2 2
9 2
5 2
3 2
5 12
9 3
7 2
2 2
3 10
3 5
3 5
12 3
5 0
2 2
5 2
5 2
2 2
9 3
3 2
2 3
3 7
3 5
7 7
5 0
2 5
0 7
0 5
17 0
9 10
5 5
2 7
2 5
0 9
5 7
2 5
16 7
0 10
2 3
5 7
2 0
9 2
2 10
2 7
3 3
3 2
3 3
3 3
5 5
5 9
9 5
9 2
3 16
14 3
5 10
2 2
10 5
5 10
2 3
10 9
0 21
10 5
2 9
3 0
7 7
12 2
2 5
3 7
9 9
9 12
5 2
7 5
5 7
5 5
3 9
3 3
7 9
5 5
3 2
2 9
3 3
3 2
17 5
2 10
12 3
7 10
10 16
9 10
2 7
0 5
5 2
2 3
2 10
3 7
7 2
3 2
7 5
5 3
0 7
0 16
7 3
5 9
0 9
12 14
2 2
0 3
3 5
3 3
3 5
5 3
17 9
7 3
16 3
10 3
3 2
7 7
7 3
7 9
5 7
10 5
5 16
2 12
3 2
5 7
3 3
0 9
0 28
5 0
5 9
10 2
7 10
2 3
5 7
10 2
2 2
7 2
2 0
7 2
12 0
3 3
3 0
7 3
3 3
3 3
2 0
0 5
3 3
0 3
5 3
3 7
7 5
0 3
7 5
2 5
2 0
10 3
10 0
7 2
3 9
7 3
9 0
5 3
9 10
0 7
5 12
2 0
23 0
5 3
7 5
0 7
0 0
5 2
5 7
0 7
0 3
2 9
5 7
0 7
2 9
0 5
7 7
0 5
2 3
3 9
3 5
5 5
2 7
3 5
3 2
2 0
5 5
0 5
2 7
2 0
5 10
2 9
9 7
2 3
3 0
3 5
2 3
2 2
0 9
7 2
7 7
5 12
0 5
2 14
3 9
2 10
5 2
2 3
5 3
7 2
5 14
3 2
2 3
0 0
3 5
9 3
5 10
9 3
14 9
3 7
2 5
7 7
10 3
12 5
5 3
0 3
3 2
7 2
5 2
3 0
7 2
3 3
3 7
0 0
0 2
5 2
3 5
7 7
9 7
7 2
3 3
3 5
3 7
2 0
2 2
7 2
3 10
3 3
5 3
3 9
9 0
9 12
0 3
16 3
3 3
7 5
7 5
9 2
5 0
14 3
10 7
9 3
2 3
5 2
3 2
5 2
7 16
2 3
3 9
7 5
3 2
5 9
3 9
5 9
0 12
5 3
3 0
14 2
2 3
5 7
9 0
5 7
0 9
2 7
0 2
12 0
3 3
7 9
9 12
3 3
5 2
0 3
5 3
2 2
2 3
0 12
0 2
3 16
3 7
2 5
12 0
9 3
7 2
0 5
0 3
10 7
3 5
10 0
10 3
5 0
3 7
7 0
2 2
10 0
12 0
5 9
5 2
5 3
7 3
9 3
7 5
12 3
3 9
0 0
3 0
2 2
3 3
7 5
7 5
14 5
2 0
5 2
2 3
5 0
2 3
5 5
0 2
7 0
3 3
2 7
3 3
2 7
10 7
2 9
12 5
0 3
3 5
3 7
2 5
0 5
2 5
0 7
2 5
2 0
0 5
7 2
3 12
3 9
2 5
2 2
7 0
12 3
7 7
17 3
0 3
3 0
0 10
0 2
0 9
2 7
2 5
3 5
2 0
3 3
7 7
5 2
2 2
2 3
2 5
3 3
3 12
14 3
3 2
7 10
5 7
7 0
10 3
3 3
9 2
10 5
9 7
3 12
9 5
5 2
7 3
5 2
2 5
9 3
5 9
16 0
5 2
7 3
7 2
3 5
12 2
2 5
3 7
7 5
7 0
5 3
5 12
3 3
7 2
0 7
7 7
12 5
5 3
7 3
9 7
9 0
12 3
9 2
3 5
14 5
10 12
5 10
9 9
9 0
7 5
9 2
3 5
7 14
7 2
3 9
12 3
2 3
2 3
0 3
7 5
2 5
12 0
9 3
2 3
3 3
9 10
2 2
7 0
3 9
5 2
9 2
2 3
5 2
2 9
12 3
3 2
3 9
12 17
12 5
5 7
2 5
7 16
2 10
3 7
10 0
12 5
5 5
12 2
9 0
3 3
16 2
9 9
2 14
5 0
9 3
7 9
2 9
2 10
3 12
17 3
17 5
10 12
12 2
3 2
9 3
3 2
3 10
2 12
9 3
7 7
3 2
3 2
9 0
23 3
9 5
10 3
7 5
3 5
3 3
16 2
7 12
2 12
16 2
9 5
9 7
16 5
2 9
7 0
10 5
7 2
10 12
2 5
5 3
9 5
14 2
9 5
14 7
10 5
9 5
9 2
0 7
5 3
10 2
3 9
3 10
3 2
7 5
7 0
5 7
10 2
12 3
3 2
0 7
2 3
7 5
10 7
2 23
2 0
9 3
3 2
3 0
7 0
9 2
9 3
2 2
12 9
2 3
5 0
7 3
9 5
5 3
9 2
5 0
5 0
7 7
0 2
14 2
9 7
10 3
2 9
12 7
5 10
5 3
7 2
3 3
3 9
10 5
3 12
0 0
7 7
7 5
5 10
3 9
5 7
10 7
7 3
16 3
3 7
5 3
10 3
7 3
14 7
3 7
14 2
7 5
3 5
10 9
2 5
7 10
0 14
19 9
5 14
2 10
7 19
3 5
14 14
10 10
2 3
3 16
2 5
12 2
5 2
2 9
3 17
12 3
0 10
2 9
5 9
14 3
5 7
3 7
7 3
12 0
9 2
3 9
7 5
14 9
3 0
3 17
5 9
16 5
9 7
5 7
16 14
10 9
12 3
9 7
16 5
3 16
10 5
3 7
9 3
12 5
9 10
5 9
14 21
16 5
2 10
5 14
5 5
3 3
16 9
5 23
0 0
10 12
3 12
3 3
9 10
3 10
19 3
14 3
16 14
7 19
0 9
3 3
9 9
9 14
17 9
5 10
14 3
9 7
7 10
12 3
12 10
2 12
10 5
9 9
17 7
2 2
14 5
5 7
5 2
10 5
10 2
3 3
10 5
2 5
9 3
19 5
9 7
3 2
10 10
12 0
9 14
7 10
5 7
0 3
10 2
9 3
12 10
16 7
21 9
19 12
10 7
10 9
10 19
5 16
14 9
7 5
7 12
17 3
3 10
12 3
12 3
7 23
10 12
5 9
9 7
7 3
3 5
7 3
3 12
0 12
2 5
7 0
10 10
2 2
14 5
5 9
7 10
2 7
3 3
3 17
3 5
3 7
2 5
10 5
5 16
7 12
12 12
7 2
10 0
16 3
16 5
9 3
17 14
10 10
7 2
14 16
9 0
10 2
9 2
7 12
2 10
5 10
10 7
12 9
19 2
5 2
7 2
7 3
5 7
5 3
5 19
21 5
0 10
9 7
5 9
10 14
7 7
2 9
2 7
12 5
9 2
0 3
5 19
7 12
9 10
9 2
3 5
7 3
2 12
5 0
5 7
9 7
9 7
9 10
5 19
12 10
2 14
3 19
3 3
7 12
10 7
2 21
19 5
9 5
9 5
17 0
3 9
9 16
2 0
14 2
5 9
16 12
2 0
12 9
12 7
5 12
2 17
14 7
10 2
5 17
5 9
3 12
5 12
9 23
3 14
17 3
5 7
10 2
16 12
16 7
7 7
7 5
9 7
14 10
7 7
2 5
5 5
5 9
12 7
5 10
9 5
12 7
3 12
9 3
0 9
2 14
2 2
2 5
5 0
9 3
3 26
3 9
7 14
2 3
10 10
9 5
9 3
5 7
10 10
12 9
10 9
16 7
21 21
9 12
3 19
5 28
16 5
5 5
5 0
3 9
14 14
9 10
3 7
7 3
9 14
10 19
9 14
5 3
9 10
9 12
5 14
2 5
3 7
0 3
7 14
3 9
9 17
12 3
2 12
0 7
17 17
5 19
10 3
9 7
10 7
2 10
12 7
7 7
14 12
10 3
7 21
7 9
3 12
3 3
9 2
9 14
3 0
5 10
5 14
0 3
16 14
5 17
12 19
3 19
5 14
7 17
19 14
21 14
9 9
7 12
7 14
12 10
9 12
2 7
9 7
14 5
17 7
2 0
0 7
10 12
3 24
14 9
7 9
7 9
10 7
3 12
10 12
3 10
19 21
3 14
5 10
7 21
2 3
12 5
10 12
14 7
5 9
16 21
17 3
2 7
12 2
10 5
14 2
23 9
7 2
12 9
2 7
7 3
5 7
5 10
19 17
7 0
7 5
9 12
14 7
3 5
14 2
3 9
5 16
7 21
7 9
12 7
12 10
17 2
9 12
10 17
21 5
5 3
5 7
16 14
5 7
16 9
19 10
9 10
10 14
7 5
14 9
7 2
5 2
7 12
10 12
3 3
7 3
7 3
5 7
3 12
9 2
0 19
3 26
2 16
5 16
10 2
9 7
5 16
9 5
7 7
7 14
3 2
7 19
9 3
7 5
7 5
9 7
3 7
7 10
2 5
7 17
19 9
16 12
3 10
7 7
19 5
14 3
5 9
3 7
7 10
9 2
2 12
0 5
12 7
5 14
10 9
3 14
7 7
0 9
0 9
10 9
10 14
17 3
21 9
2 9
9 17
5 3
3 12
10 17
5 16
5 3
14 17
3 16
3 9
2 10
10 5
3 19
5 9
5 10
7 9
10 14
5 9
12 14
5 9
7 24
10 7
12 2
2 2
10 9
10 14
14 0
17 5
12 0
9 2
9 5
9 7
2 7
7 7
3 10
10 7
7 0
3 10
7 5
9 5
14 7
9 3
5 5
7 2
10 10
10 5
12 3
10 3
14 12
10 0
23 0
17 0
10 5
5 9
7 0
3 9
16 9
23 7
23 7
14 3
19 9
9 10
3 3
7 9
5 9
24 5
14 2
7 10
3 7
2 7
9 3
9 10
16 7
14 12
16 16
3 5
5 10
3 12
10 5
14 14
5 14
3 17
9 7
12 7
2 5
16 9
5 12
5 9
5 2
5 3
2 9
7 14
9 5
0 17
14 7
9 9
16 7
14 7
2 7
9 2
10 10
3 10
12 5
16 5
7 12
2 7
5 16
3 14
17 12
7 9
7 5
16 9
9 9
19 10
16 12
9 23
7 14
14 16
16 14
17 14
3 19
28 19
7 9
16 7
3 19
5 5
21 7
7 10
7 5
2 16
9 7
10 17
16 5
12 9
7 5
14 10
10 14
7 5
9 21
9 14
9 16
12 16
3 10
14 10
2 12
10 12
17 12
16 0
9 5
7 9
10 14
28 9
12 5
10 7
23 12
21 9
10 0
19 12
19 17
16 16
12 10
19 3
23 3
10 10
16 7
7 10
12 14
14 12
10 17
19 10
9 7
12 0
16 3
12 9
9 17
12 5
14 7
7 7
16 7
16 10
14 3
5 0
14 3
3 5
23 19
10 10
3 7
14 0
2 5
26 2
10 9
21 9
12 0
5 10
7 9
12 26
9 9
7 2
14 12
7 3
7 2
3 5
5 3
10 2
3 7
3 5
14 3
5 7
9 5
16 7
7 3
14 10
14 7
14 12
9 5
3 14
5 3
7 3
3 3
7 12
3 0
5 7
7 7
0 21
14 12
3 24
10 14
9 19
2 16
10 0
10 12
14 5
5 7
9 5
10 10
2 16
10 12
0 17
2 7
2 12
2 7
7 10
3 19
5 9
12 17
3 0
12 23
12 21
0 19
5 3
2 7
3 3
5 5
7 9
9 14
7 7
2 12
0 7
7 10
5 10
14 12
12 12
5 7
5 21
5 10
5 16
17 10
10 17
7 9
5 5
9 19
2 17
3 12
9 0
0 12
10 19
5 5
14 10
2 3
7 14
5 10
7 5
7 7
12 9
5 23
5 19
2 16
0 7
7 10
2 14
14 3
2 3
5 10
12 10
3 5
5 7
5 12
7 17
3 21
7 23
3 26
7 24
9 19
16 9
7 12
16 12
3 3
10 17
9 10
10 28
2 3
7 3
5 0
9 17
0 5
7 3
10 3
7 3
7 9
3 2
14 5
12 12
2 17
2 5
2 3
0 3
0 5
0 23
2 19
0 3
9 14
7 7
16 7
3 17
10 30
0 14
2 7
5 2
2 3
2 10
5 10
9 9
3 10
7 9
0 0
7 9
5 5
5 12
7 12
3 5
12 12
3 0
3 2
2 3
7 12
2 7
2 10
3 17
3 17
3 10
3 14
7 9
12 5
7 17
3 14
0 14
2 7
3 5
10 0
7 2
5 5
5 0
2 7
7 7
3 19
5 10
7 10
3 14
0 16
0 12
2 12
5 7
3 5
3 5
3 2
7 9
3 5
3 12
2 7
7 14
9 17
7 9
0 12
7 2
2 9
3 3
7 3
14 14
2 5
0 17
5 5
0 23
2 7
10 5
2 9
3 2
10 3
2 3
5 14
3 16
3 5
2 5
3 9
3 5
2 2
5 10
9 10
9 2
0 0
5 2
0 3
7 7
3 2
3 0
14 2
2 2
10 14
2 5
3 2
3 9
7 3
3 3
12 12
0 7
0 9
3 9
0 0
9 2
5 10
5 7
9 3
2 3
5 9
2 9
9 14
2 5
3 5
10 7
9 5
14 3
9 3
2 3
14 9
3 9
0 2
3 7
2 5
7 2
3 16
2 7
3 12
2 5
5 9
5 7
0 2
0 3
7 3
0 9
5 7
3 2
3 2
0 10
14 7
7 5
2 2
5 2
3 0
7 5
3 10
3 2
2 7
2 5
7 3
7 2
3 3
7 7
7 2
9 2
7 3
7 5
7 12
7 5
3 0
9 3
7 2
5 5
3 3
5 2
12 7
7 9
0 7
2 3
12 3
5 2
3 7
2 3
2 7
3 9
3 0
10 14
3 2
0 2
2 0
16 2
3 5
0 7
12 5
5 10
5 10
5 5
10 5
3 3
2 7
3 5
2 7
0 10
5 2
21 2
5 9
3 5
0 2
9 5
7 7
9 7
3 3
5 0
7 3
7 2
0 5
5 5
3 2
3 5
3 0
2 9
2 9
2 9
0 2
14 2
2 3
5 3
5 5
2 2
9 5
0 2
7 2
3 0
10 0
7 0
5 3
9 3
2 2
3 3
0 7
5 0
5 0
10 3
3 0
5 2
5 5
0 14
2 2
9 5
9 7
5 0
3 3
3 0
5 2
7 7
5 3
10 0
12 2
3 2
5 3
9 7
5 3
17 3
7 7
5 2
5 2
5 3
3 3
5 5
7 10
2 14
0 9
2 5
7 3
0 10
3 12
3 2
2 2
3 9
2 14
0 9
2 3
5 10
7 5
12 3
9 7
3 14
2 2
3 12
5 16
7 10
7 5
7 10
7 12
7 9
9 12
3 3
5 21
7 12
2 3
2 0
3 3
5 5
5 0
0 3
9 7
16 9
7 3
2 2
3 0
16 9
5 9
16 0
7 5
7 0
2 5
12 0
9 3
10 0
0 5
9 2
16 3
9 7
5 7
5 7
16 9
3 12
7 3
9 7
17 0
10 3
2 12
9 9
5 7
0 2
10 3
7 2
7 10
14 9
3 2
10 5
2 2
0 7
9 9
17 3
14 5
14 3
3 7
0 12
2 5
2 3
2 2
3 10
5 5
0 3
2 7
2 2
3 12
3 2
0 2
9 10
7 2
10 9
5 3
10 3
2 2
3 3
16 5
3 2
2 7
3 2
10 5
7 2
2 10
9 2
7 3
3 5
2 3
2 2
10 12
17 2
12 7
5 3
9 7
5 3
2 5
7 7
9 7
17 3
2 10
10 9
5 7
5 3
5 2
2 9
2 14
2 10
0 2
2 14
2 5
2 0
2 0
12 9
17 10
3 2
14 16
7 9
2 9
3 2
9 5
10 3
3 9
0 3
2 14
5 9
10 5
5 9
2 2
2 5
9 0
10 3
10 9
9 10
9 16
9 14
7 0
9 2
7 10
0 2
7 0
7 3
10 17
5 7
2 5
19 9
9 3
7 3
10 7
7 12
2 3
9 5
9 7
9 9
3 7
5 3
12 7
5 7
2 7
3 5
17 5
5 3
3 3
7 14
2 10
7 5
3 7
7 5
5 5
14 5
7 2
10 2
12 2
16 7
2 9
26 5
2 10
2 10
16 3
7 7
5 7
16 7
3 12
10 2
5 5
5 10
10 0
12 5
7 9
9 5
10 3
2 0
9 3
12 7
10 5
2 7
9 9
5 9
12 17
7 12
2 2
7 14
3 9
12 10
16 2
12 14
3 0
9 9
3 2
2 10
9 7
9 2
5 5
9 12
10 19
5 7
12 2
10 7
3 0
7 2
10 17
12 2
12 12
10 5
5 7
17 7
7 3
21 3
14 2
12 2
9 2
7 3
9 2
5 7
16 5
7 5
3 3
3 12
7 16
9 19
12 7
12 5
10 10
14 9
12 7
7 14
10 9
2 0
9 14
5 10
16 17
14 12
7 7
14 2
10 5
9 10
7 12
5 7
12 14
2 2
12 3
10 0
10 14
0 5
3 3
12 12
5 3
5 9
2 10
14 7
3 2
14 0
3 0
3 24
5 5
5 3
9 14
5 5
0 3
5 12
2 7
0 3
12 9
3 10
9 17
10 7
23 2
7 9
3 3
12 10
5 9
14 17
7 9
9 9
7 3
2 3
21 5
24 16
2 28
17 30
12 10
5 10
9 9
5 7
12 3
17 7
7 10
12 5
14 9
16 2
5 5
7 5
10 16
7 5
12 12
14 3
9 12
7 9
7 3
10 3
3 2
3 7
14 16
9 5
5 7
21 5
9 3
7 10
3 10
19 0
5 5
10 10
2 12
14 2
12 7
7 5
10 9
5 7
24 7
16 12
10 5
7 16
9 12
14 10
10 12
5 12
19 14
10 10
10 16
12 16
5 12
9 2
10 7
9 19
12 16
17 2
2 16
7 9
12 16
2 9
0 14
9 14
5 10
12 3
10 12
5 7
5 3
3 0
0 19
9 3
7 28
5 7
7 7
9 14
2 3
3 10
5 3
9 7
7 5
12 10
2 3
3 7
12 7
9 9
16 2
12 2
14 10
10 10
21 0
9 3
5 9
16 9
7 10
17 9
9 12
14 5
19 3
9 12
3 5
9 9
3 9
5 3
14 5
7 9
3 3
7 7
9 5
12 12
12 12
9 23
17 7
7 3
7 3
5 10
3 3
9 10
7 12
10 2
3 7
9 3
5 16
7 9
2 3
0 10
12 9
0 28
12 9
19 7
5 2
5 10
3 12
12 2
12 7
2 3
0 3
3 12
5 5
7 24
2 5
3 12
7 5
12 16
5 9
2 5
3 19
9 5
7 12
12 10
5 7
3 5
5 12
2 9
3 16
7 16
5 5
3 9
5 14
7 2
3 0
2 9
19 5
5 5
9 9
7 7
9 3
7 0
2 7
3 12
2 12
3 7
10 5
7 9
3 17
7 14
16 5
19 5
10 3
5 2
7 5
9 5
3 9
3 12
12 3
9 3
10 3
7 7
10 12
5 14
3 14
3 2
3 3
7 3
5 7
3 12
2 5
2 2
9 7
5 5
5 14
3 12
3 9
10 28
3 12
7 3
14 7
3 2
3 0
5 3
0 5
7 0
0 3
2 5
5 10
3 7
7 10
7 5
0 14
3 9
0 7
3 5
2 7
2 16
0 5
2 9
2 3
2 16
7 3
0 12
2 17
9 17
2 17
7 10
3 10
10 14
10 14
5 21
9 5
7 14
10 7
9 12
0 5
0 5
10 7
0 16
2 9
0 2
0 12
3 7
5 0
5 2
10 14
3 3
2 5
5 2
0 9
12 7
7 3
16 3
10 9
14 2
2 3
5 3
3 0
7 5
5 10
3 14
9 3
16 5
21 3
12 3
9 0
3 14
7 17
14 12
5 14
16 3
10 10
26 7
12 14
12 5
7 9
10 7
10 5
9 16
7 10
9 7
12 7
3 7
3 9
2 10
9 10
7 7
10 2
3 2
3 7
5 7
5 9
2 2
2 2
7 2
3 3
3 0
2 7
0 0
0 5
0 2
2 9
5 2
9 2
2 2
7 5
3 9
14 5
19 9
5 3
12 2
17 5
17 2
3 3
21 3
3 5
5 12
9 2
2 9
12 7
21 7
5 14
9 3
7 2
12 0
7 0
9 2
9 3
5 2
3 0
7 7
5 5
14 2
3 2
2 3
5 5
12 17
9 5
2 2
10 3
3 9
2 19
10 2
10 2
14 7
2 5
9 2
2 3
5 2
10 0
3 3
5 9
2 5
9 7
12 3
9 0
10 7
17 9
3 5
10 14
3 0
14 0
10 9
0 0
0 2
7 3
5 2
3 7
5 10
2 9
2 3
9 5
23 10
9 12
5 7
7 2
7 9
14 0
17 9
3 0
5 3
5 7
19 10
2 14
5 3
3 5
5 5
7 3
5 0
10 3
9 2
3 3
7 2
5 0
7 2
2 3
5 0
3 12
9 3
12 7
5 2
14 2
10 0
9 9
9 12
12 5
14 10
5 12
17 3
21 2
7 10
2 10
3 2
0 5
5 7
5 7
2 10
3 3
10 7
0 0
2 5
3 10
2 3
10 7
9 2
5 0
2 5
12 3
3 0
12 2
5 2
7 7
0 9
2 5
7 3
7 10
12 2
7 2
14 0
2 5
5 5
3 3
3 3
3 7
3 0
17 3
7 0
14 7
7 2
14 2
3 3
7 9
19 3
0 3
12 10
5 2
17 3
5 5
2 3
10 2
2 3
9 2
10 3
7 9
5 14
9 2
14 5
2 2
16 16
2 5
0 7
14 0
2 5
19 7
3 7
7 19
9 10
5 2
7 10
2 5
14 5
7 3
7 7
3 7
0 2
2 3
3 14
3 10
14 12
9 5
7 26
2 9
12 19
14 7
7 5
7 5
5 7
9 12
9 19
12 12
7 10
10 3
9 2
9 12
14 3
10 5
14 0
7 9
5 2
10 3
7 3
19 14
14 5
10 0
7 3
14 10
14 10
12 0
19 5
0 14
3 5
14 5
0 2
10 0
10 2
0 2
12 5
23 7
17 3
16 2
2 2
7 0
7 16
19 14
9 9
14 3
9 12
10 0
5 2
14 9
5 5
21 0
5 7
3 7
5 3
9 9
9 3
9 3
5 12
3 3
19 7
3 10
12 10
14 0
5 9
5 2
7 12
17 3
2 10
2 7
7 5
3 10
3 5
3 3
9 5
16 9
10 12
14 2
7 10
12 9
7 16
2 12
3 5
14 9
3 12
7 9
10 9
16 16
12 12
17 19
2 12
10 10
12 10
7 9
5 16
5 3
7 2
10 3
5 10
12 10
10 2
14 10
5 7
7 3
3 14
9 3
5 3
12 9
3 17
19 14
3 9
10 5
16 10
3 3
14 7
10 10
7 10
12 5
10 12
7 19
2 7
10 16
5 19
14 5
14 10
9 9
23 12
7 26
12 16
21 9
24 10
10 7
16 7
14 9
21 3
12 16
17 10
14 5
10 19
10 2
24 19
10 9
7 14
10 9
16 9
10 3
14 5
5 10
9 10
9 5
19 14
7 0
7 2
12 3
7 7
9 7
5 0
12 5
14 10
0 16
9 9
17 12
12 14
14 9
30 9
5 5
9 7
16 7
12 10
19 17
14 5
2 2
12 10
10 5
21 7
14 10
16 9
14 3
21 10
9 7
19 0
2 3
5 9
12 7
10 3
14 2
3 21
7 2
12 3
3 5
10 2
2 5
2 10
5 10
10 21
9 12
9 3
9 7
3 14
14 5
5 9
0 17
5 10
23 2
7 23
7 3
12 17
7 9
16 2
10 9
3 12
5 0
5 5
12 14
7 12
9 7
14 9
10 5
7 3
0 0
0 7
0 9
3 5
2 7
17 9
9 14
7 9
9 7
10 3
14 2
12 3
12 3
5 16
12 2
9 2
19 5
5 12
9 10
12 2
3 7
23 10
19 5
23 12
12 19
16 16
0 14
2 7
7 9
3 3
24 10
9 14
3 10
24 14
2 24
2 7
5 7
3 9
10 10
9 3
7 9
7 9
10 2
7 17
12 9
9 10
3 21
5 21
9 12
5 7
3 12
7 9
3 30
5 12
14 21
5 3
12 5
3 12
5 9
2 7
3 17
9 16
9 5
21 17
17 5
12 14
12 10
10 10
10 12
12 2
3 12
3 19
3 12
7 12
16 23
17 14
14 16
7 7
10 14
3 21
7 10
9 17
2 9
10 19
14 12
7 23
10 9
14 7
10 9
5 17
5 9
9 9
9 3
7 12
9 19
3 7
7 0
7 19
10 14
9 3
5 9
5 7
16 5
19 7
12 12
9 10
12 3
3 12
10 3
12 7
16 9
9 12
5 10
12 23
9 9
16 12
9 10
12 14
5 21
10 21
9 10
12 12
2 24
9 9
19 12
7 5
10 17
10 17
5 5
5 5
17 5
17 5
17 12
9 10
5 19
10 0
9 9
7 3
12 2
14 2
5 3
0 12
3 2
3 23
2 9
14 12
17 10
9 12
5 21
12 5
10 9
14 16
7 23
7 9
5 7
12 16
14 7
21 9
5 12
5 5
5 14
3 16
10 10
9 14
17 26
12 5
17 16
12 14
14 7
5 12
0 16
2 2
7 10
5 14
2 24
14 12
10 5
2 10
9 7
10 16
9 3
5 16
9 2
9 2
14 5
3 5
9 17
3 2
3 14
14 2
12 5
2 7
10 9
9 14
7 10
12 7
10 3
16 10
10 5
14 3
9 7
9 5
2 2
10 12
7 5
14 9
5 7
14 12
9 3
2 12
3 7
12 19
16 2
17 2
14 5
14 14
5 14
7 0
0 9
2 7
16 2
7 9
10 7
2 5
10 2
3 7
9 0
3 12
2 3
7 9
3 28
5 12
12 7
10 3
2 9
2 7
12 5
3 21
5 16
3 12
5 12
0 9
2 9
3 16
9 12
7 14
10 10
9 17
0 3
5 16
10 12
3 16
5 10
14 10
3 7
5 17
9 7
3 2
10 9
3 19
0 7
5 9
5 10
5 16
2 3
3 5
5 12
10 5
14 10
5 5
3 5
5 10
3 2
9 14
0 9
2 9
2 10
3 9
12 5
10 17
9 5
5 5
14 9
17 3
19 3
7 10
10 3
5 9
7 9
7 9
16 5
12 12
3 0
2 10
3 10
3 14
7 12
9 5
17 0
5 9
10 5
7 3
2 16
5 14
7 2
7 26
12 21
2 9
2 7
0 10
2 7
7 5
7 12
10 10
2 19
9 10
9 7
5 16
0 7
5 19
5 10
3 12
5 9
3 12
7 14
10 10
9 14
3 2
3 2
2 3
9 12
12 16
3 7
7 9
16 10
9 14
23 2
5 3
12 3
2 7
19 14
9 10
12 12
7 10
12 2
7 10
12 7
12 9
12 0
16 9
16 16
12 2
12 12
7 19
14 9
7 9
19 7
10 10
19 9
12 9
2 7
7 3
14 5
5 3
14 5
9 10
3 16
9 2
9 0
3 16
0 10
10 5
10 2
16 5
9 14
3 5
0 7
7 2
3 7
5 10
9 0
3 9
7 3
0 3
2 9
7 3
7 0
7 5
9 3
2 12
5 14
3 3
3 5
21 5
12 9
9 3
12 16
16 2
16 3
2 0
0 7
3 5
2 3
3 5
7 2
0 7
5 7
9 9
5 7
10 7
10 0
12 3
9 3
7 2
2 17
16 5
10 9
9 3
3 2
17 9
28 3
16 12
14 3
0 2
9 7
2 10
9 10
9 3
7 7
12 12
10 10
14 7
0 9
10 14
17 7
3 3
14 3
5 2
3 3
3 0
2 0
10 2
3 2
12 3
9 3
2 0
0 9
0 9
2 3
5 3
5 17
2 3
12 10
0 9
5 7
10 12
2 10
0 5
2 9
12 5
7 3
7 2
16 10
9 5
2 7
10 7
10 7
14 14
9 5
12 5
14 12
9 7
10 23
10 3
10 3
7 5
9 7
3 9
3 10
2 16
2 5
9 5
0 2
10 9
5 2
10 5
5 5
5 3
3 9
5 3
3 12
3 5
12 9
9 9
9 7
7 0
5 2
7 9
2 9
5 0
2 5
0 3
10 2
7 2
12 0
16 10
3 3
9 2
2 3
7 3
3 10
3 10
7 2
12 7
9 9
19 5
3 12
16 14
21 14
23 3
19 10
3 3
12 3
10 5
14 3
12 7
14 10
23 9
9 5
16 0
9 7
7 2
5 5
7 0
12 3
7 5
19 10
12 5
5 12
12 10
0 10
7 3
0 10
3 0
3 3
3 3
3 7
2 0
5 2
10 3
12 2
5 0
10 10
5 3
2 3
0 10
5 3
9 5
7 3
5 0
0 9
5 3
7 0
2 3
7 7
7 7
12 3
5 10
7 10
3 5
5 9
10 7
7 2
7 3
12 3
10 7
5 3
5 3
9 3
9 2
7 0
12 3
3 0
10 3
21 2
3 0
12 0
14 2
7 3
12 7
16 7
5 3
12 2
3 0
2 0
3 3
7 2
10 5
2 0
3 0
12 2
10 0
3 0
0 3
9 3
9 2
9 5
0 5
19 2
0 3
7 3
7 2
3 5
5 0
5 3
16 2
3 0
16 2
3 3
3 2
19 3
0 5
3 3
2 5
5 2
5 3
7 2
0 0
5 2
3 5
7 7
5 0
7 2
5 2
5 2
7 16
3 2
2 3
7 0
3 2
7 0
2 0
5 2
7 0
2 2
2 5
0 2
3 0
5 0
0 2
2 0
3 0
2 0
9 3
5 3
5 0
5 2
9 2
3 3
10 0
2 0
5 0
5 7
5 0
3 3
5 2
2 0
5 2
2 3
7 3
9 5
9 5
16 0
2 0
3 3
5 0
3 5
2 17
12 10
9 5
12 5
7 19
3 9
21 7
19 2
10 5
5 5
5 0
12 12
9 3
9 0
5 23
7 5
3 9
2 7
12 0
10 2
5 19
0 9
2 5
9 7
2 5
7 12
3 12
0 0
2 5
0 0
3 2
2 2
3 5
9 2
3 3
3 3
9 2
3 12
0 3
5 3
5 3
5 3
9 0
2 2
3 7
19 3
0 2
14 3
0 3
3 16
2 10
3 2
2 10
0 2
5 3
2 9
5 3
5 3
0 5
3 10
7 2
3 0
3 7
3 3
0 5
2 16
2 7
2 7
7 3
2 16
7 12
3 5
7 0
7 14
9 7
9 7
14 3
5 5
7 2
3 0
2 2
9 5
7 3
5 5
5 16
3 2
2 3
3 2
5 2
10 5
10 0
7 7
5 2
12 3
3 5
5 2
5 2
5 5
0 0
7 12
5 5
10 9
7 9
7 7
2 5
3 10
3 7
2 7
14 7
12 16
2 7
7 10
5 5
7 3
5 7
3 5
7 17
5 21
5 14
5 12
2 0
3 10
7 7
9 10
0 0
10 3
2 9
5 17
3 2
2 0
3 24
3 14
3 19
3 9
12 17
2 9
5 10
3 10
3 10
2 2
10 0
2 2
7 3
2 2
5 5
2 3
0 3
2 3
3 7
12 19
0 17
3 7
9 10
12 17
14 2
7 3
7 2
10 3
10 16
14 10
2 14
9 16
5 7
10 12
3 10
5 5
14 3
14 10
16 10
5 14
7 16
9 5
14 12
30 17
14 16
19 9
14 5
17 16
16 10
10 24
10 7
12 3
7 3
5 5
26 10
10 10
10 12
3 12
14 12
10 2
5 10
5 28
14 9
7 17
0 9
5 14
2 5
5 21
2 0
5 17
10 9
5 2
17 10
3 5
2 2
14 10
0 14
9 3
2 2
2 2
10 10
21 23
3 3
21 9
7 7
9 7
3 10
5 10
9 7
2 2
3 3
9 7
2 19
0 9
10 12
12 7
10 3
16 5
10 2
12 2
14 7
16 0
2 5
17 5
10 10
14 5
5 2
9 3
30 10
10 7
14 0
12 9
12 3
9 7
9 10
9 5
7 3
7 2
7 7
7 2
0 14
2 17
10 2
16 10
7 7
7 9
17 3
2 9
16 5
2 0
9 2
5 5
9 5
12 3
9 10
3 16
2 2
9 5
3 5
5 16
0 9
7 5
9 9
0 5
3 9
3 9
3 5
5 3
2 17
5 9
0 9
2 2
9 7
9 3
10 5
2 9
9 9
16 9
0 3
5 7
0 7
2 7
3 9
10 3
7 9
5 3
0 12
9 12
2 9
2 10
0 9
3 14
2 3
5 0
3 3
5 7
7 5
9 3
10 3
9 19
3 7
3 5
14 5
19 2
10 10
14 9
5 14
5 10
7 17
7 10
2 5
7 9
5 7
0 23
2 17
3 2
5 7
3 7
10 16
12 5
12 5
5 7
2 7
10 24
10 19
14 7
5 23
7 7
5 7
3 5
3 3
2 5
3 5
0 0
7 16
0 3
7 12
0 17
3 9
9 3
10 5
14 19
5 3
2 7
5 2
14 0
7 9
7 7
0 2
9 3
2 10
7 9
16 5
2 10
9 10
16 2
12 0
7 5
2 9
5 5
12 0
14 12
5 5
5 3
12 3
14 9
7 3
3 3
12 0
19 7
9 3
10 17
5 2
9 19
9 12
19 26
12 2
7 5
9 12
9 7
5 19
7 5
2 7
5 3
17 7
2 14
7 5
0 12
7 12
12 10
10 7
5 12
5 19
14 17
3 9
2 2
0 2
3 10
10 2
3 5
3 5
9 14
14 2
9 9
5 5
7 5
10 10
12 9
7 2
2 5
12 9
9 10
10 9
2 14
12 5
12 2
14 2
2 12
5 5
2 3
3 5
5 0
3 9
9 5
0 7
14 5
5 17
7 3
3 7
5 14
12 10
12 12
9 0
5 3
16 7
5 14
7 16
2 5
2 5
9 5
12 9
3 0
5 5
9 14
19 0
5 10
5 12
0 2
14 12
17 3
17 2
21 5
14 0
28 12
12 7
14 3
7 14
3 7
2 12
9 5
19 7
10 2
12 2
14 5
17 3
3 10
12 9
14 12
7 7
12 10
0 23
5 2
7 3
0 0
14 3
5 3
0 0
14 23
14 5
7 0
10 3
10 3
5 9
12 2
5 10
21 9
9 2
17 2
10 7
12 0
5 5
24 5
2 0
3 3
9 2
17 10
26 5
5 14
16 5
16 17
10 0
10 5
2 3
3 0
10 9
3 9
19 12
14 16
14 3
17 10
7 9
16 3
5 5
5 3
3 0
9 2
7 2
9 5
9 12
14 5
16 10
12 3
5 9
7 9
5 2
17 3
14 14
21 10
5 9
3 10
3 9
5 5
0 12
3 12
2 5
0 10
5 0
5 9
19 3
5 5
9 5
3 5
12 3
2 14
5 0
0 7
10 2
17 5
5 0
16 2
10 0
12 3
10 9
12 12
0 12
0 3
3 12
2 7
3 14
5 7
0 14
10 2
10 5
7 9
12 12
7 9
9 10
7 12
19 7
21 5
7 10
3 5
3 5
35 12
12 14
21 12
9 14
2 12
19 10
7 14
10 5
3 3
12 10
19 12
0 5
2 2
10 5
7 3
3 0
3 7
2 7
10 9
5 5
19 3
23 9
16 0
7 3
7 26
7 7
26 9
12 10
9 19
9 16
9 5
9 2
12 7
10 14
24 5
2 9
3 9
10 24
10 9
3 12
2 5
14 14
5 9
5 3
5 9
14 2
5 2
9 5
2 5
10 3
7 7
7 5
3 3
7 9
5 3
5 7
2 2
5 14
7 3
5 3
23 14
3 7
10 10
9 5
9 3
3 5
5 3
9 9
7 2
3 7
2 3
7 12
2 9
3 9
5 3
9 7
14 7
5 7
7 3
9 7
2 12
5 2
7 10
9 3
3 5
7 2
7 5
3 5
12 7
12 14
14 7
17 9
9 12
10 3
7 12
5 12
5 9
5 12
12 9
16 5
17 9
7 10
10 10
12 9
3 7
5 12
12 17
3 14
5 10
9 23
10 5
10 9
7 5
5 9
3 5
3 10
3 26
3 14
7 16
3 7
2 5
5 12
2 2
7 10
2 5
9 3
5 5
5 9
2 5
3 10
3 7
10 3
3 2
5 0
2 7
10 9
7 9
5 17
3 0
3 3
9 9
17 2
17 0
7 5
7 5
7 2
7 16
2 7
14 3
7 12
10 9
7 5
12 9
2 7
7 5
24 3
16 2
30 9
19 12
3 21
7 9
14 10
3 3
9 7
2 3
0 7
5 17
10 3
14 2
9 0
9 17
0 19
10 16
14 9
0 12
7 5
7 3
10 17
9 9
5 12
3 12
2 21
3 5
9 5
2 7
14 0
7 5
5 19
3 9
5 3
9 0
17 12
9 0
10 10
2 9
5 16
2 7
3 9
17 19
9 12
19 3
0 7
7 14
7 10
5 7
7 9
21 7
3 3
3 5
10 3
9 5
12 5
16 16
17 12
7 7
14 3
12 5
7 3
5 12
7 5
10 9
21 16
0 2
10 5
17 12
3 14
3 0
10 10
2 5
9 2
7 9
2 10
3 7
5 5
10 3
9 16
24 9
3 5
7 9
9 3
5 3
14 5
5 3
2 3
9 3
0 5
17 5
3 12
5 5
3 5
9 7
23 5
3 12
7 9
0 3
10 17
0 12
3 3
5 5
9 2
7 7
5 9
12 3
16 3
12 2
3 10
3 9
2 5
7 2
5 3
7 7
7 3
2 5
7 5
12 10
9 10
0 12
2 14
14 16
7 14
7 16
2 7
2 10
9 16
2 19
5 3
2 3
12 3
12 5
7 16
9 7
7 9
5 3
5 17
9 7
7 9
0 7
16 21
2 17
14 7
5 9
2 9
7 3
9 9
12 3
12 3
2 14
9 16
7 10
0 3
3 9
3 10
3 10
14 5
10 10
9 12
7 16
7 10
3 2
12 5
0 7
12 2
2 5
2 3
10 7
5 14
3 2
12 10
3 9
14 10
2 28
3 5
5 9
2 5
3 5
5 3
5 14
2 19
12 10
12 5
23 7
14 14
12 16
16 5
17 12
19 10
19 2
5 3
3 7
16 2
7 9
3 9
9 14
9 5
9 0
21 0
14 5
17 2
14 7
7 3
7 7
2 3
5 5
9 16
5 14
3 9
5 16
12 14
14 16
2 2
23 0
12 9
16 5
10 7
5 9
12 5
12 0
9 5
5 7
9 5
5 5
7 0
0 9
7 0
5 9
9 5
3 2
10 5
0 7
2 12
5 2
0 9
0 5
7 7
3 7
2 10
2 3
5 16
3 17
2 12
2 2
7 0
2 2
2 3
7 3
9 7
5 5
14 7
3 5
2 2
3 5
7 10
5 16
7 5
3 17
9 7
5 2
3 0
9 5
2 9
2 3
2 12
0 14
2 12
0 19
3 3
7 5
0 7
7 5
2 7
3 2
3 9
3 7
2 10
3 2
0 3
9 2
7 0
3 2
5 3
12 10
9 17
5 3
5 7
0 7
17 7
12 5
0 10
9 23
5 3
2 3
5 7
9 7
0 9
5 26
14 7
7 16
2 12
3 7
2 3
3 7
23 3
10 2
16 10
9 9
0 9
3 9
12 3
3 9
3 14
5 10
2 7
7 9
3 10
3 7
7 14
5 16
3 5
2 7
5 3
7 9
9 2
19 5
5 5
3 16
2 7
3 3
7 5
10 7
2 3
7 5
2 16
2 3
5 5
16 10
10 7
12 2
16 7
7 3
3 7
5 9
12 3
5 3
3 2
7 9
7 5
16 10
21 0
10 14
9 3
5 12
3 5
9 14
14 3
5 7
12 7
14 10
9 5
5 3
5 2
2 2
9 5
3 2
3 10
10 9
5 2
3 0
5 2
9 3
9 5
9 5
9 2
7 7
12 10
5 2
7 14
3 2
7 10
7 17
3 2
16 3
10 3
5 9
0 10
5 2
2 3
7 3
3 9
3 3
5 7
3 2
17 7
21 3
9 3
7 12
9 17
7 16
14 16
2 0
10 9
5 5
5 9
5 2
9 7
5 2
3 0
3 3
7 17
9 19
10 2
10 2
3 16
9 19
21 10
12 0
9 3
5 0
5 9
9 10
3 0
12 0
5 9
3 7
9 10
0 12
14 9
9 5
5 10
3 10
10 7
16 0
14 7
5 14
9 9
3 21
3 3
10 10
2 9
2 10
5 16
7 10
2 2
16 10
5 3
9 5
5 0
2 2
3 2
10 5
9 9
2 3
7 7
0 10
10 5
7 3
10 17
2 17
2 2
2 3
7 12
10 7
3 14
7 9
5 0
9 7
9 9
14 7
3 17
3 14
10 9
12 0
5 5
5 7
3 3
2 10
5 10
2 9
0 3
12 5
17 7
7 2
19 2
2 10
3 5
9 7
2 2
0 3
3 5
2 10
2 3
0 0
5 2
7 3
5 7
12 7
9 14
2 10
5 5
5 14
2 0
7 7
9 3
12 3
9 3
7 7
5 5
3 5
9 5
10 5
9 2
2 3
9 12
3 3
2 9
16 7
2 5
3 0
3 5
3 2
3 21
2 3
10 3
5 3
2 14
0 3
5 5
0 0
2 2
3 7
0 14
3 2
3 10
0 5
3 9
3 14
19 9
5 16
9 7
7 12
5 7
12 14
0 12
7 9
0 10
7 12
5 9
5 2
0 9
2 17
2 2
2 2
5 9
2 7
5 7
3 7
5 7
5 2
12 0
5 9
7 9
10 5
14 5
3 5
2 10
5 7
3 9
5 14
2 9
0 7
3 9
3 3
10 7
16 2
16 7
7 0
10 12
12 16
5 10
14 7
16 9
9 0
12 7
12 12
12 3
9 9
14 3
3 2
23 10
10 12
5 7
7 5
14 3
3 3
5 0
19 7
10 9
7 12
10 5
10 9
7 5
10 3
5 2
9 12
3 3
12 3
16 17
3 10
2 7
14 3
5 0
9 2
16 10
12 2
3 9
2 10
0 7
16 7
5 14
3 2
2 14
2 2
5 10
5 7
2 9
12 5
2 9
10 5
2 0
9 12
10 0
9 5
7 3
9 3
5 7
2 2
14 3
0 3
10 7
10 12
2 5
5 9
2 3
2 3
2 5
3 12
10 5
12 2
0 5
2 7
0 12
5 5
3 9
0 12
7 10
9 10
3 17
5 9
10 7
2 5
9 7
9 3
2 10
16 3
0 3
9 5
0 5
3 2
10 10
7 2
2 3
2 3
7 2
5 9
10 0
14 7
10 0
2 7
2 5
10 7
7 0
9 3
0 7
3 5
2 2
3 2
17 16
5 5
12 5
5 3
7 3
3 7
10 2
12 0
2 9
3 10
10 3
9 7
5 12
3 19
5 12
7 12
10 16
3 5
3 3
7 10
7 3
5 17
3 10
3 5
2 3
10 2
0 3
5 0
5 3
7 2
9 2
3 2
10 12
2 2
3 5
2 2
3 12
10 5
2 7
2 2
19 5
3 3
7 5
3 7
2 0
3 0
3 2
0 12
5 2
2 9
10 5
10 17
3 16
10 14
23 9
16 9
7 5
3 2
10 10
3 12
9 23
14 2
7 7
5 7
9 3
5 5
0 5
2 14
12 5
5 5
0 10
5 7
3 7
0 16
12 3
0 3
10 7
9 5
5 9
5 0
7 0
12 10
17 3
2 19
7 12
7 3
10 2
5 12
10 7
9 9
7 5
10 5
14 16
3 17
12 9
3 10
2 10
9 12
12 5
3 7
9 0
7 5
3 12
3 12
7 10
5 12
2 2
3 5
10 0
10 7
12 3
16 2
7 10
7 5
10 2
0 0
12 5
0 3
12 2
14 3
5 10
14 3
9 9
9 3
16 5
12 5
2 3
3 9
3 3
3 7
0 9
3 2
16 2
7 2
16 0
16 12
7 10
3 9
5 10
0 17
17 10
10 16
0 14
3 14
16 2
12 9
5 0
10 2
10 7
5 5
7 12
5 5
10 10
5 9
0 5
12 9
2 9
2 5
14 12
0 2
7 7
5 10
7 5
7 7
7 10
3 9
0 2
12 9
3 2
7 2
9 3
2 3
5 3
0 2
2 7
2 5
5 7
12 3
5 5
14 19
16 12
23 0
16 14
14 9
3 19
7 7
3 7
2 0
7 5
10 0
7 2
14 5
10 0
16 2
12 14
7 2
3 7
5 0
0 0
10 5
2 2
23 12
9 0
2 0
14 9
17 5
3 10
10 0
3 3
3 10
3 7
3 9
2 7
5 7
5 5
0 2
0 7
7 9
7 10
14 10
9 10
7 5
9 5
2 12
7 9
7 7
9 3
14 7
9 3
3 3
2 0
7 2
2 2
10 2
5 16
3 12
10 5
3 2
2 2
3 5
3 7
7 3
3 5
5 9
12 2
9 7
9 7
10 5
0 2
5 5
0 7
12 10
5 9
7 12
3 5
12 9
3 12
5 7
9 16
23 9
17 10
30 10
2 3
9 9
7 3
17 5
0 10
5 7
3 19
10 5
3 12
3 10
7 5
2 3
12 9
5 5
3 2
5 5
3 2
2 7
2 3
7 2
5 5
3 3
3 2
14 2
16 3
5 2
7 0
10 7
5 12
17 14
10 23
9 7
14 10
3 7
9 2
14 10
12 7
7 7
5 3
19 10
16 7
24 7
5 2
5 14
10 5
10 3
19 3
9 12
7 9
10 3
3 9
7 2
5 3
2 14
3 21
9 7
2 17
2 9
2 12
2 2
7 14
0 9
2 9
0 2
2 3
7 9
5 5
0 2
5 2
3 7
12 5
16 2
9 2
2 0
9 0
9 0
7 3
2 3
16 7
9 10
12 14
0 14
16 5
2 2
0 7
0 9
16 3
3 2
5 7
9 2
5 10
16 2
5 2
5 7
12 3
5 5
14 5
3 7
7 2
2 2
2 0
14 3
2 7
12 3
7 2
9 5
5 2
3 16
0 5
2 21
0 7
3 10
5 5
2 14
0 3
0 9
7 5
0 3
3 5
16 5
16 3
9 9
5 3
3 9
3 9
2 14
9 9
10 5
7 7
5 10
9 12
7 10
2 7
3 7
5 16
3 5
5 2
2 10
5 7
7 10
0 7
3 7
0 7
3 9
3 5
7 3
5 7
12 10
10 12
10 14
9 14
7 12
7 2
7 3
7 2
0 9
0 7
2 5
12 28
5 21
5 21
3 17
5 5
14 10
5 3
3 10
7 16
0 7
7 16
3 7
5 0
23 14
14 2
9 10
3 2
7 2
2 5
2 3
2 2
3 5
16 2
2 3
9 0
5 10
7 5
9 0
5 5
9 0
3 3
9 12
12 9
0 5
7 3
5 3
3 0
5 7
12 3
5 0
10 3
14 3
9 5
3 2
14 3
5 2
2 3
7 3
7 0
5 3
9 5
14 7
5 2
14 3
3 3
2 0
3 2
7 3
3 5
3 9
0 5
5 0
10 12
3 3
2 9
5 2
9 9
3 0
5 2
7 3
9 0
31 5
12 3
16 9
0 9
12 2
3 3
9 2
7 5
2 9
3 7
0 2
12 9
3 3
7 5
3 7
0 2
2 12
3 5
9 3
7 7
3 5
7 7
10 9
7 5
0 2
9 5
3 5
7 17
7 5
7 9
10 2
16 5
7 0
5 2
14 7
2 10
7 2
0 0
5 3
0 3
3 0
9 5
3 14
9 7
12 12
3 3
2 9
7 5
10 0
9 7
10 10
9 3
12 16
9 5
10 12
3 5
23 10
10 5
7 5
12 5
10 3
16 3
7 0
9 7
5 2
12 12
23 3
7 7
16 2
7 3
0 9
5 10
3 2
3 2
5 5
5 9
7 9
5 14
5 7
2 3
0 10
0 10
12 3
3 7
3 10
10 0
16 3
12 5
0 2
3 2
3 3
3 5
3 5
7 5
10 9
2 7
9 12
23 2
5 9
5 5
3 19
2 10
9 9
7 10
3 7
2 7
2 5
5 3
0 7
3 12
5 17
0 17
16 0
5 12
2 2
7 3
3 3
2 5
16 10
2 9
3 9
2 14
7 10
7 3
3 5
7 0
5 3
0 14
9 7
0 5
7 17
10 9
2 16
14 3
12 5
12 2
0 3
14 10
7 10
16 5
7 7
21 10
3 5
10 14
3 12
7 10
7 2
3 10
17 10
12 10
9 3
12 0
7 0
19 14
5 2
7 5
10 0
12 3
5 3
10 0
2 9
14 10
7 3
5 5
7 3
9 2
7 5
9 7
3 2
5 7
12 7
3 5
5 5
7 9
7 16
10 2
5 7
3 2
0 5
5 2
2 5
3 5
5 9
5 2
10 2
5 3
3 3
0 17
2 12
14 9
9 2
2 5
0 7
0 5
7 12
9 12
7 0
0 7
2 2
2 5
3 7
10 7
3 7
7 2
3 9
3 3
5 9
12 5
7 2
5 0
7 3
3 2
3 3
7 3
5 7
10 9
14 3
10 7
2 3
0 0
3 9
7 0
7 5
9 5
16 3
10 9
10 2
2 3
3 7
9 3
7 5
3 2
0 7
10 14
10 7
12 7
3 10
5 5
10 5
0 10
10 14
2 7
16 14
5 7
3 7
3 2
7 5
7 5
3 10
12 12
0 10
10 9
7 7
9 9
3 0
12 10
16 2
14 9
7 2
9 7
10 3
3 17
3 7
2 10
7 10
10 12
3 7
2 9
12 7
3 3
5 5
2 0
3 3
10 10
3 10
3 5
16 5
14 2
5 9
7 5
10 5
17 7
21 7
12 5
12 12
9 17
5 14
5 7
16 3
14 14
7 12
2 14
16 10
14 3
7 3
3 5
10 3
10 10
3 5
3 10
14 7
9 5
5 9
7 9
10 3
12 3
9 2
7 3
9 2
9 0
0 0
5 3
0 5
0 5
3 2
7 3
14 7
3 0
3 0
3 3
12 3
17 0
3 2
3 2
7 3
2 2
5 5
7 5
3 2
5 3
9 3
9 2
21 2
5 7
3 2
7 7
7 2
9 5
7 3
7 10
10 9
10 17
10 10
12 3
9 3
7 2
9 3
5 2
3 2
7 7
5 5
2 0
5 3
9 7
10 7
2 3
5 2
5 0
0 7
0 3
0 9
3 0
0 3
2 2
3 0
3 7
0 3
5 5
3 7
9 0
10 5
10 2
10 5
7 2
10 3
12 2
7 3
9 10
24 5
12 9
12 0
12 9
12 5
7 3
0 5
7 0
5 9
5 7
5 2
9 5
5 16
3 0
2 0
7 9
7 7
2 10
3 3
2 2
3 7
5 9
5 7
2 10
7 10
0 9
10 3
5 14
5 2
3 10
7 5
2 2
3 7
12 10
5 5
5 7
2 14
3 7
5 3
2 16
5 2
5 5
2 10
2 19
7 7
3 10
3 5
3 3
7 3
0 2
2 2
3 0
5 3
0 5
0 2
10 12
2 9
3 3
10 5
21 12
10 2
12 9
5 0
7 10
7 5
10 0
12 3
5 7
12 7
0 5
3 12
2 9
2 5
7 3
2 10
21 19
14 12
16 19
10 5
12 5
12 12
10 3
3 5
5 10
19 7
10 3
7 19
0 10
10 14
9 19
3 9
7 14
2 14
3 5
10 5
10 5
12 10
12 9
14 7
5 12
3 5
17 7
3 7
7 2
7 10
0 9
5 5
5 0
9 9
12 2
12 3
14 3
5 3
7 7
2 5
12 9
21 2
7 19
3 17
9 5
5 10
5 14
17 7
10 5
9 2
5 9
5 3
7 12
12 9
21 3
10 5
3 5
2 5
3 9
9 10
5 14
3 17
0 2
3 16
7 10
9 2
2 7
7 3
2 3
5 0
3 3
3 7
3 10
7 14
3 3
3 5
9 0
5 5
7 5
9 0
5 5
14 3
5 2
9 2
17 3
7 3
10 3
10 7
3 2
12 2
7 2
10 2
7 5
17 7
3 5
5 14
2 0
7 2
7 3
0 3
3 10
7 2
9 3
10 2
9 2
3 10
7 7
2 7
10 9
9 3
2 3
2 5
9 7
9 9
5 5
3 5
5 9
0 10
2 17
3 9
9 19
3 0
3 14
2 9
16 5
3 7
2 5
2 10
0 16
2 21
7 3
5 7
3 0
7 12
7 3
5 14
5 7
2 14
14 3
7 5
5 5
9 3
2 14
5 10
3 3
2 10
3 2
0 10
2 3
10 5
3 7
3 19
2 17
12 12
2 10
0 9
3 7
7 21
9 16
19 9
17 5
19 10
0 9
10 12
2 9
7 14
2 14
7 23
0 17
7 2
7 3
10 9
7 2
7 5
7 0
9 2
14 3
3 9
21 7
10 5
3 12
0 9
2 3
16 5
3 3
17 5
3 10
3 10
21 3
16 7
5 9
0 9
9 2
9 5
28 9
12 2
3 7
10 5
12 5
16 2
3 2
9 5
10 3
9 5
7 5
9 5
5 2
12 5
3 0
10 9
7 9
9 9
5 14
2 5
3 12
9 7
3 10
5 10
5 10
2 3
2 7
2 2
0 0
7 7
0 0
3 9
2 9
3 5
7 7
12 7
10 9
7 7
2 14
3 5
5 9
7 5
5 9
5 7
0 5
0 5
2 2
7 7
9 10
5 3
2 12
2 9
2 10
2 9
12 7
3 7
2 3
7 10
5 3
7 9
2 7
3 5
2 3
9 3
2 3
3 5
0 10
5 12
0 7
9 14
7 7
0 3
7 9
3 0
16 10
3 17
9 5
7 9
3 2
14 5
2 2
2 5
3 16
0 14
2 16
7 9
2 17
2 3
3 5
5 5
7 9
2 7
7 3
3 0
5 10
5 7
5 23
5 24
3 3
2 10
9 9
7 5
7 10
2 2
0 9
5 5
9 0
7 2
9 5
5 7
7 0
3 9
9 9
3 0
12 2
5 3
5 10
5 14
10 3
3 7
5 7
5 0
9 10
7 5
3 7
3 0
9 3
2 7
9 2
9 10
3 16
14 3
5 5
9 3
0 7
7 2
7 0
3 0
7 9
0 10
0 7
5 10
3 2
10 5
2 5
3 0
3 7
0 5
2 7
2 19
7 7
0 10
5 3
0 2
3 7
3 10
2 14
2 3
5 7
7 10
5 0
0 2
3 12
3 2
2 10
2 9
2 14
7 16
2 9
14 3
9 9
5 3
2 10
0 3
3 2
2 7
0 9
7 2
7 10
10 14
12 2
2 5
14 0
5 9
3 7
3 16
5 7
7 3
5 19
19 7
2 7
5 9
5 14
3 5
9 3
7 2
7 7
2 14
3 2
0 3
7 3
3 2
7 16
3 9
7 9
7 3
3 2
14 19
9 5
9 21
5 3
9 5
7 17
3 9
2 16
0 3
2 10
5 10
2 10
0 2
9 12
2 3
3 14
2 3
9 5
0 2
12 5
7 2
14 7
2 10
5 7
2 3
0 12
5 5
7 9
5 2
5 7
0 5
9 5
14 0
5 5
7 5
10 7
14 2
5 3
14 0
7 9
10 2
7 5
2 9
14 12
5 7
12 2
3 3
9 14
16 3
7 5
3 0
5 10
2 12
9 3
3 5
2 5
3 7
3 5
9 3
7 5
5 2
7 5
0 5
0 10
7 0
5 7
5 3
10 2
14 3
0 5
0 7
3 9
2 5
0 2
2 5
0 2
3 5
2 12
2 0
2 2
9 5
0 3
3 12
7 3
7 3
3 10
2 7
3 7
0 5
2 9
5 0
3 2
3 3
3 2
3 2
2 10
2 3
0 5
2 2
2 5
0 0
2 5
3 10
2 5
0 5
2 5
0 9
2 2
12 7
14 9
2 2
0 7
7 3
2 3
2 3
0 7
2 5
5 5
2 5
9 3
10 12
0 2
3 2
3 3
2 9
5 3
2 3
0 10
0 16
2 28
7 19
5 7
0 10
2 2
0 5
0 10
10 5
7 12
3 10
2 2
2 5
2 7
7 2
5 14
3 2
5 9
7 17
5 7
2 5
3 0
3 0
3 2
9 5
2 14
9 5
3 5
3 3
2 0
3 9
10 5
2 5
10 0
3 9
5 10
3 5
3 2
2 9
0 17
5 2
5 9
9 2
7 0
9 9
3 14
2 3
2 9
3 3
10 9
5 3
9 9
12 2
7 5
5 2
5 3
5 14
9 3
9 9
10 3
9 2
7 2
5 0
14 2
3 5
3 12
10 5
10 9
3 10
5 0
0 14
3 10
3 3
5 9
3 9
12 2
2 9
7 0
5 7
10 0
2 3
12 5
5 2
0 5
10 10
7 12
5 2
0 5
14 2
2 3
10 5
9 12
5 10
3 12
3 2
3 9
7 9
9 7
16 14
12 7
2 7
0 3
5 2
5 5
2 7
3 0
3 5
7 7
16 5
9 5
16 3
5 5
14 9
12 2
9 7
0 9
0 3
5 3
0 16
3 17
0 5
7 12
9 2
7 3
2 2
16 2
9 5
19 7
3 5
2 3
5 12
3 5
12 5
9 2
3 5
5 5
9 7
7 0
10 2
7 5
2 9
2 7
7 0
3 7
3 7
3 9
7 2
9 2
9 2
3 10
7 3
5 7
0 16
10 14
3 2
3 5
5 0
5 10
5 2
3 0
5 5
3 3
2 2
3 5
2 14
0 12
5 5
2 2
9 3
3 3
19 7
3 12
0 2
0 12
0 7
5 14
3 9
5 0
9 2
3 5
3 3
14 5
5 7
2 7
10 9
2 5
7 7
3 10
5 5
2 7
0 9
2 0
5 5
2 3
0 3
0 9
2 7
2 7
7 0
5 3
5 3
2 12
3 19
0 3
9 12
7 2
10 10
3 5
2 0
9 0
10 7
0 7
7 14
5 7
10 10
3 3
7 5
0 7
3 14
2 9
5 5
3 5
14 2
7 3
3 2
7 3
3 7
9 0
0 5
9 7
5 12
2 10
5 0
7 9
3 2
7 0
3 10
9 5
7 3
2 2
5 12
3 3
7 5
7 5
10 3
10 9
14 5
3 5
2 10
2 2
0 10
3 0
2 3
17 0
7 5
0 3
2 0
3 7
2 2
7 10
14 9
5 5
2 7
2 12
16 9
0 3
12 3
2 12
2 5
12 10
3 0
17 10
9 14
3 2
5 3
10 0
3 10
3 5
17 2
3 2
5 2
10 12
14 9
2 5
5 7
0 7
7 10
10 3
10 14
2 5
2 2
7 7
7 0
5 5
2 0
5 3
0 7
17 3
5 5
0 7
3 7
2 16
5 0
5 2
12 3
2 2
7 0
3 9
7 9
16 3
5 2
0 0
9 0
3 0
14 5
7 7
17 2
7 3
3 10
7 9
7 3
2 2
7 2
9 2
17 0
5 5
5 0
5 3
7 2
7 2
0 12
2 10
7 5
7 0
3 9
5 3
5 7
7 10
2 5
5 7
3 3
10 2
3 7
2 5
7 2
0 7
0 5
0 7
9 9
0 0
2 5
5 2
0 2
10 3
3 5
2 2
3 3
5 12
10 2
5 5
2 9
9 2
0 0
2 7
5 5
7 2
3 5
10 5
2 9
9 5
16 3
2 2
7 9
2 5
5 5
10 9
3 7
10 2
9 3
5 9
2 2
2 12
5 9
5 19
3 3
5 5
5 5
3 12
5 9
14 10
9 9
10 7
7 2
5 12
3 5
3 2
3 5
2 0
9 3
5 12
9 14
3 10
2 14
3 2
2 14
0 2
3 10
17 5
9 9
5 3
3 5
7 7
0 9
9 3
5 9
3 2
7 16
7 5
16 9
10 9
3 0
0 10
7 0
17 3
26 10
16 5
5 5
12 9
5 10
7 3
24 3
7 7
7 3
3 9
14 2
3 0
12 10
3 5
9 16
12 2
5 2
9 5
10 12
9 10
3 0
2 9
10 5
3 2
5 10
7 10
7 5
2 5
5 5
7 2
7 10
10 7
12 7
7 16
12 5
16 7
9 3
2 9
0 14
0 5
9 9
2 9
5 2
14 7
7 5
9 19
3 7
5 9
5 7
7 10
5 5
3 0
9 17
12 7
9 5
0 7
3 5
5 5
5 21
7 17
9 7
23 10
3 9
3 7
0 2
9 7
9 14
10 2
5 2
5 7
9 7
7 5
2 3
2 2
3 7
12 3
9 5
9 0
2 2
19 5
12 7
9 10
12 12
23 9
10 16
3 3
10 3
3 7
12 2
7 16
7 2
3 9
2 5
2 7
5 14
14 12
7 16
23 16
5 2
14 3
9 3
10 3
14 2
14 5
7 5
7 0
9 9
14 7
5 14
0 9
0 3
7 12
17 10
17 9
5 24
12 10
12 5
7 12
2 2
14 12
2 5
5 5
19 14
3 9
14 9
14 10
7 12
3 12
3 2
14 9
3 5
5 17
10 16
2 7
9 5
12 3
7 3
19 12
16 7
5 3
5 2
3 10
9 3
3 10
5 12
16 19
17 14
12 21
7 5
9 3
3 7
2 17
7 12
3 7
7 9
3 3
10 7
5 7
2 3
5 3
7 2
2 3
9 2
7 3
0 9
10 9
2 9
5 12
14 7
0 16
3 10
5 10
12 2
2 2
5 7
10 12
7 14
3 14
10 7
2 2
2 3
3 10
0 14
5 3
12 17
16 7
9 10
10 0
3 7
10 3
14 10
21 3
3 3
7 7
5 5
12 0
7 5
5 7
0 2
2 0
2 2
2 2
3 19
7 5
7 5
9 5
17 5
9 3
14 0
16 12
10 12
10 14
3 2
16 9
2 3
5 12
9 2
12 12
5 9
3 9
3 9
0 2
7 7
3 14
12 5
5 24
0 5
5 12
19 0
3 3
14 10
16 9
2 9
10 5
3 12
12 10
9 7
5 14
2 10
3 5
2 3
7 7
3 2
9 5
9 3
2 5
3 12
7 3
5 10
2 9
3 7
5 7
2 7
0 14
3 3
7 5
10 12
0 12
9 12
3 16
7 10
2 2
7 0
5 0
5 10
3 12
3 5
9 7
10 3
0 3
7 9
2 3
3 5
12 10
16 10
9 5
3 5
9 16
2 17
2 16
14 14
2 21
10 7
2 7
10 3
3 9
3 3
7 9
5 5
7 3
16 10
17 2
3 12
9 14
5 2
9 5
14 3
10 7
19 5
12 10
14 0
5 23
7 7
16 14
2 10
3 3
7 3
2 2
17 16
3 10
5 7
14 14
7 17
14 14
5 10
9 16
5 10
5 9
10 5
5 7
12 7
10 2
10 7
5 12
3 14
3 5
7 9
5 12
16 2
5 7
14 2
9 3
7 5
7 2
14 7
5 0
5 5
3 2
10 0
7 2
12 7
2 2
10 14
5 3
12 10
2 14
14 2
12 7
12 10
9 14
10 3
12 3
0 12
7 9
9 3
10 9
0 9
3 2
0 5
3 3
7 10
3 5
5 3
14 3
2 7
7 10
2 3
9 19
5 9
5 10
0 16
0 7
3 5
2 14
12 9
3 12
3 7
0 5
2 10
12 5
7 10
3 17
7 12
2 14
0 7
5 3
3 3
2 3
3 3
2 3
9 2
3 3
7 2
0 14
10 9
5 5
5 9
5 7
7 3
5 5
10 0
10 10
24 2
12 10
5 10
3 14
12 9
3 14
5 9
9 2
9 10
9 5
16 5
10 5
10 14
7 10
7 9
3 3
2 10
5 10
12 7
9 5
3 10
10 19
7 12
2 5
0 10
0 5
9 3
0 14
7 17
3 2
2 12
7 7
9 12
7 17
3 7
0 10
3 7
2 21
2 23
5 21
2 23
10 3
2 5
10 7
3 12
7 7
7 3
9 5
7 0
10 5
5 3
7 3
7 9
19 7
7 23
5 14
7 10
12 9
7 3
9 2
14 5
14 7
5 9
14 5
5 3
2 2
3 3
7 19
5 0
5 12
3 7
16 5
5 2
0 9
7 9
5 9
16 9
7 9
16 3
9 5
9 2
2 5
0 7
9 10
5 5
3 2
7 7
10 14
14 10
7 2
12 5
12 2
5 3
5 2
5 7
7 0
12 2
9 10
9 3
10 9
14 5
12 2
3 3
7 0
2 3
3 2
9 9
5 23
9 3
14 7
5 2
3 19
5 7
9 10
7 9
10 17
7 9
3 9
5 2
2 10
2 0
5 3
7 7
7 16
3 14
7 2
3 5
2 5
9 14
12 7
14 16
5 7
2 21
3 10
5 5
10 17
7 0
12 5
5 10
7 14
12 3
3 3
5 0
5 7
5 10
7 16
9 2
7 5
5 3
7 5
0 9
5 7
7 3
12 3
10 3
3 2
10 5
5 3
5 0
9 3
2 14
3 2
10 5
5 17
21 3
7 17
7 0
9 2
3 0
9 9
12 7
17 3
10 9
19 0
12 3
9 12
10 10
5 2
12 0
0 3
10 0
5 9
7 5
2 5
26 0
10 0
9 0
10 2
7 14
3 9
12 17
7 12
3 3
10 12
5 12
2 12
0 9
5 7
5 12
7 10
10 3
2 2
14 9
3 9
7 5
5 10
19 2
9 10
7 3
3 2
7 5
9 17
7 2
0 5
7 0
7 3
5 2
17 3
2 3
5 0
0 7
3 0
14 3
5 3
5 3
7 5
10 0
2 3
12 3
12 3
16 2
19 19
12 9
5 9
10 3
12 3
10 5
5 3
16 16
5 9
10 5
2 7
5 9
17 0
10 2
16 14
0 14
17 10
5 5
3 3
3 7
3 9
3 7
5 2
2 3
0 3
2 9
0 3
0 10
7 2
3 10
10 0
5 9
0 9
3 5
17 3
3 3
7 16
2 16
12 9
10 23
10 5
2 9
14 19
16 3
5 0
5 9
12 5
16 3
9 5
2 9
7 5
7 7
10 2
2 9
5 14
14 0
7 7
12 5
5 0
12 9
7 9
3 2
3 16
0 0
3 12
3 3
7 3
10 10
23 2
7 3
5 19
2 3
2 2
12 2
7 7
5 5
19 9
16 5
14 12
12 2
7 2
12 14
10 5
5 16
0 0
5 7
10 3
9 17
5 7
7 7
12 5
0 5
7 16
2 5
7 9
5 3
3 2
2 0
9 9
0 17
0 12
3 23
9 5
5 9
2 5
0 9
10 0
9 0
12 9
2 3
9 7
5 2
7 10
5 7
3 10
2 9
12 14
12 2
7 2
9 3
0 7
9 2
10 12
3 5
14 3
7 5
3 10
12 7
9 12
5 9
3 2
9 14
5 0
9 0
3 5
7 3
2 12
7 7
2 12
5 5
7 16
19 12
10 12
0 3
9 7
7 3
3 9
5 9
0 0
2 3
3 3
12 5
7 3
5 2
9 3
12 7
2 12
7 7
7 2
7 7
5 2
0 3
0 7
9 2
0 9
3 2
0 5
3 0
5 2
9 3
2 14
3 14
7 0
10 9
2 9
2 10
5 9
7 9
2 0
10 2
2 2
0 5
3 3
7 5
0 5
0 12
0 5
0 0
2 2
9 2
2 0
5 9
5 2
5 5
2 5
7 9
7 3
7 2
0 5
2 2
0 3
0 7
5 5
5 9
0 3
3 0
7 2
5 2
3 3
17 5
3 5
5 2
17 3
9 9
10 7
10 3
9 10
5 3
9 3
5 2
3 0
2 7
5 0
9 3
7 0
0 2
0 3
5 2
9 7
2 2
7 9
3 0
5 5
7 0
16 0
2 0
3 3
7 0
2 5
5 2
2 5
2 0
9 3
7 5
5 0
7 0
5 0
2 5
2 9
5 2
3 2
0 2
7 2
5 2
3 2
7 3
2 5
5 2
16 0
5 0
0 0
0 2
2 2
7 7
9 2
2 3
2 5
0 2
5 2
5 0
5 9
3 0
2 3
2 5
0 3
3 5
3 5
10 2
2 5
7 2
3 7
3 2
2 17
2 0
9 0
5 0
0 0
5 3
0 2
2 2
2 2
0 10
2 3
3 7
10 5
3 7
3 2
0 7
5 2
5 0
2 2
2 3
2 12
3 9
3 5
7 2
2 3
2 2
3 2
9 2
2 2
9 3
7 3
3 3
2 7
0 0
10 3
7 5
2 2
12 0
7 0
5 3
3 2
7 0
7 2
10 5
2 0
5 2
3 2
5 0
3 0
2 9
3 0
9 3
10 5
2 2
9 5
9 0
7 9
3 5
2 3
2 3
7 0
7 2
12 5
2 5
0 19
3 9
12 7
7 3
2 3
0 2
10 3
9 3
5 2
9 3
23 5
26 2
10 7
9 0
3 5
9 9
10 10
10 9
5 9
7 7
21 7
2 10
23 2
7 7
3 9
3 9
0 7
7 9
7 5
5 9
9 7
2 2
5 9
9 5
9 2
3 3
3 5
3 7
7 10
12 9
10 2
26 3
2 10
21 12
2 12
0 7
2 12
3 7
9 14
5 5
2 10
2 0
0 5
2 5
0 0
0 5
10 5
5 2
2 0
2 3
2 5
5 2
5 0
5 3
0 2
0 7
10 7
2 3
17 2
3 3
0 2
16 0
5 9
2 9
9 3
0 2
12 5
2 2
14 5
9 3
3 9
2 10
12 7
12 21
16 5
10 10
5 7
16 5
10 12
19 5
3 3
9 2
10 10
5 10
2 7
9 16
9 0
9 10
17 21
0 9
3 12
2 3
5 23
16 3
5 3
5 3
7 3
9 5
2 9
7 19
16 9
3 7
2 5
3 9
9 5
9 24
3 5
0 10
7 12
5 10
3 17
3 12
3 10
7 10
9 5
3 17
10 12
3 12
3 12
14 12
0 14
3 17
3 14
12 5
7 12
9 2
5 5
14 10
9 3
14 10
9 3
9 3
3 5
16 9
5 16
12 23
3 3
5 21
7 16
10 10
16 10
17 10
10 9
2 0
10 12
3 5
19 2
2 14
10 0
5 9
7 3
7 3
3 2
9 0
10 0
2 23
10 5
5 9
19 9
9 17
17 16
2 5
10 16
2 3
7 9
5 10
3 16
0 10
0 12
0 14
5 2
2 5
2 5
7 5
3 16
10 5
16 5
3 2
10 5
3 0
9 14
7 9
5 17
5 2
7 21
7 12
0 10
7 3
5 9
3 3
0 33
2 2
2 3
5 14
0 10
14 16
7 5
9 10
14 3
2 9
12 5
2 10
12 9
16 10
9 10
2 7
3 3
10 9
12 10
3 5
5 10
2 9
9 12
3 3
24 9
9 9
5 19
0 28
2 17
0 14
7 12
10 3
2 5
3 14
9 3
12 2
5 5
14 7
5 19
7 14
7 10
17 5
0 5
21 16
10 7
14 3
2 2
23 23
9 17
10 14
9 24
3 14
7 16
19 12
5 10
5 2
2 3
7 9
12 9
7 3
14 7
7 9
7 2
9 7
2 7
5 9
9 14
9 14
5 30
5 9
0 19
2 2
0 23
2 9
5 12
9 9
23 2
7 9
9 9
3 14
7 5
3 14
7 2
5 5
5 9
5 3
3 0
7 9
17 7
12 3
9 2
5 5
9 3
14 7
9 9
3 5
10 5
5 9
3 0
0 2
12 3
2 5
2 10
9 3
7 9
9 9
10 3
3 3
17 5
2 3
9 0
7 5
5 10
3 5
2 3
5 5
5 3
9 7
2 3
7 12
7 10
0 3
0 7
0 5
3 0
3 10
7 10
0 12
2 5
3 5
3 3
2 5
7 5
2 7
5 5
5 9
3 3
5 3
3 2
3 2
3 7
3 9
9 0
5 3
3 9
9 2
3 2
9 7
3 3
3 7
2 7
2 2
7 12
3 7
9 10
2 19
5 14
0 10
5 16
0 12
5 7
0 5
5 10
2 2
3 2
10 16
9 3
3 3
7 7
2 17
5 0
5 7
5 7
5 17
5 14
5 5
9 5
9 17
2 3
5 3
2 24
17 5
7 16
0 10
5 21
0 9
0 2
5 7
7 2
7 10
7 14
12 14
12 16
9 7
3 7
2 7
9 3
0 17
9 17
3 5
5 14
9 12
0 10
7 2
2 26
3 9
0 3
10 7
19 0
7 2
2 0
0 2
7 7
5 9
5 10
3 3
5 10
10 3
7 3
5 9
0 10
12 10
9 7
12 7
9 2
14 3
16 5
3 7
5 7
12 17
12 10
10 7
21 12
7 10
9 9
10 24
7 9
10 9
10 5
10 3
12 5
9 3
17 0
10 5
5 7
3 5
3 2
2 5
7 5
3 19
5 3
5 3
5 3
7 9
5 7
3 10
3 5
3 2
9 2
5 5
3 7
5 16
2 16
2 0
5 3
2 12
7 14
10 10
7 3
9 0
12 7
3 7
7 5
7 17
10 12
17 7
16 14
9 14
2 5
9 2
2 5
2 3
9 3
14 3
3 5
19 3
0 5
7 3
5 9
2 7
5 2
14 5
3 19
2 10
10 3
3 2
9 5
19 5
12 3
5 2
2 9
17 3
21 5
7 9
7 5
5 7
9 5
9 5
5 12
3 19
7 5
5 10
9 5
7 10
7 2
5 5
3 10
7 2
5 3
0 2
5 9
5 9
12 3
5 3
5 3
12 5
7 2
7 7
5 7
12 0
5 5
12 2
5 16
10 9
2 7
7 2
3 7
12 5
2 3
2 7
7 0
12 0
5 0
2 10
5 5
5 7
5 10
3 3
14 5
7 3
21 2
5 0
9 3
0 3
5 2
5 21
5 2
7 3
17 9
17 5
12 5
3 9
0 5
12 10
2 5
2 2
2 9
3 12
2 7
3 3
2 12
2 5
3 7
7 23
7 9
10 5
5 10
5 2
3 5
7 10
9 17
9 2
3 7
10 2
0 3
12 2
17 10
2 12
7 12
2 7
7 12
9 7
9 7
12 10
12 3
7 9
12 7
5 12
2 3
2 5
7 5
3 0
10 3
9 3
2 2
0 3
3 9
5 7
7 0
2 3
5 3
2 3
2 3
3 7
2 5
7 5
2 5
3 17
2 7
2 7
2 0
5 0
2 2
2 2
0 5
0 7
2 0
7 3
0 5
2 0
3 9
3 5
5 5
3 7
0 3
2 0
5 2
3 0
9 0
3 0
0 10
2 7
0 10
12 5
3 2
2 3
5 12
3 0
2 5
9 12
5 0
0 0
0 0
9 5
2 3
5 0
5 3
7 7
2 9
2 2
3 5
2 3
0 2
5 7
0 7
2 2
9 3
3 3
0 9
2 3
5 3
2 2
2 3
2 5
2 2
0 5
0 5
2 0
0 2
2 5
5 5
5 2
3 14
0 7
2 12
2 2
7 7
3 5
3 3
0 2
0 7
0 17
7 2
5 0
10 9
9 0
2 2
3 3
7 2
3 0
0 5
2 10
7 10
3 7
7 16
9 7
10 19
5 3
3 3
5 10
5 9
12 5
3 3
7 3
10 5
5 10
5 14
3 3
10 12
2 5
9 5
5 2
5 9
14 0
2 9
19 7
7 3
3 5
5 2
3 9
10 5
0 2
0 0
2 3
7 2
0 10
2 17
7 7
0 5
3 14
5 5
7 7
7 23
9 14
12 2
16 10
5 10
7 5
7 7
9 10
5 14
5 19
10 7
7 3
3 7
3 3
10 2
10 7
9 5
3 7
3 12
7 5
5 12
2 3
3 21
16 7
7 3
9 0
2 3
9 2
0 3
5 9
7 9
2 3
7 5
0 3
7 14
3 16
0 23
0 9
2 3
7 9
7 7
5 3
2 10
7 2
2 7
7 2
5 10
3 2
7 0
3 3
10 9
5 7
14 9
5 10
12 3
7 2
2 3
5 3
5 12
2 5
2 2
5 12
2 3
2 7
3 3
0 3
0 9
0 5
7 2
0 2
3 7
0 3
7 2
5 10
3 2
9 3
9 2
0 5
2 5
3 2
3 10
7 2
2 0
2 7
9 5
0 5
5 3
14 3
3 7
7 9
2 7
14 9
12 2
3 9
3 9
9 0
10 5
7 7
5 9
10 2
9 0
7 0
2 2
9 2
7 3
3 3
5 2
2 7
3 2
2 3
2 0
7 9
0 3
14 7
7 7
0 10
9 7
12 9
5 7
12 0
21 7
9 5
3 3
2 9
7 7
7 3
5 12
9 9
10 0
5 2
9 9
2 0
3 2
7 5
7 3
7 7
12 5
10 7
10 5
5 2
2 0
5 5
0 3
3 2
2 2
3 3
3 5
5 7
5 10
10 12
10 12
2 5
9 3
3 5
12 5
16 5
9 5
9 7
2 3
10 2
9 2
3 2
12 10
2 7
5 0
12 16
3 0
3 10
3 5
0 9
5 9
3 5
9 10
2 3
7 2
3 2
16 5
9 9
14 12
5 7
3 3
7 2
12 5
12 14
3 12
5 3
14 5
7 3
9 5
17 5
7 9
10 9
10 5
3 19
7 10
5 16
14 9
7 9
9 16
5 5
3 3
16 3
0 0
14 3
2 5
9 3
2 3
7 9
12 17
3 9
3 3
7 3
3 3
5 3
2 0
5 3
14 0
2 0
3 5
10 21
9 3
7 3
0 7
7 3
9 2
7 2
2 2
2 10
2 3
3 2
2 0
12 5
2 9
12 0
2 3
2 2
3 2
2 2
9 2
7 3
5 3
5 9
2 3
0 0
0 3
7 7
3 9
5 0
3 2
5 9
3 2
2 5
0 3
0 0
2 0
9 10
14 2
10 7
14 10
12 2
14 2
7 3
7 2
5 2
14 7
9 2
7 10
26 5
2 2
2 3
10 2
7 0
7 2
7 10
3 0
5 5
7 3
2 2
2 3
5 10
5 10
5 3
5 3
0 5
2 3
0 9
0 2
0 10
2 3
3 3
0 3
0 5
2 9
2 2
3 10
3 3
0 3
0 5
2 2
0 5
0 12
2 3
0 3
3 17
0 7
2 3
9 12
2 19
2 14
0 3
3 7
3 3
3 9
7 3
10 9
0 17
7 9
0 3
9 2
2 5
10 7
5 5
5 5
12 2
2 7
0 9
5 9
0 3
9 7
5 0
0 5
3 2
5 0
3 2
5 5
0 0
7 12
5 5
2 7
2 10
9 9
12 2
21 2
2 5
2 9
3 5
14 5
12 2
14 14
3 3
2 10
7 5
2 2
10 7
7 5
23 3
14 9
21 10
16 2
10 10
2 10
5 7
5 0
14 5
7 10
5 0
12 5
5 14
9 17
24 7
14 7
10 7
12 3
7 7
3 7
3 16
9 5
16 16
9 3
7 21
3 10
5 9
10 10
2 3
3 10
3 10
12 12
3 5
7 9
3 9
2 2
12 3
0 5
7 10
3 5
9 2
9 9
3 7
9 9
9 7
9 9
12 16
24 9
9 5
3 5
3 9
3 2
0 0
17 9
14 12
2 9
7 7
3 7
5 14
10 2
9 3
9 5
0 9
3 3
3 3
2 3
0 3
10 0
3 5
0 5
0 2
7 9
5 7
0 2
7 5
10 2
5 3
0 9
0 3
3 2
5 2
0 7
0 12
3 12
10 3
2 2
3 7
5 2
3 2
10 10
2 2
2 9
2 0
5 7
0 5
2 3
12 3
0 12
5 12
5 7
9 5
2 10
3 2
7 2
0 5
0 9
9 9
2 12
0 10
7 3
9 7
5 2
2 7
2 7
5 2
9 5
2 7
3 0
2 3
3 0
9 2
2 5
12 0
12 5
7 5
3 2
2 3
3 9
5 0
14 2
5 3
12 3
5 7
9 5
12 2
7 7
9 7
7 2
9 7
12 3
5 0
7 17
12 3
2 17
5 12
26 3
24 5
14 7
16 2
5 7
2 2
2 10
3 3
23 19
3 5
12 12
12 7
5 12
3 7
7 17
5 9
7 17
2 12
21 10
5 12
2 5
14 12
2 14
7 17
17 16
3 9
3 23
7 7
17 5
16 9
16 3
2 24
5 12
10 31
12 14
10 7
17 2
7 12
10 5
12 7
7 0
10 0
0 3
5 16
10 3
7 10
0 10
5 7
2 9
12 2
7 16
12 14
0 16
14 9
14 16
14 5
10 0
5 7
9 9
10 10
9 12
17 14
2 12
9 5
10 7
19 14
3 7
12 10
5 12
7 14
14 12
10 5
12 5
21 16
17 9
3 9
10 9
2 16
3 7
5 2
2 12
7 2
5 14
5 10
7 3
0 7
14 14
0 10
7 3
26 16
0 2
7 10
7 14
9 9
5 5
7 17
3 23
5 12
10 12
9 3
16 17
5 5
12 5
14 10
10 7
3 7
12 0
2 9
17 7
5 10
5 0
14 12
3 9
9 16
3 7
7 12
7 2
3 16
3 7
3 12
0 0
2 14
0 5
5 3
7 17
3 5
3 7
10 7
7 5
21 9
14 2
12 12
3 3
7 24
5 9
3 3
10 5
3 10
9 21
5 19
2 3
0 14
14 3
3 10
7 9
5 5
7 10
12 7
12 3
10 0
2 10
10 7
17 2
7 7
12 10
10 3
9 0
9 9
5 10
2 9
9 3
0 3
9 0
3 5
14 5
2 3
14 10
12 3
2 2
0 3
3 0
16 9
7 2
3 9
10 7
3 7
3 9
2 12
3 14
9 12
12 2
3 2
5 5
7 16
2 5
5 14
7 3
12 10
2 7
5 2
14 5
5 5
5 3
0 5
3 3
5 3
3 17
2 2
2 2
7 0
3 2
3 3
2 2
3 3
10 0
2 0
5 2
2 2
3 0
2 2
0 12
2 0
3 3
5 2
0 3
5 10
7 9
21 3
17 10
9 5
3 9
7 5
3 9
5 3
3 7
3 7
7 14
10 14
5 14
9 5
10 5
9 3
0 7
2 10
2 2
2 2
5 17
26 9
10 7
2 7
0 5
3 12
3 3
3 5
5 7
9 9
5 21
2 17
2 9
0 3
7 5
0 5
3 10
10 10
5 21
10 16
10 21
3 10
5 7
2 7
0 5
0 5
3 3
2 3
3 2
7 2
2 5
10 12
5 5
9 7
3 10
3 5
0 3
3 2
2 2
0 5
5 2
2 2
9 7
3 5
2 2
2 3
2 3
0 3
3 5
2 12
0 3
5 7
3 3
3 14
7 3
3 2
5 3
5 3
3 9
7 0
10 9
14 16
2 5
7 2
5 3
0 3
9 0
9 3
9 2
7 14
5 5
5 16
3 2
2 3
17 10
5 16
2 5
16 5
2 10
2 7
9 9
5 2
7 2
7 12
2 7
7 5
9 5
12 5
14 2
7 3
10 2
9 3
12 3
3 5
3 7
0 5
2 0
3 3
2 5
14 7
0 16
3 2
10 2
10 10
9 9
7 0
7 5
3 9
2 7
9 9
3 3
3 0
7 3
7 3
2 7
2 5
14 3
7 3
5 2
5 10
7 2
7 2
3 0
5 3
5 2
12 5
16 5
0 5
3 9
0 3
10 2
2 2
0 2
5 2
10 12
3 5
7 9
7 10
3 9
2 14
10 12
5 5
5 2
3 2
2 2
3 5
0 3
2 10
2 5
14 7
14 2
3 2
2 2
10 3
5 0
3 0
2 2
3 3
0 7
7 2
7 2
7 0
2 3
0 0
5 9
5 3
2 7
3 5
14 0
2 0
0 7
3 2
7 2
2 3
3 2
3 2
9 0
19 5
7 3
5 0
9 3
5 3
3 2
2 2
3 2
0 2
2 3
9 2
10 3
0 0
2 3
0 7
5 7
7 0
3 2
9 0
0 2
2 7
3 3
5 7
7 0
2 5
9 7
2 7
0 5
7 0
16 12
2 3
9 2
5 2
7 3
0 0
7 0
5 0
5 5
2 0
3 0
3 2
9 0
10 12
2 2
5 0
3 2
0 0
9 3
3 3
2 7
5 2
16 3
3 9
9 2
3 5
12 7
9 7
3 0
3 0
0 2
7 7
12 5
5 3
12 3
5 3
2 5
9 0
24 5
9 3
14 3
7 3
7 5
12 2
7 9
9 0
12 0
9 7
2 5
0 5
0 7
3 12
2 9
9 5
12 2
7 3
9 7
3 12
10 3
3 0
7 3
5 3
12 9
10 3
2 12
7 5
5 5
10 3
9 7
0 2
7 5
9 14
3 3
3 10
9 7
3 23
0 9
12 7
3 7
5 9
12 14
2 17
7 7
16 9
5 3
7 2
7 17
10 5
5 9
5 5
12 5
2 0
2 9
5 10
5 9
0 16
5 3
2 9
10 17
5 16
12 9
5 7
5 16
9 2
2 3
3 12
3 3
9 14
0 3
14 9
9 7
10 9
9 10
9 9
7 14
14 9
21 7
9 7
26 9
2 7
28 5
10 12
26 9
5 10
5 17
9 5
16 7
19 10
9 12
9 5
9 16
0 0
3 14
3 17
9 12
5 7
10 14
12 9
19 2
12 5
19 7
23 9
5 26
7 3
9 10
7 10
2 10
2 12
5 14
3 7
3 10
2 10
2 19
7 12
10 12
9 5
9 9
3 3
3 10
10 7
5 12
14 9
5 2
12 10
17 2
5 3
5 3
12 14
3 3
10 7
3 17
14 3
2 2
3 2
9 3
9 2
5 10
5 3
2 2
5 7
3 2
7 7
7 2
3 10
7 7
9 2
9 5
5 12
3 12
9 14
7 5
19 3
10 3
9 12
14 5
14 7
3 12
14 9
3 10
9 3
2 17
21 7
9 16
12 12
2 5
2 17
7 14
7 19
10 2
0 7
7 7
5 17
0 17
0 7
3 10
5 2
10 10
5 7
10 0
12 10
3 10
2 14
2 7
5 12
3 21
7 9
5 5
0 12
7 7
5 3
0 2
2 9
3 2
3 5
9 3
3 0
9 7
12 7
2 3
3 3
3 7
9 7
3 7
10 3
2 2
5 0
7 5
5 3
12 9
0 3
2 7
5 12
2 5
3 5
9 0
2 0
2 9
5 3
2 0
0 5
3 7
5 3
19 2
3 2
14 3
12 0
9 2
5 5
2 5
14 5
9 2
2 9
7 3
5 7
5 2
3 3
5 3
3 0
2 7
3 0
0 2
2 5
2 5
5 3
5 3
3 5
2 0
2 3
0 5
3 5
3 2
10 10
5 0
3 16
0 5
3 3
3 10
5 5
2 2
2 5
0 2
0 3
3 10
3 2
3 9
0 10
0 3
3 5
2 9
2 2
2 2
3 2
0 2
2 7
3 2
9 3
5 5
3 0
0 0
0 12
0 0
0 9
0 7
2 3
2 5
2 3
0 7
5 0
2 7
3 7
2 0
2 3
2 3
0 5
2 0
7 9
5 2
10 0
0 9
12 0
2 10
2 5
2 14
3 2
5 3
0 3
2 5
16 14
7 5
7 12
0 12
2 9
3 7
2 9
9 14
0 12
2 16
2 14
2 5
2 14
5 17
2 16
2 14
5 5
5 5
2 10
0 19
7 9
2 9
2 5
2 9
3 9
5 14
2 7
7 3
3 2
3 16
2 3
3 0
0 5
0 5
7 2
2 7
2 9
3 7
9 12
5 2
10 9
14 0
10 5
5 5
0 7
3 14
10 5
9 5
9 9
7 7
3 9
3 2
7 0
7 5
14 10
10 10
9 7
3 5
5 2
3 5
9 5
9 10
5 7
9 7
10 3
5 9
2 10
5 0
5 5
10 16
7 17
3 2
9 5
2 9
2 12
2 2
10 3
3 17
10 7
5 2
9 3
5 2
3 5
5 2
3 0
9 5
3 0
2 0
0 0
3 3
3 5
5 2
0 0
5 7
0 2
2 2
5 0
0 2
2 2
3 3
3 9
3 2
0 2
2 5
0 0
2 5
5 3
2 7
2 7
0 3
2 3
0 3
2 0
0 5
2 3
2 0
3 3
3 0
2 5
10 2
2 3
5 3
2 2
3 5
0 2
0 2
2 2
2 5
0 3
3 5
0 3
0 0
2 2
2 5
0 0
2 5
3 3
2 2
0 3
2 9
2 7
3 10
9 2
5 2
5 3
7 3
10 3
7 3
14 0
14 2
5 7
5 9
7 3
2 5
10 3
9 2
21 10
7 7
9 3
5 3
3 0
7 10
7 3
10 3
7 7
5 3
3 16
3 3
10 7
0 5
5 5
2 2
3 5
7 3
9 2
7 3
3 7
0 5
7 3
5 5
7 7
5 0
7 0
5 2
2 3
3 5
3 2
2 3
5 3
7 10
7 0
9 5
2 0
16 3
3 3
0 2
7 10
5 0
7 5
2 3
2 16
2 0
3 9
2 7
7 7
9 9
0 9
12 3
9 9
5 7
3 16
3 3
2 2
0 16
3 3
2 7
3 9
9 26
0 14
0 5
3 0
3 7
14 12
5 10
0 5
5 7
3 2
7 10
2 28
3 10
2 19
2 12
3 10
3 12
2 2
0 2
9 5
0 14
0 0
2 5
0 12
12 3
2 3
0 0
0 0
5 5
5 0
2 0
2 7
0 2
2 2
0 0
2 9
2 7
5 2
7 3
2 5
2 2
2 5
0 5
3 3
0 12
0 0
5 2
3 2
2 3
3 7
3 2
3 7
7 0
5 2
7 3
5 0
7 14
5 3
3 3
0 14
0 3
3 5
2 0
7 7
3 0
3 0
3 2
9 0
0 3
3 10
0 2
3 2
3 2
0 0
0 5
3 3
2 2
2 5
3 3
0 0
2 5
3 9
2 7
2 5
2 3
5 7
0 0
0 3
0 2
3 3
3 5
2 2
2 9
0 5
9 0
2 2
2 2
2 0
2 3
3 0
3 3
2 0
2 2
0 3
5 3
3 0
2 0
3 3
3 3
5 3
0 5
3 3
0 2
0 3
0 0
0 2
0 5
7 2
10 10
3 7
3 0
0 2
3 0
7 9
3 5
0 3
5 5
2 3
3 7
5 0
9 7
2 5
3 5
5 7
3 9
2 9
0 16
2 5
0 12
2 19
2 2
5 3
2 0
2 3
2 7
3 2
5 0
0 2
9 0
3 5
3 3
3 0
2 12
0 10
7 7
2 12
10 16
2 5
2 3
7 7
3 5
2 7
2 2
2 3
2 9
3 12
0 9
3 0
7 2
2 2
5 2
0 3
9 2
14 0
2 3
2 2
5 2
7 12
9 9
7 9
2 12
2 9
7 3
2 3
2 0
2 7
0 3
5 2
5 3
2 2
0 10
0 9
3 3
5 2
3 5
0 7
3 2
3 0
5 0
2 0
0 9
7 3
2 3
2 5
3 2
0 5
7 2
3 0
3 2
0 7
2 2
0 0
0 9
3 3
2 2
3 5
3 7
2 0
5 12
12 7
10 9
0 2
3 9
0 0
0 10
2 7
7 12
2 5
3 10
3 3
2 10
3 2
2 3
0 3
2 5
3 3
2 7
5 0
12 0
5 0
9 9
9 2
3 0
0 2
3 0
7 0
10 3
7 7
2 2
10 3
3 2
2 10
5 9
0 3
2 7
5 3
7 0
7 5
14 2
14 0
5 0
7 12
0 10
2 14
10 10
5 3
10 3
17 10
7 3
3 5
0 5
0 9
2 2
3 3
2 0
0 7
0 10
5 9
3 7
2 17
3 9
3 10
0 9
5 5
0 5
3 7
3 7
2 10
2 3
7 16
2 3
2 0
9 0
7 0
7 9
3 0
0 10
2 7
2 7
2 5
12 5
5 3
7 5
10 9
16 2
2 3
10 3
0 5
10 7
2 9
2 5
2 2
2 5
3 5
9 17
7 12
9 7
0 2
3 3
0 2
7 9
5 3
7 5
7 7
5 7
5 5
9 5
7 5
3 5
2 3
10 2
0 3
2 2
0 7
3 5
9 10
3 2
2 9
2 5
12 10
5 7
7 3
3 7
3 2
12 0
7 0
2 3
7 12
16 2
7 9
2 0
5 7
7 9
5 3
5 2
2 5
0 5
5 2
5 2
3 7
0 5
2 14
3 2
3 3
3 3
3 5
3 0
2 2
9 5
5 5
5 5
12 7
3 3
3 5
3 14
7 3
9 2
5 10
9 3
17 10
9 5
10 2
10 2
14 10
14 2
9 5
9 3
3 10
14 0
9 7
10 5
9 3
5 12
3 3
12 5
5 7
3 9
5 5
10 9
5 5
7 5
14 9
9 12
2 12
3 5
5 5
0 5
10 3
3 5
7 3
5 3
10 2
2 0
7 9
0 3
9 5
7 7
5 7
0 5
7 5
3 10
9 10
3 14
5 7
3 9
3 14
14 10
3 17
5 16
9 2
9 12
3 3
16 7
9 10
10 2
3 5
5 9
5 5
3 10
5 7
12 0
2 5
3 2
7 2
3 7
23 7
5 5
9 0
7 0
5 2
7 3
0 2
5 5
3 3
3 5
5 2
12 5
14 0
24 3
7 7
5 3
23 2
12 3
16 3
7 9
5 2
2 12
9 9
23 9
7 10
3 10
3 3
14 3
16 14
3 17
14 16
7 3
14 2
7 7
7 7
12 5
5 5
2 3
0 5
5 3
0 7
3 12
3 9
3 7
9 5
2 9
9 5
0 3
2 0
5 10
3 2
0 7
9 3
5 2
3 10
9 2
9 3
7 7
7 9
7 3
2 9
3 5
5 2
12 2
5 10
7 2
12 0
10 7
7 7
9 2
9 0
12 2
0 3
0 2
5 2
5 5
2 9
9 0
5 0
2 5
3 2
17 2
9 3
16 2
7 0
9 7
12 0
2 14
9 0
3 2
0 3
0 7
2 2
5 5
3 0
2 5
5 16
10 2
0 12
10 0
23 2
10 5
7 2
10 3
3 5
5 7
9 12
12 3
7 10
2 7
12 14
5 5
3 14
2 10
2 5
0 3
3 5
2 5
3 2
2 10
5 5
2 3
0 7
3 3
7 16
0 0
3 5
7 5
7 2
2 21
9 9
7 0
7 2
7 17
7 7
5 5
16 16
3 5
14 10
2 21
0 5
5 5
0 10
5 3
7 14
2 7
2 17
12 2
5 7
12 16
17 5
12 10
0 2
10 5
5 3
2 3
5 9
0 14
3 3
3 7
2 9
2 10
0 19
9 5
16 10
16 16
7 10
0 5
7 3
5 3
3 2
2 2
21 3
12 5
3 7
21 9
19 3
3 3
5 12
12 5
10 5
14 19
10 9
12 10
5 5
14 5
0 2
9 14
2 5
9 9
3 7
10 3
7 7
3 10
3 3
0 9
3 10
0 3
9 5
3 9
12 10
10 14
7 5
0 7
7 7
14 14
0 2
5 14
5 2
7 7
3 14
0 14
5 16
9 5
5 5
9 0
5 9
3 14
3 23
3 5
5 10
14 9
7 7
12 3
9 9
2 5
9 7
14 12
12 7
19 5
5 10
9 9
2 5
2 5
5 7
9 10
7 9
3 3
21 3
10 5
10 7
12 2
12 7
10 10
2 10
2 7
9 0
9 7
9 5
0 10
5 5
9 3
5 2
2 7
3 3
0 3
7 9
14 7
7 2
21 5
3 3
0 9
3 5
3 3
0 3
0 5
5 7
0 3
9 7
9 2
5 0
9 2
5 5
2 5
2 5
2 0
2 7
5 3
5 3
3 5
3 5
5 0
2 5
0 0
0 0
2 0
10 3
9 0
7 3
7 3
2 0
2 2
9 3
5 5
2 0
5 0
10 3
5 0
10 2
3 3
9 3
2 7
5 9
5 0
7 3
5 0
7 0
2 9
5 0
7 5
2 7
3 0
7 7
5 0
7 9
3 5
5 3
9 9
7 3
14 2
5 9
2 7
5 5
7 2
9 5
7 2
5 7
7 7
3 9
12 10
3 0
0 7
9 0
14 3
2 2
2 2
7 2
5 2
5 3
0 2
3 2
0 0
7 5
3 21
0 3
3 9
0 2
10 7
2 2
7 3
3 7
5 3
10 5
3 0
0 5
9 3
7 2
12 5
0 3
7 12
5 7
3 0
7 7
2 7
2 2
2 2
0 0
7 2
5 16
17 3
0 14
0 17
0 12
3 7
12 2
0 5
9 14
3 3
2 16
10 16
2 3
10 7
5 2
5 2
2 19
5 12
10 2
9 3
2 2
5 0
0 3
0 7
5 5
9 7
5 7
0 2
5 9
17 10
9 0
5 9
9 3
5 9
0 5
3 3
5 7
0 3
2 7
7 9
5 3
3 2
5 7
9 9
16 2
3 3
2 2
0 5
2 0
3 5
7 5
0 10
3 5
3 14
14 7
2 2
7 7
7 0
9 3
5 3
5 9
5 7
2 3
5 5
2 5
3 2
3 10
0 3
2 7
7 0
0 0
2 3
9 2
0 5
9 3
7 10
2 2
2 2
7 2
2 0
12 3
2 3
3 2
2 7
3 5
2 9
3 14
5 7
9 5
5 7
9 3
19 2
9 3
3 2
0 3
2 0
5 3
2 7
2 10
5 10
5 10
16 5
9 10
12 2
3 0
3 0
3 2
9 2
3 7
5 5
3 2
17 2
7 5
3 3
5 5
2 3
0 2
2 2
7 10
2 3
2 12
3 9
7 10
2 5
3 0
2 0
0 10
2 3
2 3
0 3
0 3
3 5
3 3
2 7
5 0
2 2
7 5
5 0
3 7
3 2
0 2
3 5
0 3
3 2
2 0
2 2
0 5
2 0
0 3
0 9
2 0
2 0
3 0
12 3
3 5
2 5
3 0
10 10
3 7
5 10
5 2
3 5
5 3
3 0
3 3
0 3
0 0
0 5
0 0
3 2
0 5
2 2
0 3
5 0
7 2
2 5
10 7
5 5
5 3
2 2
3 3
2 2
2 0
3 0
0 2
0 7
0 3
0 5
3 5
0 14
3 3
2 0
5 3
0 9
0 9
2 7
2 3
3 0
2 0
0 7
2 5
3 0
3 9
2 3
9 3
7 2
2 0
2 2
3 0
2 0
5 2
3 3
10 3
5 0
2 2
9 3
5 7
5 5
0 14
0 2
0 5
3 2
2 3
5 2
3 0
5 0
12 0
3 0
5 3
2 0
3 3
3 5
2 7
5 5
3 3
7 5
5 9
3 7
7 5
9 3
3 5
5 12
2 2
9 5
0 0
3 2
5 9
0 2
0 12
7 2
5 3
7 7
10 2
0 5
2 2
7 9
0 2
3 9
5 0
10 2
3 7
3 5
0 2
0 2
0 2
0 10
0 5
3 3
0 7
0 2
3 3
3 9
3 3
7 9
2 5
7 12
3 5
5 5
12 2
10 0
0 7
2 2
3 5
14 7
3 5
5 3
10 2
2 7
2 0
3 0
0 3
0 2
2 2
0 7
7 3
0 7
7 3
5 5
0 2
3 9
5 9
3 2
5 3
7 0
2 0
5 3
7 5
7 7
10 0
2 0
0 3
0 7
9 5
3 5
3 2
2 5
5 7
2 7
2 5
3 0
3 7
5 2
3 0
9 2
5 3
3 0
9 0
3 10
3 0
3 2
3 3
0 2
0 3
9 0
7 7
3 7
7 7
3 0
2 0
5 3
5 2
2 5
3 2
2 0
0 0
0 2
2 5
0 7
7 5
5 2
7 2
2 0
10 9
0 7
3 7
3 14
2 7
0 0
5 5
3 2
3 3
0 9
9 10
2 16
3 3
5 3
2 10
3 0
0 10
7 9
0 0
2 7
0 0
3 3
2 3
0 2
0 0
5 0
2 2
5 0
5 0
0 2
2 2
3 3
0 5
9 5
3 5
3 2
2 2
0 2
2 0
2 2
2 7
5 5
3 5
7 3
0 2
0 0
0 5
3 0
10 2
9 5
5 2
3 2
7 2
0 3
3 9
2 7
5 3
0 3
7 7
0 3
2 2
0 3
2 0
9 0
2 7
2 2
3 2
7 2
3 12
2 2
3 7
3 0
12 0
3 0
0 3
7 2
0 0
0 0
0 5
3 0
3 0
3 0
3 3
9 2
2 0
2 7
2 12
2 2
0 7
5 3
2 5
3 5
7 7
5 7
3 9
3 5
3 3
12 19
0 14
3 0
3 3
5 3
5 3
2 9
3 3
0 2
9 0
7 2
2 5
3 2
0 12
3 12
0 3
0 5
0 2
2 3
2 2
7 2
2 7
2 0
2 0
2 0
0 0
2 0
3 2
0 10
3 2
5 5
7 5
0 5
2 0
7 3
3 2
3 5
3 2
2 3
2 9
0 3
3 10
5 3
0 2
7 9
0 3
3 2
7 0
3 3
2 5
3 3
0 2
9 3
0 3
5 7
3 3
7 3
3 3
3 5
5 5
0 3
7 2
0 2
2 2
2 2
2 5
3 5
2 3
7 9
2 14
0 0
0 0
0 0
0 0
0 0
0 0
0 0
0 0
0 0
0 0
0 0
0 0
0 0
0 0
0 0
0 0
0 0
0 0
0 0
0 0
0 0
0 0
0 0
0 0
0 0
0 0
0 0
0 0
0 0
0 0
0 0
0 0
0 0
0 0
0 0
0 0
0 0
0 0
0 0
0 0
0 0
0 0
0 0
0 0
0 0
0 0
0 0
0 0
0 0
0 0
0 0
0 0
0 0
0 0
0 0
0 0
0 0
0 0
0 0
0 0
0 0
0 0
0 0
0 0
0 0
0 0
0 0
0 0
0 0
0 0
0 0
0 0
0 0
0 0
0 0
0 0
0 0
0 0
0 0
0 0
0 0
0 0
0 0
0 0
0 0
0 0
0 0
0 0
0 0
0 0
0 0
0 0
0 0
0 0
0 0
0 0
0 0
0 0
0 0
0 0
0 0
0 0
0 0
0 0
0 0
0 0
0 0
0 0
0 0
0 0
0 0
0 0
0 0
0 0
0 0
0 0
0 0
0 0
0 0
0 0
0 0
0 0
0 0
0 0
0 0
0 0
0 0
0 0
0 0
0 0
0 0
0 0
0 0
0 0
0 0
0 0
0 0
0 0
0 0
0 0
0 0
0 0
0 0
0 0
0 0
0 0
0 0
0 0
0 0
0 0
0 0
0 0
0 0
0 0
0 0
0 0
0 0
0 0
0 0
0 0
0 0
0 0
0 0
0 0
0 0
0 0
0 0
0 0
0 0
0 0
0 0
0 0
0 0
0 0
3 2
5 3
5 10
3 9
5 5
0 2
3 3
2 0
0 9
0 3
3 3
0 2
9 0
0 3
5 2
3 3
3 5
5 3
5 3
0 0
2 2
0 3
0 0
5 2
0 5
3 0
9 5
5 2
2 2
0 2
3 7
0 3
5 3
5 7
2 0
0 2
0 0
2 7
2 2
5 7
3 3
2 5
0 0
2 3
3 2
0 0
0 0
0 0
0 0
0 0
0 0
0 0
0 0
0 0
0 0
0 0
0 0
0 0
0 0
0 0
0 0
0 0
0 0
0 0
0 0
0 0
0 0
0 0
0 0
0 0
0 0
0 0
0 0
0 0
0 0
0 0
0 0
0 0
0 0
0 0
0 0
0 0
0 0
0 0
0 0
0 0
0 0
0 0
0 0
0 0
0 0
0 0
0 0
0 0
0 0
0 0
0 0
0 0
0 0
0 0
0 0
0 0
0 0
0 0
0 0
0 0
0 0
0 0
0 0
0 0
0 0
0 0
0 0
0 0
0 0
0 0
0 0
0 0
0 0
0 0
0 0
0 0
0 0
0 0
0 0
0 0
0 0
0 0
0 0
0 0
0 0
0 0
0 0
0 0
0 0
0 0
0 0
0 0
0 0
0 0
0 0
0 0
0 0
0 0
0 0
0 0
0 0
0 0
0 0
0 0
0 0
0 0
0 0
0 0
0 0
0 0
0 0
0 0
0 0
0 0
0 0
0 0
0 0
0 0
0 0
0 0
0 0
0 0
0 0
0 0
0 0
0 0
0 0
0 0
0 0
0 0
0 0
0 0
0 0
0 0
0 0
0 0
0 0
0 0
0 0
0 0
0 0
0 0
0 0
0 0
0 0
0 0
0 0
0 0
0 0
0 0
0 0
0 0
0 0
0 0
0 0
0 0
0 0
0 0
0 0
0 0
0 0
0 0
0 0
0 0
0 0
0 0
0 0
0 0
0 0
0 0
0 0
0 0
0 0
0 0
0 0
0 0
0 0
0 0
12 7
5 2
0 2
3 3
0 3
2 2
0 5
2 0
2 2
3 0
7 7
7 0
2 0
3 5
5 9
5 2
3 3
0 0
0 3
2 3
2 0
2 3
3 0
10 2
2 2
3 9
0 0
0 7
2 3
7 9
9 2
2 7
2 0
7 0
10 0
9 3
3 0
2 2
3 2
0 2
9 0
7 2
2 2
3 0
7 0
2 5
0 17
3 3
0 7
7 2
7 0
14 5
10 0
5 7
7 5
3 2
0 0
10 9
2 9
10 3
10 2
0 5
3 7
2 5
7 5
2 0
2 2
2 2
3 7
12 0
0 3
9 3
3 5
7 10
0 2
2 5
2 2
0 3
0 3
2 0
7 7
2 5
0 9
5 7
3 7
5 17
0 10
14 9
12 2
5 7
5 10
7 9
3 10
7 2
7 10
3 9
2 10
10 3
9 0
5 5
5 5
10 9
5 9
7 5
2 2
3 2
7 17
2 12
5 3
7 0
3 2
12 2
14 10
3 5
3 9
2 3
14 0
0 0
12 12
14 0
7 7
3 5
2 5
3 9
7 7
5 2
5 7
3 5
9 5
3 7
16 3
16 2
10 5
9 3
9 2
24 3
16 2
14 2
19 12
9 0
3 0
5 7
7 12
5 5
5 3
12 2
7 5
2 7
7 2
7 7
5 7
5 10
2 7
10 5
10 7
10 0
2 2
12 3
2 5
3 7
12 3
3 0
7 2
2 7
7 12
2 3
5 5
10 3
12 9
5 14
9 3
7 5
2 2
0 12
7 2
3 5
7 17
3 7
12 5
5 2
2 7
7 2
5 3
0 9
3 14
5 10
3 9
2 10
9 12
12 14
9 5
9 7
16 7
9 2
5 19
9 23
3 24
7 17
3 12
7 3
5 10
2 9
0 10
3 2
2 9
12 7
17 10
0 9
0 3
9 5
12 12
10 9
3 14
2 0
9 3
3 5
9 5
7 3
9 5
10 5
3 14
10 3
3 7
10 5
7 2
5 5
7 0
10 3
10 9
14 3
16 3
12 7
14 2
14 3
10 2
2 3
7 9
19 2
9 9
9 7
3 14
7 10
10 10
2 0
0 9
14 9
16 5
14 3
5 2
3 3
5 3
12 5
7 2
3 3
5 2
3 14
9 7
5 17
7 0
5 10
9 0
7 0
17 3
16 2
10 9
2 3
2 0
2 3
9 2
5 3
10 5
2 2
9 9
7 3
14 5
5 9
10 7
3 5
5 0
9 10
3 9
12 7
16 5
3 2
7 12
7 9
2 7
14 14
3 7
3 9
10 7
7 3
9 16
3 7
9 5
3 5
7 3
12 7
10 5
7 2
9 9
3 3
12 7
7 3
0 10
5 12
9 3
0 5
5 3
2 2
2 10
2 3
5 5
0 3
5 0
5 7
3 7
16 3
5 10
3 2
16 0
9 0
14 0
12 0
14 0
17 0
17 0
24 0
12 0
16 0
5 0
5 0
16 0
19 0
16 0
19 0
5 0
9 0
9 0
3 0
19 0
10 0
9 0
16 0
16 0
17 0
19 0
14 0
10 2
9 0
3 0
12 0
5 0
14 0
9 2
12 3
16 14
5 12
7 14
7 2
9 5
5 5
14 7
21 0
10 2
3 9
21 2
12 7
5 17
24 9
9 2
5 0
2 2
21 5
9 0
19 7
5 2
16 5
23 10
10 3
12 12
19 7
5 9
7 5
7 9
19 10
7 7
16 0
28 3
10 5
7 9
9 3
7 12
12 9
23 3
14 5
21 2
9 5
9 3
7 2
5 3
7 10
2 16
9 3
5 10
16 37
10 2
9 9
14 9
5 7
7 3
12 7
7 7
7 3
21 5
9 3
14 0
3 3
3 3
7 5
12 5
9 7
0 0
16 3
9 5
12 10
3 16
9 7
5 5
10 5
9 7
9 2
16 2
10 12
3 17
5 9
5 3
3 2
2 2
5 7
2 2
24 5
3 0
24 10
5 0
9 0
12 3
14 7
7 9
0 0
5 12
5 5
7 12
7 2
3 2
7 10
0 5
5 17
16 7
5 2
7 14
0 16
7 0
7 9
16 5
5 3
7 5
2 2
0 10
0 10
9 14
5 16
3 3
12 10
0 12
5 16
3 38
9 35
7 42
9 28
3 45
9 21
3 44
0 31
7 37
0 19
5 28
3 28
12 40
12 28
12 33
9 14
9 21
17 16
5 10
12 3
2 14
3 19
7 14
10 9
12 12
12 7
9 10
5 14
5 14
3 2
0 12
7 7
9 12
3 10
2 2
10 9
3 12
10 16
12 0
2 5
7 2
16 10
12 7
19 14
24 3
21 9
5 7
35 14
35 14
42 2
40 3
10 2
26 0
45 0
56 2
66 2
17 16
30 3
16 12
37 7
12 14
14 9
12 7
19 16
12 2
10 5
10 2
17 0
7 3
12 10
16 12
0 10
2 9
3 2
5 17
2 2
5 7
10 17
2 10
14 17
12 17
5 12
2 14
5 9
10 7
2 5
7 2
2 5
0 23
7 14
0 5
7 14
3 14
2 9
3 19
0 16
9 3
14 7
3 2
10 9
0 12
9 0
2 10
19 9
5 10
3 5
3 7
5 3
3 10
10 14
3 5
10 7
9 7
2 5
19 5
5 17
5 5
2 14
7 9
10 5
10 2
12 12
2 10
10 10
14 10
5 12
2 16
9 12
7 5
3 9
7 14
7 12
2 5
0 12
10 10
16 7
5 21
2 16
0 5
5 10
9 35
2 12
16 12
10 9
12 2
7 10
7 3
5 12
3 3
12 14
3 19
3 21
7 10
5 24
5 12
2 16
10 28
5 9
5 28
2 16
7 9
2 10
10 7
2 16
7 9
3 3
7 10
3 7
7 12
5 5
2 7
5 12
10 23
9 16
10 2
10 0
5 7
0 5
7 28
0 7
7 12
10 14
0 9
0 7
0 14
3 9
3 10
10 9
5 3
3 7
7 7
17 12
9 9
17 5
5 5
5 24
0 14
9 2
5 9
12 2
7 16
3 14
2 24
9 10
17 7
3 7
7 9
2 19
2 17
3 19
2 12
12 14
12 17
10 12
2 16
3 9
10 9
3 26
17 9
2 12
5 9
5 2
5 3
2 12
2 5
2 10
0 9
10 3
3 2
9 7
0 2
0 5
7 16
7 19
14 14
2 10
5 10
10 5
2 9
3 5
3 9
7 9
3 7
7 2
5 10
7 3
5 2
12 5
10 3
9 2
7 5
2 10
0 7
7 16
5 7
3 2
3 5
7 2
5 0
5 7
7 3
2 7
7 7
5 12
2 16
9 12
2 3
3 9
2 5
0 5
0 9
3 2
2 3
3 3
3 2
17 12
3 7
3 3
12 9
2 9
2 9
3 21
5 7
3 10
3 12
0 5
5 12
3 2
0 3
2 2
0 3
2 2
5 5
10 5
7 10
10 2
7 12
2 2
0 3
12 5
7 9
5 3
3 9
3 3
7 10
3 5
5 10
0 12
0 5
0 7
2 17
3 7
7 2
12 2
2 0
14 5
19 3
5 7
2 2
5 0
5 0
3 2
9 7
9 3
14 3
9 9
3 2
5 7
3 5
2 7
0 7
0 10
7 0
2 2
2 9
2 7
7 7
2 10
12 7
2 3
7 10
10 5
9 0
7 5
7 3
7 7
7 14
10 10
2 3
7 5
7 3
2 5
9 7
17 10
0 3
3 12
3 7
9 9
3 2
0 2
2 10
2 5
3 5
3 7
0 2
7 5
5 16
3 2
3 3
2 3
9 3
7 2
5 2
12 5
3 2
2 2
2 0
14 3
3 5
2 0
10 3
7 3
7 5
7 5
0 7
3 3
14 2
7 2
10 5
2 7
2 10
0 5
7 12
0 3
7 7
2 3
2 3
3 10
0 7
0 10
3 7
3 3
5 9
7 7
12 0
5 7
5 5
3 2
5 3
5 2
2 2
2 9
5 2
3 3
0 2
7 3
7 16
0 10
7 5
10 0
5 2
9 10
14 3
10 2
3 0
12 7
7 3
7 7
9 9
12 7
7 7
9 5
10 9
7 5
5 7
2 0
5 0
10 5
14 5
9 2
16 3
2 2
2 3
12 5
2 3
3 2
5 9
9 2
9 3
14 5
7 5
0 12
9 2
10 0
12 2
5 2
19 7
17 2
0 0
5 0
2 0
5 5
2 0
2 3
5 5
3 7
17 3
5 7
10 5
9 2
3 2
10 12
7 7
17 5
10 3
19 9
5 9
3 5
2 7
2 5
3 9
0 9
2 3
3 12
7 5
3 0
10 12
3 0
14 2
9 9
7 5
12 16
12 5
2 0
12 2
2 0
2 5
10 2
2 9
3 14
5 5
5 7
5 3
2 0
3 7
0 5
9 5
2 7
2 9
3 5
5 5
10 3
10 3
7 5
23 3
7 5
9 5
5 7
9 9
9 3
10 10
16 10
28 12
7 3
7 5
7 3
3 7
3 7
0 2
12 0
5 3
7 3
24 5
3 3
9 5
2 0
7 3
17 5
10 0
7 3
7 7
7 7
14 0
5 3
3 0
5 5
3 3
5 9
5 2
3 0
5 3
7 3
2 7
3 3
2 7
2 3
5 2
10 5
9 9
12 0
5 3
16 3
5 10
3 3
7 5
23 2
5 2
2 5
9 2
9 12
12 7
5 9
3 0
10 3
5 3
9 16
5 0
2 7
3 3
2 2
2 3
2 7
3 3
3 3
14 12
0 3
0 10
3 7
12 9
2 3
0 5
5 5
9 9
7 3
9 0
2 10
7 12
5 3
5 9
7 5
23 5
17 7
5 2
7 7
7 7
9 12
2 5
9 12
0 5
9 5
5 9
9 7
12 12
0 9
2 0
2 7
0 19
3 5
7 2
3 7
16 10
2 10
7 5
7 5
5 0
9 7
12 5
7 2
2 0
3 9
0 10
5 3
9 3
2 12
7 5
7 9
2 10
7 16
23 0
16 5
5 5
9 12
10 9
7 10
3 0
5 5
3 7
9 5
2 0
2 3
14 3
5 0
3 2
9 2
5 3
5 7
3 12
7 5
12 7
17 7
14 9
7 2
5 3
10 3
3 10
5 2
3 10
7 7
2 9
7 12
2 3
10 5
7 5
9 10
2 3
3 7
7 10
16 5
5 14
7 7
12 9
5 10
7 5
14 9
10 3
10 10
12 5
10 9
14 0
10 14
2 2
0 9
2 3
5 0
7 5
9 0
9 3
7 5
5 3
2 0
14 9
2 7
5 7
2 5
5 9
2 12
7 10
10 14
3 2
3 5
5 2
7 3
3 9
0 5
9 9
10 10
5 7
0 2
10 10
5 7
12 7
5 3
5 3
14 3
12 3
9 2
14 0
2 3
0 2
10 3
0 0
7 0
7 5
5 10
10 14
14 7
12 3
10 12
5 7
5 5
12 2
19 14
5 17
7 5
2 2
3 0
9 0
10 9
5 3
7 2
5 0
0 0
2 7
0 9
7 9
14 2
7 9
7 12
10 7
5 5
2 2
7 2
0 7
3 9
7 5
5 5
5 12
16 10
2 12
3 10
2 14
3 14
7 5
5 0
10 7
10 12
10 2
9 5
3 12
3 12
7 0
7 14
9 5
7 14
12 3
0 3
5 0
5 5
5 7
5 5
3 2
0 2
5 5
2 10
10 2
3 10
5 7
7 3
3 5
12 2
3 2
5 3
0 7
9 2
7 14
7 3
2 5
0 14
2 7
7 5
5 16
3 9
2 7
0 2
3 16
2 3
3 7
5 5
9 19
16 7
17 5
14 7
7 10
7 12
2 5
0 14
9 14
2 16
9 12
7 10
2 5
5 5
3 3
2 3
0 7
7 7
0 0
2 5
9 19
5 16
0 10
3 10
2 2
2 7
16 7
9 10
14 5
3 9
2 9
2 3
7 7
9 9
3 12
17 9
3 7
3 14
5 5
14 2
3 0
14 10
2 5
5 10
3 3
7 3
7 9
12 5
10 0
0 2
12 10
7 5
9 7
5 10
9 2
0 3
2 2
7 7
16 14
0 5
10 2
3 0
2 0
5 7
5 3
0 5
7 10
0 2
12 3
9 3
3 9
2 3
5 3
10 5
10 0
12 5
3 3
17 5
10 3
7 12
7 3
7 0
3 3
10 7
5 2
7 12
16 3
5 5
7 14
10 7
5 5
12 2
5 7
9 5
3 0
0 7
0 7
0 3
2 16
3 19
5 0
3 10
7 5
14 3
10 10
14 7
12 16
3 14
5 7
3 12
2 3
12 7
2 0
7 7
9 19
3 2
0 2
2 12
2 5
7 10
2 7
5 5
2 7
5 7
3 19
5 16
7 5
0 5
12 21
9 12
2 7
3 7
2 14
2 12
0 14
2 2
17 9
7 7
7 7
7 7
10 5
7 5
9 2
2 7
3 3
3 5
9 0
5 16
2 0
9 5
12 5
5 3
7 2
7 12
10 5
3 14
3 10
7 2
10 5
5 3
0 7
7 5
0 10
7 3
2 2
3 9
7 5
9 14
7 7
7 5
17 5
16 3
7 3
10 3
5 5
5 7
12 10
9 2
5 2
5 0
10 2
5 3
7 3
5 3
12 3
5 12
0 7
9 5
2 10
10 19
9 9
5 9
3 5
7 2
9 3
3 3
3 9
7 12
5 2
5 0
5 9
2 3
7 10
7 5
9 7
3 3
5 2
12 3
7 3
5 10
12 2
9 2
3 7
0 7
0 5
16 5
9 12
3 16
9 2
10 16
7 14
12 7
5 9
9 19
3 10
0 3
12 3
5 17
12 16
19 3
7 12
7 2
3 5
9 0
3 3
7 14
0 14
5 12
7 5
5 7
5 9
0 9
3 5
7 7
3 10
2 17
2 0
7 0
2 7
0 7
21 7
3 9
7 9
10 10
9 7
7 5
2 3
9 3
14 7
12 5
7 5
10 2
7 3
0 0
5 3
14 2
7 7
2 14
5 7
7 5
3 5
5 0
0 14
5 5
0 16
7 7
10 5
12 3
3 14
0 2
3 3
2 26
5 12
3 19
7 7
9 10
9 7
0 7
9 7
2 5
2 2
9 0
10 3
7 2
9 5
17 9
7 12
7 9
5 7
10 5
2 12
10 9
2 19
5 12
3 12
2 5
3 7
0 28
5 7
9 3
5 7
9 7
10 12
7 5
12 5
14 9
9 14
2 12
7 14
10 3
17 3
9 10
16 7
5 21
5 3
5 7
3 9
10 2
5 2
5 12
12 9
5 12
5 7
3 12
3 3
10 0
7 5
9 0
3 5
3 3
12 9
3 0
14 3
5 2
5 3
14 0
7 0
2 2
0 2
3 7
5 3
2 2
7 3
0 3
7 2
16 3
9 9
10 7
3 5
3 7
5 7
2 0
7 7
9 7
17 12
10 5
17 21
3 2
3 3
10 2
2 10
21 7
7 5
10 5
2 2
12 5
12 5
2 3
0 7
10 3
0 2
2 12
2 3
0 9
0 12
2 10
2 3
2 7
2 2
2 10
5 5
3 9
5 3
0 3
3 2
3 10
3 9
5 3
10 7
2 2
10 5
5 9
5 10
5 12
9 5
0 5
10 3
0 10
0 10
3 12
3 7
5 7
5 9
0 5
5 5
2 17
10 9
5 9
0 12
12 10
2 5
5 9
14 16
12 14
9 9
10 5
3 2
9 3
3 0
7 5
7 0
10 2
7 7
9 2
3 9
2 9
5 12
3 7
5 2
3 7
3 2
9 7
3 5
3 9
12 3
7 5
7 9
9 7
9 2
7 2
9 12
7 9
19 5
9 3
10 12
9 10
23 9
12 9
21 3
5 0
5 10
10 3
2 5
7 3
7 9
3 3
5 5
12 0
0 5
0 9
3 3
0 3
0 10
5 14
2 5
5 14
0 3
12 2
5 7
14 16
3 12
12 5
7 10
3 10
12 19
10 3
17 14
3 5
5 10
5 19
7 10
17 9
9 5
12 9
9 2
12 5
7 14
7 9
5 2
3 5
5 5
2 5
0 3
3 5
0 9
2 0
3 2
12 10
0 0
10 10
7 5
7 3
3 10
7 2
5 2
5 7
7 3
2 5
9 5
5 9
9 7
2 5
9 5
5 14
9 3
19 5
10 23
5 5
9 2
9 9
3 14
3 10
10 14
10 7
12 16
0 5
5 10
9 5
2 12
16 9
2 10
3 2
5 9
19 5
10 9
0 0
0 7
5 2
7 5
5 2
5 9
5 3
5 0
5 7
5 3
3 3
5 3
3 2
0 7
2 2
2 9
12 3
7 9
2 2
10 16
12 0
10 2
7 3
5 7
9 9
10 2
7 3
7 7
9 9
7 2
10 12
10 12
9 5
7 12
19 7
14 10
7 3
14 12
7 9
2 7
7 9
2 3
3 3
3 9
5 0
2 7
24 14
3 3
9 12
2 7
7 5
10 5
3 12
5 2
5 7
5 3
2 0
2 3
2 2
3 5
10 3
2 7
5 2
7 5
5 2
5 7
2 3
3 5
0 3
7 10
5 3
16 3
3 5
7 5
0 9
3 17
3 9
7 0
19 0
2 3
26 2
10 3
2 12
2 10
2 12
2 2
10 9
0 5
10 14
2 5
3 7
5 16
0 10
2 7
3 16
0 2
9 17
3 14
0 14
5 5
2 5
9 0
7 7
5 9
12 3
0 12
10 0
2 17
5 2
3 3
7 7
3 12
9 17
2 24
10 7
16 3
12 10
9 21
10 3
14 10
14 12
0 12
10 16
10 19
7 12
19 7
14 12
7 7
7 2
19 9
5 12
7 10
5 2
10 3
7 0
3 10
2 3
5 2
9 3
7 2
14 2
12 0
0 7
3 7
5 0
17 2
17 12
10 2
7 5
5 12
10 17
2 7
17 5
24 10
2 9
0 3
7 9
5 7
14 9
16 5
7 10
3 5
19 10
3 10
17 2
14 3
19 3
3 10
2 5
12 3
3 0
7 9
12 9
2 12
0 12
2 2
9 7
2 2
3 9
2 3
3 16
2 10
5 14
2 3
3 30
7 14
9 12
5 12
0 7
7 12
5 5
17 14
5 16
3 5
7 7
10 5
9 2
5 7
3 14
5 3
5 3
17 17
7 5
17 3
7 19
14 2
3 7
3 9
5 12
5 3
7 2
0 3
10 3
3 3
16 2
3 7
9 0
9 10
0 2
2 5
2 2
9 5
2 3
14 3
10 5
10 2
12 0
16 10
10 7
12 14
3 9
12 3
3 10
7 5
23 5
7 0
2 5
10 12
3 3
5 7
9 3
7 7
12 2
10 7
17 2
7 7
23 16
12 5
3 7
12 5
16 14
7 3
7 2
7 9
5 14
10 7
7 7
9 3
7 3
7 10
5 16
0 9
3 2
2 5
5 2
3 9
7 10
7 10
10 3
5 19
3 9
5 7
10 7
5 12
2 19
9 9
0 9
3 7
0 5
9 14
3 3
3 12
5 9
2 2
3 9
5 24
2 3
0 3
7 9
5 14
7 3
10 12
3 16
5 14
2 7
12 3
9 2
12 7
7 9
9 7
9 7
16 5
21 7
3 5
0 7
7 5
7 7
16 3
16 2
9 5
5 5
7 2
14 2
2 2
14 9
16 7
7 10
7 5
3 10
2 9
7 9
5 17
3 3
3 3
12 0
9 3
9 2
14 9
3 3
17 7
9 5
12 7
10 0
9 7
16 3
16 7
7 0
2 10
3 12
10 9
17 9
5 10
7 12
5 7
2 5
16 7
5 10
14 14
2 2
3 7
5 12
2 7
14 3
2 3
9 3
23 9
10 5
5 7
19 5
10 3
3 14
9 0
3 9
5 2
12 3
3 19
7 12
3 2
5 7
3 2
3 5
7 9
10 10
9 9
3 2
3 10
7 10
5 2
10 17
3 3
5 3
9 3
14 12
7 7
12 2
7 7
2 3
7 17
10 10
2 7
2 10
5 17
17 3
10 3
5 9
5 21
3 2
9 5
5 5
9 9
9 16
0 12
0 12
0 19
3 3
16 9
2 2
12 9
10 0
10 3
0 3
9 3
7 17
9 5
3 7
0 10
2 10
5 7
3 5
7 10
2 9
19 5
7 9
5 0
3 5
12 0
0 9
9 17
5 7
16 12
14 14
0 0
10 9
9 0
5 17
3 2
9 19
19 3
7 7
0 3
9 7
16 0
9 3
19 5
10 7
3 5
9 3
0 5
3 5
3 7
2 5
3 3
5 10
24 5
10 10
9 17
0 2
10 7
3 9
2 3
2 5
5 10
2 10
0 10
0 9
5 3
5 12
7 16
9 12
10 10
3 16
7 12
17 2
0 7
9 14
12 12
2 7
14 14
2 5
2 9
0 3
3 2
3 0
0 7
2 14
3 19
0 5
9 5
5 3
2 14
5 2
7 3
3 14
12 12
3 9
7 9
5 3
14 3
7 7
3 9
2 24
10 14
9 7
10 10
2 7
14 21
12 2
10 9
14 2
17 16
3 5
12 5
2 5
7 9
10 9
7 12
17 9
5 7
3 10
9 12
2 0
9 5
3 5
9 5
2 16
10 9
16 2
3 14
3 10
14 2
10 5
3 14
9 9
7 3
0 12
9 5
7 0
5 7
10 0
0 7
14 2
17 12
3 9
9 10
16 5
10 5
14 5
5 5
5 9
10 5
7 2
5 9
3 5
2 7
17 3
14 14
7 7
17 17
10 16
16 17
12 7
2 2
10 7
0 10
10 3
9 3
10 2
7 2
7 10
2 5
5 3
5 2
2 12
5 9
9 5
12 10
5 5
21 17
2 9
5 7
7 12
3 9
3 2
5 7
9 5
12 12
5 7
3 7
3 2
0 12
7 9
5 14
0 10
5 14
3 7
14 14
12 7
14 10
7 5
3 5
9 2
3 0
9 5
9 3
3 2
5 3
0 3
0 7
2 7
0 5
0 2
7 3
3 7
5 12
10 14
7 5
2 5
7 7
14 0
10 3
12 5
5 2
12 3
2 14
2 12
12 5
2 16
5 2
9 5
0 3
14 2
9 10
10 12
9 10
9 7
5 5
2 9
7 5
10 5
14 7
5 7
2 3
5 5
0 14
3 16
5 7
9 5
12 9
0 9
5 16
5 14
3 14
12 7
5 12
3 16
5 9
3 9
2 7
3 0
12 9
3 7
2 2
7 2
3 5
5 5
16 5
7 3
9 21
7 9
7 5
12 3
5 9
9 9
10 3
5 0
12 12
5 14
5 23
3 12
14 17
5 21
7 17
9 31
5 68
5 17
3 16
5 3
5 14
3 3
16 9
5 14
17 2
7 9
0 3
10 2
5 0
7 0
10 2
3 2
3 5
2 2
3 0
5 0
3 3
5 5
5 7
9 7
9 5
9 7
16 2
19 9
0 17
5 9
2 5
0 5
3 9
5 10
3 7
10 10
2 5
9 10
3 12
0 2
5 16
9 0
9 2
14 14
5 19
5 7
2 3
16 5
14 12
19 21
5 2
9 23
7 16
9 2
5 14
3 7
7 3
3 3
9 19
3 2
0 3
2 0
9 10
7 0
0 2
3 3
3 5
7 9
9 14
5 2
2 3
10 3
5 14
0 5
7 16
5 19
0 5
7 7
5 5
0 9
2 3
10 3
0 3
10 14
3 5
7 10
10 21
12 5
5 2
9 3
19 5
10 14
2 0
3 9
7 9
12 12
5 7
7 5
5 7
10 9
3 14
5 2
3 10
9 5
7 2
2 0
5 3
7 10
7 3
5 10
9 5
2 5
3 5
23 10
9 7
2 14
3 19
14 10
5 3
2 16
3 2
0 2
2 5
5 10
2 3
12 10
7 10
5 0
2 9
3 19
2 3
12 2
10 5
10 3
10 3
2 12
7 7
2 12
10 7
9 10
12 7
3 9
10 10
10 7
5 14
3 3
0 5
9 7
2 16
23 7
5 0
5 31
2 7
2 7
9 3
0 7
10 7
3 12
5 16
2 9
7 19
0 14
2 14
2 5
0 10
3 5
9 12
16 3
2 2
10 19
9 9
3 0
9 3
5 3
3 2
10 5
14 2
5 5
19 3
2 9
10 9
0 10
3 5
9 3
9 9
3 2
10 9
12 10
0 7
9 7
10 16
26 5
10 3
9 14
10 9
10 12
5 12
12 19
7 0
12 3
9 3
23 3
2 3
5 3
7 5
5 10
2 3
12 3
2 0
9 2
9 5
19 9
10 9
7 5
2 0
3 0
12 5
2 3
14 0
9 0
7 7
5 2
2 0
5 3
2 3
2 14
0 2
12 2
9 7
5 7
9 7
3 5
5 7
2 7
9 10
10 7
3 5
10 0
2 5
2 0
3 3
0 9
0 9
2 9
0 9
7 7
5 10
3 9
9 0
2 2
0 12
12 14
0 12
5 7
9 12
2 7
5 12
5 2
7 2
3 7
7 12
9 0
10 7
21 12
12 2
5 2
9 3
0 3
9 10
9 5
0 9
14 2
5 3
5 19
10 12
2 14
0 10
0 5
9 2
0 0
0 3
2 5
2 0
0 5
0 7
0 9
2 10
2 2
0 3
0 10
0 10
0 9
0 2
0 0
0 3
0 14
0 2
0 10
0 7
2 10
0 3
2 5
0 19
5 9
5 16
3 3
5 3
7 9
5 2
7 7
2 5
10 5
3 2
3 9
5 9
14 3
3 7
3 7
12 9
2 7
2 5
3 19
3 12
5 9
10 10
10 9
3 3
16 5
19 5
3 5
9 2
21 17
2 9
2 10
3 14
7 5
10 2
10 7
12 21
7 5
2 2
3 10
12 21
19 12
7 9
7 5
5 9
10 5
3 2
19 5
7 9
3 23
3 0
3 9
9 5
9 9
2 10
14 5
7 9
10 3
12 10
16 3
21 16
2 2
3 9
12 5
2 3
9 5
2 10
5 14
5 12
17 5
7 9
5 7
12 16
9 3
9 5
10 9
10 7
2 17
3 9
3 26
2 16
5 17
2 14
5 7
3 14
5 5
3 3
3 2
2 3
5 26
5 9
2 9
3 10
3 5
14 0
5 0
9 10
14 7
7 2
14 2
9 5
5 0
12 0
12 7
12 9
5 2
9 5
0 9
0 7
14 12
7 5
7 12
10 3
12 7
12 2
9 12
7 7
19 10
21 3
7 12
14 16
14 14
7 17
23 3
5 9
10 9
16 3
10 3
2 0
17 2
12 5
2 10
7 17
10 10
7 3
3 7
10 7
5 5
3 10
3 16
0 14
10 9
9 7
12 2
9 12
0 9
3 17
3 12
0 3
5 9
5 21
10 16
12 2
2 5
7 2
2 5
3 3
9 5
12 10
7 9
12 2
9 7
12 5
0 16
5 7
5 5
5 5
7 3
5 7
0 3
5 5
9 7
10 7
5 7
3 2
7 3
9 2
2 9
10 9
5 3
2 7
17 7
10 7
5 19
2 10
14 10
9 9
7 9
7 10
3 5
5 7
7 19
0 5
5 3
3 16
3 23
12 3
7 3
7 7
5 10
3 3
17 9
7 7
10 14
19 7
7 7
21 10
2 9
0 2
9 14
0 10
7 9
16 2
9 9
9 7
9 5
2 3
10 7
2 7
2 5
2 9
2 10
12 7
10 5
3 5
0 10
9 7
7 7
16 2
10 5
2 7
16 7
0 12
7 12
9 9
7 10
2 5
3 2
5 5
5 23
12 2
19 0
2 9
5 21
9 5
3 10
14 7
10 9
2 12
14 2
7 9
7 7
7 3
9 7
5 7
3 2
14 5
7 10
2 5
3 7
9 9
3 12
5 12
3 3
17 12
7 7
5 5
12 17
5 19
5 12
9 21
2 10
12 14
10 9
5 9
10 7
12 3
10 10
2 14
3 2
5 7
5 3
9 0
2 17
12 7
7 17
7 5
5 12
5 7
3 12
0 7
3 2
7 5
5 5
2 7
5 0
5 5
3 2
2 3
7 2
26 12
2 14
9 0
3 3
0 2
9 7
12 3
17 7
9 2
5 10
10 16
21 3
7 0
16 0
19 3
10 10
5 12
10 5
28 5
3 9
3 5
17 16
5 5
9 14
7 5
10 17
9 2
5 5
5 2
7 9
7 3
0 3
16 10
10 10
2 2
7 10
2 7
5 7
7 16
5 9
9 16
9 10
0 2
9 2
3 9
0 5
5 9
14 21
7 9
9 7
14 2
9 10
3 3
9 9
2 26
3 5
3 2
16 14
7 10
5 7
10 10
14 2
5 7
5 12
10 14
7 3
5 7
12 17
0 9
2 3
3 14
5 7
10 7
7 3
14 16
7 12
0 10
5 10
12 5
7 3
21 0
3 3
5 2
9 7
3 10
9 10
7 16
12 19
10 12
7 9
2 5
7 0
5 3
17 7
14 17
12 7
3 0
16 14
7 5
10 10
5 7
7 10
3 5
5 9
5 12
5 10
5 5
5 7
7 0
14 3
3 14
2 5
7 21
5 7
10 12
5 10
2 7
2 7
0 3
16 3
3 7
9 3
0 2
0 10
7 7
12 9
12 17
9 21
10 14
2 3
5 7
5 3
10 7
3 14
0 10
10 0
2 3
10 5
2 9
10 3
16 16
7 12
5 16
3 14
5 9
0 3
14 9
3 0
3 7
5 3
2 2
2 3
12 5
9 21
2 7
9 5
9 5
12 0
12 7
10 5
7 16
5 7
10 0
3 3
10 12
2 7
7 16
14 10
2 3
12 3
3 3
3 7
2 9
3 14
2 2
14 9
7 14
3 3
0 26
2 5
7 3
21 10
7 3
10 16
14 9
3 5
5 3
14 3
0 9
2 5
2 9
7 5
2 2
0 2
10 5
5 2
7 14
0 10
5 2
2 10
3 5
5 3
2 10
2 7
3 2
2 5
7 9
12 2
2 7
3 21
0 0
3 7
7 2
7 3
9 3
7 7
9 10
5 3
7 2
5 14
5 9
9 16
16 3
12 12
3 10
2 12
2 7
0 9
3 9
10 10
5 5
12 10
5 19
3 17
0 7
2 10
9 2
3 3
2 12
10 5
2 5
7 19
9 9
3 0
5 3
14 5
12 10
12 3
3 2
3 3
3 7
14 7
17 2
3 7
5 3
10 0
5 16
5 19
7 7
12 5
2 3
0 2
7 7
10 5
7 5
0 9
7 3
7 0
7 2
5 9
9 7
5 14
10 5
5 5
14 5
10 0
5 3
5 3
9 3
2 3
9 7
9 9
7 10
3 7
10 5
0 7
2 10
2 5
5 9
10 9
2 9
2 3
7 2
9 7
5 2
7 3
9 12
5 7
9 5
14 2
2 14
3 7
2 10
2 2
9 7
3 7
16 3
2 0
2 0
7 2
5 3
9 0
0 0
0 3
2 5
7 2
10 2
0 5
7 7
10 2
14 17
5 7
7 5
10 9
12 12
10 21
5 7
14 10
9 10
3 3
3 10
5 9
10 3
10 5
2 3
3 2
5 10
0 7
2 12
5 7
12 2
9 10
2 7
12 17
5 3
3 2
7 3
5 5
10 2
7 7
2 5
5 3
3 5
5 3
3 2
2 3
9 5
2 7
5 5
10 5
2 2
14 7
5 9
7 5
2 3
7 7
9 3
12 23
10 9
0 7
5 10
5 2
5 7
14 5
14 0
7 3
12 0
7 5
7 9
7 7
9 2
5 5
2 0
7 2
2 2
0 0
0 0
9 5
3 3
12 9
9 3
2 7
7 16
2 3
5 14
3 5
3 9
7 10
3 16
5 7
9 14
2 17
2 10
3 0
14 5
2 7
5 9
7 2
16 2
17 10
7 2
9 9
7 5
9 9
3 5
7 10
2 9
2 2
7 2
0 2
10 3
2 2
5 9
14 3
5 12
7 7
3 10
0 2
2 0
2 14
12 2
5 5
12 2
5 9
5 5
7 5
3 2
3 5
2 12
3 5
10 10
9 7
0 9
10 10
3 5
17 10
16 9
12 17
5 9
7 7
3 7
9 2
14 5
2 2
9 12
12 3
0 7
2 2
9 9
9 3
5 7
0 5
2 2
5 12
10 3
10 7
5 7
7 9
0 5
2 9
0 9
2 2
12 7
10 2
7 3
14 10
3 14
0 0
2 14
3 12
14 5
10 12
5 14
10 3
2 5
12 9
3 10
5 7
2 16
0 3
2 5
9 2
0 0
14 2
16 3
9 3
3 2
3 5
3 5
3 10
0 5
9 9
5 5
5 5
3 2
7 5
2 3
3 14
5 10
3 7
3 9
12 14
2 5
12 5
2 14
12 3
7 7
9 0
2 3
5 9
9 7
12 12
9 14
10 7
5 5
9 5
5 9
9 7
7 14
26 5
9 2
5 9
2 7
0 7
3 2
0 2
3 3
5 10
3 9
2 2
0 7
2 7
0 3
2 9
2 14
2 3
2 5
5 2
5 3
17 7
14 2
2 5
5 0
7 9
7 5
2 17
7 7
9 2
5 14
10 9
3 7
16 2
7 7
9 2
2 7
5 5
0 3
3 0
3 2
5 2
9 9
9 0
9 3
2 7
5 3
2 7
5 3
12 3
3 0
10 5
10 3
19 10
5 10
7 9
5 10
2 2
0 14
0 5
2 2
3 0
2 5
2 3
3 9
2 5
5 3
5 7
5 2
9 0
17 12
3 3
9 3
2 2
7 5
2 5
3 14
9 7
3 23
17 5
2 17
5 5
7 2
2 0
3 2
7 10
5 5
9 9
0 5
0 17
3 3
2 2
5 3
7 0
3 3
12 0
5 0
14 3
9 2
19 2
17 3
10 3
5 2
7 2
3 0
5 5
7 2
5 3
7 5
2 3
3 2
10 0
7 0
7 3
3 2
7 2
2 0
9 2
10 7
9 9
0 10
9 3
0 12
10 16
3 10
2 12
3 5
5 7
10 7
3 0
7 9
2 7
5 9
3 7
0 5
3 2
0 12
3 5
3 14
2 3
2 17
7 9
5 9
3 3
5 3
9 5
2 2
0 9
5 14
0 14
0 7
0 10
0 14
3 10
0 9
0 7
3 7
2 2
5 7
2 9
5 5
9 14
14 16
7 0
3 2
9 0
5 2
7 3
5 0
9 7
3 5
10 10
7 2
7 3
2 3
7 3
10 10
3 12
12 17
16 7
2 5
5 3
2 3
7 0
5 3
2 0
3 2
12 5
9 5
23 2
17 10
10 2
2 0
0 17
0 12
28 7
16 23
5 10
2 7
2 10
10 9
12 10
9 2
10 3
2 2
10 0
2 2
5 3
3 5
2 7
5 0
12 2
3 5
9 16
12 19
0 12
14 7
3 16
3 7
5 3
5 10
3 3
7 7
3 12
3 5
5 5
0 2
5 10
3 7
5 2
21 2
9 9
7 14
5 3
3 7
0 9
7 7
7 2
5 9
3 5
7 0
3 2
10 3
2 3
5 10
0 0
5 7
14 3
5 2
5 3
12 10
0 10
3 7
12 23
0 9
10 3
5 0
3 5
7 12
5 2
3 0
3 14
2 0
9 12
7 3
10 0
10 0
14 2
16 5
10 7
5 9
9 10
14 9
5 5
9 9
3 3
2 12
3 10
2 7
12 2
9 9
2 9
5 9
3 7
7 5
3 2
3 17
5 3
5 10
5 5
5 2
3 7
2 10
0 3
5 3
0 7
3 10
2 9
9 12
7 7
3 3
3 10
0 5
2 0
3 12
0 2
3 5
9 5
2 0
0 7
0 9
0 7
5 5
3 2
3 12
7 7
7 21
10 5
7 3
9 12
7 12
12 5
10 12
7 0
2 3
2 3
7 16
3 5
5 5
3 3
3 5
3 2
9 5
14 5
7 12
2 3
0 12
3 3
7 3
12 7
9 5
0 3
14 5
5 0
3 3
0 3
0 9
9 9
3 3
7 2
2 10
5 10
10 3
9 2
3 2
3 3
10 2
10 2
5 2
0 2
5 2
5 5
7 7
7 0
9 2
0 5
10 3
9 3
5 5
3 3
5 2
3 2
2 16
5 5
3 9
10 5
5 3
2 7
2 10
10 9
7 5
5 17
0 2
2 3
2 3
2 16
10 3
2 7
2 0
2 9
3 5
2 2
3 0
2 14
0 12
2 2
0 5
0 14
2 2
2 9
2 5
0 2
0 12
0 10
0 9
2 14
2 5
0 12
0 0
0 9
0 16
0 10
2 3
0 7
3 2
0 10
3 9
10 2
5 7
14 0
14 5
2 2
10 0
5 0
3 26
5 3
9 5
16 7
10 7
3 2
16 10
5 5
3 0
3 2
3 2
9 9
10 3
10 2
12 2
9 3
2 0
3 9
3 2
3 5
12 3
19 9
23 2
7 10
7 9
2 5
19 3
5 2
16 5
3 0
2 5
2 2
3 0
7 5
5 9
5 0
19 10
7 7
16 5
12 3
3 5
12 3
19 10
9 2
5 5
5 5
9 2
0 3
7 7
3 9
24 2
9 9
16 9
7 2
3 5
3 2
2 7
5 9
3 12
14 3
17 2
9 7
7 3
9 3
3 10
2 0
5 12
3 2
10 3
7 7
3 9
17 5
12 12
0 3
0 17
3 3
3 9
7 2
17 2
16 0
9 9
7 12
9 3
7 7
12 2
10 0
7 0
2 5
9 3
7 3
7 5
10 2
9 16
9 9
7 12
7 2
14 5
19 5
9 3
16 2
5 7
3 0
7 12
5 2
10 10
5 7
2 7
3 7
5 0
19 2
7 5
19 2
7 2
7 10
19 9
9 7
5 3
10 5
0 5
5 2
2 3
2 9
3 2
9 5
3 5
3 0
2 2
9 7
9 9
7 3
14 9
21 0
2 10
14 17
7 16
16 14
2 2
7 10
9 9
5 5
9 9
9 0
2 10
2 5
5 14
5 10
3 2
0 7
7 24
2 17
7 10
3 16
3 9
5 7
2 12
9 9
3 10
5 3
10 5
5 7
2 0
5 5
0 0
2 7
5 12
0 14
9 14
2 3
5 19
9 7
12 12
3 3
0 14
5 5
12 0
16 10
7 10
7 5
2 3
0 9
12 5
21 3
3 14
9 5
9 5
10 3
9 7
10 9
7 12
7 7
10 2
17 9
5 3
3 5
9 2
16 10
5 3
14 2
2 5
19 2
7 2
7 9
0 7
5 9
12 3
10 16
24 9
9 7
7 10
16 5
10 9
10 7
9 7
0 12
2 16
5 0
9 9
0 3
5 10
2 5
2 16
7 2
3 9
9 12
14 5
5 7
9 12
5 2
5 17
2 10
7 14
7 7
5 3
3 9
2 12
0 2
9 5
0 10
3 12
3 9
5 9
5 3
5 12
2 9
3 9
7 9
10 7
0 5
2 17
0 9
0 16
10 7
2 5
7 0
19 9
5 12
12 9
10 10
2 7
9 9
12 7
10 0
3 10
9 5
3 7
7 2
14 3
3 12
17 0
7 10
7 3
5 3
12 5
31 0
10 0
9 5
0 12
5 2
7 12
9 7
12 5
10 7
2 7
9 5
19 3
14 7
2 7
7 0
21 14
16 9
9 17
7 28
2 9
0 7
2 7
10 9
3 0
16 2
17 7
19 3
10 7
10 12
14 10
9 9
10 2
12 0
5 0
9 2
5 5
7 3
5 2
2 0
9 7
9 9
2 12
3 14
3 12
16 9
5 2
7 3
9 9
2 12
7 7
10 12
2 3
7 7
7 7
2 10
7 9
3 10
14 2
12 16
7 3
10 0
12 0
10 2
3 3
5 2
5 2
0 0
7 2
14 3
5 3
2 5
3 12
5 7
0 5
0 17
2 2
5 2
9 5
14 0
12 5
2 2
16 7
26 3
16 9
12 2
9 2
10 14
5 5
3 3
21 5
5 16
2 9
9 16
10 5
7 14
3 12
2 5
9 5
5 2
2 3
2 2
19 0
7 10
2 7
9 3
12 19
14 9
0 7
2 7
2 10
0 9
9 3
2 3
5 9
3 19
2 14
7 5
7 3
2 3
3 0
10 3
9 10
21 5
5 7
14 9
2 12
14 5
5 9
7 9
7 2
7 7
9 24
10 9
7 2
3 10
10 12
9 31
5 10
9 0
7 3
3 9
2 10
3 5
12 7
7 9
7 9
14 12
10 9
12 12
3 2
7 5
5 2
7 3
3 5
7 9
2 12
14 2
3 9
0 10
7 12
3 12
5 24
2 9
7 7
7 12
2 14
5 12
19 16
3 9
7 5
9 12
5 9
7 7
14 12
21 5
23 12
9 12
9 10
14 9
17 9
5 2
9 0
23 2
16 10
16 9
9 5
9 3
17 14
5 5
10 5
0 5
5 5
0 5
2 5
2 7
9 7
2 7
17 5
7 16
3 2
7 7
10 7
16 17
9 12
9 26
2 12
14 10
28 12
14 16
5 7
7 10
10 16
14 2
7 14
7 14
10 9
10 19
12 5
12 5
2 12
2 14
3 7
3 7
5 10
3 14
7 7
3 9
7 0
3 7
2 10
7 9
3 14
2 17
3 10
28 3
10 7
23 10
7 2
9 5
5 12
2 2
10 14
10 3
30 2
19 9
7 7
10 3
7 14
12 5
0 3
9 7
17 3
7 3
7 7
17 7
9 9
3 7
12 9
9 5
7 2
7 3
14 0
23 3
7 2
14 7
12 7
17 7
5 10
7 9
10 16
17 2
14 0
26 9
12 12
12 5
2 5
9 3
3 2
9 7
3 2
3 9
5 7
5 2
2 7
3 5
2 7
12 3
17 21
16 2
5 10
10 3
5 5
3 5
12 10
2 3
3 0
7 3
16 7
10 0
7 2
10 0
2 7
7 7
5 3
10 9
14 5
10 10
3 12
3 10
3 5
19 19
12 5
2 3
5 9
3 0
12 2
7 10
7 10
3 7
9 2
9 5
16 7
2 0
21 12
5 3
3 10
5 3
17 17
9 7
2 7
12 2
5 9
3 19
5 21
5 7
5 10
3 7
0 3
0 12
5 10
7 7
3 2
0 7
3 5
9 10
10 2
12 7
10 17
3 10
16 3
14 14
14 24
19 23
3 5
12 9
3 5
7 17
17 2
10 3
7 2
14 2
7 12
9 17
7 3
17 7
2 14
7 5
2 9
9 9
5 91
3 47
14 24
16 7
9 12
19 5
7 19
2 10
9 12
0 12
9 10
5 12
5 3
7 9
7 9
10 7
10 2
12 9
7 7
9 10
19 19
19 19
5 5
12 12
9 10
7 7
2 14
3 12
3 9
3 3
0 14
3 5
9 7
24 9
10 7
9 12
19 17
10 12
30 10
2 3
2 5
2 9
7 7
14 3
7 17
3 16
7 3
17 10
12 14
10 5
10 7
7 3
9 10
5 10
9 3
3 10
12 3
5 12
12 10
14 3
14 7
5 7
5 2
12 3
5 9
16 12
10 16
14 10
12 3
9 14
14 14
5 7
5 14
5 5
0 14
3 2
19 7
9 9
19 12
14 12
5 7
3 0
0 7
5 12
2 17
2 0
5 7
9 7
3 9
0 17
3 9
3 9
3 19
7 12
12 12
12 5
5 9
12 2
3 14
7 17
19 14
2 10
5 5
5 2
12 9
5 5
14 7
3 3
7 0
9 5
7 7
7 9
7 7
5 7
3 12
7 3
7 7
2 5
7 5
2 17
5 14
3 3
12 12
12 7
7 16
9 7
0 7
7 9
5 2
19 14
9 17
9 21
9 19
7 17
5 16
3 7
3 14
0 5
7 10
7 9
3 16
2 12
5 7
5 5
0 9
9 7
3 10
7 9
0 3
2 9
2 5
3 12
5 19
7 5
9 7
5 2
9 5
9 9
7 3
2 9
3 5
2 0
10 3
2 7
7 7
10 5
7 10
12 17
5 7
7 5
5 7
5 0
5 12
3 14
19 5
0 9
3 5
9 7
14 3
5 5
2 16
16 14
3 16
7 7
2 21
5 19
9 9
12 5
14 10
14 9
5 10
3 12
0 5
2 5
9 17
10 10
2 5
12 3
7 9
9 7
5 7
0 3
9 10
2 16
3 16
7 10
3 16
16 23
12 14
14 19
3 9
3 5
9 9
2 10
14 10
16 10
10 10
7 7
7 3
5 12
5 2
5 7
5 2
10 10
7 7
16 5
16 9
7 3
5 0
5 9
10 5
21 17
9 5
3 9
2 7
3 3
9 10
10 5
2 5
2 0
14 7
5 3
2 0
7 2
2 7
10 5
12 0
17 7
9 10
7 0
21 9
12 9
7 9
9 5
7 12
10 21
10 2
7 14
0 9
14 21
9 2
5 9
5 7
7 9
0 3
3 3
2 9
2 7
3 3
7 3
5 10
0 5
10 10
7 5
12 9
0 5
12 14
10 5
3 2
2 5
2 7
2 14
2 7
0 9
3 7
5 9
3 5
0 7
16 3
7 5
5 7
0 3
10 0
5 3
10 2
7 7
5 5
5 9
9 9
7 9
12 3
5 3
9 10
2 3
12 9
2 9
21 5
9 7
10 19
7 9
5 3
7 9
3 0
10 10
2 7
14 14
3 9
5 24
7 17
7 9
14 7
17 5
5 5
14 2
2 3
10 5
7 3
2 5
10 5
5 10
2 3
3 5
3 7
9 7
9 9
16 7
0 3
5 3
9 9
2 9
2 2
5 7
3 3
12 2
7 2
10 2
0 7
9 3
3 0
12 0
0 3
3 2
14 10
17 7
7 2
12 9
17 10
26 14
10 9
5 2
10 9
3 2
3 3
10 5
7 7
9 7
3 5
5 7
2 5
12 9
12 9
19 12
7 10
5 7
17 7
10 0
19 10
9 2
9 7
5 9
3 14
3 9
9 19
3 5
12 10
9 12
5 9
10 10
2 3
3 14
0 9
7 21
3 12
12 5
5 2
10 3
0 7
3 12
7 12
3 21
2 10
3 24
7 14
0 14
10 5
12 9
7 5
5 9
14 3
2 12
14 5
7 9
3 9
16 33
5 12
5 5
10 10
10 5
7 7
24 7
5 3
7 0
7 10
14 7
16 7
10 9
5 7
2 12
16 21
16 21
12 5
12 5
17 7
21 3
16 2
5 2
14 5
9 7
7 9
19 2
17 9
3 5
14 5
16 5
2 0
5 5
10 3
7 3
10 0
7 3
12 2
10 9
17 9
16 12
9 3
12 0
7 3
12 5
14 5
7 10
3 5
7 12
3 0
17 5
7 2
12 3
7 3
9 5
7 12
12 3
7 5
14 7
12 5
5 5
5 5
3 3
3 7
9 9
3 2
12 10
9 7
5 3
3 2
0 7
7 2
9 10
3 9
2 7
0 7
7 5
7 0
7 7
2 17
3 0
5 5
3 2
3 12
2 16
2 9
5 5
5 5
2 9
0 10
9 10
5 0
0 7
2 2
3 16
3 5
10 3
5 0
9 9
2 2
16 7
5 10
5 5
7 3
5 24
9 3
3 7
2 9
2 3
9 2
3 16
10 5
9 14
9 10
2 14
9 10
21 2
9 10
3 14
7 14
5 23
9 17
9 10
5 5
10 12
12 0
7 17
5 7
10 26
3 16
2 19
5 5
3 10
10 9
9 23
0 12
5 3
10 2
2 7
3 10
2 5
7 3
7 3
10 3
14 5
7 5
2 12
7 14
0 10
0 5
5 16
5 10
9 14
16 5
3 3
7 14
9 10
7 12
10 9
3 5
31 7
3 3
5 21
5 19
3 12
10 7
3 5
17 19
7 28
19 21
10 10
17 14
5 9
9 12
14 12
10 7
7 9
0 3
10 3
2 23
10 3
14 5
2 0
0 3
9 0
3 7
5 5
5 3
3 5
5 0
16 5
0 10
5 2
7 0
0 10
2 7
3 7
9 5
9 10
5 3
3 2
5 3
7 3
7 3
16 7
14 2
3 7
2 7
0 5
7 2
2 5
7 5
2 3
5 7
2 7
2 0
5 5
5 3
3 0
9 7
9 3
2 5
3 3
0 0
2 16
2 7
3 5
2 10
0 10
0 9
2 7
3 5
3 0
5 0
0 5
2 2
2 3
10 5
0 2
0 0
0 0
2 3
2 3
2 0
2 0
0 7
2 9
2 9
3 2
3 3
0 2
0 7
5 3
3 7
5 10
3 5
0 12
2 7
0 3
2 0
0 5
3 7
2 3
0 9
5 7
0 10
3 7
5 7
7 23
2 14
5 10
0 9
5 3
0 2
0 0
0 0
3 2
5 5
2 7
0 3
0 2
2 2
0 9
3 3
3 9
2 3
0 5
2 2
16 3
7 7
3 7
0 2
2 10
0 9
5 3
3 19
16 2
7 16
2 9
5 0
3 2
5 10
7 7
3 12
3 7
10 3
7 5
19 10
5 10
10 14
10 3
3 3
5 2
2 2
3 7
0 10
3 10
0 2
2 2
5 3
9 5
9 5
7 5
7 0
3 0
2 2
2 5
3 9
3 7
2 3
3 10
5 3
10 21
7 3
9 5
3 9
9 7
5 12
7 10
3 0
7 7
16 2
9 2
5 9
2 2
12 2
3 14
5 9
5 2
5 17
17 0
16 0
12 9
0 5
10 5
2 0
2 2
2 7
7 3
2 2
5 9
3 2
9 5
7 10
2 7
5 7
2 3
5 5
5 0
9 7
5 3
7 2
10 5
21 5
10 2
2 0
16 2
16 10
10 0
5 2
7 2
7 3
3 5
5 3
7 9
3 3
3 5
9 5
5 7
16 2
0 0
2 2
9 5
7 7
17 2
10 7
5 7
9 9
12 5
9 0
5 2
9 0
2 0
2 2
10 3
5 3
3 5
7 5
0 2
7 0
3 3
7 10
10 2
9 3
0 3
3 0
3 3
3 3
10 0
9 7
9 3
2 10
3 5
3 5
10 2
10 3
10 3
5 2
12 9
0 0
9 5
5 5
2 2
9 3
7 0
9 10
7 7
3 2
14 9
7 2
2 2
2 3
3 9
10 2
2 3
5 2
9 0
10 2
5 0
7 3
5 5
14 3
9 3
2 14
14 2
2 9
3 0
5 0
3 5
7 2
3 5
16 3
23 10
3 7
10 3
3 5
5 7
2 9
5 12
14 3
3 3
9 0
5 5
9 3
3 2
7 3
2 0
3 14
5 2
2 0
5 10
7 9
5 10
7 10
10 3
3 7
9 3
12 0
10 7
7 2
2 9
0 9
0 3
7 12
3 3
7 17
14 9
14 5
3 0
3 0
7 0
5 10
5 5
9 10
3 0
10 5
10 3
19 14
9 9
21 5
5 3
9 3
3 5
9 10
7 10
5 2
0 5
10 7
0 5
14 12
2 12
3 16
3 10
3 5
21 3
5 10
10 16
0 9
3 7
3 12
0 2
17 3
16 2
9 9
9 10
3 10
12 7
7 5
16 21
2 3
2 9
5 7
2 7
2 5
9 2
0 0
2 5
0 2
10 5
7 2
12 3
3 9
3 7
2 3
3 10
7 7
9 5
3 3
7 7
17 9
3 10
12 7
9 3
7 12
9 7
7 10
7 0
16 17
5 10
12 12
12 3
0 14
2 14
3 5
5 5
3 7
9 3
2 5
5 14
2 0
3 0
9 7
7 10
0 12
5 2
5 5
9 10
2 16
9 12
7 0
0 2
10 2
0 0
2 9
5 2
21 17
12 9
7 2
3 2
3 0
2 2
5 17
5 0
5 5
0 0
3 5
3 5
0 3
7 0
3 2
7 7
12 2
19 10
9 5
10 0
2 5
2 2
5 9
7 0
3 14
2 7
12 7
2 2
5 3
21 3
2 21
9 17
5 12
5 17
9 7
14 2
0 5
0 10
5 5
3 2
3 7
10 14
9 3
12 5
9 5
2 2
14 2
10 14
2 10
9 21
7 2
12 14
3 7
7 0
12 12
2 5
2 14
5 5
5 2
7 7
3 9
3 19
0 21
7 10
3 0
5 5
2 12
12 24
2 5
12 2
5 10
2 7
9 12
24 9
7 14
9 3
5 7
5 0
9 3
23 7
12 3
12 3
5 7
3 12
5 12
9 3
3 9
7 9
9 3
7 10
10 5
7 5
3 10
0 2
10 3
7 10
5 9
16 9
3 16
7 17
9 5
7 3
10 2
9 3
2 5
2 7
7 9
5 7
23 2
16 10
10 3
5 7
14 5
10 3
19 2
5 2
10 7
3 3
9 3
12 16
5 3
14 5
7 12
9 5
7 14
12 3
2 12
5 3
7 5
12 10
7 9
10 14
12 3
10 0
7 2
17 10
5 2
12 14
7 3
3 7
7 10
2 7
3 9
2 7
5 7
7 5
5 10
12 5
7 3
7 10
7 12
10 0
12 5
16 9
5 12
2 5
9 7
0 3
5 7
3 5
10 5
7 21
10 10
7 23
7 3
12 10
2 0
9 7
3 0
9 9
16 7
5 10
24 10
7 9
5 14
3 3
5 5
10 7
5 12
3 5
3 7
16 2
19 3
14 5
9 2
5 3
5 14
14 5
9 5
7 3
2 9
5 3
12 3
5 12
7 9
5 0
3 5
14 0
0 3
9 3
12 5
9 0
10 3
12 9
9 0
12 3
2 3
3 5
9 7
9 3
10 2
2 7
12 14
9 0
9 10
5 10
12 7
9 9
9 12
7 3
2 2
14 5
0 3
2 14
2 2
7 5
7 5
0 5
5 2
5 12
5 3
10 10
9 7
9 7
12 3
10 7
9 2
9 7
2 7
3 7
10 0
2 5
3 2
9 0
5 3
10 2
7 14
5 9
3 7
9 14
3 5
12 9
7 12
7 2
10 0
2 5
10 3
7 2
9 7
2 0
7 5
7 3
3 3
0 9
5 9
5 2
9 5
10 7
9 7
9 12
10 0
16 2
9 16
5 2
3 16
2 3
3 7
3 10
0 10
5 7
5 3
0 10
2 7
2 2
3 0
12 2
3 3
5 3
3 0
7 2
7 2
7 5
0 0
5 7
5 7
10 14
3 2
3 5
7 0
0 3
5 2
10 10
3 10
2 9
5 10
3 7
7 3
10 5
10 3
17 10
2 9
5 2
12 5
5 5
10 9
26 9
10 16
5 5
7 5
9 9
10 3
2 5
10 12
14 3
0 3
9 12
3 5
9 2
12 7
0 14
5 7
0 3
12 10
7 7
10 9
5 7
12 12
7 9
2 9
0 5
12 2
9 3
14 12
7 5
5 5
5 12
3 7
14 17
5 7
12 16
5 7
3 3
0 9
9 9
5 10
5 5
5 9
9 5
14 2
5 9
5 0
3 14
10 9
2 3
14 5
3 12
12 5
7 3
3 16
5 12
3 3
0 7
7 0
2 9
7 9
14 14
17 12
12 12
7 16
14 3
9 21
5 9
2 3
12 14
7 19
0 16
7 5
12 3
12 12
9 10
5 3
5 0
9 12
3 10
5 2
5 0
2 16
12 10
3 12
7 7
3 10
5 10
9 7
3 17
17 2
3 7
0 9
7 12
7 2
5 0
5 7
9 10
3 3
7 3
2 10
12 9
10 0
3 2
3 3
7 3
12 7
9 7
2 0
9 0
14 2
5 2
17 5
2 0
9 0
14 2
7 2
5 9
2 9
0 3
5 2
7 9
5 2
3 12
5 9
9 12
3 2
10 5
7 19
3 10
7 5
7 3
5 5
9 2
5 3
5 5
10 3
5 10
12 2
7 5
3 7
7 7
0 5
2 5
5 3
0 2
2 5
0 9
2 3
2 12
2 5
0 10
2 10
2 7
3 9
2 3
5 10
5 9
7 9
3 0
3 3
2 7
5 9
2 7
7 5
10 0
9 19
0 3
10 14
0 12
10 5
10 7
3 9
9 10
17 5
5 9
7 2
0 2
7 0
10 5
9 5
5 9
7 12
9 10
5 5
9 3
2 5
3 17
7 10
14 9
19 10
17 17
19 0
10 5
7 9
2 7
10 7
5 2
2 5
9 2
3 10
3 12
3 7
0 3
10 12
7 5
14 10
12 5
5 3
14 12
19 2
7 2
9 7
5 23
3 7
24 3
3 7
0 0
10 5
3 16
10 5
5 9
16 10
3 2
10 9
7 12
5 2
5 7
9 10
3 10
10 10
10 5
5 2
12 5
3 2
9 0
16 7
2 2
0 7
3 5
9 3
16 9
12 2
2 12
12 5
3 5
10 7
23 3
3 10
10 2
3 7
3 3
16 5
7 7
9 7
3 2
12 10
3 2
2 5
3 7
14 7
9 7
9 7
10 7
9 2
23 5
21 5
5 10
3 2
9 7
2 7
16 9
7 5
3 2
5 3
5 5
3 2
10 5
7 5
7 3
16 3
3 12
2 2
2 7
12 7
2 3
3 2
2 5
2 7
7 7
7 3
12 2
3 2
5 3
21 2
9 2
9 2
3 5
5 10
3 2
9 0
10 7
5 7
10 0
3 7
9 5
10 0
10 5
7 0
5 0
7 2
10 3
9 2
10 2
7 0
9 2
3 5
5 7
7 5
9 12
21 14
12 9
9 3
5 14
17 10
3 7
7 3
7 16
9 5
7 3
3 7
3 9
2 19
3 7
2 10
0 12
2 12
14 10
7 9
5 16
10 9
16 5
5 10
16 7
9 7
3 10
3 10
10 2
7 7
5 3
5 3
2 2
3 9
3 10
3 0
5 10
3 2
2 9
10 9
14 3
14 16
12 2
10 10
9 14
17 12
9 12
14 17
14 14
16 5
5 2
12 10
5 9
17 7
16 5
14 5
5 10
3 10
5 5
12 9
5 2
5 5
3 12
9 9
5 7
9 7
5 2
3 23
7 12
17 12
14 2
5 24
5 17
19 3
21 0
2 10
10 5
10 5
0 2
10 16
17 16
10 3
14 21
9 23
16 7
9 3
9 9
14 16
7 14
12 9
9 0
3 5
10 0
9 3
9 10
37 5
12 5
16 2
5 9
21 3
7 0
14 9
7 9
10 12
14 3
16 3
14 3
3 17
26 0
19 0
3 10
16 16
12 7
5 10
24 19
12 38
26 10
45 3
89 3
19 2
7 7
9 5
14 12
2 7
5 3
10 7
9 5
3 5
10 7
10 5
10 10
23 7
12 9
5 3
2 5
7 2
7 2
10 5
9 9
3 5
3 7
2 7
5 9
2 2
12 3
2 0
5 3
9 3
5 0
9 7
3 23
5 5
7 3
7 3
9 9
9 9
9 5
3 7
5 7
2 2
2 3
3 3
12 9
5 2
12 7
10 2
14 5
9 9
0 3
3 14
9 9
2 7
14 12
7 9
7 28
3 12
5 21
7 9
10 17
12 0
23 12
2 19
7 0
5 12
2 9
0 2
2 12
5 12
10 16
9 14
2 14
3 19
5 5
10 2
9 7
5 9
14 12
2 3
16 16
7 9
3 12
0 12
5 7
0 21
3 10
0 21
0 0
5 12
5 10
16 7
12 14
5 21
3 12
0 12
5 10
3 31
10 31
14 3
0 16
3 3
0 26
10 9
3 7
9 14
2 14
3 3
12 24
5 7
12 5
9 3
3 2
2 2
2 10
2 5
3 5
2 3
5 2
7 3
5 2
26 10
12 9
7 16
3 2
10 30
5 10
3 23
12 12
2 16
10 7
17 19
10 10
7 14
16 2
9 14
12 5
2 9
7 2
7 3
2 12
7 5
0 5
9 9
3 3
9 0
10 3
5 5
2 5
0 7
7 5
2 7
3 16
3 9
2 7
12 24
2 5
3 12
3 14
7 21
0 21
5 3
0 9
2 7
3 10
5 19
12 3
3 5
3 3
9 2
16 5
9 0
5 10
10 7
12 9
3 19
9 7
0 24
0 3
5 19
7 9
3 9
12 7
14 3
0 12
0 16
0 12
5 19
0 7
16 7
3 9
5 12
9 7
7 5
9 12
3 3
5 5
3 5
7 7
9 2
5 12
7 9
2 5
9 3
3 7
3 10
9 5
10 12
0 16
5 10
3 17
7 23
3 10
2 10
5 5
7 7
7 7
5 7
3 5
0 14
10 3
5 7
5 5
12 0
7 7
7 14
10 3
17 12
3 3
10 0
7 7
2 5
17 0
3 19
3 7
5 19
10 10
3 2
9 7
5 19
3 17
7 10
12 16
12 12
5 14
3 9
3 5
12 14
7 5
3 16
14 10
3 16
3 2
9 5
7 2
5 0
7 10
5 16
5 2
5 7
3 5
12 5
10 2
7 5
0 2
7 3
12 2
14 7
2 9
2 9
5 5
5 14
5 5
10 12
10 0
16 2
16 0
7 10
10 7
10 5
5 9
21 3
19 14
5 17
7 3
14 10
5 14
17 14
7 12
10 9
21 10
7 3
9 2
16 7
2 9
3 2
10 14
3 16
14 7
12 5
3 21
2 3
14 2
7 5
7 5
5 10
2 10
12 10
2 10
2 10
5 5
3 16
7 7
10 5
2 7
2 2
3 3
2 3
14 3
7 14
12 9
12 5
5 12
12 9
21 2
9 0
5 5
12 2
17 7
12 5
14 12
16 9
2 14
0 14
0 0
3 3
9 2
19 7
12 5
5 7
10 10
12 12
5 9
3 2
5 12
5 5
16 0
5 5
24 7
14 2
3 9
3 3
28 14
5 3
12 9
3 2
0 2
3 2
5 7
7 3
2 5
10 19
12 7
24 9
2 3
3 14
12 7
5 3
2 14
5 12
7 10
16 5
12 10
10 16
0 12
5 9
14 14
3 2
3 5
2 0
12 9
5 14
9 10
21 5
10 10
10 12
16 2
5 3
12 5
2 10
12 16
9 28
5 12
14 7
2 7
5 19
9 7
3 10
10 2
14 5
3 10
12 14
2 5
3 16
7 5
3 0
12 3
12 21
9 14
10 16
5 2
7 5
12 3
21 2
9 5
14 14
26 19
17 5
16 17
12 5
3 10
10 5
14 16
17 9
7 9
3 14
16 10
26 10
3 14
10 12
14 5
23 3
17 2
10 7
10 14
9 3
10 14
17 5
12 9
3 14
16 3
14 23
17 7
14 5
10 12
10 7
9 9
14 10
12 2
12 7
3 14
2 2
9 9
3 2
5 3
10 5
3 9
7 3
14 5
5 23
5 5
10 2
21 3
14 2
19 9
12 3
5 9
0 3
3 3
3 0
10 2
2 3
10 3
3 3
5 7
10 10
16 9
5 0
9 5
16 9
14 17
9 7
5 7
16 14
12 14
3 10
7 14
2 3
5 12
14 10
9 10
9 10
3 3
5 7
2 19
19 3
3 9
23 16
17 10
24 12
2 16
14 23
0 14
3 16
7 10
5 9
0 12
12 14
0 5
5 7
3 14
3 5
3 5
5 0
7 5
9 10
9 5
12 7
5 10
2 3
9 0
5 9
7 10
5 2
10 7
5 12
16 7
14 12
5 5
12 5
5 5
14 10
16 28
14 21
7 14
5 12
12 9
16 9
10 7
16 10
9 10
9 0
3 9
10 2
3 0
14 16
19 9
17 3
12 21
9 7
5 5
9 2
3 5
3 5
3 9
5 14
5 3
9 3
12 5
7 7
14 10
5 12
10 5
14 5
17 12
16 2
17 5
12 14
10 12
2 16
7 5
16 7
23 5
10 5
14 10
14 12
10 9
3 10
16 3
5 5
9 5
0 2
0 9
2 5
3 14
9 7
5 16
10 14
9 17
9 14
10 28
12 16
5 21
7 3
2 12
7 9
7 2
12 5
14 9
3 10
9 17
3 10
12 9
9 7
7 3
5 7
2 7
31 5
7 12
14 3
7 19
5 7
19 14
10 3
9 14
2 5
2 3
9 12
7 5
3 5
10 5
10 12
9 5
16 12
9 19
5 7
5 5
19 10
19 7
14 10
12 12
19 9
9 7
10 10
16 12
9 12
14 14
5 12
5 2
5 2
12 5
19 3
5 5
3 2
0 2
3 9
7 3
3 5
7 0
9 5
0 9
16 5
9 3
14 3
7 3
7 2
2 5
3 16
7 24
12 16
5 24
16 12
14 3
5 9
10 5
21 14
12 9
3 16
17 24
0 24
5 7
12 7
10 17
9 7
7 23
14 9
2 16
5 14
2 7
5 5
3 2
9 3
5 3
0 2
5 14
2 10
5 9
2 3
3 5
10 7
5 5
2 5
14 5
3 7
3 12
2 14
7 9
12 3
9 9
9 7
9 14
10 19
2 23
2 7
0 3
9 17
7 10
3 17
10 12
3 16
9 19
7 7
10 7
12 5
7 2
5 19
10 10
12 0
2 12
2 9
3 5
3 14
0 14
7 26
7 3
9 9
9 9
7 10
14 21
5 10
3 7
3 17
0 19
2 10
5 9
16 5
16 16
10 7
10 2
9 10
2 3
16 10
10 9
5 12
2 10
12 7
14 10
21 17
9 14
19 12
7 5
14 17
9 5
12 14
3 7
2 10
9 2
3 12
12 9
7 2
10 9
5 10
5 2
9 7
9 10
16 9
3 2
9 7
17 12
3 3
2 10
5 9
3 3
2 12
5 9
12 9
7 14
3 7
5 10
3 17
7 9
7 10
5 7
3 12
9 12
5 7
12 9
5 7
16 16
2 10
7 2
9 7
7 5
0 10
3 19
2 10
9 5
7 10
17 5
2 5
9 5
9 10
5 7
0 9
7 9
9 10
9 7
2 9
2 7
2 12
14 9
0 12
10 9
7 12
16 7
16 7
7 7
2 2
9 5
5 9
10 14
21 5
12 9
10 5
16 9
7 0
5 10
9 5
17 10
21 5
14 12
7 10
3 10
2 5
7 2
0 5
7 2
5 7
2 12
2 5
7 5
14 5
14 12
5 9
9 14
3 2
17 14
5 7
2 9
3 9
9 17
17 5
30 9
10 12
3 7
0 7
16 2
14 7
9 5
10 7
2 12
3 10
9 5
9 14
10 12
7 7
7 16
12 5
16 7
16 3
10 10
12 0
7 7
5 2
12 5
9 7
5 10
16 3
3 10
7 3
7 5
7 5
0 10
9 10
10 14
3 9
0 9
5 2
5 2
5 5
7 19
10 12
3 2
5 2
5 2
14 10
10 5
3 10
7 0
14 3
17 10
2 12
10 7
7 12
21 9
16 5
9 5
16 7
5 2
9 7
0 2
5 12
0 19
7 3
2 7
2 7
5 3
10 12
7 9
5 0
2 9
7 3
7 3
12 7
7 7
9 9
12 12
3 0
5 2
5 3
3 2
5 7
9 3
3 5
0 10
3 10
5 3
7 3
5 7
2 7
5 9
16 2
2 9
3 0
12 3
16 19
9 10
5 9
7 0
9 2
9 3
2 2
10 3
7 2
2 2
5 7
2 3
12 0
12 7
2 2
0 5
2 3
0 5
3 0
2 12
3 10
3 7
2 3
3 5
5 3
2 5
3 9
2 5
2 3
5 5
5 5
3 2
0 2
2 2
2 5
5 3
2 7
3 9
9 2
0 17
5 7
3 0
5 2
2 7
2 3
7 10
0 2
7 3
3 3
3 5
2 0
2 5
5 5
10 0
9 12
10 9
10 3
3 14
2 9
3 9
7 5
3 2
12 0
2 2
3 0
0 0
5 0
3 5
3 3
3 7
7 3
2 3
7 5
2 0
9 3
10 3
2 2
3 3
5 7
14 9
3 2
3 12
0 5
2 2
0 17
2 7
2 2
2 5
2 2
2 3
5 3
0 9
2 7
7 7
7 2
7 5
9 10
10 0
3 2
3 0
7 3
3 3
9 7
0 7
5 0
2 2
0 5
0 7
3 14
5 3
5 12
0 7
0 0
2 9
10 9
5 10
2 5
5 3
7 7
3 0
3 0
0 5
0 5
5 9
3 2
9 2
2 0
3 2
9 7
7 2
0 0
10 2
9 0
5 3
5 0
3 3
2 3
3 2
5 0
7 7
2 2
9 0
3 5
0 3
9 3
7 3
5 9
5 3
5 5
7 3
5 0
2 2
3 3
2 0
3 5
2 10
2 5
9 2
2 3
2 5
2 7
9 2
3 3
0 3
3 7
2 10
0 12
2 9
0 10
0 10
0 5
7 3
0 5
7 5
2 9
0 5
3 10
0 3
3 3
3 7
2 5
2 10
3 9
0 2
5 14
3 2
7 9
0 7
2 0
3 9
3 5
7 0
2 3
2 0
10 2
5 0
0 0
3 5
7 3
9 7
2 0
5 2
7 2
0 3
2 2
9 2
2 3
9 5
3 0
7 7
2 2
3 0
2 0
2 7
7 7
2 9
10 2
9 0
3 10
5 3
10 0
5 5
2 2
14 5
2 3
3 9
7 7
3 5
5 7
0 10
2 10
3 14
3 3
0 0
0 0
5 2
0 12
0 12
2 2
2 5
16 3
0 10
3 9
0 3
0 9
3 2
0 5
5 9
0 9
2 5
2 5
2 2
7 0
0 3
3 9
9 3
2 7
2 5
3 0
2 0
2 2
2 2
5 0
3 12
3 3
3 5
3 5
7 2
3 2
5 0
9 2
2 5
5 3
2 3
3 0
9 2
2 7
12 10
7 0
3 0
7 12
7 7
0 7
2 2
3 3
5 7
3 0
3 2
19 0
14 2
2 3
3 3
0 9
2 2
2 3
7 3
2 2
5 3
0 2
2 0
2 5
0 2
5 7
5 0
0 0
2 3
3 12
0 7
5 10
3 0
0 3
2 2
2 2
0 3
3 0
0 3
2 3
5 3
10 2
10 2
5 2
7 0
7 10
3 7
10 7
12 3
0 2
9 2
2 7
3 5
2 5
9 3
5 2
9 2
9 0
5 2
3 0
5 9
10 5
0 3
0 2
3 0
2 2
10 0
0 2
14 3
5 2
3 2
5 0
5 3
3 5
2 5
0 3
0 0
3 3
9 2
5 9
5 3
0 5
5 2
3 5
2 7
5 10
3 2
5 2
7 5
2 2
7 9
2 5
9 3
3 2
10 2
3 0
9 5
2 5
0 5
2 5
2 0
3 5
5 0
2 2
3 2
3 10
2 5
3 10
3 0
3 3
5 3
3 0
7 2
0 3
5 0
3 3
12 2
3 2
7 12
3 2
2 3
0 3
3 2
2 5
9 3
5 9
9 3
16 5
5 9
10 3
7 2
5 7
3 0
12 7
9 7
3 2
2 3
9 5
7 0
5 0
12 5
3 2
7 9
2 10
7 5
3 7
0 3
3 2
2 5
2 5
5 2
2 3
5 0
9 2
2 3
2 14
9 2
3 2
2 0
3 2
0 7
7 10
0 2
10 5
7 2
16 3
3 3
9 3
14 2
5 2
9 0
3 0
10 3
14 3
10 3
3 5
2 3
2 3
10 0
9 0
3 3
7 0
5 0
3 7
5 0
3 5
5 5
5 3
12 5
10 2
3 14
7 7
0 5
2 0
10 5
0 5
9 0
5 10
12 7
0 7
2 12
2 3
5 2
3 7
3 0
0 0
2 12
2 5
2 5
3 3
2 3
5 3
2 7
3 7
0 5
9 2
7 2
7 0
5 5
3 5
9 7
3 9
0 5
2 5
5 3
0 3
7 7
5 2
10 7
7 3
3 0
9 0
2 5
9 0
5 3
3 0
3 3
2 9
0 7
5 0
10 0
3 0
7 3
9 0
3 7
2 9
3 0
3 0
16 2
7 2
0 3
5 0
9 0
0 2
10 2
3 0
9 5
7 2
2 3
12 3
9 2
2 7
5 2
7 3
0 5
2 7
9 5
2 2
7 0
3 3
2 0
3 3
0 5
2 5
2 2
5 7
3 3
2 5
3 0
7 5
5 3
3 2
0 7
2 0
3 10
2 7
0 2
3 3
2 3
5 0
2 2
3 0
2 0
7 3
3 0
3 0
2 3
9 2
2 0
5 5
7 2
7 3
5 0
0 2
5 3
7 0
12 3
7 3
0 2
2 7
2 3
7 2
2 3
2 2
5 0
0 3
5 9
7 3
3 9
2 2
3 3
5 0
14 3
5 2
10 3
0 12
3 3
7 5
0 12
2 5
0 14
7 5
2 3
2 3
3 2
2 3
10 5
3 10
0 2
5 9
5 7
5 7
0 5
0 7
2 5
2 9
0 7
0 9
2 0
3 10
9 12
0 7
3 5
0 7
3 3
3 5
3 9
0 7
0 12
2 14
3 2
3 0
2 7
7 9
10 0
7 5
3 7
2 3
3 5
5 5
0 2
3 3
3 7
3 7
7 2
2 5
9 7
7 2
7 2
3 5
0 12
12 2
7 3
9 0
14 2
3 5
5 5
7 3
2 7
10 5
5 5
7 2
7 2
7 3
10 0
10 3
2 0
7 2
2 2
3 9
10 2
2 3
12 2
3 3
10 7
7 2
5 9
9 5
5 2
2 0
2 3
2 3
5 3
3 12
0 17
5 5
9 9
3 2
5 5
2 2
5 0
0 9
2 7
0 9
2 3
7 5
2 0
3 9
5 0
7 7
0 0
2 5
3 5
0 0
3 10
3 7
2 2
3 3
3 5
9 9
2 2
17 0
3 2
3 0
2 5
5 3
5 3
5 10
0 2
5 0
0 9
0 3
0 2
7 3
0 0
3 3
0 0
5 17
9 5
3 5
0 5
5 7
2 10
0 5
7 9
3 2
3 5
2 3
3 2
2 7
2 2
0 2
7 16
2 9
2 3
2 5
0 9
3 10
0 5
0 5
0 2
5 3
5 3
7 5
2 3
5 5
3 5
3 3
7 3
12 0
10 0
9 5
10 3
12 3
7 3
5 12
7 17
5 17
9 3
5 3
7 5
2 10
12 5
2 9
0 3
9 3
0 3
2 3
5 9
3 3
7 2
3 7
10 10
0 0
5 7
10 17
10 14
7 3
5 7
14 14
3 2
2 3
2 3
0 0
0 3
3 9
2 5
0 7
0 7
0 0
7 10
0 3
0 3
5 3
2 5
3 5
16 2
5 5
5 12
3 2
2 3
5 7
3 7
2 3
0 7
2 9
3 9
0 7
5 3
3 10
7 5
3 5
9 3
2 12
2 3
2 3
2 3
16 14
5 9
7 5
3 3
5 5
2 7
0 3
3 2
5 21
5 16
10 17
7 9
3 5
3 3
5 0
10 10
0 9
2 2
9 7
7 9
9 10
10 23
0 2
2 7
0 9
3 5
9 5
0 17
14 9
5 3
0 3
3 2
2 9
9 7
3 16
5 9
9 7
0 14
2 2
19 5
7 5
16 3
3 2
7 5
3 7
12 23
12 3
3 5
5 5
7 0
3 7
9 5
2 7
9 9
2 0
5 12
9 16
10 10
14 5
7 12
3 7
7 7
10 2
7 2
2 3
0 3
7 9
7 10
3 16
9 9
7 3
5 2
3 3
7 0
5 2
3 2
7 7
7 2
9 7
9 3
5 0
5 2
16 5
7 0
7 2
7 5
5 7
10 2
5 5
2 2
0 12
3 2
2 2
3 5
2 9
7 3
2 0
2 5
7 2
2 5
7 5
0 2
5 2
2 17
5 14
3 9
3 2
2 2
19 3
2 12
2 7
2 5
2 12
0 10
9 3
7 3
7 3
5 14
5 9
10 2
3 5
5 14
3 14
5 3
14 5
9 3
9 5
2 7
9 10
2 3
7 10
7 14
10 0
28 3
5 3
7 7
7 3
9 2
0 9
3 0
7 12
2 5
10 5
7 10
21 3
9 14
19 7
3 16
9 5
5 10
17 2
9 17
17 5
5 3
9 9
3 12
3 3
9 5
10 3
5 0
12 2
3 3
10 3
3 0
10 3
12 3
10 10
16 0
3 2
9 5
3 5
7 7
5 3
5 5
5 3
0 9
3 3
3 0
3 0
7 0
5 5
5 9
2 5
3 10
2 7
12 3
10 9
3 0
5 2
5 3
9 5
3 9
3 3
2 2
12 3
0 9
2 9
2 10
0 2
3 3
2 0
2 7
0 5
9 7
3 0
2 9
3 5
5 7
2 3
5 2
2 2
9 5
3 2
10 2
2 5
0 3
12 3
0 10
7 7
7 2
7 3
2 2
5 9
5 3
9 7
3 2
9 2
0 7
7 5
19 3
23 3
21 7
5 7
12 2
3 5
7 3
12 2
14 5
5 7
14 12
10 0
10 7
7 7
2 5
16 3
7 10
9 0
2 0
19 5
5 10
3 5
3 3
16 12
7 12
5 3
7 9
2 9
7 5
12 10
0 9
2 17
3 16
9 16
5 24
9 23
14 5
3 23
0 30
2 17
9 14
9 7
5 5
7 0
7 12
10 16
10 16
9 7
5 10
3 16
9 5
10 0
10 0
3 3
5 9
2 16
10 12
10 5
2 10
3 5
12 3
14 7
3 5
2 5
7 5
7 3
5 2
2 7
12 3
17 3
14 3
5 2
24 7
12 7
21 2
10 7
24 7
12 5
33 9
21 16
52 10
59 5
92 2
42 3
5 7
3 16
14 2
19 3
9 2
12 3
3 9
7 10
5 10
5 3
7 9
7 7
23 10
9 2
10 0
3 7
9 3
17 7
7 5
12 3
16 2
9 7
5 5
12 5
7 17
2 7
3 3
2 12
3 5
7 3
12 2
2 5
14 5
0 5
0 2
2 3
2 3
12 2
0 5
0 14
7 19
9 9
7 12
2 9
9 16
0 2
7 14
3 2
7 5
9 5
9 2
12 9
10 10
10 7
10 9
5 9
3 2
14 16
9 7
9 10
2 28
2 16
7 12
9 21
7 10
10 2
0 5
7 3
2 9
5 9
5 2
3 5
2 5
7 3
3 5
5 3
3 12
14 3
2 9
2 14
5 2
5 7
5 12
7 12
3 0
3 2
0 7
17 10
5 7
3 3
2 10
5 9
5 3
7 17
5 5
9 12
10 12
2 9
12 3
9 7
12 12
5 9
16 9
12 0
3 2
0 10
9 7
16 5
3 14
5 24
5 10
2 5
10 21
9 12
3 9
3 21
5 12
7 7
24 17
3 19
5 16
5 10
0 16
0 9
5 7
2 7
7 7
0 16
7 12
9 9
2 0
0 16
0 5
0 12
3 7
10 9
16 30
7 14
7 3
3 14
3 5
7 0
2 9
7 3
3 12
10 9
3 3
5 2
12 12
2 7
2 10
5 9
5 2
3 7
5 9
2 2
5 5
3 3
3 9
5 17
9 3
24 3
2 9
14 9
9 12
5 5
2 10
7 21
5 9
12 17
9 9
2 7
3 12
12 14
12 21
17 7
9 9
5 12
0 9
5 3
5 5
3 3
5 12
2 14
0 10
10 5
2 3
7 14
0 23
9 10
2 2
5 9
2 5
9 3
3 5
9 7
3 10
2 12
0 10
3 5
2 5
0 5
0 0
3 5
0 5
2 7
2 12
2 3
2 2
7 5
2 10
7 0
3 7
3 5
5 7
3 9
5 10
5 17
10 10
3 3
2 3
2 3
3 7
2 5
2 14
3 12
2 10
0 7
2 10
5 5
7 2
2 3
3 3
0 5
3 7
10 9
10 5
10 2
10 7
2 0
5 0
0 7
2 7
0 12
9 5
7 7
7 3
2 2
12 3
9 5
3 0
7 3
3 2
12 7
9 9
9 5
19 9
10 12
12 2
9 14
2 14
2 0
3 3
2 3
5 3
12 3
9 9
3 14
2 2
12 10
0 10
3 12
16 5
2 2
12 12
7 3
2 10
3 3
7 10
0 9
2 12
7 5
16 10
5 3
3 5
3 3
7 3
2 10
7 9
3 17
7 2
3 7
3 5
10 10
9 9
3 10
5 2
3 7
2 7
3 2
3 17
7 3
2 9
10 19
0 3
5 12
0 9
9 14
7 9
7 12
5 3
3 12
3 12
12 12
2 16
3 7
7 16
7 0
2 10
16 0
3 7
7 2
9 7
0 9
7 10
5 3
12 12
5 7
10 16
12 7
14 3
17 2
3 0
2 12
7 0
16 2
3 2
3 5
3 3
7 0
2 3
10 2
5 16
3 10
3 16
3 3
9 7
12 9
10 7
0 2
3 3
5 9
16 3
10 7
3 7
9 0
2 10
7 0
9 2
2 9
0 3
17 0
7 5
5 0
5 2
10 0
3 2
14 5
12 3
12 0
3 9
3 12
5 3
2 3
5 19
3 3
0 5
3 9
9 3
5 0
3 2
3 16
7 10
7 14
9 3
3 10
10 14
12 9
9 7
3 17
12 10
7 2
10 9
7 0
2 0
19 0
2 2
2 0
3 3
2 2
3 3
2 5
2 3
2 7
0 9
3 2
7 10
2 0
10 0
7 3
2 7
5 7
5 9
10 7
19 5
5 3
3 17
3 17
2 9
5 9
9 0
14 5
7 10
7 3
12 9
19 7
10 10
10 2
3 5
14 5
7 7
3 9
7 14
3 2
2 16
3 9
7 16
9 5
5 9
7 3
9 2
3 3
3 3
3 21
3 10
3 12
9 3
7 9
7 3
9 9
3 9
16 5
19 5
7 12
16 5
10 2
5 10
3 3
9 3
17 3
3 10
2 3
7 5
2 3
3 0
14 3
7 14
2 5
2 5
3 9
0 2
2 5
9 5
9 2
9 3
17 3
3 3
5 2
0 3
9 2
2 3
2 7
7 5
9 3
10 7
3 3
7 2
0 0
0 0
3 0
0 2
10 2
9 0
9 0
9 3
12 0
2 0
16 3
5 5
5 2
17 5
5 16
10 2
19 5
2 5
7 2
3 0
7 0
5 10
2 5
5 7
2 5
2 3
7 17
16 7
9 9
7 2
3 3
10 5
2 7
3 7
7 10
14 12
3 7
0 2
9 7
3 0
3 5
3 2
7 2
2 10
0 12
2 12
2 5
2 12
7 3
3 5
12 5
0 3
5 12
0 2
0 7
7 3
0 2
14 2
7 5
9 2
2 9
2 3
0 9
5 3
14 3
7 3
2 9
9 7
3 7
7 9
2 5
0 0
5 3
9 0
16 2
2 9
7 2
5 9
7 12
3 5
2 3
3 7
3 7
7 5
14 2
10 5
9 9
2 3
5 9
0 7
9 2
10 9
5 7
5 5
7 7
9 7
3 10
3 17
3 3
3 9
3 5
5 7
7 10
10 3
0 3
3 5
5 7
2 10
7 12
2 17
2 0
2 5
2 3
2 3
2 7
0 5
3 3
0 7
2 2
3 12
10 0
3 2
9 10
5 9
3 0
3 2
5 9
9 2
9 2
3 5
5 10
2 5
12 5
2 5
2 10
7 10
3 3
5 0
0 2
5 0
7 7
0 9
7 7
3 3
3 5
2 9
3 0
5 9
3 0
3 5
2 3
2 0
0 2
0 5
7 14
3 7
5 0
2 2
7 0
2 7
0 7
2 10
9 10
0 5
5 5
0 0
7 5
3 0
2 0
0 5
5 5
7 3
2 0
0 3
7 10
5 3
0 2
2 7
2 2
2 2
3 2
2 5
5 3
0 2
2 5
5 0
0 2
0 7
3 0
3 0
0 3
0 2
0 2
5 3
3 3
2 5
0 0
0 2
0 3
0 2
9 5
0 7
2 2
2 5
3 12
0 16
5 3
0 9
0 0
0 10
5 9
2 0
2 3
2 9
2 3
2 5
0 5
7 2
2 5
0 3
0 3
0 5
0 0
0 7
0 0
0 3
0 2
0 10
0 9
0 3
0 3
0 12
0 14
3 7
0 19
7 2
14 16
3 3
7 2
7 7
14 7
3 3
10 9
7 5
14 2
9 3
5 5
7 2
2 2
7 7
0 7
2 12
7 2
3 5
7 2
2 12
3 7
9 7
3 12
10 10
2 9
0 3
3 5
7 3
3 7
0 0
7 3
7 7
0 10
7 3
2 2
3 9
5 7
3 7
2 3
9 3
2 3
3 2
5 10
3 7
9 2
9 9
10 2
3 3
5 7
2 0
12 2
2 5
3 21
5 9
3 12
7 16
17 9
9 9
2 7
7 3
12 2
12 0
2 7
9 5
14 14
10 12
2 7
10 7
2 9
5 14
5 2
3 7
9 12
2 3
5 7
10 12
5 19
12 14
12 12
7 10
12 17
7 17
3 14
14 14
3 10
5 3
7 9
0 10
5 9
5 3
7 3
9 5
3 12
3 14
16 7
3 14
5 9
7 9
10 9
3 2
0 12
7 9
2 3
3 2
2 7
3 5
9 12
2 5
5 9
3 9
0 7
7 0
7 10
0 7
5 10
5 2
3 10
3 7
10 2
9 3
12 0
7 10
3 10
9 14
21 16
12 3
12 12
9 5
2 7
7 2
2 5
9 9
5 9
9 3
9 9
10 5
2 2
2 7
7 3
5 10
14 9
3 3
5 5
12 0
14 10
7 2
17 3
14 3
5 12
10 3
14 14
5 16
5 9
3 9
7 10
10 12
3 5
14 0
9 3
14 2
3 12
3 2
9 3
12 2
10 2
16 2
7 2
2 3
10 5
5 19
9 7
5 12
7 5
3 16
2 5
9 2
3 26
3 10
0 12
0 9
3 12
0 3
16 19
3 3
0 2
2 10
3 2
9 3
0 3
7 0
5 7
7 2
7 0
7 2
3 10
3 9
9 2
5 7
0 5
5 2
3 9
2 2
2 3
5 12
5 5
2 7
0 3
7 9
5 3
5 3
7 3
5 0
3 5
10 2
3 0
5 7
5 7
3 12
12 0
14 3
9 2
9 9
0 0
9 5
5 3
2 0
7 2
3 3
3 5
0 7
5 3
7 3
5 5
7 2
5 3
7 2
5 2
9 2
7 7
2 0
5 10
9 5
7 0
3 5
0 2
7 0
7 0
3 3
3 3
2 3
5 7
2 5
3 12
2 3
5 0
2 2
3 5
14 3
5 0
3 0
2 14
5 7
5 2
9 5
0 3
0 3
5 7
7 0
7 3
9 7
0 12
0 5
2 7
0 2
10 10
2 5
5 0
2 3
3 5
3 5
5 10
9 3
7 0
9 2
9 10
5 12
5 3
3 9
2 12
16 12
16 9
10 14
2 2
7 10
7 5
5 7
3 2
7 2
5 2
7 3
5 7
3 9
5 0
7 3
2 5
2 2
5 10
7 0
0 5
7 0
17 2
5 7
3 9
5 10
10 14
3 7
5 3
12 5
7 3
12 2
16 12
9 12
0 7
9 9
0 7
5 5
5 10
5 14
2 2
3 5
5 0
9 10
14 5
12 5
5 7
3 3
5 0
3 3
7 3
5 5
3 5
5 9
5 10
0 5
5 2
0 10
3 7
7 3
2 3
7 3
10 2
3 5
0 3
5 5
3 7
7 0
0 3
3 5
9 2
3 0
5 0
9 0
7 0
16 9
3 5
2 0
7 0
3 3
12 3
2 3
0 3
3 7
5 3
2 2
12 3
9 3
7 5
5 7
3 10
3 5
5 7
5 2
10 2
3 3
5 0
9 7
7 7
9 7
12 0
5 7
0 5
3 3
5 3
5 2
0 3
17 3
5 5
5 2
3 5
0 3
9 2
0 3
2 2
2 5
7 5
3 5
3 2
0 2
2 2
3 2
9 9
3 0
2 3
12 5
10 5
0 14
5 10
3 3
12 5
5 0
5 5
3 0
5 3
14 10
17 9
5 2
3 5
0 9
9 9
3 7
17 9
10 3
3 3
3 3
0 3
7 10
7 5
14 5
2 9
7 5
5 9
5 14
5 12
10 3
14 9
0 2
2 3
0 12
5 7
7 17
0 10
14 7
9 9
5 7
3 17
9 9
5 2
3 5
9 7
2 12
2 10
2 9
2 0
7 5
7 19
3 3
5 9
10 14
10 10
12 10
12 3
5 12
10 10
10 10
9 5
0 7
7 12
5 5
2 2
9 10
3 5
3 12
9 2
16 3
3 5
2 0
3 10
7 2
0 12
9 14
9 0
16 5
2 0
5 10
12 5
10 23
0 12
5 5
2 5
3 2
23 5
2 2
3 0
9 2
3 2
10 7
14 7
9 5
14 2
7 0
10 0
17 5
12 2
7 10
9 10
0 2
3 9
5 9
10 9
7 0
17 5
2 5
7 7
9 5
5 3
5 7
9 7
5 9
10 10
7 2
9 2
7 5
5 16
2 16
5 3
2 7
9 12
3 2
5 7
9 2
3 3
0 9
2 0
0 3
0 0
5 10
0 0
0 5
0 7
2 3
0 7
3 2
3 2
2 3
3 2
9 12
2 12
2 5
0 2
0 0
5 2
0 5
2 2
2 0
2 12
0 14
3 3
3 3
5 2
0 0
0 3
3 5
0 3
2 2
0 3
3 0
2 0
9 5
3 0
3 9
5 5
2 5
5 2
3 5
9 3
3 3
0 5
2 3
3 10
10 2
0 2
3 2
0 5
5 5
3 2
7 2
9 2
9 3
3 3
2 5
2 9
0 5
3 2
3 2
2 0
3 0
2 3
0 5
0 0
3 2
2 0
2 2
3 3
7 2
5 0
7 7
3 3
0 2
3 3
3 2
5 0
0 0
7 0
2 7
3 0
2 5
0 2
2 3
3 7
2 5
7 0
2 10
5 5
3 0
5 14
7 2
2 2
2 12
7 2
3 2
9 16
3 7
9 14
9 10
2 0
2 3
0 7
9 10
3 19
0 16
2 12
2 7
3 2
2 3
5 16
10 17
0 9
2 5
0 10
0 3
0 10
0 5
3 2
2 9
2 14
2 2
16 7
2 5
9 17
2 2
0 0
0 3
3 9
0 9
9 2
2 2
2 10
2 3
0 3
5 9
0 2
7 5
5 9
5 5
14 2
2 3
2 2
0 2
7 0
3 0
3 2
5 2
2 2
5 3
5 5
2 3
2 23
2 7
2 2
3 2
2 3
2 2
7 14
5 16
7 7
3 0
10 3
3 2
2 5
14 7
7 7
0 2
2 3
3 0
2 5
9 3
2 2
2 9
2 5
10 3
12 12
7 3
5 7
3 10
5 7
0 10
0 7
0 12
2 2
0 7
3 3
5 7
0 21
2 14
0 12
0 9
3 26
7 12
0 9
2 7
2 5
3 2
3 7
2 12
5 0
0 3
5 5
0 0
3 7
0 21
2 3
10 5
3 10
5 7
0 9
2 10
3 7
0 5
5 7
0 3
3 0
2 3
3 0
7 3
5 5
3 5
5 3
3 12
3 10
0 5
2 5
0 3
5 9
5 0
5 0
0 5
3 9
5 0
3 3
2 9
2 9
5 14
3 10
2 5
2 14
3 3
5 10
0 5
3 2
2 2
3 9
7 0
3 7
5 3
3 9
3 2
2 0
2 2
3 5
0 0
2 9
0 5
2 0
2 3
0 5
0 7
2 7
0 5
2 2
0 2
3 14
0 9
0 14
0 9
2 2
0 9
2 2
3 5
3 3
0 0
3 3
3 5
3 9
3 2
3 3
5 5
3 5
0 5
2 3
0 2
2 2
2 5
5 9
2 2
2 3
3 3
0 2
2 10
0 3
0 2
2 10
2 5
2 7
2 3
2 9
5 3
3 9
12 2
2 9
3 2
3 2
2 5
9 2
2 2
5 10
2 3
5 9
3 2
2 9
5 3
2 10
5 16
3 5
5 7
0 9
0 10
3 3
2 2
10 2
9 0
0 2
2 5
5 5
0 2
16 2
12 7
14 7
2 5
3 2
0 3
10 3
3 3
7 9
2 7
0 9
2 0
2 3
9 7
0 2
3 5
5 3
5 16
2 9
5 12
3 2
7 3
5 7
3 7
5 9
10 5
7 3
10 9
7 10
5 7
3 7
2 3
0 10
5 5
9 5
2 2
3 9
2 3
5 2
0 2
12 2
5 5
0 2
2 3
10 5
5 3
0 7
5 2
2 5
16 2
5 5
10 0
16 2
2 5
0 2
16 5
12 5
7 3
10 2
10 2
5 5
3 2
5 3
2 2
9 3
3 3
10 10
5 5
9 3
2 7
9 5
9 3
7 9
5 5
2 7
2 0
2 3
9 3
3 3
7 3
2 7
2 5
5 5
3 5
10 5
2 9
12 5
2 3
0 3
7 3
7 5
9 10
9 3
3 3
12 3
3 2
2 2
7 3
9 5
12 7
9 2
7 2
2 2
2 3
3 3
5 3
3 12
2 2
0 3
9 5
7 5
3 3
17 2
9 16
14 5
9 10
9 10
16 5
12 2
12 2
3 9
21 9
12 10
2 12
5 7
2 9
9 9
12 5
16 2
12 7
7 5
0 0
5 3
2 10
0 10
2 3
7 12
2 9
9 3
5 0
7 9
3 2
0 3
2 9
2 9
3 7
5 5
9 5
2 7
5 5
3 9
3 2
2 5
3 12
9 0
2 7
5 7
7 3
0 5
5 2
12 2
9 5
9 0
5 9
5 9
10 3
7 5
0 7
5 21
0 9
5 5
9 5
7 10
2 2
0 5
10 2
5 3
3 0
7 5
10 0
12 12
10 2
7 3
5 14
2 7
7 3
7 0
9 5
2 9
7 3
0 3
14 2
3 3
5 3
7 0
5 7
14 0
12 0
5 0
2 17
9 5
3 9
9 5
7 3
2 0
12 5
2 3
5 5
3 9
5 16
9 7
7 7
3 16
3 7
5 9
9 5
2 7
0 7
3 14
9 5
7 5
9 3
7 2
3 3
3 0
7 0
2 2
2 7
0 3
2 9
0 3
0 16
0 3
7 9
0 3
3 5
5 3
5 2
5 9
2 5
3 2
10 9
5 7
5 12
3 10
9 9
14 3
3 9
3 3
3 0
12 5
2 3
9 3
10 7
5 7
7 16
3 10
7 7
3 0
21 7
7 3
12 12
10 12
10 16
7 5
7 7
5 2
9 10
16 0
21 2
3 3
5 2
7 5
0 5
7 3
0 0
3 0
7 5
17 5
10 3
7 5
10 2
5 3
5 7
16 7
0 9
5 3
14 7
10 2
16 2
5 0
10 3
5 9
5 5
7 2
14 16
14 9
10 3
9 10
2 0
17 5
9 7
16 10
14 9
7 10
3 7
9 9
10 5
7 9
3 19
14 9
7 7
12 14
2 3
2 12
3 7
3 10
5 0
3 5
3 2
3 5
5 16
16 9
2 5
3 3
3 2
5 0
0 14
3 5
0 9
2 3
3 3
3 10
5 19
5 14
5 9
10 3
2 10
2 3
3 5
5 2
5 10
10 2
17 5
5 9
9 3
9 3
5 9
5 3
9 2
9 0
9 3
10 5
5 3
7 5
12 12
3 2
9 3
14 2
5 0
2 3
3 12
7 12
10 2
3 2
5 14
10 16
0 2
19 2
5 2
9 21
7 3
7 9
7 19
7 5
9 5
19 5
5 3
12 0
10 7
7 2
2 12
3 5
5 7
16 17
7 7
14 9
7 9
7 7
2 9
2 5
7 2
5 7
7 2
7 5
5 12
2 9
5 0
3 14
5 16
7 2
14 2
5 17
12 21
9 5
5 3
17 3
9 10
2 7
3 10
5 24
7 7
2 5
16 2
3 2
2 2
3 2
3 5
3 7
2 7
2 10
3 5
9 5
3 0
16 2
7 7
9 2
16 7
10 5
5 5
5 9
2 3
2 2
9 2
0 5
7 7
10 9
2 2
5 10
7 0
0 5
10 7
0 3
7 3
2 0
14 7
3 3
0 0
7 0
7 0
12 0
7 2
3 0
0 0
2 0
0 2
0 0
5 2
10 3
10 3
5 0
3 2
2 0
3 3
2 7
0 3
5 2
5 2
7 0
5 2
12 5
2 2
0 2
2 7
3 2
10 0
2 5
14 3
3 7
0 10
5 2
2 5
10 5
19 7
7 5
3 10
0 12
0 0
0 10
0 5
3 9
2 2
9 12
3 9
2 0
3 7
5 3
0 2
3 0
9 9
2 9
5 5
3 7
3 0
3 9
2 12
9 2
7 9
12 5
7 0
7 0
3 2
5 0
2 5
9 16
5 10
7 12
3 21
10 10
5 10
7 7
17 10
3 0
10 7
16 16
14 26
7 3
14 7
10 10
5 9
3 2
5 14
7 12
10 3
7 5
5 5
3 9
2 7
2 16
2 12
12 2
3 14
2 9
3 5
7 7
3 7
14 3
7 0
10 2
3 3
2 12
10 3
2 16
2 10
3 3
7 5
2 10
10 10
5 9
3 14
5 16
19 7
9 7
14 10
3 3
5 2
3 16
7 7
3 3
2 12
3 12
3 28
2 12
3 10
5 10
10 10
17 17
9 21
5 16
26 2
7 7
10 58
7 3
2 5
7 3
2 5
2 10
0 3
0 10
5 10
2 7
9 5
3 3
10 0
9 3
14 16
3 9
17 16
0 7
16 5
3 0
14 3
9 12
9 7
3 7
14 5
5 9
2 9
14 3
9 2
5 9
2 5
17 2
12 9
9 9
5 7
10 2
9 3
10 5
7 2
12 5
7 2
5 5
2 5
5 7
0 12
5 3
3 9
7 3
9 2
2 14
9 3
3 9
12 10
5 3
2 7
3 3
3 7
9 2
2 5
9 10
2 5
14 5
5 3
12 14
2 5
5 12
0 5
3 2
2 9
0 14
5 7
10 3
5 5
3 5
2 3
2 3
3 5
3 3
3 12
0 2
5 2
2 3
0 2
3 9
10 3
7 5
2 7
10 2
2 3
5 0
5 2
0 7
7 3
2 0
7 3
5 3
0 7
2 9
5 3
7 7
3 3
5 3
0 2
5 5
10 2
9 3
2 2
3 3
10 2
14 12
0 12
2 3
2 3
12 9
5 0
5 3
3 2
0 12
3 12
9 7
3 3
0 5
5 7
9 5
9 3
10 16
10 5
3 7
2 5
3 2
2 10
7 12
14 10
12 14
2 10
10 10
5 2
5 2
2 3
5 10
5 3
2 5
2 7
7 9
16 5
5 5
5 5
2 7
3 10
7 3
16 10
7 2
5 0
10 14
2 16
5 12
7 5
2 14
7 5
10 24
14 3
2 5
12 2
5 12
12 9
3 16
9 3
10 10
12 9
21 10
10 3
2 5
9 10
2 12
5 10
5 2
5 7
3 0
9 7
19 3
3 2
3 0
9 2
16 2
3 23
19 7
12 2
2 5
10 3
17 10
7 7
2 7
10 14
10 12
5 16
12 16
19 12
14 9
5 9
12 17
19 7
9 10
9 3
5 3
5 3
7 12
12 5
5 0
9 5
10 3
14 5
5 3
16 0
2 3
2 2
9 10
5 5
3 9
3 3
0 16
0 3
2 5
5 0
0 12
7 5
28 3
5 3
10 2
12 0
7 9
9 9
14 3
2 12
3 9
5 9
19 9
3 14
7 12
5 3
7 12
2 16
2 16
7 5
14 17
5 7
12 9
2 9
3 3
3 12
5 0
5 9
3 16
3 9
3 7
9 10
0 5
2 3
5 3
3 5
5 2
7 16
2 9
5 9
7 9
3 12
3 10
12 7
2 9
10 2
9 5
10 7
2 5
7 12
10 2
3 12
16 12
5 7
9 9
5 3
12 2
3 10
12 2
7 3
9 17
12 10
5 5
3 9
7 12
9 12
10 16
7 24
9 7
14 19
7 16
9 12
3 14
5 21
14 16
2 7
14 7
10 5
7 5
14 3
14 3
0 12
3 17
10 9
3 5
7 16
2 9
3 3
5 21
2 5
5 7
14 10
9 5
7 10
3 5
10 3
2 0
0 17
2 5
12 5
0 9
3 9
10 9
14 3
5 10
10 14
16 12
5 3
10 0
3 9
2 5
2 0
5 9
2 3
10 2
3 0
3 5
3 5
3 2
0 7
3 3
0 12
7 3
9 7
2 14
0 0
0 5
3 5
3 5
2 10
0 9
5 9
7 0
3 2
0 2
7 3
7 2
2 2
7 0
7 2
12 5
9 2
5 2
0 2
9 7
3 2
5 2
5 9
3 3
7 7
3 9
3 10
9 3
0 5
7 7
10 2
3 0
3 7
12 17
7 10
7 9
10 5
21 7
9 7
17 2
16 0
9 10
14 9
0 2
10 5
5 5
10 3
2 0
9 0
7 3
0 3
5 5
7 5
0 9
0 3
2 3
3 3
0 5
5 16
0 3
5 10
14 2
5 7
3 3
0 14
12 5
10 5
10 5
0 12
9 0
9 9
9 3
9 7
2 7
3 3
14 7
12 2
19 5
5 9
10 2
5 9
9 3
9 2
3 7
2 3
10 10
5 9
10 12
0 2
3 2
0 7
9 0
2 3
9 2
7 7
0 2
2 0
3 2
5 10
5 16
5 3
7 7
3 17
7 7
7 9
12 2
3 10
5 9
12 12
10 5
14 5
0 3
7 10
7 9
7 3
3 7
12 2
14 7
14 3
7 3
7 7
21 14
14 5
9 5
2 14
5 9
7 5
12 10
9 10
3 5
3 14
9 10
5 5
10 9
0 9
7 9
3 0
7 9
9 0
10 3
10 5
12 14
9 3
5 5
9 16
2 9
5 9
3 5
10 0
10 3
9 10
16 3
3 12
12 7
9 9
5 2
9 3
10 10
3 3
19 7
10 7
9 19
12 9
7 5
10 7
7 2
9 5
3 5
5 0
5 7
7 10
7 7
10 17
17 7
3 0
5 2
7 10
3 3
5 5
9 5
3 7
7 2
5 5
7 12
3 9
2 2
16 0
7 9
3 7
3 3
2 3
3 7
9 7
5 10
2 12
2 7
2 0
23 3
12 2
5 5
0 0
2 2
5 2
9 5
7 5
9 7
3 10
0 12
12 5
5 3
9 12
12 5
24 5
7 7
3 3
3 3
2 7
9 17
2 5
0 5
10 12
10 14
14 7
10 5
3 9
2 7
5 12
7 12
3 5
10 2
3 3
5 3
0 5
9 0
7 14
3 5
0 5
5 2
5 19
3 5
7 7
2 3
5 7
0 12
9 19
5 7
5 12
14 16
5 14
2 10
3 2
7 5
5 7
5 2
0 3
5 10
2 3
2 2
16 5
3 5
14 3
7 3
7 2
12 2
9 7
7 3
9 5
5 2
5 0
0 7
10 10
0 5
2 5
5 7
9 7
3 2
3 9
5 5
3 3
2 7
3 2
7 5
10 3
14 0
2 10
7 0
10 5
7 7
7 7
5 14
7 9
7 5
7 3
3 5
2 10
3 10
2 16
10 5
3 2
7 2
3 9
0 5
7 17
5 17
12 7
17 10
2 16
2 7
2 12
3 2
9 21
10 12
5 14
5 9
3 10
3 0
5 14
12 0
3 10
3 3
5 10
0 14
5 10
0 26
3 2
5 7
5 2
2 14
10 10
2 14
12 17
3 3
12 2
7 3
14 9
0 5
3 3
2 0
5 5
2 2
9 3
7 3
7 16
9 2
14 9
5 9
2 3
9 7
9 10
3 5
7 3
10 2
5 14
5 3
7 9
2 7
9 2
9 3
2 2
5 2
3 3
12 9
9 0
5 3
7 0
10 9
5 2
0 5
10 7
14 2
5 10
5 5
3 7
7 0
2 0
5 2
10 2
3 0
16 2
2 5
7 2
2 10
2 7
5 0
9 3
7 9
2 3
5 3
3 3
0 10
12 3
5 5
3 10
3 5
5 10
5 2
3 5
3 3
9 2
0 5
5 0
3 2
2 0
14 10
12 21
10 14
12 5
2 9
7 2
7 2
10 3
0 2
2 14
3 3
3 10
5 5
2 14
0 5
5 5
12 14
17 10
9 12
2 5
2 3
3 2
7 7
9 9
14 9
3 14
7 9
9 0
3 2
7 5
0 7
3 0
3 0
7 5
2 7
2 7
3 7
3 0
2 3
7 9
3 3
2 10
5 10
5 9
3 3
5 2
0 9
12 0
3 5
3 9
2 7
16 2
7 0
9 3
5 0
9 5
10 9
10 9
10 9
5 2
3 7
5 3
2 0
0 2
2 0
16 7
5 0
12 5
3 0
9 3
2 7
2 3
2 3
3 0
7 2
12 7
5 9
9 0
5 3
9 2
7 2
12 12
17 2
7 16
19 7
7 9
3 2
2 14
2 16
10 9
7 7
2 3
16 10
3 2
2 9
2 10
7 0
2 2
5 0
2 0
3 3
2 5
0 2
2 0
3 0
0 2
3 3
3 2
5 3
2 3
2 3
10 0
0 2
0 5
5 0
2 0
3 2
5 3
3 2
2 0
0 2
7 2
5 2
5 7
2 3
3 5
7 3
5 0
7 5
7 2
7 2
10 9
7 0
2 0
12 2
5 0
5 2
5 2
3 5
0 9
7 3
3 3
7 9
3 7
3 10
5 14
0 5
9 5
7 5
2 5
3 2
12 10
9 9
2 5
0 10
5 10
2 3
5 5
5 7
2 7
2 10
0 9
0 19
2 5
12 10
12 10
10 9
3 17
9 3
17 3
10 0
5 7
5 7
7 3
10 12
12 2
14 2
16 5
2 5
5 10
16 3
5 10
10 2
5 9
0 10
10 7
3 9
9 5
16 3
9 3
5 2
3 3
9 7
7 7
5 10
2 3
5 3
5 7
5 3
10 9
21 10
23 2
7 10
3 7
7 7
9 3
7 0
7 0
10 3
2 5
5 5
0 2
7 5
2 3
7 2
0 0
5 10
2 0
0 5
7 5
7 2
5 2
2 5
3 0
3 2
2 0
7 0
3 7
0 0
0 2
3 2
2 0
3 2
7 3
7 7
5 9
7 0
7 3
5 3
5 2
5 3
3 3
7 10
5 7
0 3
9 2
14 7
10 3
5 5
16 5
3 7
2 12
2 2
7 0
10 9
2 3
7 9
2 7
0 5
7 3
2 3
2 5
0 10
3 7
0 5
3 5
3 12
0 3
3 9
7 9
5 3
2 0
2 2
3 5
3 2
7 3
9 0
0 9
3 3
5 3
0 12
3 14
7 21
7 7
3 9
0 2
3 2
0 9
5 14
0 3
5 10
0 9
0 10
2 12
2 7
9 10
7 5
10 14
9 0
0 12
3 9
3 7
0 2
9 16
3 7
9 2
3 19
5 2
5 3
5 7
7 3
3 0
5 2
2 12
3 3
7 2
5 0
5 0
7 0
7 0
7 5
3 10
0 2
5 2
5 0
5 2
3 2
5 3
3 2
3 2
14 5
9 0
2 3
5 9
9 2
9 5
5 7
3 7
9 0
0 3
14 2
3 7
17 3
9 12
7 5
10 3
7 7
16 7
2 12
7 12
7 0
7 0
5 7
2 7
2 0
5 9
5 5
7 2
3 0
2 2
3 2
9 2
5 2
3 10
3 9
3 3
10 5
3 5
3 9
0 3
5 9
3 10
0 5
3 3
0 5
0 2
2 3
3 0
0 2
2 5
2 3
7 16
7 9
0 3
3 3
5 9
9 3
3 7
9 5
3 2
7 9
5 2
2 2
2 9
9 3
2 0
3 3
5 3
3 7
0 2
9 3
3 0
2 3
0 2
0 5
5 3
2 2
7 3
0 0
5 2
9 3
3 5
5 3
7 2
3 3
3 9
2 7
3 2
7 5
0 9
2 7
5 7
9 3
2 2
5 2
3 7
3 2
3 3
3 3
9 0
5 3
3 0
3 2
3 2
12 9
2 10
3 2
2 0
2 7
2 7
3 10
7 5
5 7
2 0
3 7
0 9
5 9
3 7
0 7
3 0
3 3
2 0
7 5
2 5
7 0
5 17
2 10
5 3
3 0
3 2
10 3
10 3
10 5
2 3
5 2
7 7
3 3
0 5
3 3
0 3
0 5
0 5
2 9
0 5
2 2
12 3
0 0
0 5
9 5
16 2
5 5
10 3
12 3
12 0
0 3
3 2
5 0
7 2
5 17
12 9
2 9
2 3
2 0
7 5
5 5
3 2
7 7
7 3
5 7
0 0
2 7
2 3
0 5
7 0
3 9
5 5
0 2
0 0
0 3
3 7
3 2
7 3
2 2
3 5
5 12
0 0
2 9
2 0
5 3
0 5
0 5
0 5
9 3
3 5
0 3
5 10
7 3
2 3
5 3
7 3
3 5
0 3
7 12
2 3
3 3
2 9
2 2
3 5
7 7
3 3
2 10
5 2
3 0
3 3
2 3
2 7
3 5
0 2
5 7
5 5
2 9
0 3
9 7
0 3
10 3
7 7
0 5
5 9
2 7
10 5
3 2
10 9
3 3
2 9
5 5
2 14
14 5
5 10
10 5
3 5
3 3
5 3
2 3
2 17
5 2
5 5
3 3
2 9
5 3
0 19
5 12
7 2
3 9
0 21
5 9
5 3
7 7
3 9
5 9
5 5
0 3
2 3
2 2
7 12
3 7
3 3
0 3
5 0
5 0
2 5
2 7
3 5
12 3
12 3
2 0
5 0
12 5
2 2
9 2
7 7
0 2
3 5
0 0
10 2
10 0
7 5
3 5
0 5
12 14
0 5
17 5
3 2
9 9
14 0
7 5
7 0
5 5
2 0
5 2
2 2
7 7
2 3
2 0
0 3
16 3
5 5
10 2
3 16
0 7
3 10
5 3
3 2
5 2
2 2
5 3
5 3
2 5
2 3
5 0
3 7
7 2
14 3
3 7
0 2
10 10
7 3
5 5
5 0
3 3
3 10
12 3
10 7
9 5
7 3
3 2
5 3
7 5
5 3
9 14
7 17
2 16
5 12
7 7
16 10
7 5
3 7
10 2
5 5
3 5
3 7
14 10
5 16
2 10
3 12
2 14
5 2
0 2
3 5
2 3
0 0
7 3
0 5
5 3
5 12
0 0
9 2
3 5
2 9
2 12
7 2
5 3
10 3
9 12
3 9
10 9
16 5
7 14
0 5
9 12
12 10
19 2
10 10
3 2
5 16
3 10
2 12
10 3
2 3
9 0
5 7
14 2
7 5
10 5
9 5
7 10
16 10
16 17
5 2
3 17
0 9
5 3
3 10
9 9
10 10
16 10
14 19
9 0
9 7
2 7
9 9
5 9
5 14
12 9
2 9
5 5
9 9
2 2
7 5
10 7
2 10
0 10
21 2
2 0
7 3
3 5
0 12
14 5
3 10
2 7
2 2
5 0
5 3
2 14
5 3
5 7
2 17
7 12
10 21
14 3
5 10
0 5
5 10
2 7
9 3
3 12
14 9
5 7
5 7
2 3
3 5
0 5
5 5
7 5
3 3
3 0
5 3
3 3
2 7
0 3
2 12
2 12
5 12
3 7
3 3
3 2
2 14
2 7
5 0
10 3
2 7
10 0
7 3
2 0
0 3
5 0
3 2
0 7
5 2
10 3
2 7
2 7
7 5
3 3
2 3
9 3
7 3
0 7
2 9
3 2
3 5
2 5
5 2
9 16
0 10
2 10
12 12
7 21
0 17
7 17
12 24
9 9
9 5
10 5
5 3
9 5
10 2
3 9
9 9
2 3
2 0
2 14
3 5
3 5
2 3
9 7
2 10
2 2
3 2
3 2
0 10
9 7
2 3
0 19
3 3
0 3
2 5
3 2
5 0
0 0
5 3
0 0
3 0
2 3
2 0
3 5
2 9
7 3
7 14
3 2
3 3
0 5
0 2
2 3
3 2
0 3
2 2
2 2
0 0
2 2
5 7
2 3
0 0
2 5
0 0
2 9
2 9
5 5
0 9
2 3
0 9
2 5
5 10
3 5
0 17
0 3
0 14
0 5
2 12
2 3
0 7
2 7
5 2
5 7
3 3
7 5
3 3
7 9
5 7
12 2
10 9
5 9
10 9
10 2
7 3
9 0
2 5
3 7
2 0
3 9
3 3
3 2
3 7
10 2
9 5
7 5
3 2
3 5
12 3
2 10
3 9
7 3
9 7
5 7
7 14
2 3
10 16
3 0
3 0
3 7
2 5
7 5
2 7
0 2
0 2
2 3
0 5
3 0
14 10
5 3
3 5
7 9
2 7
0 2
0 5
5 9
0 3
3 7
2 9
5 16
0 2
3 7
2 2
3 10
2 3
3 3
7 3
3 0
0 3
2 2
2 9
5 7
0 5
2 2
2 9
0 5
5 5
3 5
7 7
5 3
3 3
2 10
2 5
7 7
0 0
5 3
5 9
7 3
12 2
0 3
5 5
2 7
3 9
2 3
2 9
5 5
2 3
5 9
3 3
0 9
5 3
3 2
5 10
5 5
3 5
3 0
10 7
0 3
7 5
5 3
5 5
2 2
5 2
3 3
5 2
3 5
2 2
9 2
5 3
0 10
7 0
0 2
5 0
9 7
2 7
9 3
9 3
5 9
12 5
9 3
5 9
2 9
3 5
5 7
7 7
3 7
12 2
16 5
9 10
10 14
14 7
2 9
3 3
9 3
14 10
3 12
2 9
9 3
7 0
14 0
5 3
3 2
5 2
12 2
0 12
10 0
3 3
5 12
5 7
5 0
3 14
5 0
10 2
3 9
7 12
3 7
2 16
5 10
0 14
10 2
10 9
7 10
9 5
9 9
5 10
10 5
10 5
2 7
5 9
3 5
21 0
5 9
9 5
3 5
12 12
3 5
2 3
17 3
2 2
2 7
5 12
7 3
5 5
5 9
3 10
19 7
12 0
5 2
9 2
9 2
2 0
0 5
0 2
9 5
0 0
7 5
5 3
5 2
10 7
5 2
17 7
2 0
3 2
3 5
5 5
5 3
9 2
7 7
12 10
9 0
7 0
3 2
3 3
2 7
0 5
10 5
3 2
14 5
2 9
17 12
7 3
9 0
7 5
3 3
7 3
2 3
2 7
3 2
2 3
0 2
2 0
9 9
5 7
5 12
3 5
12 3
3 0
7 7
5 2
3 7
3 12
2 3
7 7
2 0
2 3
0 5
3 3
12 0
2 2
10 7
10 0
2 7
12 3
7 7
9 2
3 2
7 3
3 2
0 0
3 2
9 2
0 0
5 0
7 5
9 0
3 3
2 0
7 0
3 7
3 5
3 3
0 5
3 5
5 2
3 3
7 5
16 21
3 3
9 2
3 2
12 2
14 9
5 2
2 3
0 0
7 3
0 3
9 3
2 10
10 2
0 5
5 3
2 0
2 2
7 5
0 10
7 3
5 2
2 7
2 7
2 3
0 7
0 3
0 5
2 0
2 5
2 2
0 5
0 2
3 2
3 7
0 2
5 0
2 3
2 3
2 3
2 2
0 0
0 0
5 2
0 7
2 9
2 5
7 5
5 2
0 0
2 2
3 5
5 5
3 7
0 2
3 3
3 0
0 5
3 2
3 2
0 2
2 7
14 7
3 9
7 5
3 5
3 5
0 10
5 3
3 2
0 2
0 3
5 2
2 7
2 7
12 9
2 5
0 2
5 7
9 3
2 3
3 2
9 2
2 3
5 3
3 2
12 0
2 0
2 12
2 2
3 0
14 3
3 2
3 7
12 5
10 2
17 10
9 5
3 7
9 3
5 9
2 10
2 10
5 3
5 10
0 9
3 9
2 5
0 9
3 14
7 17
2 7
0 2
9 2
3 3
10 2
2 3
0 5
3 2
2 3
3 7
7 9
3 5
5 2
0 5
2 2
7 2
3 0
5 2
2 9
0 3
3 12
0 12
5 10
9 3
2 3
7 5
14 10
14 7
9 2
2 5
3 5
5 2
7 3
7 3
14 3
9 10
12 14
5 2
9 14
7 7
12 2
10 7
2 12
2 3
7 5
5 2
2 0
9 2
2 2
9 9
3 2
5 0
3 5
3 5
3 0
9 5
7 2
3 0
5 2
9 0
3 14
21 2
3 0
5 7
3 2
7 7
2 2
0 3
2 14
16 0
14 9
2 3
9 3
9 5
2 7
0 7
5 9
5 3
7 5
7 3
2 5
9 7
14 9
21 17
10 12
2 10
5 5
2 5
5 0
7 2
5 5
5 3
2 5
7 2
14 3
2 3
5 5
0 5
2 3
7 10
3 5
7 2
2 3
7 5
2 7
3 3
5 9
3 2
9 2
9 3
2 2
3 3
5 3
5 7
3 10
7 16
3 5
16 12
9 2
7 9
2 10
3 5
12 7
9 16
7 5
3 10
12 2
2 7
5 2
0 7
5 9
10 7
3 7
17 0
10 10
7 5
12 10
7 5
14 10
7 3
5 10
5 5
5 3
14 7
3 2
5 16
3 3
16 9
7 12
5 0
5 0
17 7
14 2
10 3
7 3
9 7
10 2
7 3
5 9
3 7
5 7
0 7
2 5
5 3
10 2
2 5
5 3
3 10
12 5
5 2
3 9
5 10
0 3
0 0
2 0
2 9
3 9
9 3
10 3
5 0
5 9
3 2
14 2
7 3
2 5
3 3
3 5
5 5
5 5
3 7
0 7
0 9
0 7
0 3
3 5
2 2
7 5
10 3
10 2
5 3
7 2
7 3
9 2
2 0
9 9
0 3
5 3
7 2
10 5
9 5
2 7
10 5
5 2
0 0
9 2
3 0
9 7
0 5
5 0
7 3
0 10
12 2
3 5
5 5
5 3
12 7
9 9
5 7
0 5
12 17
5 2
3 10
5 3
0 2
5 7
3 3
12 10
7 5
2 2
12 7
7 12
5 5
7 5
10 0
3 9
7 5
10 24
3 21
3 5
10 12
3 3
7 7
0 9
7 14
0 16
2 9
2 12
7 0
0 3
12 5
2 2
3 7
3 9
19 7
5 23
3 3
3 9
5 0
14 9
12 3
5 12
2 5
7 9
3 14
14 7
3 7
12 12
0 12
5 2
2 2
3 5
12 5
10 5
3 5
3 12
3 2
5 5
21 5
10 3
14 9
7 7
7 5
16 3
17 5
14 5
14 10
5 10
5 3
5 5
2 9
9 14
19 9
10 3
16 9
21 9
5 2
7 5
17 16
7 12
3 12
3 10
3 5
3 10
7 3
7 5
9 0
9 5
3 3
9 10
7 3
3 3
2 10
10 9
5 9
10 3
3 3
5 12
10 14
2 3
10 5
7 3
2 7
10 0
5 7
9 7
10 10
7 3
5 9
3 7
19 5
7 5
5 7
9 3
9 9
2 12
12 7
2 17
3 7
9 0
16 5
5 10
0 2
10 2
0 17
17 7
7 10
3 9
0 10
2 9
2 3
3 3
10 10
3 9
12 7
9 3
3 5
2 3
3 3
2 7
0 3
2 2
5 9
2 10
3 5
9 2
5 9
3 10
10 7
5 5
7 2
12 14
9 7
2 16
5 10
3 5
19 3
16 5
9 7
9 5
2 0
5 9
3 5
3 2
7 0
5 10
9 12
14 5
5 3
10 3
2 5
0 3
3 5
2 2
9 2
3 5
7 5
0 2
3 3
2 2
3 9
3 0
14 5
5 3
10 2
0 9
2 7
12 5
12 10
14 12
5 10
14 10
7 7
2 7
10 9
5 7
5 12
3 5
2 0
3 7
3 16
14 2
7 10
3 7
14 3
7 9
9 9
9 3
3 7
14 14
2 3
9 14
0 7
9 10
3 14
2 2
0 14
5 5
0 5
2 7
0 7
3 3
7 10
3 14
3 2
0 12
7 5
9 0
12 5
16 10
16 10
10 5
16 12
3 3
9 9
3 10
7 3
5 5
2 5
9 3
17 2
5 3
3 2
3 12
0 5
14 17
9 5
2 3
10 9
12 10
3 12
14 9
10 9
14 7
14 0
10 7
5 5
7 3
2 10
9 12
3 7
7 9
10 5
7 9
14 5
7 9
9 9
5 10
5 3
3 14
3 21
2 9
2 7
2 10
2 14
7 3
5 10
7 7
10 2
16 12
7 16
12 2
14 9
3 14
5 10
10 3
9 16
3 17
10 19
12 5
16 2
12 0
5 5
9 10
5 5
7 9
0 3
2 3
0 2
10 0
14 7
3 12
14 9
9 33
12 9
14 5
9 12
5 19
14 14
5 9
7 10
10 3
16 3
5 3
2 9
16 0
0 10
5 5
3 5
7 7
2 14
3 10
9 28
7 19
5 10
10 2
7 0
14 0
9 3
10 3
2 3
3 0
3 2
2 3
2 2
0 10
2 5
2 10
9 12
3 17
7 12
9 10
7 9
10 0
12 9
5 2
3 3
5 2
10 10
14 7
0 10
2 2
0 7
5 12
7 9
0 9
2 7
9 10
3 7
17 3
3 2
2 0
14 5
5 2
2 14
2 9
2 3
5 12
2 0
5 7
2 5
2 3
5 9
3 10
5 3
17 5
14 3
2 2
10 7
24 3
12 16
9 12
12 17
7 12
2 17
2 7
3 19
17 10
5 12
14 14
3 12
10 5
12 3
10 7
3 9
7 5
16 7
5 24
5 10
10 10
16 21
5 17
2 5
5 3
9 12
7 7
7 5
10 5
2 7
9 2
5 3
5 5
5 7
3 5
33 9
3 3
5 3
3 5
3 2
3 21
12 14
9 5
14 10
12 16
5 9
14 16
7 12
17 7
0 7
5 10
3 7
5 12
19 5
7 2
12 9
2 14
10 5
10 3
19 2
17 5
16 5
9 3
12 2
0 0
3 10
10 0
2 7
5 2
3 0
14 7
2 5
9 5
10 2
10 0
9 9
5 3
16 12
0 3
2 3
9 2
17 9
2 9
17 7
5 3
3 7
12 14
2 10
3 10
19 5
7 9
7 3
9 7
7 7
7 3
3 5
7 2
3 2
2 5
3 7
9 7
14 3
0 3
5 5
7 7
2 3
2 9
0 3
2 0
0 3
2 2
5 2
3 7
3 3
2 7
10 2
2 2
12 2
3 3
2 2
2 0
3 0
3 3
12 3
3 7
5 0
2 2
2 2
3 5
0 2
10 0
3 0
7 0
0 9
0 3
5 5
3 3
2 17
2 3
2 3
2 7
5 12
5 3
3 0
0 5
3 5
2 3
2 2
5 0
5 5
0 0
0 0
2 2
0 5
3 0
7 3
2 5
3 3
0 0
9 5
2 2
5 2
0 7
5 3
0 0
7 5
0 5
2 2
0 2
2 5
0 2
2 7
14 2
7 3
5 0
2 3
9 2
2 5
0 2
2 5
5 9
2 3
5 5
2 3
7 14
7 5
7 3
7 3
3 2
2 7
5 7
5 3
5 5
3 3
5 5
10 2
5 3
3 3
2 2
5 3
3 5
0 10
2 10
7 7
12 3
0 2
3 3
3 2
5 5
0 2
5 0
0 2
3 7
5 0
9 7
2 9
2 12
2 5
0 12
3 2
0 9
2 2
5 0
0 3
0 5
5 0
2 5
3 2
0 10
2 5
3 3
3 0
3 7
2 5
5 3
3 2
14 5
9 0
2 10
10 0
2 9
7 5
7 5
2 3
2 3
7 5
0 2
0 5
2 5
3 7
0 3
3 2
5 5
5 5
2 7
2 3
3 3
9 3
5 0
3 0
2 3
5 10
0 2
3 5
0 5
2 5
5 3
0 5
3 2
3 3
5 3
2 3
2 12
10 5
9 5
5 3
3 7
3 2
9 2
7 0
2 0
7 0
0 0
3 2
2 7
2 0
5 2
3 7
7 3
3 9
5 3
2 2
7 3
5 0
0 2
2 3
3 10
0 9
3 3
2 2
5 0
3 0
9 3
19 3
9 5
3 2
3 2
0 3
2 9
5 7
5 2
5 2
3 7
7 3
3 5
7 5
3 9
5 2
0 5
2 3
5 9
3 7
2 7
2 3
0 0
0 5
2 2
0 5
2 0
0 9
7 5
3 2
7 3
0 3
5 5
3 5
2 0
0 3
0 5
3 2
7 3
2 0
3 3
7 0
5 5
5 0
0 2
3 2
0 3
3 0
0 5
2 2
5 0
5 0
0 3
9 10
2 3
7 3
3 2
2 0
5 9
2 7
2 2
3 9
2 7
5 17
2 3
2 7
0 7
2 0
9 2
0 9
3 7
5 7
3 7
2 2
2 2
2 2
0 3
2 5
3 3
5 3
3 3
9 0
0 0
3 3
0 3
0 7
2 12
0 2
0 7
2 2
3 0
2 5
3 10
0 0
2 5
5 2
2 7
0 5
7 7
0 3
0 2
5 14
7 0
3 9
3 3
5 2
0 9
2 2
5 2
3 5
2 2
7 9
3 3
5 10
3 9
0 5
0 0
3 3
2 0
12 0
2 9
0 2
5 7
3 2
0 2
2 5
2 3
2 3
5 2
0 2
3 3
3 3
2 0
7 3
0 0
2 0
0 0
0 2
3 0
0 5
5 2
5 16
3 0
5 5
2 5
2 0
3 7
2 3
3 7
3 5
2 0
2 0
3 0
2 0
2 0
2 2
2 3
2 2
0 7
3 5
0 2
0 2
2 9
2 2
2 7
0 3
0 2
0 3
0 3
2 3
0 5
5 3
2 9
5 2
2 0
0 2
2 2
0 0
0 7
0 5
2 3
3 14
3 5
3 3
5 16
3 2
3 7
5 5
2 10
5 0
2 9
0 2
0 0
0 0
7 7
7 3
3 7
5 5
10 10
3 0
3 2
5 5
2 5
2 2
3 9
3 12
2 0
2 5
12 7
12 5
7 9
9 0
16 7
9 9
3 3
9 7
0 2
3 2
14 3
14 3
5 3
3 0
12 2
3 3
3 3
12 0
7 2
7 3
2 3
5 5
5 2
9 3
5 7
3 2
2 7
3 2
5 2
10 0
9 2
3 2
5 5
5 5
2 3
2 5
9 3
5 3
7 2
10 0
9 3
7 0
7 3
9 3
3 2
3 0
2 2
7 3
3 3
7 5
10 3
9 0
7 0
3 0
5 0
3 2
2 7
5 0
2 2
3 0
2 3
10 2
3 5
7 2
3 2
9 0
7 0
2 3
3 5
12 2
2 0
12 0
0 0
5 0
9 3
3 3
0 2
9 2
5 2
2 0
5 0
3 0
5 2
0 0
3 0
3 2
2 0
2 0
0 3
7 9
5 3
3 0
3 0
3 2
3 0
9 2
10 5
7 5
2 2
9 5
5 10
5 0
5 7
10 0
0 0
3 2
10 3
7 2
3 3
5 5
7 2
9 0
14 2
3 3
3 3
2 3
9 2
9 0
0 2
0 7
0 9
3 2
0 0
2 2
3 2
5 2
3 2
2 2
9 2
3 5
3 5
5 3
5 2
7 3
5 0
0 3
0 2
2 0
7 0
3 2
17 2
9 3
14 5
10 0
3 0
5 0
2 5
9 2
2 0
7 2
2 0
3 2
0 5
3 5
3 3
12 3
3 2
2 10
0 2
5 3
5 0
2 5
9 0
2 2
5 2
5 0
2 5
7 3
5 2
3 0
5 3
0 0
0 3
7 0
7 3
3 0
2 5
3 3
0 2
5 3
5 2
2 7
5 7
5 2
2 0
10 0
0 3
0 0
2 5
2 3
3 2
7 10
3 3
5 2
2 3
9 3
5 3
12 7
16 3
7 3
0 3
5 17
3 5
3 3
7 3
9 10
3 5
3 3
14 0
2 0
12 7
2 3
2 5
3 0
3 3
5 3
0 3
5 2
9 0
0 0
14 0
7 12
5 7
3 0
7 2
5 9
3 0
10 3
2 5
7 2
5 7
5 3
5 0
5 7
3 0
0 7
9 5
3 3
3 0
3 5
19 5
7 0
5 3
12 2
3 0
14 2
14 2
5 2
10 5
2 2
2 3
2 9
5 9
7 0
0 2
3 9
3 2
5 7
0 0
5 2
7 9
2 9
7 9
3 5
3 0
7 2
3 16
3 5
0 2
5 7
10 2
10 3
2 2
5 3
0 2
16 2
2 3
9 3
10 3
2 10
5 9
5 9
7 3
5 16
0 0
7 3
10 5
12 5
10 7
0 7
3 14
2 9
3 2
0 3
9 0
12 12
7 0
9 2
7 9
2 0
3 3
7 5
14 0
12 3
7 3
10 5
12 5
10 14
7 5
10 3
7 0
5 9
2 7
3 14
2 9
2 5
7 7
2 10
7 9
19 2
3 14
7 0
12 14
12 16
9 10
9 7
2 10
2 2
3 7
5 17
5 5
5 7
0 9
5 2
2 3
0 3
0 0
10 2
2 5
2 0
2 2
3 10
10 2
2 3
0 3
7 2
3 5
14 10
2 0
10 7
5 9
2 5
7 3
12 5
7 2
5 0
7 3
7 0
2 5
3 7
2 2
3 12
5 5
0 5
2 7
5 2
14 0
2 5
5 10
2 3
7 7
5 3
3 5
3 3
0 7
0 5
0 3
3 2
0 2
5 3
9 2
10 3
0 0
3 3
2 3
2 10
3 0
7 2
3 3
0 10
10 12
0 3
7 5
3 7
3 12
0 9
5 5
5 2
0 2
2 0
2 5
3 10
2 2
10 5
3 2
0 2
9 2
2 7
2 0
5 5
2 16
2 14
3 12
2 10
3 5
7 7
5 3
9 3
3 7
3 2
0 5
0 3
0 3
7 2
3 3
3 5
3 3
2 2
0 3
3 12
2 3
5 19
9 3
2 3
10 9
5 9
5 2
10 12
7 0
5 7
2 3
2 9
0 10
9 10
7 21
2 9
7 3
0 9
0 2
7 14
3 5
7 9
5 3
14 3
3 5
3 5
7 7
3 3
2 5
2 3
5 7
0 3
3 9
3 3
9 5
7 3
7 5
10 0
0 3
5 3
2 5
3 3
5 7
3 0
3 7
5 2
9 7
7 3
14 9
12 7
9 9
21 2
10 5
10 3
19 3
7 2
19 3
14 10
10 0
0 3
5 10
7 2
28 5
9 5
5 2
7 5
12 2
12 5
5 3
3 14
5 3
10 3
5 3
2 3
2 3
0 9
2 0
2 0
0 0
3 2
0 2
0 0
5 3
5 0
9 2
9 0
2 3
5 0
3 3
7 2
0 7
3 2
0 0
2 7
3 9
0 3
3 10
0 14
2 3
2 7
0 0
0 9
2 5
0 7
2 5
3 7
2 9
3 2
3 3
2 2
7 10
0 5
0 7
2 3
7 5
3 2
2 10
0 5
2 2
0 10
7 7
12 2
0 0
0 0
2 2
0 5
0 5
2 0
5 7
9 3
3 2
12 2
5 9
2 2
3 12
7 2
5 0
9 5
5 3
5 0
2 5
2 0
12 0
2 3
10 0
9 9
5 2
3 5
7 7
2 14
3 12
3 10
2 7
3 5
3 0
2 10
9 2
3 3
7 5
3 3
3 5
3 3
2 9
5 2
0 10
3 5
0 7
2 9
2 3
7 5
2 10
2 5
0 7
2 14
3 3
9 0
0 14
7 2
0 7
5 7
7 5
14 3
2 0
0 3
5 10
2 7
2 5
2 3
12 3
2 5
2 5
3 2
3 7
2 3
7 2
9 5
2 7
3 5
3 5
3 5
9 0
3 3
0 5
12 5
2 10
5 16
7 9
14 10
14 3
16 16
5 10
9 3
7 3
5 3
3 3
5 7
5 5
7 9
10 5
12 12
10 2
7 7
3 2
2 3
0 3
7 3
3 3
9 2
9 3
7 5
5 3
2 7
2 10
5 2
2 16
3 7
3 0
3 5
5 3
7 5
2 12
3 3
2 2
5 7
10 0
16 3
5 2
14 10
5 5
0 12
5 10
2 10
3 7
7 2
3 5
5 14
2 7
2 3
2 3
14 2
2 3
2 2
2 0
0 0
2 2
7 3
2 3
0 10
5 3
0 0
10 2
7 3
7 2
3 0
9 7
3 3
14 7
2 7
7 3
3 2
3 10
7 9
2 5
2 3
2 3
2 9
5 7
12 0
2 12
3 2
2 2
2 3
2 9
5 5
5 7
2 0
14 2
3 3
0 3
2 10
2 7
7 2
2 3
2 2
2 7
7 0
7 3
3 7
2 9
3 10
0 7
2 12
5 3
7 2
7 7
3 3
7 3
12 5
3 2
10 10
9 3
5 3
3 5
10 2
3 2
9 5
12 2
5 3
16 7
9 7
7 2
12 14
10 7
3 14
9 0
10 7
9 3
5 12
5 5
2 10
14 5
14 5
9 0
2 3
2 16
9 5
5 17
0 14
2 5
5 14
9 12
5 9
3 14
0 2
0 10
2 3
9 5
9 5
7 7
9 9
3 10
7 10
2 2
2 5
5 12
0 2
7 9
2 9
5 5
2 2
3 2
3 2
3 3
2 3
7 10
2 2
7 5
0 5
7 9
0 10
9 7
14 3
10 10
7 3
3 7
2 5
3 3
10 3
5 12
5 3
7 7
0 7
10 7
3 7
5 2
2 9
2 0
3 10
9 7
0 2
9 0
7 19
5 3
7 3
7 0
9 3
10 9
9 3
14 7
9 9
3 16
5 10
5 5
2 16
2 9
3 3
2 0
0 2
0 3
0 5
3 0
5 5
2 0
2 0
3 3
5 3
5 5
2 3
5 7
2 10
2 2
2 3
7 0
5 0
9 3
10 0
0 0
0 2
0 2
0 3
2 2
2 0
10 5
5 3
3 2
2 5
0 2
0 7
0 3
0 2
3 3
2 3
2 0
2 7
7 0
2 0
7 7
3 2
3 0
5 3
2 0
5 0
3 5
2 0
2 2
0 2
12 3
5 14
7 2
5 3
9 10
9 3
5 3
3 5
5 3
2 5
3 3
10 5
5 5
0 10
16 2
0 9
3 2
10 7
2 5
7 9
7 5
5 9
5 2
2 7
0 3
10 3
3 5
3 2
0 0
0 10
5 0
2 7
5 2
0 2
0 5
0 5
0 7
2 3
5 2
3 7
2 10
14 10
10 5
2 2
9 2
2 5
3 2
7 3
7 5
9 7
2 2
9 3
5 17
2 3
3 5
0 2
3 2
5 7
5 0
7 5
0 2
3 7
2 3
0 5
2 9
5 7
2 2
5 3
0 0
12 7
9 5
2 2
9 5
9 9
3 0
9 0
3 3
3 5
2 3
5 5
2 3
9 7
0 5
0 3
12 10
12 3
10 7
2 2
2 3
3 5
3 5
5 2
9 0
9 2
10 2
0 2
3 3
7 3
3 2
7 3
3 5
3 3
5 2
3 7
7 2
5 0
0 3
7 3
0 5
5 9
3 2
2 3
5 7
0 7
9 7
12 2
9 3
3 10
3 3
9 7
21 9
16 9
14 2
12 0
9 0
3 10
3 3
0 3
9 17
7 3
7 9
5 3
0 5
2 2
5 5
5 7
9 7
2 2
3 2
2 7
2 5
5 9
14 12
7 7
12 2
0 3
2 12
5 2
3 2
7 7
2 0
9 2
3 3
3 2
10 3
14 0
3 2
5 0
7 0
0 5
2 5
5 0
3 5
0 2
0 2
3 3
3 5
9 2
2 2
5 2
7 7
7 3
9 0
2 3
5 3
7 7
16 2
5 2
9 3
7 0
5 10
7 2
7 2
0 10
10 5
2 5
9 9
5 10
9 2
3 2
7 7
3 5
7 7
5 0
3 5
2 2
0 0
2 0
0 0
2 3
2 0
10 2
3 0
3 0
0 2
0 0
3 2
3 3
0 2
5 2
3 0
14 0
5 5
3 5
5 7
3 2
2 5
3 2
3 5
2 5
5 5
7 5
10 5
2 10
17 5
3 3
10 3
7 9
7 5
0 3
3 7
0 2
7 2
3 2
0 2
0 0
0 2
3 5
2 2
0 12
2 5
2 9
2 7
2 2
3 2
0 0
0 0
5 16
0 2
3 7
2 0
2 2
3 3
0 2
16 0
10 3
9 7
5 2
3 14
3 2
14 2
2 0
7 0
12 9
14 5
12 0
9 3
5 3
5 10
5 2
7 2
2 0
2 0
9 2
0 3
7 0
3 3
5 2
7 7
16 5
2 5
9 2
12 7
5 3
12 0
10 3
0 2
3 2
5 7
10 3
7 2
7 2
7 7
9 0
2 0
2 3
7 7
5 3
5 7
12 2
2 3
7 23
3 5
3 12
5 9
0 14
14 0
5 5
0 0
3 2
2 0
2 2
10 7
0 3
5 2
0 7
2 5
3 3
0 7
12 7
7 3
3 2
0 10
0 10
0 3
2 2
3 3
0 0
5 2
5 3
0 2
2 17
5 12
3 10
7 3
2 7
10 7
7 12
2 3
5 7
5 14
5 7
3 7
3 7
7 7
2 7
9 9
2 2
2 9
0 5
3 2
2 10
3 5
5 3
10 10
0 7
0 3
2 7
7 3
2 3
2 3
3 3
7 10
2 9
7 9
14 3
3 3
7 14
9 0
3 2
3 9
5 5
7 2
3 12
7 2
5 10
5 3
0 3
7 5
3 5
3 3
5 3
3 7
3 14
12 9
7 5
7 12
2 9
7 5
5 5
2 9
10 3
9 3
3 5
5 2
10 5
3 7
2 5
2 2
7 3
0 7
16 9
3 5
14 5
12 3
7 5
10 3
3 3
5 0
3 10
5 5
7 0
16 0
3 5
9 12
10 0
9 0
7 3
3 12
3 3
5 10
2 10
9 2
9 3
12 3
3 0
3 3
3 3
0 0
10 5
5 7
5 2
3 5
7 2
10 7
5 5
3 12
7 0
5 2
7 2
3 0
7 12
5 9
5 5
3 2
5 5
2 5
3 16
3 5
9 2
5 3
2 2
0 5
3 3
3 5
7 0
2 12
5 9
2 3
2 5
3 2
3 2
2 5
3 5
3 2
3 2
7 7
3 14
2 3
7 3
2 3
0 5
5 3
2 2
0 10
2 0
5 3
3 7
2 9
5 10
5 3
5 10
12 2
2 3
9 9
2 9
10 7
7 12
7 2
3 5
0 3
5 2
5 7
14 10
2 2
5 7
3 3
10 5
2 2
7 3
2 3
0 5
2 16
10 12
2 19
3 3
3 2
5 0
2 10
2 2
2 2
0 5
2 0
2 7
5 2
9 3
9 7
5 0
5 5
7 0
2 0
3 3
2 5
5 0
5 7
14 3
2 12
2 12
3 2
3 14
2 2
5 3
7 5
2 2
2 2
10 2
5 2
2 3
5 14
3 9
0 5
5 3
5 3
9 5
2 2
5 2
0 7
0 7
2 7
10 0
2 0
0 0
0 0
0 9
5 9
0 5
3 2
2 3
2 2
2 5
2 5
3 3
2 9
3 2
9 12
0 3
3 17
9 7
3 3
7 9
3 9
0 5
2 9
3 3
10 5
5 3
2 3
5 3
0 3
9 2
16 5
2 0
3 3
0 2
0 5
0 0
2 0
2 3
7 3
0 7
0 2
3 2
3 2
2 3
2 3
2 5
0 5
0 2
9 2
7 3
5 5
2 0
2 0
10 9
5 2
12 5
3 0
5 2
2 2
12 2
2 3
0 0
2 5
0 5
12 3
7 3
7 2
7 2
3 3
5 3
3 0
3 10
12 7
0 3
0 9
2 2
0 0
0 9
0 3
0 7
3 3
2 3
0 3
7 2
5 0
7 7
2 5
5 3
3 7
2 5
2 5
16 3
2 3
5 0
0 0
0 0
2 9
0 3
2 12
2 2
3 3
2 0
2 3
0 5
0 12
3 2
3 9
10 5
0 3
2 2
3 14
7 7
14 16
5 12
9 7
7 5
17 7
5 7
14 9
9 3
9 3
9 5
2 5
16 5
0 16
3 19
5 7
16 5
10 14
10 12
3 5
7 5
7 5
3 10
3 0
5 2
3 3
10 16
19 3
0 0
3 10
5 3
2 2
0 7
3 14
2 10
3 14
2 12
0 9
3 3
3 0
5 3
3 3
3 10
3 9
2 10
0 9
0 5
2 9
9 3
5 10
9 2
0 2
3 5
7 7
2 5
2 0
16 10
0 7
3 3
2 5
7 9
3 9
3 5
5 5
3 3
2 5
7 5
9 2
2 0
0 0
5 10
2 9
3 3
2 0
2 10
5 5
7 0
2 2
5 0
5 5
0 3
2 3
2 0
2 2
5 0
2 5
3 3
3 0
5 2
3 3
3 3
2 3
3 0
0 2
3 0
2 2
7 0
7 5
0 7
2 7
0 2
5 7
3 7
2 2
5 3
3 2
0 9
2 0
3 0
0 9
2 2
2 2
7 2
3 2
3 2
2 0
5 0
5 10
0 2
0 9
2 9
2 3
2 5
2 2
0 2
3 2
2 0
0 3
3 2
2 2
0 7
0 7
2 3
0 3
0 5
0 2
0 3
2 3
3 7
0 5
7 3
2 5
7 5
5 3
10 2
3 3
3 3
2 2
2 0
0 5
5 3
7 2
5 9
0 5
5 9
5 9
3 9
3 9
0 0
3 3
5 5
0 3
3 14
0 3
0 2
0 2
0 0
2 9
0 2
7 3
9 3
5 9
9 0
5 5
7 3
5 3
0 0
9 5
10 3
3 9
10 2
9 3
7 10
2 2
7 3
0 7
5 3
0 2
3 2
5 3
5 2
9 2
2 2
2 3
2 3
9 3
10 5
16 9
0 7
0 5
9 24
10 7
12 5
16 5
14 12
19 5
10 7
2 2
2 2
14 16
7 5
7 3
3 7
7 9
16 7
2 10
3 5
0 10
7 16
9 5
14 9
9 3
10 2
12 2
7 2
7 2
0 9
2 3
2 2
7 12
3 3
3 2
2 3
3 3
10 0
2 0
2 7
3 7
2 5
2 5
2 2
5 0
0 0
3 3
2 5
2 0
7 0
3 0
3 3
5 5
3 0
2 3
10 5
7 0
3 3
7 5
3 0
14 3
2 5
2 2
0 5
0 0
2 3
3 7
3 7
2 9
3 3
0 5
0 2
7 0
0 0
2 5
3 7
2 10
2 0
12 0
2 2
2 0
3 5
0 3
0 9
0 2
3 2
7 3
5 5
0 9
7 7
5 3
3 5
3 2
9 0
5 10
10 12
5 0
10 5
3 2
12 0
10 5
10 5
19 5
5 9
7 10
12 10
12 5
5 2
7 0
12 2
19 7
5 0
5 5
3 5
7 5
0 5
2 0
5 5
0 2
3 7
0 5
0 5
0 3
2 5
0 2
7 7
5 5
3 3
5 3
5 3
9 0
3 16
2 5
2 7
5 0
9 0
2 2
2 0
3 9
2 7
3 7
3 9
0 0
3 0
2 5
0 12
3 9
0 2
3 12
2 9
2 3
0 0
3 2
5 9
2 10
2 7
3 3
2 9
0 3
10 7
7 7
5 9
5 14
7 7
3 10
3 10
5 7
5 3
5 5
3 3
3 0
10 2
5 10
7 2
10 5
7 7
3 3
2 7
7 0
12 16
5 16
17 10
12 16
9 21
14 9
2 0
16 12
7 10
7 2
3 5
9 9
3 2
3 0
10 0
5 3
9 2
10 2
3 12
5 16
2 10
5 12
2 2
5 3
9 5
7 7
3 2
9 10
9 2
7 3
9 9
7 2
10 5
3 2
9 3
0 0
3 12
0 10
12 14
5 3
0 0
7 2
5 7
16 9
0 2
3 0
5 9
3 0
2 0
5 3
9 0
3 3
0 0
9 3
7 9
2 3
2 5
5 5
0 7
3 3
3 2
3 2
3 2
2 3
3 0
0 3
2 5
5 3
7 3
5 0
3 3
5 0
0 9
3 3
7 2
5 0
5 2
9 0
3 3
7 7
0 0
5 10
7 3
5 5
2 2
3 3
3 3
3 9
3 7
2 5
0 5
0 12
3 10
5 9
9 3
9 19
10 10
7 10
3 3
5 7
2 10
3 10
2 3
3 3
7 17
7 10
2 9
3 7
3 9
5 3
12 7
16 9
9 3
19 7
7 7
10 7
2 3
0 9
7 2
5 10
5 5
5 12
7 5
14 5
2 5
3 3
9 5
12 7
12 12
16 7
16 10
10 3
16 5
12 10
16 2
5 3
10 5
9 23
7 3
10 7
7 12
9 3
9 5
23 3
7 7
3 2
7 14
2 5
5 24
5 10
3 5
2 10
9 7
10 19
10 9
3 14
5 16
7 14
3 16
2 10
12 5
7 9
5 0
5 9
2 3
7 9
7 12
0 9
5 5
7 2
7 3
9 9
7 3
3 2
9 5
5 5
2 3
3 2
0 3
9 17
3 12
7 9
3 5
2 5
7 3
7 10
7 10
5 5
14 3
10 12
5 23
0 5
3 3
3 7
7 9
2 5
3 10
0 5
10 5
3 7
7 5
2 5
0 2
5 7
3 2
0 0
2 2
0 5
0 2
3 2
0 0
0 0
2 0
3 2
3 3
3 2
0 3
2 5
2 0
0 0
3 2
10 2
9 5
7 2
2 5
3 0
12 0
2 2
3 0
5 2
2 3
2 10
2 9
7 7
3 9
5 9
5 7
3 7
2 5
0 5
3 0
0 3
9 3
5 2
5 3
0 3
2 5
2 3
7 3
9 5
5 14
9 3
9 9
2 3
10 9
16 2
16 3
9 3
5 5
5 10
5 3
3 14
2 14
2 12
7 5
12 7
5 9
2 3
10 24
10 16
3 0
12 2
5 12
7 12
14 2
0 7
0 2
9 2
2 5
16 10
3 5
12 9
16 3
3 0
3 2
7 14
10 0
9 3
14 2
0 9
5 3
12 5
7 10
10 5
14 9
3 5
7 10
2 12
5 5
9 3
9 10
9 7
26 5
21 16
12 10
5 7
7 2
16 7
7 10
19 9
16 10
9 14
5 0
16 7
7 0
9 7
10 3
5 5
7 9
5 21
2 10
5 12
7 7
3 5
10 7
5 10
12 2
3 2
3 10
9 14
5 0
5 7
5 3
14 5
9 10
12 0
16 3
17 0
19 9
17 7
9 10
17 9
24 10
19 16
12 9
3 9
16 7
9 10
2 3
7 0
14 5
21 9
16 3
3 0
16 9
2 9
10 14
10 3
3 9
7 5
5 7
12 7
12 5
3 2
7 5
5 3
9 2
5 3
9 2
2 2
2 5
16 5
12 12
10 10
10 5
3 7
16 0
7 2
3 2
16 2
7 5
14 0
10 2
21 2
5 0
5 7
7 0
10 0
9 5
0 5
7 0
10 2
3 0
16 2
19 2
5 3
10 2
16 3
9 2
3 9
0 0
12 0
2 3
12 2
10 3
10 0
3 7
23 2
9 3
2 3
5 2
3 2
12 0
0 3
2 5
7 2
5 2
2 12
0 24
0 3
7 10
7 0
0 2
3 3
2 5
0 7
3 2
0 7
7 7
5 0
5 16
7 2
5 2
3 0
2 10
2 2
16 12
9 3
5 5
7 7
3 23
5 3
10 9
7 3
16 2
21 17
5 10
12 14
3 10
17 10
7 12
2 16
5 7
12 9
2 17
12 3
16 14
2 7
3 7
9 3
12 5
7 12
3 7
12 2
10 3
12 3
19 7
16 12
38 12
7 16
12 9
23 16
24 3
14 3
3 3
19 5
14 9
28 5
10 12
21 14
10 9
16 14
10 5
19 5
14 5
10 2
9 2
23 3
37 10
21 3
19 10
17 10
16 5
2 10
21 7
23 9
7 9
10 14
0 3
19 3
9 10
9 3
14 2
26 3
16 5
3 10
9 5
10 3
3 24
23 19
14 9
12 16
3 12
5 12
7 10
2 9
12 23
17 2
10 7
2 14
9 10
16 7
16 12
9 10
7 7
9 16
5 12
19 14
14 17
24 16
9 17
9 21
5 12
10 16
3 9
0 9
2 3
5 12
2 7
5 9
3 9
5 10
9 17
5 19
5 10
2 17
7 5
5 23
17 7
9 5
7 2
10 14
2 16
10 5
3 9
3 5
19 3
5 9
7 14
5 3
5 7
0 7
14 7
9 17
19 19
10 12
5 10
2 10
5 2
14 7
19 14
7 21
12 10
10 5
7 2
10 7
7 9
7 5
12 2
7 9
7 5
7 5
7 17
2 16
2 5
9 7
5 5
2 3
10 7
5 7
9 5
3 3
7 7
2 0
0 10
0 7
0 3
3 5
5 7
5 5
2 5
7 9
3 3
7 5
7 5
5 26
3 10
2 2
12 9
0 7
3 16
3 7
7 7
16 10
5 3
2 2
9 3
7 7
2 7
5 12
7 3
0 7
3 7
3 9
10 21
2 10
3 9
7 10
14 16
5 10
5 3
0 3
9 10
9 9
2 16
5 10
7 0
5 10
2 10
2 5
3 2
10 2
10 9
9 2
5 5
3 9
7 9
5 3
5 5
2 7
10 14
7 2
5 0
7 5
3 0
7 12
5 3
3 7
5 2
10 0
9 14
12 2
12 3
3 5
5 3
10 7
5 9
0 2
3 5
2 5
10 14
5 9
7 3
9 16
7 2
2 24
2 7
9 10
12 12
0 7
3 7
9 5
0 9
5 3
5 17
3 3
10 3
0 12
9 9
5 10
3 24
7 14
5 7
12 2
0 3
7 7
5 7
2 7
2 2
0 2
3 2
9 5
0 7
7 7
5 3
2 0
2 3
2 5
0 5
5 2
2 7
10 2
10 2
5 3
3 2
7 21
12 5
3 7
0 2
0 3
9 5
2 3
5 10
5 7
0 10
5 3
2 3
5 5
3 3
5 10
2 0
9 3
3 9
7 9
2 3
7 5
5 9
3 9
5 9
2 5
2 9
3 0
3 2
2 12
7 3
10 19
0 5
2 5
3 10
10 9
2 10
9 14
7 5
9 9
3 12
3 14
14 5
5 3
2 0
5 5
9 10
2 3
14 2
0 2
2 14
7 3
0 5
5 9
10 0
3 0
3 0
5 0
3 2
10 3
19 2
2 3
2 3
2 12
7 2
23 7
10 2
3 3
10 5
3 5
9 7
12 2
19 3
5 12
5 2
12 0
10 2
2 3
14 2
5 10
9 3
7 3
7 3
0 17
3 9
2 3
3 5
3 7
7 16
2 10
2 12
7 7
2 12
3 5
0 2
0 5
0 0
0 2
2 0
2 5
3 7
5 2
5 0
9 7
2 2
3 3
3 3
5 5
3 9
5 9
12 3
7 5
0 12
0 0
0 5
2 5
0 3
2 2
0 3
0 17
7 7
9 3
0 3
5 5
0 7
12 9
9 12
7 5
5 14
7 9
2 14
9 3
5 5
5 3
9 14
2 12
14 7
2 0
3 12
10 7
3 12
0 10
12 5
3 5
5 3
5 3
2 2
5 3
5 3
5 5
9 5
0 7
3 9
2 5
3 2
9 5
0 9
3 3
3 9
3 2
9 5
2 10
5 5
5 10
3 0
5 2
3 2
0 5
7 3
7 5
3 2
10 9
0 16
5 10
7 10
9 7
0 2
5 3
0 9
9 10
5 5
0 7
2 10
2 12
5 0
3 16
3 7
0 2
0 2
2 7
2 3
10 3
3 9
2 2
0 7
0 5
0 5
2 9
9 0
5 0
2 9
0 7
3 7
3 9
7 9
0 7
3 3
5 5
0 3
5 9
0 3
7 5
3 7
5 10
5 0
3 5
0 7
5 5
7 5
3 14
7 7
2 12
2 2
2 3
3 3
10 5
2 2
0 3
2 2
2 3
2 12
0 5
0 2
3 3
2 2
3 3
0 2
2 3
0 3
3 5
3 7
2 2
0 3
0 3
2 7
0 2
2 7
0 5
0 3
7 5
7 5
3 0
0 3
0 5
0 0
7 0
2 7
3 5
5 9
3 7
2 3
5 10
2 17
2 7
2 3
0 14
0 14
9 12
3 3
2 5
2 17
0 19
2 7
9 2
0 5
2 12
2 7
2 14
0 5
3 7
0 10
0 12
0 5
0 0
2 2
0 2
0 9
3 3
0 10
5 10
3 10
0 5
0 0
2 3
2 12
0 10
2 7
2 10
0 0
2 3
2 0
3 2
0 0
0 7
0 2
2 16
2 9
2 3
5 3
3 7
0 2
3 2
3 0
2 0
0 3
2 2
2 10
10 0
3 0
5 7
2 2
2 9
2 2
0 9
5 3
0 9
7 3
3 5
0 7
9 2
0 2
5 2
0 2
3 16
7 7
5 9
3 0
3 0
3 0
3 2
2 3
2 0
2 5
2 3
2 12
0 2
0 9
3 2
3 5
5 9
2 5
2 7
0 7
5 3
3 3
3 0
2 2
0 3
0 0
5 7
2 2
2 3
3 2
5 5
3 3
3 10
2 16
3 9
7 7
0 5
0 5
0 7
2 5
0 7
5 9
0 9
3 3
2 5
3 3
2 9
0 12
0 10
0 3
0 12
0 12
0 10
0 5
5 9
0 5
10 10
5 0
3 3
2 2
2 5
3 3
2 0
3 7
0 3
7 2
10 3
2 10
3 3
2 0
2 7
9 3
2 3
7 7
14 2
10 7
9 7
2 3
2 3
9 2
3 2
5 17
12 9
5 10
7 9
9 3
7 2
12 9
9 7
10 2
7 5
9 5
3 0
14 9
12 10
14 3
7 7
3 0
7 5
5 3
2 9
5 5
7 10
3 3
7 5
9 5
7 14
12 10
14 14
5 3
5 9
3 9
9 7
3 5
5 3
14 3
10 5
17 12
10 2
10 3
7 14
10 5
30 10
7 9
24 5
10 2
5 16
3 0
14 9
10 0
21 5
10 7
9 10
0 16
7 19
12 5
5 5
10 7
10 21
0 3
12 3
7 5
14 2
9 10
2 5
3 7
2 17
12 7
17 16
5 7
5 7
10 12
12 10
10 16
23 12
12 9
10 3
16 14
7 7
19 3
9 9
3 2
3 2
7 5
2 2
12 9
2 2
3 5
14 9
24 16
3 7
9 5
9 9
26 0
12 2
14 2
7 0
7 3
2 0
19 7
14 5
7 7
10 14
3 12
16 9
9 10
5 9
5 7
3 14
9 16
5 9
10 5
19 2
16 0
21 3
14 5
5 7
7 3
5 2
14 0
16 0
2 2
5 2
10 14
3 2
2 9
3 3
2 2
7 9
7 3
9 0
5 0
0 5
5 2
5 2
3 0
10 0
3 0
3 3
0 9
3 0
7 14
14 7
12 5
10 7
5 10
3 9
5 9
7 5
5 2
9 0
3 0
9 7
9 2
5 10
7 2
7 0
12 2
2 7
5 14
2 9
9 9
5 7
9 7
5 9
5 12
0 7
5 7
2 2
14 12
9 10
0 9
0 14
0 9
9 7
3 3
9 10
5 5
5 21
5 10
14 5
9 14
17 7
12 5
5 14
7 5
3 14
9 9
2 12
5 9
3 7
5 5
3 3
0 7
9 2
9 10
2 7
14 7
3 3
19 16
2 9
19 5
9 3
5 7
10 19
12 9
7 17
5 10
5 14
0 12
7 10
10 24
9 17
9 23
12 10
14 9
3 9
3 5
7 10
3 2
12 9
5 9
2 5
10 14
7 9
3 2
21 23
14 0
10 5
5 3
7 3
5 9
9 2
7 9
2 5
7 3
9 9
7 17
7 10
9 5
12 5
5 5
12 10
2 16
2 3
12 5
5 7
12 2
12 7
23 7
16 10
12 14
14 10
2 12
9 5
3 3
7 12
7 17
2 7
9 2
5 14
9 10
7 17
5 12
10 9
3 5
2 7
7 3
7 12
12 9
0 10
9 7
2 7
5 3
3 7
9 5
10 0
9 9
3 14
7 7
3 5
10 9
2 12
14 0
10 5
5 3
3 12
12 7
5 21
10 21
2 21
3 16
3 3
3 12
5 10
2 19
5 16
0 9
3 10
9 14
19 5
10 26
7 21
5 16
3 16
9 17
7 9
3 17
9 12
3 19
7 9
16 5
5 9
5 10
2 9
9 2
3 16
7 12
7 9
3 7
3 12
12 5
5 5
3 10
2 5
7 7
2 23
3 9
9 7
17 10
9 14
16 3
3 5
3 3
7 2
16 3
9 2
10 12
3 7
5 7
10 10
9 2
5 12
5 7
5 0
17 5
9 10
12 3
5 9
9 14
9 12
0 10
9 2
12 12
16 7
7 7
5 3
10 2
5 3
9 0
9 3
7 9
9 3
9 9
10 10
10 3
7 2
21 5
12 0
5 3
5 9
5 7
10 12
2 5
3 3
2 9
5 2
0 5
3 21
5 5
7 5
0 5
3 3
17 5
5 9
3 3
2 2
0 7
5 0
5 9
7 5
5 7
3 16
10 10
3 5
2 2
9 14
2 7
2 5
2 7
5 2
5 3
7 5
3 9
3 0
2 5
3 3
3 7
7 7
7 3
9 9
5 7
2 10
3 10
5 9
5 12
5 2
5 3
14 10
7 5
9 9
3 2
0 19
3 16
2 5
5 9
5 2
2 5
5 10
2 5
7 3
5 10
7 9
5 0
7 9
7 5
3 2
7 5
2 2
5 5
12 10
0 2
5 7
2 9
10 14
5 3
7 12
7 5
2 9
2 3
7 10
7 2
5 9
14 3
5 3
3 7
0 2
3 5
5 9
5 7
16 7
7 12
17 7
9 3
9 17
14 5
12 5
14 10
9 7
10 7
9 9
16 5
14 10
7 9
14 7
5 2
5 5
12 5
7 9
2 3
12 7
10 0
10 2
12 12
0 0
10 0
10 10
14 7
0 12
10 21
3 5
9 5
3 7
5 14
9 21
17 10
7 3
5 17
7 2
2 2
5 12
14 10
9 10
5 9
10 5
12 10
5 9
7 3
3 7
9 9
7 9
3 9
2 10
3 2
3 2
0 10
3 16
3 9
2 16
5 14
3 5
5 7
0 5
3 7
0 16
5 2
10 12
5 17
7 16
14 9
0 9
7 10
2 5
2 10
16 10
0 5
3 7
7 5
3 2
3 10
9 0
5 0
10 9
5 5
0 3
0 2
2 0
0 2
9 7
2 7
2 3
7 3
17 0
7 3
0 9
2 2
3 3
7 2
9 2
7 2
14 0
14 3
3 2
3 9
9 9
3 2
5 7
9 7
10 7
0 7
10 0
5 5
5 3
5 7
5 3
3 5
14 7
9 0
2 7
7 9
14 3
0 3
5 2
2 3
7 5
5 5
5 0
5 0
7 3
5 5
3 5
3 0
0 0
2 7
3 0
0 5
5 2
2 5
0 0
9 7
2 2
2 3
9 7
0 5
3 0
5 2
0 10
2 7
5 9
3 3
2 9
10 0
7 5
2 10
3 3
5 3
5 9
3 3
0 9
5 2
2 7
0 9
0 2
10 10
2 2
3 3
5 0
0 9
0 14
7 10
2 3
0 5
0 9
2 10
0 7
2 5
0 2
2 0
0 2
3 3
2 2
5 0
2 3
2 2
3 3
2 3
2 2
3 2
9 2
7 3
5 0
0 14
2 5
7 2
7 0
9 9
2 0
2 0
7 0
5 0
0 2
3 0
10 2
3 7
7 3
2 5
5 5
5 7
7 0
3 2
5 2
9 0
3 9
5 2
14 2
12 7
0 2
3 7
0 7
3 2
5 3
12 2
9 3
7 3
2 5
3 14
0 10
0 5
7 2
3 10
10 9
7 17
2 17
9 3
3 9
7 9
7 2
0 5
3 0
2 16
12 5
3 2
7 3
14 12
7 2
12 2
5 3
3 0
9 2
10 3
5 2
3 2
2 10
7 0
3 3
3 2
2 7
5 3
7 7
5 7
2 2
12 3
0 7
2 10
3 0
12 2
7 9
2 0
5 5
9 2
2 9
3 0
3 0
5 7
5 5
9 7
0 2
0 2
2 3
0 9
5 5
2 3
0 3
0 12
0 7
14 9
9 2
0 5
7 3
2 3
3 5
3 3
0 7
2 2
0 0
2 7
7 0
2 2
3 5
3 3
2 3
2 5
2 5
3 3
2 3
2 5
0 5
0 2
7 5
2 10
2 2
5 10
2 5
0 2
3 2
9 2
2 3
5 2
2 9
3 2
0 9
3 3
10 9
5 5
5 2
12 9
14 0
7 3
5 3
3 2
2 12
2 9
3 9
12 14
7 10
9 7
2 2
14 7
3 5
2 7
17 3
3 3
5 16
3 7
0 5
2 10
5 9
12 23
9 10
2 23
2 12
19 9
5 7
10 14
7 7
3 3
3 7
3 12
5 3
5 3
3 12
10 2
3 10
7 9
10 10
2 2
2 9
5 3
2 7
3 0
3 12
14 0
9 0
7 7
2 2
3 0
3 9
5 5
10 0
9 9
14 7
9 12
5 3
3 10
12 3
7 3
12 5
10 5
3 5
12 2
9 5
7 3
7 2
7 7
10 2
16 2
14 0
16 9
10 9
3 12
7 16
9 10
5 3
21 10
14 12
5 3
0 14
2 3
14 17
3 5
0 7
7 16
9 9
7 9
7 2
7 24
5 10
12 12
3 10
9 9
3 7
2 0
7 2
2 3
9 12
9 0
9 2
5 0
5 14
5 0
5 2
10 9
14 2
5 7
7 5
3 7
3 12
14 3
10 2
3 7
3 14
10 7
3 9
9 0
2 3
7 5
10 7
9 0
2 3
7 2
3 5
17 3
21 7
19 10
10 5
10 2
10 2
10 5
0 5
16 9
5 3
2 3
0 5
2 0
5 3
0 5
5 0
7 3
9 7
7 3
3 3
9 2
5 2
2 12
2 10
16 7
12 9
3 5
7 14
5 2
5 7
7 0
3 5
5 16
3 3
2 12
3 0
0 3
5 5
0 14
2 3
12 2
9 5
12 9
0 0
5 5
3 2
3 3
3 7
2 3
7 3
3 7
3 7
7 7
0 5
9 3
10 16
5 3
5 9
0 7
7 5
2 10
9 5
7 5
3 9
7 0
5 12
10 5
2 5
2 10
3 2
12 12
2 10
3 24
19 2
2 7
2 3
7 5
9 3
7 0
9 10
12 5
5 3
0 0
9 3
3 10
5 3
5 7
3 2
9 5
0 0
5 12
7 0
3 5
3 7
3 7
5 3
10 3
7 3
0 2
0 3
0 2
5 3
5 2
9 9
7 7
3 3
9 12
16 7
0 0
0 0
3 2
5 0
12 5
19 3
5 5
9 5
3 3
5 2
2 3
5 2
5 3
12 5
2 3
2 2
7 3
2 0
0 9
7 0
0 2
5 7
0 0
10 2
5 2
3 0
9 3
2 2
0 9
2 7
0 10
2 0
3 7
7 5
14 16
10 3
9 5
3 3
16 3
3 3
9 7
0 9
7 9
7 9
7 9
10 3
3 5
19 17
9 14
9 3
2 7
7 12
5 5
7 3
21 7
0 7
3 9
2 3
0 14
2 3
2 16
10 10
0 12
5 5
2 12
10 14
2 3
9 7
7 0
9 2
3 9
0 2
0 2
9 2
2 0
5 12
3 5
2 7
2 3
7 5
3 3
10 5
14 9
3 12
7 5
2 5
12 3
5 5
5 3
7 2
14 9
12 10
2 7
7 2
12 5
2 7
10 12
3 5
17 23
7 12
5 2
5 9
7 10
14 9
5 17
7 9
3 0
16 3
7 3
3 5
2 3
16 2
7 5
9 10
0 7
9 12
5 7
9 9
3 14
5 9
3 7
3 3
5 7
9 5
2 17
2 10
5 0
3 5
0 2
5 0
2 9
10 10
9 5
7 3
2 5
5 2
2 3
10 10
7 5
3 3
3 12
10 10
9 16
10 24
3 3
12 7
3 7
0 12
3 3
2 5
2 12
0 16
5 3
0 12
5 10
12 3
7 5
7 2
5 5
3 5
0 0
7 2
2 5
5 0
12 5
3 10
7 0
3 7
2 3
0 10
7 7
2 10
0 3
2 0
5 3
2 9
7 2
3 16
5 2
2 12
3 3
7 12
9 0
16 9
19 5
14 5
2 0
7 9
24 3
5 2
5 7
10 3
12 3
2 3
10 7
5 0
19 5
9 2
7 9
7 5
3 3
7 9
12 9
2 5
2 7
3 3
7 5
2 7
9 3
3 3
7 2
7 7
5 2
5 3
2 12
0 17
7 9
7 10
14 10
7 12
7 2
9 5
3 14
0 7
3 3
3 7
3 9
5 2
5 9
3 17
7 7
3 10
5 5
12 14
3 7
5 14
3 16
5 10
10 9
10 0
9 2
0 0
9 3
21 0
5 10
2 5
7 2
2 10
2 9
2 21
5 2
5 14
14 12
7 9
10 0
7 2
5 14
3 2
16 9
10 9
10 7
2 12
7 5
2 3
9 3
9 3
2 7
9 5
9 9
7 9
7 5
19 0
9 10
10 7
10 3
14 12
21 9
10 5
7 2
0 2
0 5
9 3
3 7
14 17
5 17
3 10
12 10
12 3
5 9
7 21
3 5
10 10
10 12
0 5
5 7
3 0
5 0
5 12
5 5
21 3
16 9
9 14
2 10
3 5
7 7
3 0
3 3
7 2
12 2
9 3
9 3
10 0
0 2
5 10
0 2
7 3
0 0
2 7
0 5
2 2
2 5
0 3
5 2
3 2
0 3
12 3
7 3
7 2
3 3
3 0
12 0
0 2
3 3
0 0
0 0
0 7
5 7
2 7
3 0
7 5
2 5
3 0
5 0
2 7
9 7
3 5
0 5
9 0
10 2
5 3
0 0
2 0
0 0
0 3
2 5
3 2
3 0
9 2
2 0
2 7
3 2
3 9
7 2
2 7
2 9
2 7
0 5
5 3
2 3
5 0
5 3
2 9
0 9
3 2
0 5
0 10
2 5
3 3
7 3
2 5
2 5
5 9
0 2
0 5
7 5
0 9
7 0
3 10
2 3
2 5
5 2
0 5
7 2
2 2
2 7
2 5
0 5
5 3
0 3
7 12
2 7
7 5
3 5
5 2
12 3
10 3
12 3
14 12
7 3
3 12
5 5
5 5
3 12
3 2
9 7
3 2
0 2
5 5
10 5
9 5
7 3
2 3
3 5
3 5
3 2
3 3
5 3
5 10
7 0
9 2
3 0
5 5
3 3
2 2
10 2
7 2
3 3
2 10
7 12
12 10
2 2
5 5
10 5
10 3
3 3
2 0
2 2
7 3
9 2
3 3
16 2
9 9
12 5
2 3
9 2
7 3
3 2
10 5
2 2
5 3
9 0
5 3
0 3
7 7
3 5
5 3
9 2
9 12
7 3
5 0
3 2
7 3
10 2
2 3
2 5
9 9
3 7
3 2
23 3
10 5
17 5
5 2
2 5
7 3
5 3
9 9
2 3
9 10
2 9
2 5
5 9
2 10
3 7
12 3
9 2
2 5
0 5
0 7
2 5
14 7
7 3
7 3
5 2
3 3
3 3
2 3
5 7
0 7
3 7
5 0
3 2
0 19
0 2
2 9
2 0
5 2
2 3
2 9
2 5
9 5
3 9
5 3
5 3
9 3
3 7
5 2
14 12
7 14
17 9
19 12
12 2
12 3
9 10
17 2
12 10
2 3
7 9
9 7
17 5
0 2
9 0
7 5
10 9
3 5
5 5
0 0
19 3
5 2
3 7
14 5
9 10
10 7
2 9
5 2
14 12
3 5
5 3
10 2
10 7
0 9
2 9
9 14
5 14
2 17
3 7
30 10
2 9
5 2
7 12
7 2
9 5
2 9
2 5
3 12
9 12
2 10
9 7
9 7
7 9
10 9
2 7
5 3
10 0
9 9
5 5
5 14
0 7
5 5
5 7
12 2
9 0
21 5
2 2
7 9
2 14
7 0
7 9
7 2
14 7
5 12
12 16
12 3
10 5
3 5
10 7
9 3
14 23
3 10
14 5
9 10
9 7
9 10
5 10
14 5
5 14
12 16
7 7
3 14
5 24
2 5
2 7
5 3
7 10
7 7
2 7
5 3
14 12
2 12
2 14
0 14
2 3
3 10
7 5
3 5
5 3
7 7
3 5
2 3
2 3
7 3
0 10
7 2
7 5
0 10
9 14
7 10
9 10
5 9
3 3
9 3
3 3
0 7
21 9
14 5
3 5
10 14
3 0
5 10
9 2
10 2
0 5
3 10
9 9
14 3
2 14
0 7
5 7
9 3
5 0
9 5
5 0
7 2
7 12
2 2
0 19
2 3
10 12
10 14
10 2
9 9
5 2
10 5
7 9
2 9
0 10
3 3
7 16
17 5
9 2
5 3
3 3
7 5
2 0
5 2
9 5
14 2
7 3
5 5
3 0
2 5
9 3
2 10
9 3
5 16
2 2
3 0
10 2
0 0
9 0
3 12
0 9
5 3
5 17
2 3
2 12
9 5
0 2
2 9
2 5
10 5
5 16
0 10
5 3
5 9
5 12
7 9
9 0
7 5
9 5
5 7
0 9
2 10
2 12
2 5
7 14
3 7
2 14
7 0
9 0
2 5
3 9
7 7
3 12
2 2
7 2
3 3
2 5
2 14
3 2
7 5
0 12
5 3
9 3
9 3
5 7
12 14
0 5
9 12
5 14
2 10
9 7
7 5
3 16
7 3
3 2
5 2
7 5
7 3
5 10
3 7
9 0
7 3
9 7
3 16
9 14
0 12
7 7
3 12
12 9
14 21
2 3
5 5
9 17
5 16
2 17
7 19
2 9
5 7
5 12
2 12
0 16
5 23
3 7
0 5
2 9
5 3
5 2
7 5
5 2
9 0
5 3
5 3
7 5
2 10
5 12
5 16
0 7
3 7
3 7
5 10
7 10
9 21
2 12
5 5
9 3
5 5
5 7
14 3
16 3
12 7
7 5
9 9
9 7
3 3
7 7
14 2
12 7
10 3
9 9
9 2
5 0
10 0
5 0
10 2
0 3
5 3
2 10
7 0
2 5
2 2
0 5
2 3
0 3
0 3
5 2
3 10
9 5
0 2
12 0
7 2
9 2
7 5
2 5
5 7
0 3
2 0
0 7
2 0
3 2
0 0
0 2
9 0
7 0
2 2
3 3
2 2
3 5
0 2
3 5
2 3
7 2
0 9
3 2
7 17
0 3
2 9
7 0
14 7
5 7
0 3
2 5
7 7
3 3
2 2
5 5
5 9
2 5
9 0
5 2
2 3
0 2
2 3
14 2
5 5
9 7
0 0
3 0
2 5
5 2
7 3
0 9
2 0
0 0
2 3
3 7
7 5
2 7
7 7
0 7
2 5
2 2
2 14
12 2
9 3
10 5
3 3
9 0
5 10
10 7
5 7
3 3
17 9
9 2
7 9
5 16
3 10
5 0
5 10
0 9
5 14
2 5
10 9
14 3
5 3
7 9
2 7
5 19
7 5
2 2
2 10
3 3
3 5
3 3
5 2
3 2
2 2
7 3
7 0
7 7
2 3
2 2
2 7
3 3
5 0
5 3
7 3
2 0
3 5
3 2
3 0
9 3
3 5
3 5
7 3
7 0
2 0
5 3
5 2
7 0
2 0
10 7
3 5
7 5
7 0
2 2
5 9
12 2
7 0
9 2
9 5
10 7
0 0
7 3
3 2
0 2
0 2
10 9
5 2
3 5
2 7
7 2
7 3
10 3
9 5
5 14
14 0
3 2
14 5
10 5
9 17
7 9
10 7
9 9
7 3
5 10
3 14
2 3
12 9
9 0
9 10
7 9
2 3
19 2
7 0
0 0
5 0
5 2
9 2
7 0
7 9
5 0
5 3
5 0
9 2
2 12
7 10
16 2
17 5
9 3
5 14
0 5
7 14
5 9
10 12
16 3
10 9
10 3
10 12
10 10
16 3
12 7
12 3
5 3
19 0
7 3
19 3
12 14
19 9
2 9
2 7
21 3
5 3
10 0
0 9
0 5
5 5
0 0
5 2
3 7
2 12
2 3
2 7
3 2
0 2
5 5
2 9
9 5
5 9
7 5
5 7
10 7
7 10
12 3
16 10
10 2
9 2
5 5
7 2
23 7
9 2
9 3
0 17
2 3
7 2
3 3
5 7
3 9
0 0
7 7
14 0
3 2
3 2
0 3
16 3
3 5
5 7
3 2
2 7
3 0
5 0
3 3
7 2
5 3
2 2
7 9
12 2
7 7
5 2
0 2
0 7
9 3
3 9
10 5
7 3
7 5
0 3
0 5
9 7
5 5
9 2
2 12
3 9
9 10
7 9
10 10
2 7
10 5
9 5
7 9
2 2
3 2
3 5
2 16
7 12
7 26
3 3
0 10
12 7
7 12
5 9
3 2
3 9
9 12
2 10
2 9
12 12
0 2
3 7
3 7
7 21
5 54
17 23
3 16
2 14
16 0
7 5
2 3
7 12
9 9
10 16
5 21
5 2
0 14
2 23
12 7
5 7
5 2
0 5
2 7
2 9
7 2
0 5
5 2
9 2
5 10
3 3
2 5
3 7
3 3
14 5
3 3
7 9
7 2
10 2
7 7
12 7
5 7
7 7
3 7
5 7
0 3
7 2
9 9
2 3
3 3
7 2
9 3
10 2
12 3
7 0
17 2
17 2
35 3
7 5
3 12
2 5
0 0
2 3
2 2
7 3
5 3
14 0
2 0
3 3
5 2
7 10
14 3
3 5
3 5
5 3
2 3
2 3
3 3
2 5
0 3
7 0
2 0
7 3
2 2
0 2
3 2
2 2
3 2
5 2
10 2
5 2
2 2
5 3
9 2
3 0
3 9
0 2
2 9
0 2
2 5
5 5
10 5
3 3
2 2
2 10
0 0
2 0
0 3
0 3
0 2
2 14
17 3
9 5
9 9
0 7
2 0
12 5
12 9
3 0
0 5
5 3
2 2
2 3
0 2
2 3
5 2
5 0
5 5
3 5
5 2
7 9
5 5
5 0
17 2
7 5
10 10
0 9
5 3
2 14
2 5
0 9
9 7
3 2
0 7
3 2
2 16
3 5
5 2
0 0
5 0
10 3
5 0
9 10
7 3
3 0
5 10
9 2
10 16
5 3
5 7
7 14
2 14
5 9
0 0
2 7
2 16
0 3
5 3
3 3
10 7
2 2
2 10
7 16
10 10
2 7
0 24
2 17
10 12
3 5
9 3
10 10
0 0
7 30
3 14
9 10
7 3
9 7
3 12
9 9
0 26
3 17
2 9
2 12
2 7
2 16
9 12
10 5
14 0
9 3
10 5
3 3
0 24
7 9
7 17
2 7
3 5
5 5
2 5
12 10
7 12
2 17
3 7
10 9
2 21
5 9
5 9
10 3
2 9
9 5
2 19
10 7
17 3
5 2
9 0
7 17
7 2
9 14
2 16
5 7
9 10
30 12
7 2
7 7
5 14
9 9
7 3
7 0
10 7
3 10
10 19
5 7
7 7
0 12
9 12
16 2
5 5
5 5
3 9
7 14
7 3
5 5
21 0
12 7
7 5
7 2
12 12
7 5
0 16
0 12
17 2
16 2
9 3
7 5
0 5
3 9
5 23
12 7
9 16
7 9
7 12
3 3
3 0
0 5
0 10
0 7
3 14
2 9
2 3
2 7
2 5
12 2
7 16
9 12
2 7
3 9
2 0
9 10
0 7
9 7
0 9
2 3
9 24
0 3
3 3
2 7
3 5
14 12
0 3
14 3
5 0
3 9
7 9
3 2
9 14
5 9
17 3
3 5
24 9
5 3
3 2
3 12
0 10
3 9
14 10
3 5
17 7
5 17
3 5
0 7
9 2
9 5
5 2
2 2
7 5
0 2
9 0
5 3
7 5
2 12
7 10
5 0
2 3
3 7
2 7
7 5
0 7
7 5
9 7
3 2
9 9
0 9
0 10
17 7
3 9
9 3
7 5
3 3
2 3
2 9
0 3
14 12
7 16
9 9
7 10
7 3
9 2
5 9
3 10
5 9
3 12
7 3
3 17
0 17
3 10
2 5
5 17
2 3
5 10
2 7
3 3
9 0
5 5
3 5
3 3
10 5
10 2
7 10
3 2
7 2
7 2
3 0
12 3
7 19
5 3
3 9
5 2
9 2
9 19
10 3
12 3
2 12
9 16
3 7
10 12
10 17
0 3
2 5
0 5
0 0
2 2
7 5
5 12
7 12
2 7
12 2
2 7
5 10
5 14
3 2
3 10
2 3
3 7
0 12
7 5
7 3
2 2
3 2
2 0
2 0
0 7
0 0
2 19
0 2
0 2
0 3
0 5
0 10
0 10
7 5
9 14
3 7
7 2
2 0
7 0
0 2
0 3
2 7
3 2
9 5
3 7
2 0
9 5
7 14
10 7
5 10
2 7
10 3
9 5
7 2
9 5
21 14
2 9
0 3
0 12
5 2
7 0
5 3
5 9
5 5
10 2
2 3
14 10
7 9
9 5
7 3
7 0
5 9
2 10
7 9
2 14
9 5
0 9
12 5
5 5
3 10
5 5
3 9
5 0
2 0
5 0
21 2
5 0
7 7
2 2
9 9
2 5
12 2
10 5
3 5
3 2
10 2
0 2
2 0
14 5
12 3
5 7
5 2
3 2
5 7
3 3
2 2
3 12
3 2
3 0
9 3
0 3
2 14
3 10
3 3
10 0
3 7
5 7
7 0
5 0
3 0
7 2
2 0
7 0
0 3
2 26
0 17
3 0
3 5
5 5
2 9
12 7
17 2
14 9
9 10
3 10
5 5
7 9
3 5
5 3
3 0
9 2
3 3
5 2
7 9
9 3
2 23
5 14
10 5
5 0
7 7
5 0
3 7
5 3
2 9
3 7
5 0
7 3
2 5
3 0
3 16
5 12
2 16
5 9
3 5
3 3
5 0
9 7
2 3
2 5
12 0
10 3
17 7
17 9
5 12
2 7
9 3
5 0
16 7
5 12
0 5
14 0
5 2
5 5
21 2
5 5
10 14
23 5
24 2
9 14
7 3
10 17
12 16
5 14
5 7
23 9
2 14
10 9
3 5
14 0
0 5
9 5
3 5
3 2
12 2
5 0
5 0
5 5
5 9
7 0
2 9
9 0
7 9
10 9
14 2
14 5
14 0
7 5
0 14
7 2
3 2
14 3
5 5
10 12
5 5
12 14
19 2
7 2
9 2
5 5
12 9
9 2
14 0
21 7
14 10
3 3
9 3
7 3
3 2
12 3
2 3
9 5
2 2
23 0
3 3
9 3
3 2
7 12
5 7
12 12
14 2
9 2
0 7
2 3
5 3
3 2
7 7
5 5
9 5
5 5
2 5
0 5
2 2
7 14
7 3
2 2
5 7
3 0
5 0
5 3
3 10
2 5
9 10
9 14
3 0
16 16
3 3
0 5
5 16
3 0
7 5
14 7
9 9
0 5
9 12
0 19
9 9
12 2
5 9
7 9
16 7
5 3
3 2
0 5
3 7
7 7
9 7
5 16
5 10
7 14
2 21
5 10
7 14
7 19
7 14
19 7
7 10
2 14
0 12
0 10
3 3
10 7
5 10
19 2
10 9
5 2
9 3
9 0
5 5
5 5
2 5
19 5
7 3
12 2
7 3
0 0
3 5
2 3
0 2
0 5
0 2
2 3
3 2
2 2
2 7
7 5
10 5
12 3
3 9
12 9
5 5
5 10
7 7
21 5
7 12
17 7
2 7
3 3
2 2
2 0
5 14
2 5
2 12
3 7
14 10
3 7
2 14
0 3
2 12
0 14
5 10
7 9
5 5
3 7
0 7
2 5
0 2
2 7
3 7
3 5
0 0
3 3
3 0
0 0
2 3
7 0
9 2
12 2
5 0
12 3
12 0
9 0
0 0
3 0
0 2
0 0
9 2
5 0
7 2
7 2
0 0
9 0
2 3
3 0
10 2
12 0
5 5
3 2
2 2
16 0
7 0
7 3
10 2
5 0
0 2
5 3
3 12
2 3
5 7
2 10
10 9
12 9
7 7
7 9
3 7
5 2
3 10
12 9
9 5
3 7
5 5
5 3
7 2
0 2
0 9
9 9
5 2
5 7
12 10
7 17
9 16
3 3
5 0
3 10
2 3
3 5
0 5
3 16
2 3
3 9
7 5
0 0
2 5
9 7
3 10
12 17
7 9
2 9
3 10
17 2
5 14
10 9
2 7
0 5
9 10
9 7
2 10
2 3
3 0
7 7
2 14
7 7
0 23
2 10
12 21
3 7
2 9
9 3
10 5
9 12
3 9
2 3
3 7
2 2
2 14
0 9
0 5
3 2
7 2
0 16
16 5
2 9
0 5
5 9
2 14
10 2
7 2
9 3
3 16
2 16
12 3
5 3
12 9
5 3
5 2
2 3
2 0
5 0
12 0
3 0
7 5
9 3
9 9
9 5
3 2
2 5
2 2
0 12
10 0
3 7
3 7
0 5
5 7
7 2
0 3
3 7
3 2
3 2
0 5
0 2
0 5
5 5
10 3
3 12
7 3
7 7
2 2
0 5
2 2
0 2
0 0
2 7
0 9
5 3
2 14
0 9
3 2
5 3
3 3
3 2
2 3
2 5
5 3
3 9
0 2
3 10
0 3
2 2
3 9
0 7
0 3
0 5
0 2
5 3
3 7
0 2
2 17
7 14
7 2
5 14
7 10
2 7
2 9
19 9
5 2
10 0
5 2
3 2
3 2
7 2
10 0
10 2
16 3
5 5
5 10
12 2
5 10
0 3
0 5
3 0
0 2
10 7
3 12
3 10
0 10
10 9
9 7
3 9
10 3
3 2
3 7
7 9
5 10
9 7
17 9
3 9
5 9
10 10
7 3
10 10
5 7
0 7
10 9
5 12
2 17
12 14
0 10
3 7
7 17
3 14
3 19
3 7
3 5
0 10
7 5
3 19
0 9
10 3
5 3
7 2
2 5
5 9
10 14
10 10
7 12
9 10
2 3
9 7
2 9
3 10
16 9
2 9
7 2
19 3
2 3
5 10
12 9
10 10
3 14
9 10
3 17
16 9
16 7
10 19
10 2
10 9
9 5
10 12
14 9
14 12
5 3
14 9
9 3
10 7
3 10
5 9
0 7
14 21
5 10
3 16
14 9
14 3
17 10
19 3
17 12
10 2
7 5
14 2
14 10
12 5
5 0
10 7
10 0
7 10
9 5
5 2
10 0
16 2
7 14
5 0
12 2
12 0
14 5
9 12
12 12
10 0
2 0
3 7
12 5
2 7
12 7
14 9
3 0
2 5
23 3
3 0
5 3
10 0
23 3
10 5
9 5
14 7
17 14
5 5
5 9
21 9
5 7
14 7
9 3
7 5
7 9
14 9
14 7
7 2
14 5
7 10
14 7
9 21
7 9
9 10
2 17
19 7
3 2
14 9
7 5
24 9
3 10
5 16
10 3
2 3
12 2
2 19
2 19
3 5
2 7
0 9
7 5
5 10
3 10
2 7
14 2
2 7
7 12
7 9
14 17
3 3
3 7
0 2
0 10
9 10
3 3
2 9
9 5
5 5
7 2
0 7
10 3
23 10
16 5
7 3
16 3
7 3
9 9
16 9
2 3
5 7
7 5
12 9
3 2
5 5
10 2
3 9
19 5
10 2
28 3
19 3
14 5
2 7
10 7
10 0
14 7
9 7
2 12
7 9
9 3
12 9
9 12
7 5
5 9
3 14
7 5
14 10
12 2
2 5
7 7
7 10
14 5
2 0
14 0
5 2
3 9
19 3
10 5
10 16
5 10
16 5
14 3
3 14
9 5
3 7
3 7
3 9
7 9
2 17
0 21
7 5
7 9
5 16
3 2
7 10
3 10
10 2
3 21
0 2
7 12
9 2
5 3
7 3
7 5
17 2
9 7
9 3
10 17
7 2
5 9
10 7
16 3
3 5
5 3
2 7
5 2
0 16
9 2
9 10
5 10
2 17
10 12
7 7
17 7
14 24
5 5
2 12
10 3
19 3
9 0
12 3
10 3
5 9
5 2
7 7
12 7
10 10
9 5
10 7
9 9
3 10
3 14
12 9
5 3
7 7
2 10
14 23
12 2
24 21
0 16
10 17
2 16
12 9
9 2
5 7
12 14
3 9
16 14
5 3
21 10
3 12
5 9
5 7
14 9
2 0
17 3
9 5
17 2
2 2
9 3
5 7
7 3
14 5
16 12
3 5
0 16
9 7
3 10
14 17
2 3
2 0
7 7
19 5
16 5
9 9
5 14
2 10
23 14
12 2
5 16
7 2
2 5
3 3
0 3
3 17
2 17
0 9
9 5
7 2
7 7
5 0
3 3
2 14
7 16
2 2
7 3
7 9
7 2
9 10
10 2
5 5
7 9
7 10
9 5
7 9
7 2
7 2
3 14
9 7
5 5
9 2
7 5
9 5
5 12
3 2
9 9
3 2
9 9
10 14
0 9
5 9
5 2
3 3
7 2
5 3
7 3
3 0
5 0
9 0
2 0
10 0
3 0
2 0
2 7
5 5
5 7
3 2
5 0
5 7
7 0
5 2
14 0
5 7
2 7
2 2
3 2
2 0
2 2
7 9
0 5
5 5
5 9
9 7
12 0
3 9
0 3
5 7
5 2
12 9
5 5
7 10
5 7
0 5
2 2
0 2
5 7
3 3
0 2
3 7
9 2
9 2
14 0
0 5
7 7
9 0
2 0
5 3
2 9
5 7
5 0
14 9
3 12
3 5
2 7
3 10
9 3
16 9
12 3
14 3
3 5
3 0
5 5
5 9
3 5
5 3
9 2
5 7
3 10
2 12
12 0
5 2
10 7
3 5
10 9
5 7
3 5
5 5
9 7
3 7
9 12
2 9
2 3
7 7
5 5
5 7
10 3
2 3
2 3
7 7
3 5
3 0
2 2
7 2
7 9
9 5
9 5
2 0
5 5
9 0
7 2
9 9
10 5
9 3
5 5
5 2
10 7
9 2
2 2
5 3
2 14
0 9
5 2
2 2
12 5
7 0
9 0
9 5
10 2
7 7
3 3
2 7
3 16
3 3
3 5
10 3
2 9
3 2
3 5
7 5
5 12
3 0
2 7
0 3
2 10
3 7
9 16
5 9
0 17
3 14
2 10
5 7
16 7
14 2
3 5
5 5
2 10
2 3
0 10
10 3
5 9
10 3
10 7
3 10
0 3
3 2
3 0
7 7
7 5
3 9
0 5
7 0
5 9
2 5
7 3
26 3
9 10
10 10
5 5
3 14
7 5
5 2
2 0
3 3
5 3
7 0
7 5
0 3
10 2
9 5
9 3
9 0
5 3
2 0
9 0
7 5
0 3
7 7
12 5
2 7
12 3
10 2
2 3
7 3
10 0
2 2
0 5
0 2
3 2
0 7
9 7
7 5
12 5
3 7
3 3
2 3
3 10
2 3
9 5
5 3
3 0
7 3
3 2
0 7
3 0
2 2
5 3
3 2
0 3
0 3
0 2
2 2
7 7
3 10
2 7
3 2
5 10
7 3
5 2
2 3
5 3
3 7
7 3
5 5
3 5
0 14
12 5
10 7
7 7
12 7
2 12
2 5
2 3
2 12
10 12
0 9
3 2
5 9
2 7
0 9
3 3
3 14
3 2
5 7
3 7
3 9
9 14
2 9
12 16
5 3
9 3
9 2
3 9
9 3
2 16
9 5
7 7
3 9
3 17
2 10
0 9
12 23
10 3
5 12
0 12
3 7
7 2
7 16
3 3
2 7
3 7
5 2
10 0
0 3
3 12
5 10
5 2
9 17
7 7
5 9
3 9
3 10
5 5
7 5
14 3
3 10
2 0
9 7
12 7
3 10
7 12
2 5
7 3
3 5
10 10
9 9
17 5
0 5
0 19
2 7
5 7
10 12
5 9
9 7
19 3
7 7
7 16
3 2
7 9
0 12
7 2
5 2
5 0
7 5
14 2
14 7
5 3
14 7
12 9
3 2
7 7
9 3
19 5
14 14
7 12
7 3
3 7
2 3
12 10
5 3
12 3
3 2
5 5
9 2
5 2
7 2
7 9
12 5
10 5
23 7
7 5
7 14
10 12
2 2
2 2
5 3
10 17
2 3
3 3
3 3
2 7
3 2
5 7
3 0
5 7
10 5
7 3
0 7
5 9
2 9
7 7
2 9
2 10
0 9
2 0
3 3
16 2
0 3
7 2
5 9
3 14
5 12
5 3
7 2
5 3
3 2
3 14
5 12
2 7
7 3
5 2
3 3
0 16
0 2
3 14
0 2
0 3
7 7
2 10
0 12
0 7
9 5
7 5
7 14
5 0
7 9
3 3
2 7
5 0
3 0
7 7
7 2
0 0
2 7
7 3
2 2
2 7
0 3
7 3
5 2
7 2
19 3
10 2
7 2
7 2
7 5
9 3
9 7
3 3
5 2
2 3
5 3
9 3
7 2
7 0
3 3
2 5
9 0
3 0
5 2
5 3
2 2
5 0
3 10
10 2
7 0
10 2
9 5
7 5
21 5
9 7
5 5
3 0
9 0
0 3
2 3
3 2
0 9
7 7
2 5
0 0
7 3
5 2
7 5
16 5
0 7
5 9
7 10
9 10
2 14
2 3
3 5
0 3
0 2
2 7
2 5
0 3
7 3
7 5
7 0
2 5
5 7
3 0
9 7
7 2
0 9
5 5
2 2
9 7
5 2
9 7
7 0
3 9
12 12
0 17
3 16
3 5
14 7
10 5
9 5
9 3
3 21
9 5
9 19
5 14
3 3
2 7
14 14
12 9
19 16
3 10
9 10
2 12
5 19
3 9
3 10
3 12
3 17
9 14
5 16
5 10
12 5
2 10
3 16
3 17
10 10
9 7
2 10
2 9
9 14
19 2
9 14
9 5
7 5
5 5
16 9
17 7
0 5
5 5
5 7
0 3
2 3
5 16
10 3
3 5
14 9
9 0
7 10
10 9
3 3
5 7
3 2
10 5
0 9
7 10
7 2
17 16
2 10
14 10
12 9
17 2
5 2
9 5
9 9
5 0
7 7
5 10
12 3
7 7
9 2
14 5
3 9
21 3
5 2
2 9
0 12
9 7
2 12
7 2
3 0
9 2
14 3
5 2
16 14
3 5
3 7
16 19
0 12
3 5
9 3
9 9
7 3
3 5
7 0
3 7
14 3
7 3
12 5
5 5
14 5
9 7
2 5
12 9
0 5
7 3
10 10
12 10
3 12
17 7
3 12
0 3
10 10
0 12
0 5
5 2
5 9
0 14
3 10
5 7
3 17
2 7
2 2
9 3
2 7
5 5
9 12
16 12
9 5
7 3
17 23
5 5
5 17
7 10
2 16
7 14
0 12
10 7
9 9
5 14
2 9
16 2
14 10
3 9
3 12
10 10
7 5
7 10
2 7
5 7
10 5
3 16
12 3
14 3
3 10
3 12
10 17
14 7
9 10
7 2
9 10
2 9
0 3
5 24
3 0
10 5
3 10
9 7
12 9
7 14
10 17
5 16
9 9
7 2
14 12
9 5
12 14
10 10
9 5
5 9
10 3
10 14
3 3
7 12
5 12
2 10
5 12
5 17
0 5
9 7
2 10
0 9
10 12
5 9
2 12
2 12
12 5
3 10
3 3
3 0
10 10
7 0
14 3
3 14
2 9
5 16
5 3
2 16
7 9
0 5
9 19
9 2
7 2
9 2
3 3
12 10
2 3
3 2
7 3
7 5
5 3
16 7
10 19
9 23
19 5
10 12
12 10
2 3
7 17
5 21
3 2
0 12
12 7
5 7
10 0
16 7
2 9
14 3
9 9
3 3
5 14
0 12
9 14
10 0
19 17
7 9
16 3
10 10
7 12
5 2
2 17
2 3
0 3
0 16
2 5
14 3
7 5
2 17
2 3
5 12
0 3
12 12
3 12
5 12
16 7
17 3
10 2
14 9
5 5
9 17
12 2
9 5
16 10
3 3
5 0
2 7
3 10
3 9
24 7
0 10
5 7
12 16
7 2
12 7
3 7
9 10
5 3
5 5
3 9
7 3
5 2
5 10
3 2
5 3
5 0
7 5
9 2
9 5
3 5
2 2
7 3
3 2
9 9
2 5
0 7
2 7
2 10
5 5
2 9
5 16
12 19
2 10
12 9
10 5
3 14
3 9
7 9
0 2
2 2
16 7
2 9
12 7
12 9
0 2
14 3
0 7
7 12
10 2
7 7
7 12
0 16
0 7
2 3
9 23
5 7
2 14
5 5
3 5
2 9
5 3
0 3
7 5
5 5
12 3
7 2
5 5
9 10
0 10
7 2
3 7
2 5
7 0
2 2
2 0
5 0
2 0
0 3
3 3
5 7
0 0
2 3
2 0
3 5
7 5
2 5
3 7
0 3
3 12
5 3
9 2
3 10
7 2
7 9
7 5
12 3
7 14
5 3
2 10
2 12
5 14
2 5
3 10
7 12
2 5
9 9
2 7
0 3
10 0
9 5
5 3
2 12
5 5
0 14
0 5
0 5
0 2
0 7
0 9
5 10
7 7
2 5
3 5
2 10
2 0
2 3
0 2
5 5
12 17
3 0
7 3
5 0
2 9
7 7
2 3
3 2
9 9
9 7
3 9
7 5
7 3
5 5
3 7
7 5
10 9
9 9
5 10
3 5
3 5
0 7
7 14
3 5
7 12
7 7
19 2
3 3
5 5
2 9
5 2
3 3
5 2
9 2
2 5
9 3
2 5
2 5
5 2
2 3
3 2
2 2
7 7
5 2
2 12
3 3
5 9
14 9
0 7
9 5
9 3
7 2
3 5
7 3
0 14
3 5
7 2
9 9
3 12
7 5
3 10
3 14
14 16
3 9
2 16
5 10
10 3
7 12
0 0
3 2
3 3
3 9
0 3
5 12
3 2
0 10
3 12
2 9
2 7
2 10
0 2
2 3
0 3
0 2
0 10
3 3
3 3
3 3
5 0
2 5
0 7
5 10
0 5
3 10
2 2
3 7
2 2
0 2
7 3
2 9
7 2
0 9
3 2
2 5
2 2
2 5
2 10
0 5
0 5
2 5
2 2
5 12
5 9
3 14
16 7
5 16
3 14
5 17
0 10
5 10
2 14
0 3
3 5
9 3
2 7
5 7
0 14
9 5
3 9
9 3
5 5
12 3
7 7
2 7
9 9
0 0
7 0
0 26
2 14
9 5
0 10
9 7
17 9
10 5
7 9
2 3
7 24
7 3
9 5
7 3
2 2
2 9
5 2
10 16
17 5
7 3
2 9
10 7
7 3
2 7
7 12
5 10
9 16
17 3
12 12
9 12
10 5
5 3
3 0
10 2
3 5
9 7
0 9
7 5
7 10
9 3
3 9
9 19
9 14
17 3
3 5
5 2
9 7
3 0
2 7
14 3
10 7
3 10
7 5
12 2
0 7
0 14
0 5
7 5
7 2
7 2
2 5
2 3
3 3
7 5
9 7
3 5
17 10
7 2
2 7
5 2
2 16
7 5
3 2
2 3
2 2
3 16
10 9
3 2
7 3
0 7
7 3
7 0
0 2
3 7
3 2
2 9
2 7
2 2
0 7
0 12
7 2
12 2
5 0
2 2
3 3
5 3
3 3
7 14
7 3
2 7
0 9
0 7
2 2
7 7
2 7
9 7
3 12
0 9
5 3
3 2
5 2
9 7
9 3
7 16
0 0
5 5
0 14
2 0
0 3
10 3
0 2
5 2
9 2
2 5
2 5
3 3
10 10
2 9
10 2
0 5
5 5
9 10
0 7
2 10
5 5
2 3
2 3
7 3
0 0
3 12
14 5
3 0
2 3
2 10
5 2
0 2
17 2
0 14
7 3
0 5
2 2
7 9
5 5
14 9
5 3
3 3
2 10
3 3
3 2
10 5
2 5
9 17
2 9
19 2
10 3
9 5
5 7
16 9
5 9
10 9
7 5
16 3
7 3
0 7
16 0
10 3
7 9
2 2
0 5
10 5
7 3
14 10
10 5
9 3
3 3
3 2
10 2
9 2
16 0
2 0
2 2
0 10
2 2
3 3
7 5
5 9
3 5
12 7
3 7
9 5
7 9
3 2
7 9
3 2
12 10
9 2
5 2
12 3
14 2
10 0
2 0
3 10
9 3
7 3
3 2
3 0
12 3
14 0
2 7
5 0
7 2
3 0
3 5
5 0
5 2
9 3
2 12
3 14
3 3
3 5
3 3
3 3
2 5
10 10
21 3
7 5
7 10
5 5
5 3
2 12
5 7
9 17
3 7
10 9
5 5
5 2
9 0
2 3
7 2
5 9
2 3
2 2
5 0
3 2
5 3
3 3
0 2
2 9
2 3
2 2
0 0
3 3
3 5
0 0
2 2
5 2
2 0
5 2
5 9
5 0
0 10
0 5
7 2
9 2
0 0
3 3
5 7
5 2
9 2
12 0
7 5
2 2
12 3
5 3
3 2
3 3
0 2
3 5
10 0
0 9
9 0
3 0
3 2
2 5
2 2
2 2
3 3
2 9
5 2
2 7
0 0
0 3
2 3
2 9
2 3
3 5
0 0
2 12
3 3
10 9
9 5
5 5
5 2
2 5
3 0
12 2
5 3
7 3
2 0
3 5
0 3
2 5
0 7
5 9
0 12
5 3
9 16
5 0
5 2
7 0
7 0
0 2
0 7
5 3
2 14
7 5
3 5
0 5
2 0
9 3
7 5
3 9
7 2
2 7
10 5
16 5
9 0
3 3
3 14
2 17
5 12
2 7
7 3
2 7
5 5
2 2
0 7
7 3
2 9
7 7
9 5
5 2
5 5
3 16
9 2
0 2
3 3
3 9
0 5
3 7
0 3
7 3
3 0
7 7
2 5
7 2
7 7
2 5
2 3
5 2
10 3
5 2
9 5
2 0
5 3
2 2
5 3
7 3
7 5
5 3
7 2
7 10
5 2
2 3
9 2
3 0
7 2
5 2
10 0
19 2
7 2
3 9
5 5
5 3
5 7
7 7
5 0
2 17
3 0
7 10
7 3
7 5
9 0
5 9
5 9
2 7
7 5
2 2
5 2
0 3
2 0
0 2
2 0
7 2
10 7
2 2
7 0
2 5
7 7
5 2
0 7
7 2
3 0
14 2
9 3
3 5
7 2
2 9
0 3
2 3
2 5
5 0
2 2
5 2
5 9
2 3
2 5
2 2
3 7
5 10
5 7
3 3
3 9
7 3
7 9
3 9
7 5
2 3
3 2
0 9
10 2
2 7
5 2
7 2
2 3
10 2
0 9
5 2
0 2
5 5
2 9
7 3
7 3
2 3
3 0
3 0
3 3
5 5
10 3
2 0
3 3
7 0
12 10
2 3
9 5
12 3
5 5
3 7
9 5
16 7
3 2
3 9
3 5
5 0
2 3
0 12
7 3
3 3
5 5
5 10
5 12
2 7
12 9
2 2
0 2
3 17
7 3
3 2
5 7
3 12
3 0
5 7
2 5
2 3
2 7
7 3
3 5
7 9
2 0
7 2
7 9
0 3
10 3
2 9
9 7
3 2
5 14
0 7
5 3
3 3
7 3
7 2
17 3
5 5
3 10
3 2
10 0
10 2
3 2
3 2
5 0
12 5
2 2
5 0
5 0
0 3
9 0
7 3
9 0
5 3
9 3
3 5
2 5
3 2
12 2
3 0
2 14
9 3
3 2
10 2
0 9
2 0
7 5
7 9
2 10
5 2
5 12
2 2
3 12
3 2
2 7
3 2
5 7
5 2
7 7
5 7
0 2
3 2
7 9
3 7
5 9
3 0
9 2
2 3
2 2
5 3
0 2
5 7
7 2
0 5
3 7
3 5
0 5
5 0
2 5
0 3
3 7
3 7
9 5
9 10
2 3
2 2
7 3
2 3
3 3
12 5
12 7
3 5
3 2
2 0
3 2
2 3
5 0
5 5
3 5
2 0
3 2
5 0
9 0
7 3
3 9
5 2
5 3
0 2
0 5
2 5
3 5
7 2
7 7
2 14
3 7
5 5
5 10
7 10
7 9
10 7
0 2
10 0
3 7
5 0
2 0
2 3
3 2
3 7
2 2
0 2
0 2
2 5
0 7
0 12
2 10
3 9
3 3
9 2
2 0
2 7
3 5
2 5
3 3
2 2
0 5
3 7
3 14
2 0
3 5
5 12
2 7
3 0
5 3
7 7
3 2
5 2
12 5
3 3
9 2
3 0
9 7
0 2
2 7
3 7
2 7
5 3
0 2
2 10
0 3
2 14
3 2
3 9
9 7
3 9
5 2
5 5
12 9
2 3
5 0
5 9
9 9
12 3
9 7
5 10
3 2
2 0
9 3
16 3
3 0
3 2
5 2
2 3
3 2
0 2
7 2
5 3
3 3
2 3
2 10
0 7
0 0
3 5
2 9
5 2
5 9
7 2
0 3
3 3
0 12
5 5
9 0
3 2
5 9
7 3
2 5
3 3
5 2
3 9
0 7
0 10
2 12
3 2
12 2
3 3
2 10
5 3
2 0
2 0
2 2
2 7
3 7
3 7
0 5
2 5
2 12
7 0
7 0
5 2
3 2
2 2
5 5
7 9
7 9
0 7
3 2
3 0
3 3
5 10
0 2
2 5
2 7
2 0
3 2
3 7
0 3
9 0
7 3
3 3
2 2
0 9
9 7
0 9
0 10
2 10
7 5
9 5
0 7
3 2
7 7
0 0
7 2
0 5
5 2
0 9
3 0
3 0
2 2
5 3
3 5
5 3
2 9
0 2
9 2
2 5
3 2
2 7
3 5
0 7
0 2
2 7
3 2
2 5
2 12
2 10
2 2
2 5
7 2
0 0
2 7
2 2
2 7
9 2
0 0
5 2
7 3
2 0
2 0
2 0
0 5
3 3
3 0
2 2
2 0
7 5
3 3
0 0
3 5
0 2
16 0
9 2
0 0
5 3
3 3
2 10
7 10
7 10
2 7
3 0
2 7
10 2
16 0
2 2
5 2
5 0
7 2
2 7
5 5
2 2
2 0
7 7
0 5
7 3
0 7
2 9
0 0
0 9
0 3
5 7
5 2
3 2
2 0
5 3
2 12
0 3
3 3
5 2
2 7
5 2
10 2
2 0
2 2
2 7
10 2
3 3
10 0
9 2
9 9
10 3
2 3
7 3
0 0
0 10
2 5
3 7
2 0
0 3
2 2
9 10
5 2
3 10
3 5
7 0
9 3
2 2
5 3
0 5
12 0
3 2
7 2
3 5
2 3
7 5
9 3
10 3
2 3
7 2
10 7
9 0
0 3
0 7
0 0
3 0
2 0
10 2
2 2
7 9
5 5
2 3
2 2
3 3
2 7
3 3
9 2
3 2
0 0
10 5
9 5
7 9
7 0
3 0
9 0
5 10
3 0
0 5
0 0
7 0
3 2
7 2
7 5
2 9
2 9
5 5
5 2
2 9
5 5
5 0
3 0
2 2
5 0
3 2
2 2
0 2
0 2
2 2
3 3
0 7
3 2
5 2
2 2
7 2
9 5
2 0
0 3
0 2
2 5
5 3
2 5
2 3
7 3
7 5
2 3
2 0
0 2
2 0
3 5
2 2
7 0
2 3
0 2
2 3
0 9
2 0
5 5
3 5
0 0
0 3
2 9
2 0
0 2
2 5
0 9
0 2
0 3
2 3
5 5
0 0
3 2
0 7
2 2
7 7
0 2
5 2
3 3
3 5
3 2
10 10
9 0
9 3
3 2
2 0
0 3
2 3
2 2
2 5
0 2
2 5
5 0
2 0
9 5
3 2
2 3
12 5
3 3
7 7
0 3
7 2
3 5
2 3
7 9
3 2
3 3
0 3
10 10
3 5
0 3
5 3
9 3
3 2
3 9
5 2
3 3
3 7
0 2
0 2
3 3
0 5
12 0
2 9
5 0
0 5
2 0
2 2
5 2
7 3
2 5
2 2
10 7
2 0
2 2
2 2
3 2
7 5
12 2
2 3
3 7
3 5
5 10
12 0
17 0
5 2
0 3
9 2
0 0
12 7
2 5
9 5
7 0
9 0
2 5
9 2
3 2
0 0
0 5
3 2
2 0
10 2
3 3
5 3
3 3
3 3
7 0
3 0
3 5
5 2
2 3
5 9
2 2
2 3
3 3
0 5
0 3
2 2
2 3
7 2
9 2
3 2
9 3
0 5
7 7
3 0
0 2
0 2
3 3
3 2
3 0
14 5
0 3
0 3
7 3
0 0
7 2
5 0
2 5
0 5
2 2
9 3
5 3
2 3
0 3
3 3
2 0
5 12
3 0
2 9
0 16
2 7
3 5
2 0
5 3
5 3
5 7
2 5
2 0
3 7
3 0
3 0
5 0
10 3
5 3
5 2
0 7
2 7
3 5
5 3
0 2
3 2
3 2
2 2
7 5
2 10
0 2
2 0
3 7
3 3
0 5
3 3
5 3
2 7
0 3
0 2
3 2
9 5
9 5
3 2
3 2
2 5
7 3
2 3
3 12
5 5
3 3
5 7
14 5
2 3
0 2
7 5
2 14
3 7
3 2
5 0
9 3
10 7
0 3
12 2
9 3
3 10
2 5
7 3
23 5
3 7
2 5
5 9
3 3
2 2
5 5
3 3
2 9
3 0
2 7
5 3
9 7
17 7
3 9
7 7
5 7
2 5
2 7
2 2
2 0
0 9
2 0
2 9
7 12
2 2
2 3
3 7
3 0
9 2
2 2
5 2
2 7
2 3
9 2
2 5
0 7
5 2
0 3
9 7
5 0
2 2
3 3
3 3
2 14
5 0
0 3
2 3
3 2
5 2
5 7
12 2
9 7
14 3
9 0
2 0
0 0
2 0
0 3
0 0
2 0
0 0
0 5
2 3
5 2
3 7
2 3
10 5
3 9
12 9
9 3
5 10
0 7
0 2
2 12
3 14
2 0
0 2
3 7
2 5
5 2
3 9
0 3
0 7
3 10
0 45
0 7
2 10
3 7
7 2
3 5
0 3
0 5
0 0
0 2
5 0
0 7
0 7
0 3
2 0
3 2
2 3
2 5
7 5
2 5
7 5
10 5
7 0
7 7
3 3
10 2
12 0
2 7
2 2
5 3
0 2
9 9
14 5
0 2
0 3
12 2
14 2
0 0
5 2
5 0
2 5
5 2
5 2
9 3
14 5
10 2
7 0
14 2
16 5
3 3
9 2
7 2
5 17
5 9
10 5
5 3
0 2
7 5
2 10
7 9
3 3
5 5
14 2
12 2
0 7
3 0
7 9
14 5
7 0
3 2
3 10
7 3
5 3
0 2
12 0
2 2
2 2
5 3
0 3
0 3
2 0
9 3
3 2
3 0
2 9
0 5
12 2
2 9
3 2
2 3
2 5
12 9
2 3
2 3
9 2
3 0
2 3
3 2
2 3
0 3
12 5
5 3
10 9
5 5
2 2
2 5
7 5
7 12
3 3
3 0
10 5
12 5
12 2
5 2
2 0
2 7
2 7
2 0
5 10
7 2
5 2
5 0
21 2
2 3
14 2
3 3
3 3
10 9
5 0
9 3
9 12
2 0
7 3
3 2
7 0
7 3
2 9
0 0
7 0
0 2
5 7
5 9
3 2
7 12
3 5
9 2
3 14
10 9
10 0
9 3
3 3
3 5
0 5
0 5
9 9
0 3
2 7
0 5
7 5
0 12
0 2
0 7
3 7
2 7
3 2
3 2
2 3
3 5
5 3
5 2
7 10
3 7
3 5
5 3
5 2
2 2
2 5
2 3
2 5
3 7
2 7
7 3
5 5
3 9
2 19
5 3
16 5
2 7
3 3
2 0
3 5
5 0
9 10
5 10
3 3
3 2
7 9
10 3
5 3
2 2
7 3
12 7
0 3
3 3
7 0
5 0
3 2
3 3
2 3
3 9
2 5
5 7
12 3
5 3
2 0
9 5
3 10
9 0
9 3
2 3
2 9
3 3
2 3
7 3
7 5
3 5
10 3
3 2
5 3
5 2
2 2
2 3
0 5
5 2
9 3
5 3
9 12
10 3
3 5
7 2
3 3
0 3
3 9
2 7
2 16
0 2
3 3
5 7
3 7
3 10
2 2
9 2
5 0
5 5
3 3
5 3
0 7
7 9
5 0
10 3
2 0
3 0
2 0
3 5
3 3
2 10
5 5
7 2
0 21
0 12
0 5
9 3
3 10
2 5
5 2
3 3
2 9
7 7
0 3
0 0
3 3
2 0
2 2
2 7
2 0
7 5
2 0
7 0
5 7
14 2
0 5
0 3
3 9
0 5
2 14
0 10
7 14
2 5
2 7
5 7
2 3
0 5
5 3
0 7
2 3
2 2
3 3
0 7
10 5
3 5
3 3
3 0
2 0
7 7
5 2
5 3
0 2
0 2
2 7
7 3
9 5
0 3
0 12
0 2
2 2
2 5
0 5
0 12
2 10
3 10
0 3
0 2
2 5
5 7
3 5
7 0
3 19
2 0
9 2
2 7
0 9
2 2
7 23
7 5
2 10
5 3
3 7
2 9
0 10
0 5
2 3
0 2
7 7
3 3
7 9
0 3
0 7
2 5
5 3
3 3
12 0
9 9
5 0
2 0
0 5
7 5
3 0
3 5
9 3
3 2
10 2
3 2
0 12
3 3
0 2
7 0
2 2
5 0
0 2
5 5
3 2
3 7
10 7
12 2
3 2
3 7
12 7
5 10
14 5
7 2
12 2
2 2
3 5
3 10
7 7
3 12
0 14
9 2
3 9
10 0
2 17
0 0
2 2
5 5
2 9
0 5
5 3
5 2
7 0
5 2
3 7
3 5
3 12
0 3
5 7
2 0
5 7
0 0
0 3
2 5
2 5
7 0
2 9
5 9
3 5
2 10
2 5
3 5
7 9
2 16
3 3
2 10
3 3
7 5
5 9
9 7
12 9
2 12
0 5
2 3
0 7
3 3
3 3
0 3
2 3
2 3
9 2
9 0
5 2
7 5
7 5
3 2
2 2
2 0
3 2
2 5
2 5
0 3
0 10
12 3
2 3
0 3
2 5
5 3
0 0
0 3
5 3
2 7
3 7
0 2
2 0
12 3
7 0
2 0
9 2
3 3
9 5
5 2
3 5
3 0
2 2
3 2
0 9
0 3
2 0
0 0
5 3
5 7
5 7
5 0
5 3
3 2
0 5
0 3
5 3
5 2
5 7
7 2
7 12
5 5
3 3
0 7
0 7
7 0
0 5
5 5
0 2
3 3
5 2
3 3
7 12
5 9
0 5
3 3
3 7
3 0
3 2
3 3
3 12
9 2
5 3
0 0
2 2
2 2
5 2
2 0
9 2
2 2
5 0
10 0
3 5
3 2
2 2
0 3
3 5
3 2
0 5
2 2
3 0
5 3
0 12
3 3
0 5
7 9
7 2
5 2
0 3
3 9
2 12
2 7
0 7
5 5
2 5
10 2
7 14
9 14
5 2
0 3
5 14
2 7
14 5
9 5
2 9
3 5
5 5
5 2
2 0
3 3
5 2
9 0
3 7
2 7
10 5
0 2
2 5
3 0
14 3
3 2
2 3
7 0
10 3
5 3
2 0
7 3
5 2
5 7
7 2
3 7
9 5
5 3
5 3
0 2
3 3
10 7
14 3
2 3
7 0
3 5
5 3
0 0
24 2
2 7
3 2
5 3
9 5
12 2
5 2
2 2
9 2
5 3
2 7
12 5
3 3
7 0
17 3
2 5
3 5
3 0
0 12
3 7
2 9
2 3
2 3
9 5
2 3
0 10
0 5
2 3
3 3
7 3
3 0
3 2
9 2
3 9
0 7
2 3
7 0
9 3
0 0
3 2
9 2
2 3
5 0
5 2
2 3
0 0
7 0
2 5
3 0
2 3
0 0
0 5
0 3
0 0
2 0
12 5
7 2
0 3
3 16
9 7
12 5
3 0
3 3
5 7
0 2
7 3
3 7
12 3
5 5
3 3
2 16
5 2
9 9
9 7
3 7
9 2
14 5
2 7
0 5
0 5
3 7
3 3
5 9
0 2
3 5
2 9
0 7
5 3
5 7
5 0
0 3
2 7
2 2
2 7
3 7
3 2
5 5
0 5
10 9
10 5
2 2
2 2
3 3
9 3
7 0
7 0
9 2
10 2
9 5
5 3
0 9
5 0
5 2
7 3
3 3
3 3
3 3
10 5
9 3
3 7
16 7
9 2
9 2
3 3
5 0
2 3
0 14
7 2
10 2
7 9
3 7
9 3
9 5
3 2
7 3
0 2
3 3
2 5
12 2
3 2
3 5
5 10
3 9
5 0
7 0
2 10
2 5
0 3
9 5
5 0
0 0
7 0
9 9
3 5
3 3
7 5
2 2
3 7
0 2
2 0
2 3
0 0
0 7
2 0
9 5
2 2
3 5
2 5
0 0
7 0
9 3
7 0
10 0
10 3
3 0
3 0
3 3
5 9
5 2
2 10
5 7
7 2
10 5
5 2
12 3
10 9
10 17
0 2
9 2
3 0
3 2
0 0
2 7
9 9
16 9
12 7
2 0
2 2
0 5
2 2
2 2
0 12
0 7
9 3
3 2
2 3
2 9
5 10
9 0
5 7
5 9
2 3
0 5
7 5
5 3
3 9
5 0
2 0
5 7
2 3
5 2
2 7
5 7
3 10
0 19
2 2
9 7
9 5
2 0
3 2
0 7
5 5
0 3
0 5
9 0
14 5
5 0
5 2
3 3
0 0
9 0
7 0
2 10
9 10
12 9
5 5
7 10
0 10
19 3
2 2
9 2
3 5
7 0
3 3
12 2
9 7
10 7
9 17
10 2
12 7
3 2
2 9
7 7
2 5
7 9
3 2
3 5
12 2
0 5
0 0
9 10
7 3
5 0
0 2
2 2
5 9
0 3
2 10
2 2
2 2
2 3
5 0
10 5
2 3
21 3
9 3
5 3
3 2
5 2
2 3
7 2
3 5
16 3
7 2
2 2
12 3
3 3
7 10
16 2
2 0
10 0
2 0
0 3
5 10
5 9
5 7
5 2
9 3
0 0
7 7
0 5
3 5
7 7
7 2
9 7
2 0
10 3
3 2
5 3
5 5
2 3
5 7
2 3
3 3
2 7
2 0
7 2
5 5
5 2
7 10
2 5
3 9
5 7
5 7
17 5
12 9
7 0
7 5
5 2
0 2
12 9
5 0
3 7
7 9
2 14
9 5
12 3
5 3
5 5
0 5
5 9
5 5
10 17
0 0
0 0
0 0
0 0
0 0
0 0
0 0
0 0
0 0
0 0
0 0
0 0
0 0
0 0
0 0
0 0
0 0
0 0
0 0
0 0
0 0
0 0
0 0
0 0
0 0
0 0
0 0
0 0
0 0
0 0
0 0
0 0
0 0
0 0
0 0
0 0
0 0
0 0
0 0
0 0
0 0
0 0
0 0
0 0
0 0
