# Supplementary material for: Global Analysis of the HrpL Regulon in the Plant Pathogen Pseudomonas syringae pv. tomato DC3000 Reveals New Regulon Members with Diverse Functions
Source: PLoS One. 2014 Aug 29;9(8):e106115. doi: 10.1371/journal.pone.0106115 (PMC4149516; doi:10.1371/journal.pone.0106115)
Supplement: Dataset S2 — S2.1 to S2.6. Artemis-loadable profiles for the DC3000 chromosome, plasmid A and Plasmid B. These can be used to visualize results for RNA-Seq of hrpL-FLAG, t = 1.5 hours (dataset S2.1 to S2.3); ChIP-Seq of ΔhrpL, t = 1.5 hours (dataset S2.4 to S2.6), respectively. (ZIP) [file pone.0106115.s011.zip]

Archive with 6 entries (6 files):
- dataS2.6normNC_004632-delhrpLt15rna.trimmed.perfect.uniq.profile
- dataS2.1_normhrpLt15rna.trimmed.perfect.uniq.profile
- dataS2.2normNC_004633-hrpLt15rna.trimmed.perfect.uniq.profile
- dataS2.3normNC_004632-hrpLt15rna.trimmed.perfect.uniq.profile
- dataS2.4_normdelhrpLt15rna.trimmed.perfect.uniq.profile
- dataS2.5normNC_004633-delhrpLt15rna.trimmed.perfect.uniq.profile
