# Supplementary material for: Global Analysis of the HrpL Regulon in the Plant Pathogen Pseudomonas syringae pv. tomato DC3000 Reveals New Regulon Members with Diverse Functions
Source: PLoS One. 2014 Aug 29;9(8):e106115. doi: 10.1371/journal.pone.0106115 (PMC4149516; doi:10.1371/journal.pone.0106115)
Supplement: Dataset S2 — S2.1 to S2.6. Artemis-loadable profiles for the DC3000 chromosome, plasmid A and Plasmid B. These can be used to visualize results for RNA-Seq of hrpL-FLAG, t = 1.5 hours (dataset S2.1 to S2.3); ChIP-Seq of ΔhrpL, t = 1.5 hours (dataset S2.4 to S2.6), respectively. (ZIP) [file pone.0106115.s011.zip › dataS2.6normNC_004632-delhrpLt15rna.trimmed.perfect.uniq.profile]

0 0
0 0
0 0
0 0
0 4
0 2
0 8
6 0
66 0
12 0
10 0
29 0
6 0
111 0
0 0
0 0
0 0
2 0
2 0
8 0
31 0
146 0
58 0
80 0
6 0
16 0
4 0
8 0
0 0
16 0
2 14
8 2
16 0
8 17
6 0
0 0
2 0
0 0
2 8
0 4
2 10
14 16
0 8
4 10
0 6
6 0
6 0
4 6
2 2
0 0
0 0
8 2
17 8
14 8
31 17
2 4
0 0
0 2
0 0
0 0
0 0
0 2
2 0
0 0
0 0
0 0
0 0
2 0
4 0
12 0
10 0
27 6
2 4
8 0
16 0
12 4
49 192
4 2
16 17
4 8
6 6
2 39
2 2
6 0
8 0
0 0
0 0
2 0
0 0
8 0
2 0
4 0
6 0
6 0
0 0
16 0
0 0
0 0
0 0
0 0
4 0
0 0
19 2
0 0
16 0
23 0
33 0
21 0
0 0
2 0
2 0
0 0
2 0
4 0
17 0
43 0
87 0
17 0
6 0
17 0
2 0
4 0
2 0
4 0
14 0
33 0
56 0
60 0
17 0
14 0
2 0
45 0
8 0
2 0
25 0
19 0
58 0
33 0
37 0
33 0
2 0
31 0
19 0
35 0
4 0
56 0
8 0
4 0
16 0
4 0
17 0
19 2
10 0
0 0
4 4
16 0
0 0
0 0
6 0
2 0
0 0
0 0
0 6
0 19
2 0
2 0
4 0
19 0
8 0
6 0
0 0
12 0
0 0
0 0
0 0
0 0
0 0
23 0
16 0
21 0
10 4
17 0
4 2
17 2
8 2
0 0
0 0
0 0
0 0
0 0
0 0
0 0
0 0
0 0
0 0
0 0
0 0
0 0
0 0
0 0
0 0
0 0
0 0
0 0
2 0
0 0
0 0
0 0
0 0
0 0
0 2
0 0
0 2
0 2
0 0
2 0
10 0
4 0
2 0
0 0
0 0
0 0
16 0
0 0
10 0
0 0
0 0
0 0
0 0
4 0
0 0
0 0
0 0
0 0
0 0
0 0
0 0
0 0
0 0
0 0
0 0
0 0
4 0
2 0
10 0
12 0
2 0
0 0
0 0
0 0
0 0
0 0
0 0
0 0
0 0
0 0
0 0
0 0
0 0
0 0
0 0
0 0
10 0
0 0
4 0
6 0
16 0
16 0
8 0
2 0
4 0
4 0
2 0
0 0
0 0
0 0
2 0
10 0
16 0
17 0
19 0
16 0
14 0
0 0
4 0
0 4
0 0
0 0
0 0
0 0
0 0
0 2
0 0
0 0
0 0
0 0
0 2
0 0
0 0
0 0
0 0
0 0
0 0
0 0
0 0
0 0
0 0
0 0
0 0
0 0
0 0
0 0
0 0
0 0
0 0
0 0
0 0
0 0
0 0
0 0
0 0
0 0
2 0
0 2
2 2
0 0
0 2
0 6
0 0
0 0
0 0
0 0
0 0
0 0
0 0
0 0
0 0
0 0
0 0
0 0
0 0
0 0
0 0
0 0
0 2
0 0
0 0
0 0
0 0
0 0
0 2
2 2
0 2
0 0
0 0
0 2
0 0
0 0
0 0
0 0
0 0
0 2
0 0
0 0
0 6
0 0
0 0
0 0
0 0
0 0
0 0
0 0
0 0
2 0
0 0
0 0
0 0
0 0
0 0
0 4
0 0
0 0
0 0
0 0
0 0
2 0
0 0
2 0
0 0
17 0
0 0
0 0
0 0
0 0
4 0
4 2
0 0
0 0
0 0
0 0
0 0
0 0
4 0
0 0
0 0
0 8
2 6
0 0
0 2
2 0
0 0
16 0
0 0
0 0
0 0
0 0
0 0
0 0
0 0
2 0
2 2
2 0
0 2
0 0
8 0
2 0
0 0
2 0
0 4
4 0
2 0
0 0
4 0
0 0
0 0
2 0
0 0
0 0
0 0
2 0
0 0
0 0
0 0
0 0
0 0
2 0
0 0
0 0
0 0
0 0
0 0
0 0
0 0
0 0
0 0
0 0
0 0
0 0
0 0
0 0
0 0
0 0
0 0
0 4
0 6
0 4
0 4
0 8
0 2
0 6
0 0
0 2
0 2
0 2
0 4
0 4
0 0
4 0
4 0
4 0
0 0
2 0
0 0
2 0
0 0
0 0
0 0
0 4
0 0
0 0
0 0
0 0
0 2
0 4
0 0
0 6
0 0
0 2
0 21
0 6
0 2
0 0
0 10
0 0
0 10
0 0
0 0
0 0
0 0
0 0
2 0
0 0
0 2
0 0
0 0
0 0
0 2
0 0
0 10
0 2
0 6
0 0
0 6
0 2
0 4
0 0
0 6
0 4
0 0
0 0
0 2
2 2
2 0
0 0
0 4
0 0
2 2
0 2
4 0
0 0
0 0
4 0
0 0
0 2
4 0
0 0
0 4
0 0
0 0
2 0
0 0
0 0
0 0
0 0
0 0
2 0
0 0
0 0
2 0
4 2
2 0
0 0
2 0
0 0
0 0
0 0
4 0
0 0
6 0
0 0
0 0
0 0
0 0
0 0
0 0
0 0
0 0
0 0
0 0
0 0
0 6
0 2
0 2
0 0
0 0
6 2
0 0
0 4
0 0
0 2
0 0
0 2
0 2
0 0
0 0
0 0
6 0
0 0
6 0
2 0
2 0
2 0
0 0
4 0
0 0
0 0
0 0
0 0
2 0
0 0
6 0
0 0
0 0
0 0
0 2
16 0
0 0
0 0
0 0
0 0
0 0
4 2
4 0
2 2
0 0
0 0
0 0
0 0
0 0
0 0
8 0
2 0
17 0
14 0
10 0
0 0
2 14
2 0
2 2
0 2
0 0
0 0
0 4
0 4
2 0
0 0
0 2
0 2
0 0
0 0
0 0
0 0
0 0
0 0
0 0
0 0
0 31
0 14
0 8
0 8
2 0
0 0
6 0
0 8
12 0
0 6
2 0
0 0
0 0
0 0
0 0
0 0
0 0
0 2
0 0
0 0
0 0
0 0
0 4
0 0
0 0
0 0
0 0
0 0
0 0
0 0
0 0
0 2
0 0
2 0
0 0
0 0
0 2
2 0
2 2
2 2
2 0
0 0
6 0
4 0
2 0
0 0
0 0
0 0
0 0
0 0
0 0
0 0
2 0
0 0
17 0
0 0
0 0
0 0
0 0
0 0
0 0
0 0
0 0
0 0
0 0
0 0
0 0
0 0
0 0
2 0
4 0
4 0
6 0
0 0
0 0
0 0
0 2
0 0
2 0
0 0
4 0
0 0
2 0
2 0
2 0
0 0
2 0
0 0
0 0
2 0
0 0
0 0
8 0
2 0
0 2
14 0
10 0
0 0
0 0
0 0
0 0
0 0
0 0
4 0
10 0
19 0
2 2
2 0
6 4
0 0
2 0
0 0
0 0
2 0
0 0
0 0
0 0
0 0
0 0
0 0
0 0
0 0
0 0
56 0
0 0
0 2
0 0
0 0
0 0
0 0
0 0
0 0
0 0
2 0
0 0
0 2
0 0
0 0
8 0
0 0
4 0
2 0
0 0
2 0
0 0
4 0
2 0
4 0
0 0
0 0
0 0
0 4
0 0
0 0
0 0
4 0
0 0
0 0
2 0
0 0
0 4
0 0
0 0
4 0
0 0
0 6
6 0
0 0
4 0
2 0
0 0
0 0
0 0
0 2
0 0
0 0
0 0
0 0
8 0
0 0
0 4
0 0
2 0
16 0
4 0
0 0
0 0
2 0
0 0
2 0
0 0
8 0
0 0
0 2
0 0
0 0
0 0
0 0
4 0
2 0
17 0
6 0
2 0
2 0
0 0
0 0
0 0
0 0
4 0
0 0
0 0
0 0
0 2
0 0
0 0
0 2
0 2
0 0
0 0
0 0
6 0
6 0
6 0
4 0
10 0
8 0
0 0
4 0
0 0
0 0
4 0
2 2
14 2
0 0
2 0
0 0
0 0
6 0
0 0
0 0
0 0
23 0
2 0
0 0
2 0
0 0
4 0
0 0
0 0
0 0
19 0
0 0
0 0
0 0
2 2
4 0
0 0
0 2
0 0
0 0
0 0
0 0
0 0
0 0
0 0
0 0
0 0
0 0
0 6
0 0
0 0
0 0
0 0
0 0
2 0
0 0
2 0
0 0
0 0
0 0
2 0
0 0
4 0
4 0
0 0
0 0
0 2
0 2
0 2
0 0
8 0
2 0
2 0
0 0
2 0
2 0
2 2
0 0
0 2
0 0
0 0
16 0
8 0
4 0
12 2
6 2
6 0
2 0
4 0
4 0
16 2
8 0
4 0
0 0
0 0
0 4
0 0
0 0
4 8
6 2
0 2
2 0
17 0
8 0
14 0
2 6
2 0
21 0
0 0
0 2
0 0
0 0
0 0
2 2
4 0
0 0
0 0
8 0
0 0
0 0
4 0
2 0
0 0
4 0
0 0
0 0
6 0
0 0
0 2
0 0
0 0
2 0
0 2
0 0
2 0
0 0
0 0
2 0
0 0
0 0
2 0
6 2
54 0
0 0
0 0
0 2
2 0
2 0
0 0
0 14
0 0
0 0
0 0
4 0
0 19
0 8
0 0
0 0
0 2
0 0
0 0
0 0
0 0
0 0
12 0
6 0
4 2
2 0
17 0
0 0
0 0
0 0
0 0
0 0
0 0
0 0
0 0
0 0
2 0
16 0
2 0
0 0
0 0
2 0
0 0
2 0
0 0
0 0
0 0
0 0
0 0
0 0
0 0
0 0
16 0
0 0
0 2
0 0
10 0
2 0
2 0
2 0
12 0
0 0
0 2
0 4
0 0
0 0
2 0
0 0
0 0
0 0
4 0
0 0
0 0
4 0
0 0
2 2
0 0
0 0
0 0
0 0
0 0
0 0
0 0
0 0
0 2
0 0
0 0
2 0
0 0
10 0
0 2
4 0
0 0
0 0
0 0
0 0
0 0
0 0
0 0
0 0
0 0
0 0
0 0
0 0
0 0
0 2
0 0
0 0
0 0
6 0
0 0
0 0
0 0
0 0
2 0
4 0
0 0
0 0
0 0
0 6
0 0
0 0
0 0
0 0
0 0
8 0
0 0
0 0
0 2
0 0
4 0
0 0
2 0
0 0
2 8
0 2
2 0
0 2
2 0
0 0
14 0
12 0
14 0
2 0
4 0
14 0
0 0
0 0
4 0
12 0
0 0
6 0
6 0
2 2
16 2
2 2
17 6
27 4
0 0
6 0
10 0
6 0
6 0
8 0
0 0
0 0
0 0
0 10
2 0
8 2
14 0
0 0
2 0
0 0
0 0
0 8
0 6
0 6
0 0
0 0
0 0
0 4
0 0
0 0
0 0
0 0
0 0
0 0
2 0
0 0
0 0
0 0
0 0
2 0
2 0
0 0
0 0
0 0
0 0
0 0
0 0
0 0
0 0
0 0
0 0
0 0
2 0
0 0
0 0
0 0
0 0
0 2
0 0
0 8
0 0
0 0
0 0
0 0
4 0
0 0
0 0
0 4
0 0
0 0
0 0
0 2
0 0
0 0
0 0
0 0
0 0
0 0
0 0
0 0
0 2
0 0
0 0
0 0
0 0
2 0
0 0
0 0
0 2
0 0
0 0
0 0
0 0
0 0
0 0
4 0
0 0
2 0
0 0
0 0
0 0
0 0
0 0
0 0
0 0
4 4
0 6
0 0
0 0
0 2
0 0
0 0
0 0
0 0
0 0
0 0
0 0
0 0
0 0
0 0
0 0
0 0
0 0
2 0
0 0
2 0
0 0
0 0
0 0
6 0
0 0
0 0
0 0
0 0
0 0
0 0
0 0
0 0
0 0
0 0
0 0
0 0
0 0
0 0
0 0
0 0
0 0
2 0
0 2
0 0
0 0
0 0
6 0
0 0
0 0
0 0
0 0
0 0
0 0
0 0
0 0
0 0
0 0
0 2
0 0
0 0
0 0
0 0
4 0
0 10
0 0
0 2
0 4
0 2
2 0
0 0
0 0
0 0
0 0
8 0
2 0
0 0
0 0
0 0
0 0
0 0
0 0
4 2
0 0
0 0
0 0
0 0
0 0
0 0
0 0
0 0
0 0
4 2
0 0
0 0
0 0
4 0
0 0
0 0
0 0
0 0
0 0
0 0
0 0
0 0
0 2
8 0
0 0
0 0
0 0
0 0
0 0
0 0
0 0
0 0
0 0
0 0
0 0
0 0
0 0
0 2
0 0
0 2
0 0
0 0
0 0
0 0
0 0
0 0
0 0
4 0
0 0
0 0
0 0
0 0
0 0
0 0
0 0
0 0
0 0
0 0
0 0
0 0
0 0
0 0
0 0
0 0
0 0
0 0
0 0
0 0
0 0
2 0
0 0
0 0
0 0
0 0
0 0
0 0
0 0
0 0
0 0
12 0
0 0
2 0
0 0
0 0
0 0
0 0
2 0
0 0
2 0
2 0
0 0
0 0
0 0
0 0
0 0
4 0
0 0
0 0
0 0
0 0
0 2
0 0
2 0
0 0
2 0
0 2
0 0
0 0
0 0
0 0
0 2
0 0
0 0
0 4
0 2
0 8
0 2
0 0
0 2
0 0
0 16
0 0
0 0
4 2
0 0
0 0
0 0
0 4
0 0
0 6
0 0
0 0
0 4
0 0
0 0
0 8
0 0
0 0
0 2
0 4
0 12
0 19
0 17
0 16
0 33
0 6
0 17
0 0
0 0
0 0
0 0
0 0
0 2
0 12
0 2
0 14
0 4
0 0
0 4
0 0
0 0
0 0
2 0
0 0
0 0
10 0
0 0
0 0
0 0
0 0
0 0
0 2
0 0
0 2
0 0
0 0
0 0
2 0
0 0
0 0
0 0
0 0
0 2
0 0
2 0
0 0
0 0
2 0
0 0
0 0
0 0
0 0
2 91
0 4
0 29
0 0
0 0
0 0
0 4
0 0
0 0
0 0
0 0
0 0
4 0
0 0
0 0
0 0
0 0
0 0
0 0
0 0
0 2
0 0
0 8
4 6
0 0
0 0
0 0
0 0
0 4
0 0
2 0
0 0
4 0
0 0
0 0
2 2
0 0
0 0
0 2
0 0
0 0
0 0
0 0
0 0
0 0
0 0
4 0
6 0
2 2
2 12
0 0
0 0
0 0
0 0
0 0
0 0
0 6
0 0
0 0
0 0
2 0
0 0
0 0
0 0
0 0
0 0
0 0
0 2
0 6
0 2
0 2
0 0
0 0
0 0
0 0
0 0
2 0
0 0
0 2
0 0
0 0
0 0
0 0
2 0
0 0
0 2
0 0
0 0
0 4
0 0
0 0
0 0
0 6
0 4
2 2
0 4
0 25
4 2
0 6
0 0
0 0
0 4
0 8
2 0
0 0
0 0
0 8
0 0
0 2
0 2
0 8
0 10
0 0
0 4
0 0
0 2
0 0
0 0
0 2
6 0
0 0
0 6
4 10
0 8
0 12
0 2
0 4
0 2
0 0
0 0
0 0
0 2
4 0
0 2
0 0
0 0
0 0
0 2
0 0
2 0
0 0
0 2
4 0
0 0
10 2
0 4
0 4
8 0
0 6
0 0
0 6
0 0
0 0
0 4
2 0
0 4
0 17
0 6
6 6
2 0
0 10
0 2
8 8
2 17
0 4
4 0
2 6
0 0
6 0
12 0
10 0
2 0
2 0
6 0
0 0
0 0
0 0
0 0
2 0
0 2
0 2
0 0
0 2
0 4
0 0
0 0
0 0
0 0
0 0
0 6
0 0
0 0
0 0
0 0
0 0
0 0
0 0
0 0
0 0
0 0
0 0
0 0
0 0
0 0
0 0
0 0
0 12
2 0
8 0
0 0
0 0
0 0
2 2
6 0
0 0
8 0
0 41
12 0
4 0
2 0
0 4
0 8
0 10
0 2
0 6
0 0
0 0
0 0
0 0
0 2
0 0
0 0
0 0
0 0
0 2
0 0
0 0
0 0
0 0
0 0
0 0
0 0
0 0
0 0
0 2
0 0
0 0
0 4
0 2
0 2
6 2
0 0
2 0
0 0
2 0
0 0
0 0
0 0
2 2
2 0
2 0
0 0
0 0
0 0
0 0
0 0
0 0
0 0
0 0
0 0
0 0
0 0
0 0
0 0
2 2
0 0
2 0
0 0
0 70
0 0
2 6
0 0
0 0
0 0
0 0
0 0
0 0
0 0
0 0
2 2
4 0
0 0
0 2
4 0
0 2
0 8
0 8
0 0
0 0
0 4
0 0
0 0
0 2
0 0
0 2
0 4
0 0
0 0
0 10
0 0
0 0
0 0
0 0
0 0
0 10
0 0
0 0
0 0
0 0
0 0
0 2
0 0
0 0
0 8
0 0
0 0
0 2
0 21
0 0
0 0
0 0
0 0
0 8
0 8
0 0
2 10
0 0
0 0
0 0
2 0
0 0
0 2
0 2
0 2
4 0
0 0
0 0
0 8
0 320
0 8
0 14
0 0
0 2
0 0
0 0
0 0
0 0
0 0
0 0
2 0
0 0
0 0
0 2
2 0
0 8
0 0
0 0
0 4
0 0
0 2
0 4
0 0
0 4
0 0
2 0
0 0
0 0
0 0
0 0
0 0
0 0
0 0
0 2
0 0
0 0
0 0
0 0
0 10
0 10
0 4
0 2
0 2
0 0
0 6
0 4
0 2
0 0
0 2
0 2
0 0
0 0
0 2
0 8
0 10
0 2
2 0
0 0
0 6
0 10
0 0
0 45
0 4
0 14
0 14
0 6
0 2
0 6
0 2
0 2
0 4
0 16
0 0
0 6
0 0
0 0
0 4
0 0
0 4
0 0
0 2
0 6
0 64
0 8
0 14
0 0
4 0
0 0
0 2
0 14
0 6
0 2
0 0
0 6
0 4
0 8
0 0
0 14
0 0
0 0
0 0
0 0
0 0
0 0
0 2
0 4
0 8
0 0
0 4
0 72
0 2
0 19
0 23
0 12
2 0
0 0
2 0
0 0
0 2
0 0
0 4
0 0
0 0
0 0
0 0
0 8
0 0
0 0
0 2
0 0
0 8
0 4
0 4
0 0
0 0
0 0
0 0
2 0
2 0
0 4
0 0
0 2
16 2
0 4
0 17
0 0
2 4
0 0
0 0
0 0
0 0
0 0
0 0
0 0
0 0
0 0
0 0
0 0
0 0
0 0
0 2
0 0
0 2
0 17
0 2
0 2
0 0
0 6
0 0
0 0
0 0
2 0
0 0
0 0
0 0
0 4
0 4
0 0
0 0
0 0
0 0
0 0
0 0
0 0
0 4
0 0
0 2
0 0
0 4
0 0
0 6
0 0
0 0
0 0
0 0
0 2
0 0
0 8
0 4
0 2
0 0
0 0
2 16
0 4
4 17
0 6
0 47
0 0
0 0
0 4
58 0
6 0
338 4
0 4
16 6
6 2
4 2
70 0
25 4
4 8
101 12
2 6
8 14
0 2
0 2
0 0
0 0
0 0
0 0
2 0
0 4
2 0
10 0
4 0
10 0
4 12
4 0
10 0
4 0
6 0
0 4
0 2
4 0
4 0
8 0
2 0
2 0
4 0
2 0
0 12
0 4
0 2
0 14
0 0
0 6
0 0
6 0
0 0
12 2
25 0
4 0
8 0
8 0
27 6
0 0
0 2
2 0
4 0
0 6
31 0
23 0
23 2
0 0
6 2
0 0
8 0
64 0
31 0
49 0
27 0
21 0
0 31
0 0
2 0
8 0
16 0
91 0
10 0
4 0
0 0
12 0
0 6
2 0
6 4
6 0
78 0
31 0
25 0
39 17
12 0
165 4
12 0
2 25
2 0
12 4
0 27
0 14
0 4
2 6
0 4
0 16
8 6
2 2
27 6
68 10
23 41
8 4
6 2
8 29
2 21
10 4
4 0
2 4
8 2
2 0
4 0
0 2
10 2
4 0
2 0
0 0
0 0
2 0
2 0
14 4
6 6
4 0
2 0
6 0
4 0
19 0
8 0
10 12
4 0
0 0
4 0
6 0
2 0
6 0
0 0
21 0
0 0
4 0
0 0
0 0
2 2
0 8
0 6
0 12
4 0
0 4
2 8
0 16
0 0
0 0
0 12
0 2
0 2
2 0
14 10
8 0
17 2
14 2
19 0
8 4
16 0
39 0
21 0
33 0
29 0
17 2
27 0
72 0
29 4
6 8
10 19
2 0
0 4
4 0
2 2
2 4
4 2
2 0
4 0
2 0
0 0
0 8
0 6
2 2
2 6
157 0
6 17
19 0
16 0
2 2
2 2
0 0
0 0
0 0
0 0
0 0
0 0
0 0
0 0
0 0
0 0
2 0
0 0
23 17
8 2
4 2
29 0
95 0
25 12
37 0
17 0
10 2
8 0
2 0
0 0
4 4
0 0
8 4
8 0
39 0
8 2
17 17
4 10
2 4
0 21
0 10
0 8
2 0
2 0
14 4
66 12
0 16
0 2
0 12
0 2
0 2
0 0
0 2
0 0
0 0
0 2
4 0
10 0
12 0
29 0
2 0
10 0
8 0
6 4
4 0
2 2
2 47
6 2
10 2
6 12
16 21
2 8
8 8
2 21
0 2
0 6
0 0
0 2
0 2
4 0
0 0
0 0
0 0
0 0
0 0
0 0
0 0
2 0
56 0
2 0
97 0
0 0
8 0
0 0
0 0
4 2
6 4
0 2
2 2
0 2
0 0
0 0
8 0
6 4
17 0
31 2
2 0
0 0
8 4
8 4
25 2
4 2
16 4
6 6
0 0
0 0
2 6
0 0
0 0
0 0
0 0
0 0
0 0
0 14
0 2
0 0
21 0
0 0
0 0
0 0
0 0
0 0
10 0
0 2
2 0
0 0
2 0
2 0
2 0
0 0
0 0
0 2
0 0
4 0
0 0
0 0
0 8
2 0
0 6
0 0
0 0
0 0
0 0
0 2
0 0
0 10
0 2
0 6
0 4
0 8
0 17
2 0
2 2
4 4
0 2
0 12
0 2
0 2
0 2
0 14
0 2
0 4
0 0
6 0
19 2
12 6
23 2
8 8
0 2
0 0
0 2
6 0
14 0
0 0
0 0
0 0
0 2
8 0
0 0
2 4
2 2
0 0
2 2
0 0
0 0
0 4
0 0
0 0
0 0
0 0
0 0
2 0
2 6
60 0
2 0
6 2
2 0
0 0
0 0
2 0
0 0
2 0
0 0
0 2
0 4
0 0
0 2
0 0
0 0
0 2
0 0
0 0
0 0
2 4
2 0
0 0
6 0
2 0
80 0
2 0
2 0
2 0
2 0
0 0
0 0
0 0
4 0
0 0
0 0
0 2
0 0
0 0
2 0
4 0
4 2
6 0
12 0
0 0
0 0
2 0
4 0
8 0
2 0
2 0
0 0
0 4
0 0
0 0
2 0
8 0
4 0
10 2
0 17
0 2
0 19
0 0
0 0
0 12
0 0
0 4
0 8
0 0
0 2
0 2
2 0
0 0
0 0
0 0
2 0
0 0
2 2
0 0
0 6
0 0
0 2
0 2
0 2
0 0
2 0
0 0
4 0
4 0
2 0
2 0
0 2
0 0
0 6
2 0
2 6
2 19
0 14
6 6
0 0
4 0
4 6
2 0
0 0
2 0
0 4
2 0
2 2
0 0
10 0
4 0
4 0
0 2
2 0
0 0
0 0
0 2
0 0
0 0
0 0
0 0
0 0
0 0
0 0
0 0
0 0
0 0
0 0
0 16
0 2
0 2
0 2
0 2
0 0
2 2
8 4
0 2
2 0
4 43
0 6
0 2
0 0
0 4
0 6
2 0
0 4
4 2
4 0
2 0
0 0
0 0
0 0
2 0
0 0
2 2
0 0
0 0
0 0
0 2
0 0
0 2
0 0
0 0
6 0
4 6
2 0
4 0
2 0
0 0
10 0
8 6
17 4
4 0
0 0
6 0
17 0
2 0
10 0
2 4
2 8
0 0
0 0
0 0
0 0
2 0
0 0
0 0
0 0
2 0
2 0
2 8
0 2
0 0
0 0
0 0
0 0
0 0
2 0
0 0
0 6
6 0
0 0
0 4
0 0
0 0
0 23
0 0
0 2
2 0
16 0
0 0
21 0
10 0
0 0
0 0
0 0
0 0
0 0
0 0
0 0
4 0
2 2
0 0
4 0
0 0
0 0
2 0
2 0
12 2
0 0
2 2
8 0
12 4
12 0
43 0
8 0
10 4
14 0
4 0
21 0
8 0
2 0
29 0
0 0
6 0
0 0
6 0
10 0
0 0
21 0
21 0
17 2
149 0
1182 6
27 2
10 6
27 0
39 0
6 2
14 0
4 6
2 0
23 0
0 0
10 0
4 2
2 2
6 0
25 0
10 0
10 0
8 0
111 0
328 0
25 0
138 0
47 0
182 0
10 2
2 0
43 0
12 2
0 0
31 0
27 0
118 0
33 0
66 0
2 0
2 0
0 0
0 0
17 0
47 0
146 0
130 0
202 0
448 0
547 0
516 0
82 0
16 0
27 17
93 0
91 6
118 0
266 2
70 0
47 0
17 0
8 8
0 0
14 2
4 0
0 0
2 0
2 2
10 23
27 4
62 2
107 0
29 0
16 0
87 4
21 0
4 0
4 0
0 0
2 0
29 0
39 2
120 0
93 0
43 0
68 0
97 0
29 0
14 8
8 0
4 2
23 2
10 0
35 0
41 2
16 0
0 2
8 0
0 0
2 6
8 8
2 0
2 2
4 0
29 0
58 0
23 0
41 2
66 0
41 0
109 0
4 0
43 0
50 0
120 0
179 4
142 0
47 0
62 0
39 0
49 0
16 0
12 0
14 0
8 0
29 0
2 0
8 0
0 0
0 0
6 0
12 0
23 0
78 0
87 0
58 0
87 0
70 0
56 0
68 0
4 0
4 0
6 4
0 0
4 0
6 0
16 0
4 8
29 6
6 0
4 2
2 0
10 6
4 0
14 2
45 0
33 0
49 0
37 0
62 0
118 0
45 0
19 33
0 6
0 8
4 8
0 4
10 0
17 6
47 8
19 16
6 2
2 0
2 0
2 0
4 0
0 0
0 2
0 0
0 0
2 0
10 0
4 0
0 0
0 0
4 0
2 0
4 0
0 2
0 0
2 0
19 0
0 0
19 0
0 2
0 2
0 4
2 29
23 2
6 0
6 0
2 25
4 10
2 8
4 10
0 0
0 2
8 0
19 0
2 0
2 0
19 0
6 0
8 0
6 2
4 0
0 2
0 10
0 0
0 0
0 29
0 17
17 17
14 0
27 0
37 2
25 4
16 19
16 16
19 14
12 54
10 231
93 17
16 0
2 177
16 80
8 29
2 12
2 4
0 0
2 0
0 0
4 0
16 0
10 6
0 0
0 0
0 0
0 0
0 0
0 0
0 0
2 0
4 0
4 0
16 0
2 0
0 0
6 0
4 0
14 2
31 8
8 2
31 0
6 0
0 2
2 0
8 2
31 0
31 8
27 4
45 0
8 6
0 0
0 2
0 0
0 0
0 0
0 0
0 0
0 0
0 0
0 0
0 0
0 0
2 0
17 0
39 2
31 0
33 0
126 0
115 0
52 0
62 0
39 0
23 0
19 0
43 0
62 0
35 2
78 6
8 0
10 2
39 0
95 0
43 4
39 0
33 0
8 0
12 0
0 0
2 0
4 0
35 0
8 0
4 0
0 0
6 0
0 0
2 0
27 0
2 0
0 0
6 0
0 0
8 0
0 0
6 0
0 0
0 0
8 0
4 0
6 0
4 0
2 0
27 0
60 0
27 0
12 0
27 0
10 0
6 0
12 0
0 0
4 0
0 0
2 0
0 0
37 0
2 2
0 0
2 0
12 0
0 0
0 0
0 0
0 0
0 0
0 0
43 0
23 0
16 0
14 2
21 0
10 0
8 0
2 0
64 0
4 0
0 2
17 6
19 0
23 0
33 2
14 0
12 4
6 0
33 0
0 0
0 2
4 0
0 0
6 0
4 0
14 0
17 0
8 0
76 0
74 0
136 0
19 0
10 0
17 0
8 0
4 0
23 0
0 0
0 16
4 0
2 0
4 2
10 0
56 0
29 0
8 0
19 0
4 0
4 2
2 2
12 0
10 4
0 0
4 0
4 0
6 0
21 4
23 0
4 0
64 0
4 0
14 2
10 0
6 0
124 0
8 14
2 0
2 0
0 0
4 0
6 0
78 31
14 2
72 4
0 4
0 2
0 8
0 0
27 6
2 0
33 0
2 2
78 0
8 0
6 0
0 0
4 0
0 0
2 0
2 2
0 0
0 4
0 4
0 0
0 0
0 0
0 0
0 4
6 0
10 0
8 0
4 8
0 6
0 2
10 0
10 0
6 14
4 0
0 2
0 0
2 0
0 8
0 0
0 0
0 2
0 6
6 4
0 0
0 0
0 8
0 12
0 6
6 2
0 0
0 0
4 6
0 33
0 4
0 10
2 4
0 2
0 0
16 4
0 0
12 2
10 0
68 0
116 0
879 0
248 0
142 0
109 2
208 14
328 10
328 10
305 2
151 2
70 6
23 2
17 2
21 21
16 2
33 4
31 2
64 0
130 10
184 4
80 0
70 0
39 10
17 2
87 0
17 0
43 0
668 0
52 0
157 0
313 0
239 0
223 0
99 0
33 0
21 0
60 4
68 2
477 0
204 0
76 0
49 0
151 0
107 0
62 0
39 0
8 2
4 0
37 0
74 0
50 0
314 0
47 6
1475 2
8 0
16 2
95 2
12 2
70 2
64 0
31 0
4 0
6 12
167 4
14 0
101 4
60 2
351 0
270 0
186 0
31 0
35 2
70 0
151 0
169 0
49 0
58 0
31 0
439 0
95 2
29 54
12 0
196 0
0 0
12 0
91 0
113 0
134 2
50 2
85 2
19 12
4 2
10 0
10 0
21 0
14 2
111 0
8 0
8 0
12 0
66 0
157 2
281 2
116 0
62 4
217 0
19 0
0 0
29 6
0 0
10 4
8 0
2 0
4 0
6 0
10 0
8 0
6 0
4 0
4 0
21 0
8 0
31 2
25 0
19 16
43 17
49 2
21 4
16 2
19 6
10 0
16 0
29 2
14 0
35 0
107 0
120 0
41 2
10 0
41 0
6 0
0 0
14 0
43 0
72 0
105 0
74 0
221 0
23 0
33 0
74 0
25 0
56 0
8 6
1984 0
31 0
169 0
43 0
80 0
39 0
76 2
47 0
8 0
6 0
19 0
49 0
109 0
54 0
25 0
85 0
97 0
153 4
1070 0
846 2
895 0
379 0
21 0
1749 0
142 0
130 2
169 2
124 0
39 0
87 6
80 0
35 0
29 0
4 0
14 0
16 0
12 0
0 0
0 0
41 2
2 8
6 6
8 10
19 14
25 0
50 2
82 2
724 4
163 2
326 0
45 4
54 0
47 0
31 0
2 0
0 0
2 0
2 0
6 0
10 2
37 0
33 0
29 0
49 0
12 0
33 0
54 19
0 2
6 0
0 6
2 10
2 0
0 4
0 0
0 0
2 0
0 0
12 0
2 4
6 0
6 0
2 4
10 4
4 74
4 21
0 16
12 0
0 2
0 6
6 0
8 4
4 0
4 2
6 2
2 4
21 12
10 16
666 4
58 56
151 0
70 0
19 0
19 0
83 0
16 0
25 0
87 2
404 25
107 0
134 6
56 0
82 0
72 0
606 0
54 4
25 0
52 0
2 0
6 0
0 10
6 2
17 0
0 2
0 8
8 4
4 4
0 2
2 6
4 0
31 0
14 2
10 0
16 8
19 0
132 6
17 0
2 4
16 0
39 0
4 0
4 0
6 0
8 0
118 0
155 2
49 0
167 0
652 2
479 0
489 0
89 0
1514 0
64 0
25 0
25 0
23 0
31 0
37 0
39 0
56 0
217 0
346 4
99 0
39 0
91 0
17 0
6 6
14 0
12 0
41 8
21 0
4 6
10 2
0 0
0 0
8 0
27 4
6 6
532 0
21 6
16 14
8 0
16 6
19 0
0 6
27 0
2 2
25 0
21 4
10 4
19 0
23 4
60 10
10 17
12 43
0 14
6 14
6 16
4 21
0 16
16 16
4 4
4 2
19 0
16 2
8 0
50 0
2 4
8 12
2 0
0 2
41 0
47 0
6 2
10 0
4 0
4 0
47 0
0 0
4 0
35 0
17 0
2 0
21 2
6 0
19 0
43 0
33 2
27 0
8 0
10 0
21 0
72 2
76 0
103 0
66 4
52 4
109 2
466 0
1386 0
439 2
258 68
45 2
12 2
29 0
33 0
47 0
17 0
80 0
109 4
4 0
2 0
12 0
60 0
16 0
8 8
0 4
2 0
23 0
274 2
456 14
338 2
136 8
311 0
27 0
82 0
16 8
4 0
0 0
10 0
2 4
2 0
2 4
0 0
0 0
2 0
16 0
54 0
54 0
17 0
14 0
0 0
4 2
6 0
19 2
89 0
14 0
50 0
37 21
21 2
33 14
101 4
6 0
43 2
14 0
16 0
23 16
27 0
68 0
171 0
916 0
72 0
45 0
8 0
17 4
12 0
47 0
2 0
247 0
2 0
2 0
0 0
6 0
2 0
2 0
0 0
0 0
0 2
4 6
2 2
23 0
23 0
43 0
138 0
45 0
83 8
58 6
56 4
153 0
47 0
43 0
45 0
23 0
17 0
433 0
27 0
41 0
140 0
132 0
155 0
25 2
17 0
37 0
23 4
10 0
171 4
2 0
2 0
12 0
10 0
0 0
23 0
78 0
153 0
241 0
50 4
151 0
43 0
33 0
14 0
47 124
4 2
2 4
0 2
0 0
8 4
0 0
0 0
0 2
10 0
4 2
21 0
14 8
25 8
101 0
6 0
2 2
19 0
111 10
4 12
12 115
0 12
17 6
8 14
16 0
2 4
8 16
6 6
31 21
29 4
19 6
4 0
2 0
0 0
0 0
4 0
0 0
0 0
0 0
0 17
0 0
0 0
0 0
2 2
0 2
0 0
0 0
0 17
17 0
37 0
4 0
4 0
8 2
2 0
4 6
4 47
138 12
85 16
49 4
80 0
161 4
19 8
12 8
12 0
8 0
8 0
4 0
14 0
23 0
43 0
0 0
4 10
6 0
2 2
4 4
10 0
10 0
16 0
31 0
14 0
37 0
12 0
17 0
17 0
49 0
50 6
72 10
138 25
45 45
43 136
305 14
21 12
10 198
70 109
70 10
12 49
8 14
8 17
0 6
2 2
0 0
6 0
12 0
8 0
2 0
0 0
0 0
0 0
0 0
2 0
2 0
0 2
14 4
14 0
6 0
0 0
10 0
12 2
14 8
19 6
33 12
72 2
10 0
4 0
6 0
17 0
74 0
49 0
25 2
105 0
2 0
2 0
14 0
0 2
14 0
0 0
0 0
0 0
0 0
4 0
0 0
2 0
8 0
0 0
54 0
17 0
12 4
29 2
105 4
54 6
43 4
70 0
33 8
17 14
17 12
33 2
23 33
16 0
80 2
16 0
6 2
2 0
25 0
16 0
12 10
8 0
6 0
0 0
0 0
4 0
0 0
12 0
0 4
2 2
10 6
4 0
2 8
0 0
14 2
4 2
0 23
0 2
2 0
6 0
2 0
4 0
0 2
0 0
0 2
0 0
4 2
0 6
6 0
0 6
27 0
10 0
14 0
17 0
4 6
2 0
2 2
4 2
2 0
8 4
0 2
0 16
8 0
0 2
0 8
0 0
0 10
0 2
0 0
2 2
0 4
0 0
2 0
6 0
0 0
4 0
0 0
14 0
10 0
0 8
21 8
6 0
0 4
2 4
0 0
0 0
0 4
2 0
0 0
0 0
2 0
0 0
45 0
10 0
4 0
4 6
0 2
0 2
0 4
2 0
0 6
0 2
0 2
0 0
0 0
0 0
0 0
0 8
0 6
2 10
8 12
0 8
4 2
0 2
0 0
0 0
0 0
4 0
2 12
6 0
0 10
17 0
0 2
0 2
0 0
0 2
0 0
0 2
0 0
4 0
6 0
0 0
0 6
0 0
0 0
6 0
0 0
0 0
0 6
0 0
4 0
0 0
12 6
4 0
33 0
10 0
27 0
2 0
4 0
4 0
10 0
0 0
4 0
8 0
0 0
2 0
6 0
0 0
4 0
6 0
4 2
2 2
12 2
19 2
29 2
14 2
10 2
95 0
2 0
0 0
4 2
2 0
8 0
0 0
62 0
39 0
29 4
21 0
50 0
0 0
0 0
0 0
0 0
0 2
0 6
2 0
6 0
0 4
0 0
17 0
2 0
0 0
0 0
2 0
0 0
0 0
0 8
0 0
4 12
0 4
0 0
2 2
4 10
0 8
0 14
8 25
6 29
2 2
2 0
4 0
0 2
4 0
17 0
0 6
0 2
0 19
0 6
0 4
0 4
0 4
0 0
0 2
0 6
0 0
0 4
2 6
0 0
25 0
6 6
10 4
4 0
93 0
4 10
0 54
2 10
0 14
0 10
0 4
2 14
8 23
16 10
14 0
8 0
2 0
2 0
0 0
0 2
0 0
0 0
8 0
2 0
6 0
0 0
0 0
29 0
2 0
0 0
10 0
2 0
0 0
14 0
45 0
35 2
37 0
8 0
93 0
118 0
4 0
4 0
8 0
41 2
12 2
23 0
4 0
0 0
0 4
0 6
0 0
0 0
6 16
8 0
10 0
23 16
29 64
19 35
2 29
260 19
2 29
0 37
2 25
0 6
0 2
0 0
0 2
4 153
6 25
12 29
2 12
8 0
8 0
4 2
0 2
6 0
2 0
16 0
0 14
0 8
0 16
0 10
0 4
0 2
2 16
10 8
0 0
8 8
4 6
0 25
0 2
2 202
2 6
0 14
4 4
25 4
2 0
2 0
2 0
2 0
2 10
0 4
8 12
2 10
4 6
0 4
0 6
0 0
4 4
29 8
35 0
29 8
21 2
0 0
4 4
12 4
6 0
10 0
0 0
380 0
0 2
23 0
4 0
8 2
6 0
8 0
10 0
6 29
2 2
12 0
0 0
4 0
6 0
39 0
72 0
35 2
4 0
2 2
0 0
2 0
4 0
8 0
2 0
2 4
0 10
0 0
0 2
2 0
0 0
0 0
6 0
0 0
0 2
0 0
64 0
2 62
25 0
8 2
2 0
2 0
4 2
0 0
0 0
16 2
0 0
2 17
0 17
0 4
0 12
2 2
0 33
4 91
0 21
10 19
4 10
6 8
17 6
19 6
107 12
6 14
0 6
0 0
2 0
8 0
0 0
2 0
4 0
16 14
50 4
10 2
8 0
0 2
23 0
0 4
2 0
0 0
2 2
0 8
0 16
4 107
21 103
10 334
0 70
0 72
0 8
0 6
0 0
0 4
0 23
0 0
2 0
0 0
0 4
0 6
0 66
0 37
0 25
2 155
0 6
0 2
0 0
0 21
0 31
0 19
0 39
0 23
4 136
2 12
17 0
4 0
2 2
0 41
0 4
0 8
0 14
0 8
0 0
0 2
0 0
2 2
2 6
2 8
35 6
0 206
0 12
0 21
0 10
2 14
0 2
0 4
2 0
0 0
0 8
0 0
0 0
4 0
0 4
4 8
0 8
0 2
0 2
6 0
2 4
0 4
8 0
8 0
12 0
17 0
2 2
0 0
0 0
2 17
0 0
0 0
4 0
0 0
0 2
0 0
10 0
2 2
6 6
2 4
0 0
12 4
0 4
0 0
2 8
10 0
25 2
12 0
41 0
0 4
10 8
0 0
0 6
0 6
2 0
2 124
0 0
0 2
0 0
0 0
0 0
0 0
0 2
0 0
0 0
0 2
0 0
0 0
0 2
0 2
0 4
6 4
0 8
0 27
0 10
0 2
0 2
0 8
0 19
0 12
0 31
0 19
4 27
2 2
0 2
0 2
0 0
0 0
0 0
0 4
0 0
0 8
0 0
0 6
0 6
0 0
0 0
0 4
2 0
0 0
0 4
0 17
0 0
0 0
0 0
0 0
0 0
0 0
0 0
0 0
0 0
0 0
0 2
0 0
0 6
0 8
0 2
0 12
0 8
2 29
0 4
0 0
0 0
0 0
0 0
0 0
0 0
0 4
0 2
0 2
2 4
0 2
0 8
0 23
0 8
0 2
0 6
0 0
0 12
0 0
0 4
0 17
0 2
4 0
2 8
6 0
6 4
45 0
0 2
0 8
0 4
0 2
0 4
0 0
4 0
0 0
0 0
0 0
0 19
0 0
0 0
0 0
0 0
2 0
0 2
0 0
0 0
0 0
0 0
0 0
0 0
0 0
0 0
0 2
0 0
2 0
0 0
0 0
0 0
0 0
2 0
2 0
0 2
0 0
0 0
0 0
0 2
0 0
0 0
0 6
2 0
0 2
2 0
0 0
2 0
0 0
0 0
0 0
0 4
0 0
0 25
0 16
2 19
0 4
0 0
0 0
2 0
0 0
0 4
0 4
0 0
0 0
0 8
4 8
0 2
0 2
2 2
0 0
0 0
0 0
0 0
0 0
0 0
0 0
0 2
2 2
0 0
0 10
2 4
0 0
0 6
0 0
2 2
0 0
0 0
0 4
2 0
2 0
0 0
0 0
0 0
0 2
0 8
0 0
0 2
0 4
0 4
0 0
0 2
0 0
0 0
0 0
0 0
0 4
0 0
0 0
0 10
0 2
0 0
0 0
0 0
0 0
0 0
0 0
0 0
0 0
0 0
0 2
0 0
0 0
0 4
0 2
0 2
0 4
0 0
0 10
0 6
0 12
0 0
0 2
0 10
0 4
0 6
0 6
0 0
0 0
0 0
0 2
0 2
0 0
0 2
0 2
0 25
0 4
0 8
0 0
0 0
2 0
2 0
0 4
0 0
0 16
0 6
0 2
0 10
4 0
0 0
0 8
2 0
0 2
0 0
0 2
0 4
0 0
0 0
0 0
0 0
0 0
2 0
0 2
0 4
0 0
0 0
0 0
0 0
0 0
0 0
0 0
0 0
0 0
0 0
0 2
0 0
0 2
0 6
2 8
6 6
2 2
0 0
0 0
0 0
6 0
0 4
4 0
10 6
2 0
14 4
0 0
0 0
0 4
0 0
0 2
0 0
0 0
0 0
0 6
0 2
0 0
0 0
0 6
0 0
0 33
2 6
0 4
0 6
0 0
0 2
2 0
0 8
2 8
0 6
2 12
0 4
10 10
0 0
2 0
6 0
2 8
8 10
8 2
0 54
0 0
0 4
0 12
0 2
0 0
0 0
2 0
0 10
0 6
0 4
2 4
0 0
0 0
0 0
0 0
0 0
2 6
0 0
0 2
0 0
2 0
0 0
0 0
0 0
0 0
0 0
0 0
0 0
0 0
0 0
0 0
0 0
0 0
0 2
0 0
6 6
0 12
6 8
0 0
0 0
0 8
0 0
2 0
2 4
2 0
10 0
4 0
10 4
0 0
2 0
2 0
2 0
0 0
6 0
2 0
12 0
8 0
6 0
31 0
6 4
2 0
0 0
2 0
14 0
4 0
0 0
0 0
0 0
0 2
0 0
4 4
2 2
0 0
0 0
2 2
0 4
0 0
0 0
0 0
0 0
8 0
14 0
2 0
6 0
19 0
2 4
0 0
0 2
0 2
0 2
0 0
2 0
0 0
0 2
0 0
0 0
4 0
0 0
0 0
0 0
0 0
0 10
2 0
2 0
0 0
0 2
0 0
0 0
0 0
14 0
0 0
2 0
0 4
0 0
0 0
6 6
0 0
8 29
0 10
4 4
0 0
0 0
0 0
0 0
4 0
2 0
0 14
0 4
0 8
0 2
4 16
12 8
0 2
0 0
0 10
0 0
4 0
0 19
2 4
2 10
2 4
2 0
0 14
4 8
0 17
0 6
0 6
0 21
0 31
0 14
0 99
0 17
0 2
0 0
2 2
0 4
4 6
0 8
2 2
2 0
0 4
0 4
0 0
0 0
0 0
0 0
0 0
0 12
0 0
0 25
0 0
0 4
0 4
0 2
0 0
2 0
2 4
0 0
0 2
2 2
2 0
0 0
0 0
0 2
0 0
2 0
2 0
8 0
0 0
0 0
0 4
8 0
2 0
0 0
4 0
27 2
8 0
0 2
2 0
23 6
4 0
4 0
4 0
0 0
14 0
0 0
0 0
0 0
0 0
0 0
4 0
10 0
2 0
4 0
2 0
16 0
4 6
17 0
4 47
0 6
14 19
0 8
2 12
4 2
6 0
6 0
17 2
2 0
0 0
0 0
0 6
0 0
6 10
2 4
2 2
2 0
10 2
2 2
14 6
10 2
0 0
0 4
2 6
0 2
0 0
0 0
0 2
0 0
10 0
0 0
2 0
4 0
0 2
0 0
0 0
0 2
0 0
0 0
0 0
0 2
0 0
0 2
4 0
0 0
0 0
0 2
0 0
0 6
6 4
0 2
0 2
0 10
0 0
0 0
0 6
0 0
0 2
0 2
0 10
0 10
0 2
0 0
0 2
0 0
0 0
0 2
0 0
2 0
0 0
10 0
4 0
0 0
0 4
0 4
0 8
0 2
2 6
0 2
0 0
0 2
0 0
0 0
2 0
0 0
4 0
12 0
6 0
6 33
4 4
2 2
0 8
0 4
0 105
0 6
0 21
0 8
2 6
0 6
4 2
0 2
0 8
0 0
0 0
0 2
0 0
0 0
0 0
0 16
2 2
2 2
16 2
10 2
4 6
2 4
0 23
0 12
0 2
8 72
17 2
2 14
0 2
2 8
0 8
0 0
0 0
0 0
0 2
2 0
2 0
2 2
0 37
2 4
4 10
0 0
4 10
0 2
0 0
0 6
0 4
6 6
0 0
2 4
0 14
0 6
0 0
0 2
0 8
0 0
12 0
0 8
2 4
0 2
0 2
0 10
4 4
4 0
0 0
8 0
0 0
0 0
0 10
0 0
0 8
2 2
10 0
6 0
0 0
0 0
0 0
0 4
0 0
2 4
0 0
0 0
0 0
0 0
0 0
8 0
6 0
0 0
4 2
0 25
4 6
0 41
0 14
0 10
0 2
0 0
0 0
0 0
0 0
2 0
0 0
0 4
0 0
0 4
6 4
29 8
8 8
2 2
0 0
8 2
4 0
0 0
4 2
2 2
10 6
4 2
12 4
8 0
0 0
0 0
2 0
0 4
14 2
0 0
2 0
4 0
0 0
0 0
0 2
0 0
0 0
4 8
2 6
0 10
0 2
0 0
0 6
0 0
0 17
0 0
0 8
0 0
4 0
0 0
0 0
0 0
0 0
0 0
0 19
0 0
0 4
6 2
0 0
0 0
0 6
0 2
0 6
0 31
0 0
0 10
0 0
0 2
2 0
0 0
2 0
2 4
0 0
0 0
0 14
2 14
10 4
0 0
0 0
8 2
0 4
0 2
0 8
0 6
0 16
0 0
2 0
2 2
0 0
0 0
0 0
0 0
2 0
0 2
0 6
0 0
0 0
2 12
0 0
0 2
6 4
31 14
12 56
0 17
0 16
2 6
2 8
0 10
2 4
2 21
2 0
2 0
23 4
0 12
0 0
0 0
0 0
0 0
0 4
0 4
0 14
0 2
0 8
6 6
0 2
2 0
8 2
2 0
8 0
0 0
0 16
4 0
0 2
0 4
0 4
0 17
4 0
0 2
2 0
0 78
0 0
0 2
0 2
0 2
2 0
0 0
2 0
6 0
4 0
6 0
0 0
0 0
0 2
0 6
0 0
0 2
0 2
0 151
0 4
0 6
0 0
0 0
0 8
8 2
4 0
10 2
0 0
0 0
0 6
2 12
33 10
0 0
0 0
0 0
0 4
2 10
0 14
0 21
0 21
0 2
31 14
0 0
0 0
0 4
2 2
0 0
0 0
0 0
0 0
0 0
0 0
0 0
0 4
0 0
0 0
0 0
0 0
0 0
0 0
0 0
6 0
0 0
0 0
0 0
0 0
0 0
0 0
0 0
0 2
0 0
0 0
2 0
0 0
4 4
0 4
0 6
0 10
0 4
0 0
0 2
0 0
2 0
0 0
0 0
12 0
2 37
4 17
0 2
0 4
0 2
0 2
0 0
2 0
0 0
0 10
10 8
2 2
6 23
0 4
0 0
0 0
0 4
4 0
6 2
0 2
0 8
0 14
0 8
0 2
0 14
0 29
4 12
0 4
0 0
0 6
0 4
0 6
0 0
0 0
0 0
0 0
2 6
0 2
0 2
0 8
0 4
0 27
0 17
0 27
0 47
0 27
0 6
0 2
2 4
0 8
0 2
0 2
2 2
0 2
0 0
0 8
0 0
0 0
0 2
0 0
2 6
0 10
0 12
0 105
10 14
0 12
10 2
4 6
0 2
0 0
0 0
4 6
0 4
2 2
0 8
0 0
0 0
0 10
14 2
4 19
12 0
0 8
0 0
0 2
0 6
0 4
0 23
0 41
0 6
0 10
4 6
0 0
2 0
0 6
0 0
0 0
0 0
2 0
0 0
0 0
0 17
0 2
0 6
0 2
0 0
0 6
0 0
6 0
4 0
8 2
4 0
17 0
0 35
0 4
0 14
4 4
6 0
6 2
0 0
0 0
0 35
4 19
0 6
0 17
0 29
4 12
6 4
0 21
0 10
0 58
0 29
0 17
0 37
0 239
0 8
0 17
2 10
0 2
0 0
0 0
0 0
0 0
0 0
0 0
0 0
0 0
0 10
0 62
0 0
0 0
0 0
0 0
0 0
0 0
0 0
4 2
0 0
0 2
0 0
0 6
0 0
0 2
0 2
2 0
0 0
6 0
0 0
0 0
0 2
0 0
0 4
0 0
0 8
0 2
4 82
2 10
8 16
0 43
0 23
0 12
0 17
2 25
0 0
0 0
0 4
0 17
0 12
0 4
0 27
0 17
0 6
0 2
37 4
2 0
0 2
0 8
4 16
2 2
6 35
0 4
0 0
0 2
2 6
0 10
4 16
0 21
0 10
2 0
8 0
2 0
0 0
4 2
0 4
2 2
2 0
0 0
0 0
4 6
4 10
17 85
0 29
0 8
0 14
0 23
0 23
0 8
0 2
0 6
0 2
2 2
6 10
4 6
4 6
0 2
0 2
0 0
0 0
2 6
0 2
2 4
0 2
0 0
0 0
0 2
0 0
0 2
0 8
0 2
0 4
0 0
0 155
0 8
0 4
0 10
0 8
4 37
0 14
0 19
0 19
0 2
0 2
2 0
2 4
2 2
2 8
4 2
0 4
0 4
0 2
8 2
0 10
2 4
0 21
0 0
0 0
0 8
0 2
0 8
0 0
0 4
0 0
2 0
0 0
0 0
0 0
0 6
0 6
0 0
0 4
0 0
0 4
0 2
0 2
0 0
0 0
0 0
2 0
0 2
2 8
0 0
2 8
0 8
2 6
2 0
0 4
6 6
0 0
2 0
4 0
17 0
0 0
0 8
0 0
0 6
0 12
0 2
2 6
0 12
2 74
0 12
0 14
2 14
0 0
0 6
0 10
0 27
0 2
2 0
4 2
0 16
0 19
0 19
0 10
0 82
0 0
0 4
2 0
0 2
0 0
0 0
0 0
0 0
0 2
0 0
0 0
2 2
0 2
0 2
0 0
0 4
0 0
0 2
0 0
0 0
0 0
0 0
0 6
12 2
0 2
0 2
0 2
0 4
0 0
0 6
0 4
0 0
0 0
0 0
0 10
0 0
0 2
0 0
0 4
0 0
0 0
0 0
0 0
0 0
0 0
0 4
0 0
0 2
0 0
0 6
0 10
0 4
0 4
0 4
0 4
0 33
0 0
0 8
0 6
0 43
0 10
0 17
0 2
0 2
0 19
0 0
0 2
0 0
0 6
0 0
0 0
0 58
0 0
0 17
0 2
0 6
0 0
0 0
0 2
2 0
0 19
0 0
0 2
4 0
0 0
0 4
0 0
0 0
0 0
0 2
0 4
0 4
0 4
0 0
0 0
0 0
0 0
0 0
2 0
0 126
0 6
0 6
0 0
0 0
0 2
0 2
0 4
0 0
0 2
0 0
0 2
0 0
0 0
0 0
0 0
0 4
0 0
0 0
0 0
4 4
2 10
2 4
19 0
0 2
0 2
0 0
0 0
0 4
0 2
0 0
0 0
0 4
0 0
0 14
0 6
0 8
0 8
0 52
0 6
0 8
0 6
0 0
0 4
2 4
0 2
0 0
0 2
0 0
0 2
0 4
0 2
0 4
0 0
0 17
0 0
0 2
0 0
0 0
0 4
0 0
0 0
0 0
0 0
0 0
0 0
0 0
0 0
0 0
0 0
0 0
0 0
0 0
0 0
0 14
0 0
0 0
0 0
0 0
0 2
0 2
0 0
0 0
0 0
0 0
0 0
0 0
0 0
0 0
0 8
0 0
0 2
0 2
0 2
0 0
0 0
0 0
0 6
0 0
0 0
0 0
2 4
0 0
0 0
0 0
0 0
0 0
0 0
0 2
0 0
0 2
0 0
0 16
0 0
0 2
0 0
0 45
0 8
2 2
0 0
0 8
0 17
0 17
0 0
0 4
0 0
0 2
0 0
0 0
0 0
0 0
0 0
0 0
0 0
0 2
6 2
0 0
4 8
4 4
0 0
2 0
0 0
0 0
0 4
0 4
0 16
0 12
0 6
0 0
0 0
0 0
0 0
0 4
0 0
0 0
0 0
0 4
0 0
0 0
0 0
0 0
0 0
0 0
0 0
0 0
0 0
0 0
0 0
0 0
0 2
0 4
0 2
0 2
0 14
0 14
0 45
0 47
2 8
0 6
0 0
6 0
6 8
10 0
0 0
2 4
0 6
0 6
0 0
0 4
0 6
0 4
0 4
0 4
0 0
0 0
0 0
0 0
0 0
0 0
0 0
0 0
0 6
0 2
0 10
0 12
0 6
0 2
0 0
0 0
0 0
0 0
0 0
0 0
0 0
0 0
0 0
0 0
0 10
0 2
0 4
0 0
0 2
0 0
0 0
0 10
0 16
0 16
0 6
0 115
0 8
0 8
0 10
0 12
0 0
0 8
0 4
0 16
0 0
0 16
0 0
8 0
0 8
6 8
10 2
0 10
0 27
0 14
0 35
0 8
2 8
0 10
0 2
0 35
0 21
4 4
0 17
0 280
0 35
0 27
0 41
0 8
0 4
4 10
0 19
0 39
0 62
4 31
6 4
6 6
2 10
0 16
0 37
0 4
0 4
6 2
0 0
12 8
0 17
0 16
0 87
0 6
0 10
4 25
10 21
0 21
4 16
4 19
0 4
0 2
0 2
14 33
10 4
4 8
4 14
4 17
0 14
2 83
14 85
0 74
2 4
6 14
16 14
0 4
0 2
0 0
0 0
0 8
0 4
74 10
6 136
4 0
2 6
14 19
2 6
17 29
6 27
8 43
2 68
4 29
10 49
0 72
0 27
2 54
0 35
0 27
4 72
0 118
0 126
0 4620
0 148
2 212
0 17
0 35
0 19
0 60
0 12
0 27
6 12
0 19
0 25
4 76
0 89
16 19
2 16
0 179
2 0
0 14
0 258
2 157
14 501
14 60
16 54
0 2
0 0
0 2
0 0
2 0
0 6
2 4
2 2
0 33
2 0
2 12
0 17
0 16
0 12
0 219
0 208
0 167
23 58
0 17
0 10
0 17
2 89
8 27
0 134
0 229
0 109
0 47
4 10
0 4
0 0
0 8
0 2
0 4
0 17
0 8
2 101
0 52
0 62
4 130
2 29
10 41
0 483
0 62
0 481
0 167
0 295
2 58
0 19
0 99
0 4
0 6
0 16
0 31
2 35
2 43
0 10
0 58
0 17
4 37
0 796
0 82
0 270
0 85
0 1825
0 208
0 670
2 186
0 215
0 130
0 14
0 4
0 8
0 12
0 8
0 12
4 6
0 8
0 0
0 8
0 0
0 2
0 2
4 0
4 0
2 2
2 2
0 0
0 0
0 4
0 0
0 2
2 0
0 8
2 50
2 31
0 21
0 39
0 159
0 19
2 8
0 29
0 2
10 2
4 4
0 4
2 2
14 37
80 8
142 0
49 2
12 6
8 4
4 0
82 0
0 4
8 2
21 0
0 6
2 8
0 16
10 2
68 10
17 0
31 0
35 6
25 10
74 8
19 6
21 12
21 2
41 2
146 33
299 2
49 0
17 27
4 16
8 0
2 0
0 0
0 0
0 0
0 0
0 6
0 4
0 2
0 0
0 2
0 0
2 0
0 0
2 0
0 0
0 2
0 0
0 0
2 4
35 6
0 2
0 6
4 2
0 4
2 43
8 4
0 19
2 17
0 37
0 31
0 23
10 23
0 19
0 23
0 29
0 8
4 0
17 2
6 10
0 54
8 23
8 43
14 58
6 19
10 4
10 2
4 0
6 0
8 2
2 2
2 0
2 4
0 4
0 2
0 0
0 0
0 0
2 2
0 0
0 0
4 6
4 21
37 16
2 14
10 118
4 386
0 149
2 68
0 23
0 6
0 2
2 16
6 6
0 14
0 17
0 4
0 0
2 0
0 0
0 0
0 0
0 0
0 0
0 0
0 0
0 0
0 8
0 4
8 12
0 23
0 2
0 16
8 2
14 0
0 0
4 2
0 0
0 0
0 0
0 2
2 0
0 0
0 39
4 0
0 0
4 0
8 0
21 2
17 0
0 0
4 0
0 0
0 2
0 0
0 2
0 0
2 0
0 105
0 6
0 347
0 10
0 27
0 27
2 27
2 39
2 280
0 60
4 101
0 12
0 2
0 10
0 4
0 56
0 19
0 35
0 45
0 66
0 2
0 6
0 6
0 0
2 2
0 0
0 0
0 2
0 16
0 47
0 17
0 25
0 12
0 8
0 0
0 0
0 4
0 21
0 16
0 12
0 19
0 2
0 35
0 2
0 12
10 25
4 23
2 10
4 6
0 8
0 4
4 0
0 2
0 0
0 0
0 0
0 8
0 23
0 6
0 12
0 0
0 6
0 0
4 0
23 6
10 0
6 0
0 0
10 2
2 6
0 4
8 14
6 16
12 19
6 2
4 37
6 14
2 8
0 0
0 0
0 4
0 0
54 0
4 194
0 4
0 27
2 31
0 19
0 14
0 6
0 2
2 2
4 2
12 0
0 0
6 0
4 0
0 0
0 37
4 16
4 10
4 10
0 2
8 0
8 0
6 0
136 0
19 2
8 6
2 6
2 6
2 10
0 4
2 12
12 0
6 0
2 0
0 0
0 2
0 0
0 4
2 0
8 6
2 0
23 2
4 0
12 0
0 0
8 14
2 17
2 17
0 91
0 23
2 23
0 0
2 4
0 29
0 12
0 21
2 16
0 37
0 12
17 0
8 14
8 0
31 4
8 60
8 0
0 21
6 39
0 12
0 107
0 12
0 19
2 16
0 8
0 4
0 19
0 25
0 37
2 16
0 50
0 68
0 922
0 400
0 274
0 23
0 29
0 17
0 2
0 8
14 274
0 23
0 134
10 91
2 314
2 126
0 83
2 82
0 128
0 221
0 437
4 367
8 274
4 23
2 4
2 23
0 8
0 19
2 12
0 12
0 19
0 37
0 29
0 204
12 297
17 309
23 215
8 175
2 103
41 66
4 29
0 12
6 8
4 2
0 35
4 10
6 14
4 4
6 2
0 4
0 12
2 2
0 14
14 31
2 16
6 35
6 8
0 14
2 6
21 2
0 0
2 6
0 4
6 4
0 0
2 0
10 4
12 138
6 27
0 33
0 49
16 16
0 10
0 2
0 0
4 4
0 0
0 0
0 0
0 4
6 0
6 14
0 2
0 4
0 12
2 0
0 0
4 37
2 4
2 8
0 6
0 0
0 6
0 8
10 8
12 0
17 0
2 17
16 19
41 19
25 16
2 4
10 4
0 12
6 2
0 2
2 12
0 10
0 0
0 239
0 0
0 124
0 0
0 14
0 2
0 10
0 19
2 2
0 4
4 4
0 12
2 2
14 27
0 27
0 101
4 27
0 2
0 6
0 105
21 35
4 25
2 14
12 0
2 2
8 31
70 10
0 208
0 2
0 12
0 225
0 278
0 128
0 266
0 21
10 0
4 8
4 8
0 188
4 4
4 6
0 8
6 14
41 4
4 87
4 12
31 6
68 2
16 2
17 0
29 4
16 6
2 19
2 47
0 72
0 113
0 124
8 49
0 37
0 85
0 72
6 10
14 2
14 12
4 12
0 2
2 6
0 4
2 25
0 12
0 2
0 6
0 0
0 8
2 2
2 134
2 23
4 31
31 35
17 29
4 4
6 17
2 17
0 37
0 41
4 78
8 17
2 19
0 276
0 12
4 23
6 43
0 161
6 27
45 6
8 8
0 12
6 4
4 41
4 29
0 35
6 64
0 4
2 0
19 0
0 4
0 4
2 10
0 0
4 462
10 21
14 52
4 12
0 17
0 4
0 2
0 0
8 4
4 27
0 2
2 14
8 2
4 2
10 35
12 82
4 89
2 1108
2 124
2 165
8 181
45 66
0 27
2 35
0 138
2 2034
8 43
0 134
4 12
2 62
2 2
0 2
0 21
2 175
0 27
0 6
2 10
0 8
14 10
29 4
27 0
17 14
23 21
6 16
93 173
116 10
25 12
58 16
289 19
85 25
25 29
4 25
10 192
190 60
35 109
14 27
19 23
4 16
8 17
17 10
4 23
0 425
37 16
2 25
2 6
0 2
0 0
0 0
0 0
8 4
10 6
0 4
0 17
0 17
6 6
8 4
14 2
8 4
19 6
27 0
10 2
19 0
305 0
45 2
25 27
47 4
10 10
8 17
12 6
45 35
6 70
21 8
27 41
14 6
16 0
54 2
0 0
0 16
17 4
4 12
0 2
8 8
0 2
2 105
0 16
0 41
0 39
0 8
2 1399
0 25
0 177
4 74
0 31
0 10
0 35
4 49
10 12
4 10
4 25
2 4
0 4
0 2
2 0
0 0
12 0
2 4
2 4
0 25
0 80
0 182
4 78
0 14
0 25
8 8
0 0
0 0
0 2
0 2
0 0
10 10
0 245
58 167
0 181
14 35
6 8
0 2
8 4
12 0
2 0
6 0
2 0
0 0
0 0
0 0
0 0
0 0
4 0
4 0
2 4
0 6
0 2
0 0
0 0
4 2
2 0
12 0
14 0
4 0
2 0
6 2
0 0
0 0
17 0
6 2
10 0
19 0
45 0
0 0
0 0
8 0
6 0
6 0
0 0
8 0
0 0
2 6
4 0
2 0
0 0
6 0
2 0
0 0
2 0
0 0
2 0
0 2
0 0
0 0
2 0
0 0
4 0
0 0
0 0
4 4
4 0
0 0
0 0
0 0
4 6
0 2
0 2
0 2
2 0
0 0
0 0
0 4
0 0
0 0
0 0
0 0
12 0
0 0
8 0
4 0
8 0
10 0
4 0
2 0
12 0
12 0
12 6
8 2
21 0
4 0
6 0
10 0
12 0
17 0
2 0
0 0
0 0
0 0
0 0
6 0
0 0
0 0
2 0
4 0
4 0
6 0
0 0
6 0
4 0
0 0
0 0
0 0
49 2
0 0
0 0
6 0
0 0
2 0
2 0
0 0
4 0
31 0
6 0
17 0
6 0
14 0
4 0
4 0
0 0
0 0
14 0
39 2
16 0
21 0
0 0
0 0
0 0
0 0
0 0
2 0
6 0
4 0
0 0
2 0
4 0
0 2
10 0
120 0
231 6
231 0
186 0
68 0
17 0
12 0
10 0
54 0
8 0
0 0
4 0
0 0
6 0
6 0
2 0
10 0
39 0
68 0
50 4
76 0
23 0
25 4
8 8
8 0
8 0
14 0
23 0
6 0
6 0
8 2
17 0
54 0
287 2
83 2
8 0
19 0
47 0
2 0
0 0
0 0
17 0
21 0
25 6
14 2
43 8
4 0
8 0
17 2
47 0
17 0
198 0
12 0
8 0
4 0
27 0
0 0
0 0
0 0
8 0
8 0
0 0
2 0
6 0
4 0
70 0
4 0
417 0
0 0
8 2
4 0
4 19
0 0
4 0
4 0
0 0
19 0
25 0
25 0
2 0
10 0
2 0
6 0
186 0
21 0
788 0
16 0
27 0
6 4
4 0
6 0
0 2
0 0
2 0
29 4
6 0
2 2
6 0
10 0
4 0
4 0
16 0
0 0
0 0
2 0
4 0
0 0
8 0
10 0
8 2
27 0
4 4
17 0
29 0
29 0
10 0
39 6
4 6
4 0
0 0
0 0
8 0
0 0
6 0
2 0
2 0
0 2
2 2
0 4
4 0
0 8
0 2
6 0
8 0
6 0
10 0
0 0
0 0
0 0
0 2
2 0
0 0
0 2
0 0
4 0
4 2
0 2
2 0
2 0
0 0
2 2
2 8
14 4
17 2
0 4
0 0
2 0
4 4
45 0
0 0
0 0
0 0
0 0
0 0
2 0
0 0
0 2
14 21
2 0
4 2
4 4
0 0
2 0
0 31
0 0
0 0
2 0
0 0
12 0
8 0
39 0
12 0
4 0
0 0
0 0
0 0
0 0
0 0
0 0
0 0
0 0
4 0
0 2
6 0
19 0
33 0
6 6
2 0
2 0
12 31
0 4
0 2
4 0
6 0
0 0
0 4
4 2
0 0
0 2
2 0
14 0
8 14
23 0
8 17
56 8
37 4
37 6
14 10
14 6
19 4
2 0
0 0
2 0
0 0
0 0
0 0
0 0
0 0
0 6
0 0
0 0
58 4
2 2
25 8
0 0
54 0
2 6
0 0
2 0
0 0
0 2
2 0
4 0
16 0
12 0
2 0
2 0
8 0
2 0
0 0
0 6
6 0
0 0
171 0
0 0
19 0
2 0
2 2
0 0
0 2
12 2
2 4
0 0
0 8
0 4
4 2
6 2
2 12
10 2
0 0
0 0
0 0
2 0
14 0
0 0
0 0
0 0
6 0
4 0
2 0
10 0
4 0
4 0
54 0
6 0
19 0
2 0
2 0
2 0
6 0
8 0
8 4
4 0
12 0
10 0
2 0
4 0
80 0
4 2
25 0
2 0
14 0
4 0
0 0
0 0
6 0
0 12
8 0
2 2
4 0
4 10
0 4
0 2
0 50
0 2
0 8
0 0
0 0
2 0
4 8
2 0
0 0
0 0
10 0
0 0
0 0
2 0
31 0
0 2
6 0
2 4
10 4
0 4
0 0
0 2
12 10
4 29
6 8
6 4
4 8
0 0
0 2
0 0
0 2
0 4
0 2
4 0
4 41
8 0
16 6
8 2
0 6
0 0
0 0
0 0
0 6
0 2
2 0
0 0
0 0
2 4
0 14
0 0
0 4
0 2
0 2
4 4
0 2
2 2
6 0
0 0
8 2
0 0
0 2
0 10
8 12
6 8
0 54
23 8
33 14
8 8
6 10
6 23
0 2
2 6
2 0
6 0
4 0
8 17
2 2
0 4
25 4
31 4
6 16
8 0
14 23
107 2
43 0
31 6
68 0
2 0
4 4
2 12
6 4
0 2
0 0
0 2
0 0
0 0
0 4
0 2
2 0
0 0
4 6
4 2
6 0
21 0
0 0
0 0
2 0
6 0
0 0
0 0
0 0
0 0
0 0
0 4
0 0
0 0
0 0
0 0
0 0
0 0
0 2
0 0
2 0
0 4
0 0
0 4
0 0
0 0
0 0
0 0
0 0
0 2
2 0
2 0
4 0
0 0
6 0
0 0
2 0
0 0
0 0
0 16
0 2
0 12
8 8
0 4
0 0
0 0
0 0
0 21
0 0
0 14
0 0
2 2
8 2
6 2
6 2
4 6
0 10
2 2
2 2
0 39
8 0
2 4
0 0
6 0
2 0
6 0
0 0
0 0
2 0
4 0
0 2
0 0
2 0
0 0
6 0
2 14
14 0
8 2
0 8
0 6
0 10
4 0
0 0
12 0
27 2
23 0
21 0
6 0
120 0
4 17
14 0
6 0
101 0
25 0
27 0
10 0
6 4
2 0
4 10
2 0
4 23
8 2
0 2
2 4
12 0
8 0
14 0
6 0
4 2
8 2
4 2
4 0
4 0
8 0
2 0
0 0
0 0
0 0
0 2
0 2
0 0
0 0
0 0
2 0
0 0
0 0
0 0
0 2
0 6
0 6
2 0
0 8
0 0
0 6
0 0
0 0
23 0
6 0
14 0
0 0
0 0
6 2
43 0
2 14
4 16
0 19
14 2
0 0
0 0
6 8
0 2
0 0
0 2
0 0
4 2
0 0
4 14
2 2
0 17
0 12
21 4
0 2
31 2
0 0
2 0
4 0
0 0
0 2
2 0
0 0
12 0
0 0
0 0
0 0
0 6
2 0
0 2
2 6
0 8
2 2
0 2
0 0
2 4
0 0
0 2
2 0
0 0
0 4
0 2
4 12
0 6
0 6
0 0
0 0
0 2
2 0
0 0
2 8
4 0
2 4
6 8
0 35
2 8
4 12
4 2
23 14
4 0
4 0
0 0
10 0
21 4
6 0
6 0
4 0
12 0
10 2
14 0
70 0
29 0
0 0
0 2
0 8
0 2
0 0
0 2
4 0
8 0
0 0
0 0
0 0
0 0
0 0
4 2
0 0
4 23
0 4
0 6
12 0
0 0
0 6
0 0
0 4
0 2
0 0
0 0
0 12
0 0
0 0
0 0
0 0
0 0
0 0
0 0
0 0
0 2
0 0
0 4
0 2
6 12
2 0
2 6
0 0
0 0
0 0
0 0
0 0
0 0
0 0
0 0
2 0
0 0
0 0
0 0
0 0
0 0
0 0
0 0
0 0
0 0
4 2
0 0
54 4
4 6
0 4
0 0
4 4
0 0
0 10
0 4
12 4
0 4
0 0
10 6
0 2
0 6
0 0
0 0
0 4
14 10
4 8
19 14
16 14
6 8
4 4
0 0
0 93
4 0
2 4
6 14
2 0
0 8
0 0
8 0
0 8
0 2
0 0
0 0
0 0
0 0
0 0
0 0
0 0
2 0
2 0
4 0
6 33
0 0
4 0
0 0
10 4
0 4
0 0
0 0
0 0
0 0
0 2
0 4
2 39
0 12
4 23
2 8
0 10
0 0
0 8
0 2
0 2
0 12
0 0
0 4
6 0
2 0
0 4
0 2
0 2
0 21
0 0
0 0
0 0
0 0
2 2
0 0
0 25
0 8
0 0
0 6
0 6
2 72
0 4
0 0
0 0
0 0
2 0
0 0
0 0
0 0
2 0
0 0
0 0
0 0
0 0
0 0
0 0
0 0
2 2
0 0
0 4
0 0
0 0
2 0
0 0
2 0
8 0
2 0
0 0
0 0
0 2
2 0
0 0
0 0
0 0
0 0
0 0
0 0
0 0
0 0
0 6
0 0
6 0
0 2
0 0
0 0
2 0
4 0
0 4
2 0
16 0
0 0
0 0
0 0
0 0
0 0
0 0
0 4
0 0
0 0
0 0
0 0
0 0
0 0
0 0
0 0
0 0
0 0
0 0
2 2
0 2
0 2
0 0
0 6
0 0
4 0
0 0
0 0
4 0
2 0
0 2
0 4
6 0
0 0
0 0
2 0
12 0
16 2
0 0
0 2
2 0
6 0
6 0
0 0
0 0
0 0
0 0
0 0
0 0
4 6
10 2
0 0
8 0
0 0
0 2
0 8
0 10
0 0
0 0
0 0
0 0
4 0
2 0
2 0
0 0
0 0
0 0
0 0
0 0
6 2
0 0
0 2
0 2
0 21
0 6
0 6
0 12
0 6
2 0
0 0
0 0
0 0
0 0
0 0
0 0
0 4
0 0
0 0
0 0
0 0
4 0
0 0
0 0
2 0
0 4
0 10
0 10
0 23
0 6
0 74
0 8
0 2
0 10
0 8
0 0
0 2
0 4
0 8
0 8
0 0
2 6
0 14
0 14
0 4
4 2
0 6
0 23
4 8
10 2
4 4
6 0
0 0
6 0
0 4
0 2
0 6
0 0
2 2
0 0
0 0
0 2
0 0
0 0
0 0
0 0
0 0
0 2
0 0
2 0
6 6
0 0
0 0
0 0
0 0
0 0
0 0
0 0
0 0
0 0
0 0
0 0
12 0
0 0
0 0
0 0
2 0
2 0
0 4
0 2
0 0
0 0
0 4
0 0
0 2
4 0
0 2
4 0
4 0
2 0
2 0
0 0
0 0
2 0
0 2
0 0
0 0
6 0
0 0
2 6
0 0
0 0
0 8
0 0
0 16
0 2
0 6
0 0
0 0
0 12
2 0
0 2
0 6
0 6
0 0
0 0
0 0
0 2
0 0
0 2
0 2
0 2
0 6
0 2
0 16
6 0
2 4
0 10
2 6
2 8
0 2
4 16
0 2
0 4
0 0
2 4
21 2
10 6
2 0
0 0
0 8
2 0
0 6
0 0
0 0
0 0
0 4
4 2
0 2
0 0
0 0
0 0
0 0
4 0
6 0
10 0
0 2
2 0
0 0
0 0
0 0
0 0
0 0
0 0
0 0
0 0
0 2
2 0
0 0
0 0
0 0
0 0
0 14
0 0
0 4
0 2
0 2
0 0
0 0
0 0
0 0
0 0
2 0
0 0
0 0
2 4
0 2
0 0
0 4
2 0
0 0
0 0
2 2
0 2
16 0
2 37
10 0
0 2
0 14
0 0
0 0
0 2
0 0
0 12
0 0
0 0
0 0
2 2
0 0
0 0
0 0
0 0
0 0
0 0
0 0
0 0
0 0
0 0
0 0
0 0
0 0
0 0
0 4
0 0
0 0
0 0
0 2
0 2
0 2
0 6
0 72
0 0
0 4
2 0
0 2
0 10
0 2
0 8
0 0
0 0
0 0
0 0
0 0
0 0
4 0
0 0
0 6
0 10
0 0
0 0
0 2
0 6
0 0
0 8
0 2
2 2
6 2
0 0
4 2
2 0
4 4
4 2
0 8
0 19
0 91
10 0
0 2
4 138
0 268
0 35
0 10
0 14
0 6
0 4
0 0
0 0
0 0
0 0
0 4
0 0
0 0
0 0
0 0
0 0
0 0
0 0
0 0
0 0
0 0
0 0
0 4
0 0
0 2
0 0
0 2
0 8
0 0
0 0
0 0
0 0
0 0
0 0
0 0
0 0
0 0
0 0
0 0
0 0
0 0
0 0
0 0
0 0
2 0
0 0
0 0
4 0
0 0
0 0
0 0
0 2
0 0
0 0
0 4
0 0
0 0
0 0
0 0
0 0
0 6
0 4
0 0
0 0
0 0
0 0
0 0
0 0
0 0
0 0
2 0
0 0
0 0
0 0
0 0
0 0
0 0
0 0
0 0
0 0
0 0
0 0
0 4
2 0
0 0
0 0
0 0
0 6
0 0
0 0
0 0
0 0
0 0
0 0
0 0
0 0
0 0
0 0
0 0
2 0
0 2
6 0
2 0
0 0
0 0
0 0
0 0
0 0
0 0
0 0
0 0
0 0
0 0
0 0
0 0
0 0
0 0
0 0
0 0
0 0
0 0
0 0
0 0
0 0
0 0
0 0
0 2
0 0
0 0
0 0
0 0
0 0
0 0
2 0
0 0
0 4
0 0
0 0
0 0
0 0
0 0
0 0
0 0
4 4
2 0
0 0
0 0
0 0
0 0
0 0
0 0
0 0
0 0
0 0
0 0
0 0
0 0
0 0
0 0
0 0
0 0
0 0
0 2
0 4
0 0
0 0
0 0
0 0
0 0
0 0
0 0
0 0
8 0
0 0
0 0
0 0
0 0
0 0
0 0
0 0
0 0
0 0
0 0
2 0
0 0
0 0
0 0
0 0
0 0
0 0
0 0
0 0
0 0
2 0
0 0
0 2
0 0
0 6
0 0
0 0
0 0
0 0
0 0
0 0
0 0
0 0
4 0
2 0
0 0
0 0
6 6
0 2
0 0
0 0
0 0
0 0
0 2
0 0
0 0
0 0
0 0
0 0
0 0
2 0
2 0
2 0
0 0
0 0
0 0
0 0
0 0
0 0
0 0
0 0
0 0
0 0
0 0
0 0
0 0
0 0
2 0
2 0
0 0
0 0
0 0
0 2
0 0
0 0
0 0
2 0
0 0
2 0
0 6
0 0
0 4
0 0
0 0
0 0
0 0
0 0
0 0
0 0
0 0
0 0
0 2
0 4
0 2
0 0
0 0
0 2
0 2
0 0
0 0
2 2
0 0
0 0
0 0
0 0
0 0
0 0
0 2
2 0
0 0
8 17
0 0
0 12
0 0
0 4
0 4
2 2
0 0
0 29
0 12
0 2
0 6
0 0
0 0
0 0
0 0
0 0
4 0
4 0
10 4
6 4
0 0
0 4
0 0
0 0
2 4
0 0
0 10
0 8
0 8
0 4
0 0
0 0
0 0
0 0
0 0
0 2
0 0
0 0
0 0
2 0
0 0
0 0
2 0
0 0
0 0
0 0
4 0
4 0
0 0
2 0
2 0
0 0
0 0
6 0
2 0
17 0
0 0
0 0
0 0
2 0
0 4
0 0
0 6
0 0
2 0
6 0
0 0
4 0
0 0
0 0
0 2
0 0
0 0
0 0
0 0
2 0
0 0
0 0
0 0
0 0
0 0
0 0
0 0
0 0
0 0
4 0
0 0
0 0
0 2
0 0
6 0
0 0
0 0
0 0
4 0
0 0
0 0
0 0
0 0
0 0
0 0
0 0
0 0
0 0
0 0
0 0
0 0
0 0
2 0
0 4
0 0
4 0
0 0
0 0
0 0
0 0
0 0
0 0
0 0
0 6
0 0
0 0
0 0
0 0
0 0
0 0
4 0
0 0
2 0
0 0
0 0
0 2
0 0
0 2
0 0
0 19
0 0
0 0
0 0
0 2
0 0
0 0
0 4
0 2
0 2
0 6
0 4
0 0
0 0
0 0
0 0
0 0
2 2
4 0
0 0
0 0
2 0
0 0
0 0
4 6
0 0
0 0
0 0
0 0
0 0
2 0
0 0
4 0
0 0
0 0
0 4
0 0
0 2
0 12
0 2
0 4
0 0
0 0
0 0
0 0
0 0
0 0
0 0
0 0
0 0
0 0
0 2
4 6
0 23
0 12
2 19
0 2
0 6
2 2
0 0
0 0
0 2
0 0
0 0
0 0
0 0
0 0
2 0
2 0
0 0
4 0
0 0
0 0
4 0
2 0
6 0
6 0
0 0
2 0
2 0
0 2
0 0
0 0
0 0
0 0
0 0
0 0
2 0
2 0
0 0
0 0
0 2
0 0
0 4
2 8
8 0
0 0
4 0
0 4
0 0
0 0
0 4
0 0
0 0
0 0
0 0
0 0
0 2
0 0
0 0
0 2
0 0
10 0
0 10
0 0
0 0
2 0
0 6
0 2
0 6
0 0
0 0
0 2
0 0
0 0
0 6
0 0
0 0
0 0
0 2
0 6
0 2
4 0
12 0
0 0
0 0
2 0
0 0
0 0
2 8
0 0
0 0
0 0
0 0
0 0
0 0
0 0
8 0
0 0
4 0
2 2
0 0
0 0
0 0
6 0
6 0
0 0
0 0
0 0
2 0
0 0
0 0
0 0
0 0
4 0
0 0
6 0
0 0
0 0
0 0
0 0
0 0
0 0
0 0
0 0
0 0
0 0
0 0
0 0
2 0
4 0
0 0
0 2
0 0
0 0
0 0
0 0
0 2
0 14
0 2
0 0
8 0
6 0
0 0
2 0
0 0
0 2
2 0
0 2
0 0
2 0
0 0
0 4
0 0
0 2
0 0
0 4
0 2
0 0
0 0
0 0
2 0
0 0
4 0
0 0
2 0
0 0
2 0
4 2
16 0
4 0
8 2
0 2
0 0
0 0
8 4
0 0
2 4
0 2
0 0
0 0
0 0
0 2
0 0
0 0
0 0
0 0
0 0
0 0
0 0
2 0
0 0
2 0
0 0
2 0
0 0
0 0
0 2
0 0
0 0
0 0
0 0
4 0
2 0
0 4
0 0
4 0
0 0
0 6
2 8
6 0
8 2
4 2
0 0
0 0
0 27
0 0
0 4
0 4
0 2
0 0
0 0
0 4
0 0
0 0
0 19
0 0
0 0
0 0
0 0
0 0
0 0
0 0
0 0
0 0
0 0
0 0
2 0
0 2
0 8
0 2
0 4
0 10
2 6
0 2
0 0
0 0
0 0
0 0
0 0
0 0
0 4
0 0
0 4
0 4
0 6
0 0
0 0
0 0
0 2
0 0
0 0
0 0
0 0
12 0
0 0
8 0
0 0
0 0
0 0
0 0
0 0
4 0
4 0
0 0
0 0
6 0
0 0
0 0
0 0
0 0
0 0
0 0
0 6
0 0
0 0
0 0
2 6
0 0
0 0
0 23
0 8
2 2
0 8
0 12
0 6
0 2
0 0
0 2
0 0
0 0
0 0
2 0
0 0
0 2
6 2
0 0
0 0
0 4
0 0
0 0
0 4
0 0
0 2
0 4
0 0
0 0
2 0
0 0
0 0
0 0
0 0
0 0
0 0
0 4
0 0
0 2
0 0
0 0
0 4
2 25
0 2
0 4
0 8
0 2
0 2
0 0
0 0
0 0
0 0
0 0
0 0
0 0
2 0
0 0
0 0
0 4
0 10
0 2
0 2
0 12
2 0
2 2
0 4
0 0
0 0
0 0
0 2
0 2
0 0
0 0
0 0
0 0
0 0
0 0
0 0
0 0
0 0
0 4
0 2
0 0
0 2
0 0
0 0
0 4
0 0
0 2
0 0
0 0
2 0
0 0
0 0
0 0
0 0
0 0
2 0
2 0
0 0
4 0
0 0
0 0
0 0
0 0
0 0
0 0
0 0
0 0
0 0
0 0
0 2
0 0
0 0
0 10
0 12
0 12
0 10
0 2
0 35
0 2
0 12
0 8
0 4
0 4
0 6
0 2
0 6
0 29
2 2
0 12
0 4
6 8
0 0
0 19
0 0
0 0
0 0
0 0
0 14
0 2
0 4
0 0
0 0
0 0
0 0
0 4
0 19
0 2
0 0
0 4
0 10
0 6
0 0
0 0
2 17
0 4
0 2
0 4
0 23
0 14
0 6
0 4
0 10
2 0
0 0
0 8
0 6
0 10
0 0
0 0
0 0
4 0
0 0
0 0
0 0
0 6
0 0
2 2
0 0
0 2
4 21
0 2
0 14
0 8
0 0
0 0
0 0
4 0
0 2
0 0
0 0
2 10
0 17
4 17
0 10
0 0
2 2
0 0
0 0
0 4
0 0
4 2
4 0
4 17
0 2
0 23
0 23
0 25
0 4
0 2
0 47
0 4
2 16
0 19
2 2
10 6
2 10
0 27
0 31
0 8
0 14
0 8
0 4
2 16
0 8
0 14
6 4
0 4
0 0
4 16
0 0
0 8
0 52
2 6
0 16
12 16
0 23
0 8
0 2
0 0
0 0
0 4
0 4
0 2
0 0
0 2
0 4
2 21
0 27
2 2
2 2
0 4
0 8
0 10
0 6
0 6
0 0
0 0
0 0
0 0
0 0
0 0
0 6
0 21
0 4
0 6
0 0
10 0
19 0
375 0
29 2
82 4
39 0
423 12
47 0
163 0
99 0
307 0
171 0
14 0
1518 0
0 0
23 2
0 6
8 6
4 0
16 0
12 0
17 0
39 0
0 0
14 0
8 0
2 2
142 27
23 4
35 17
130 6
421 14
198 0
54 2
35 0
37 0
388 21
4 14
6 4
6 8
2 10
0 8
0 10
0 8
0 0
0 0
2 2
0 2
0 2
0 0
0 0
0 0
31 4
76 0
80 12
31 0
10 2
12 0
12 8
8 0
2 0
14 0
0 0
0 0
0 0
0 0
0 0
0 0
0 0
23 21
8 2
2 2
0 0
0 4
17 2
0 4
0 0
0 4
4 0
2 0
8 0
2 0
4 2
6 87
2 29
0 76
6 33
8 25
4 118
4 6
2 39
2 16
0 21
0 132
0 50
0 35
2 23
8 35
0 16
4 52
2 0
0 17
0 4
0 17
4 0
2 16
0 8
2 2
0 0
0 6
2 4
0 0
6 0
0 0
0 0
0 14
0 0
0 0
0 4
2 148
2 8
8 17
0 0
0 23
6 0
2 0
0 0
6 2
2 0
0 2
0 0
0 12
4 2
0 6
0 17
0 2486
0 50
0 231
0 85
0 21
0 8
2 10
0 29
2 12
0 0
2 0
0 0
0 0
0 0
0 0
0 2
0 2
0 2
0 0
0 2
0 49
0 8
14 83
6 17
14 68
29 33
2 14
2 14
2 116
0 16
0 4
0 6
0 8
0 0
0 2
0 2
0 4
0 8
0 0
0 19
2 2
4 4
0 0
0 0
17 10
4 19
0 21
0 39
0 47
4 2
8 10
8 27
4 0
4 0
4 2
0 2
0 0
2 4
4 0
21 0
17 25
19 8
16 19
6 37
4 21
2 60
8 21
12 0
62 0
2 0
138 0
29 12
12 8
0 2
19 6
0 4
0 14
0 2
2 6
2 4
37 0
39 0
49 2
204 25
318 41
674 19
97 6
49 4
642 0
39 10
70 85
52 97
181 66
37 31
1586 6
58 6
76 2
83 8
208 2
6 6
68 8
85 8
136 45
237 58
52 12
47 6
62 16
10 25
17 23
31 45
78 6
33 23
101 47
146 33
49 43
21 25
45 4
23 16
4 12
4 322
23 386
10 157
19 64
14 8
31 2
14 21
25 89
89 128
60 303
344 276
23 37
19 179
8 1632
6 16
0 64
21 17
4 10
19 2
8 0
12 2
8 0
19 0
10 2
14 0
19 0
6 0
27 2
0 6
70 4
41 0
2 0
2 0
0 0
4 0
2 4
47 14
95 10
198 10
85 0
45 0
252 0
47 0
37 0
0 0
39 0
2 2
2 2
0 0
0 2
0 0
2 6
2 0
8 6
2 0
21 0
6 0
6 6
10 0
8 0
4 0
0 2
2 0
2 0
0 0
0 0
2 0
6 0
19 0
47 0
19 0
4 2
6 0
0 0
6 0
0 0
0 0
0 0
0 0
25 0
0 0
0 0
2 2
0 0
0 2
0 0
0 0
0 0
0 0
0 4
0 0
0 0
0 2
0 6
0 0
0 0
2 4
14 0
0 0
0 0
2 0
0 0
8 0
10 0
2 0
14 0
12 0
4 2
8 0
2 0
6 0
6 0
0 0
0 0
14 0
0 0
0 0
2 0
4 0
0 0
4 0
0 0
0 0
0 0
0 0
4 0
8 2
4 0
23 0
0 0
2 0
25 0
0 0
45 0
8 0
64 0
54 0
31 0
37 0
2 0
0 0
0 0
0 0
0 0
2 0
10 0
0 0
0 0
0 0
0 0
0 0
0 0
0 2
4 0
0 0
0 0
0 0
2 0
0 0
4 0
6 0
4 0
0 0
0 6
0 2
2 0
0 0
2 0
0 0
8 0
2 0
0 0
2 0
2 0
0 0
0 2
0 0
2 0
2 0
16 2
6 0
17 2
2 4
8 2
2 0
12 0
0 4
16 0
0 0
0 0
0 2
0 2
4 2
2 0
2 0
0 0
2 2
4 0
2 0
2 0
2 0
0 0
0 0
4 0
0 0
6 0
8 0
8 0
29 0
12 0
14 0
2 0
10 0
2 0
6 0
6 0
2 0
0 0
14 0
43 0
19 0
21 0
2 0
12 0
4 0
0 0
0 0
4 0
8 0
2 2
4 0
0 0
0 0
2 0
2 0
2 0
4 0
8 0
8 0
10 0
0 0
2 0
37 0
17 8
19 0
47 0
25 0
21 0
16 0
37 0
151 0
43 0
27 0
132 0
39 0
39 0
8 0
17 0
50 0
12 0
12 0
35 0
50 0
23 0
12 0
107 0
4 0
4 0
4 0
6 0
4 0
16 0
6 0
97 0
0 2
6 0
6 0
2 4
2 0
4 0
2 0
4 0
37 0
19 0
4 0
6 0
2 0
0 0
4 0
4 4
4 0
12 0
37 0
29 0
68 0
25 0
25 0
23 0
29 0
6 0
8 0
16 0
0 0
6 0
2 0
2 0
0 0
0 0
0 0
0 0
2 0
8 0
4 4
23 0
0 0
43 0
0 0
0 0
14 0
12 0
12 0
23 0
60 0
17 0
39 0
70 0
2 0
0 0
19 0
2 0
0 0
4 0
2 0
23 0
19 0
8 2
8 4
0 0
0 0
0 0
0 0
0 0
2 0
19 0
2 0
0 0
6 0
8 0
2 0
16 0
2 0
8 0
0 0
6 0
29 0
10 0
6 0
12 0
4 0
0 0
2 0
0 0
12 0
14 0
0 0
6 0
0 4
2 0
0 2
0 4
2 0
0 4
0 0
2 0
2 4
0 0
0 0
6 0
0 0
4 0
0 0
10 0
8 0
4 0
2 0
60 0
16 0
10 0
29 0
10 2
2 2
2 4
0 6
0 4
2 10
10 2
29 0
130 0
17 0
14 0
16 0
19 0
4 0
0 0
2 0
0 2
0 0
0 2
6 2
4 2
2 2
0 0
2 0
0 0
0 0
6 0
4 0
4 0
2 0
0 0
6 0
10 0
14 0
4 0
16 0
16 0
17 0
41 0
56 0
19 0
4 0
8 0
19 0
60 0
97 0
130 0
287 0
134 0
50 0
52 0
37 0
6 4
118 0
2 0
12 2
41 0
52 4
0 0
219 0
4 0
2 0
0 0
4 0
0 0
6 0
4 0
8 0
4 2
25 2
101 0
29 8
0 14
14 0
25 0
6 2
8 0
27 0
0 0
0 0
0 0
0 0
0 0
0 0
0 0
0 0
4 0
0 0
0 0
2 0
2 0
2 6
17 0
14 0
8 2
12 0
12 0
19 0
6 0
37 0
6 0
25 4
0 0
4 0
10 0
0 0
10 0
0 0
0 0
2 0
2 0
0 0
0 4
35 2
19 0
35 0
8 4
23 0
16 0
8 2
0 2
14 0
0 0
4 0
4 0
0 0
6 0
4 0
6 0
6 0
2 0
2 0
0 0
4 0
4 0
4 0
95 0
50 0
8 0
27 0
21 0
17 0
0 0
6 0
2 0
6 0
12 0
10 0
10 0
6 0
0 2
0 0
0 0
4 0
0 0
4 0
27 0
2 0
167 0
12 2
50 0
43 14
31 0
12 0
47 0
2 0
0 0
0 0
0 0
0 0
8 0
2 0
0 0
0 0
0 0
2 0
4 0
0 0
0 0
12 0
12 0
19 0
58 0
27 0
8 0
29 0
0 6
23 8
12 0
31 0
85 0
17 0
17 0
8 0
12 0
8 0
0 0
0 0
0 0
0 0
4 0
0 0
0 0
0 0
10 0
12 2
0 0
10 0
6 0
0 0
0 0
0 0
0 0
0 0
0 2
0 0
0 0
2 0
2 0
0 0
4 0
2 0
0 0
0 0
0 0
0 0
0 0
0 0
0 0
2 0
6 0
4 0
2 0
2 0
0 0
0 2
2 0
2 0
0 0
0 0
10 0
27 0
4 0
10 2
4 0
0 0
0 0
0 6
0 0
6 0
10 0
17 0
2 0
266 2
4 0
0 2
2 0
2 0
0 0
2 0
2 0
0 0
0 0
2 0
4 0
0 0
14 0
10 0
6 0
8 0
2 6
95 0
2 25
4 39
2 14
0 6
2 0
229 0
10 0
17 0
16 0
21 10
6 4
6 2
2 0
6 2
6 0
19 0
2 0
6 0
23 0
33 0
14 0
39 0
0 0
0 0
4 0
2 0
0 4
6 8
12 0
12 8
204 2
0 14
0 0
0 0
6 0
60 0
0 0
0 0
0 0
2 0
6 0
2 0
4 0
2 0
2 0
2 0
2 0
12 0
10 0
8 0
330 0
12 0
16 2
6 0
4 6
12 6
74 0
2 2
10 0
8 0
4 0
14 0
27 0
19 0
41 0
50 0
80 10
33 2
37 2
43 4
19 4
2 0
19 0
8 0
10 2
10 0
41 0
23 0
62 8
14 0
4 0
198 0
0 0
0 0
0 0
6 0
2 0
0 0
4 0
0 0
4 2
12 0
0 0
29 0
2 0
47 0
245 0
390 2
200 0
126 0
19 0
12 0
62 4
41 0
184 0
120 0
27 0
19 0
21 0
12 0
144 0
99 0
47 0
17 0
17 0
115 0
33 0
39 0
49 0
113 0
155 0
151 0
23 0
19 0
17 0
6 0
2 0
8 0
2 0
8 0
4 0
17 0
45 0
17 0
4 0
21 0
12 0
6 0
10 4
0 0
12 0
41 2
50 0
58 0
82 0
8 0
6 0
0 0
0 0
4 0
2 2
2 0
4 0
10 14
4 2
12 49
14 8
2 8
37 14
10 10
21 6
14 0
29 0
14 0
0 0
12 2
8 0
8 4
39 2
6 2
2 2
0 0
0 0
2 0
0 0
0 0
0 0
0 0
10 0
2 0
14 0
4 0
2 2
0 0
8 0
2 0
0 0
0 2
0 0
14 0
2 0
4 0
25 0
6 0
4 0
0 4
0 0
0 0
0 0
0 0
0 0
2 0
2 0
4 0
2 0
8 8
19 4
0 0
6 4
16 0
4 0
17 6
6 0
2 0
6 0
4 12
2 107
2 2
4 0
23 0
0 2
0 0
0 0
0 0
0 0
0 0
0 2
0 0
0 0
0 0
0 0
0 0
4 17
12 0
0 0
4 0
2 0
2 2
0 2
4 0
0 4
0 4
0 4
0 0
0 0
0 0
0 0
0 0
0 0
0 0
0 0
0 0
2 0
4 0
2 0
4 0
0 0
0 0
0 2
12 4
10 0
0 0
0 0
0 2
0 0
0 0
4 0
2 0
2 0
0 0
2 0
8 0
10 0
29 0
10 0
8 0
17 0
31 0
2 0
4 0
2 0
2 2
0 4
0 4
0 4
2 0
0 0
0 2
6 0
0 4
10 0
0 0
4 0
2 2
4 2
0 2
14 0
0 2
0 0
0 0
0 0
0 0
0 2
0 0
0 0
0 0
4 0
0 0
2 0
0 0
0 0
0 0
0 0
6 0
0 0
4 0
4 0
0 0
21 0
12 0
4 0
52 0
23 0
10 0
4 0
12 0
21 2
2 0
0 0
2 0
19 0
8 0
35 0
31 0
6 0
4 0
4 0
10 0
87 0
4 0
0 0
0 0
0 0
2 0
2 0
2 0
2 0
10 0
0 0
0 0
0 0
0 0
0 0
2 0
0 2
0 0
0 0
2 0
0 0
64 0
8 0
8 0
10 0
2 0
4 0
4 2
12 4
10 0
31 0
35 0
4 0
56 0
2 0
0 0
12 0
19 0
8 0
0 0
14 0
0 0
0 0
0 0
0 0
2 0
2 0
0 0
0 0
2 0
10 0
19 0
0 0
6 2
4 0
10 0
0 0
0 0
2 0
2 0
0 0
21 0
2 0
8 0
2 0
2 4
14 0
4 0
12 0
21 0
31 2
2 0
4 0
8 0
0 0
21 0
6 0
4 0
12 0
62 0
45 0
392 0
107 0
76 0
25 0
35 0
4 0
4 0
14 0
12 0
25 0
115 0
50 0
800 0
39 0
214 0
62 0
1801 0
29 0
17 0
95 0
14 0
27 0
2 0
8 0
16 0
33 0
4 0
8 0
4 0
16 0
2 0
14 0
25 0
6 0
4 0
12 0
2 0
29 0
56 0
33 0
70 0
39 0
8 0
16 0
6 0
4 0
27 0
25 6
19 0
4 0
0 0
4 0
17 0
6 0
2 0
33 0
8 0
93 0
17 0
243 0
4 0
0 0
16 0
0 0
6 0
0 0
2 0
12 0
4 0
10 0
16 0
21 0
167 0
6 0
21 0
89 0
25 0
14 0
54 0
25 0
19 0
27 0
52 0
35 0
31 0
37 0
33 0
16 0
37 0
6 0
10 0
2 0
0 0
0 0
4 2
2 6
0 2
0 12
2 0
0 2
16 0
12 0
10 0
64 0
14 0
10 0
19 0
2 2
4 2
2 2
23 0
8 0
8 2
2 2
0 0
0 6
2 0
33 0
31 12
50 4
39 0
6 0
6 2
10 0
2 0
12 4
6 0
27 0
10 0
12 0
4 0
2 0
0 0
2 0
2 0
0 0
0 0
8 0
8 0
6 0
27 0
8 0
8 6
21 0
21 4
54 0
0 4
12 0
2 0
0 0
12 0
76 0
16 0
23 2
23 0
8 0
118 0
4 0
2 0
6 2
0 0
10 0
35 0
2 0
12 0
2 0
37 0
8 0
47 0
10 0
70 0
41 0
452 0
43 0
6 0
54 6
93 0
565 0
72 0
8 0
0 0
23 0
2 0
4 0
14 0
19 0
27 0
31 0
2 17
157 2
56 8
157 10
37 8
37 2
2 6
0 0
6 2
6 2
4 0
4 2
6 4
0 0
0 8
0 0
2 0
2 0
0 0
2 2
4 2
10 0
4 0
4 2
14 0
4 12
6 2
17 2
2 2
16 6
17 2
4 0
0 19
4 2
2 0
0 16
2 6
2 0
12 0
17 0
39 2
68 0
41 2
12 2
10 2
10 0
25 0
6 2
17 0
10 0
12 132
21 10
10 4
37 0
4 0
2 0
10 0
6 0
0 0
0 0
2 0
4 4
2 0
10 0
4 0
4 0
21 0
107 0
60 0
78 0
29 6
80 0
29 0
29 0
33 0
21 0
16 4
19 0
37 0
39 0
45 0
8 4
6 10
8 4
10 0
31 0
16 0
2 0
2 4
10 0
4 0
16 2
14 0
10 6
2 0
2 0
4 0
4 0
6 0
0 0
0 0
0 0
0 0
0 6
0 0
0 0
0 0
0 2
0 2
0 4
4 2
0 0
2 0
0 0
0 4
0 0
0 4
2 4
14 0
21 0
0 0
0 0
0 0
0 2
2 0
0 0
0 0
0 0
6 0
21 2
124 4
31 6
0 0
0 0
2 0
0 0
0 0
0 0
0 0
2 0
8 0
6 0
27 0
10 0
8 0
0 0
16 0
10 0
35 0
0 0
4 2
0 2
0 2
0 4
0 2
0 0
0 0
0 0
0 0
0 2
0 0
0 0
2 0
0 0
0 0
0 0
0 0
6 2
8 8
17 0
0 0
2 0
0 0
8 0
4 0
14 0
2 0
16 0
10 0
16 0
37 0
21 0
54 2
17 2
16 6
29 0
72 2
175 0
21 2
19 2
118 0
8 2
10 0
6 0
70 4
68 0
56 4
12 0
35 0
4 0
47 12
52 0
134 0
29 0
111 0
19 6
12 0
23 2
4 0
6 6
39 0
19 0
45 0
37 0
31 0
6 0
4 0
0 2
0 0
0 2
6 0
6 0
8 0
12 4
10 0
10 14
0 2
19 0
0 0
35 0
25 0
21 0
41 6
14 4
0 0
0 0
0 0
0 6
2 2
0 0
17 6
31 0
68 2
10 0
25 0
16 0
47 0
33 0
503 0
29 0
43 0
21 0
41 0
64 0
45 0
64 0
31 0
136 4
126 0
144 2
83 19
43 2
27 2
12 2
6 0
41 0
74 0
200 0
126 0
2490 0
64 0
6 6
0 0
0 0
21 0
10 17
8 2
6 0
16 0
0 0
4 0
2 0
0 0
2 0
0 0
0 0
4 0
2 4
8 4
4 0
10 0
21 0
85 0
43 0
19 4
16 0
16 0
60 0
29 0
17 0
8 0
19 4
58 4
16 0
29 0
31 0
146 4
142 12
113 33
41 8
458 6
95 2
95 0
130 0
41 6
21 4
25 0
6 6
93 0
85 0
85 6
248 10
47 2
87 0
47 0
16 0
45 0
19 0
19 0
37 0
39 0
17 6
25 82
8 4
2 0
0 8
31 0
25 0
56 0
144 10
31 4
17 0
4 0
19 0
47 0
49 0
68 2
54 0
227 0
474 2
47 0
6 0
12 0
14 0
8 2
33 0
43 0
35 0
17 2
21 0
10 2
76 0
82 0
82 4
66 14
512 2
19 8
19 0
29 2
56 0
163 0
80 0
64 0
575 2
116 0
78 0
33 0
8 2
6 0
4 0
0 0
2 0
0 0
6 0
8 0
33 0
33 2
95 4
25 0
87 0
25 2
76 2
29 0
29 10
62 0
54 0
93 4
83 0
105 0
41 0
56 0
27 0
0 0
2 0
6 2
0 2
12 4
0 6
2 0
8 0
52 0
19 0
12 2
78 0
6 0
8 2
6 0
21 0
8 0
54 0
10 0
452 0
17 0
66 4
49 0
25 0
17 2
10 0
128 4
248 4
33 4
287 0
181 0
113 0
33 2
25 4
8 4
4 0
12 2
8 8
10 2
10 4
21 10
39 10
14 0
14 2
37 0
10 0
2 2
4 0
0 0
0 0
0 0
4 0
27 0
8 0
39 0
21 2
25 16
10 10
70 2
12 2
82 0
4 0
10 0
0 0
16 0
43 0
21 0
21 0
17 0
35 0
31 0
49 4
27 2
167 0
23 0
2 0
4 0
2 0
35 0
8 0
17 0
2 0
2 0
0 0
10 0
0 0
0 0
2 0
2 0
4 0
23 0
6 0
58 0
248 0
295 0
283 0
161 0
91 0
52 0
29 0
17 4
16 0
31 0
6 0
254 0
6 0
12 4
33 10
43 8
33 0
35 0
25 0
10 0
37 2
0 4
6 0
4 0
14 0
4 0
29 0
2 0
43 0
17 0
2 14
6 0
2 0
6 8
0 10
0 14
2 0
0 0
0 0
2 2
6 0
4 0
2 0
12 0
56 0
8 0
16 4
12 0
12 0
12 0
0 0
0 0
0 0
6 0
14 0
21 0
12 0
14 0
4 0
74 4
0 0
16 0
0 0
0 0
0 0
0 0
8 2
2 4
12 0
0 2
0 0
0 0
2 0
2 0
0 0
0 0
0 0
8 0
4 0
4 0
21 0
6 0
0 0
2 0
2 0
2 0
16 4
27 0
2 2
8 8
6 0
2 0
12 0
14 0
29 0
14 0
4 0
31 0
35 0
85 2
56 8
29 0
214 2
6 2
8 0
10 0
6 0
2 0
2 0
14 0
10 0
0 0
8 0
56 0
29 0
14 0
6 4
105 6
2 0
0 0
0 2
8 0
0 0
4 0
2 0
4 0
2 0
2 0
2 0
6 0
2 0
12 0
2 0
10 4
4 0
10 6
8 4
21 10
4 8
12 0
2 0
2 0
2 0
0 0
0 0
2 0
10 0
2 0
17 0
14 0
10 0
4 2
115 0
31 2
29 2
41 0
17 6
6 0
10 0
0 0
0 0
0 0
0 0
0 0
0 0
0 0
0 2
10 0
12 0
29 0
31 0
12 2
45 0
23 0
23 0
29 0
12 0
4 0
6 0
6 0
4 0
0 0
14 0
19 0
39 0
151 0
50 0
8 8
2 0
27 10
23 0
8 2
6 0
25 0
17 0
16 0
21 0
151 0
70 0
10 0
2 0
8 2
14 0
2 0
0 0
2 2
328 0
2 0
0 4
0 6
0 0
0 0
0 4
2 0
0 2
16 0
0 0
190 4
0 0
4 0
0 0
0 2
0 4
0 8
16 2
10 2
6 0
52 0
14 0
16 0
21 0
19 0
21 0
8 0
4 0
146 0
2 0
4 2
0 0
4 8
0 2
0 8
12 8
8 0
10 0
6 2
6 0
4 0
0 0
0 0
8 0
2 4
4 0
8 0
4 4
17 0
16 0
2 0
4 2
2 2
21 4
4 0
6 0
10 2
2 0
16 2
10 2
126 0
6 0
4 8
4 2
0 4
2 2
0 0
17 4
8 0
0 2
0 2
4 0
0 0
2 0
0 0
0 2
0 0
0 4
0 6
10 0
0 6
0 0
2 0
2 0
4 0
0 0
0 0
0 2
0 0
4 0
4 0
0 2
16 2
23 2
21 16
208 21
2 2
10 4
2 0
0 2
0 12
2 10
4 19
0 68
6 0
0 10
0 4
0 6
0 2
4 16
4 0
8 4
4 0
12 0
39 4
4 0
29 0
43 0
2 0
8 4
8 0
41 0
4 0
12 0
6 0
10 0
6 0
17 4
27 8
37 0
103 2
23 0
45 0
2 0
14 0
4 2
0 0
0 0
6 0
8 0
2 0
8 0
10 2
21 0
21 2
8 0
78 0
2 0
2 0
14 0
0 0
12 0
10 0
10 2
10 10
58 4
0 2
10 0
6 0
17 0
52 0
8 0
16 0
27 0
35 6
37 0
16 23
19 2
10 10
29 10
10 6
12 29
12 0
8 0
27 70
19 4
107 16
12 2
21 2
2 8
0 0
2 8
8 2
8 2
0 0
10 0
0 0
2 0
14 0
19 2
47 0
45 0
12 0
80 0
6 0
8 0
10 0
4 0
4 2
2 0
0 52
2 0
2 16
0 6
2 6
4 0
2 0
0 8
0 2
2 6
0 2
45 0
2 2
0 0
0 0
0 0
0 0
2 0
0 0
2 0
8 0
4 0
8 0
29 0
29 0
14 0
19 0
8 0
0 4
2 0
2 2
14 0
50 0
41 4
25 0
6 0
12 2
12 4
39 4
2 4
12 0
12 4
19 0
35 0
16 2
8 0
17 0
8 0
0 0
4 0
4 0
2 27
2 0
12 2
21 2
2 10
4 0
27 0
10 0
0 0
23 2
0 6
0 0
4 0
2 2
0 0
0 0
0 4
4 2
14 0
12 6
252 0
10 0
19 0
16 0
8 0
0 0
0 0
0 0
2 0
0 0
2 0
0 0
0 0
0 0
0 2
0 72
0 0
0 270
0 4
2 8
27 2
47 0
45 0
103 0
27 0
8 0
2 0
0 0
62 0
0 0
4 0
6 0
17 0
29 2
10 2
4 2
4 8
0 0
35 8
4 0
19 19
4 0
10 2
2 2
0 2
10 0
35 0
14 0
43 0
29 2
130 4
2 0
2 2
2 10
0 0
0 29
0 0
0 0
0 2
0 2
4 2
0 0
6 0
12 0
297 0
2 0
0 0
4 6
6 6
2 8
10 2
8 0
2 0
2 0
2 2
4 4
2 0
29 10
8 2
4 8
14 8
12 4
2 0
2 0
2 0
0 2
6 43
17 0
0 10
0 0
0 6
0 8
0 0
0 4
2 2
0 8
0 4
12 0
0 0
2 4
14 16
2 6
0 14
0 29
14 8
8 10
25 206
8 16
4 136
12 328
2 181
2 138
14 6
6 8
14 2
10 0
29 0
47 0
45 0
126 0
70 17
85 6
351 8
23 25
23 2
2 0
0 0
0 6
4 2
0 0
4 0
4 2
4 2
37 0
2 0
17 4
0 0
4 0
0 0
0 0
2 0
4 0
14 0
17 0
16 0
8 0
4 0
6 0
6 0
14 4
19 0
10 0
4 0
4 0
8 2
6 0
2 10
4 21
0 0
2 2
8 0
4 0
16 0
12 0
10 0
17 0
23 6
76 0
14 0
37 2
66 35
43 2
27 6
37 0
33 0
74 0
16 0
31 0
2 8
4 0
2 2
0 0
0 0
0 0
4 0
16 0
2 0
25 0
19 0
16 0
23 0
23 0
31 2
16 0
29 0
2 0
6 4
6 0
4 0
0 8
0 6
8 10
0 4
2 6
6 0
14 0
25 0
29 0
64 37
49 0
21 0
8 0
10 0
49 4
52 4
27 2
14 2
206 0
39 0
2 0
8 0
0 0
21 0
12 0
6 0
2 0
39 0
2 0
2 0
0 0
0 2
0 0
6 4
0 0
8 0
17 0
2 0
130 0
16 0
10 0
14 0
14 0
10 0
12 0
0 0
0 0
0 2
2 0
16 0
10 0
8 0
4 0
19 0
0 0
4 0
0 0
23 0
25 0
82 2
12 0
16 0
0 2
2 4
10 19
4 4
6 16
2 0
0 2
4 0
0 0
0 0
8 0
0 0
0 2
0 0
0 0
0 0
4 4
6 0
0 0
0 0
2 0
8 0
4 0
8 0
0 0
8 0
0 0
0 0
10 0
12 0
12 0
4 0
0 8
0 0
0 16
0 19
8 2
6 0
0 0
0 0
12 2
2 2
2 0
2 6
10 0
0 2
0 0
0 0
0 6
0 2
0 0
2 0
4 0
0 0
0 0
2 0
12 0
6 0
37 0
8 0
157 0
8 2
0 0
4 2
25 0
10 0
10 0
21 0
0 0
0 0
2 0
10 2
2 0
2 0
0 4
0 17
4 8
16 2
16 2
2 0
0 0
2 0
0 0
10 4
2 0
0 0
10 2
4 6
2 2
0 2
0 2
0 0
2 6
0 0
0 2
0 8
6 8
0 29
2 14
10 21
10 21
10 0
4 0
6 0
0 4
4 0
0 0
0 0
4 0
0 0
0 0
0 0
4 0
0 2
2 2
6 4
2 4
0 2
2 0
0 0
0 0
0 0
0 0
0 0
0 2
6 2
14 0
0 0
0 2
16 4
19 0
52 0
39 0
45 0
2 0
0 0
0 0
8 0
2 6
0 0
2 6
12 6
2 4
0 2
0 0
2 0
10 6
6 0
12 0
2 0
0 6
0 2
4 2
8 0
10 2
120 2
19 10
62 12
8 0
25 0
64 0
41 0
25 0
324 0
6 0
2 0
2 0
0 0
0 2
0 0
0 0
0 0
0 0
4 0
0 0
0 0
2 0
6 2
8 0
19 0
0 0
0 0
2 8
23 25
0 8
0 6
0 6
0 39
0 10
0 33
0 19
0 25
0 0
0 0
0 2
0 6
0 6
0 16
0 21
0 0
0 8
2 19
0 14
0 10
0 0
2 0
0 0
0 4
0 2
0 0
0 0
0 0
0 0
0 0
0 0
4 6
0 0
0 6
0 0
0 0
0 0
2 0
0 0
0 0
0 0
6 0
0 0
6 4
0 25
0 0
0 0
0 0
0 4
0 8
0 6
6 0
2 6
0 0
0 0
0 0
0 2
0 0
0 0
0 0
0 6
2 2
6 58
2 14
0 12
35 2
21 4
8 2
6 2
6 2
2 6
10 10
4 6
14 2
0 2
0 4
0 0
0 0
0 2
0 2
2 0
0 0
0 0
0 0
8 37
0 2
0 0
0 8
0 0
0 0
0 0
0 0
0 0
0 0
0 0
0 0
0 0
0 0
2 0
0 0
2 2
0 0
0 0
0 2
0 0
0 14
0 17
0 10
0 0
4 8
0 0
14 4
6 29
0 10
0 4
0 0
0 8
0 0
0 27
0 12
0 16
6 12
0 14
8 6
0 10
0 10
0 4
2 2
16 2
17 0
4 0
0 0
10 0
0 2
0 0
0 0
2 0
0 2
0 0
0 2
0 6
0 0
0 6
2 2
2 0
0 2
0 0
4 0
0 0
0 0
0 6
14 6
0 2
4 23
12 2
0 6
0 16
0 2
12 0
2 0
0 0
0 0
2 0
8 0
0 0
0 0
0 0
0 2
0 0
0 0
0 6
0 4
6 0
6 0
0 0
0 0
0 0
0 0
0 0
0 12
0 0
4 0
2 0
8 2
10 6
0 0
0 2
0 6
0 4
0 4
0 8
0 8
4 0
0 4
0 6
0 8
0 2
0 2
0 4
0 0
0 2
0 0
0 0
0 0
6 0
0 2
0 4
0 0
0 0
0 0
2 2
0 0
2 12
0 4
2 8
0 8
4 4
2 23
0 17
0 12
6 12
0 0
0 2
12 2
0 4
4 16
0 8
0 16
0 64
0 12
0 23
0 23
0 6
0 0
0 10
0 0
0 10
0 0
0 6
0 0
0 8
0 19
0 19
0 6
0 4
0 0
0 0
0 10
0 4
0 8
0 0
0 0
0 0
0 2
0 0
6 0
0 0
0 0
4 0
4 0
0 0
0 0
0 4
0 2
0 0
0 4
0 0
0 0
0 0
0 4
2 0
0 4
2 0
2 6
0 6
0 0
0 0
0 4
0 4
0 4
0 4
0 0
0 0
0 0
0 0
0 6
0 8
0 2
0 10
0 6
0 0
0 0
0 0
0 4
0 2
0 0
0 0
0 0
0 0
0 0
0 17
0 6
0 0
0 2
0 4
0 0
0 0
8 0
6 0
2 0
2 0
2 0
0 0
0 0
0 0
4 0
4 0
10 0
4 0
4 0
6 0
0 2
0 0
0 2
0 0
0 0
0 0
0 33
0 2
0 8
0 10
2 0
0 0
0 0
0 4
0 2
4 2
0 39
4 60
8 14
8 12
2 2
0 0
2 0
8 0
2 0
2 2
0 12
0 0
4 0
0 10
0 0
0 4
0 0
0 0
2 0
0 105
0 0
0 0
0 0
0 0
0 0
0 0
0 0
0 0
0 8
0 0
2 2
0 0
0 6
2 33
0 12
0 16
0 0
0 0
0 0
0 0
0 0
0 0
0 2
0 0
0 2
2 0
0 4
0 2
0 2
0 6
0 10
0 8
0 31
0 19
0 19
4 27
0 10
0 14
0 2
0 4
0 6
0 2
0 8
0 2
0 4
0 4
0 17
0 0
0 0
0 0
0 4
0 0
0 0
0 0
0 0
0 19
0 0
0 4
0 21
0 8
0 27
0 8
0 2
0 4
0 16
0 8
0 12
0 6
0 16
0 0
0 0
0 0
0 0
0 0
0 0
0 0
0 0
0 4
0 0
0 8
0 12
0 27
0 10
0 6
0 6
2 0
0 4
0 0
0 4
0 0
0 0
0 0
0 0
0 0
0 0
0 0
0 0
2 0
0 2
0 0
0 0
0 4
0 2
0 2
0 0
0 2
0 10
0 0
0 0
0 0
0 0
0 0
0 8
0 6
0 2
0 0
0 6
0 2
0 4
0 0
0 2
0 0
0 0
0 0
0 4
0 4
0 4
0 0
0 2
0 0
0 0
4 0
0 0
0 2
0 0
2 0
0 6
0 0
0 2
0 2
0 0
0 0
0 0
0 2
0 6
0 6
0 8
0 6
0 4
0 0
0 2
0 0
0 0
0 0
0 0
0 54
2 0
4 14
0 2
0 16
0 6
0 0
0 0
0 0
0 12
0 2
0 6
0 10
0 6
0 4
0 2
6 0
0 8
0 6
0 12
0 2
0 17
0 54
0 41
0 33
2 6
0 2
8 0
0 6
0 2
0 0
0 0
0 2
0 6
0 10
0 14
0 8
0 83
0 2
0 0
0 2
0 0
0 0
0 0
0 0
0 2
0 2
0 4
0 0
0 0
0 0
0 0
0 0
0 0
0 0
0 0
0 0
0 0
0 35
0 17
0 17
0 4
0 0
0 10
0 2
0 4
0 4
0 0
0 0
0 0
0 10
0 0
0 0
0 2
0 0
0 0
0 0
0 0
0 4
0 0
0 6
0 2
0 4
0 0
39 0
0 4
0 4
2 16
0 2
2 21
0 10
0 4
0 16
0 235
0 17
0 31
0 23
0 25
0 8
0 31
0 21
0 4
0 6
0 0
0 6
0 12
0 0
0 2
0 56
0 2
0 16
0 4
0 0
0 4
0 0
0 0
0 0
0 0
0 0
0 0
0 2
0 4
0 6
0 0
0 0
0 2
0 0
0 0
0 0
0 0
0 0
0 0
0 0
0 0
0 0
0 0
0 0
0 0
0 6
0 0
0 0
0 39
0 8
0 31
0 39
0 328
0 60
0 6
0 19
0 17
2 12
0 27
0 17
0 0
0 0
0 0
0 4
2 4
0 2
0 23
0 21
0 17
0 8
0 19
0 14
0 0
0 0
0 52
0 25
0 47
0 17
0 27
0 8
0 0
0 10
0 2
0 0
0 62
0 14
0 8
0 10
0 10
0 2
0 10
0 4
0 2
0 0
0 0
2 0
0 12
0 6
2 12
2 2
0 0
0 6
0 0
0 2
0 0
0 0
2 2
0 0
0 0
0 0
0 0
0 4
2 0
2 8
0 2
0 4
0 21
0 2
0 21
0 21
0 12
0 2
0 0
0 10
0 0
0 4
0 2
0 2
0 0
0 0
0 0
0 0
0 0
0 0
0 0
0 0
0 0
0 4
0 0
0 0
2 0
0 0
2 0
8 0
35 2
4 6
0 2
0 16
2 6
2 2
2 12
0 2
0 0
2 16
0 4
0 0
0 0
0 0
0 6
0 2
2 2
2 19
4 4
2 21
0 25
0 21
0 2
2 2
8 21
0 6
4 17
0 8
2 2
2 4
4 21
4 181
0 45
0 19
0 10
0 16
0 25
0 16
0 41
0 0
0 4
0 14
0 25
0 2
0 91
0 2
0 33
0 23
0 16
0 243
0 12
0 99
0 116
0 37
0 6
0 17
0 10
0 6
0 0
0 0
0 4
0 14
0 8
0 0
0 10
10 0
0 2
0 14
0 6
10 116
0 14
0 25
0 2
2 4
0 8
0 0
0 235
0 6
0 17
4 16
0 31
0 12
0 16
0 31
0 179
4 316
2 111
0 198
0 328
0 349
0 105
0 43
0 16
0 0
0 0
0 14
0 4
0 0
0 4
0 14
0 8
0 8
0 76
0 54
0 41
2 182
0 74
0 68
0 134
0 45
0 19
0 35
0 31
0 35
0 19
2 23
2 8
6 2
2 0
0 0
4 2
2 0
4 6
4 0
8 17
4 10
0 17
0 8
0 4
0 27
0 12
0 21
2 6
0 12
0 2
0 2
8 19
31 41
4 72
10 16
0 8
0 19
4 2
0 2
0 0
10 2
0 0
2 2
4 0
0 0
0 19
0 10
0 6
0 6
0 0
2 16
6 19
0 6
2 6
0 0
0 2
0 0
0 2
0 4
0 6
2 14
0 2
0 0
4 2
0 6
2 10
0 6
2 10
0 16
0 56
0 4
0 2
0 2
0 4
0 0
6 0
2 0
0 0
4 0
10 2
0 6
0 6
0 10
0 0
12 0
33 0
0 0
0 2
0 0
0 4
0 0
0 12
0 12
23 54
0 10
6 68
0 10
0 76
4 58
0 4
0 101
2 8
4 6
2 4
0 97
0 64
10 49
0 23
0 14
0 0
0 4
0 8
0 2
2 6
0 8
0 8
2 2
4 0
0 2
0 2
2 4
0 6
0 8
50 6
19 0
0 8
0 159
2 54
0 27
2 14
2 16
4 0
2 0
2 0
0 0
2 25
0 4
0 6
6 12
6 23
0 56
0 54
0 138
0 95
4 35
0 41
0 8
0 0
0 10
0 287
0 6
0 8
0 6
0 16
0 165
2 0
4 0
0 2
0 0
0 0
0 276
0 0
0 6
4 0
0 2
4 10
0 0
0 0
0 2
0 2
10 10
6 4
0 4
8 10
2 21
0 4
0 2
0 8
0 10
0 27
0 10
2 6
0 14
2 43
0 66
0 58
0 76
6 8
2 17
83 19
4 10
2 2
0 0
2 10
4 2
0 2
4 0
0 0
0 43
0 21
0 25
0 157
0 103
0 194
0 62
0 37
4 10
6 8
14 45
14 21
10 39
6 23
2 17
2 19
0 0
0 4
0 16
0 19
0 10
0 33
0 16
0 12
6 21
4 14
0 14
2 6
4 2
4 6
17 0
2 2
0 47
0 27
2 25
0 6
0 12
0 17
2 16
0 76
12 10
10 23
17 10
4 4
16 8
0 10
0 6
0 8
2 0
6 4
0 0
19 0
0 0
0 43
12 6
8 35
4 4
0 19
2 17
0 10
2 37
0 14
0 12
0 10
0 21
0 8
0 12
0 4
0 10
4 101
0 8
12 4
6 14
0 25
0 21
0 0
0 10
0 23
14 2
6 6
0 12
0 6
0 16
0 6
0 0
0 0
0 4
0 6
0 14
4 10
41 16
4 12
0 83
0 12
0 60
0 33
2 41
4 2
10 0
0 4
2 21
2 17
0 27
6 6
0 14
8 10
2 2
2 4
0 0
0 0
0 0
0 0
2 2
4 0
0 4
2 2
2 0
4 0
0 2
2 0
0 0
0 0
0 8
16 0
0 2
0 2
0 0
0 0
2 0
0 0
0 4
0 8
2 0
2 2
2 2
0 6
0 10
0 23
0 6
0 6
2 2
4 16
23 8
0 0
10 0
0 0
0 0
0 0
0 0
0 6
0 8
0 10
0 19
0 35
0 12
0 4
0 2
4 12
0 4
0 68
4 0
10 0
10 6
2 10
0 35
0 12
0 23
0 10
0 2
0 16
0 0
0 0
0 4
0 0
2 0
0 4
4 8
0 136
0 25
0 29
0 68
0 16
0 27
0 10
0 29
0 70
0 6
0 8
0 4
0 0
0 6
0 14
0 16
0 27
2 4
0 2
0 8
0 23
0 4
0 2
0 4
2 2
0 8
0 2
0 0
0 0
0 4
2 8
0 8
0 2
2 0
0 0
0 0
0 4
0 0
4 0
0 4
0 2
2 2
10 0
2 0
2 4
0 6
8 2
0 2
4 6
0 19
0 4
0 4
0 4
0 2
2 4
0 39
0 10
0 0
0 6
0 17
0 0
0 6
0 2
0 0
0 0
0 2
0 4
0 0
0 8
8 0
8 0
0 0
2 0
0 2
0 35
0 0
0 8
0 19
2 6
0 4
0 0
0 4
0 4
6 4
0 76
2 6
0 17
4 35
4 14
0 8
0 25
0 64
6 17
0 68
0 12
0 8
0 12
0 16
0 17
0 23
4 16
0 4
4 0
0 2
2 0
0 14
0 4
0 0
0 41
0 2
0 10
0 16
0 6
0 39
0 4
0 4
0 8
0 2
0 4
0 0
0 0
0 0
6 0
4 0
0 2
4 21
0 33
0 111
2 14
4 4
0 8
0 4
0 2
0 2
0 2
2 0
2 0
0 0
0 0
0 0
0 0
0 2
0 0
0 0
0 4
0 10
0 8
0 27
0 14
0 16
2 68
0 115
2 85
2 17
14 6
4 0
0 2
0 6
0 4
0 16
0 23
0 2
0 12
2 0
0 0
0 39
0 0
0 0
0 2
0 10
0 49
0 111
0 23
0 35
0 4
0 27
0 2
0 151
0 29
0 99
0 45
0 4
0 6
4 0
0 6
0 0
0 0
0 4
0 0
0 37
0 95
4 118
0 10
0 17
17 6
0 0
0 2
0 4
0 4
0 0
0 0
0 0
0 4
0 2
0 4
0 0
0 0
0 97
0 2
0 17
0 6
0 6
2 2
0 0
4 2
4 0
0 0
4 4
0 6
0 0
0 4
0 0
0 0
0 0
0 29
0 4
0 4
0 2
0 0
0 0
0 0
0 0
0 0
0 0
0 4
0 0
2 0
0 8
0 0
0 0
0 0
0 6
0 6
0 8
0 8
0 10
0 12
0 8
0 19
0 25
0 0
0 0
0 12
2 2
0 0
2 2
0 10
0 0
0 2
0 2
2 0
0 2
0 2
0 4
0 0
0 4
2 6
2 2
2 0
0 2
0 4
0 6
0 2
0 8
0 8
0 6
89 0
2 8
0 0
16 2
8 2
0 8
0 2
0 6
0 8
0 0
0 0
0 6
0 4
0 19
0 8
0 0
0 0
0 0
2 0
0 0
0 10
0 0
0 6
0 10
0 2
0 19
0 17
0 6
0 0
0 19
0 6
2 0
16 6
8 4
2 12
17 0
0 0
2 0
0 0
0 0
10 2
6 2
0 0
6 0
0 0
2 0
6 0
0 0
2 2
0 4
2 4
2 4
0 8
0 0
0 2
0 8
0 0
0 0
0 0
4 4
4 4
0 0
0 0
0 0
0 2
0 0
2 0
0 0
0 0
0 6
2 0
0 0
2 0
0 0
0 2
0 12
0 4
6 29
2 0
0 0
4 6
0 6
2 16
0 12
0 10
0 10
0 12
2 4
0 0
0 0
0 0
0 0
0 0
0 0
0 0
0 0
0 0
2 0
2 4
0 0
2 0
0 0
0 4
0 2
0 12
0 0
2 0
0 0
0 0
0 2
0 8
0 2
19 4
0 0
0 2
0 0
0 0
8 0
19 0
6 0
2 4
0 0
16 0
0 0
8 0
0 0
6 0
0 0
0 0
4 0
0 0
27 0
0 0
0 0
0 0
0 0
0 0
2 0
0 0
0 0
0 0
0 0
4 0
10 0
4 0
2 0
0 0
0 0
0 0
0 12
0 0
0 0
0 2
0 0
0 0
0 2
0 0
0 0
0 4
0 4
0 8
0 0
0 0
0 0
0 10
0 6
0 10
0 0
0 0
0 4
0 2
0 6
0 4
0 0
0 0
0 0
0 8
0 2
0 0
0 0
0 0
0 0
0 0
0 0
0 0
0 0
0 0
0 0
0 0
0 0
0 0
0 0
0 0
0 0
0 10
0 4
0 6
0 0
0 4
0 0
0 0
0 2
0 0
0 12
0 2
0 0
0 0
0 4
0 4
0 0
0 2
0 0
0 0
0 0
0 0
0 0
0 0
0 0
0 0
0 0
0 0
0 0
2 10
0 10
0 6
0 2
0 0
0 0
0 0
0 0
0 4
0 21
0 16
6 19
0 6
2 17
0 2
0 0
0 0
0 4
0 4
0 0
0 0
0 0
0 0
0 0
0 0
0 4
0 2
0 0
0 0
0 2
0 6
0 19
0 16
0 120
0 17
0 6
0 2
0 2
0 0
0 6
0 14
0 2
0 2
0 0
0 2
0 0
0 0
0 0
0 2
0 0
0 0
0 0
0 0
0 0
0 0
0 0
0 0
0 2
2 0
2 2
8 0
43 0
45 0
113 0
171 2
573 0
41 0
466 0
194 0
157 0
60 0
316 0
109 2
157 0
235 2
245 0
58 0
8 0
33 0
45 6
66 0
49 6
49 16
33 2
21 19
35 21
4 8
2 16
64 4
0 2
0 2
21 0
21 2
6 10
6 60
19 2
0 0
2 0
17 0
0 0
4 6
2 0
33 0
17 0
37 0
25 0
181 4
2 2
0 0
0 0
2 0
76 6
4 2
0 0
0 0
0 0
0 0
0 0
0 0
0 2
0 2
0 10
0 17
8 16
2 41
2 8
0 6
0 0
0 0
0 4
0 2
0 0
0 0
0 0
0 4
0 0
0 4
4 0
0 0
0 0
31 0
0 0
0 6
4 2
2 0
64 0
4 0
0 0
21 0
23 0
371 0
6 0
6 2
64 2
0 8
0 10
6 12
2 23
2 27
2 99
2 12
2 31
2 10
19 4
4 2
87 17
43 0
4 0
2 0
0 2
2 0
4 2
16 0
0 2
396 2
6 56
14 8
6 0
0 0
4 0
6 0
4 12
2 2
0 0
0 0
12 0
8 0
14 0
23 0
221 0
19 2
14 0
6 0
2 0
0 0
0 0
0 0
0 0
0 0
2 0
0 2
8 2
19 0
72 0
23 6
6 2
72 58
4 6
2 2
4 2
0 4
14 4
6 14
0 16
0 2
0 4
0 12
2 0
0 6
0 0
0 8
2 4
4 14
8 93
6 52
4 148
0 12
8 8
12 4
19 6
4 4
2 0
0 0
0 2
0 4
0 0
6 0
10 0
2 0
2 0
2 0
8 6
2 10
2 4
0 4
2 4
0 2
4 0
10 10
0 16
0 12
4 19
0 64
23 159
2 68
37 16
4 17
4 4
10 0
4 4
4 2
0 6
0 6
14 12
2 0
10 0
6 0
4 2
0 0
0 0
0 4
12 0
10 0
43 0
10 0
6 0
2 0
0 0
2 0
2 4
0 2
0 0
0 8
0 4
0 0
0 0
23 0
0 25
0 0
33 10
10 2
2 8
2 6
0 0
0 6
0 0
0 2
0 2
4 10
0 10
2 16
12 12
21 10
0 0
0 0
0 2
0 6
0 0
0 0
2 0
2 0
0 2
0 2
0 0
2 0
0 0
17 0
0 0
0 0
0 0
0 0
0 8
2 2
0 10
0 0
10 12
0 6
0 2
0 2
2 0
0 10
2 2
4 0
0 2
2 0
0 0
0 0
0 2
0 0
0 10
0 4
0 16
0 0
0 4
0 33
0 4
54 8
2 8
6 8
0 4
0 4
0 4
0 2
0 2
0 2
4 0
10 0
0 0
2 14
2 8
2 6
16 6
0 2
2 33
8 0
2 0
0 6
2 6
0 2
2 14
0 25
6 6
2 0
2 214
4 10
16 31
10 0
12 6
2 2
4 2
2 0
0 4
8 0
2 0
0 0
8 2
0 0
0 0
0 6
10 0
6 0
0 0
0 0
2 0
8 10
0 0
0 4
0 6
0 2
0 2
0 0
10 0
4 4
52 2
10 0
2 4
21 10
50 2
49 0
25 0
4 0
91 0
50 0
85 0
47 0
31 0
17 0
6 4
0 6
2 12
14 14
8 6
2 6
10 4
0 10
0 2
8 4
2 6
0 0
0 0
0 0
4 6
4 6
6 47
16 66
25 2
27 4
47 0
25 0
12 0
33 2
54 0
41 0
21 0
227 2
16 0
14 0
6 0
6 0
10 0
2 0
2 0
12 2
0 0
8 0
0 0
4 0
31 0
0 0
0 0
4 0
0 0
0 0
0 0
0 0
0 0
0 0
0 0
4 0
2 0
2 0
25 0
8 0
12 0
0 0
0 0
0 0
2 0
2 0
0 0
0 0
0 0
0 0
0 0
85 0
10 0
8 0
37 0
12 0
4 0
2 0
109 0
113 0
2 0
0 0
0 0
0 0
0 0
14 0
21 0
10 0
14 0
0 4
6 0
0 0
21 0
6 6
2 0
6 0
0 0
6 0
6 2
21 0
8 0
2 8
10 0
10 0
12 0
74 0
16 0
47 2
12 0
43 0
72 0
66 0
120 0
124 2
10 49
6 0
0 0
0 0
50 0
4 0
85 2
0 0
0 0
0 0
4 0
0 0
0 2
0 8
2 0
0 0
0 0
2 0
0 0
0 0
0 0
0 2
0 0
0 4
6 0
0 0
0 0
0 2
0 0
0 0
0 0
0 0
0 4
0 0
0 0
4 0
0 0
2 2
2 0
6 0
31 4
10 0
31 0
64 0
49 0
39 0
31 4
16 0
16 0
2 0
0 0
12 0
6 0
19 0
2 0
8 0
14 0
8 0
31 0
4 0
8 0
10 0
2 0
2 0
12 0
6 0
10 0
0 0
0 0
0 0
2 0
0 0
0 0
0 0
0 0
0 0
2 0
0 2
10 0
0 0
14 0
0 0
0 2
2 0
0 10
8 4
4 0
4 0
0 0
2 0
0 16
6 2
0 12
0 6
0 4
0 6
0 0
0 0
0 0
0 0
0 0
0 0
0 0
0 0
0 0
0 0
0 0
0 0
0 0
0 0
0 2
0 0
0 0
0 0
0 0
0 2
0 0
0 0
0 2
2 0
0 0
0 0
0 0
0 2
2 0
0 8
2 0
0 0
0 0
0 0
0 0
0 0
0 0
0 0
0 4
0 6
0 0
21 0
0 0
0 0
2 0
0 0
0 0
4 0
0 4
2 0
0 0
0 0
0 0
0 0
0 0
0 0
0 0
0 0
0 0
0 0
0 0
0 0
0 0
2 0
0 0
2 2
0 0
0 0
0 0
0 43
0 25
0 10
0 4
0 2
0 2
4 4
0 0
2 2
0 2
2 0
0 0
0 0
8 0
8 0
0 2
4 8
0 2
2 0
0 6
0 4
0 6
0 4
0 6
0 0
0 0
0 0
0 0
0 0
0 6
0 10
0 2
0 2
0 19
0 4
0 12
0 0
0 0
0 0
0 0
0 0
0 0
2 4
0 0
0 0
2 0
0 2
0 12
0 6
4 8
0 10
0 4
0 2
0 6
0 10
0 10
0 4
0 2
0 4
0 0
0 0
0 0
2 0
0 0
0 0
0 0
0 0
0 2
4 2
0 4
0 2
0 4
0 6
0 12
2 21
0 39
0 10
0 27
0 2
0 0
0 4
0 0
0 0
0 0
0 0
0 0
0 0
2 0
8 4
0 14
0 0
0 8
0 2
0 0
0 2
0 0
2 2
0 0
0 0
0 2
0 4
0 0
0 0
0 0
0 4
0 0
0 0
0 2
0 10
0 4
0 4
2 8
0 2
0 17
0 6
0 0
0 0
0 0
0 0
0 0
2 0
0 0
0 0
0 0
0 0
0 0
0 0
0 10
0 0
0 0
0 0
0 4
0 2
0 0
0 0
0 0
2 0
0 0
0 0
4 0
33 0
27 0
0 0
0 0
0 0
0 0
0 0
0 0
0 0
0 0
0 0
0 0
0 0
0 0
2 0
0 0
0 0
2 2
6 0
14 0
49 4
4 16
0 31
0 14
0 6
0 0
0 0
0 6
0 2
4 4
0 2
0 0
0 0
0 6
4 0
4 4
10 0
4 0
4 4
0 0
0 0
0 0
0 0
0 0
0 0
0 0
0 0
0 0
0 0
0 0
0 0
0 0
0 0
2 0
0 0
0 0
0 0
2 0
0 2
8 4
4 8
0 0
0 0
0 0
0 0
0 0
4 0
0 2
0 0
0 4
0 6
0 0
0 2
0 4
2 8
0 4
0 6
0 6
0 6
0 0
0 6
0 0
0 0
0 0
0 25
0 0
0 0
0 2
0 2
0 0
0 4
0 4
0 8
0 8
0 17
2 4
0 0
2 0
6 2
2 0
0 0
2 12
0 2
0 2
0 6
2 2
6 0
0 0
0 0
0 0
0 4
0 0
0 0
0 4
0 0
0 0
0 0
0 0
2 0
0 0
0 2
0 0
4 0
0 23
2 0
0 2
0 0
0 0
0 0
0 0
0 0
0 0
0 0
0 0
0 0
0 6
0 0
2 0
2 0
0 2
0 0
0 0
0 0
0 0
2 0
0 0
0 0
0 0
0 0
0 0
0 0
0 0
0 0
2 0
0 0
0 0
0 2
0 2
0 0
0 0
0 0
0 0
0 0
0 6
0 6
0 2
0 0
0 0
0 4
2 0
0 0
12 0
0 0
6 0
2 0
2 0
0 0
0 0
0 0
0 0
12 0
2 0
6 4
2 0
47 2
0 97
0 2
0 4
0 0
0 0
0 4
0 0
0 0
0 2
0 0
0 2
0 4
0 2
0 8
2 10
0 2
8 6
4 2
0 0
2 0
0 6
0 6
0 12
0 2
4 0
0 6
0 0
2 4
0 0
2 0
0 2
0 0
0 0
0 2
0 12
0 0
0 0
0 4
0 4
0 10
0 0
0 0
0 23
0 0
0 0
0 4
0 2
0 2
0 0
0 2
0 2
0 8
4 0
8 2
2 4
0 4
4 12
2 0
0 0
0 0
4 2
0 2
0 0
0 0
0 0
0 0
0 4
2 0
4 0
14 0
2 0
16 0
2 0
0 0
0 0
0 0
2 0
0 0
6 6
0 2
0 4
0 0
0 0
0 0
0 0
8 2
2 0
8 0
0 0
4 0
0 2
0 0
0 0
0 0
0 0
12 0
2 0
0 0
6 0
2 0
0 0
0 0
0 0
0 2
12 4
10 0
2 0
2 0
4 0
0 0
0 0
6 0
4 0
0 0
0 0
8 0
0 0
0 0
0 2
0 2
0 8
0 2
2 0
0 0
0 2
0 0
0 4
0 0
0 0
4 0
0 2
0 0
4 0
0 0
0 4
0 0
0 0
0 0
0 2
0 4
0 0
2 0
0 0
0 0
0 0
0 0
2 2
0 4
0 2
0 6
0 0
0 0
0 0
0 0
2 0
2 0
2 0
0 0
0 0
0 0
0 2
0 0
0 0
4 12
0 2
0 0
0 0
0 0
0 0
0 0
0 0
0 0
0 0
0 0
0 0
0 0
0 0
0 0
0 0
0 0
2 0
2 0
8 0
0 0
0 0
2 0
0 0
0 0
0 0
0 0
0 0
0 0
0 2
0 4
0 8
0 23
0 29
0 14
2 6
0 4
2 6
0 0
0 2
0 0
0 0
0 2
0 0
0 0
0 0
10 0
4 23
0 0
0 0
0 0
8 0
0 0
0 2
2 0
2 0
2 0
8 0
0 2
0 2
6 4
0 10
0 0
0 0
2 0
4 0
0 0
0 0
0 0
10 0
2 0
4 0
6 2
2 6
10 4
2 8
0 2
2 0
0 0
4 0
0 0
0 0
0 0
2 0
0 0
0 0
0 2
0 10
0 0
4 29
0 4
0 0
0 4
4 0
6 2
0 2
4 0
6 0
8 0
0 0
0 0
10 0
0 0
2 0
0 0
0 0
0 0
0 2
0 0
0 0
0 4
4 0
4 2
4 0
8 0
12 0
4 4
17 0
6 2
2 0
0 0
0 0
0 6
0 0
0 0
2 17
0 0
0 0
2 6
0 2
0 0
0 6
0 0
0 0
0 0
0 2
0 0
0 0
0 0
0 2
0 27
0 0
0 4
0 0
0 0
2 2
0 2
0 14
0 8
0 4
0 89
0 0
0 10
0 0
0 0
0 0
0 2
0 4
0 21
0 2
0 2
2 0
4 0
0 0
0 0
0 0
0 0
0 0
0 0
2 0
0 8
4 2
0 2
0 0
0 0
2 0
0 4
0 0
0 0
0 21
0 25
0 2
0 2
0 8
0 2
0 10
0 0
0 8
0 6
0 0
0 0
0 2
0 0
0 6
0 2
0 29
0 4
0 2
0 16
0 66
0 0
0 2
0 0
2 10
0 10
0 0
6 0
0 2
0 0
0 19
0 8
6 16
2 8
12 0
0 0
0 0
0 0
0 0
0 76
2 10
0 2
0 6
0 0
0 0
0 0
0 0
0 0
0 0
2 0
0 0
0 0
2 0
0 0
0 0
0 0
0 0
4 0
0 0
0 0
6 0
31 0
2 0
17 0
4 0
2 0
0 0
0 6
0 2
0 2
0 0
0 0
0 0
0 0
0 0
4 0
4 0
0 0
0 0
0 0
0 0
0 0
0 6
0 0
0 0
0 0
2 0
0 0
0 0
0 0
2 0
0 0
0 0
0 0
0 0
0 0
0 0
0 0
4 4
0 0
0 0
0 0
0 0
0 4
0 0
0 0
0 0
0 0
0 0
0 0
0 2
0 0
0 0
0 0
0 0
0 6
0 0
0 2
0 0
0 0
0 0
0 6
0 0
0 2
10 0
4 0
0 0
2 0
0 0
0 0
0 0
0 0
0 0
0 0
0 0
0 0
0 0
0 0
0 2
0 4
0 6
0 0
0 4
0 0
0 0
0 0
2 0
0 0
0 0
0 0
0 0
0 4
0 0
0 0
0 0
0 0
0 0
0 0
4 0
6 0
219 0
76 0
37 0
17 0
21 0
17 0
19 0
23 2
192 0
31 0
99 6
16 0
39 58
2 4
12 8
8 4
6 0
6 0
4 0
2 0
10 16
10 0
29 4
0 4
221 0
0 0
0 0
2 0
0 0
6 0
4 2
0 0
0 0
10 0
0 2
10 17
4 0
2 2
6 0
2 2
0 0
0 0
8 0
0 2
0 0
0 2
0 4
4 0
0 0
0 2
6 0
0 0
4 0
4 0
6 0
0 0
31 0
17 0
25 0
6 0
64 0
8 0
29 0
12 0
6 0
16 4
4 0
0 0
0 0
0 0
0 0
4 0
2 0
2 0
0 0
0 0
17 0
10 0
4 0
10 0
14 0
6 2
12 0
39 0
12 0
2 0
2 0
0 0
0 0
2 0
8 0
2 0
6 0
0 2
0 0
0 0
8 0
2 0
17 0
4 0
17 2
6 4
0 0
0 0
0 0
0 2
2 0
2 0
10 0
0 0
0 6
0 0
10 0
2 0
2 17
2 6
0 2
0 2
4 0
2 0
0 0
0 0
4 2
0 2
0 0
0 0
2 0
2 4
0 0
4 0
2 0
2 2
0 0
2 0
0 0
0 0
0 6
0 2
0 4
0 2
0 0
4 0
0 0
80 0
0 0
6 0
2 2
0 0
0 2
0 0
0 0
0 16
0 12
0 19
0 6
14 0
0 0
0 0
8 8
2 0
2 0
0 2
0 0
2 0
0 2
33 0
8 0
82 0
0 0
14 0
0 0
4 0
12 0
2 0
0 0
2 0
2 0
0 0
4 0
4 0
8 0
0 0
19 0
0 0
4 0
2 0
2 0
0 0
0 0
0 0
6 0
12 0
8 0
33 0
19 0
12 0
4 0
6 0
4 0
225 0
0 0
8 0
17 0
25 0
14 4
60 0
17 0
2 0
0 0
0 0
0 2
0 0
0 2
2 19
0 0
6 0
6 0
4 0
10 0
10 0
2 0
4 0
31 0
6 0
6 0
2 0
0 0
0 0
0 0
0 0
0 0
10 0
4 0
14 2
0 0
0 0
21 0
14 4
0 2
0 0
140 0
0 0
56 0
10 0
6 0
17 0
8 0
6 0
2 0
0 0
0 10
6 0
6 0
8 0
12 0
0 0
0 0
0 0
0 0
0 4
0 0
2 0
0 0
0 0
8 0
0 0
4 0
0 0
0 0
6 0
2 0
8 0
4 4
47 0
0 0
0 0
0 4
0 0
4 0
6 0
2 0
0 0
4 0
14 0
25 0
23 0
4 0
2 0
2 0
0 0
2 0
16 4
8 8
0 2
10 4
2 6
0 8
16 12
60 0
54 2
29 0
2 0
8 0
31 0
10 2
2 0
8 0
6 0
2 0
0 0
4 0
6 0
2 4
8 0
0 2
0 2
4 0
0 4
4 0
0 16
4 12
37 23
19 4
0 6
39 4
19 0
6 16
37 0
2 0
8 0
0 4
0 2
4 0
10 35
0 6
0 2
4 8
2 0
2 0
2 0
6 0
4 0
0 0
0 0
0 0
0 0
4 0
2 0
2 2
0 0
4 0
0 0
4 0
8 0
6 2
4 10
4 2
23 2
17 0
19 0
0 0
50 0
0 0
0 0
4 0
6 0
0 0
0 0
0 0
0 0
2 4
0 6
0 0
0 0
0 0
85 0
8 0
8 0
0 4
2 6
0 0
0 0
0 0
0 0
2 4
10 0
8 0
25 0
45 0
21 0
8 0
25 0
19 0
6 4
6 0
2 6
4 0
0 4
4 0
0 0
29 0
0 2
0 0
6 2
0 0
2 0
0 0
0 0
2 6
6 4
0 0
0 14
0 35
0 2
0 0
0 0
0 2
4 8
12 0
16 0
4 0
8 10
17 0
8 0
10 0
60 0
2 0
6 0
0 0
0 0
0 4
0 2
2 10
0 2
0 2
0 2
2 0
6 0
0 0
0 0
0 8
2 0
6 2
2 0
10 2
0 0
0 0
0 0
0 0
4 0
29 0
2 4
0 0
0 4
0 2
0 2
2 21
0 25
0 12
0 2
0 0
0 0
2 0
0 8
12 0
8 2
0 0
0 0
0 0
0 6
4 0
0 0
2 0
8 0
4 0
2 0
12 0
64 0
54 0
8 0
0 0
6 0
6 0
0 0
6 0
6 0
12 0
12 0
21 4
19 0
0 0
0 0
45 2
0 0
0 4
0 0
0 0
8 0
0 2
0 0
0 10
95 14
4 6
0 2
0 0
0 0
0 0
0 0
0 0
12 0
0 0
0 0
0 8
6 2
2 0
0 0
2 4
0 0
192 0
2 6
6 12
37 2
0 2
2 2
0 2
2 0
6 0
0 0
0 2
0 0
0 2
2 0
2 0
4 0
0 0
2 2
4 2
4 0
2 0
0 0
0 0
0 0
0 0
0 0
0 4
0 0
0 8
2 10
0 8
0 2
0 0
0 0
2 4
0 35
0 0
0 8
0 6
4 0
0 0
0 2
0 0
0 4
0 0
0 0
0 0
2 0
0 0
2 0
4 0
0 0
0 0
2 0
0 0
0 0
0 2
0 0
2 2
0 0
2 0
2 0
4 2
0 8
6 2
2 2
2 0
0 2
21 4
10 2
14 0
0 0
4 0
4 0
2 0
2 4
0 10
0 4
8 2
0 6
4 19
0 23
6 33
8 6
4 4
6 0
4 0
0 6
0 0
6 12
8 4
0 2
0 16
2 8
0 4
0 2
2 124
8 4
0 17
2 0
2 21
31 2
0 0
0 6
2 0
0 4
8 0
0 0
0 8
0 0
0 0
2 2
0 0
4 6
10 0
8 0
8 0
2 0
0 0
4 0
2 4
0 0
33 0
25 0
47 0
31 0
35 0
23 2
8 0
10 0
12 0
2 0
0 0
10 0
16 0
4 0
0 0
0 4
0 0
0 0
0 2
8 0
0 0
0 0
2 0
4 0
8 0
6 0
2 0
0 0
0 0
0 0
8 0
8 0
16 0
14 0
16 0
17 0
10 0
10 0
4 0
4 0
6 0
16 0
10 0
25 0
14 0
4 0
2 0
0 0
4 0
2 0
39 0
16 0
182 0
0 4
4 0
0 0
4 0
4 0
17 0
8 2
12 0
4 0
2 0
0 0
0 4
0 0
0 0
4 4
6 0
10 0
19 4
14 0
72 0
47 0
318 0
21 0
47 0
8 0
0 0
6 0
2 0
0 0
0 0
0 0
0 0
6 2
0 8
2 2
0 0
0 0
2 0
10 0
0 0
17 0
23 0
0 0
2 0
16 0
10 0
17 0
25 0
16 0
4 0
6 0
16 0
0 0
16 4
14 0
2 0
0 16
0 0
6 0
16 0
2 0
149 0
17 0
27 0
19 0
10 0
31 12
2 0
4 0
4 0
2 2
6 0
0 0
17 0
17 0
16 0
2 4
8 0
0 0
0 2
10 0
4 2
8 2
21 0
17 0
21 0
19 0
21 0
4 4
25 4
2 0
0 0
6 0
0 2
0 6
2 2
0 0
0 4
4 0
2 0
10 0
136 0
2 0
0 0
0 2
0 0
2 0
8 0
12 0
21 0
12 0
6 0
4 8
0 0
2 2
4 0
6 2
25 2
0 4
43 0
0 0
16 0
39 0
17 0
136 0
41 0
97 0
39 0
23 0
12 0
8 0
21 0
16 2
6 0
33 2
41 0
49 0
23 0
17 0
6 0
12 0
4 2
8 0
0 2
6 0
23 0
12 0
25 0
49 0
52 0
12 0
10 0
2 0
4 0
6 0
2 0
2 0
17 0
10 0
19 0
64 0
17 0
14 2
0 0
6 2
0 2
0 0
0 0
0 0
0 0
2 2
0 0
6 2
2 0
0 0
0 0
0 0
0 0
0 0
0 0
0 0
4 0
6 10
12 2
0 2
10 0
4 2
0 0
0 0
0 0
0 0
0 4
2 0
6 0
25 0
19 0
12 0
8 0
17 0
2 0
4 0
47 0
4 0
4 0
0 0
0 0
2 0
2 0
0 0
0 2
2 0
17 0
2 2
0 0
0 0
8 4
0 0
33 0
2 0
0 2
4 0
4 0
2 0
0 0
0 0
12 0
2 0
6 0
4 0
2 0
0 0
0 2
0 2
4 0
0 0
10 0
68 0
217 0
19 0
8 0
10 0
17 0
21 0
8 0
83 0
0 0
6 0
8 0
2 0
4 16
4 0
6 0
16 0
0 0
2 0
8 0
4 0
0 0
0 0
0 0
0 0
0 0
0 0
0 0
2 4
2 0
14 0
6 0
31 0
19 0
14 0
19 0
8 2
4 0
10 0
2 0
2 0
14 0
16 0
14 4
25 0
8 0
8 0
6 0
2 0
103 0
6 0
2 0
0 0
0 0
0 0
0 0
10 0
14 0
10 0
0 0
43 0
0 0
2 0
2 0
6 0
4 2
31 0
2 6
6 0
0 0
2 0
4 0
4 0
2 0
0 0
0 4
0 0
4 0
2 0
0 2
6 0
0 0
0 0
0 0
6 0
0 0
0 0
6 0
0 0
4 2
8 8
10 12
4 4
0 0
0 2
2 6
0 0
4 0
2 0
12 0
2 0
0 0
0 0
0 0
2 0
0 0
0 0
0 0
2 0
0 0
0 0
0 0
0 0
0 0
0 0
8 0
4 0
0 0
0 0
0 4
0 0
0 0
0 0
17 0
0 0
0 14
6 0
0 2
4 0
0 0
0 0
0 6
4 0
6 0
12 0
4 0
0 0
2 4
4 0
0 0
0 0
6 0
0 0
8 0
10 0
14 0
0 0
17 0
4 0
4 0
2 0
0 0
2 0
0 2
0 0
0 0
0 0
0 0
2 2
0 8
16 4
12 17
72 0
0 0
0 8
0 0
0 4
0 0
0 4
0 4
0 0
0 0
0 0
6 0
2 2
0 0
2 0
0 0
8 0
2 0
0 0
0 0
0 0
0 0
0 0
0 0
0 0
2 0
4 0
0 14
0 0
8 0
2 0
0 2
0 0
14 0
2 0
0 2
0 0
0 0
2 0
0 0
0 6
4 0
4 0
0 0
0 0
0 0
2 0
4 0
0 0
10 0
2 0
0 0
2 0
2 0
0 0
0 0
0 0
0 2
0 0
0 0
2 4
4 6
16 0
0 0
2 0
6 0
0 0
2 0
0 0
0 0
2 0
16 0
0 6
0 0
0 0
0 0
0 0
0 0
0 0
0 0
0 0
0 0
2 0
0 4
0 2
0 0
0 0
0 2
2 0
8 0
0 6
2 2
0 0
0 2
0 0
0 0
0 0
0 0
0 4
0 0
0 6
0 0
4 2
6 0
2 0
4 0
6 0
6 0
0 0
0 0
0 0
10 6
4 0
8 0
4 0
2 2
8 0
2 2
0 0
0 0
2 4
8 4
0 27
2 8
2 12
2 6
23 2
6 0
0 0
0 2
0 0
0 0
0 0
0 0
0 2
6 0
4 8
2 2
0 0
0 0
0 0
0 2
2 0
2 0
0 2
2 4
0 0
0 2
0 0
0 0
0 0
0 0
0 0
0 0
8 0
0 2
6 0
0 0
0 0
0 0
0 0
6 0
0 0
2 2
2 0
0 0
0 17
8 23
17 16
12 14
8 6
85 2
2 2
0 0
0 41
0 0
0 4
0 8
12 17
8 2
21 4
16 10
17 2
10 0
0 0
0 0
2 2
2 0
0 21
6 2
0 0
0 4
0 2
62 0
0 2
0 0
0 6
0 14
0 23
6 12
6 10
0 8
0 43
0 4
0 2
0 4
2 41
2 2
0 31
14 43
29 39
10 0
2 0
0 0
0 0
0 4
10 2
0 33
0 10
0 14
0 4
0 2
0 0
0 16
0 4
2 0
2 0
6 2
4 0
4 0
4 0
37 0
0 0
8 2
2 0
16 2
0 45
0 4
0 8
0 25
2 12
10 0
0 31
16 0
23 4
29 0
17 2
4 0
8 0
0 10
0 10
2 0
0 0
6 2
12 0
10 8
2 2
0 0
39 0
6 0
2 0
4 2
2 0
0 0
17 0
14 0
14 2
10 2
8 6
50 0
41 0
2 4
0 0
0 0
12 0
6 2
2 0
0 0
0 8
0 4
0 2
0 0
0 10
2 0
6 0
4 10
6 6
19 35
8 31
8 6
221 21
2 6
0 16
0 2
0 2
4 31
0 0
2 0
0 0
6 4
2 0
0 2
2 0
2 2
2 142
2 443
4 78
4 39
6 2
0 6
0 21
8 4
0 25
0 6
2 10
2 10
0 0
0 4
0 6
4 4
4 16
0 16
0 14
0 4
0 2
0 6
4 6
2 2
0 10
0 0
2 0
0 0
0 8
0 4
2 4
0 0
0 0
0 4
0 6
0 25
0 49
0 78
0 27
4 56
2 31
0 105
2 4
0 35
2 4
0 4
8 2
10 2
2 0
4 2
4 2
4 6
4 2
0 0
0 12
0 14
0 190
0 268
0 190
0 225
0 225
0 289
0 64
0 103
0 1002
6 27
8 16
0 2
2 8
17 6
4 124
0 2
4 25
0 16
0 8
0 8
2 49
0 17
2 33
2 0
0 8
0 6
0 14
4 70
6 93
0 76
0 347
19 14
4 14
0 23
4 27
4 124
0 118
0 122
4 235
0 109
4 93
0 31
29 62
2 54
2 80
0 16
0 12
2 87
0 12
0 6
0 10
0 33
2 107
2 82
0 3626
2 16
2 148
12 41
2 3211
4 62
0 177
4 45
8 23
10 441
37 8
76 31
8 12
4 19
8 2
12 0
0 2
6 0
8 0
2 0
0 0
6 2
2 0
0 0
17 2
0 2
14 0
2 0
0 0
0 0
0 0
2 0
4 0
2 0
4 0
2 0
0 4
14 2
6 0
8 0
35 0
27 0
198 0
10 0
2 2
0 8
0 31
0 2
0 0
0 0
0 0
0 0
0 0
0 0
0 0
0 0
0 0
0 0
2 0
0 0
0 0
0 0
0 0
0 0
0 4
8 0
0 2
0 0
2 0
2 0
2 0
0 0
0 0
0 2
0 4
0 0
0 0
0 4
0 0
0 6
0 0
6 0
0 0
6 4
4 0
4 0
2 0
4 12
4 0
0 0
0 14
0 4
2 4
0 2
10 0
0 0
0 2
0 0
4 4
0 0
2 0
0 0
0 0
2 0
0 0
0 0
2 4
2 0
4 0
16 4
6 0
2 0
0 0
2 0
0 0
0 0
0 0
0 0
0 0
0 0
6 0
2 0
0 0
0 10
0 2
0 2
2 2
0 14
6 45
14 4
27 4
14 0
2 0
4 0
4 0
2 0
8 0
70 6
4 8
4 0
4 2
2 0
0 2
0 0
2 0
0 0
0 0
4 0
12 0
4 4
19 0
0 0
0 0
0 50
0 4
0 0
0 0
0 0
0 14
0 0
0 0
0 0
0 0
0 19
2 0
0 0
0 0
0 0
0 0
0 0
0 0
2 0
0 0
0 14
0 0
2 0
23 4
2 4
0 2
0 2
0 0
0 0
0 0
0 0
0 0
0 0
0 0
0 0
0 0
0 0
0 0
2 0
6 0
0 0
14 0
0 0
2 0
0 2
0 0
0 0
2 2
0 2
0 2
0 68
0 2
0 16
0 16
0 2
0 14
0 0
0 2
10 0
0 39
0 8
0 0
0 2
0 0
0 0
0 0
0 0
0 0
0 0
6 0
4 2
0 0
0 0
0 0
2 17
0 8
0 0
0 2
0 17
0 6
0 17
0 2
0 0
6 0
0 0
2 2
0 0
0 0
2 0
0 6
0 10
0 6
0 4
4 2
0 0
0 0
0 0
0 29
0 0
0 2
0 0
0 0
0 0
0 0
0 0
0 0
0 0
0 0
0 0
0 0
0 0
0 0
0 0
0 0
0 0
8 0
0 0
0 0
0 0
0 31
2 0
6 8
0 10
0 4
6 2
0 6
0 6
0 83
0 2
0 21
0 0
0 4
0 0
0 0
0 0
0 0
0 0
0 2
0 0
0 2
0 0
0 0
0 0
0 0
0 0
2 0
0 0
0 0
0 0
0 4
0 0
0 0
0 0
0 0
2 0
2 0
0 0
0 0
0 0
0 0
0 0
0 0
0 0
0 0
0 4
0 0
0 0
2 0
0 0
0 0
0 0
17 0
4 0
47 0
99 0
161 0
54 0
0 0
6 0
0 0
0 0
0 0
0 0
2 0
0 0
0 0
2 0
2 0
14 0
2 4
27 0
17 0
35 0
12 0
0 0
6 0
8 2
0 0
27 0
41 17
54 0
153 10
35 2
39 23
72 10
144 14
274 8
1143 14
146 14
93 25
95 23
200 0
278 0
557 12
115 6
97 31
41 41
62 49
19 29
2 0
4 2
2 2
2 4
10 6
4 25
4 8
0 0
4 0
17 0
82 0
89 2
130 10
37 0
728 0
72 2
60 2
248 0
80 2
266 4
140 2
66 8
50 6
421 4
171 0
338 0
113 8
283 0
29 0
324 12
70 6
136 6
662 0
485 4
204 0
429 8
188 0
151 33
66 6
29 16
336 27
281 4
454 6
538 10
181 6
58 6
17 2
27 0
12 2
184 2
39 27
35 6
82 68
41 27
23 17
14 4
17 10
6 0
0 0
35 17
27 4
4 10
37 8
155 19
287 8
336 62
78 4
76 12
165 2
43 0
83 2
163 4
485 12
786 4
76 14
666 6
390 14
714 6
142 0
173 0
35 27
103 2
29 43
49 0
103 47
107 0
74 12
72 2
159 6
142 0
225 2
12 0
4 10
14 10
17 8
10 16
23 6
6 2
10 60
6 8
14 0
21 19
398 2
204 4
23 0
128 0
54 0
109 0
72 4
190 0
379 0
80 0
23 0
97 87
37 31
25 27
31 25
95 19
54 19
58 17
4 6
17 4
289 6
2 0
0 0
2 0
43 0
14 6
25 19
49 25
76 10
85 594
268 29
163 120
1075 62
186 70
165 4
307 0
43 17
122 2
107 2
398 0
305 0
78 2
10 2
753 14
19 0
37 0
47 0
270 2
124 70
14 0
21 14
45 2
64 0
8 16
0 2
12 118
17 52
138 91
512 0
283 2
672 8
212 27
4624 47
116 25
118 16
80 29
49 169
21 278
50 262
10 264
17 70
25 29
215 8
489 16
406 0
116 4
12 4
29 0
16 0
6 14
260 2
41 0
49 0
17 0
19 2
27 2
47 0
33 0
19 4
12 6
0 2
2 23
0 10
2 12
6 4
12 12
8 10
1221 12
70 17
56 8
35 4
78 2
47 0
118 2
89 4
303 4
379 4
747 89
285 14
89 2
45 10
19 4
2 6
19 12
12 99
23 17
12 4
14 2
8 16
23 27
2 8
0 16
25 2
0 4
0 2
0 0
0 0
0 0
10 217
29 23
2 17
25 8
10 16
14 14
0 0
0 4
23 4
19 10
74 0
16 0
17 0
25 0
21 4
2 25
16 14
0 14
0 4
2 6
10 8
12 2
78 78
101 49
406 70
8 16
43 4
8 0
91 8
97 6
146 0
12 0
23 4
6 2
33 8
23 10
21 0
146 0
8 0
217 0
14 0
49 0
68 0
95 0
262 2
815 2
382 52
386 10
204 4
204 2
50 6
54 0
223 4
390 4
303 41
652 12
1357 19
1223 19
501 25
472 4
161 12
97 0
83 8
47 0
37 6
2 2
0 0
27 6
6 0
113 0
435 0
379 0
243 0
153 0
136 0
62 0
23 0
27 0
198 2
62 8
99 4
1407 0
875 8
1038 14
379 2
1611 0
124 0
23 2
31 0
951 0
322 0
425 0
85 0
2147 4
140 0
37 0
10 2
95 0
54 0
78 6
202 4
27 0
167 4
14 0
6 0
6 2
93 0
76 0
60 0
115 6
76 4
204 0
297 2
118 10
910 0
223 0
235 0
379 0
239 0
425 0
258 0
82 2
17 0
2 0
12 0
4 2
0 8
0 0
14 6
0 142
8 8
19 14
39 2
25 2
29 2
10 16
37 2
4 2
4 0
8 2
6 0
16 0
0 8
6 0
12 0
4 0
144 4
39 10
58 0
41 4
10 10
45 10
4 0
6 4
12 17
14 14
19 6
29 12
31 6
50 4
33 0
623 0
130 0
87 0
111 0
89 2
83 4
474 0
85 0
130 0
64 0
35 4
16 4
12 6
2 0
2 4
6 0
12 0
23 0
39 2
29 2
35 0
27 0
0 0
2 0
0 0
0 0
12 2
2 8
6 0
2 0
0 0
58 0
6 0
10 0
25 2
16 0
8 2
37 0
10 12
21 0
14 0
58 0
12 0
12 2
8 0
2 23
12 8
19 4
10 0
2 6
4 8
4 10
6 14
6 29
29 16
64 12
165 2
214 19
190 12
39 10
21 16
17 2
0 6
2 6
0 29
4 19
0 4
2 10
12 0
16 0
17 0
52 0
27 0
43 0
60 122
82 17
140 68
128 8
149 14
179 6
103 0
23 0
37 0
8 2
17 2
4 10
19 0
14 0
6 0
12 12
4 16
2 0
21 0
50 0
138 10
196 0
225 0
54 0
155 2
4 2
6 0
6 70
21 17
23 17
35 8
62 10
6 10
29 12
6 19
16 126
56 6
70 2
146 14
16 2
27 2
245 0
58 0
136 0
60 4
245 0
171 4
293 2
289 0
214 4
957 0
270 0
316 4
705 0
248 2
344 0
361 10
666 4
132 0
85 0
346 0
107 0
138 0
109 8
70 10
85 17
322 0
1361 0
491 0
918 0
97 0
313 0
37 0
29 0
21 0
33 6
41 12
66 0
93 0
35 0
113 2
116 0
217 0
95 0
318 0
33 0
4 14
8 29
4 8
113 49
85 4
4 8
6 10
262 0
89 0
148 0
142 31
598 0
476 0
198 0
270 0
4181 0
318 0
281 6
105 25
173 0
23 2
17 8
33 2
45 0
70 0
173 0
148 0
190 0
155 0
47 0
25 0
10 14
258 8
33 2
93 4
58 6
221 0
126 2
210 0
45 21
80 10
130 2
41 4
91 2
80 0
134 0
214 0
74 4
47 0
148 6
70 0
35 0
21 0
313 2
29 0
27 0
14 4
21 0
25 0
37 0
237 2
136 0
194 0
693 10
179 10
159 10
76 25
10 12
17 19
14 138
16 8
8 10
14 6
16 4
6 6
25 0
91 0
93 0
113 14
49 4
130 4
83 2
318 0
33 0
14 0
12 0
17 0
8 6
78 14
33 4
95 6
99 14
37 8
29 23
25 8
10 6
82 0
196 0
313 6
388 49
130 21
3527 8
12 4
21 0
177 4
70 6
60 0
47 2
116 0
116 0
47 2
60 0
25 6
31 0
27 0
4 0
23 0
4 0
19 0
60 0
105 12
43 0
14 2
8 0
4 45
8 0
2 0
10 6
37 4
17 2
138 2
144 0
280 2
254 0
452 0
656 0
293 0
823 2
182 0
109 0
72 0
37 0
16 0
35 2
14 0
6 0
14 0
8 0
4 2
8 0
6 0
21 4
35 0
80 2
173 0
39 6
149 0
82 0
386 4
52 2
35 0
8 0
12 0
4 0
6 0
14 29
4 4
103 0
21 4
4 2
6 4
12 0
14 2
0 8
21 8
14 12
6 6
52 4
35 8
212 2
93 0
140 8
448 2
664 0
113 0
47 0
21 2
134 0
186 0
169 2
379 0
499 0
466 0
212 0
146 0
130 0
103 0
295 8
239 0
89 6
27 10
56 4
17 4
39 10
43 39
52 0
14 2
4 2
2 0
21 2
58 0
66 0
10 25
14 4
54 19
85 2
29 8
93 0
0 2
50 2
37 2
116 0
64 2
146 4
120 2
128 0
54 2
126 0
724 0
52 0
60 0
214 0
35 0
526 2
50 2
113 6
132 0
151 0
35 4
31 2
60 0
80 10
138 4
338 2
268 2
49 0
56 2
140 0
159 4
41 16
148 2
25 6
68 0
113 4
167 6
72 12
101 8
33 0
116 17
31 2
29 4
16 2
45 6
87 0
173 0
687 0
146 0
120 4
87 2
394 4
400 4
347 2
179 6
2469 23
60 27
23 17
16 4
524 4
76 8
113 4
258 50
124 6
35 21
39 4
27 0
14 0
10 2
10 4
16 2
0 4
10 0
19 0
45 2
72 8
105 25
175 37
52 4
37 35
771 0
14 12
17 0
93 47
6 16
167 25
31 4
52 4
50 0
56 0
31 0
130 0
25 0
74 2
54 14
74 2
210 49
361 10
128 87
49 0
21 0
70 0
470 6
666 0
334 4
237 8
256 4
720 12
248 2
433 17
101 19
91 10
346 0
16 2
60 6
169 43
421 35
182 2
217 0
476 8
441 0
613 2
493 2
990 6
3350 82
443 4
231 0
1596 8
206 41
283 326
293 16
171 29
62 0
175 0
19 0
74 6
39 10
76 2
47 4
54 2
68 0
35 93
99 2
118 4
89 2
85 29
37 16
50 0
862 8
56 6
118 0
37 2
8 151
37 17
0 93
0 4
0 16
8 14
45 4
233 0
204 2
87 0
29 41
17 10
29 14
17 0
19 0
97 0
21 0
49 0
99 0
101 0
56 0
99 0
140 0
70 0
87 4
14 2
8 4
95 21
4 4
2 10
12 6
14 8
16 116
8 39
0 130
6 402
12 31
19 95
6 2
14 12
8 4
72 0
29 6
27 4
17 4
14 17
12 0
47 0
6 0
27 0
37 0
8 4
4 0
19 0
0 6
2 0
0 0
6 80
33 12
27 16
14 33
10 10
2 19
16 0
19 0
29 2
2 0
499 4
12 0
8 0
33 10
14 2
4 4
21 72
0 0
497 107
35 10
2 17
0 0
8 37
4 4
2 2
4 2
0 0
0 2
0 0
0 10
0 0
0 0
0 0
0 21
2 0
0 0
0 0
2 0
0 0
0 0
0 0
0 0
2 0
6 2
2 2
4 0
8 0
0 0
0 0
0 0
0 0
0 0
0 0
0 0
0 8
0 2
0 10
0 6
0 6
2 2
0 19
0 124
0 148
0 8
0 2
2 6
0 0
2 0
2 0
0 0
2 0
0 0
2 0
6 2
0 0
0 0
0 0
0 2
0 2
0 4
2 0
0 2
0 4
2 2
0 12
2 2
0 2
0 16
0 12
2 0
0 0
0 0
0 0
0 2
2 91
4 37
0 21
0 16
0 16
0 2
0 14
0 4
4 10
0 4
4 4
2 2
4 6
0 0
4 6
4 10
4 2
4 0
0 0
8 2
0 0
0 0
0 0
6 6
6 0
10 2
0 0
0 0
0 0
4 2
14 0
10 0
6 6
6 0
2 19
6 0
0 6
0 8
0 8
0 0
0 6
4 19
2 14
0 4
0 0
0 2
0 4
0 0
0 0
0 0
0 0
0 0
4 0
2 8
2 2
0 0
0 2
0 4
0 6
0 0
2 0
2 0
0 0
4 0
23 0
2 0
2 0
4 2
4 0
0 0
6 2
0 0
2 0
8 0
0 0
0 2
0 6
14 0
2 8
2 0
0 0
2 0
4 0
6 0
4 4
2 2
4 0
0 0
2 2
4 4
0 0
2 4
0 6
2 0
0 0
0 0
0 0
2 0
0 0
0 0
2 10
0 0
0 0
8 27
2 0
6 2
0 2
0 6
0 29
0 0
0 0
0 31
0 2
0 70
6 142
0 6
0 10
4 2
0 0
0 4
8 6
0 6
0 0
0 14
0 2
0 10
0 41
4 4
0 2
0 2
0 45
0 2
0 25
0 8
0 12
4 2
0 19
0 0
0 0
0 0
0 0
0 0
0 0
0 0
0 2
0 8
0 2
0 0
0 6
2 0
0 4
0 2
0 0
0 4
0 2
0 6
0 19
0 91
0 115
0 21
0 2
0 2
0 2
0 0
0 0
0 2
2 19
0 4
4 0
12 37
4 6
6 0
0 4
0 17
0 27
0 0
0 4
0 0
0 2
0 8
0 0
0 0
0 10
4 2
0 10
0 16
2 10
0 8
0 8
0 16
2 12
0 2
4 2
0 0
0 14
0 2
2 10
0 23
0 47
0 6
2 0
0 6
0 0
0 6
0 4
0 0
0 0
0 0
0 0
0 2
2 2
4 0
2 0
2 2
6 0
2 0
0 4
0 0
0 2
0 2
0 2
0 2
0 4
0 8
12 0
0 0
4 0
0 0
0 4
0 2
0 0
0 0
0 0
0 4
0 10
0 0
4 4
0 10
2 17
0 6
4 14
0 10
0 6
0 0
0 4
0 12
0 2
2 0
0 4
0 2
0 25
0 8
0 21
0 16
0 14
0 0
0 4
0 0
0 8
2 4
0 0
2 2
0 0
0 0
0 0
0 19
0 0
0 0
0 2
0 4
6 2
0 4
8 0
0 0
0 0
0 0
0 0
2 2
2 0
0 0
2 19
0 2
0 0
0 0
0 2
10 0
0 2
2 0
8 0
8 0
0 0
0 0
10 8
0 4
0 0
0 2
0 0
0 2
0 0
0 60
0 12
0 14
0 14
0 103
0 212
0 27
0 21
2 19
0 8
0 2
0 0
0 2
0 4
0 4
0 6
0 31
0 8
6 8
0 19
12 17
0 6
4 6
4 16
0 33
12 8
0 10
2 0
2 0
2 10
0 0
0 2
2 0
2 0
4 0
0 2
0 0
0 2
0 14
4 14
0 12
0 19
0 47
0 25
0 16
0 6
0 4
0 4
0 8
0 6
0 0
10 4
4 2
8 8
2 0
0 10
0 4
0 0
0 0
0 8
2 0
8 0
0 16
0 23
0 2
0 16
0 2
0 6
0 17
0 2
0 0
0 0
0 0
2 8
49 10
6 0
2 2
12 0
6 0
6 0
0 0
0 0
0 0
0 0
4 0
2 0
0 8
4 6
0 25
0 2
0 12
0 4
0 0
0 10
0 0
0 0
0 0
0 2
0 0
4 0
6 2
0 0
2 4
0 0
2 0
0 0
0 6
4 2
0 8
0 0
0 6
0 2
0 0
0 2
0 2
0 0
0 0
0 0
0 0
0 35
0 2
0 6
0 8
0 21
0 31
2 23
0 47
4 74
0 60
2 10
0 21
2 2
4 12
8 4
0 8
0 0
0 2
0 10
0 6
0 198
0 14
0 31
0 8
0 4
0 8
0 4
0 0
0 4
0 12
0 0
0 2
0 6
6 0
4 2
0 14
0 33
0 16
0 23
0 70
2 138
0 367
0 101
0 825
0 27
0 29
0 0
0 0
0 4
0 0
0 2
0 186
0 4
0 6
0 4
0 0
0 6
6 4
2 0
0 0
0 4
0 43
0 109
0 54
0 23
0 6
0 2
0 2
2 10
12 8
2 8
0 0
0 2
0 8
0 4
2 0
0 4
0 4
0 6
0 17
0 8
0 0
0 6
0 14
0 19
6 29
0 16
0 6
0 0
0 0
0 2
0 10
0 0
2 4
0 0
10 0
0 4
0 2
0 0
0 97
0 2
0 17
0 6
0 0
0 6
0 6
0 41
2 27
0 50
0 27
0 93
0 14
0 19
0 35
0 4
0 4
0 0
0 0
0 0
0 12
0 35
0 19
0 23
0 23
0 6
0 25
0 31
0 49
0 54
0 21
0 10
0 10
0 2
0 0
0 2
0 2
0 2
0 12
0 0
6 6
0 8
0 8
0 43
0 2
0 14
0 10
0 2
0 6
0 0
0 2
12 0
0 0
0 0
0 8
0 0
0 10
0 0
0 0
0 0
2 0
0 0
0 0
0 0
0 4
0 0
0 0
0 0
2 8
0 2
0 10
0 21
0 2
0 6
0 0
0 0
0 0
0 0
10 0
0 8
0 344
0 0
0 4
0 2
0 4
0 6
0 2
0 6
6 2
2 41
4 6
2 0
2 4
0 8
0 21
21 43
2 10
0 25
0 23
0 4
0 16
0 6
0 2
0 12
0 198
0 49
0 118
0 146
0 206
0 25
0 16
0 714
0 31
2 41
8 43
0 54
0 4
0 12
2 111
0 16
0 2
16 6
0 19
0 8
8 0
0 0
0 4
0 6
0 89
0 19
0 74
0 124
0 49
0 33
0 353
0 14
0 43
0 4
0 8
0 23
0 14
0 0
0 2
0 2
0 2
2 105
4 8
0 0
0 2
2 2
2 41
0 10
0 6
0 0
0 2
0 0
0 0
0 0
0 2
0 2
4 4
0 62
14 0
0 0
0 0
6 0
2 0
0 17
2 0
0 0
0 0
4 0
0 0
6 4
14 2
12 340
0 37
0 47
0 43
0 113
0 64
4 39
0 155
0 124
0 39
0 202
0 56
2 16
4 8
0 54
0 0
0 0
0 4
0 23
0 6
0 58
0 10
2 23
4 4
0 118
0 31
0 505
0 50
0 555
0 12
0 16
0 10
0 35
0 17
0 41
0 2
0 21
0 19
0 12
0 58
0 43
0 83
0 87
0 0
0 0
4 4
0 16
0 10
0 4
0 0
0 2
0 2
2 2
2 4
0 10
10 6
0 0
2 2
0 0
0 0
4 0
0 2
0 192
0 0
0 12
16 0
6 2
0 0
6 0
2 2
0 0
2 0
0 0
0 0
0 0
2 0
0 4
0 2
0 2
0 0
0 0
0 2
0 16
0 12
0 19
0 10
0 4
0 4
0 0
0 6
0 2
0 25
0 2
0 0
0 0
0 4
0 0
0 4
0 0
0 2
0 0
0 2
0 2
0 4
2 6
0 2
0 23
0 6
0 2
0 2
0 43
0 12
2 52
0 8
0 33
0 4
0 16
0 2
0 0
0 0
0 4
0 2
0 31
0 6
0 4
0 10
0 8
0 4
0 6
2 6
0 10
6 12
0 0
0 2
6 2
0 27
4 0
2 0
0 0
0 0
4 0
0 0
2 0
0 4
2 0
0 0
8 0
0 2
16 0
8 0
0 0
0 0
4 0
6 0
0 0
0 0
0 0
0 0
0 0
0 6
17 2
0 0
0 0
0 0
0 8
0 2
0 2
0 0
2 2
2 0
6 0
6 2
0 0
0 0
0 0
0 2
4 2
8 29
12 70
23 6
8 2
2 0
2 0
6 0
8 0
4 0
0 0
4 0
0 2
4 16
2 6
2 17
2 31
0 37
0 0
2 6
0 2
0 0
0 0
0 0
0 0
0 4
0 6
0 0
0 4
0 4
0 2
0 6
4 0
0 2
0 0
0 2
0 4
0 0
0 4
0 2
0 0
2 2
2 0
0 4
0 0
2 2
17 16
0 2
0 0
0 2
0 0
0 0
0 0
0 0
0 0
0 2
0 0
4 0
0 2
0 10
4 2
0 50
4 0
4 0
0 6
0 6
2 4
4 2
0 2
0 0
8 0
0 0
0 6
0 25
0 41
0 2
0 8
0 0
0 17
4 14
0 6
0 27
0 0
0 0
4 2
0 2
0 0
8 0
0 0
0 4
0 6
4 0
0 0
0 2
0 311
0 29
0 16
0 0
0 0
0 0
0 2
0 4
0 2
0 4
0 0
0 2
0 6
0 4
0 10
0 12
0 14
0 0
0 10
0 8
0 2
0 0
0 4
0 4
0 0
0 2
0 0
0 4
2 6
8 4
4 10
0 0
2 4
6 0
2 0
2 25
12 10
16 8
116 2
33 0
87 8
8 21
0 78
4 76
4 39
4 29
6 151
0 25
0 19
0 23
0 35
0 37
2 2
0 0
0 8
0 14
0 12
0 4
0 19
0 6
0 0
0 161
0 0
0 206
0 12
0 6
0 0
0 37
2 2
0 6
0 2
2 2
2 0
6 0
2 2
4 2
0 0
8 2
2 0
4 0
6 0
4 0
16 0
47 10
25 2
107 116
4 0
2 0
6 8
47 17
66 47
50 2
39 0
27 2
10 2
2 4
4 4
4 0
8 16
6 12
6 12
0 4
10 0
0 6
0 4
10 2
0 0
10 4
4 2
68 0
0 0
0 4
2 4
0 23
4 56
0 128
6 62
0 25
2 6
2 8
0 12
0 2
0 0
0 6
8 0
2 0
0 4
2 6
6 8
6 0
0 6
0 4
10 2
0 2
0 12
0 23
0 17
2 25
0 12
0 16
0 17
2 4
0 14
0 0
0 0
0 10
0 0
0 2
2 2
0 49
0 29
0 4
6 10
0 0
6 0
31 0
0 0
4 0
0 2
2 0
4 0
0 12
0 0
6 2
0 0
4 0
0 0
0 0
0 0
0 4
0 0
0 0
14 4
8 0
6 0
6 0
0 0
2 6
21 4
0 12
2 6
0 4
4 0
12 0
8 0
6 0
4 2
0 0
6 163
0 14
0 27
2 0
4 4
2 0
0 2
19 4
0 0
14 0
0 0
6 4
4 2
0 0
43 2
0 6
2 0
0 0
0 2
2 0
4 2
2 2
0 12
0 17
0 0
0 0
0 6
4 0
2 2
0 4
4 8
0 10
0 105
0 8
0 33
0 2
0 2
0 0
0 0
0 0
0 0
0 0
0 2
0 14
0 4
0 0
0 2
0 0
0 4
4 0
0 0
2 12
4 10
0 10
0 14
0 8
0 4
0 21
0 4
0 12
0 21
0 6
0 14
0 16
0 12
0 6
0 0
10 0
0 4
2 0
0 2
0 0
0 0
0 2
0 0
0 12
0 4
0 56
0 12
2 12
0 0
2 2
6 0
0 10
0 10
0 99
19 19
0 31
0 2
0 2
0 0
0 6
6 0
0 0
0 2
0 4
0 68
0 8
0 35
0 27
0 4
2 0
0 0
12 4
0 0
2 4
0 6
0 4
0 4
0 4
0 91
0 10
0 14
0 12
0 29
0 4
0 8
0 8
0 21
0 78
0 58
0 33
0 66
0 29
0 8
0 6
0 4
0 45
0 50
0 47
2 10
0 4
0 2
0 4
2 16
0 2
0 0
0 10
0 6
0 8
0 8
0 4
0 0
0 4
0 2
0 4
0 0
0 0
0 2
0 4
4 0
2 2
0 6
0 54
0 27
0 8
0 97
0 21
0 91
0 23
2 4
0 14
0 6
0 2
0 380
0 0
0 19
0 0
0 2
0 8
0 0
0 14
0 8
0 2
0 0
0 0
0 16
0 0
0 4
2 2
0 2
0 0
0 19
6 2
0 2
4 0
0 299
2 6
6 4
8 0
0 4
0 37
0 0
0 0
0 0
0 4
0 8
0 16
0 2
2 8
0 2
4 12
0 8
0 2
0 4
2 4
0 4
6 8
12 8
2 35
0 17
0 17
6 2
0 0
0 0
0 2
10 2
0 0
0 2
2 0
0 0
8 2
0 0
2 0
0 0
0 0
0 0
0 0
0 0
0 0
0 2
0 0
0 0
0 0
0 0
0 2
10 0
0 17
0 16
0 14
0 6
6 0
4 0
2 0
0 0
0 0
0 0
0 0
2 0
8 0
4 0
19 0
0 2
0 6
0 6
2 10
0 8
0 0
0 58
0 4
0 50
0 31
0 10
0 17
0 47
8 17
4 74
0 83
0 21
0 14
0 0
0 0
0 0
0 0
4 0
2 0
2 2
0 4
0 0
0 10
6 2
0 2
0 4
0 25
0 10
0 45
0 17
0 12
2 10
0 52
4 33
0 12
0 0
0 0
0 0
0 0
4 0
0 6
0 0
6 16
2 0
0 2
0 2
0 82
2 2
0 4
0 10
2 0
0 0
0 0
0 0
0 4
0 0
0 2
0 0
0 0
0 10
0 6
0 21
0 41
0 10
0 0
0 0
0 6
0 4
0 2
8 0
0 8
2 0
2 4
0 17
72 4
0 8
0 12
0 16
0 10
4 31
0 17
0 23
0 62
0 130
0 37
0 29
0 62
0 10
0 4
0 10
2 8
0 8
0 6
0 10
0 6
0 6
10 0
0 0
0 0
2 10
0 17
0 17
0 14
0 14
0 17
0 8
0 27
0 14
0 12
0 4
8 0
0 0
0 0
0 4
0 2
0 29
0 6
0 8
0 0
0 6
0 0
0 2
0 0
0 4
0 0
0 2
2 2
2 0
2 0
2 0
2 10
0 0
0 8
0 16
0 19
0 16
0 45
0 27
0 27
0 2
12 2
0 0
0 0
0 2
0 4
0 8
0 83
0 10
0 12
0 12
0 2
0 4
0 17
0 19
0 215
0 2
0 2
0 35
0 45
0 41
0 17
0 27
0 23
0 29
0 33
12 41
0 66
0 10
0 4
0 10
0 0
0 0
0 12
0 4
0 0
0 0
0 4
0 4
0 16
0 148
0 31
0 62
0 93
0 37
0 19
0 2
0 10
0 21
0 39
0 12
0 0
0 0
0 16
0 12
2 16
0 2
0 4
0 41
0 10
0 25
0 107
0 0
0 6
0 0
0 6
4 2
0 0
0 0
0 0
0 0
0 4
0 0
0 0
2 2
0 0
0 23
0 0
0 0
0 10
0 4
0 4
10 12
0 12
6 2
2 0
8 0
0 0
0 0
0 2
2 0
0 4
2 6
0 0
0 2
0 6
0 12
0 16
0 56
0 29
0 6
0 0
0 6
0 0
0 0
0 16
0 10
0 4
0 6
0 4
0 10
0 4
0 0
0 4
0 14
0 14
0 6
0 8
0 0
0 4
0 2
0 6
0 6
0 12
0 2
0 4
0 2
0 0
0 2
0 6
0 10
0 4
0 0
0 0
0 2
0 10
0 43
0 14
0 33
0 62
0 14
0 58
0 8
2 12
0 39
4 21
2 25
0 8
0 27
2 8
6 10
4 4
4 0
0 4
2 8
0 293
0 41
0 27
0 4
0 8
0 10
2 0
2 0
2 2
2 0
6 14
0 17
0 4
0 4
0 2
0 2
0 4
0 0
0 0
2 2
0 66
0 27
0 68
2 91
0 74
0 45
0 157
0 23
0 25
14 16
0 0
0 0
0 4
0 0
0 0
0 0
0 0
0 0
0 4
0 6
0 50
0 2
0 2
0 0
0 0
0 33
0 0
0 4
6 10
4 0
0 0
0 2
0 2
0 2
0 8
0 4
0 10
0 12
0 27
0 0
0 0
0 2
0 0
0 0
2 0
6 0
0 0
0 0
2 0
0 6
0 0
0 0
0 0
0 21
0 0
0 23
0 2
0 6
0 2
0 14
0 6
0 8
0 6
0 2
2 2
0 2
0 4
0 0
2 37
10 70
2 111
2 16
6 12
6 163
0 10
2 6
0 8
0 2
0 10
0 6
0 0
0 0
0 2
0 2
4 2
0 0
0 4
0 0
0 2
0 0
0 2
4 0
0 6
0 0
2 0
0 2
0 2
0 14
0 83
6 6
21 37
27 6
8 10
12 12
0 23
0 0
0 0
0 2
0 0
0 8
0 50
0 8
0 2
0 16
0 39
0 6
0 4
0 2
0 23
0 14
6 445
0 169
0 1518
2 149
2 229
2 258
0 27
4 23
4 19
6 4
0 4
6 0
2 0
0 0
2 6
2 0
0 4
0 2
0 0
0 0
0 6
0 4
0 19
0 27
0 50
2 17
0 17
0 16
0 165
0 0
2 0
0 0
2 0
0 0
0 0
0 0
0 0
0 0
0 0
0 2
0 6
0 4
2 4
0 8
0 159
0 6
0 14
0 14
16 12
4 4
0 6
0 0
0 4
0 4
0 0
0 0
0 0
0 0
0 2
0 0
0 0
0 0
4 0
0 0
0 17
0 0
0 0
10 0
6 2
43 0
23 4
2 0
2 4
0 0
0 4
0 0
0 4
0 10
0 17
0 39
0 25
0 35
4 25
0 8
0 10
0 0
0 8
0 49
0 80
10 41
4 25
2 2
4 2
0 0
12 0
6 0
0 2
0 4
0 2
0 2
0 23
0 12
0 33
4 37
2 136
2 50
66 19
64 66
76 25
105 8
0 19
41 17
14 60
2 21
54 8
10 2
6 12
0 2
2 0
0 6
0 4
2 4
0 37
0 10
6 91
2 23
4 45
0 10
0 8
0 6
0 6
0 2
0 4
0 2
0 0
0 0
0 0
0 0
0 0
0 8
0 0
0 2
0 8
12 0
47 14
10 186
2 0
12 72
0 2
0 0
0 4
2 31
0 109
0 291
0 212
4 301
10 462
12 39
10 50
2 790
0 47
0 43
0 89
0 93
0 85
0 37
2 97
0 89
12 12
16 2
43 50
50 0
6 8
14 56
27 27
0 47
8 16
2 615
2 23
4 68
0 10
2 21
2 23
0 243
8 2
4 25
0 91
70 149
0 118
2 116
0 78
0 208
2 252
0 155
0 204
4 58
0 39
0 68
0 29
0 25
0 31
0 87
0 21
0 35
0 124
6 1091
0 35
0 184
0 384
0 188
0 97
0 49
0 118
0 404
0 194
0 21
4 4
16 2
8 6
0 724
2 39
2 82
0 37
0 14
0 2
0 4
8 0
0 4
4 2
6 0
6 0
2 0
0 0
8 4
0 0
0 0
0 4
0 0
0 0
6 0
4 19
0 0
2 4
0 2
6 43
0 0
0 105
0 14
2 19
2 12
0 21
33 58
4 39
4 0
2 2
4 10
16 8
12 2
8 0
2 0
2 4
0 10
0 10
0 33
0 31
4 16
10 0
4 10
2 8
0 219
4 4
0 29
2 10
17 10
14 2
4 0
31 2
0 0
0 0
0 0
0 0
0 0
2 0
0 0
16 0
0 0
6 0
0 2
0 0
0 4
2 0
6 0
0 0
0 0
0 0
0 0
0 8
0 10
0 10
0 17
0 16
2 16
0 21
4 10
14 49
0 0
0 4
0 0
2 4
23 0
23 2
41 4
4 2
136 0
12 4
2 37
6 17
14 8
14 33
2 276
0 6
0 23
4 12
0 39
0 4
0 41
0 14
0 8
0 101
0 19
0 82
0 14
8 68
0 14
0 4
2 0
0 0
0 17
0 14
0 2
0 2
0 2
0 10
0 6
0 8
0 23
0 14
0 27
0 0
0 4
0 0
0 0
0 0
0 0
0 0
6 10
0 6
0 8
0 2
0 2
0 2
0 107
4 309
4 54
0 52
2 43
2 35
0 2
0 4
2 8
2 2
2 4
0 0
0 0
4 12
0 0
0 0
0 6
0 4
0 19
0 2
0 19
2 6
2 4
0 6
0 8
0 17
6 16
4 4
0 21
6 4
10 0
19 0
0 227
2 0
0 0
0 8
4 8
0 2
6 2
8 8
14 14
4 2
0 16
2 0
6 2
0 2
0 6
0 10
0 0
2 0
0 0
0 0
0 8
0 0
0 4
0 8
0 25
0 6
6 31
16 80
19 72
31 76
2 62
2 8
0 47
0 2
0 8
0 29
0 10
0 0
4 0
0 0
0 0
0 0
0 0
0 0
0 0
0 0
2 0
0 14
0 0
0 0
2 0
4 0
14 2
0 4
0 6
8 14
21 10
0 6
4 2
14 2
4 6
2 2
0 4
0 0
4 0
0 0
0 0
0 0
0 6
0 0
6 2
2 0
0 10
6 4
0 6
0 0
0 0
0 2
0 0
0 4
0 0
0 0
0 8
0 16
8 10
0 10
0 16
0 2
0 6
0 33
0 4
0 16
0 8
0 2
0 64
0 39
0 76
0 0
0 14
6 4
0 8
2 2
2 2
0 4
0 0
0 2
0 0
0 0
0 0
0 0
0 0
0 0
8 8
0 2
0 8
0 23
0 6
0 10
0 12
0 4
0 0
2 0
0 0
0 12
0 0
0 0
0 8
0 4
0 4
0 4
2 2
0 0
0 2
0 0
0 2
2 8
6 8
0 17
4 2
6 4
6 2
0 2
2 2
2 0
0 2
0 4
0 2
0 2
0 17
0 8
0 8
0 2
6 0
2 2
4 0
0 0
8 2
10 0
6 2
2 0
12 6
2 4
0 16
0 4
2 16
0 10
2 2
4 2
0 0
0 6
0 4
0 14
0 2
0 4
0 16
0 10
17 4
0 6
0 0
0 0
0 2
0 4
2 2
4 2
0 2
17 4
0 0
0 0
0 4
0 103
0 19
2 16
2 21
6 0
0 8
6 19
12 12
6 10
0 12
2 0
0 10
0 0
0 0
0 2
0 0
0 0
0 12
0 10
0 2
0 2
8 0
8 2
6 2
0 8
0 8
0 12
0 4
0 2
0 0
4 4
0 0
10 2
0 0
2 2
0 8
4 0
0 0
0 4
0 0
0 2
0 8
0 2
0 19
0 4
0 0
0 33
0 6
0 0
0 0
0 0
0 0
0 2
56 2
2 4
0 2
8 56
0 0
0 2
2 0
2 4
0 14
0 4
0 4
0 8
0 0
0 0
10 2
6 2
8 0
2 0
8 0
0 0
4 0
0 0
2 0
0 0
0 0
0 19
0 0
0 16
0 2
0 0
0 0
0 4
0 62
0 12
0 8
0 52
0 2
0 4
0 17
0 78
0 39
0 25
0 25
0 229
0 8
6 12
0 16
0 400
0 41
0 25
0 39
0 52
10 19
2 0
2 4
8 204
0 4
0 8
0 12
0 33
0 37
0 49
0 70
0 70
0 14
0 74
0 14
0 6
0 16
0 2
0 2
0 14
0 0
0 12
8 0
2 0
0 17
10 72
0 25
0 35
0 29
0 50
2 8
4 2
0 0
2 0
0 0
0 0
6 2
0 25
0 0
2 12
8 598
0 41
0 35
2 70
0 144
2 157
0 91
0 111
0 41
0 314
0 2098
0 122
0 215
0 93
2 52
0 25
0 124
0 74
0 109
0 95
0 50
6 17
0 10
0 14
0 4
0 19
6 68
0 45
2 83
0 33
0 2
0 21
0 19
2 41
0 45
4 31
0 12
0 10
8 23
6 82
0 78
2 314
4 50
2 153
0 17
0 21
0 16
0 10
0 0
0 2
0 8
0 2
0 0
0 2
0 10
0 0
0 21
0 4
10 4
2 6
0 17
14 0
10 6
17 175
8 4
0 0
0 0
0 2
0 0
10 0
8 0
8 4
2 6
2 0
0 0
0 0
4 0
0 6
2 0
0 0
4 12
10 10
0 12
0 8
2 27
0 4
2 2
12 0
0 2
0 0
0 2
0 8
0 2
2 25
2 27
0 35
0 23
0 0
12 0
0 0
0 0
0 0
4 0
0 0
2 0
14 0
0 0
0 4
4 8
4 4
0 4
0 4
0 12
0 29
2 12
8 74
0 217
0 177
0 268
2 68
6 37
25 93
2 31
8 12
10 2
0 0
4 0
0 2
2 0
0 2
0 2
0 4
0 2
0 2
0 0
0 12
0 31
0 27
4 74
0 171
0 148
0 89
0 10
0 31
0 54
0 56
0 62
0 52
0 25
0 89
2 33
0 56
0 93
0 39
0 4
0 74
0 58
4 31
0 19
0 0
0 2
2 0
2 0
0 0
0 14
8 4
0 0
6 4
0 4
0 12
0 163
4 95
0 225
19 89
25 124
17 17
4 10
4 31
2 31
0 14
2 33
4 8
78 155
33 58
4 10
0 16
0 10
0 4
0 2
0 4
2 19
0 8
17 0
2 0
2 6
47 8
0 0
0 4
0 2
2 4
17 0
0 12
4 4
8 2
14 2
12 19
25 2
4 0
4 12
0 0
2 0
2 0
12 0
14 0
0 0
0 0
6 0
6 6
19 0
0 8
12 27
0 115
6 10
0 6
0 10
6 14
0 23
4 35
0 83
14 60
0 41
0 27
0 23
4 16
0 8
6 6
2 12
2 2
0 4
2 19
0 122
4 16
2 6
2 16
4 2
2 14
2 479
8 35
16 85
16 52
2 29
2 2
0 2
0 0
0 68
0 72
10 12
0 10
16 25
23 10
10 64
0 109
2 25
2 12
31 4
0 0
0 6
0 2
12 43
0 4
2 8
0 21
2 4
2 17
2 0
0 4
0 29
0 10
4 14
16 8
0 52
4 2
4 8
0 10
8 4
19 6
27 8
10 4
2 49
2 39
0 6
0 0
4 8
21 4
95 0
120 17
64 19
0 35
0 8
4 78
0 8
0 8
41 16
6 43
8 68
0 78
2 16
0 25
0 12
0 4
4 0
2 0
2 2
54 4
16 0
14 0
6 2
4 2
17 0
2 2
0 2
4 122
0 2
0 103
0 2
0 19
0 52
2 35
0 39
0 27
0 35
0 19
0 12
0 2
2 8
45 6
12 2
4 8
4 4
45 14
2 17
0 4
0 0
0 0
4 2
2 6
4 25
4 8
0 39
6 16
0 19
4 31
2 37
4 167
2 314
0 109
0 41
0 10
0 2
0 0
0 4
0 4
0 138
0 4
0 19
2 21
0 4
0 4
0 0
0 0
0 2
2 2
0 0
0 0
0 6
0 23
0 50
0 25
0 37
0 12
0 8
0 37
0 4
0 4
0 6
0 4
0 39
0 4
2 43
10 50
8 25
0 25
0 2
0 12
0 8
0 10
12 4
0 0
2 0
0 2
0 14
0 4
0 8
0 6
0 19
0 4
0 14
0 25
8 16
0 16
0 6
2 16
0 4
16 43
12 2
8 14
2 1279
0 29
0 184
6 289
2 149
6 76
0 6
0 0
0 0
0 6
2 17
4 2
0 0
0 0
0 0
0 19
0 10
0 8
0 12
0 89
0 6
0 118
0 85
0 346
0 198
0 149
0 52
0 45
0 39
0 21
2 10
0 173
0 14
0 16
0 6
0 6
0 14
0 2
0 12
0 14
2 4
0 64
0 4
0 16
0 8
0 6
0 2
0 16
0 4
0 19
0 6
0 4
0 12
0 10
0 0
0 16
0 2
2 6
0 4
0 2
0 0
0 25
0 12
2 27
0 6
0 0
0 8
2 17
0 17
2 27
0 17
0 8
0 2
0 2
0 0
0 0
0 0
0 2
0 2
0 12
0 37
0 115
0 14
0 8
2 122
2 25
0 45
0 19
2 35
2 4
2 0
0 4
0 2
0 12
0 0
0 4
0 4
0 8
2 6
0 2
0 0
0 12
4 2
0 0
0 14
0 16
0 33
4 215
0 21
2 50
0 14
0 148
0 35
0 17
0 12
0 10
0 54
0 0
0 10
0 4
0 14
0 8
0 8
0 14
0 39
0 43
0 49
0 58
0 27
0 173
0 54
2 103
0 23
0 16
0 23
0 4
0 8
0 19
0 17
0 29
0 116
0 45
0 215
0 33
0 16
0 14
0 16
0 0
0 14
0 8
0 2
0 6
0 2
2 4
0 10
0 4
0 4
0 2
0 0
0 4
0 0
0 0
4 2
0 0
0 0
0 0
0 4
0 0
0 4
0 0
0 6
0 8
0 4
2 4
2 2
0 0
0 0
0 10
0 14
0 0
0 4
0 2
0 0
0 2
0 0
0 12
0 2
0 2
0 4
0 4
0 0
0 0
0 0
0 0
4 10
0 4
6 2
2 10
12 6
0 19
0 8
0 35
0 326
0 14
0 19
0 2
0 4
0 4
0 4
0 4
0 17
0 0
0 17
0 0
0 4
0 4
0 19
0 14
0 6
0 0
0 70
0 101
0 31
0 27
4 47
4 37
10 305
12 54
4 126
0 58
0 47
0 297
0 31
0 83
0 322
2 54
0 39
0 39
0 27
0 58
0 50
0 52
2 47
0 56
2 2
0 0
6 2
0 70
0 6
0 27
0 21
0 12
0 74
2 16
14 37
2 37
0 39
4 43
2 54
2 31
0 14
0 52
0 16
0 50
4 101
0 60
2 66
0 45
4 565
0 200
0 413
0 171
0 182
0 72
0 23
0 83
0 62
0 19
0 8
0 0
0 2
0 2
0 0
0 132
0 49
0 153
0 87
0 109
0 19
2 553
10 144
4 128
4 126
6 95
0 136
0 173
0 113
4 404
0 458
2 1101
0 380
0 171
0 58
12 111
0 82
0 821
0 163
2 70
0 10
0 8
0 16
0 0
0 43
0 2
0 2
2 6
14 0
4 2
0 2
0 27
0 4
17 35
4 0
6 10
4 2
2 10
0 16
0 27
0 10
2 12
8 25
2 8
2 4
0 4
0 0
0 10
10 4
2 21
6 10
16 19
0 8
2 12
8 43
0 0
0 6
0 82
0 4
0 33
0 91
0 16
0 221
0 270
0 287
8 161
2 6
0 2
8 0
0 0
4 0
0 0
0 8
10 4
0 6
27 6
14 6
4 0
2 2
31 17
2 4
6 0
4 0
6 2941
2 2562
0 153
0 39
0 10
0 12
0 10
0 68
0 14
0 19
0 2
0 16
0 2
0 2
0 0
0 0
8 2
21 0
16 6
17 0
4 2
2 4
0 6
10 2
2 0
0 0
2 2
0 0
0 10
0 0
0 0
0 2
0 4
0 16
0 8
0 10
0 0
0 0
0 2
0 0
0 0
0 0
4 2
0 2
2 0
0 19
6 0
0 2
19 4
0 2
0 6
0 0
0 0
0 10
2 6
0 19
0 23
0 431
0 19
0 16
0 0
0 0
0 0
0 14
0 2
0 0
0 0
0 8
0 4
0 14
0 19
0 16
0 4
2 10
4 14
0 6
0 0
0 0
2 0
0 0
0 0
0 0
0 0
0 4
2 4
0 0
0 19
8 12
0 6
2 6
0 0
0 8
4 12
4 0
4 0
0 0
0 0
0 0
0 14
6 2
0 262
0 12
0 4
0 8
0 2
0 0
0 0
8 29
0 2
2 6
0 0
0 4
0 0
0 0
6 4
0 0
0 14
0 16
0 8
2 2
0 2
0 0
8 2
2 0
0 12
17 0
2 0
0 8
4 2
4 4
0 0
2 0
0 0
2 0
4 4
12 4
0 25
2 0
2 80
2 10
0 0
0 43
2 4
4 10
0 4
0 6
8 0
8 0
4 4
2 0
0 27
0 0
0 0
2 2
4 6
4 2
0 4
0 0
0 0
0 0
0 0
2 0
0 0
0 4
0 0
2 0
0 0
0 0
0 0
0 0
2 4
4 0
0 0
0 0
0 0
0 0
0 0
0 0
0 6
0 0
82 0
0 0
6 4
4 0
0 0
10 4
4 0
8 0
8 0
0 0
12 0
0 0
4 0
0 0
0 0
0 0
10 4
33 0
62 0
138 0
10 0
25 0
2 0
2 0
0 0
29 2
0 0
0 0
14 0
23 0
14 0
0 2
6 0
2 23
0 4
0 10
0 6
0 12
4 0
6 0
0 0
0 0
0 4
0 0
2 2
0 0
0 0
0 2
0 8
0 4
0 6
2 0
4 0
0 8
0 0
2 2
0 0
0 0
0 12
0 0
4 0
2 0
17 0
10 0
12 2
4 2
0 0
12 0
4 0
0 0
6 0
0 0
0 0
2 0
0 0
0 0
0 0
0 0
0 0
266 2
0 0
0 0
0 0
2 0
8 0
6 37
2 0
0 10
4 0
19 0
6 0
2 0
2 0
2 0
6 0
0 0
4 2
21 0
12 0
2 0
16 0
10 0
10 4
16 0
4 0
0 2
0 0
0 6
0 0
0 0
17 6
10 0
0 0
2 0
0 0
0 2
6 0
4 0
49 6
19 19
31 2
45 25
60 14
33 0
33 0
0 2
0 4
0 0
0 8
0 0
0 0
0 4
4 0
0 27
0 0
2 4
12 0
0 0
0 0
12 0
8 0
8 0
56 0
0 12
37 2
16 2
12 2
62 0
221 0
62 0
60 0
2 0
0 0
6 0
0 4
14 6
14 6
6 0
6 0
0 0
0 0
2 2
2 0
0 0
2 0
4 0
0 2
8 2
2 10
0 0
4 0
2 0
2 0
4 2
0 0
4 4
2 2
2 6
2 0
31 0
4 0
12 0
0 0
6 0
0 0
6 0
14 0
16 0
21 0
27 0
49 0
12 0
31 0
33 0
12 0
47 0
74 0
82 0
74 0
223 0
43 0
35 0
19 4
16 0
35 0
6 4
8 0
21 0
4 0
14 0
54 2
31 0
31 0
8 10
49 0
43 2
82 0
109 0
320 0
148 0
43 0
33 0
2 0
4 4
4 0
25 0
27 0
68 0
130 0
72 6
41 0
21 0
47 0
45 0
27 0
37 0
12 0
49 0
12 0
35 0
146 0
173 0
45 0
8 0
6 0
2 0
8 0
10 2
6 0
31 0
25 0
17 0
0 0
0 0
10 2
6 0
64 0
14 0
177 0
6 0
21 0
19 0
58 0
0 0
64 0
0 2
2 0
0 6
6 0
16 0
12 4
8 0
43 0
0 0
2 0
2 0
2 0
2 0
2 0
6 0
14 0
4 0
4 0
23 0
477 4
12 0
6 0
8 2
17 4
12 19
6 0
2 4
60 10
2 4
4 31
16 2
16 0
4 0
17 0
0 0
4 6
12 0
16 0
4 6
4 4
8 0
8 0
2 0
12 0
328 2
186 0
134 0
68 0
171 0
208 0
214 0
124 0
97 0
736 0
37 6
62 0
281 4
23 2
6 0
105 0
2 4
4 6
0 14
0 0
6 0
2 0
0 8
0 0
4 0
12 0
4 0
16 0
16 0
76 2
50 0
10 8
25 0
0 0
0 0
16 0
6 0
4 0
6 0
12 0
6 0
17 0
25 0
124 0
111 0
16 2
83 0
6 0
2 4
19 2
12 2
12 0
50 0
14 0
60 0
31 2
29 0
118 2
122 0
159 0
78 4
35 2
2 0
2 0
0 2
0 4
0 2
0 8
2 19
54 0
83 0
58 0
219 0
41 0
17 2
39 4
37 8
27 4
35 6
8 0
21 0
8 0
43 2
97 0
116 0
74 0
45 0
188 0
12 2
4 6
4 16
2 10
146 12
8 2
6 0
12 17
6 2
2 0
2 0
0 0
4 0
25 2
56 19
17 8
49 2
140 2
237 8
64 0
4 0
16 2
82 0
95 0
109 2
301 10
1819 0
124 10
78 0
289 0
17 8
924 14
0 4
2 0
4 0
0 2
14 0
16 0
14 4
23 0
70 0
52 2
62 0
151 0
202 0
441 0
507 0
132 0
58 0
1071 2
16 0
0 0
4 4
23 2
52 0
82 0
25 0
33 8
74 0
8 0
4 0
6 0
14 0
27 0
17 6
25 4
10 0
17 0
56 0
33 0
45 0
16 0
313 0
2 0
6 0
8 0
60 0
2 2
47 0
8 17
43 0
0 0
2 0
58 0
64 0
70 0
68 0
1355 2
256 0
188 0
487 0
159 0
95 0
6 2
4 6
16 4
16 8
50 0
17 4
16 0
6 19
6 0
8 0
14 2
8 0
2 0
31 0
4 0
4 0
60 0
122 0
2811 0
113 0
39 0
124 0
0 6
2 0
0 2
2 2
3447 0
250 8
50 6
2 0
14 4
8 6
6 0
10 0
0 2
4 2
25 4
39 2
83 2
116 4
359 0
126 2
124 0
340 0
285 0
316 0
138 8
144 2
1372 60
138 2
50 6
637 0
74 2
103 0
19 0
16 0
31 0
23 0
33 0
21 0
58 0
8 0
2 0
0 0
19 0
19 0
25 0
33 0
120 2
87 2
83 4
17 0
499 2
39 2
14 0
6 0
142 10
2 17
0 27
0 10
4 2
2 0
0 0
0 0
4 16
6 0
62 0
212 0
169 4
134 6
39 17
264 2
29 6
214 8
93 4
2 4
0 6
4 21
10 2
60 8
120 0
175 6
99 0
39 31
17 16
6 4
47 0
142 0
99 0
497 4
247 0
202 2
433 2
54 0
151 0
674 4
132 16
80 8
14 2
52 17
10 0
2 14
19 6
8 2
0 0
2 0
14 0
0 0
109 2
4 0
16 2
4 4
17 0
17 4
16 2
17 4
316 6
196 0
151 2
534 0
39 0
245 0
19 0
149 0
21 0
2 0
54 0
16 0
21 0
35 2
83 6
179 14
70 16
31 2
489 19
95 0
136 0
188 2
19 4
29 4
14 6
17 2
91 0
134 0
80 0
95 0
50 0
62 0
56 0
2 0
49 4
6 2
4 0
2 0
6 0
0 12
10 0
0 8
2 8
2 0
4 0
6 0
126 0
49 0
91 0
58 0
49 2
17 0
27 0
41 0
33 0
39 0
23 0
208 0
124 0
155 0
47 4
192 25
12 0
37 0
52 2
76 10
4 83
243 6
45 2
70 0
43 2
8 2
19 2
0 0
2 0
0 0
0 0
8 2
50 4
27 0
72 0
210 0
31 0
58 0
39 4
47 0
328 0
6 0
87 41
21 0
78 0
386 2
305 0
182 0
159 0
12 0
21 6
17 10
27 0
163 0
167 0
43 8
16 4
4 0
37 0
177 2
214 0
237 4
89 0
45 0
68 8
17 2
23 2
6 2
4 4
16 6
2 14
0 21
6 52
8 14
4 8
2 4
8 0
10 2
10 0
45 0
8 0
23 0
17 0
33 0
10 0
23 6
128 0
27 23
45 6
78 39
0 16
0 27
4 2
8 4
0 8
2 10
6 0
2 0
19 0
2 0
91 0
8 0
6 14
2 78
10 16
12 16
10 47
33 4
25 2
41 0
41 4
10 0
4 4
2 2
12 0
16 0
2 0
6 0
2 0
0 0
0 4
2 0
6 0
12 0
17 10
27 0
17 2
12 4
118 21
4 8
16 6
6 0
2 2
52 0
17 6
23 0
10 4
122 2
19 0
115 0
0 0
6 2
0 0
4 0
16 2
21 2
21 0
21 0
25 2
23 0
14 0
16 2
23 0
14 2
12 2
6 10
16 25
16 19
10 8
4 2
8 25
6 0
0 0
4 0
49 0
4 2
0 4
25 4
14 0
132 0
91 0
95 2
25 4
14 0
16 0
21 0
8 0
107 0
10 2
4 0
0 4
0 2
0 0
0 0
4 0
27 0
10 0
8 0
0 0
4 0
0 0
62 0
14 0
763 0
31 0
33 0
21 0
12 0
21 0
12 0
8 0
6 0
12 0
19 0
6 0
45 0
17 0
4 0
2 0
16 0
23 0
17 0
6 0
10 0
8 0
16 0
0 0
8 0
14 0
29 0
118 0
85 2
165 0
126 0
101 0
52 0
6 0
27 0
8 2
10 0
146 0
29 0
27 4
6 2
41 4
4 0
8 0
0 0
4 0
25 2
4 0
12 0
105 0
76 4
60 0
514 0
12 0
4 0
0 0
4 0
10 0
2 0
0 0
0 0
6 0
0 2
0 0
0 0
0 2
0 0
4 0
2 0
33 0
0 0
2 0
0 0
10 0
4 0
2 0
12 0
4 0
0 0
4 0
0 0
16 0
0 0
0 0
0 0
0 0
0 0
2 0
4 0
16 4
0 0
2 0
0 0
0 4
0 0
0 0
0 0
0 10
0 0
8 0
0 0
0 0
2 2
0 14
0 0
2 0
14 0
21 0
12 0
8 6
8 0
2 0
0 4
2 4
76 6
27 0
37 0
23 0
2 0
6 0
0 0
4 2
45 4
23 0
17 2
4 0
2 0
8 2
8 0
6 10
4 0
33 0
10 0
0 2
0 0
0 0
0 0
0 0
2 0
12 0
2 0
2 0
0 0
0 0
0 0
0 0
8 0
0 0
0 0
0 2
0 0
0 0
0 2
0 0
0 0
2 2
6 4
4 0
6 0
21 0
8 0
8 0
8 0
2 2
0 0
0 0
6 0
0 0
0 4
10 2
4 0
2 2
0 0
0 2
14 0
10 0
16 0
37 4
23 0
16 0
17 4
19 0
0 2
6 0
10 0
6 2
10 0
2 0
6 0
4 0
0 0
0 0
4 0
0 0
2 0
0 0
0 0
0 0
2 0
0 0
0 2
0 31
0 0
2 0
0 0
2 0
6 0
2 0
4 0
17 0
0 0
0 0
0 2
0 0
0 0
21 2
0 0
2 0
6 0
0 0
2 0
0 8
8 10
0 6
0 4
0 0
0 0
2 0
4 0
6 0
62 0
6 0
14 0
10 0
0 0
0 0
0 10
2 12
23 0
0 12
2 17
8 33
19 12
31 0
6 2
8 0
0 2
0 0
0 0
0 0
0 0
0 0
0 0
2 4
0 0
0 2
0 0
4 16
0 0
2 31
0 17
0 49
2 2
2 4
2 0
14 4
2 0
56 8
0 12
0 0
2 0
2 4
4 0
2 19
8 23
6 27
14 2
4 2
4 31
2 2
0 2
6 0
0 0
0 0
0 4
0 2
0 8
0 16
0 0
8 0
2 0
17 2
0 4
0 2
0 0
0 0
0 2
10 0
14 0
52 0
21 0
2 2
0 0
6 10
0 0
21 0
2 0
21 0
4 17
10 0
0 0
0 0
4 0
2 0
2 0
0 6
0 0
0 4
2 0
0 0
0 0
0 0
2 0
0 25
21 2
0 2
0 8
19 14
6 10
2 2
4 2
16 2
16 6
8 14
2 0
0 0
2 0
4 0
4 2
0 2
0 0
27 2
25 2
12 2
12 4
99 2
2 0
0 0
0 0
2 0
0 0
0 0
0 2
0 2
0 0
0 6
0 6
0 8
0 4
0 0
2 0
0 0
0 0
0 0
0 2
0 0
0 0
0 0
6 0
12 2
45 0
6 0
19 2
4 10
2 0
12 0
0 0
2 66
0 0
4 0
17 0
21 0
17 0
4 0
14 0
4 2
4 0
0 10
17 0
21 0
14 6
19 2
12 0
4 0
2 0
6 0
0 0
0 2
0 0
0 0
0 2
2 8
0 2
2 0
10 2
21 0
2 8
0 2
0 0
0 21
25 0
8 4
10 2
17 0
2 0
8 0
2 0
0 0
4 2
0 0
0 0
2 0
2 0
8 6
0 0
0 8
0 0
0 16
6 0
23 6
6 2
2 0
0 0
0 0
0 0
0 0
74 0
2 0
10 0
6 0
31 0
4 0
2 8
4 6
16 10
8 12
10 0
45 4
2 0
0 0
0 0
0 0
8 0
6 0
8 0
47 4
6 6
47 2
4 27
0 10
0 0
0 16
0 0
4 2
0 0
8 2
2 0
0 0
6 0
0 0
89 0
4 2
6 0
0 0
2 2
0 2
0 0
0 4
4 0
0 8
0 0
0 0
0 49
0 4
0 4
6 27
2 19
4 12
10 6
33 2
12 14
6 0
0 2
6 2
0 2
0 2
0 2
10 8
2 6
2 37
0 2
0 12
4 4
2 0
2 2
4 0
0 0
12 0
2 0
0 8
0 0
4 6
2 31
6 0
0 0
6 0
0 2
0 0
2 0
2 0
4 0
2 0
0 4
0 0
0 0
2 0
4 0
0 0
0 0
0 0
8 10
4 2
0 4
0 12
0 6
0 2
0 0
0 0
0 12
2 0
0 6
12 4
0 8
0 6
0 6
0 29
14 8
0 14
19 0
4 0
2 2
2 2
6 2
4 19
2 14
2 0
4 10
2 2
0 6
0 0
0 0
4 0
0 0
0 2
0 8
2 0
0 0
0 0
4 4
0 2
0 0
0 0
4 4
8 0
2 0
4 0
0 2
2 0
0 0
0 0
35 0
0 0
0 0
0 0
2 0
0 0
0 0
2 0
0 6
0 0
0 0
0 0
0 0
0 0
4 0
0 0
2 2
0 0
8 0
0 0
8 0
6 0
0 0
0 0
0 0
0 0
0 10
0 0
2 6
0 2
10 2
2 2
6 0
8 0
14 0
4 2
14 0
2 0
4 0
0 2
16 8
4 4
10 12
0 2
27 0
0 0
0 0
0 0
0 0
0 0
2 0
0 4
0 2
0 4
0 6
0 4
6 4
2 4
0 4
0 6
2 35
2 19
2 31
2 12
0 0
0 0
2 0
0 10
23 2
39 0
23 0
80 0
21 0
0 0
12 0
0 4
31 2
4 0
0 0
8 0
14 2
14 2
14 4
0 0
0 0
4 0
0 0
0 4
0 0
2 0
4 0
0 0
0 0
2 0
0 0
2 0
0 0
0 8
4 0
2 0
10 153
0 0
0 4
0 0
0 0
0 0
0 0
0 0
0 0
2 0
2 0
4 0
6 4
0 0
4 0
0 0
0 0
2 2
4 2
0 2
4 2
2 19
2 56
0 16
0 4
2 78
4 35
2 16
2 6
0 0
0 0
0 0
2 0
4 0
0 0
8 0
0 0
0 0
2 2
0 0
0 0
8 0
6 0
0 0
8 2
8 0
0 2
23 0
8 6
0 17
6 29
0 14
2 0
14 0
43 2
2 27
6 17
0 2
2 0
0 2
6 0
4 0
2 0
16 0
33 6
4 0
2 0
6 0
2 0
2 0
4 93
0 6
2 12
0 0
0 0
0 16
0 0
0 0
0 0
0 10
4 8
0 2
0 0
0 6
19 2
2 6
2 12
14 6
4 0
12 0
10 0
0 0
2 0
4 0
8 0
2 2
2 2
0 0
0 2
0 4
0 2
0 2
0 4
2 2
2 12
4 10
0 140
2 6
35 19
2 14
16 0
0 4
14 0
2 0
4 0
2 0
0 0
0 0
0 0
0 8
0 6
0 0
0 0
0 0
0 2
6 0
0 0
0 0
0 0
0 0
2 0
0 0
0 0
2 0
0 2
6 0
0 0
2 4
0 0
6 0
0 0
0 0
0 0
14 8
0 16
0 52
0 19
0 6
0 6
2 8
2 6
0 0
0 0
0 0
0 2
0 25
0 0
0 2
0 10
0 6
0 16
0 2
0 0
0 0
0 0
0 0
0 0
0 0
0 0
0 12
2 6
0 4
2 2
0 0
0 12
0 8
0 0
0 0
0 0
2 0
23 0
0 0
0 0
0 0
0 2
0 0
4 0
4 0
0 10
0 0
0 0
4 0
4 0
0 0
0 0
0 0
0 0
2 0
0 0
0 0
8 0
0 0
0 0
0 0
0 0
4 0
0 0
4 0
4 0
4 0
0 0
2 4
0 0
2 0
0 0
6 2
0 0
0 0
10 0
0 0
0 0
0 0
0 0
0 0
2 0
2 0
4 0
0 0
0 0
2 0
0 0
0 0
2 0
0 0
0 0
0 4
0 0
0 0
0 0
0 0
0 4
0 12
0 0
6 0
4 2
14 2
0 0
0 0
0 0
0 0
0 0
0 0
0 0
0 0
2 0
0 0
4 0
0 6
2 0
0 2
0 0
2 0
0 0
0 0
0 0
0 0
0 0
0 0
0 0
0 0
0 0
33 0
72 0
2 0
2 0
8 0
17 0
400 0
4 0
56 2
0 2
10 0
2 0
8 0
6 2
8 0
2 0
0 4
31 0
4 0
8 0
83 0
16 0
10 0
17 0
10 0
14 0
35 0
12 0
14 0
33 0
2 2
0 0
0 8
4 0
518 19
21 0
6 0
2 0
8 0
0 0
0 2
0 2
2 0
4 0
0 0
0 2
0 0
6 0
29 0
2 2
357 0
49 0
49 0
10 0
10 0
16 0
4 8
2 0
0 0
270 0
0 2
0 0
2 0
0 0
2 0
2 0
0 0
0 2
2 0
0 0
2 0
0 0
0 0
2 0
6 0
0 0
491 0
2 0
58 0
4 0
8 0
4 0
6 0
10 0
8 0
8 0
14 2
41 0
17 0
14 0
2 2
0 0
0 0
0 2
0 0
0 0
27 0
159 0
93 6
192 0
41 0
43 45
14 4
4 2
87 0
21 0
16 0
16 12
17 0
8 0
23 0
14 0
19 0
66 0
4 0
2 0
4 0
2 0
0 0
0 0
0 2
12 0
6 0
14 0
6 0
10 6
21 0
31 0
35 0
27 0
49 0
39 0
140 0
2 0
0 0
2 0
0 0
2 2
6 0
4 0
47 0
41 0
47 0
4 0
0 0
4 0
12 0
4 0
6 0
8 0
0 2
2 4
4 2
6 0
4 0
2 0
12 0
45 0
52 0
56 2
10 0
37 0
39 0
25 0
17 0
21 0
14 0
23 0
14 0
35 6
33 0
0 0
2 0
4 0
12 0
17 0
16 0
14 2
14 0
14 2
6 0
4 2
12 0
16 4
4 0
41 2
6 0
68 0
8 4
21 0
68 0
115 0
58 2
21 0
4 4
6 0
0 0
0 0
0 0
6 0
0 2
2 0
2 2
0 2
0 0
6 0
4 0
2 0
0 0
0 0
2 0
0 4
2 2
2 0
0 0
2 0
0 0
200 0
6 0
2 2
0 0
19 0
16 0
0 0
0 4
0 0
10 0
41 0
19 0
12 0
4 0
2 0
6 0
0 0
0 0
0 0
2 0
0 0
0 0
0 0
0 0
0 2
0 0
0 2
0 0
4 0
4 0
10 0
37 0
16 0
39 0
124 0
12 0
29 0
12 0
47 0
83 0
2 4
2 0
16 2
66 21
8 0
10 6
12 0
2 2
10 0
4 2
17 0
19 0
17 0
31 0
8 0
2 0
2 0
4 0
2 0
0 0
6 2
0 0
0 0
0 0
2 0
76 0
37 0
52 0
45 0
107 0
27 2
66 0
163 0
45 0
252 0
12 0
27 2
41 0
33 0
1448 0
328 6
17 0
6 0
4 0
6 0
177 0
6 0
2 0
19 0
49 0
58 2
37 0
29 0
23 4
6 2
4 0
4 0
6 0
16 0
6 0
14 0
19 2
19 0
17 0
27 0
182 0
206 0
49 0
19 0
522 0
23 0
14 6
12 6
41 10
0 19
0 17
2 0
10 2
12 54
6 0
23 12
43 0
4 2
2 2
2 0
14 0
62 0
2 0
12 0
0 2
2 0
2 2
0 2
31 4
4 12
2 0
8 0
4 0
8 0
4 0
2 0
23 0
58 4
39 4
12 0
0 10
2 37
0 4
0 14
10 4
10 0
0 0
0 0
0 6
4 0
0 19
2 0
0 0
8 0
17 0
0 0
12 0
4 2
4 0
4 0
8 0
2 0
0 0
6 0
0 0
2 0
4 2
10 0
2 0
0 0
12 0
8 0
8 0
12 0
142 0
47 2
33 0
12 0
12 0
21 0
8 0
6 0
17 0
14 0
12 4
4 0
2 0
6 0
0 0
4 0
2 0
6 0
17 0
6 0
0 0
0 0
4 0
0 0
0 0
6 2
8 0
0 0
6 2
0 0
19 0
19 0
16 2
16 0
14 0
4 0
12 0
2 0
2 0
6 0
4 0
0 0
2 0
0 0
0 0
0 4
2 0
2 0
0 0
2 6
23 0
0 10
2 2
0 4
10 0
0 8
0 21
2 6
0 0
2 0
0 0
4 0
2 0
0 0
2 10
0 0
6 0
0 0
2 0
4 0
0 0
0 4
0 6
0 45
0 2
0 0
0 0
0 0
4 0
4 0
2 0
27 0
10 0
4 0
2 0
0 4
0 4
8 17
0 0
10 0
0 0
0 0
0 16
0 2
0 2
2 2
6 8
0 2
4 0
2 0
0 0
0 0
0 0
0 2
4 2
2 0
4 0
2 0
4 0
0 0
4 0
14 0
14 0
0 0
2 0
4 0
0 0
14 0
14 0
2 0
14 0
12 0
14 0
0 0
0 0
8 0
0 0
16 0
14 0
31 0
17 0
6 0
2 0
0 0
4 0
4 0
140 2
12 0
2 0
0 0
8 0
0 0
0 0
0 0
0 2
2 0
0 0
0 0
0 0
0 4
0 0
4 0
10 0
4 0
6 0
6 0
2 0
70 2
14 0
21 4
17 0
4 0
6 0
2 0
2 0
0 0
4 0
0 0
0 0
0 0
0 0
0 0
2 0
2 0
0 0
0 0
2 0
0 0
0 0
0 0
0 2
0 6
2 0
8 0
29 2
33 0
17 0
157 0
23 0
23 0
6 0
10 8
6 0
6 0
0 0
6 0
19 0
33 0
43 0
85 0
62 0
45 0
70 0
16 0
0 0
0 0
2 0
0 0
4 0
0 0
4 0
0 0
0 0
0 0
2 0
4 4
2 0
0 4
0 0
0 0
0 0
0 0
0 0
17 0
25 6
31 0
14 0
27 0
19 0
8 0
2 0
2 2
0 0
78 0
23 0
6 0
14 0
10 0
21 0
6 0
0 0
0 0
2 0
17 0
19 0
0 0
4 0
2 0
4 2
0 0
2 0
0 0
0 0
0 0
2 0
0 2
2 4
0 0
0 0
0 2
10 17
8 0
2 0
10 0
0 0
0 0
0 0
2 0
8 0
2 4
23 0
8 0
0 0
25 2
8 2
16 0
82 0
12 10
113 0
43 2
101 2
8 2
4 0
12 0
16 2
6 0
132 0
2 43
14 4
80 0
43 10
338 0
12 2
6 0
14 0
6 0
0 0
10 0
0 6
0 4
0 6
0 2
0 4
0 0
0 2
0 0
0 0
2 0
8 0
6 0
0 0
29 0
4 0
0 0
0 0
2 0
0 0
16 0
0 0
0 0
2 0
0 0
2 0
0 0
4 0
4 0
82 0
12 0
0 0
0 0
0 2
0 4
0 2
0 0
0 4
0 8
2 6
0 0
12 0
2 2
4 0
0 0
25 0
0 0
0 0
0 0
2 0
0 0
2 0
2 0
0 0
0 0
2 0
8 0
8 0
17 0
6 0
6 0
16 0
16 0
2 0
4 0
6 0
23 0
54 0
103 0
27 2
4 0
0 0
0 0
0 0
0 2
0 2
0 0
0 0
0 0
0 0
6 0
2 0
4 0
0 0
0 0
2 0
0 2
0 0
4 0
12 0
6 0
6 0
0 0
8 0
0 0
0 4
6 0
0 0
6 0
0 0
4 0
4 0
2 0
0 2
0 0
2 0
10 0
0 0
2 2
6 0
2 0
8 0
6 0
17 0
14 0
12 0
8 0
4 0
4 0
0 0
8 6
0 0
2 0
4 0
2 0
0 0
0 0
0 6
6 2
4 4
2 4
4 0
0 0
8 0
0 0
0 0
0 0
0 0
0 0
2 0
2 0
4 0
0 0
2 0
4 0
12 0
2 0
4 4
10 0
10 0
2 0
2 0
47 0
19 0
12 0
0 0
10 0
2 0
10 0
0 0
4 0
0 0
0 0
14 0
4 0
25 0
0 0
0 0
0 0
0 0
6 0
4 0
0 0
0 0
0 2
0 2
0 2
2 0
0 0
0 0
0 0
8 2
0 0
6 0
8 4
0 0
8 0
0 0
29 0
0 0
14 0
0 0
8 0
12 2
6 0
2 0
6 0
8 0
4 0
2 0
2 0
8 0
0 0
2 2
0 0
0 0
0 0
0 0
0 0
8 0
0 0
0 0
2 0
0 0
4 0
10 0
4 0
4 0
4 0
6 0
0 0
14 0
17 0
10 0
4 0
4 0
0 0
0 0
2 0
0 0
0 0
0 0
0 0
0 0
0 0
0 0
0 2
4 0
10 0
10 0
8 0
19 0
0 0
0 0
0 0
2 0
2 0
10 0
0 0
0 6
0 0
16 0
6 0
0 4
0 0
2 0
0 0
0 0
0 0
0 0
0 4
2 0
2 0
0 0
6 0
10 0
0 0
4 0
2 0
2 0
4 0
2 0
10 2
0 0
0 0
10 0
10 0
8 0
0 0
0 0
4 0
4 0
0 0
4 0
2 0
0 2
0 0
6 0
6 0
6 0
6 0
2 0
2 0
0 0
0 0
0 0
0 0
2 0
0 0
0 0
0 0
0 0
0 0
0 0
0 0
0 0
0 0
0 0
2 0
0 2
0 0
0 0
0 0
2 0
4 0
12 0
0 0
8 0
2 0
4 0
10 0
6 0
0 17
0 0
2 0
6 0
8 0
2 0
6 0
0 0
4 0
0 0
6 0
0 0
0 0
0 0
0 0
0 0
0 0
0 0
0 0
0 2
2 0
0 0
0 2
0 0
0 8
0 0
0 0
0 0
0 0
2 0
0 0
0 0
0 2
0 0
0 0
0 0
0 0
0 0
2 0
0 2
0 2
4 0
0 0
0 8
0 0
0 0
0 0
0 0
0 0
0 0
0 0
0 0
0 0
0 0
0 0
2 2
0 4
0 0
0 0
0 2
0 0
0 0
0 0
0 0
0 0
0 0
0 0
0 0
0 0
0 0
0 0
0 0
0 0
0 0
0 0
0 0
0 0
0 0
0 0
0 4
16 0
0 0
0 0
0 0
0 0
0 0
2 0
0 0
2 0
0 0
0 0
0 0
0 0
0 0
0 0
0 0
0 0
0 2
0 0
0 0
0 0
0 0
0 0
0 0
0 0
2 0
0 0
0 0
0 0
0 0
0 0
0 0
0 0
0 0
0 4
0 0
0 0
4 0
0 0
0 0
0 0
0 0
0 0
0 0
0 0
0 0
0 0
0 0
0 0
0 0
0 0
0 0
0 0
0 0
0 0
0 0
0 0
0 0
0 0
2 0
0 0
6 0
0 0
0 0
0 0
4 0
0 0
0 0
0 0
0 0
0 0
2 0
0 0
0 0
0 0
0 0
0 0
0 0
0 0
0 2
0 0
0 0
0 0
0 2
0 0
0 0
2 0
0 0
0 0
0 0
0 0
0 0
0 2
0 0
0 0
2 2
0 0
2 0
0 2
0 0
0 0
0 0
0 4
0 0
0 2
0 6
0 0
0 0
0 0
0 0
0 0
0 0
0 0
0 0
0 0
0 0
0 0
0 0
0 0
0 0
0 0
0 2
0 0
0 0
0 0
0 0
0 0
0 0
0 0
0 0
0 0
0 0
0 0
0 0
0 0
0 0
0 0
0 0
0 4
0 4
0 0
0 0
0 0
0 0
0 0
0 0
0 0
0 0
0 0
0 2
0 0
0 0
0 0
0 2
0 0
0 0
0 0
0 0
0 0
0 0
0 0
0 4
0 0
0 8
0 17
0 27
0 17
0 10
0 35
0 12
0 0
0 0
0 2
0 0
0 10
0 6
2 8
0 6
0 4
0 2
0 2
0 4
0 2
0 29
0 4
0 4
2 6
6 0
0 0
6 0
0 6
0 0
0 0
0 0
0 2
0 2
0 4
0 6
0 0
0 0
0 0
0 0
0 0
0 0
0 2
4 8
0 0
0 0
0 2
0 2
0 0
0 8
0 4
0 0
0 0
0 0
0 0
0 0
2 0
0 0
0 0
0 54
0 0
0 0
0 0
0 0
0 0
0 0
0 0
2 0
2 0
0 0
0 0
0 0
0 0
0 0
0 0
0 0
0 0
0 0
0 2
0 4
2 2
0 12
0 0
0 4
0 0
0 0
0 0
0 2
0 6
0 0
2 0
4 0
2 4
2 0
0 2
0 0
0 2
0 0
0 4
0 0
0 0
0 2
0 0
0 0
0 0
0 0
0 2
0 0
0 0
0 0
0 2
0 4
0 2
0 4
0 0
0 66
0 8
0 12
0 6
0 0
0 0
0 0
0 0
0 6
0 0
0 2
0 2
0 0
0 0
0 10
0 0
0 0
0 0
0 10
0 12
0 0
0 12
0 17
0 6
0 10
0 10
0 25
0 14
0 6
0 6
0 19
0 0
0 2
0 0
0 0
0 0
0 0
2 0
0 0
0 0
0 0
0 0
0 2
0 0
0 0
0 0
0 0
0 0
0 0
0 0
0 0
0 0
0 0
0 6
0 0
0 10
0 12
0 6
0 2
0 0
0 0
0 0
0 47
0 2
0 0
4 0
6 0
2 0
0 0
0 0
0 0
0 0
0 2
4 14
0 4
0 2
0 6
0 0
0 0
0 0
0 0
0 0
0 0
0 0
0 0
0 0
0 0
0 0
0 0
0 0
0 0
0 0
0 0
0 0
0 0
0 0
0 0
0 0
0 0
0 0
0 0
0 0
0 0
0 0
0 0
0 0
0 0
0 4
0 0
0 6
0 0
0 8
0 0
0 0
0 0
0 0
0 4
0 0
2 0
0 0
0 0
0 0
0 0
0 0
0 0
0 0
0 0
0 0
0 0
0 0
0 0
0 2
0 0
0 2
0 0
0 0
0 0
0 0
0 2
0 0
12 0
4 0
113 2
0 4
2 2
0 2
8 0
14 2
0 0
0 0
0 8
0 0
19 0
2 2
8 0
0 0
14 0
0 0
0 0
6 0
14 0
14 0
2 0
2 0
0 0
14 0
2 0
0 0
14 0
2 0
0 0
12 2
52 27
206 0
25 0
27 0
89 0
47 2
35 70
8 0
0 2
6 0
8 2
2 0
0 0
4 0
0 2
4 0
0 2
6 0
4 4
2 0
0 0
0 0
0 0
2 0
6 0
4 0
6 0
10 0
4 0
12 0
0 0
0 4
6 6
10 0
8 0
2 0
4 0
2 0
4 2
10 2
21 4
2 0
16 0
14 6
21 0
19 4
2 0
0 2
0 0
0 0
0 0
0 0
0 0
0 4
2 2
0 0
0 0
0 0
0 0
0 2
0 0
4 4
12 2
41 0
10 2
10 4
6 8
2 0
0 0
2 0
0 0
4 0
0 0
2 4
0 0
2 4
2 0
0 0
0 0
2 0
0 0
0 0
4 0
0 0
0 2
8 0
54 0
0 0
2 0
8 0
2 0
4 0
6 0
8 0
0 0
2 0
10 0
4 0
0 0
10 0
0 0
0 0
0 0
4 0
0 0
0 0
0 0
0 0
0 0
2 0
4 0
2 0
0 0
2 0
6 0
8 0
4 0
21 0
2 2
0 0
0 0
0 0
2 0
0 0
0 0
0 0
19 0
58 0
56 0
45 0
58 0
10 2
4 0
0 0
0 0
0 0
0 0
0 0
2 2
0 0
14 0
2 0
2 0
4 0
8 0
6 0
6 0
14 0
2 0
2 0
0 0
0 0
0 0
2 0
0 0
0 0
0 0
0 0
14 0
10 0
4 0
2 0
4 0
4 0
23 0
6 0
23 0
8 0
2 0
31 0
0 0
68 0
10 0
2 0
0 0
0 6
0 0
0 0
0 0
0 0
0 0
2 0
2 0
6 0
0 0
2 0
0 2
0 0
0 0
2 0
2 0
16 0
8 0
21 0
0 0
6 0
0 0
2 0
14 2
8 0
16 0
4 0
4 0
2 0
12 0
2 0
0 0
2 0
0 2
0 0
0 0
0 0
0 0
0 0
16 0
16 0
19 0
10 0
10 0
17 0
10 0
4 0
4 0
0 0
0 0
0 0
2 0
0 0
0 0
0 0
0 2
0 2
0 0
0 0
0 0
0 0
4 2
8 0
2 0
6 0
8 0
39 0
31 0
10 2
0 0
52 0
0 0
0 0
0 0
2 0
10 0
8 0
6 0
2 0
0 0
0 0
0 0
0 0
0 0
0 0
0 0
0 4
0 0
0 2
0 0
0 0
4 6
0 0
0 12
4 0
0 0
0 0
0 0
2 0
0 0
0 0
0 0
0 0
2 0
0 0
0 0
0 0
0 0
0 0
0 0
10 0
0 0
0 0
0 0
2 0
0 0
6 0
0 0
0 0
0 0
0 0
0 0
0 0
0 0
8 0
10 4
4 0
6 0
10 0
6 0
14 0
6 0
2 0
0 0
0 0
0 0
10 0
4 2
0 0
0 0
2 0
0 0
0 0
0 0
0 0
4 0
0 0
0 0
6 0
10 0
31 0
4 0
2 0
4 0
0 0
0 0
0 0
4 2
0 2
0 2
0 4
0 2
0 0
0 0
0 0
0 0
0 0
0 0
4 0
0 0
0 0
0 0
2 0
0 0
2 2
17 0
21 0
10 0
6 0
0 0
0 0
0 0
0 0
0 0
2 0
0 2
2 0
4 0
0 0
0 0
0 2
6 45
6 2
21 12
0 0
2 4
0 2
10 0
35 0
31 2
23 6
6 0
0 2
78 0
0 2
4 0
0 4
0 0
0 8
2 0
0 0
2 2
0 2
0 4
0 2
52 2
14 10
27 4
33 0
10 0
4 4
4 0
0 0
0 0
2 6
16 0
23 4
2 25
4 2
2 21
0 8
0 0
0 21
0 56
0 33
0 21
0 99
2 8
0 12
2 2
2 0
4 0
16 2
31 0
37 4
10 2
8 2
4 0
0 4
6 0
2 0
4 0
0 0
2 4
35 0
35 0
80 0
233 6
23 0
16 0
4 17
4 4
0 2
0 0
0 2
0 0
0 0
0 49
0 0
0 4
2 0
0 2
14 0
2 0
12 0
4 0
0 0
0 6
2 0
6 10
10 14
0 2
0 4
8 6
14 0
10 8
2 6
0 0
0 12
0 4
4 0
0 0
2 2
2 0
19 0
0 0
21 0
25 4
103 0
16 0
17 19
25 2
33 6
12 0
12 0
23 0
0 0
4 0
4 0
2 0
4 0
2 2
25 0
0 0
27 0
10 0
2 0
8 62
0 2
10 10
8 4
4 6
19 4
10 0
52 0
4 2
2 0
8 0
6 2
0 0
6 6
2 4
0 0
10 0
0 0
2 0
0 6
2 0
6 4
0 0
23 0
8 0
247 0
103 0
97 0
561 4
340 0
458 0
54 0
16 0
0 0
2 4
0 0
4 0
0 0
0 0
0 2
0 4
0 0
0 2
0 4
6 0
4 0
0 0
0 0
0 0
8 4
10 0
190 0
23 0
10 0
0 0
0 0
0 0
2 0
0 0
0 4
0 0
2 2
4 0
4 0
17 0
8 0
10 0
0 2
0 2
0 2
2 0
0 10
0 2
0 0
2 4
2 6
0 2
0 0
2 2
4 4
0 4
0 0
0 10
0 8
0 14
0 64
12 8
2 12
2 0
8 8
4 2
179 0
2 6
14 2
4 0
16 2
0 2
14 8
8 2
17 0
10 0
19 0
0 0
21 0
6 0
58 0
14 0
12 0
4 4
0 4
0 0
0 0
6 0
2 0
0 0
10 14
0 0
0 6
0 4
0 6
0 0
2 4
16 0
2 6
23 4
2 0
2 0
0 31
2 12
0 210
0 27
0 33
0 10
0 12
0 10
0 2
0 10
4 4
10 10
31 0
50 0
12 0
4 0
2 2
2 0
0 0
0 0
14 2
8 2
12 39
4 12
14 2
2 0
0 0
2 80
0 6
10 2
0 0
6 4
2 0
2 0
6 0
4 4
0 4
0 6
0 0
4 45
0 10
4 6
6 4
2 6
14 0
8 0
19 2
21 21
14 45
2 21
2 12
2 14
0 4
2 0
0 6
0 6
0 0
0 0
0 0
0 0
0 4
2 0
0 0
0 0
0 0
0 0
0 0
0 0
0 0
0 0
2 0
2 0
0 0
0 6
0 0
0 2
0 2
0 0
0 0
0 0
0 0
0 0
0 0
0 0
0 0
0 0
2 29
4 6
0 10
6 2
14 4
12 0
6 0
0 8
6 0
0 2
0 0
0 0
0 0
0 0
0 0
0 0
0 0
0 0
0 0
0 0
0 0
2 0
0 0
0 2
0 0
0 0
0 0
0 0
0 0
2 0
0 0
0 0
0 0
2 0
0 0
0 0
0 0
0 0
0 8
0 0
0 2
0 0
0 6
4 6
0 2
2 0
14 0
0 0
6 0
17 0
27 0
0 0
184 0
14 4
25 0
74 0
72 2
43 0
41 2
0 6
10 2
8 14
2 4
10 0
2 0
0 0
17 0
12 0
16 2
25 2
45 0
35 2
23 0
23 2
0 0
29 0
0 0
0 0
136 0
0 2
23 0
14 0
10 0
6 0
2 0
10 0
6 6
6 0
8 0
14 0
49 0
6 0
10 4
0 0
2 0
2 0
14 8
12 2
2 4
4 2
14 0
0 2
8 2
0 10
8 0
2 0
4 0
8 0
12 0
25 0
19 2
99 0
12 0
4 0
2 0
0 0
0 0
2 0
0 2
0 0
4 0
0 0
0 0
2 0
8 0
0 0
0 0
0 0
4 0
0 0
0 0
0 0
0 0
0 0
0 0
0 0
0 0
0 0
0 0
8 0
8 0
4 0
2 0
14 10
37 43
105 19
289 0
27 2
23 0
2 0
12 0
4 0
0 2
2 0
0 0
0 0
0 0
4 47
2 0
2 0
4 0
0 2
0 0
14 0
6 0
0 0
2 4
6 0
0 0
0 4
12 6
0 2
2 0
0 0
0 0
0 0
0 0
0 35
0 2
0 0
0 0
0 0
0 0
0 0
0 0
4 0
4 0
2 0
4 0
2 0
0 0
0 0
0 0
0 0
0 0
2 0
0 0
2 0
0 0
2 0
0 0
0 0
0 6
0 0
0 12
0 8
0 0
0 0
0 4
0 0
0 0
0 0
0 0
0 0
0 2
0 0
2 0
0 0
2 2
0 2
0 4
0 2
2 4
0 2
2 0
0 0
4 0
2 2
0 0
4 0
0 4
0 10
2 0
0 0
4 0
8 0
4 0
29 0
16 0
0 6
0 0
41 2
2 0
16 0
47 0
16 0
2 0
4 0
4 2
10 0
6 0
8 0
4 0
2 0
0 0
0 0
39 0
8 0
2 0
6 0
4 0
33 0
17 0
194 0
2 0
8 0
4 0
0 4
2 0
2 0
62 0
95 4
6 0
6 0
21 0
4 0
14 4
4 2
4 2
0 0
2 2
4 2
4 0
2 0
0 0
17 0
43 12
37 0
31 0
16 0
0 0
6 0
10 0
43 4
72 8
93 0
56 0
6 2
10 0
10 0
54 0
12 0
12 0
0 4
4 2
16 0
0 0
0 0
6 0
2 0
0 16
0 4
0 2
4 4
2 0
16 0
0 0
17 0
2 2
0 0
0 0
0 0
0 0
0 0
0 0
0 0
8 0
0 0
19 0
0 0
0 0
0 0
0 0
0 0
2 0
0 0
0 0
0 0
0 0
0 0
0 0
0 0
0 0
0 0
0 0
0 0
0 0
0 0
0 0
2 0
0 0
0 0
0 4
0 0
0 0
0 0
0 0
0 0
0 0
0 0
0 0
0 0
0 0
0 0
0 0
0 0
2 0
0 0
0 0
0 0
0 0
2 0
0 0
0 0
0 0
0 0
0 0
0 0
0 0
0 0
0 0
0 0
0 0
2 0
4 0
0 0
0 0
2 0
0 0
0 0
0 0
2 2
0 0
2 0
2 0
0 0
0 0
0 0
0 0
0 0
0 0
0 0
0 0
4 0
0 0
2 0
0 0
0 0
0 0
0 0
2 0
0 0
0 0
0 0
6 0
2 0
0 0
0 0
2 0
2 0
0 0
0 0
2 0
0 0
10 0
0 0
0 0
0 0
0 0
0 0
0 0
4 0
0 0
2 0
0 0
2 0
0 0
0 0
6 0
6 0
0 0
14 0
4 0
0 0
0 4
0 0
0 0
0 0
4 0
6 0
2 0
2 0
0 0
0 0
0 0
0 0
0 0
2 0
0 0
0 0
2 0
0 0
0 0
0 0
0 0
0 0
0 0
0 0
0 0
0 0
0 0
0 0
0 0
0 0
0 0
0 0
0 4
0 0
4 0
0 0
0 0
0 0
0 0
0 0
0 0
0 0
2 0
2 0
0 0
0 0
0 2
0 0
0 0
0 0
2 0
0 0
0 0
0 0
0 0
0 0
0 0
0 0
2 0
0 0
0 0
6 0
0 0
0 0
0 0
6 0
0 0
6 0
0 0
0 0
8 0
6 0
0 0
6 0
2 0
12 0
6 0
6 0
0 0
27 0
2 0
0 0
6 0
8 0
4 0
4 0
0 0
0 0
2 0
0 0
6 0
6 0
0 0
0 0
0 0
0 0
0 0
4 0
4 0
0 0
0 0
0 4
4 0
4 0
8 0
8 0
2 0
0 0
0 0
2 0
0 0
0 0
0 0
0 0
0 0
2 0
0 0
8 0
0 4
0 6
0 0
0 0
0 0
0 0
2 0
0 0
0 0
0 0
2 0
0 0
0 0
2 0
0 0
0 0
10 0
0 0
0 0
6 0
0 0
10 0
6 0
2 0
0 0
0 0
0 2
2 0
0 0
0 0
0 0
0 0
0 0
0 0
0 0
0 0
0 4
0 4
0 0
6 2
0 0
0 0
0 0
0 4
0 0
0 0
2 2
4 12
0 0
0 0
0 0
0 0
0 0
0 0
0 0
0 0
0 0
0 0
0 0
0 0
0 0
0 0
0 0
0 0
0 0
0 0
6 0
8 0
8 0
0 0
0 0
0 0
0 0
4 0
0 2
0 2
2 2
0 2
0 2
0 0
0 2
0 4
0 0
0 0
0 0
0 0
0 8
0 0
0 0
0 2
0 0
0 0
0 0
0 0
2 0
0 0
4 0
0 0
0 0
0 0
0 0
2 0
0 0
0 0
0 0
0 0
0 0
0 0
0 0
0 0
0 0
0 2
0 0
0 0
2 0
2 0
0 0
45 2
0 0
0 0
0 4
0 0
0 0
0 0
0 0
0 0
0 0
0 0
0 0
0 0
0 2
0 0
0 4
2 0
0 0
0 0
0 0
0 0
0 0
0 0
0 0
0 0
0 0
0 0
12 2
2 0
0 0
0 0
4 0
0 0
2 0
0 2
0 2
0 4
2 4
2 2
0 0
0 4
0 0
0 0
10 0
0 6
0 0
0 8
0 0
0 0
0 0
0 0
0 12
0 0
0 0
0 0
0 0
0 0
0 0
0 0
0 0
0 0
0 12
0 0
0 0
0 0
0 0
0 0
0 0
0 0
0 0
0 0
0 0
0 0
0 0
0 0
0 0
0 0
0 0
0 0
0 0
0 0
0 0
2 0
0 0
2 0
0 0
2 0
0 0
0 0
0 0
0 2
0 0
0 0
0 0
0 0
0 0
0 4
0 0
0 0
0 0
0 0
0 0
0 0
0 0
0 2
0 0
0 0
0 0
0 0
0 0
0 0
0 6
0 0
0 0
0 0
2 0
0 0
0 0
0 0
0 0
0 0
0 0
0 0
0 0
0 0
0 0
0 0
0 0
0 0
0 0
0 0
0 0
0 0
0 0
0 0
0 4
0 0
0 0
0 0
0 0
0 0
0 0
0 0
0 0
2 0
12 0
6 0
0 0
0 0
0 0
0 0
0 0
0 0
0 4
0 4
0 0
0 0
6 0
0 0
0 0
0 0
0 0
0 0
0 0
0 0
0 0
0 0
0 0
0 0
0 0
0 2
0 0
0 0
0 0
0 0
0 0
0 0
2 0
0 0
0 0
0 0
0 0
0 0
0 0
0 0
0 0
0 0
0 0
0 0
0 0
0 0
0 0
0 19
0 0
0 0
0 0
0 0
0 0
0 0
0 0
0 2
0 0
0 0
0 0
2 0
2 4
2 2
0 2
0 0
0 0
0 2
0 0
0 0
0 0
0 130
0 8
0 2
12 0
29 0
23 10
25 0
0 0
0 0
0 0
4 0
0 0
0 0
0 0
0 0
0 0
0 0
0 6
0 0
0 2
0 0
0 0
0 2
0 0
0 4
0 0
0 0
0 0
0 0
0 2
0 50
0 0
0 16
0 0
0 0
0 2
0 8
0 0
6 12
6 0
4 2
4 4
4 2
0 2
0 0
2 25
0 6
0 6
0 0
0 4
0 0
0 0
0 0
0 0
0 2
0 6
0 2
0 0
0 0
0 0
0 0
0 0
0 2
0 0
0 10
0 0
0 2
0 0
0 0
0 0
0 0
0 0
0 2
0 0
2 2
0 2
0 0
0 0
0 2
0 0
0 0
0 2
0 2
0 25
0 31
0 47
0 10
0 17
0 0
0 0
0 21
0 0
0 4
4 2
0 8
2 6
2 4
0 0
0 2
0 8
0 0
0 0
0 0
2 0
6 0
4 0
0 0
2 2
0 0
0 0
0 2
4 0
0 0
0 0
0 0
0 0
0 0
0 0
0 0
0 2
2 2
0 0
0 0
0 4
0 6
0 4
0 2
0 0
0 4
4 0
0 0
0 4
0 2
0 12
0 2
0 0
0 2
0 2
0 0
0 0
0 2
0 0
2 0
0 4
0 0
0 0
0 2
4 0
0 60
0 16
0 33
0 17
0 17
0 66
0 6
0 8
0 6
0 2
0 0
0 8
0 4
0 4
0 278
2 8
0 19
0 8
0 2
0 0
2 0
0 0
0 0
0 2
0 4
0 2
0 2
0 4
0 6
0 14
0 0
0 12
0 2
0 0
0 0
0 0
0 2
0 14
0 8
0 16
0 17
0 16
0 8
0 6
0 182
0 2
0 0
0 41
0 4
0 12
0 23
0 49
0 21
0 43
0 23
0 10
0 47
2 52
0 31
2 134
0 45
0 19
0 4
0 2
0 2
0 4
0 6
2 6
0 0
0 0
0 4
2 6
0 10
0 14
8 47
0 37
0 21
0 95
0 45
0 179
0 74
0 52
0 12
0 0
0 12
4 16
0 54
0 39
0 144
0 35
0 122
0 31
0 8
4 6
0 35
2 25
0 31
0 16
0 87
0 16
0 179
0 179
0 305
0 50
8 39
0 49
0 14
0 25
0 33
4 177
0 58
0 2
0 4
0 6
0 8
8 0
8 8
6 0
25 4
2 8
0 23
0 2
0 0
6 0
50 120
6 0
6 4
0 14
8 16
2 4
0 27
0 56
0 76
0 322
0 10
0 19
0 0
0 6
0 41
8 66
0 70
4 219
0 163
17 72
0 113
6 14
16 10
2 17
0 19
2 41
12 17
0 4
0 60
0 2
10 4
6 2
4 0
0 17
4 17
0 10
0 21
0 37
2 52
0 78
0 76
0 76
6 450
14 146
0 239
4 165
4 314
0 16
6 2
4 31
10 78
39 12
2 25
0 303
0 31
0 39
0 37
6 91
4 23
6 10
0 6
0 27
6 0
0 0
14 16
0 12
0 14
0 0
0 37
10 12
2 109
0 49
0 14
2 101
2 10
0 68
0 12
0 12
2 17
0 23
6 19
0 16
0 27
0 27
0 12
0 25
0 2
8 16
0 16
2 50
8 25
4 21
4 10
0 10
14 35
0 14
0 45
0 116
0 431
0 78
0 54
6 43
4 118
0 72
0 235
0 338
0 109
2 64
2 14
4 14
0 103
10 12
2 39
0 89
0 80
2 171
0 683
0 254
0 179
0 113
0 14
0 17
2 10
0 157
0 89
0 10
0 78
0 16
0 27
6 19
4 6
0 14
0 12
0 4
2 2
0 12
2 4
0 10
0 6
0 1011
4 16
0 132
0 19
0 31
0 12
0 2
0 16
0 14
0 10
0 29
0 29
0 116
0 72
0 23
0 8
0 2
2 0
2 12
0 2
0 0
0 4
0 0
0 0
0 6
0 78
0 6
0 16
0 35
2 8
2 0
0 8
6 6
0 6
0 43
0 4
0 14
0 6
6 14
0 0
0 2
0 0
16 10
6 0
4 0
12 2
8 10
12 14
4 19
2 4
0 0
6 0
0 2
0 2
0 6
0 16
0 23
0 16
0 19
4 39
0 10
2 6
0 12
0 43
0 12
0 6
0 14
0 126
0 12
0 19
0 21
0 16
6 12
0 0
0 6
0 2
0 4
0 47
0 70
0 35
0 12
0 6
2 0
0 0
0 4
0 25
0 2
0 19
0 0
0 6
0 0
0 12
21 21
0 16
0 0
0 6
0 0
0 16
0 8
0 31
0 21
6 17
0 6
0 4
0 0
0 2
0 0
0 0
0 0
0 39
0 0
0 128
0 49
0 111
8 29
4 408
0 6
0 25
0 37
0 78
6 109
4 402
0 210
0 233
0 17
0 10
2 2
0 6
2 4
2 0
0 0
17 0
4 2
10 0
0 0
0 0
6 4
0 6
0 0
0 25
0 2
0 16
0 10
0 62
0 17
0 12
0 10
0 252
0 80
0 52
0 87
0 16
0 41
0 45
0 21
0 16
2 14
0 12
0 21
0 4
0 35
0 17
0 338
2 37
6 95
19 12
0 2
0 6
0 17
0 2
0 2
0 4
0 4
0 0
0 0
0 10
0 14
2 8
12 52
0 10
2 54
0 25
0 10
0 19
0 14
0 91
0 25
2 29
4 12
58 0
8 0
0 0
0 0
0 0
0 0
0 4
6 2
2 4
14 140
0 37
0 388
0 165
0 122
0 54
0 95
0 0
0 12
0 8
4 12
0 99
0 462
14 116
0 52
0 14
0 6
0 72
6 60
4 39
0 21
2 14
0 31
0 0
2 2
0 4
0 4
0 2
0 0
4 0
2 0
0 10
2 8
0 10
12 8
0 27
0 27
0 49
0 109
0 19
0 60
0 14
2 144
0 12
0 16
0 25
0 35
0 21
0 49
0 60
0 43
0 578
0 115
0 39
2 54
0 4
0 10
0 31
0 495
0 35
0 58
0 33
0 14
0 342
0 149
0 72
0 39
0 19
4 58
2 17
2 25
4 41
0 33
2 17
0 27
4 66
0 25
0 2
0 126
0 8
0 29
0 95
0 97
4 35
0 0
0 35
0 14
0 0
0 52
0 21
2 35
2 0
0 14
0 0
0 4
0 0
0 0
0 2
0 0
0 247
0 72
0 64
0 35
2 21
0 19
0 27
0 68
4 6
0 0
0 2
0 8
0 16
6 23
2 10
0 6
0 2
0 6
0 10
0 19
0 10
0 571
0 204
0 167
2 316
0 109
12 85
0 136
0 66
0 37
0 4
0 29
8 6
2 202
0 31
0 14
0 31
4 29
0 41
0 10
0 0
2 0
4 4
4 4
2 0
0 39
0 14
0 6
2 2
6 6
0 0
0 6
0 0
0 0
0 0
0 4
0 10
0 2
0 0
12 0
14 10
0 2
0 2
0 0
0 0
0 0
0 0
0 0
0 0
2 0
0 4
6 0
4 2
2 6
0 6
0 4
0 4
0 6
0 0
0 4
0 8
0 4
0 0
0 4
2 4
0 4
8 4
0 6
0 0
0 0
0 2
0 31
0 2
0 8
0 45
0 14
0 225
0 14
0 10
0 10
0 23
0 14
0 29
0 39
0 60
0 212
0 12
0 76
0 50
0 21
0 4
0 2
0 6
0 19
0 0
0 2
0 8
0 2
0 2
0 17
0 21
0 37
0 56
0 4
0 0
0 16
0 1104
0 16
2 85
0 21
0 39
2 25
0 2
0 2
0 12
2 39
0 52
0 62
0 107
0 80
0 56
0 43
0 70
0 14
0 101
0 6
0 8
0 6
0 6
0 6
6 35
0 37
0 68
0 19
2 31
0 45
0 16
0 23
0 23
14 274
8 54
0 188
0 179
0 264
0 58
0 12
0 2
0 0
0 124
0 2
0 10
0 35
0 19
0 8
0 2
0 4
0 33
0 4
0 21
0 14
0 49
0 95
0 130
0 184
0 190
0 301
0 210
0 179
0 82
0 52
0 27
0 16
0 16
0 10
0 10
0 0
0 80
0 0
0 0
0 0
0 0
0 8
0 16
0 17
0 95
0 2
2 16
2 0
0 0
0 0
0 2
0 0
0 8
0 6
0 16
0 4
0 0
0 10
2 2
0 0
0 0
0 0
0 0
0 4
0 4
0 6
0 0
0 10
4 4
2 6
0 2
0 2
0 0
0 8
0 4
0 12
0 29
0 39
0 16
0 19
0 14
0 175
2 19
6 31
0 52
0 58
0 116
0 49
0 12
2 4
0 8
0 14
0 212
0 171
0 697
0 157
0 95
0 54
0 17
0 12
0 0
0 0
0 2
0 0
0 0
0 4
0 0
0 0
0 0
0 0
0 0
0 0
0 0
0 0
0 0
0 0
0 0
0 0
0 0
4 0
0 0
0 0
0 0
0 0
0 0
0 0
0 0
0 2
0 0
0 0
0 0
0 0
0 0
0 0
0 0
0 0
2 0
2 0
0 0
0 0
0 0
0 0
0 0
0 0
0 0
0 0
0 0
0 0
0 0
0 0
0 0
2 0
2 0
0 0
0 0
0 0
0 0
0 0
0 0
0 0
0 0
0 0
0 0
0 0
0 0
0 0
0 0
0 0
0 0
0 0
0 0
0 0
0 0
0 0
0 0
0 0
0 0
0 0
0 0
0 0
0 0
0 0
0 0
0 0
0 0
0 0
0 0
0 0
12 0
27 0
8 0
8 0
14 0
10 0
12 0
95 0
33 0
1291 0
23 0
60 0
47 0
62 0
151 0
159 0
74 0
252 0
2 0
8 0
50 0
31 0
1188 0
16 0
2 0
2 0
0 0
10 0
6 0
21 0
16 0
12 0
17 0
198 0
64 0
14 0
0 2
0 0
8 10
0 0
0 0
0 2
2 0
0 4
0 8
2 0
0 0
10 0
2 12
2 0
2 0
0 2
0 14
2 0
4 0
41 0
12 2
12 6
16 0
14 0
0 0
2 0
4 4
6 12
6 2
0 0
4 2
17 2
0 0
8 0
6 0
14 0
6 0
19 4
0 0
16 0
35 0
159 0
54 0
16 0
0 2
0 0
2 0
0 0
4 2
0 0
0 4
0 0
2 0
4 0
0 4
0 0
0 0
4 0
10 0
6 2
10 0
23 0
10 0
10 2
8 0
35 4
37 0
35 0
14 0
8 8
33 21
17 2
8 0
4 0
12 0
6 0
0 0
0 0
0 0
0 0
2 0
6 0
8 0
4 0
2 0
25 0
10 0
4 2
0 0
12 0
14 0
4 2
4 4
21 0
25 4
0 0
0 0
0 0
0 2
0 0
4 0
0 0
0 0
0 0
6 0
0 0
8 2
17 4
12 0
2 0
2 0
2 0
10 0
0 0
8 0
0 0
16 0
17 0
35 0
29 0
29 0
14 0
50 0
45 0
8 0
6 0
0 0
2 0
0 0
0 0
6 0
31 0
12 0
4 4
12 0
37 0
43 0
27 0
4 0
2 0
4 2
4 0
17 0
10 0
0 0
0 0
2 10
8 0
2 0
0 0
16 0
2 0
0 0
0 0
6 0
8 0
78 0
83 0
270 0
146 0
14 0
10 0
0 0
2 0
4 0
2 0
2 0
4 0
0 4
0 0
0 0
0 0
0 0
0 0
2 0
0 0
0 0
0 0
0 0
0 2
2 0
0 0
0 0
0 0
2 0
0 0
2 0
0 0
0 0
0 0
2 0
6 2
0 0
0 0
0 0
21 0
23 0
21 0
14 0
93 4
25 0
16 0
8 0
74 2
2 0
0 0
4 0
2 0
0 0
0 0
2 0
10 0
0 0
8 2
0 0
8 0
0 0
2 0
8 0
2 0
0 2
0 0
8 0
0 0
12 0
2 0
206 4
2 0
0 0
0 0
0 2
6 8
10 2
23 0
0 2
10 0
6 0
2 0
0 2
4 0
0 4
2 0
0 0
4 0
21 0
0 0
14 2
4 2
17 6
0 0
2 0
2 4
8 2
4 0
2 0
14 0
39 10
45 0
76 2
50 0
50 0
80 0
39 0
19 0
17 0
49 0
41 0
45 2
2 2
429 2
68 2
6 0
6 4
2 6
4 2
0 0
4 0
0 0
8 0
12 0
109 2
14 0
8 0
25 0
2 0
2 4
0 0
4 0
2 6
6 4
17 2
62 0
163 2
97 4
101 0
248 0
23 2
17 2
33 0
6 0
4 0
16 4
0 0
0 0
0 0
0 4
0 0
0 6
0 16
2 0
2 0
0 0
4 2
4 0
2 0
2 0
2 0
0 2
0 0
0 0
4 0
8 0
16 0
2 0
12 0
132 0
25 0
6 0
14 2
25 0
10 12
10 6
8 0
14 0
31 0
4 0
12 0
10 0
17 43
47 8
16 4
14 0
8 0
12 0
14 4
16 0
41 0
0 0
4 0
4 21
4 2
0 0
0 4
0 4
0 0
0 0
6 0
0 0
223 0
16 0
2 0
14 0
14 0
16 0
0 25
0 0
0 0
0 6
0 27
2 16
29 0
39 2
50 4
0 0
122 0
2 2
0 8
0 8
0 4
0 17
0 8
4 0
0 0
0 0
2 0
14 0
0 0
6 0
4 0
2 6
2 0
0 0
0 0
2 0
6 0
21 8
6 8
14 12
23 6
0 10
0 8
0 0
0 0
8 0
6 0
10 2
4 12
6 14
0 0
0 6
0 4
0 4
0 0
0 0
2 0
4 0
6 2
0 2
91 6
2 2
17 0
0 0
2 0
2 2
2 4
10 2
12 0
2 0
14 0
2 0
0 0
0 0
2 0
16 2
4 0
10 0
6 2
6 0
14 0
2 0
2 0
0 0
6 0
12 2
10 0
31 2
10 0
72 0
2 0
0 2
2 0
6 0
4 0
0 0
2 2
0 0
0 0
0 0
0 14
0 2
0 0
6 6
8 0
2 4
0 2
2 2
17 16
4 14
4 85
2 8
17 0
37 2
25 0
17 0
4 0
10 2
4 0
6 0
0 0
0 0
0 2
2 0
0 0
0 0
2 8
2 0
0 4
0 0
2 0
2 0
4 0
0 0
0 0
0 0
0 0
0 0
12 0
49 0
33 0
10 2
17 27
6 0
16 4
10 2
4 0
2 0
12 0
0 0
2 0
2 0
4 4
4 0
0 0
2 0
12 0
4 0
8 0
6 0
10 2
0 0
4 4
4 4
12 2
4 0
0 2
0 0
0 4
4 0
4 0
0 0
0 0
0 12
6 0
14 0
35 0
72 0
14 0
4 0
2 0
0 0
0 0
0 0
0 0
2 6
4 0
2 0
4 0
0 0
2 0
4 0
4 0
2 0
8 14
0 0
260 2
0 0
8 0
10 0
0 0
0 0
0 0
0 0
0 0
0 0
2 0
0 0
0 0
2 33
8 2
4 0
8 0
0 0
0 0
0 0
0 0
4 0
0 2
6 0
0 0
0 0
0 2
4 0
0 0
10 0
6 2
2 0
21 0
8 0
0 0
2 0
4 0
0 0
0 0
2 0
6 0
2 0
4 2
2 0
0 0
4 0
0 0
0 2
0 0
0 0
2 0
2 0
0 0
2 0
2 0
8 0
8 0
8 0
0 0
0 0
6 2
4 0
0 0
0 0
0 0
6 0
4 0
14 0
6 0
8 0
6 0
0 0
4 0
0 0
0 0
0 0
2 2
2 0
25 0
0 0
2 2
0 6
6 0
0 0
0 0
0 0
0 0
0 0
0 2
0 0
4 12
4 0
2 0
2 0
0 0
0 0
2 0
0 0
0 0
0 0
0 0
0 0
0 0
0 0
4 0
8 0
17 0
8 0
39 0
6 0
27 2
0 29
0 6
0 8
0 0
0 0
2 0
10 0
0 0
6 0
6 0
0 0
0 0
0 2
0 6
14 0
6 2
14 0
2 4
0 0
0 0
2 0
0 0
8 0
6 0
0 0
0 0
0 0
2 0
4 0
29 0
4 0
6 0
0 0
16 0
6 0
14 0
0 0
2 2
2 2
2 0
0 0
0 0
0 0
0 0
0 2
4 0
4 0
0 0
0 0
10 0
2 0
2 10
4 0
2 2
2 0
0 0
2 0
2 2
10 0
4 0
8 0
0 0
8 4
0 6
2 2
6 4
0 0
12 0
33 0
0 0
4 0
10 0
0 0
2 2
2 0
0 2
4 2
2 0
0 0
6 0
6 0
6 0
8 6
4 2
0 0
0 0
6 0
0 0
2 0
0 0
2 0
8 0
6 0
49 0
4 0
21 0
6 0
2 0
0 0
4 2
0 0
6 0
14 2
8 0
6 0
16 6
10 0
6 0
2 0
6 0
0 0
0 4
0 2
0 0
0 0
0 0
0 0
8 0
21 0
39 0
27 0
8 0
126 0
25 0
10 0
43 0
10 0
0 0
4 0
0 0
4 0
0 0
16 0
0 0
0 0
0 0
2 0
56 0
0 6
0 0
0 2
0 4
0 0
4 0
4 0
0 0
6 0
0 0
0 0
6 0
0 2
2 0
16 0
0 2
0 4
2 0
0 0
0 0
0 0
0 0
0 0
0 0
2 0
0 2
0 0
0 0
0 0
0 0
2 0
0 0
0 0
16 2
0 0
0 2
0 0
0 6
0 0
0 0
0 0
0 0
0 0
6 4
0 0
0 0
10 0
0 0
0 2
0 6
0 2
0 4
0 0
0 0
0 0
0 2
0 0
0 0
0 0
0 0
0 0
0 0
2 0
0 0
2 0
0 2
2 0
6 0
14 0
8 2
0 0
4 0
0 2
0 0
0 8
0 2
4 2
8 0
6 4
54 0
8 0
33 0
10 0
6 0
72 0
2 0
2 0
8 0
4 0
0 0
2 2
0 0
4 8
2 6
0 0
0 0
8 2
6 0
2 6
10 0
39 0
2 2
4 0
0 0
2 0
0 14
0 2
2 6
4 6
0 19
2 0
0 0
0 0
0 0
2 2
0 2
0 21
4 8
2 0
0 0
0 0
0 0
6 0
2 0
2 0
0 8
0 2
6 0
10 2
12 0
8 0
4 0
8 0
8 0
8 0
12 6
14 0
6 0
19 0
8 2
16 0
35 0
2 0
93 0
10 10
66 0
31 6
16 4
23 2
0 0
8 0
0 0
0 0
0 0
0 10
0 0
6 0
0 0
0 0
0 0
0 0
0 0
0 0
0 0
0 0
0 0
0 0
2 0
0 0
0 0
2 0
8 0
0 0
0 0
0 0
6 0
0 0
0 0
0 2
2 0
2 6
0 4
0 0
4 0
0 0
0 0
16 0
12 0
14 0
4 2
10 0
0 0
6 0
0 0
8 0
0 0
0 0
0 0
0 0
8 0
6 2
2 0
4 0
0 0
0 0
4 0
0 0
10 0
62 0
2 0
0 0
6 0
0 0
2 2
6 0
6 0
4 0
0 0
4 0
2 0
12 0
8 0
16 0
29 0
6 0
0 0
0 0
29 0
0 0
0 0
0 0
0 0
0 0
0 0
0 0
6 0
0 0
47 0
2 0
6 0
2 0
2 0
0 0
10 0
0 0
0 0
0 0
0 0
0 0
0 0
0 0
0 0
0 0
2 0
0 0
0 0
2 0
2 0
8 0
2 0
0 0
2 0
4 0
10 0
2 0
23 0
2 0
0 0
4 0
6 0
16 0
68 0
103 0
107 0
37 0
375 0
4 0
4 0
16 8
2 0
2 0
0 0
0 0
0 0
0 0
0 0
4 0
0 0
25 0
6 0
12 0
4 0
8 0
0 0
2 0
0 0
0 0
10 12
0 0
10 8
4 0
0 2
0 0
0 0
0 0
0 0
0 0
2 0
0 0
0 0
0 0
0 0
0 0
4 0
0 0
2 0
0 0
2 0
4 0
2 6
10 4
10 2
78 0
0 0
0 4
0 0
0 0
0 0
0 0
2 0
0 0
8 0
0 0
4 0
6 0
6 0
4 4
4 0
0 0
0 0
10 0
0 0
8 0
14 0
4 2
6 4
0 0
0 0
4 2
4 0
4 0
0 2
0 0
0 0
0 0
0 0
0 0
0 0
0 0
25 0
0 0
2 0
31 0
19 17
60 0
2 0
0 0
2 0
2 0
0 0
0 0
0 0
0 0
0 2
2 2
0 0
0 0
0 0
39 0
0 0
39 0
2 0
0 0
0 0
6 0
8 0
2 0
2 0
19 0
17 2
8 0
19 0
0 0
0 0
2 8
0 0
0 6
2 6
0 2
0 12
2 12
0 0
2 0
0 0
0 0
0 4
0 0
2 0
0 0
0 2
0 2
6 0
0 0
0 0
2 0
4 0
4 0
0 0
16 0
0 0
2 0
0 0
0 4
0 0
4 2
0 0
0 0
4 0
0 0
0 0
4 0
8 4
0 0
6 0
0 0
0 0
0 0
0 0
0 0
2 0
6 2
6 0
4 0
2 0
0 6
0 0
2 0
2 0
2 0
0 0
0 0
0 0
0 0
0 0
0 0
0 0
0 0
0 0
4 0
4 0
6 0
4 0
76 0
0 0
0 0
4 0
10 0
0 0
41 2
0 2
0 0
4 6
8 0
6 2
23 0
35 4
29 2
10 19
45 0
12 6
14 0
25 0
37 0
27 6
0 2
0 0
8 0
4 0
4 0
6 0
0 0
0 2
4 0
2 0
0 0
4 0
0 0
0 0
0 0
0 0
0 0
0 0
0 0
2 0
0 0
0 0
0 0
0 0
2 0
8 0
6 0
0 0
0 0
2 0
0 0
2 0
0 0
0 0
128 0
0 6
0 2
0 0
0 0
10 0
6 0
6 0
0 0
23 2
70 0
4 6
19 0
0 0
2 0
0 2
2 4
2 2
2 0
2 0
2 4
0 4
0 0
0 0
0 0
0 0
0 0
0 0
0 0
4 0
4 2
8 0
0 0
0 0
0 0
0 0
0 0
0 0
4 0
0 0
0 0
0 2
2 0
6 0
0 0
2 0
0 2
0 4
0 2
0 0
4 0
0 0
0 0
0 0
4 0
2 0
0 0
4 0
74 0
8 0
2 0
4 0
0 0
0 2
0 0
2 0
0 0
2 0
2 0
6 0
0 0
8 6
0 0
4 0
2 0
6 0
25 0
6 0
10 0
0 23
2 0
4 4
6 6
0 8
2 2
2 29
0 17
0 19
0 4
0 4
0 0
0 4
4 0
0 0
8 0
8 0
0 0
0 0
2 21
0 0
0 4
0 0
0 2
4 0
0 6
0 0
0 0
0 0
0 0
0 0
4 0
4 0
6 0
0 2
0 0
0 0
0 6
6 0
2 0
0 0
0 0
0 0
0 0
4 0
2 0
0 0
0 0
0 2
0 2
0 0
0 0
0 2
12 0
0 0
0 0
0 0
0 0
0 0
0 0
6 6
0 0
0 0
6 6
0 0
4 0
4 2
4 0
14 0
39 0
70 0
25 0
0 0
12 0
23 0
2 2
31 0
4 0
2 0
54 0
0 0
2 0
6 0
19 0
37 0
52 4
14 0
14 6
6 0
0 2
29 0
6 0
0 0
2 0
0 0
0 0
6 14
19 6
2 6
0 0
0 0
0 0
6 16
2 0
0 23
0 6
0 17
0 0
0 0
0 0
0 0
0 0
2 0
0 0
2 0
6 0
0 2
41 0
4 0
16 4
8 0
2 2
6 0
0 0
2 0
0 0
0 0
0 0
0 2
0 0
2 0
14 0
4 10
12 4
4 4
0 0
6 0
0 0
0 0
21 0
2 0
16 0
2 2
4 0
6 16
0 0
0 4
0 2
0 27
2 0
0 4
0 2
0 4
0 0
2 12
0 8
2 2
0 2
8 0
2 0
4 0
47 0
10 4
12 0
10 0
4 23
0 0
8 0
8 0
0 2
27 21
0 0
23 2
6 2
10 4
8 0
6 0
6 0
0 0
10 0
14 2
6 0
6 0
4 0
0 0
0 0
0 0
0 0
0 4
0 0
0 0
0 2
0 0
10 0
0 0
0 0
2 0
4 0
87 0
2 0
0 2
0 8
0 0
0 0
2 0
2 0
2 0
0 0
0 0
0 0
0 2
2 0
6 0
17 0
12 0
33 0
52 0
10 0
16 0
2 0
2 2
4 0
4 0
2 4
0 0
2 0
2 0
0 0
0 0
10 0
0 0
4 0
27 0
12 0
6 0
8 0
80 0
23 16
68 0
31 0
17 0
19 2
0 0
2 0
0 0
6 0
8 2
12 0
8 0
4 0
0 0
0 0
6 0
0 2
0 0
0 0
0 0
0 0
0 0
0 0
0 2
0 2
0 0
0 2
2 2
2 0
6 0
2 2
17 0
2 0
6 2
0 0
0 0
0 2
2 0
0 0
0 0
0 0
0 0
33 4
12 0
0 0
0 0
0 0
6 0
2 6
6 2
12 0
6 0
19 0
25 0
0 0
17 0
14 0
8 0
0 0
0 0
21 0
0 0
4 0
0 0
6 0
0 0
4 0
17 0
10 0
45 0
14 0
0 0
0 0
0 0
6 2
4 0
2 0
10 0
37 12
4 0
6 0
0 0
0 0
0 0
45 0
2 0
0 0
2 0
10 0
19 0
2 0
25 0
29 2
27 0
29 0
25 0
29 2
2 0
0 0
0 0
2 0
0 0
0 0
4 0
2 0
6 4
0 0
6 0
0 0
4 2
4 2
16 0
0 0
4 0
0 0
0 0
0 0
2 0
6 0
0 0
6 0
2 0
0 0
0 0
0 0
0 0
2 0
4 0
0 0
0 0
0 10
0 0
0 14
0 0
0 0
4 0
4 6
0 0
39 0
6 4
0 2
0 6
0 2
2 0
2 2
0 0
0 2
0 0
2 0
0 0
0 0
0 0
6 0
2 0
0 0
0 0
0 0
0 0
0 4
0 0
0 2
0 0
0 0
0 0
0 0
2 0
2 4
0 0
0 0
0 0
2 0
0 0
12 0
2 0
2 0
10 0
0 0
4 2
0 0
0 0
0 0
0 0
0 0
0 0
0 0
0 0
0 0
0 0
0 0
0 0
2 0
0 0
0 0
0 0
0 0
0 0
4 0
0 0
2 0
2 0
0 0
0 0
0 0
0 0
2 0
0 0
0 0
4 0
0 4
10 0
12 2
6 0
10 0
2 0
0 0
2 0
0 0
2 0
0 0
2 0
0 0
0 0
2 0
6 0
8 0
10 0
0 0
0 0
8 0
8 0
2 0
0 4
0 2
0 0
0 0
0 8
0 0
6 0
4 0
0 0
0 0
0 0
0 0
0 0
6 0
0 0
4 0
2 0
8 0
0 0
2 0
4 0
0 0
4 8
8 0
2 0
0 0
0 0
0 0
0 0
0 0
10 0
0 2
2 0
8 0
2 0
2 0
0 0
21 0
0 0
0 0
0 0
6 0
6 0
0 0
0 0
2 0
4 4
0 0
0 0
0 0
0 0
4 4
0 0
0 10
0 4
0 0
0 0
4 4
2 2
4 0
45 0
0 0
0 0
6 0
2 0
12 0
0 0
2 0
0 0
2 16
4 6
0 2
4 0
2 0
0 2
0 0
0 0
2 0
0 2
0 4
0 4
2 10
4 2
4 2
0 0
0 0
14 43
6 4
35 8
0 2
0 0
4 0
4 2
10 4
0 8
70 2
0 58
6 4
2 4
4 0
0 0
0 2
4 0
0 0
0 0
0 0
0 0
0 4
0 0
4 2
0 2
0 0
0 0
0 0
8 0
0 0
0 0
0 0
0 0
0 0
0 0
4 0
0 0
0 0
0 0
2 0
0 0
4 0
2 0
0 0
2 0
14 0
2 0
6 4
4 4
0 8
0 4
0 16
0 43
0 0
0 0
2 0
0 0
0 0
0 0
0 0
0 2
0 0
0 0
2 0
4 4
0 0
0 0
6 2
10 0
23 0
4 0
14 0
2 0
0 0
4 0
4 0
0 2
2 0
0 0
4 0
0 0
0 0
2 0
8 0
0 0
2 2
0 0
0 0
4 0
0 0
0 0
0 0
2 0
4 0
0 0
0 0
0 0
0 0
0 2
0 2
0 12
0 0
0 0
0 0
4 0
2 0
6 0
6 0
2 0
2 0
0 0
4 0
4 0
2 0
8 0
0 2
2 0
4 0
6 0
6 0
2 0
4 0
0 0
6 0
14 0
8 0
8 0
8 0
12 0
6 0
0 0
2 0
0 0
0 0
2 0
0 0
0 4
0 0
2 2
0 2
2 0
19 0
21 4
2 0
2 4
0 0
0 0
2 0
0 0
2 25
2 0
0 0
0 0
2 0
0 0
4 0
0 0
6 0
0 0
0 0
0 0
0 2
2 6
0 10
0 0
4 0
4 0
0 0
2 0
27 0
0 0
0 0
0 4
0 0
4 0
0 0
47 2
4 0
0 2
0 0
0 2
6 0
4 0
2 0
4 0
0 0
10 0
2 0
0 0
6 0
2 0
2 0
2 0
2 0
17 0
0 0
0 4
0 0
0 0
0 0
0 0
0 0
0 0
0 0
0 8
6 2
2 4
0 2
0 6
2 6
0 2
0 0
6 0
2 0
2 0
0 2
0 2
6 2
0 0
0 0
0 0
0 4
2 0
21 2
4 4
2 0
8 16
0 0
4 4
16 0
0 0
4 0
0 0
2 0
2 0
16 0
4 0
0 2
0 0
2 0
0 0
0 0
0 2
0 0
4 2
0 0
0 0
0 0
0 0
0 0
0 0
0 0
0 0
2 0
0 0
6 0
0 0
0 0
0 0
2 0
0 0
0 0
0 0
0 0
0 0
4 0
2 0
0 0
0 0
12 2
0 0
0 0
2 0
2 0
0 0
0 0
4 0
2 0
2 6
8 0
8 0
0 0
4 0
2 0
0 0
0 0
0 0
0 0
0 0
0 0
4 0
12 0
2 0
14 2
0 0
74 0
4 0
10 4
0 0
4 0
29 0
12 0
4 0
2 0
4 0
6 0
0 0
0 0
0 4
0 0
0 0
0 2
0 0
0 0
0 2
0 0
0 0
0 0
0 4
0 4
0 2
0 0
2 0
0 0
0 0
0 0
0 0
0 0
0 6
0 0
0 0
0 0
4 0
0 0
0 4
0 0
0 0
4 0
2 0
2 0
0 0
0 0
0 0
0 0
0 0
0 0
0 14
0 0
0 0
0 4
0 0
0 0
0 2
0 0
0 10
0 0
0 2
6 2
0 6
0 8
0 2
0 4
6 0
0 0
0 10
0 4
0 4
0 2
2 2
6 0
4 0
8 0
0 4
2 0
0 0
4 4
2 6
2 16
17 0
2 0
6 0
4 0
0 2
0 0
0 0
0 0
0 0
0 0
10 0
4 14
10 0
12 10
25 2
6 19
8 0
0 0
2 0
0 0
0 0
0 10
0 0
0 8
0 10
2 2
0 0
0 0
4 12
4 0
4 6
2 4
0 0
6 0
8 2
0 8
0 0
0 2
0 0
0 0
0 0
6 0
0 0
0 0
0 4
2 0
2 0
6 0
4 0
0 0
0 0
0 0
0 2
31 0
2 0
6 35
6 0
8 0
0 0
0 0
0 2
0 0
0 0
0 0
6 8
2 4
2 0
0 0
2 0
0 0
0 2
0 0
0 0
0 0
0 0
0 0
0 0
2 0
4 0
0 0
2 2
0 0
0 4
0 0
0 2
0 0
0 4
0 0
0 0
0 0
0 0
0 0
0 0
0 4
0 0
0 2
0 10
0 2
0 0
0 0
2 0
0 12
0 0
0 2
0 0
0 0
0 0
0 0
0 2
0 4
4 0
2 2
0 2
4 0
0 0
2 2
0 0
0 0
0 0
2 2
0 4
0 12
2 10
0 8
0 12
0 16
4 0
0 0
2 0
0 2
0 0
8 2
0 0
0 0
0 0
0 0
0 0
0 0
0 0
0 0
0 0
0 0
0 0
4 0
0 0
4 0
6 0
0 0
4 0
0 0
0 2
0 0
0 0
0 0
0 0
0 0
0 0
0 0
6 0
25 0
0 0
8 0
0 0
0 0
0 0
4 0
31 0
0 4
2 6
0 4
0 2
0 2
0 8
0 0
0 6
4 12
0 4
0 4
0 0
0 4
0 0
0 0
0 2
0 0
0 8
0 0
0 6
0 0
0 0
0 0
0 0
0 0
0 2
0 0
0 0
0 0
0 0
0 0
0 0
0 0
0 0
0 0
0 2
0 0
0 10
6 0
0 23
0 2
0 4
4 12
0 10
0 37
0 4
0 4
0 4
0 0
0 0
0 0
0 0
0 0
0 0
0 0
2 2
0 2
0 8
0 0
0 10
0 2
0 6
0 122
0 2
0 8
0 17
0 12
0 8
0 2
0 0
0 37
0 0
0 2
0 2
0 0
0 0
2 0
0 0
0 4
16 0
0 0
0 4
0 10
4 12
6 2
0 6
4 2
0 0
0 6
0 0
0 8
0 6
0 0
0 8
0 2
4 8
0 6
0 4
0 2
0 2
0 0
0 0
0 0
0 0
0 4
0 4
0 4
2 62
0 0
0 0
0 0
0 0
6 0
35 0
0 2
0 0
0 0
0 4
0 14
0 2
0 6
0 4
0 4
0 0
0 0
0 0
0 0
0 0
0 0
2 0
0 0
0 0
0 0
0 0
0 17
0 0
0 0
0 2
0 6
0 2
0 16
0 4
0 8
0 2
0 0
0 0
0 0
0 8
0 25
0 0
0 0
0 0
0 0
0 2
0 0
0 0
0 4
0 0
0 0
0 0
6 0
0 4
0 0
0 0
0 0
0 0
0 0
0 2
0 0
0 0
0 0
0 0
0 0
0 14
0 2
2 0
0 2
0 0
0 0
0 0
4 0
0 0
0 0
10 0
0 0
2 0
4 0
0 0
0 2
0 4
0 12
0 0
0 6
0 0
0 2
0 0
0 0
0 2
0 4
0 0
0 2
0 31
2 17
0 2
0 2
0 0
0 2
2 0
0 0
0 2
0 4
0 6
0 0
2 2
2 0
4 0
52 4
353 0
361 2
5963 0
602 0
5439 0
157 0
49 0
105 0
134 0
97 0
175 0
29 6
2 0
12 0
10 0
29 0
16 0
8 2
0 6
0 21
0 2
4 2
35 0
47 2
45 2
0 0
31 0
16 0
41 0
80 0
31 0
2 0
6 0
10 0
157 0
23 4
31 148
0 4
0 33
0 16
14 14
4 16
8 6
2 10
2 16
64 2
29 0
35 2
31 0
450 0
25 4
41 0
0 12
43 2
0 8
2 0
6 2
14 0
21 4
6 8
6 0
0 8
0 99
0 8
0 4
0 2
0 16
0 2
2 4
10 16
2 12
0 10
2 0
2 6
45 6
74 2
85 0
264 0
33 0
625 0
4 0
0 0
0 0
0 6
2 12
12 52
12 2
6 12
12 8
16 6
6 2
4 0
2 2
2 6
0 0
0 0
2 0
0 0
2 0
0 0
14 4
10 10
4 6
21 16
194 120
50 8
16 23
16 2
25 4
2 76
2 45
4 35
0 27
2 23
0 8
4 0
6 126
19 27
27 8
56 14
109 8
109 14
264 0
74 14
23 0
45 0
27 0
27 0
16 0
17 0
124 0
10 0
21 0
6 2
0 0
8 0
12 0
21 0
6 35
33 6
25 16
6 10
19 2
12 2
177 6
8 10
8 4
37 0
8 0
50 4
29 25
80 4
76 6
16 0
21 0
12 8
43 2
6 4
33 2
33 2
8 4
19 0
16 0
27 0
4 0
19 0
35 0
29 2
336 0
41 0
89 4
16 8
2 6
23 14
6 31
0 10
2 10
10 10
8 4
6 0
2 0
4 21
0 50
0 76
6 52
12 2
8 4
17 0
0 0
0 0
10 6
0 19
12 0
6 0
58 4
27 8
6 4
6 0
10 0
0 0
2 0
2 0
2 0
2 0
8 0
4 0
14 0
6 0
10 4
37 0
8 4
0 2
43 6
0 0
0 2
87 2
64 6
14 8
95 2
99 14
219 0
652 4
2409 0
2486 0
2750 0
2341 8
2322 196
1370 4
208 27
95 14
33 50
62 12
29 8
776 2
16 6
4 16
25 10
97 4
283 0
547 0
1729 4
761 115
390 0
221 8
196 159
2145 25
97 6
93 0
167 0
833 0
23 2
54 0
21 0
76 4
6 4
21 6
5825 6
247 2
355 2
252 12
2069 35
450 70
404 64
33 43
52 50
80 8
50 6
43 16
198 14
27 74
4 50
2 29
10 8
23 107
68 212
85 716
194 87
153 31
113 60
116 58
91 35
19 14
8 118
8 8
62 12
2 6
0 6
10 12
10 16
8 6
17 12
0 8
0 4
0 23
0 47
0 124
0 322
2 115
6 214
6 62
8 83
12 54
10 210
8 161
8 132
4 188
41 43
50 248
97 16
132 4
60 14
21 10
14 39
6 50
8 37
6 21
0 23
6 4
8 0
2 0
17 0
17 0
76 2
58 2
89 0
8 4
83 21
118 4
241 6
37 14
12 19
245 25
4 165
23 23
37 43
23 146
45 60
16 41
49 105
52 49
47 66
161 19
64 14
16 23
27 14
4 6
8 14
52 136
27 16
0 19
0 16
8 10
78 12
41 113
43 31
16 99
66 14
0 10
37 33
23 10
153 8
72 4
99 8
37 2
16 41
6 47
0 142
56 29
6 10
66 2
45 0
194 4
594 8
184 2
3104 2
68 2
43 0
8 17
17 33
52 2
54 10
83 33
33 14
641 4
27 4
6 76
16 223
2 27
8 19
17 4
12 6
6 0
35 25
2 192
45 50
25 27
31 39
33 27
25 0
4 0
0 6
2 0
37 0
31 0
93 39
29 25
70 4
107 16
155 4
200 0
204 19
212 2
101 0
107 0
52 0
43 4
49 2
0 6
118 6
4 6
27 12
0 14
2 6
0 0
6 4
0 2
2 23
10 0
21 2
6 10
8 14
120 4
113 2
128 6
611 14
16 23
149 12
47 37
19 4
23 0
25 4
8 0
4 4
6 0
10 2
35 4
27 14
105 95
68 0
62 12
47 8
50 4
140 64
39 16
21 2
171 2
31 4
10 45
14 23
115 17
93 4
103 2
49 23
35 8
25 4
10 0
35 0
25 2
14 2
39 2
85 2
68 4
21 0
4 6
144 0
29 0
47 0
31 0
17 2
14 33
23 12
214 16
82 8
194 37
50 6
237 0
19 4
17 0
16 12
210 2
29 4
87 8
10 0
202 6
19 0
14 10
2 0
103 4
14 2
12 0
17 8
12 0
10 4
109 6
70 14
35 4
301 0
47 4
50 0
50 2
66 0
146 37
39 2
21 12
10 27
10 10
8 10
0 2
16 29
8 14
29 16
58 6
2 2
52 6
37 10
6 2
0 33
6 31
8 54
2 56
0 0
2 10
0 12
0 29
0 85
4 14
8 10
8 23
0 6
8 6
17 2
6 2
27 10
16 2
16 2
12 21
17 10
21 4
25 16
2 4
25 12
31 6
0 14
0 4
4 0
0 0
0 6
6 27
0 25
0 6
0 4
2 6
0 12
4 12
10 14
8 25
136 2
0 2
2 10
31 4
2 4
74 8
47 29
146 2
66 0
50 10
31 4
68 0
68 39
60 4
91 8
54 4
17 10
2 8
6 2
10 10
0 2
2 0
4 0
2 6
4 0
0 0
6 0
6 4
74 19
39 8
33 2
6 6
41 14
10 8
6 4
4 6
14 14
8 2
8 2
2 0
12 6
6 4
4 0
6 0
6 2
43 0
8 2
4 4
37 17
0 0
2 0
49 0
19 0
17 0
2 0
12 0
2 6
4 4
6 12
12 0
35 0
2 10
23 0
17 0
8 0
4 2
19 2
10 0
10 0
14 4
4 2
0 0
2 0
0 0
2 0
0 23
2 2
0 4
10 2
47 4
16 0
12 2
19 0
23 4
43 0
27 0
8 0
6 25
10 4
19 4
16 4
39 2
8 2
12 8
17 0
4 2
80 2
29 0
8 0
12 0
14 0
16 2
43 35
37 19
31 19
16 12
50 0
25 21
12 0
6 19
29 91
27 23
8 6
14 6
0 4
0 2
0 0
0 19
0 6
0 6
4 17
0 2
2 2
0 12
2 0
0 0
0 4
4 0
0 2
8 0
8 0
2 0
2 2
14 4
2 8
8 0
2 4
10 2
10 0
10 6
10 0
25 4
56 4
60 6
155 4
14 2
35 2
6 2
10 8
6 2
2 0
0 0
4 0
12 10
54 0
212 2
342 0
347 2
21 10
87 4
4 0
6 4
4 31
0 4
6 10
0 12
2 4
2 0
2 0
8 0
4 0
41 14
12 2
14 0
37 2
113 0
637 0
39 0
43 0
35 0
6 0
19 0
8 0
17 4
56 0
6 2
4 21
17 6
17 2
19 2
0 0
6 0
6 0
33 0
14 0
6 0
2 2
6 10
0 10
2 8
0 0
0 0
0 0
0 0
21 2
2 6
8 0
39 2
23 0
12 0
0 0
4 0
2 0
6 0
6 0
27 0
0 0
2 0
2 0
0 0
2 0
4 0
8 2
14 0
17 4
4 6
54 8
2 0
0 8
0 0
0 6
2 0
0 0
4 0
6 0
4 2
6 2
8 8
12 0
0 0
31 2
2 4
0 0
0 0
0 0
2 6
2 0
4 4
6 2
14 2
2 0
2 0
6 2
2 0
2 0
0 25
4 2
0 4
0 14
0 14
0 25
0 16
0 2
0 8
2 6
2 12
0 0
0 2
0 2
0 2
0 0
0 0
0 0
0 0
2 0
4 12
0 0
0 6
0 0
0 0
0 0
0 0
2 0
2 6
2 41
16 17
6 43
12 35
21 16
4 0
0 0
45 8
2 8
2 4
0 2
0 8
0 4
0 0
0 0
12 0
29 10
25 0
4 0
0 12
4 0
4 0
2 0
0 8
2 14
6 4
10 16
8 4
6 19
10 0
0 2
16 27
4 23
8 14
0 4
0 12
0 10
0 0
2 4
0 4
0 17
2 17
0 0
2 0
2 0
0 0
2 0
0 0
2 0
0 0
0 0
0 0
0 0
0 0
0 0
0 0
0 0
0 2
0 0
0 6
2 12
0 0
0 0
0 2
2 2
2 0
0 0
2 4
2 4
2 2
0 4
2 0
0 0
2 37
0 4
0 2
0 4
0 12
0 0
0 4
0 2
0 2
23 8
0 62
0 8
0 6
0 23
0 10
0 10
6 2
0 12
2 19
0 2
0 0
0 0
0 10
0 0
0 0
4 0
0 0
0 2
0 0
0 0
0 16
0 2
2 2
0 0
0 0
0 0
0 2
0 0
2 0
0 2
0 0
0 0
0 4
0 4
0 2
0 4
0 52
0 8
2 398
0 52
0 27
0 14
0 14
0 12
0 14
2 14
4 54
16 276
31 8
23 37
2 21
8 14
17 52
0 6
0 6
0 10
4 0
2 2
10 21
2 10
2 23
4 85
0 41
0 8
0 8
0 4
0 0
2 10
0 58
2 12
0 4
6 2
2 0
10 2
0 0
4 0
2 2
4 0
10 0
4 0
4 4
0 0
0 4
0 0
0 0
0 87
0 23
0 21
2 91
4 76
2 85
2 31
2 23
0 21
0 0
0 6
0 0
0 0
19 2
54 0
35 0
16 2
2 2
14 0
4 4
14 4
4 21
70 2
6 14
0 4
0 16
0 0
0 2
0 4
0 0
4 2
17 8
0 0
0 2
2 6
0 2
0 0
0 0
0 2
0 0
4 4
2 0
0 4
0 0
0 10
0 58
0 39
0 29
0 128
0 27
2 17
0 0
0 0
0 0
0 0
6 2
0 0
0 37
0 2
2 4
6 8
2 27
31 31
0 41
58 12
8 8
4 10
10 0
21 16
128 8
2 2
8 4
2 0
2 0
0 4
2 0
0 4
0 0
4 0
0 0
0 0
2 0
0 0
0 6
0 17
0 54
0 54
0 21
0 6
0 2
0 6
0 23
0 45
0 2
0 4
0 12
0 16
0 14
0 56
2 155
0 109
2 113
8 1349
0 598
0 247
0 66
0 16
0 8
0 33
23 31
0 6
49 17
16 4
0 0
2 0
6 0
10 8
8 4
0 2
0 4
0 2
0 6
0 0
0 0
0 2
0 0
0 0
0 0
2 0
0 4
0 16
0 19
0 149
0 31
2 23
8 12
4 0
16 0
0 6
2 0
0 2
2 2
8 0
10 2
6 4
0 4
0 2
0 6
0 2
2 10
2 2
6 0
6 8
0 2
0 0
0 2
0 0
0 4
0 4
6 0
2 10
4 12
0 10
2 29
4 8
0 8
6 21
0 16
6 10
0 2
2 0
19 0
10 0
2 0
4 0
6 0
4 4
0 0
0 0
0 16
0 0
6 0
4 0
0 0
8 0
25 6
8 0
12 0
8 0
2 0
4 0
17 0
31 4
10 0
0 2
12 0
0 19
0 4
6 27
2 17
23 25
17 4
2 4
0 4
0 16
0 2
0 0
0 0
0 4
0 2
4 0
0 16
0 23
0 27
0 17
0 82
0 33
0 2
0 6
0 0
0 0
4 12
6 14
14 6
4 2
4 12
4 0
0 10
0 8
0 6
0 12
2 50
2 4
2 6
2 17
2 10
0 10
0 186
0 31
0 60
2 0
16 2
0 8
6 4
8 10
0 27
0 8
2 8
0 14
0 2
0 2
0 0
0 37
0 0
0 10
0 12
0 2
0 83
0 17
0 16
0 2
0 0
0 0
0 0
0 8
6 4
0 4
0 2
0 0
2 2
6 0
6 0
6 16
2 43
0 14
0 16
0 6
2 4
0 2
2 6
0 0
0 0
25 0
0 0
0 0
0 2
0 10
0 0
0 62
4 8
0 8
0 0
0 4
2 0
4 8
19 0
10 0
4 4
2 4
0 0
4 0
10 0
4 0
4 0
2 0
0 0
0 0
0 0
0 0
4 4
4 2
6 0
4 0
0 0
0 0
2 0
4 8
6 12
4 4
0 8
0 2
0 23
10 29
0 21
0 17
0 23
0 0
4 8
0 0
0 0
0 0
0 4
2 2
4 2
2 4
6 19
0 2
0 2
0 0
2 4
0 0
0 0
0 0
0 12
0 0
0 4
0 2
0 4
0 0
0 6
0 4
2 8
0 6
4 2
0 0
10 0
0 6
0 2
0 0
0 0
0 0
10 0
2 6
6 6
8 4
12 2
4 2
6 2
0 0
2 0
0 0
0 0
0 0
0 2
0 8
0 56
0 19
0 39
0 23
0 19
2 31
2 0
0 4
0 68
0 4
0 19
2 8
0 2
0 4
0 0
0 16
4 2
0 12
0 8
0 16
0 4
4 6
0 12
0 52
14 17
2 6
4 4
2 0
2 6
0 0
0 4
0 12
0 21
0 10
0 2
0 2
0 10
0 2
0 2
0 2
0 0
0 16
0 43
2 35
0 37
0 2
0 6
0 29
6 12
0 50
0 76
0 113
0 111
0 16
0 4
0 8
0 2
0 0
0 14
0 10
0 47
0 10
0 19
0 10
0 0
0 0
0 0
0 8
0 0
0 0
0 0
0 0
0 4
0 0
0 2
0 8
2 21
6 365
25 186
0 72
2 85
0 66
0 16
0 0
0 0
0 4
0 2
0 0
2 2
2 10
0 16
0 4
0 14
12 8
2 23
0 4
0 8
0 8
0 0
0 6
0 16
0 14
0 12
0 12
0 4
0 0
0 0
0 2
2 14
0 33
0 17
6 4
0 12
0 56
0 4
0 10
4 17
0 37
0 8
0 8
0 6
0 19
2 0
0 0
0 4
17 0
2 6
4 0
0 4
12 2
0 4
2 0
0 0
0 4
0 2
0 8
0 8
0 54
0 427
0 50
0 60
0 17
2 233
2 33
0 83
10 39
2 47
0 8
0 4
2 0
12 0
2 2
4 0
29 4
4 0
14 10
17 4
52 33
82 6
17 35
14 2
14 10
21 0
2 8
0 6
4 0
0 311
0 17
19 43
0 16
4 12
6 0
8 10
4 0
8 8
25 8
21 4
8 4
10 2
2 10
8 0
0 0
2 8
4 2
2 4
0 14
6 17
0 4
0 2
0 0
12 0
21 8
10 0
0 4
4 8
14 2
0 0
0 4
0 68
0 23
2 8
0 27
2 10
0 19
0 16
0 4
0 12
0 19
0 17
0 21
0 19
4 35
0 31
0 2
0 0
0 0
0 4
0 21
0 115
0 103
0 68
0 17
0 14
0 0
0 2
0 8
0 19
0 70
2 19
0 10
2 2
2 0
0 2
6 12
0 17
0 4
0 10
2 8
0 2
0 2
6 10
0 2
2 2
0 0
0 6
0 16
0 27
4 45
4 56
2 29
0 31
2 8
0 0
0 8
0 0
0 16
10 14
4 0
0 0
0 0
0 4
2 2
0 4
0 12
2 12
17 19
6 29
4 21
2 47
0 37
0 93
0 54
0 31
0 19
0 21
0 16
2 49
2 19
0 21
0 60
0 25
6 10
0 0
0 19
2 0
0 8
0 0
0 0
0 0
0 0
0 0
0 10
0 2
0 0
0 21
0 10
0 8
0 2
0 0
0 2
0 0
0 0
4 0
0 0
6 0
0 0
0 0
0 2
0 8
0 10
0 47
0 142
0 74
6 47
0 14
0 8
0 14
0 6
0 2
0 39
0 19
0 2
0 0
0 0
0 4
0 2
0 2
14 0
8 0
0 0
2 0
0 0
6 4
23 0
0 0
6 0
2 2
10 2
8 10
175 6
0 0
0 2
19 0
2 0
4 0
0 0
0 0
0 0
0 4
0 0
0 0
0 0
0 0
2 0
0 0
0 0
0 0
6 0
0 2
0 0
0 6
2 4
6 6
2 2
12 8
10 6
0 10
0 12
2 10
0 8
0 8
0 14
0 45
0 115
0 111
2 124
4 41
2 58
10 25
0 17
27 8
0 4
8 2
6 0
10 2
2 0
0 0
0 10
0 0
0 0
0 8
0 4
2 0
4 0
2 4
2 0
2 2
2 0
0 0
0 2
0 4
0 0
0 0
2 2
2 0
12 4
0 10
0 0
4 4
10 8
60 12
182 14
225 12
4 19
14 41
14 31
2 31
21 4
14 4
25 4
14 0
70 0
33 2
14 0
12 2
12 0
10 4
12 2
12 0
4 0
17 0
12 6
29 2
107 2
39 0
83 0
39 2
2 4
10 80
14 4
16 17
6 33
2 85
0 16
0 2
2 12
0 2
0 0
6 14
2 6
4 0
33 29
39 12
588 29
66 4
35 2
17 0
10 10
25 6
2 8
0 2
0 0
0 0
0 0
0 0
0 0
0 50
2 2
0 6
0 0
0 10
0 0
2 0
0 2
10 2
0 2
4 12
0 0
0 4
2 12
4 6
4 43
2 66
2 66
0 12
0 2
0 8
2 4
4 4
0 14
8 25
0 105
0 17
0 62
6 29
2 29
2 4
0 17
23 227
4 14
0 14
2 41
0 14
0 6
0 2
8 8
2 2
23 0
19 4
8 2
33 2
6 0
4 4
4 0
4 0
4 2
16 66
4 21
0 25
4 49
2 171
4 113
12 21
10 47
21 74
6 17
2 17
0 8
2 12
0 0
0 0
0 4
0 16
0 4
0 4
14 21
4 78
33 49
0 21
0 17
6 6
0 14
0 4
2 10
8 17
0 6
0 0
4 0
0 0
2 76
2 31
0 17
0 37
6 29
8 25
0 8
25 49
0 25
0 43
0 70
0 97
4 171
2 87
6 175
19 111
6 16
12 12
10 8
10 4
0 2
6 10
4 0
16 8
0 8
4 8
2 14
0 6
0 4
0 10
0 8
8 14
0 2
0 2
0 0
2 0
6 2
10 4
8 0
0 4
0 10
0 6
0 21
0 29
0 10
6 25
0 2
2 0
6 8
4 8
6 23
4 6
0 4
0 14
0 2
0 0
2 0
2 6
6 0
2 126
8 4
6 8
0 2
0 12
0 8
2 17
4 35
6 66
10 23
8 14
41 43
17 14
4 39
8 41
16 19
8 169
19 173
2 37
52 19
2 0
4 14
8 0
0 0
0 8
0 4
2 10
2 175
0 14
2 33
0 8
2 6
0 14
14 2
37 4
50 0
60 0
10 0
35 0
4 0
0 0
6 8
2 0
6 2
4 0
0 4
0 0
0 4
4 0
2 0
2 0
0 0
4 0
2 0
0 4
0 2
2 0
0 0
0 2
0 10
0 8
0 21
0 0
0 0
0 0
0 0
2 159
39 2
31 33
134 25
208 27
16 72
64 27
17 64
33 27
10 23
17 23
0 241
0 82
23 64
0 21
2 17
2 10
0 14
0 23
2 16
0 10
0 6
6 2
39 0
4 0
0 4
0 4
0 52
0 0
2 0
0 2
0 8
16 39
45 31
6 21
76 45
6 45
0 47
37 25
47 8
8 0
0 2
2 0
0 0
2 0
0 0
2 0
2 0
0 0
0 0
0 0
0 0
0 0
0 0
2 0
0 0
0 0
0 0
0 0
0 0
0 0
2 0
2 0
2 0
0 0
0 0
0 0
4 0
0 0
0 0
0 0
2 0
6 0
0 0
12 2
0 0
4 0
0 0
6 0
4 0
0 0
0 0
0 0
0 0
8 0
6 0
0 0
0 4
0 0
0 0
0 0
0 0
0 0
0 0
0 0
0 0
4 0
0 0
4 0
4 0
10 0
0 0
0 0
0 2
4 0
0 2
2 0
0 0
6 0
0 0
4 0
0 0
0 0
0 2
0 0
0 0
0 0
0 0
0 0
0 0
0 0
0 0
0 0
4 0
0 0
0 0
0 0
0 0
0 0
0 0
0 0
0 8
2 2
0 0
0 0
0 0
0 6
0 10
0 12
0 2
0 0
0 0
0 0
0 0
0 0
2 0
0 0
12 0
6 0
0 0
0 0
0 0
0 0
4 0
0 0
0 0
0 2
8 2
0 4
0 0
0 4
0 0
0 0
0 0
0 0
0 0
0 0
0 0
0 0
0 0
0 0
0 0
0 0
0 0
0 0
4 0
4 0
0 0
6 0
0 0
0 0
0 0
2 0
0 0
0 2
0 0
0 2
0 0
0 6
0 4
0 2
0 0
0 0
0 0
0 4
4 0
6 0
4 0
0 0
0 0
0 0
0 0
0 0
0 0
0 0
2 0
2 0
0 4
0 0
0 0
0 0
0 0
0 0
0 0
0 0
0 0
0 0
0 0
0 0
0 0
12 0
0 0
0 0
0 0
0 0
0 4
0 4
0 2
0 2
0 0
0 0
0 2
0 0
0 0
0 4
0 4
0 4
0 0
0 0
0 0
0 2
0 0
0 0
0 0
4 0
0 31
0 0
0 4
0 0
0 0
0 2
0 6
0 0
0 0
0 0
0 0
2 2
0 0
4 0
0 0
0 0
6 0
0 0
0 0
0 0
0 0
0 2
0 0
0 0
0 0
0 0
0 0
0 0
0 0
2 0
0 0
0 0
0 0
0 2
0 0
0 0
0 0
0 52
0 12
0 43
0 33
0 39
4 16
0 8
0 8
0 33
0 4
0 14
0 4
0 2
0 0
0 0
0 0
0 2
0 0
4 0
0 0
0 0
0 0
0 4
0 0
0 0
0 0
0 2
0 0
0 0
0 0
0 0
4 0
0 0
0 0
0 0
0 0
0 0
0 2
0 17
0 0
0 2
0 2
0 0
0 0
0 0
0 0
0 0
0 0
0 0
0 0
0 0
0 0
0 0
0 0
0 0
0 0
0 0
0 0
0 0
0 0
0 0
0 0
0 0
0 0
0 0
0 0
0 0
12 0
0 0
0 0
2 0
0 0
0 0
0 0
0 0
0 0
0 0
0 0
0 0
0 0
2 0
0 0
0 0
0 0
0 0
0 0
0 0
0 0
0 0
0 0
0 0
2 0
0 0
0 0
0 2
0 0
0 8
0 2
0 0
0 0
8 0
0 0
0 0
0 0
0 0
0 4
0 0
0 2
0 0
0 0
0 0
0 0
0 0
0 0
0 0
0 0
0 0
0 0
0 0
0 0
0 0
0 0
0 0
0 0
0 0
6 0
0 0
0 0
0 0
0 0
0 4
0 0
0 0
0 0
0 0
0 0
0 0
0 0
0 0
0 0
0 0
0 0
0 0
2 0
2 2
4 4
8 2
0 2
2 10
2 0
4 0
0 6
6 2
0 0
0 0
0 0
0 0
0 0
0 0
0 0
0 0
12 0
2 4
6 0
2 0
2 0
0 0
0 0
0 0
0 0
0 0
6 0
2 0
0 0
0 0
0 0
0 0
0 0
0 0
0 0
0 0
0 0
0 0
0 0
0 0
0 0
0 0
0 0
0 0
0 0
0 0
0 0
0 0
0 0
2 0
0 0
0 0
0 0
0 0
0 0
8 0
2 0
0 0
2 0
6 0
6 0
4 0
6 0
4 0
4 0
2 0
0 0
0 0
0 0
0 0
0 0
0 0
0 2
0 0
0 0
0 0
0 0
0 0
0 4
0 2
0 0
0 4
0 2
0 0
0 0
0 0
0 0
0 0
0 0
0 0
0 0
0 0
0 0
0 0
0 0
0 0
0 0
0 0
0 0
0 0
0 0
0 0
0 0
0 0
0 0
0 0
0 2
0 0
0 0
0 0
0 0
0 0
0 0
0 0
0 0
0 0
0 0
0 2
0 0
0 2
0 0
0 2
0 2
0 0
0 4
4 0
39 0
8 0
49 0
33 0
41 0
12 4
0 2
0 0
2 0
0 0
2 0
14 0
2 0
4 0
2 0
12 2
4 0
27 14
2 8
2 2
6 0
10 0
16 0
10 0
6 0
2 0
0 0
0 0
0 0
4 0
0 0
14 2
2 0
0 0
2 0
0 0
0 0
0 0
6 0
0 10
0 2
0 2
0 0
0 0
0 0
0 0
0 0
0 0
0 0
0 0
0 0
0 0
0 0
0 0
0 0
0 0
0 0
0 0
0 0
0 0
4 0
4 35
8 4
0 2
16 0
0 0
0 0
0 0
0 0
0 0
2 0
0 0
0 0
0 0
0 0
0 0
0 0
0 0
0 0
0 0
0 0
0 0
0 0
0 0
0 0
0 0
0 2
0 0
0 0
0 0
0 0
0 0
0 0
0 0
0 0
0 0
0 2
0 0
0 8
0 0
0 0
2 0
0 0
0 0
0 2
0 0
0 0
0 0
0 2
0 8
0 4
0 0
0 0
4 4
0 0
0 0
0 0
0 0
0 2
0 0
0 0
2 0
8 0
0 0
0 0
0 2
0 0
0 0
0 0
0 0
0 0
0 0
0 0
0 4
0 2
0 0
0 0
0 0
0 0
0 0
0 4
0 0
0 0
0 0
0 0
0 0
0 0
0 0
14 0
0 0
2 0
0 0
2 0
0 0
2 0
6 0
0 0
12 0
2 0
0 2
0 2
0 0
2 2
2 4
0 0
6 0
0 0
0 6
0 0
0 4
0 0
0 0
0 0
0 0
0 0
0 0
0 0
0 0
0 0
0 2
0 0
0 0
6 0
0 0
4 0
6 0
0 0
0 0
0 0
0 0
0 0
0 0
2 0
0 0
2 0
2 0
2 2
6 0
0 0
0 0
0 0
0 0
0 0
0 8
0 0
0 8
0 0
0 2
0 4
0 0
0 0
0 2
0 0
0 4
0 2
0 0
2 4
0 4
0 8
0 0
0 0
0 0
0 0
0 0
0 0
0 0
0 0
0 0
0 0
6 0
2 0
0 0
0 2
0 2
0 0
0 0
2 0
0 0
0 0
0 4
0 0
0 0
0 0
0 0
0 0
0 0
0 0
0 0
0 0
0 0
0 0
0 0
0 0
0 0
2 10
0 0
0 0
0 0
0 0
0 0
0 0
0 2
0 0
0 0
0 0
0 0
0 0
0 0
0 6
2 10
0 0
2 2
6 0
14 0
0 0
4 2
0 2
0 0
2 0
23 6
10 0
4 4
0 0
0 0
0 0
0 0
0 0
0 0
0 0
0 0
0 0
0 0
0 0
0 0
0 0
0 0
0 4
0 0
0 0
0 0
0 0
0 0
0 0
0 4
0 0
0 4
0 0
4 0
0 0
0 0
2 2
0 8
0 0
0 0
0 0
6 0
0 0
2 0
4 0
0 0
0 0
0 0
0 0
0 6
0 0
0 0
0 0
0 0
8 0
0 0
0 0
0 0
0 0
0 4
0 0
0 0
0 0
0 0
0 0
0 0
2 0
0 2
0 2
2 0
0 0
0 0
2 0
0 0
0 0
0 0
0 0
0 0
0 0
0 0
0 0
0 0
2 0
0 0
0 0
8 0
0 0
0 2
0 0
2 0
0 0
0 0
0 2
0 8
0 0
0 4
0 0
0 0
0 2
6 0
0 0
0 0
0 0
0 0
0 0
0 4
0 0
0 0
0 0
0 0
0 0
0 0
0 0
0 6
0 0
0 0
0 0
0 0
4 0
0 2
2 0
0 0
0 0
0 2
0 0
0 0
0 0
0 6
0 0
0 0
0 0
0 0
0 0
0 0
0 0
2 0
0 0
0 4
0 2
0 0
0 0
0 0
0 0
0 0
0 0
6 2
2 2
0 0
0 0
0 0
0 0
0 0
10 0
0 0
0 0
0 0
2 0
2 0
6 0
0 4
0 4
0 0
0 0
2 2
0 2
0 0
0 0
0 2
0 0
0 0
0 0
0 0
2 0
2 0
0 2
21 8
6 0
0 0
0 0
0 0
0 0
0 4
2 0
0 0
8 0
0 0
0 0
0 0
0 0
0 0
0 0
0 17
0 0
0 0
0 0
0 0
0 0
0 0
0 0
0 0
0 0
0 0
0 0
0 0
0 0
0 0
0 0
0 0
2 0
0 0
2 0
2 0
0 60
0 0
0 14
0 2
2 0
0 0
4 0
0 2
0 2
0 8
0 0
0 0
0 2
2 10
0 4
2 0
0 0
0 0
0 0
0 0
0 0
0 0
0 0
0 0
0 0
0 0
0 0
0 0
2 0
0 0
0 0
0 0
2 0
0 0
0 0
0 0
0 6
0 0
0 0
2 2
0 0
10 0
0 0
0 4
8 0
0 2
0 0
0 0
0 0
0 0
12 0
12 0
4 0
0 4
0 0
0 0
0 0
0 4
0 0
4 0
0 0
0 0
0 0
2 2
0 0
0 0
0 0
0 0
0 0
0 4
0 0
0 2
0 2
6 0
2 2
2 2
6 0
4 0
0 0
0 0
0 0
4 0
0 0
0 0
2 14
2 0
0 0
0 0
0 0
4 0
0 4
0 4
0 0
0 0
0 0
0 0
0 0
0 0
2 0
0 0
0 0
6 0
0 0
0 0
12 0
2 0
0 0
2 2
0 0
4 0
0 16
2 0
0 2
0 2
0 2
4 6
2 16
0 0
0 16
0 0
0 0
2 0
0 4
0 0
0 19
0 0
0 2
0 4
2 0
4 0
10 0
41 0
2 0
2 2
0 4
10 14
2 2
2 16
0 27
0 2
0 0
6 4
0 0
2 0
0 0
0 0
0 0
0 0
0 2
0 2
4 0
2 0
0 0
0 4
0 6
0 4
2 0
2 6
4 2
0 0
0 2
0 8
2 4
0 0
0 0
0 0
0 0
0 0
6 0
0 0
2 0
0 0
0 4
0 0
2 2
0 8
0 8
0 2
2 2
0 4
2 2
0 0
0 4
0 2
2 0
0 0
0 17
0 0
0 14
6 0
0 0
6 2
0 21
0 0
2 12
0 6
2 10
0 0
0 0
0 0
0 0
0 4
4 2
2 0
0 0
0 0
2 2
0 23
4 2
2 0
0 4
0 2
0 0
2 2
0 8
0 4
0 2
0 0
4 0
2 0
0 0
6 16
0 0
0 0
0 2
0 2
0 12
2 2
0 8
0 14
0 0
0 0
12 0
0 10
0 0
0 0
0 0
0 0
2 0
0 0
14 0
8 0
6 0
10 0
0 0
8 0
2 0
8 0
12 0
17 0
4 2
0 2
0 2
4 2
0 4
0 10
0 2
0 0
2 0
0 0
0 0
0 0
0 0
0 0
0 0
6 0
2 0
6 0
0 0
0 0
0 2
0 0
0 0
2 19
23 0
0 6
0 8
0 2
0 0
0 0
0 0
0 0
4 0
6 4
0 2
0 2
0 4
0 2
0 0
0 0
0 0
0 0
0 0
6 0
0 0
0 0
0 0
0 0
0 0
4 0
0 0
0 0
0 0
0 0
0 0
6 0
0 0
0 0
0 0
0 0
0 0
2 0
2 0
0 0
2 0
0 0
0 0
0 0
0 0
0 0
0 0
0 0
0 0
0 0
0 0
0 0
0 0
0 0
0 0
0 0
0 0
0 0
0 0
0 0
0 0
0 0
0 0
0 0
0 0
0 0
0 0
0 0
0 0
0 0
0 0
0 0
6 0
4 0
0 0
0 0
0 0
0 0
0 0
0 0
0 0
0 0
0 0
0 0
0 0
2 0
0 0
0 0
0 0
0 0
0 0
0 0
0 0
0 0
0 0
0 2
0 0
0 0
0 0
0 0
4 0
0 0
0 0
8 0
2 0
109 0
4 0
0 0
0 0
6 0
6 0
2 0
0 0
0 0
0 0
0 0
0 0
0 0
0 0
0 14
2 0
0 0
0 0
0 2
0 0
0 0
0 0
0 0
0 0
0 0
0 0
0 0
0 0
0 0
0 0
0 0
0 0
0 0
0 0
0 0
2 0
0 0
0 2
0 0
0 0
0 0
0 0
0 0
17 0
0 0
2 0
0 0
2 0
2 0
0 0
4 0
0 0
2 0
0 0
0 0
8 0
2 0
0 0
0 0
0 0
8 0
6 0
0 0
2 0
2 0
0 0
2 0
2 0
0 0
0 0
0 0
0 0
0 0
0 0
4 0
0 0
0 0
0 0
0 0
0 0
0 0
0 0
0 0
2 0
0 0
0 0
2 0
0 0
0 0
2 0
0 0
0 0
0 0
0 0
0 2
0 0
0 2
0 0
2 0
2 0
0 0
2 0
2 0
0 0
0 0
0 0
0 0
2 0
0 0
0 0
0 0
0 0
0 2
0 0
0 0
0 0
0 0
0 0
0 0
0 0
0 0
2 0
0 0
0 0
0 0
0 0
2 0
0 0
0 4
0 0
0 0
0 0
0 0
0 0
8 0
0 2
0 0
0 0
0 0
0 0
0 0
0 0
0 0
0 0
0 0
0 0
0 0
0 0
0 0
0 0
0 0
0 0
0 0
2 2
6 0
0 0
0 2
2 0
0 0
2 0
2 0
4 0
2 0
0 0
0 0
0 0
0 0
0 0
2 0
0 0
0 0
0 0
0 0
0 0
0 0
0 0
0 0
0 0
0 0
0 0
0 0
4 0
0 0
0 0
0 0
0 0
0 0
0 0
0 0
0 0
0 0
4 0
0 0
0 0
0 0
6 2
0 4
0 0
2 0
0 0
0 0
0 0
2 0
0 0
0 0
2 0
0 0
0 0
0 0
0 0
0 0
0 0
0 0
0 0
0 0
0 0
0 0
0 0
0 0
0 0
0 0
0 0
0 0
0 0
0 0
2 0
0 0
0 0
0 0
0 0
0 0
0 0
0 0
0 0
0 0
0 0
0 0
0 0
0 0
0 0
0 0
0 0
0 0
0 0
0 0
0 0
0 0
0 0
0 0
2 0
0 0
0 0
0 0
0 0
0 0
0 0
0 0
0 0
0 0
0 0
0 0
0 0
0 0
4 0
0 0
2 0
0 0
0 0
0 0
0 0
4 0
0 0
6 0
0 0
2 2
0 0
0 0
0 0
0 0
0 0
0 0
0 0
0 0
0 0
0 0
0 0
2 0
0 0
10 0
10 0
2 0
2 0
2 0
0 0
0 0
0 0
0 0
4 0
0 0
6 0
0 0
0 0
0 0
0 0
0 0
0 0
0 0
0 4
0 0
0 0
0 0
0 0
0 0
0 0
0 0
0 0
0 0
0 0
0 0
0 0
0 0
4 0
0 0
0 0
2 0
2 0
0 0
2 0
0 0
0 0
0 0
0 0
0 0
0 0
0 0
0 0
0 0
0 0
0 0
0 0
0 0
0 0
0 0
0 0
0 0
0 0
0 0
0 0
0 0
0 0
0 0
0 0
0 0
0 0
0 0
0 0
0 0
0 0
0 0
0 2
0 0
0 0
0 0
0 0
0 0
0 0
0 0
0 0
0 2
0 0
0 0
0 0
0 0
0 0
0 0
0 0
0 0
0 0
0 0
0 0
0 0
2 0
4 0
2 0
0 0
0 0
2 0
0 0
0 0
0 0
0 0
0 0
0 0
0 0
0 0
0 0
0 0
0 0
0 0
0 0
0 0
0 0
0 0
0 2
0 2
0 0
0 0
0 0
0 0
0 0
0 2
0 0
0 0
0 0
0 0
0 0
0 0
0 0
0 0
0 0
0 0
0 0
0 0
0 0
0 0
2 0
2 0
4 0
0 0
4 0
0 0
0 0
0 0
0 0
0 0
4 0
0 0
0 0
0 0
0 0
0 0
0 0
2 0
0 0
0 0
4 0
0 0
0 2
0 0
0 0
0 0
0 0
0 0
0 0
0 0
0 0
0 0
0 0
0 0
0 0
0 0
0 0
4 0
2 0
4 0
0 0
0 0
0 0
0 0
0 0
2 0
0 0
0 0
0 0
0 0
2 0
0 0
0 0
0 0
0 0
0 0
0 0
0 0
0 0
0 0
0 0
0 0
0 0
0 0
0 0
0 0
0 0
0 0
0 0
0 0
0 0
0 0
0 0
0 0
0 0
0 0
0 0
0 0
0 0
0 0
0 0
0 0
0 0
2 0
0 0
2 0
0 0
0 0
0 0
0 0
0 0
4 0
0 0
0 0
0 0
0 0
0 0
0 0
0 0
0 0
0 0
0 0
0 0
0 0
0 0
0 0
0 0
2 0
2 0
4 0
4 0
0 0
2 0
0 0
0 0
0 0
0 0
0 0
0 0
0 0
0 0
0 0
0 0
0 0
0 0
8 0
0 0
0 0
0 0
0 0
0 0
0 0
0 0
0 0
0 0
0 0
0 0
0 0
0 0
0 0
0 0
0 0
0 0
0 0
0 0
0 0
0 0
0 0
0 0
0 0
0 0
0 0
0 0
0 2
0 0
0 0
0 0
0 0
0 0
0 0
2 0
0 0
0 0
0 0
0 0
0 0
0 0
0 0
0 0
0 0
0 0
0 0
0 0
0 0
0 0
0 0
0 0
0 0
0 0
0 0
0 0
0 0
0 0
0 0
4 0
0 0
0 0
0 0
0 0
0 0
4 0
0 0
0 0
0 0
0 0
0 0
0 0
0 0
0 0
0 0
0 0
0 0
0 0
0 0
0 0
0 0
0 0
0 0
2 0
4 0
0 0
0 0
0 0
0 0
0 0
2 0
2 0
0 0
0 0
0 0
0 0
2 0
0 0
2 0
0 0
0 0
2 4
0 0
2 0
0 0
0 0
0 0
0 0
0 0
0 0
0 0
0 0
0 2
0 0
0 0
0 0
0 0
0 0
0 0
0 0
0 0
0 0
0 0
0 0
0 0
0 0
0 0
0 0
0 0
0 0
0 0
0 0
4 0
0 0
0 0
2 0
0 0
0 0
0 0
0 0
6 0
0 0
0 0
0 0
0 0
0 0
0 0
0 0
0 0
0 0
0 0
0 0
0 0
0 0
0 0
0 0
0 0
0 0
0 0
0 0
0 0
0 0
0 0
0 0
0 0
0 4
0 0
0 0
0 0
0 0
0 0
0 0
0 0
0 0
0 0
0 0
0 0
0 0
0 0
0 0
0 0
0 0
0 0
0 0
0 0
0 0
0 0
0 0
2 0
0 0
0 0
0 0
2 0
4 0
0 0
0 0
0 0
0 0
4 0
0 0
0 0
0 2
0 0
0 0
0 0
0 0
0 0
0 0
0 0
0 0
0 0
0 0
4 0
0 0
0 0
8 0
6 0
19 0
39 0
6 0
2 0
0 0
2 0
2 0
6 0
0 0
4 0
6 0
0 0
0 2
0 0
2 0
0 0
0 0
4 0
4 0
6 0
2 0
0 0
0 10
0 0
0 0
0 0
0 0
0 0
0 0
0 0
0 0
0 0
0 0
0 0
0 0
0 0
0 0
0 0
0 0
0 0
0 0
0 0
0 0
4 0
0 4
2 0
0 0
4 0
8 0
17 0
4 0
2 0
0 0
0 0
0 0
4 0
0 0
0 0
0 0
0 0
0 0
0 0
0 0
2 0
2 0
2 0
6 0
0 0
0 0
6 0
0 0
0 0
0 0
0 0
0 0
0 0
0 0
0 0
0 0
0 0
0 0
0 0
0 0
0 0
0 0
0 0
0 0
0 0
0 0
0 0
0 0
0 0
0 0
0 0
0 0
0 0
0 0
0 0
2 0
0 0
0 0
0 0
0 0
0 0
0 0
0 0
6 0
0 0
4 0
0 0
0 0
0 0
0 0
2 0
2 0
0 0
4 0
2 0
0 0
0 0
0 0
0 0
0 0
0 0
0 0
0 0
0 0
0 0
0 0
0 0
0 0
0 0
0 0
0 0
0 0
0 0
0 0
0 0
0 0
0 0
0 0
0 0
0 0
0 0
0 0
2 0
0 0
60 0
0 0
0 0
2 0
0 0
0 0
0 0
0 0
0 0
0 0
4 0
0 0
0 0
0 0
0 0
0 0
0 0
0 0
0 0
0 0
0 0
0 0
0 0
0 0
0 0
0 0
0 0
0 0
0 0
0 0
0 0
0 0
0 2
0 0
0 0
0 0
0 0
0 0
0 0
0 0
0 0
2 0
2 0
0 0
0 0
0 0
0 0
0 2
0 0
0 0
0 0
0 0
0 0
2 0
0 0
4 0
2 0
2 0
0 0
0 0
0 0
0 0
4 0
0 0
0 0
0 0
0 0
0 0
4 0
0 0
0 0
0 0
0 0
0 0
0 0
0 0
0 0
0 0
0 0
4 0
0 4
6 0
0 0
0 0
0 0
0 0
0 0
0 0
0 0
0 0
0 0
6 0
6 0
0 0
0 0
0 0
0 0
0 0
0 0
6 0
0 0
6 0
0 0
4 0
0 0
0 0
0 0
6 0
6 0
2 0
0 0
0 0
0 0
0 0
0 0
0 0
0 0
0 0
0 0
0 0
0 0
0 0
0 0
0 0
0 0
0 0
0 0
0 0
0 0
2 0
0 0
0 0
0 0
0 0
0 0
0 0
0 2
0 0
0 0
0 0
0 0
0 0
0 0
0 0
0 0
0 0
0 0
0 0
0 0
6 2
4 0
8 0
4 0
0 0
2 0
8 0
2 0
25 0
0 0
0 0
0 0
2 0
0 0
0 0
0 0
0 0
0 0
4 0
0 0
0 2
0 0
6 6
4 0
2 0
10 0
0 0
0 0
4 0
2 0
0 4
0 0
0 0
2 0
0 0
0 0
0 0
0 0
0 0
0 0
0 0
0 0
0 0
0 0
0 0
0 0
2 0
0 0
0 0
0 0
0 0
0 0
4 0
2 2
0 0
4 0
2 0
0 0
0 0
0 0
0 0
0 0
0 0
0 0
0 0
0 0
0 0
0 0
0 0
0 0
0 0
0 0
2 0
25 0
17 0
8 0
0 0
2 0
0 0
2 0
6 0
2 0
2 6
2 0
2 0
4 4
0 0
4 0
0 0
2 0
2 0
0 0
6 0
0 4
6 0
0 2
4 0
2 0
0 0
0 6
0 0
0 2
0 0
0 0
0 0
0 0
0 0
0 0
0 0
0 0
0 0
0 0
0 0
0 0
0 0
0 0
0 0
0 0
0 4
0 4
0 0
2 0
0 0
0 0
0 0
0 0
0 0
0 2
0 6
0 0
0 0
0 0
0 0
0 0
0 0
0 0
0 0
0 0
0 0
0 0
0 0
0 0
0 0
0 0
0 0
0 0
0 0
2 0
0 0
0 0
0 0
0 0
0 0
0 0
0 0
0 0
0 4
0 0
0 0
0 0
0 0
8 0
0 0
0 0
0 0
0 0
10 0
0 0
0 6
0 0
0 0
0 2
0 0
0 0
0 0
0 0
0 6
0 0
0 0
0 0
0 0
0 0
0 0
0 0
0 0
0 0
2 0
6 0
0 0
2 0
0 0
4 0
0 0
0 0
0 0
0 0
0 0
0 0
0 0
0 0
0 0
0 0
0 0
0 0
0 0
0 0
0 0
0 0
0 0
0 0
0 0
0 0
0 0
0 0
0 6
2 0
0 6
0 0
0 2
0 8
0 14
4 0
0 0
0 0
0 0
0 0
0 0
0 0
0 0
0 0
0 2
0 2
0 0
2 0
0 0
0 0
4 0
2 0
0 0
2 0
0 2
0 0
0 0
0 0
4 0
0 0
2 0
0 0
0 0
0 0
0 0
0 0
2 0
0 0
0 0
0 2
0 0
0 0
4 0
0 0
14 0
12 0
2 0
0 0
0 0
0 0
0 0
0 4
0 0
0 0
0 0
17 0
4 0
2 0
0 0
4 0
0 0
0 0
0 0
0 6
0 0
0 0
2 0
4 0
0 0
6 0
0 0
31 0
10 0
4 0
2 0
0 0
14 0
0 0
14 0
6 0
116 0
0 0
0 0
8 0
2 0
0 0
0 0
4 0
2 0
0 0
0 0
0 0
0 0
0 0
0 0
0 0
0 0
0 2
2 2
0 0
10 0
0 0
0 0
0 0
0 0
0 4
0 0
0 4
0 0
0 0
0 0
0 0
0 0
0 0
0 0
0 0
0 0
0 0
0 2
2 0
6 0
0 0
0 0
33 0
0 0
0 0
0 0
0 0
0 0
0 2
0 0
0 0
0 0
0 0
0 0
0 0
0 0
0 0
0 0
0 0
33 0
6 2
2 0
0 0
0 0
0 0
0 0
0 0
0 0
0 0
0 0
0 0
4 0
0 0
0 0
0 2
0 0
0 4
0 0
0 0
0 0
0 0
0 0
0 0
0 0
0 0
6 0
0 4
0 0
0 0
0 0
0 0
0 0
0 0
2 0
0 0
2 0
0 0
0 0
0 4
2 0
0 0
0 0
0 0
0 0
0 0
0 2
0 0
0 4
0 0
0 0
0 0
0 0
0 0
0 0
0 0
0 0
0 0
4 4
0 0
4 0
0 0
0 0
4 0
2 0
21 0
17 12
16 0
8 4
4 0
0 0
0 0
0 0
8 0
0 0
0 0
2 0
0 0
0 0
0 0
0 0
0 0
0 0
0 0
0 0
0 0
0 0
0 0
12 0
0 0
0 0
0 2
0 0
0 0
0 0
4 0
0 0
0 0
0 0
0 0
0 0
0 0
0 2
0 0
0 0
0 0
0 0
2 0
8 0
2 0
0 0
6 0
0 0
2 0
0 0
0 0
0 0
6 0
0 0
2 0
0 0
0 0
2 0
0 0
0 0
0 0
0 0
0 0
0 0
0 0
0 0
0 0
0 0
0 0
0 0
0 0
0 0
0 0
0 0
0 0
0 0
0 0
0 0
0 0
0 0
0 0
4 0
0 0
2 0
0 0
0 0
0 2
0 0
0 0
0 0
0 2
0 0
0 0
0 0
0 2
0 0
8 0
0 0
6 4
0 6
0 0
0 0
0 0
0 0
0 0
0 0
0 0
0 0
0 0
0 0
0 0
0 0
10 0
0 0
0 6
0 2
0 0
0 0
0 0
2 8
0 0
0 0
0 0
0 0
0 0
0 0
0 6
0 4
2 4
0 0
0 2
8 0
0 0
4 0
0 0
0 0
0 0
0 0
0 0
0 0
0 0
0 0
0 0
0 0
2 0
0 0
0 0
0 0
0 0
0 0
0 0
0 4
0 2
0 0
0 0
0 16
0 0
0 2
0 0
0 0
2 0
0 0
0 0
0 0
2 0
0 0
0 0
8 0
0 0
2 0
2 0
0 0
0 0
0 0
2 0
0 0
0 0
4 0
2 0
0 0
0 0
0 2
8 0
0 0
0 0
0 0
6 16
19 0
10 0
4 0
0 0
4 0
8 0
0 0
6 0
0 0
0 0
0 0
0 0
0 0
0 0
0 0
0 6
0 4
0 2
0 2
0 0
0 0
0 0
0 0
2 0
0 0
35 0
0 8
0 6
49 2
0 0
0 2
0 2
2 0
0 2
0 0
8 0
0 0
4 0
0 0
2 0
0 0
0 0
4 0
0 0
0 0
0 0
0 0
0 0
0 0
0 0
0 0
4 0
0 0
0 0
0 0
0 0
0 0
0 2
0 0
0 0
0 0
0 4
0 0
0 0
0 0
0 0
2 0
0 0
0 2
0 4
0 0
17 17
31 4
0 2
0 0
0 0
0 0
0 0
0 0
2 6
0 0
4 0
4 0
16 0
8 0
0 6
10 2
0 0
2 4
45 2
0 2
2 10
2 19
21 21
12 0
8 2
2 2
14 0
0 0
0 0
0 0
2 4
8 2
2 0
0 0
0 0
0 0
0 6
6 6
0 0
0 0
6 0
0 0
95 0
0 0
0 0
0 0
0 0
0 0
2 0
4 0
6 0
49 0
2 0
4 0
0 0
2 0
0 0
2 0
0 0
6 0
2 0
4 0
0 0
0 0
10 0
0 0
6 2
2 4
0 0
2 0
23 0
6 2
2 0
0 0
4 0
0 4
0 0
0 4
2 0
0 2
2 8
8 0
10 17
12 2
12 0
16 0
27 0
10 0
33 0
2 2
6 6
0 2
8 179
0 8
0 0
0 0
0 4
0 0
0 0
0 0
2 0
0 0
0 0
0 0
2 0
0 0
0 0
0 0
0 0
0 0
0 0
0 0
0 0
0 4
0 6
0 2
0 0
6 0
0 0
0 2
0 0
0 0
0 0
0 0
0 33
0 0
0 12
0 4
0 0
0 0
0 4
10 0
6 0
31 0
0 0
0 0
0 0
0 0
12 0
0 0
0 0
0 0
2 0
4 0
16 0
4 2
8 0
8 6
0 2
0 6
0 0
4 0
2 4
2 4
17 0
2 0
33 0
12 0
0 0
0 0
0 0
0 0
0 0
0 0
0 0
0 0
2 0
0 0
0 0
0 0
0 0
0 0
0 0
0 6
0 2
0 4
0 2
0 0
0 2
0 0
0 0
0 0
0 8
0 0
0 0
0 12
0 2
0 12
0 10
0 8
0 2
0 2
0 0
0 4
2 0
0 0
0 6
0 2
0 4
0 8
2 0
0 0
0 0
2 0
0 0
0 0
0 0
0 43
0 0
0 0
0 0
0 0
0 6
0 0
0 0
0 0
0 0
0 0
10 0
0 0
0 0
2 0
0 0
0 6
0 0
0 0
8 0
4 0
6 0
0 4
6 0
0 0
0 0
0 0
0 0
0 0
4 8
0 4
0 4
0 8
0 2
0 0
0 0
0 0
4 0
0 0
0 0
0 2
0 4
0 2
0 2
0 0
0 0
0 0
0 0
4 0
0 0
0 14
0 0
0 0
0 0
2 0
0 0
0 0
2 0
0 0
0 0
0 0
0 0
0 4
0 0
0 0
0 0
0 0
0 4
0 0
0 0
2 4
0 6
0 21
0 16
0 23
0 4
0 6
0 8
0 60
0 6
0 14
0 12
0 2
0 0
0 2
0 17
0 6
0 16
0 0
0 0
0 2
0 4
0 6
0 4
0 8
2 6
2 0
0 0
2 0
8 0
2 0
2 0
0 0
0 0
0 0
0 0
0 0
0 2
0 0
0 0
0 0
0 0
0 0
0 0
0 0
0 0
0 0
0 0
0 10
0 10
0 0
0 0
0 0
0 0
0 0
0 0
0 0
0 0
0 0
0 0
0 0
0 0
0 0
0 0
0 0
0 2
0 0
0 0
2 0
0 0
0 0
4 0
0 2
2 0
2 25
6 0
23 6
4 0
0 0
0 0
0 2
4 0
0 0
0 0
0 0
0 0
0 8
0 0
4 6
2 0
6 0
12 0
10 0
12 0
0 0
0 0
0 0
6 0
0 0
0 0
0 0
0 0
0 0
0 0
0 4
0 0
0 0
0 4
0 0
0 0
0 0
0 0
0 6
0 2
0 12
0 0
0 10
0 25
0 45
2 43
0 25
0 330
0 14
0 66
0 8
0 37
2 6
2 12
0 4
0 6
0 10
0 8
0 25
0 74
0 56
0 72
0 97
0 52
0 4
0 8
0 0
0 0
0 0
0 0
0 0
0 0
0 4
0 2
0 0
0 2
0 10
0 2
0 27
0 72
0 49
0 70
0 23
0 31
0 76
0 4
0 6
0 68
0 14
0 49
0 74
0 52
0 19
0 6
0 19
6 10
0 29
0 19
0 14
0 19
0 6
0 14
0 2
0 0
0 2
0 10
0 6
0 0
0 621
0 0
2 12
0 25
0 27
0 27
0 4
0 2
2 50
0 10
0 8
0 89
0 12
0 0
0 6
0 17
0 16
0 14
0 6
12 2
6 17
2 21
0 6
0 8
0 0
0 0
2 0
0 14
8 4
2 2
0 6
0 186
0 0
0 6
0 2
10 2
0 0
10 0
2 2
6 4
0 0
0 0
0 0
0 6
0 0
2 0
0 2
0 0
2 0
8 4
0 8
2 8
0 0
0 4
2 0
0 2
0 4
0 14
0 23
21 21
2 328
0 16
0 12
0 21
6 10
0 35
0 14
0 0
0 0
0 4
0 0
0 0
0 0
0 0
0 0
0 8
0 0
0 4
0 2
4 17
0 23
0 2
0 23
0 25
0 4
0 4
0 0
0 23
2 16
2 54
0 163
0 10
0 8
0 12
6 4
8 43
10 19
0 10
14 4
0 2
0 0
0 8
0 0
0 107
0 8
0 14
2 23
0 33
0 598
0 219
0 342
0 373
0 23
0 4
0 0
0 2
0 204
2 0
0 21
0 43
2 196
2 23
2 89
25 72
4 99
0 43
2 50
6 58
0 12
0 10
2 12
0 8
0 29
0 33
0 47
0 109
0 0
0 25
0 43
0 52
4 33
6 64
35 159
16 82
2 87
0 21
2 16
4 2
2 12
0 4
0 2
0 0
2 47
12 52
4 2
2 23
0 12
0 0
0 0
0 2
2 8
10 16
0 19
0 16
0 4
0 10
0 14
0 10
0 6
0 2
0 21
0 115
2 49
0 14
2 99
0 17
2 82
0 268
0 347
0 31
0 14
0 23
0 17
0 64
0 31
0 64
4 47
0 8
0 2
0 21
0 6
0 49
0 217
0 283
0 231
0 522
0 155
0 87
0 95
0 29
2 21
0 12
0 16
0 0
0 17
0 16
2 1002
6 270
10 466
6 629
2 357
10 446
0 792
6 1151
0 736
0 6
0 0
0 4
0 6
0 2
0 4
0 16
0 4
0 2
0 4
0 0
0 2
0 0
0 0
0 0
0 2
0 0
0 0
0 4
0 2
0 2
0 2
0 2
0 2
0 0
0 0
0 0
0 0
0 0
0 0
0 0
0 0
0 0
0 0
0 0
0 0
0 0
0 0
0 0
0 2
0 0
0 0
0 0
0 0
0 0
0 0
0 0
0 0
0 0
0 0
2 0
0 0
0 0
0 0
0 0
0 0
0 0
0 0
0 0
2 0
0 0
0 0
0 0
0 0
0 0
0 0
0 0
0 0
0 0
0 0
0 0
0 0
0 0
0 0
0 0
0 0
0 0
6 0
0 4
0 0
6 0
23 0
12 0
2 0
4 0
8 0
0 0
0 0
4 0
2 0
12 0
16 0
0 0
0 2
0 0
8 0
0 0
0 0
0 0
0 0
0 0
0 0
0 0
0 0
0 0
0 0
0 0
0 0
0 0
0 0
0 0
0 0
0 0
0 0
0 0
0 0
0 6
0 2
0 0
0 4
0 0
0 4
0 0
0 2
0 0
0 0
0 4
0 8
0 0
0 0
0 0
0 0
0 0
0 0
0 0
0 0
0 0
0 0
0 2
0 0
0 0
0 0
0 0
0 0
0 0
2 0
0 0
0 0
0 0
0 0
0 6
0 0
0 0
0 0
0 0
0 0
0 0
0 0
0 0
2 0
0 0
0 0
0 0
0 0
0 0
0 0
0 0
0 0
4 0
4 0
179 0
247 0
0 0
2 0
0 0
0 0
0 2
0 0
0 0
4 0
14 2
25 0
29 0
16 0
2 0
2 0
31 0
12 0
4 6
39 0
0 0
4 0
0 4
0 0
0 0
10 0
4 0
33 0
0 0
25 0
4 0
0 0
6 0
2 0
2 0
0 0
0 0
10 2
0 4
0 0
0 0
0 0
0 0
4 4
4 0
0 0
2 0
2 14
0 4
0 0
14 4
0 2
0 0
2 0
0 0
2 0
0 0
0 0
4 0
12 0
0 0
0 0
0 0
6 0
6 0
0 0
0 0
2 0
0 0
6 0
8 0
29 0
4 2
4 0
0 2
0 0
0 0
0 0
2 0
0 0
14 0
23 0
6 0
72 0
0 0
8 0
0 2
0 0
0 0
0 0
2 0
8 0
4 0
0 0
0 0
0 0
0 6
0 6
0 0
0 29
0 0
0 0
0 0
0 8
0 2
0 2
2 0
2 2
6 0
0 0
0 0
4 0
0 0
2 0
0 6
4 0
4 0
4 0
0 2
0 0
0 0
0 0
2 0
0 0
0 0
0 0
2 0
0 0
0 0
0 0
4 0
8 0
0 2
0 4
2 0
0 2
0 0
2 0
0 0
6 0
0 0
0 0
0 2
0 0
0 0
0 0
0 0
0 0
0 0
0 4
2 6
6 6
0 4
17 0
0 0
0 0
0 0
0 0
0 12
2 0
2 0
0 0
0 0
0 4
2 0
0 0
56 0
0 0
0 0
6 2
2 2
0 0
2 0
2 0
0 0
0 0
14 2
0 4
0 2
2 0
66 0
10 0
0 0
4 0
0 0
0 0
2 0
0 0
0 0
0 0
10 0
0 0
17 0
10 0
194 0
8 0
14 0
8 0
19 2
10 0
21 0
16 0
14 0
8 0
6 0
4 0
0 0
4 0
2 0
2 0
4 4
0 0
0 0
4 0
2 0
4 0
2 4
8 0
16 0
10 0
6 0
2 6
0 12
2 12
4 12
2 10
0 8
2 6
6 4
0 0
0 0
17 0
4 14
2 19
0 0
0 0
14 0
0 10
0 4
0 0
0 0
0 0
8 0
0 0
0 0
2 0
0 0
0 4
0 2
0 4
0 2
0 0
0 0
0 0
0 0
2 2
0 0
0 0
0 0
4 0
8 0
6 0
8 0
35 0
6 0
16 4
0 4
2 0
2 0
0 2
0 0
0 6
0 0
0 2
0 4
0 0
0 10
0 0
0 12
0 2
6 0
0 0
0 0
4 0
16 0
12 0
0 0
29 0
70 0
56 0
41 0
12 0
245 0
12 0
0 14
8 4
58 4
2 0
19 0
0 0
134 29
0 0
0 0
2 0
0 0
0 0
2 2
0 0
0 4
0 0
0 0
0 4
2 0
12 0
2 0
12 0
50 0
2 0
281 0
4 0
2 2
0 4
0 0
0 0
2 0
0 0
0 0
2 0
0 0
0 0
0 0
0 0
0 2
0 4
0 2
0 2
0 0
0 0
0 0
0 0
0 2
0 6
0 2
8 0
2 0
0 0
0 2
0 0
0 10
0 4
4 0
2 0
0 0
2 0
2 0
4 0
8 8
8 0
2 2
4 0
12 2
4 0
8 0
4 0
4 0
0 0
0 0
0 0
0 0
4 2
6 0
0 0
4 2
0 0
0 0
2 0
6 0
12 2
4 2
0 2
0 0
4 0
2 0
4 2
0 6
14 17
39 0
37 0
10 0
6 0
19 6
12 0
25 0
2 4
12 0
2 0
0 0
0 0
6 0
23 0
2 0
2 4
0 0
0 2
0 0
0 4
0 8
0 4
2 2
0 0
0 2
0 0
0 0
0 0
0 0
0 0
0 2
27 0
4 2
31 0
66 2
14 0
17 0
8 0
10 0
60 0
62 0
66 0
45 0
23 0
27 0
27 0
6 2
2 4
2 6
10 0
2 14
10 2
0 10
4 0
4 0
0 0
0 0
2 2
0 0
8 0
0 4
0 0
0 0
0 0
4 0
0 0
0 0
0 0
0 0
0 0
0 0
0 0
0 0
0 2
0 0
0 0
2 0
0 0
0 0
0 0
0 0
19 0
2 2
2 0
2 2
0 0
0 0
0 4
2 2
0 0
0 0
0 0
0 0
0 0
0 6
0 6
2 0
0 2
4 0
2 0
0 0
0 0
0 0
0 0
0 0
0 2
0 0
0 0
0 0
0 0
0 0
0 0
0 0
0 0
0 0
2 0
6 0
2 0
0 0
0 0
4 0
6 0
0 0
0 0
0 0
0 0
0 0
0 0
0 0
0 0
0 0
0 0
0 12
0 4
0 0
0 0
0 4
0 0
0 0
0 0
0 0
0 0
2 0
0 0
0 0
0 0
0 0
0 0
10 4
0 0
0 0
0 0
0 0
0 0
0 0
0 0
0 0
0 0
0 0
0 10
0 0
0 0
0 0
0 0
0 0
2 0
0 0
21 0
0 0
0 0
0 0
2 0
0 0
25 0
2 0
0 0
0 0
4 0
0 0
0 4
0 0
0 6
0 8
0 6
0 0
0 2
0 6
0 0
0 0
0 0
2 0
0 6
0 0
0 0
0 0
0 0
0 0
0 0
0 0
4 0
0 0
2 0
17 0
4 0
0 0
0 0
0 0
0 0
0 0
0 0
0 0
0 0
0 0
0 0
2 0
0 2
0 2
0 0
0 0
0 2
0 0
0 6
0 16
0 4
0 2
0 0
2 2
0 0
0 0
0 4
0 0
0 0
0 0
0 0
0 0
0 0
0 0
0 0
0 4
0 0
0 0
0 0
2 0
4 0
2 2
2 0
0 8
0 0
0 0
0 0
4 4
0 2
2 0
0 0
0 0
0 0
0 0
2 0
0 0
0 0
0 0
0 0
0 0
0 0
0 0
0 0
0 0
2 0
0 0
0 2
0 4
0 0
0 0
2 0
0 0
0 6
0 0
0 0
0 0
0 0
2 2
2 0
4 4
0 2
2 2
0 16
0 0
0 0
14 2
2 4
0 2
0 0
4 2
0 2
0 2
0 0
0 2
4 4
16 0
14 6
39 4
0 2
0 4
0 0
0 0
0 8
0 6
0 0
0 2
0 0
0 0
0 4
0 0
0 0
0 0
0 0
0 0
0 0
0 0
6 0
4 0
0 0
0 0
0 10
0 0
0 10
0 0
0 2
0 0
0 0
0 6
0 14
0 0
0 0
0 0
0 0
0 0
0 2
0 16
0 2
0 0
0 0
0 0
2 0
4 0
10 0
80 0
8 21
6 0
2 8
0 0
0 2
0 6
0 0
0 4
0 0
0 0
0 0
0 0
0 10
0 0
0 2
4 0
4 4
0 2
0 0
0 0
0 0
0 2
0 2
0 0
0 0
0 2
0 4
0 0
0 2
0 2
0 0
0 2
0 0
0 0
0 6
2 0
2 4
0 0
2 0
0 0
0 0
0 8
8 2
6 0
2 0
0 0
4 0
2 0
2 0
4 0
8 0
0 0
4 0
0 2
0 2
0 0
6 0
0 0
0 0
0 8
0 0
0 0
0 25
0 0
0 10
2 2
0 116
0 6
0 14
0 2
0 2
0 2
0 0
0 0
0 0
2 0
0 2
0 0
0 0
0 0
0 0
0 8
0 2
0 0
0 0
4 4
0 4
0 2
0 2
0 12
0 4
0 2
2 2
2 0
2 0
0 0
0 2
0 0
0 12
0 4
0 2
0 0
0 0
0 0
2 0
2 0
0 0
0 0
0 0
0 0
2 0
0 0
0 0
0 2
0 14
0 16
0 0
0 4
0 2
0 0
0 0
6 0
0 0
0 0
4 0
4 0
0 0
8 0
0 0
6 0
0 0
4 0
6 0
2 0
2 0
2 0
0 2
0 10
2 12
0 2
0 0
0 0
0 6
0 17
2 0
8 0
0 0
0 0
0 0
0 0
0 0
0 0
0 0
0 0
0 0
0 0
0 0
0 2
0 0
2 0
0 0
0 0
0 2
2 0
0 35
0 0
0 0
4 0
2 0
0 0
0 0
4 2
0 2
0 0
0 0
0 0
2 4
0 2
4 0
0 10
0 0
0 4
6 0
10 0
4 0
2 0
6 0
0 0
0 0
6 0
2 0
0 0
2 0
0 0
0 0
0 0
0 0
0 0
0 0
0 0
0 21
0 4
0 6
0 14
0 2
0 2
0 6
0 0
0 0
0 2
0 0
0 0
0 0
0 0
0 0
0 0
0 8
0 0
0 0
0 2
0 0
0 0
0 0
0 4
2 8
0 0
0 0
0 0
0 0
0 0
0 0
0 0
0 0
0 0
0 0
0 0
0 0
0 0
0 0
0 0
0 0
0 0
0 0
4 0
0 0
0 0
0 0
0 0
0 0
0 0
0 0
0 0
0 0
0 0
0 0
0 0
0 0
0 0
4 0
0 0
6 0
0 4
0 0
0 0
0 0
0 0
0 0
2 2
0 0
0 2
0 2
0 6
0 2
0 0
0 0
4 0
0 0
0 0
0 0
0 0
0 0
0 0
0 0
0 0
0 0
0 0
0 0
0 0
0 0
0 0
0 0
0 0
0 0
0 0
0 0
4 0
0 0
0 0
0 0
0 0
0 0
0 0
0 0
0 0
0 17
0 4
0 2
0 0
0 2
0 0
0 4
0 0
0 8
0 0
0 2
0 0
0 2
2 0
0 0
0 0
0 0
0 0
0 0
2 0
0 0
0 0
0 2
0 2
0 0
0 2
0 0
0 0
0 0
0 0
0 2
2 0
0 2
0 0
2 0
0 0
0 0
0 2
0 2
0 4
0 0
0 0
0 0
0 0
2 0
0 0
0 0
0 2
4 2
2 2
0 2
0 6
0 0
0 0
4 0
0 0
0 0
0 0
0 2
0 31
0 4
0 6
0 0
0 2
0 0
0 0
0 0
0 0
2 0
0 0
0 0
0 0
0 0
0 0
0 0
0 0
0 0
0 0
0 0
0 0
0 0
0 0
0 0
0 2
0 6
0 0
0 0
0 0
0 4
0 0
0 0
0 0
0 0
0 0
0 0
6 2
0 0
0 0
6 0
0 0
0 0
0 2
0 2
0 12
2 8
0 0
0 0
0 0
0 0
0 0
0 0
0 0
0 0
0 0
0 0
0 6
0 4
0 0
0 4
0 0
2 4
0 2
8 4
0 2
2 0
0 0
0 0
0 0
0 0
0 0
0 0
0 0
0 0
0 0
0 12
0 0
0 0
0 0
0 0
0 0
0 0
0 0
0 0
0 0
0 0
0 0
0 0
0 2
0 4
0 0
0 0
0 0
0 0
2 0
0 2
0 0
0 0
0 2
0 0
0 0
0 4
0 4
0 14
0 16
0 4
0 0
0 2
2 2
2 0
0 6
0 0
0 2
0 0
0 0
0 4
2 6
4 0
0 0
0 2
0 2
0 2
0 0
4 0
0 0
0 0
0 0
0 14
0 8
2 4
0 10
0 2
0 0
0 12
0 2
2 8
2 2
2 0
0 2
4 0
2 4
2 0
0 0
2 2
6 0
6 2
0 2
2 2
0 2
0 0
2 0
0 2
0 0
0 2
0 2
0 0
0 0
0 0
0 2
0 0
0 0
0 0
2 0
0 0
0 0
0 0
0 0
2 0
0 4
10 0
8 47
0 0
0 4
0 31
0 17
0 10
0 2
0 6
4 0
4 0
17 0
2 0
0 0
0 0
2 0
0 6
0 16
0 6
0 2
0 2
0 0
0 14
0 4
0 41
0 0
0 8
0 0
0 2
0 0
0 0
0 0
0 0
0 0
0 0
0 0
0 17
0 4
2 10
0 10
0 6
0 6
4 0
2 0
0 6
6 2
0 0
4 0
2 0
0 0
0 0
2 10
0 2
2 10
0 8
0 29
0 17
0 6
6 6
2 91
0 54
8 29
0 4
0 0
0 29
0 0
0 2
4 0
6 0
0 0
2 0
6 0
0 0
0 0
0 0
0 0
0 2
0 0
0 8
0 2
0 0
0 6
0 4
2 0
0 0
0 0
0 0
4 2
2 4
2 2
10 4
0 2
0 0
0 0
0 0
0 0
0 0
0 0
0 0
0 0
0 0
4 10
0 0
0 0
6 0
0 0
0 0
0 0
2 0
0 0
0 2
0 2
0 0
0 0
0 2
0 0
0 4
0 4
0 4
0 4
0 70
2 4
2 2
10 0
0 0
0 0
2 0
0 0
39 2
80 0
17 0
8 0
0 0
2 0
0 0
0 0
2 2
0 0
2 0
4 0
0 0
0 0
2 0
0 2
93 2
14 0
2 0
0 0
0 6
0 8
0 14
0 0
2 12
0 8
0 0
0 8
0 0
6 0
2 0
0 2
12 0
0 2
0 4
0 0
0 0
0 0
0 0
0 0
2 0
0 0
0 0
0 0
0 2
0 0
0 0
0 2
0 0
0 2
0 0
0 0
0 0
0 0
2 2
0 0
0 0
0 0
0 2
2 6
0 2
0 0
0 0
0 0
0 0
0 0
0 0
0 0
0 0
0 0
2 0
0 6
0 10
0 16
0 4
0 16
0 6
0 0
0 0
0 0
0 0
4 2
0 12
0 2
2 8
0 6
2 6
0 0
0 0
0 0
0 0
0 0
0 0
0 0
0 10
0 2
2 6
0 8
0 27
0 19
2 12
2 89
2 21
2 31
0 10
0 19
2 14
2 0
0 2
8 4
0 0
0 0
2 0
0 2
0 4
0 2
0 0
0 0
0 17
0 17
0 12
0 12
0 19
0 14
0 6
0 14
0 0
0 10
0 2
0 25
6 2
0 0
0 0
0 0
0 0
0 12
0 0
0 2
0 4
0 4
0 6
0 4
0 0
0 21
2 6
0 2
0 0
10 0
0 0
2 0
0 0
0 6
0 0
8 0
2 0
4 2
10 0
4 0
0 2
0 0
0 0
4 2
0 0
0 0
0 0
0 0
0 0
4 0
0 0
0 0
0 0
0 0
2 0
0 0
0 0
2 0
0 0
0 0
0 0
2 0
0 0
0 0
0 0
0 0
0 0
0 0
0 0
0 0
0 0
0 0
0 0
0 0
0 0
0 0
0 0
0 0
2 0
0 0
0 2
0 8
0 0
0 4
0 4
0 2
0 0
0 0
0 0
0 0
0 0
0 0
0 6
0 0
4 2
6 0
0 0
0 0
0 0
6 0
0 0
0 0
0 2
0 0
0 0
0 0
0 0
0 0
0 0
0 4
0 0
0 0
0 0
0 2
0 0
0 0
0 0
0 0
0 0
0 0
0 4
0 8
0 0
0 0
0 4
0 0
0 2
0 4
0 4
2 2
0 2
0 4
0 0
0 2
2 0
0 0
0 2
0 0
0 0
0 2
0 0
0 4
0 2
0 0
0 4
0 0
0 4
0 2
0 6
0 0
0 2
0 2
0 8
4 12
0 4
0 2
0 4
0 0
0 2
0 0
0 2
0 2
0 12
0 2
0 0
0 0
0 0
0 0
0 0
0 0
0 2
0 0
0 0
0 0
0 2
0 0
0 2
0 0
0 0
0 0
0 0
0 0
2 0
0 0
0 0
6 0
0 0
0 0
0 2
0 0
0 0
0 0
6 0
6 0
0 0
0 0
0 0
0 0
0 0
0 0
0 4
0 0
0 0
0 0
0 0
0 0
0 0
0 0
0 0
0 0
0 0
0 0
0 0
4 0
0 2
0 4
6 0
2 6
0 2
0 8
0 4
0 2
2 0
0 2
0 0
6 0
0 0
0 0
0 0
0 0
0 0
0 0
0 4
2 0
0 2
4 0
0 2
2 8
0 0
0 0
10 2
6 8
2 4
2 0
0 4
0 6
0 8
2 2
2 25
4 2
0 10
2 0
0 8
0 0
0 4
0 0
0 0
0 0
0 2
0 2
0 0
0 2
0 0
0 0
0 0
0 2
0 2
2 0
0 0
0 0
2 0
0 0
0 0
0 0
0 0
0 0
0 0
2 0
4 0
2 2
0 0
12 0
0 0
0 0
0 2
0 0
0 0
0 0
0 0
0 0
0 4
0 2
0 2
0 12
0 8
0 2
0 0
0 0
0 2
0 0
0 0
0 0
0 0
0 2
0 6
0 0
0 2
0 0
4 2
2 2
0 6
0 6
0 4
0 91
0 8
2 16
14 8
8 4
6 4
39 2
12 0
2 2
6 2
19 2
2 2
0 0
0 0
0 6
0 2
0 0
0 6
0 0
0 4
0 6
0 29
0 12
0 6
0 2
0 6
0 0
0 0
0 0
0 0
0 0
0 0
0 23
0 4
0 33
0 0
0 2
0 8
0 45
0 21
0 6
0 2
0 2
0 4
0 12
0 0
0 8
0 0
0 23
0 6
0 0
4 0
0 0
0 0
0 0
0 2
0 0
0 16
0 2
0 4
0 6
4 4
0 4
4 0
0 0
2 2
0 2
0 4
0 21
0 14
0 21
0 2
0 4
2 0
0 6
2 0
0 0
0 4
0 4
4 56
2 21
0 35
0 25
0 8
0 8
0 4
0 2
0 14
0 27
0 23
0 4
0 8
0 0
0 0
0 2
0 0
2 0
8 0
6 2
0 0
0 0
2 2
2 2
8 0
17 0
0 0
0 0
0 0
0 0
0 0
0 2
0 0
0 0
0 0
2 0
4 0
0 0
0 0
0 0
2 2
0 6
0 43
2 120
0 41
10 19
0 14
6 2
0 0
0 0
0 2
0 0
0 49
0 2
2 4
0 8
0 17
0 27
4 25
0 35
0 47
0 19
0 12
0 6
2 6
0 0
0 4
0 0
0 2
0 2
0 2
2 0
0 4
0 6
4 4
0 4
0 8
4 0
0 8
0 2
0 6
0 2
0 0
6 0
0 2
0 8
0 0
0 0
0 0
2 0
0 0
0 0
0 0
0 0
6 12
0 8
2 2
0 78
0 54
0 68
0 29
0 0
8 0
2 4
2 2
0 0
0 2
0 2
14 2
0 2
0 2
0 0
2 0
0 0
10 2
0 12
2 4
2 2
0 0
0 4
0 12
0 12
0 2
0 6
0 10
2 6
4 6
2 2
0 2
0 0
4 0
2 0
0 10
2 37
0 12
0 4
0 0
0 0
0 27
0 33
0 10
0 4
6 0
0 4
0 2
0 0
0 4
0 2
0 0
0 0
0 2
0 14
0 4
0 8
0 17
0 27
0 72
0 58
0 58
0 29
0 29
0 17
0 16
0 47
0 58
2 29
0 31
0 17
0 31
0 43
2 4
0 8
0 6
0 0
0 2
0 6
0 0
0 4
0 4
0 0
0 0
0 0
0 0
0 0
0 0
0 0
0 0
0 0
2 0
0 2
2 2
0 10
2 12
2 25
0 12
0 2
0 16
0 14
0 10
0 6
0 8
0 0
0 2
0 2
0 31
6 14
0 35
0 4
0 49
0 12
0 17
0 6
0 25
0 8
0 0
0 2
0 2
0 2
0 4
0 4
0 47
0 126
12 45
0 23
0 12
0 37
0 6
2 2
0 2
0 12
0 0
2 4
0 0
2 0
0 2
10 10
0 52
0 35
0 52
2 97
0 41
6 887
2 392
0 316
4 128
0 21
0 2
0 0
0 0
8 0
0 2
0 0
0 6
0 2
0 0
0 0
4 4
0 0
0 0
0 0
0 0
0 0
0 0
0 0
0 2
0 0
0 2
0 0
0 0
6 0
0 0
0 0
0 0
0 0
0 0
0 0
0 0
0 0
0 2
0 0
0 0
0 0
2 0
4 6
0 0
0 0
0 0
6 0
0 0
0 0
0 0
2 0
0 0
0 0
0 0
0 0
0 0
2 0
2 0
0 0
0 0
0 0
0 0
0 0
0 0
0 0
0 0
0 0
0 0
0 0
0 0
0 0
0 2
0 0
2 0
0 0
0 0
0 0
0 2
0 0
0 0
0 0
0 0
0 0
4 0
0 0
33 0
2 0
4 2
0 0
6 0
0 0
6 0
6 0
0 0
0 0
0 0
0 0
0 0
0 0
0 0
0 0
0 0
2 0
0 0
0 0
0 0
2 0
0 0
0 0
0 0
0 0
0 0
4 0
0 0
0 0
0 0
0 0
0 0
0 0
0 0
0 0
0 0
0 0
6 0
2 0
0 0
0 0
0 0
0 0
2 0
0 2
2 0
4 6
0 0
6 2
4 0
0 0
2 0
2 0
0 0
0 0
0 0
0 0
0 0
0 0
4 0
2 0
0 2
10 0
27 0
2 2
6 0
6 2
0 0
0 0
0 0
0 0
2 0
0 0
2 0
0 0
4 0
0 0
0 0
4 0
2 0
2 0
0 0
0 0
0 0
0 0
2 0
0 0
2 0
0 0
0 0
0 0
0 0
0 0
0 0
0 0
0 0
6 0
0 0
0 0
0 4
0 0
4 0
2 0
0 0
6 0
12 0
2 0
0 0
0 0
4 2
0 0
0 0
0 2
0 2
2 0
6 0
0 0
0 0
0 0
2 0
0 0
0 0
0 0
0 0
0 0
4 0
0 0
0 0
0 0
0 0
4 2
0 0
4 0
0 0
4 0
6 0
12 0
12 0
8 0
56 0
8 0
10 0
12 0
0 0
0 0
2 0
0 0
0 0
0 0
0 0
0 0
0 0
4 0
2 0
2 0
4 0
6 0
6 0
8 0
6 0
0 0
0 0
0 0
0 0
2 0
2 0
8 0
8 0
2 0
21 0
4 0
2 0
10 0
35 0
16 0
43 0
31 0
66 2
17 6
6 0
37 0
2 2
4 0
16 4
0 0
2 0
2 0
4 0
0 0
6 12
0 4
6 4
4 0
2 0
4 0
0 0
6 0
0 0
2 0
0 0
4 0
2 0
2 0
0 0
0 0
0 0
0 0
0 0
0 0
4 0
0 0
4 4
0 0
0 4
0 2
0 2
0 0
0 2
0 0
0 0
0 2
0 2
0 2
0 0
0 0
0 0
0 2
0 0
0 8
0 0
0 4
0 8
0 2
0 4
0 0
0 0
6 0
0 2
0 0
0 4
0 2
0 0
0 0
4 0
2 0
2 0
2 0
2 0
2 0
0 0
0 0
0 0
0 0
0 0
0 0
0 0
0 2
0 0
0 0
0 0
2 0
0 0
0 0
0 0
0 0
0 0
0 0
0 0
0 0
8 0
4 0
2 0
0 0
0 0
0 4
2 0
10 0
0 0
2 0
0 0
0 6
0 0
0 0
0 0
0 0
0 0
0 0
0 0
0 0
0 2
0 0
0 0
0 0
0 0
2 0
2 0
12 0
2 0
2 0
0 0
0 0
0 0
2 0
0 0
0 0
0 0
2 0
0 0
2 2
0 0
0 0
0 0
0 0
0 0
0 14
0 12
0 2
0 0
0 27
0 4
0 12
0 6
0 6
0 2
0 4
0 0
0 14
0 2
0 0
0 0
0 0
0 8
0 0
0 0
0 0
0 0
0 0
0 0
0 0
0 0
0 0
0 0
0 0
0 0
0 0
0 0
0 0
0 0
0 0
0 0
0 0
0 0
0 0
4 0
0 0
0 0
0 0
0 0
0 0
0 0
0 0
2 0
0 0
2 0
0 0
0 0
0 0
0 0
0 0
0 0
0 0
0 0
0 0
0 0
0 0
0 0
0 0
0 0
0 0
0 0
0 0
0 0
0 0
0 0
0 0
6 0
0 0
0 0
0 0
0 0
0 0
0 0
0 0
0 0
0 0
0 0
0 0
0 0
0 0
0 0
0 0
0 0
0 0
0 0
0 0
0 0
0 0
0 0
0 0
2 0
0 0
0 0
0 0
0 0
0 0
0 0
0 0
0 0
0 0
0 0
0 0
0 0
0 0
0 0
0 0
0 0
0 0
0 0
0 0
0 0
0 0
0 0
0 0
0 0
0 0
0 0
0 0
0 0
0 0
0 2
0 0
0 0
0 0
0 0
4 0
0 0
0 0
0 0
0 0
2 0
0 0
0 0
2 0
0 0
0 0
4 0
0 0
0 0
0 0
0 0
0 0
0 0
2 0
0 0
0 2
0 0
0 0
0 0
0 0
0 0
0 0
0 0
0 0
0 0
0 0
0 0
4 0
2 0
0 0
0 0
0 0
0 0
0 0
0 0
0 0
0 0
0 0
0 0
0 0
0 4
2 0
2 0
0 0
4 0
0 0
0 0
0 0
4 0
0 0
0 0
2 0
0 0
4 0
0 0
0 0
0 0
0 0
0 0
10 0
0 0
6 2
10 0
0 0
0 0
2 0
4 0
0 0
2 0
2 0
0 0
0 0
0 0
0 0
0 0
0 0
0 4
0 2
0 0
0 2
0 0
4 0
6 0
6 0
6 0
0 0
0 0
0 0
0 8
0 2
0 2
0 0
0 0
0 0
0 0
0 14
0 0
4 2
0 0
0 0
0 0
0 0
6 12
0 8
8 2
0 0
0 0
0 0
0 0
0 2
0 0
0 0
0 0
0 0
0 0
2 0
0 0
2 0
0 0
0 0
0 0
0 0
0 0
0 0
0 0
0 0
0 0
0 0
0 0
0 0
0 0
0 0
0 0
2 0
0 0
2 0
6 0
0 0
0 0
0 0
0 0
2 0
0 0
2 2
8 0
4 0
2 0
0 0
0 2
0 0
0 0
0 0
0 0
0 0
0 0
0 0
0 0
0 0
0 0
0 0
0 0
0 0
0 0
2 0
0 0
0 0
0 0
0 0
0 0
0 0
0 0
0 0
0 0
0 0
0 0
0 0
0 0
0 0
0 2
0 0
2 0
8 0
0 2
0 0
0 0
0 0
0 0
2 0
0 4
0 0
0 0
0 0
0 0
4 0
4 0
17 0
0 0
0 0
0 0
0 0
0 0
0 0
2 0
0 0
0 0
6 0
0 0
0 0
0 0
0 0
0 0
0 0
0 0
0 0
0 0
0 0
0 0
12 0
0 0
0 0
0 0
2 0
0 0
0 0
0 0
2 0
0 0
0 0
0 0
0 0
0 0
0 4
0 0
0 0
0 0
0 14
0 0
0 0
0 0
0 0
0 0
0 0
8 0
10 0
8 0
2 0
2 0
2 2
0 0
2 0
0 0
6 0
2 0
0 0
0 0
0 0
0 0
0 0
0 0
0 0
0 0
0 0
0 0
0 0
0 0
0 0
0 0
0 0
6 0
0 0
0 0
0 0
0 0
0 2
0 4
0 0
0 0
2 0
0 0
0 0
0 0
0 2
0 0
0 0
0 0
0 0
0 0
0 0
0 0
0 0
0 0
0 0
2 0
0 0
0 0
0 0
2 0
2 0
0 0
2 0
0 0
0 0
0 0
2 0
2 0
0 0
0 0
0 2
0 0
0 0
0 0
0 4
0 4
0 0
0 0
0 0
0 0
0 0
0 0
0 0
0 2
0 2
2 2
0 0
0 0
0 0
0 0
0 0
0 0
0 0
0 2
0 0
0 2
0 0
0 0
0 2
0 0
0 0
2 0
0 0
0 0
2 2
0 10
4 2
2 0
4 0
0 0
6 0
0 0
0 0
0 0
0 0
0 2
0 0
0 0
0 2
0 2
0 0
0 6
4 0
0 0
0 0
0 0
0 0
0 0
0 0
0 0
0 0
0 0
0 0
0 0
2 0
0 0
0 0
0 0
0 0
0 0
0 0
0 0
2 0
4 0
2 0
0 0
0 2
0 0
0 0
0 0
0 0
0 0
0 0
0 6
0 0
0 0
0 0
0 0
0 0
0 2
0 0
0 0
0 0
0 0
0 0
0 0
0 0
4 0
8 0
0 0
2 0
0 0
0 0
0 0
0 0
0 0
0 0
0 0
0 0
0 0
0 0
0 0
0 0
0 6
0 0
0 0
0 0
0 0
2 0
2 0
0 0
0 6
0 2
0 0
0 0
0 0
0 0
0 0
0 0
0 0
0 6
0 0
0 0
2 0
0 2
0 0
0 0
0 0
0 0
0 0
0 0
0 0
0 0
4 2
0 6
0 0
0 0
0 0
0 0
0 0
0 0
0 0
0 0
0 0
0 6
0 0
0 0
0 0
0 0
0 0
0 0
0 0
0 0
0 2
2 0
0 2
2 0
0 0
2 0
0 0
0 0
0 2
0 0
0 0
0 6
0 0
0 0
0 2
0 0
0 8
0 0
0 0
0 0
0 0
0 0
2 0
0 0
4 0
0 0
0 0
0 0
0 2
0 0
0 2
0 0
0 0
0 0
0 0
0 0
0 0
0 0
0 0
0 0
6 0
0 0
0 0
0 0
0 0
0 0
0 0
0 0
0 0
0 0
0 0
0 0
0 0
0 6
0 0
0 0
0 0
0 0
0 0
0 0
0 0
0 2
0 0
2 0
0 0
0 0
0 0
0 0
0 0
0 0
0 0
0 0
0 0
0 0
0 0
0 0
0 0
0 0
0 0
0 0
0 0
0 0
0 0
0 2
0 0
0 0
0 0
2 0
8 0
0 0
0 0
0 0
2 0
0 0
0 0
0 4
0 0
0 2
0 0
0 0
0 0
0 0
6 0
0 0
0 0
0 0
0 0
0 2
0 2
0 0
0 0
0 0
2 0
0 0
0 0
0 0
0 0
0 0
0 0
0 0
0 0
0 0
2 4
0 0
12 0
0 0
2 0
6 0
0 0
0 0
0 0
0 0
0 0
0 0
2 0
0 0
0 2
0 0
0 2
0 0
0 0
0 0
0 0
0 0
0 0
0 0
0 0
0 0
0 0
6 0
0 0
4 0
0 0
0 0
2 12
6 0
0 0
0 0
0 0
0 0
0 0
0 0
2 0
0 0
0 0
0 0
0 0
2 0
0 0
0 0
0 0
0 0
0 0
0 0
0 0
0 2
0 0
0 0
0 0
4 2
0 0
0 0
0 2
0 0
0 2
0 0
0 0
4 0
0 0
0 0
0 2
2 0
0 4
0 0
0 0
0 0
0 2
2 4
0 0
0 0
0 0
0 2
0 0
2 6
0 2
0 6
0 0
2 2
0 0
0 0
0 0
0 0
0 0
0 4
0 0
0 0
0 0
0 0
0 0
0 0
0 0
0 0
0 6
0 0
0 0
0 2
0 0
0 0
0 0
0 0
0 4
0 0
0 0
0 0
0 0
0 0
0 0
0 0
0 0
0 0
0 0
0 0
0 0
0 0
4 16
4 0
2 6
0 0
0 0
0 0
0 0
0 12
0 0
2 0
8 0
0 0
6 0
0 0
8 0
2 0
6 4
6 0
10 16
4 0
0 0
0 0
10 0
0 0
0 0
0 2
0 0
0 10
0 2
0 6
0 0
0 2
0 0
0 0
0 0
0 0
0 0
4 0
0 0
0 0
0 0
0 0
0 0
0 0
0 0
0 0
0 0
0 0
0 0
0 0
0 0
4 0
0 0
0 0
0 0
0 0
0 0
0 0
0 0
2 2
0 0
0 0
0 2
0 0
0 0
0 0
0 0
0 0
0 0
0 2
0 2
0 0
0 0
43 2
0 0
4 0
4 0
0 0
0 0
0 0
2 0
4 0
0 0
0 0
0 0
2 0
4 0
134 0
6 0
0 0
0 0
0 0
2 4
6 0
12 0
8 0
8 0
0 0
6 2
2 0
0 0
0 4
0 0
0 0
0 0
4 0
0 0
0 0
0 0
0 0
0 0
0 6
2 0
0 0
21 0
4 2
2 0
4 4
0 2
0 6
2 2
0 0
0 0
0 0
0 2
4 0
6 6
2 0
2 0
0 2
0 0
0 0
0 0
0 0
0 0
4 0
0 4
0 2
0 0
0 4
0 2
0 0
6 0
0 0
17 0
4 0
8 0
4 0
0 0
0 0
17 0
2 4
0 2
8 0
0 0
0 8
0 4
4 0
0 0
2 10
2 0
0 10
2 4
2 0
4 4
2 0
0 0
0 0
0 8
0 6
4 2
0 2
0 0
0 0
0 0
2 0
0 0
0 0
0 0
0 0
0 6
2 4
0 0
0 0
0 6
0 16
6 0
10 0
0 0
6 0
0 2
2 0
2 0
0 4
0 2
0 0
0 0
0 0
2 0
8 0
25 0
0 2
0 4
0 2
0 0
0 4
0 0
0 0
2 19
0 0
0 4
0 2
0 4
0 4
0 10
0 0
2 0
0 4
0 2
0 0
0 0
0 0
0 10
0 6
0 0
14 0
0 0
0 0
0 0
0 0
0 0
0 0
2 0
0 2
0 31
0 0
0 4
6 0
0 14
0 0
0 0
0 0
0 0
0 0
0 0
0 0
0 0
0 0
16 0
0 0
0 0
0 0
0 0
0 0
0 2
0 6
0 0
0 0
0 0
2 0
8 0
0 0
0 2
0 2
0 0
0 0
0 0
0 0
6 0
0 0
17 0
0 0
0 0
0 0
2 0
0 0
4 0
0 23
0 0
4 4
2 6
0 0
0 0
2 0
0 0
0 0
0 0
0 0
4 0
0 2
0 0
0 2
0 2
0 0
0 0
0 0
0 0
0 0
0 0
2 0
0 4
2 0
2 0
8 0
6 0
0 0
8 4
2 4
0 0
0 0
0 2
4 6
0 2
0 14
0 8
0 31
0 0
0 6
0 0
0 0
0 0
0 0
0 8
0 0
2 4
0 0
0 0
2 2
0 2
0 0
0 0
0 0
0 0
0 0
0 0
0 0
0 0
0 0
0 0
0 0
6 0
0 0
0 0
0 0
0 0
0 4
0 2
0 8
2 2
0 2
0 8
0 2
0 2
0 2
0 0
0 2
0 0
21 0
2 2
6 0
0 0
0 0
0 0
2 0
0 2
0 0
0 2
0 2
0 0
0 50
0 23
0 23
0 2
0 10
0 0
0 2
6 0
19 0
12 0
0 0
2 0
6 0
0 0
0 2
0 0
0 0
0 0
0 0
0 0
2 0
2 10
0 4
0 2
0 4
0 2
0 0
0 0
0 0
0 0
0 2
2 0
0 8
0 10
0 6
0 17
0 27
0 116
0 14
0 39
0 2
2 0
0 0
0 4
0 4
0 2
0 0
0 0
0 0
0 0
0 0
0 0
0 2
0 8
4 31
0 19
2 17
4 35
0 31
0 12
4 6
4 4
0 0
0 0
0 0
0 4
0 4
0 4
0 0
0 12
0 2
0 4
0 0
0 0
0 0
0 6
0 0
0 6
0 0
0 0
0 0
0 0
0 0
0 0
12 0
0 0
0 0
0 0
0 0
0 19
0 2
0 2
6 8
2 4
0 4
0 0
0 10
2 2
0 4
0 0
0 2
0 2
2 2
2 0
2 0
0 2
0 4
0 37
0 8
0 8
0 6
0 0
0 0
0 0
2 2
0 0
0 0
0 0
0 21
0 2
0 17
0 17
0 23
0 0
2 0
0 10
0 2
0 8
2 8
0 6
4 0
2 0
19 8
0 16
0 14
0 17
0 0
2 4
0 0
0 0
0 0
0 8
0 2
0 2
0 0
0 2
0 0
0 0
0 0
0 0
0 0
0 2
0 4
0 0
0 0
0 0
0 0
0 0
0 10
0 17
0 2
0 0
0 0
0 0
0 0
0 4
0 0
0 2
0 6
0 0
0 0
0 0
0 2
0 6
0 6
2 8
0 17
25 8
0 8
0 6
0 2
0 0
0 0
0 0
0 0
0 2
0 0
0 0
0 0
16 0
0 0
0 0
0 0
0 0
0 0
0 0
0 0
0 0
0 0
0 0
0 0
0 0
0 0
6 4
2 0
0 0
0 2
0 0
0 0
2 0
0 2
0 0
0 12
0 0
0 0
0 0
2 0
2 0
0 0
0 0
0 0
0 0
0 0
0 0
0 0
0 0
0 0
0 0
0 0
0 0
0 0
0 0
0 2
0 2
2 0
2 0
0 0
0 0
0 8
0 0
0 0
0 0
0 0
0 0
0 0
0 0
0 0
0 0
0 0
0 0
0 0
0 0
0 0
0 0
0 0
0 0
0 0
0 0
0 0
0 0
0 0
0 0
0 0
0 0
2 0
0 0
0 0
0 0
4 0
0 0
0 2
0 0
0 4
0 0
0 0
0 4
0 2
0 0
0 0
0 0
0 0
0 0
0 0
0 0
0 0
4 0
0 0
8 0
16 0
0 0
0 0
0 0
0 0
0 0
0 0
4 0
0 0
0 0
0 0
2 0
0 0
4 0
0 0
0 0
4 0
0 0
2 0
0 0
0 0
0 0
0 0
2 2
0 0
0 0
0 0
2 0
0 0
0 0
0 0
0 0
0 0
0 0
0 0
0 0
0 0
0 0
0 0
0 0
0 0
2 0
0 0
0 4
0 0
2 2
2 2
0 10
2 0
6 0
2 0
0 0
0 0
0 0
4 0
2 0
0 0
0 0
0 2
0 0
0 6
0 0
0 0
2 0
0 0
0 0
0 0
0 0
0 0
2 0
0 0
0 0
0 0
4 0
2 0
2 0
10 0
0 0
2 0
0 4
0 0
4 0
0 2
2 4
0 0
0 4
0 0
0 0
6 0
2 0
10 0
4 0
0 0
4 0
0 0
0 0
16 0
0 0
0 6
0 0
0 0
0 0
0 0
0 0
0 0
0 0
0 0
0 0
0 0
0 0
0 0
0 0
0 0
0 0
0 0
0 0
0 0
0 0
0 0
0 0
0 0
0 0
0 0
0 0
0 2
0 0
0 0
0 0
0 0
2 0
0 6
0 0
0 0
0 0
0 0
2 0
0 0
0 0
0 0
0 0
0 0
0 0
0 0
2 0
0 0
0 2
0 0
0 0
0 0
0 0
0 0
0 0
0 0
4 0
2 0
0 0
0 0
4 0
0 0
8 0
4 2
0 0
0 0
0 0
0 0
6 0
0 0
0 0
0 0
2 0
0 0
2 0
0 0
0 0
0 0
0 0
0 0
0 0
0 0
0 0
0 0
0 0
0 0
0 0
0 0
0 0
0 0
6 0
0 0
17 0
19 0
10 0
25 0
2 0
6 0
0 0
0 2
0 0
0 0
0 0
0 0
4 0
2 0
12 0
0 0
8 0
0 0
0 0
0 0
0 2
0 0
2 0
2 0
6 0
0 0
17 0
0 0
0 0
0 0
4 0
0 0
0 0
0 0
0 0
0 0
0 4
0 0
0 0
0 0
0 6
0 0
0 4
0 0
0 0
0 0
0 0
2 0
0 4
0 0
0 0
0 0
0 0
0 0
0 0
0 0
0 0
0 0
10 0
0 0
0 0
0 0
0 0
2 0
0 0
0 0
0 0
0 0
0 0
0 0
0 0
0 0
0 0
0 0
2 0
0 0
0 0
0 0
0 0
0 0
0 0
0 0
0 0
0 0
0 0
0 8
0 0
0 0
0 0
0 0
0 2
0 2
0 2
0 0
0 0
0 2
0 0
0 0
0 0
0 0
0 0
0 0
0 0
0 0
4 0
0 0
0 0
0 0
0 2
0 0
0 0
0 2
0 0
0 0
0 0
0 0
2 0
0 0
0 0
0 0
6 0
0 0
2 0
0 4
0 0
0 0
2 0
2 0
2 0
0 0
0 0
4 0
2 0
4 0
4 0
4 0
12 0
2 0
0 4
0 0
0 0
0 0
0 0
2 0
4 0
2 0
2 0
16 0
4 0
8 0
0 0
0 2
2 0
2 0
0 0
6 0
0 0
0 0
2 0
0 0
0 2
0 0
0 0
0 0
0 0
0 0
0 0
0 4
0 0
0 0
6 0
0 0
6 0
17 0
21 0
14 0
2 0
41 0
2 0
2 0
0 0
0 0
0 0
0 0
0 0
0 0
0 0
4 0
0 0
10 8
0 0
0 0
0 0
0 0
0 0
0 0
0 0
0 0
2 0
0 0
4 0
2 0
0 2
8 0
0 4
0 0
0 0
0 0
0 0
12 0
0 0
0 2
2 0
2 0
0 0
0 0
0 0
0 0
2 0
2 2
0 0
0 0
0 2
4 0
2 0
80 0
0 0
0 2
4 0
0 0
6 0
0 0
0 0
12 0
39 0
4 2
12 0
2 0
8 0
6 0
0 2
0 0
0 0
0 0
0 4
0 0
0 0
0 2
2 0
0 0
0 0
2 2
2 0
0 0
0 0
0 0
0 2
0 0
0 14
0 0
0 0
6 2
0 0
0 0
0 0
10 0
0 0
4 2
14 0
0 0
4 0
10 0
2 0
0 0
0 0
2 2
0 0
0 0
0 0
0 2
10 0
4 2
12 14
4 0
14 0
2 0
0 0
6 0
0 0
2 0
0 0
0 8
2 0
2 0
0 0
0 0
2 0
2 0
4 4
4 0
0 4
2 0
2 0
6 0
0 0
2 0
0 0
0 0
6 0
8 0
16 0
4 0
2 0
8 4
4 0
14 37
6 2
2 0
19 0
2 0
0 0
0 0
0 0
0 0
0 0
6 0
0 0
4 0
0 0
2 0
0 0
0 0
0 0
0 0
0 0
0 2
0 0
0 0
0 0
0 0
0 0
0 0
2 0
0 4
0 10
6 0
2 0
0 0
0 14
0 33
0 10
0 4
17 0
0 4
0 0
0 0
0 0
0 0
0 0
0 6
0 0
0 0
0 0
4 0
0 0
0 0
0 0
0 0
0 0
0 64
0 0
0 2
0 0
0 0
0 0
0 0
0 0
0 0
0 19
0 0
0 0
2 8
0 4
0 14
0 37
0 0
0 10
0 0
0 0
0 0
0 25
0 0
0 0
4 0
0 0
4 0
4 0
0 0
0 0
2 2
0 0
0 0
0 0
0 0
0 0
0 0
0 0
0 0
0 0
0 2
4 0
0 0
0 4
0 0
12 0
2 0
0 0
0 0
2 0
0 0
0 4
0 0
0 0
0 0
0 0
0 0
0 0
0 0
0 0
0 0
0 0
0 4
0 0
0 0
0 0
0 0
0 0
0 0
0 0
0 4
0 0
0 0
0 0
0 0
0 0
0 0
0 0
0 0
0 4
45 0
0 0
8 0
0 0
6 0
0 0
0 0
0 0
0 0
2 0
2 0
8 0
2 0
4 0
2 0
0 0
0 0
0 0
0 0
0 0
0 0
0 0
0 0
0 0
2 0
0 0
2 0
0 0
4 0
0 0
0 0
0 0
0 0
0 0
2 0
0 0
4 0
0 0
0 0
0 0
0 0
0 0
0 0
0 0
0 0
0 0
0 0
4 0
0 0
0 0
0 0
0 0
0 0
2 0
0 0
4 0
6 0
0 0
8 0
0 0
0 0
0 0
0 0
2 0
4 0
4 0
2 0
0 0
0 0
0 0
0 0
0 0
0 0
0 4
0 0
0 0
0 0
0 0
0 0
0 0
0 0
0 0
0 12
2 0
0 0
6 0
0 0
0 0
0 0
0 0
0 0
0 0
4 0
0 0
0 0
0 0
8 0
0 0
0 0
12 0
4 0
0 0
0 0
0 0
0 0
8 0
0 0
4 2
0 0
0 0
0 0
0 0
0 0
0 0
0 0
0 0
2 0
0 0
0 0
0 0
0 0
0 0
0 0
0 0
0 0
0 0
0 0
0 0
0 0
0 0
0 0
4 0
0 0
0 0
0 0
2 2
0 0
0 0
4 0
0 0
8 0
4 0
6 0
16 0
0 0
0 0
0 0
0 0
0 0
0 0
0 0
0 0
0 0
0 0
0 0
0 0
0 0
0 0
0 0
0 0
0 0
0 0
0 0
0 4
0 0
0 0
0 0
0 0
0 0
0 0
0 0
0 0
0 0
0 0
0 0
0 0
0 0
0 0
2 0
0 0
0 0
0 0
0 0
0 0
0 0
0 0
0 0
0 0
0 0
0 0
0 0
0 0
0 0
0 0
0 0
0 0
0 0
0 0
0 0
0 0
0 0
0 0
0 0
0 0
0 0
0 0
0 0
0 0
0 0
0 0
0 0
0 0
0 0
0 0
0 0
0 0
0 0
0 0
0 0
0 0
0 0
0 0
0 0
0 0
0 0
0 0
0 0
0 0
0 0
2 0
0 0
0 0
0 0
0 0
0 0
0 0
0 0
0 0
0 0
0 0
0 0
0 0
0 0
0 0
0 0
0 2
0 0
0 0
0 0
0 0
0 0
0 0
4 0
0 0
10 0
4 0
0 0
0 0
0 0
0 0
0 0
0 0
0 0
0 0
2 0
6 0
0 0
6 0
0 0
4 0
0 0
0 0
0 0
2 0
0 0
0 0
0 0
0 0
0 0
0 0
0 0
4 0
4 0
0 0
0 0
0 0
0 0
0 0
0 0
0 0
0 0
0 0
0 0
0 0
0 0
0 0
0 0
0 0
0 0
0 0
0 0
0 0
0 0
0 0
0 0
2 0
6 0
0 0
0 0
2 2
2 0
10 0
0 0
2 0
0 0
0 0
0 0
2 0
6 0
4 6
0 0
2 0
0 0
0 0
0 0
0 0
0 0
0 2
0 0
0 0
0 23
2 2
2 0
4 0
0 4
0 0
0 0
0 0
0 0
0 0
0 0
0 0
0 0
0 4
0 0
0 0
2 0
0 0
0 2
0 2
0 0
0 0
0 0
0 0
0 0
0 0
0 0
0 0
0 4
0 4
0 0
0 0
0 0
0 0
0 0
0 0
0 0
0 0
0 0
0 0
0 0
0 0
0 0
0 2
0 0
0 4
0 0
0 0
0 0
0 0
0 0
0 0
0 0
0 0
0 0
0 0
0 0
0 0
0 0
6 0
0 0
0 0
0 0
0 0
2 0
0 0
0 0
0 0
0 0
0 0
0 0
4 0
0 0
2 6
0 0
0 0
0 0
0 0
0 0
0 0
0 0
0 0
0 0
0 0
2 0
0 0
2 0
0 0
0 0
0 0
0 0
6 0
2 0
0 0
0 0
0 0
0 2
0 0
0 0
0 0
0 0
0 0
0 0
0 0
4 0
0 0
4 0
0 0
2 0
0 0
0 0
0 0
0 0
0 0
0 0
0 0
0 0
0 0
0 0
0 0
0 0
0 0
0 0
0 0
0 2
0 0
0 0
0 0
0 0
0 0
0 0
2 0
0 0
0 0
0 0
0 0
0 0
0 0
0 0
0 0
0 0
0 0
0 0
0 0
0 0
0 0
0 2
0 0
0 0
2 0
2 0
8 0
2 0
2 0
2 0
4 0
25 0
0 0
0 0
2 0
0 0
0 0
0 0
2 0
0 0
0 0
0 0
0 0
0 2
0 2
0 2
0 0
0 0
0 0
2 0
2 0
0 0
0 0
0 0
0 0
0 0
0 0
0 0
0 0
0 0
0 0
0 4
0 0
0 0
0 0
0 0
0 0
0 2
0 0
0 0
0 0
0 0
0 0
0 0
4 0
0 0
0 0
0 0
0 0
0 0
0 0
0 0
0 0
0 0
0 0
4 0
0 0
0 0
0 0
0 0
0 0
0 0
0 0
0 0
2 0
0 0
0 0
0 4
0 0
0 0
0 0
0 0
0 0
0 0
0 0
0 0
0 2
0 0
0 0
0 0
0 0
0 0
0 0
0 0
0 0
0 0
0 0
0 0
0 0
0 0
0 0
2 0
0 0
0 0
0 0
0 0
0 0
0 0
0 0
0 0
0 0
0 0
0 0
0 0
0 0
0 0
0 0
0 0
0 0
2 0
6 0
0 0
0 0
0 0
0 0
0 0
0 0
0 0
0 0
0 0
0 0
0 0
0 0
0 0
0 0
0 0
0 0
0 0
0 0
0 0
0 0
0 0
0 0
0 0
0 0
0 0
0 0
0 4
0 0
0 0
0 0
0 0
0 0
0 0
0 0
0 0
0 0
0 0
0 0
0 0
0 0
0 0
0 0
0 0
0 0
0 0
0 0
0 0
0 0
2 0
0 2
0 0
0 0
4 0
0 0
4 0
0 0
0 0
8 0
0 0
0 0
6 0
0 0
0 0
0 0
0 0
0 0
0 0
0 0
2 0
4 0
2 0
27 0
4 0
8 0
10 0
14 0
4 0
0 0
2 0
4 0
2 0
2 0
2 0
0 0
0 0
0 0
0 0
4 0
8 0
6 0
16 0
0 0
4 0
2 0
0 0
16 4
2 0
14 0
4 0
0 0
0 0
0 0
2 0
2 0
0 0
0 0
4 0
0 0
0 0
6 0
0 0
2 0
4 2
4 0
0 0
4 0
2 0
0 0
0 0
0 0
0 0
0 0
0 0
0 0
0 0
0 0
2 0
0 0
4 0
0 0
4 0
0 0
0 0
0 0
0 0
0 0
0 0
0 0
0 0
0 0
0 0
0 0
0 0
0 0
2 0
0 0
6 0
0 0
8 0
4 0
2 0
0 0
8 0
0 0
0 0
2 0
4 0
2 0
0 0
0 2
0 0
0 0
0 0
0 0
0 0
0 0
0 0
0 0
0 0
0 0
0 0
0 0
0 0
6 0
8 0
0 0
2 0
2 0
0 0
0 0
0 0
0 0
0 0
4 0
0 0
14 0
8 0
0 0
0 0
6 2
19 0
17 4
8 0
10 0
0 0
6 0
10 0
0 0
10 0
0 2
19 0
8 0
14 0
14 0
19 0
33 0
16 0
10 0
16 0
450 0
8 0
8 0
45 0
0 0
0 0
6 0
0 0
2 2
0 0
2 0
10 0
0 0
0 0
0 6
6 0
2 0
31 0
14 0
12 0
29 0
8 0
21 0
2 0
0 0
35 0
17 0
0 0
8 0
2 0
10 0
23 0
6 0
70 0
0 0
0 0
2 0
2 0
6 0
2 0
14 0
0 0
0 0
31 0
6 0
17 2
31 0
10 0
8 0
4 0
12 2
21 6
12 6
8 0
4 0
14 0
2 0
19 0
23 0
6 0
4 0
21 0
4 0
0 0
2 0
0 0
0 0
0 0
0 6
0 0
8 4
2 0
4 0
16 0
14 0
0 0
0 4
0 0
16 0
0 0
8 6
0 0
0 0
0 0
0 0
2 0
0 4
0 0
0 14
0 2
0 2
2 0
31 0
8 0
2 0
0 2
4 19
2 0
0 0
8 4
0 8
0 0
2 0
0 0
8 0
0 0
2 0
0 0
0 0
6 0
2 0
8 2
2 0
76 0
0 0
0 0
2 0
0 0
2 0
0 0
0 0
0 0
0 0
0 0
0 0
2 0
0 0
0 0
0 0
4 2
4 0
2 6
2 2
4 0
6 0
14 0
16 0
2 0
17 2
0 0
6 2
0 0
0 0
0 0
0 0
0 0
2 0
0 0
0 0
0 0
0 0
0 0
0 0
4 0
0 0
10 0
2 0
8 0
0 0
2 0
2 0
37 0
4 0
2 0
0 0
0 0
0 0
0 0
0 0
0 0
0 0
0 43
0 6
2 2
0 0
0 0
10 0
0 0
10 6
0 2
4 0
0 0
2 0
0 0
0 0
10 0
0 0
4 0
0 8
0 0
2 0
2 2
4 0
2 0
0 0
0 0
2 4
0 0
2 0
0 2
0 0
0 0
0 62
0 19
0 49
2 14
0 4
0 33
0 2
0 6
0 16
0 0
0 0
0 0
0 0
0 2
0 0
0 0
0 0
0 0
0 0
0 0
0 0
2 0
0 0
0 0
0 0
0 0
0 0
0 0
0 0
0 0
0 6
0 0
0 0
0 0
0 0
0 10
0 0
0 0
0 0
0 0
0 2
0 0
0 10
0 0
0 4
0 4
0 0
4 0
0 0
0 0
0 0
0 0
0 0
0 2
0 0
0 0
0 0
0 0
2 0
0 0
8 0
0 0
0 0
0 0
0 0
4 0
0 0
4 0
6 0
2 0
2 0
0 0
4 0
2 0
0 0
0 0
0 0
0 0
0 0
0 0
0 0
0 0
0 6
0 2
2 0
6 8
8 0
0 16
2 0
0 0
0 2
0 0
0 0
0 0
0 0
0 0
2 0
0 0
0 4
2 0
0 2
0 0
0 0
2 2
2 0
2 0
0 0
8 0
2 0
0 0
2 0
0 2
0 0
0 0
0 2
0 0
0 0
0 0
0 0
0 0
4 0
0 0
0 0
0 0
0 0
2 0
8 0
0 0
2 0
0 0
2 2
0 0
0 0
2 0
0 2
0 0
0 6
0 4
0 2
0 4
0 8
0 6
0 4
0 0
0 0
0 0
0 0
0 0
0 0
12 2
0 0
0 2
0 0
0 0
0 2
0 0
0 0
0 2
4 0
0 0
2 0
2 0
4 0
0 0
0 8
0 2
0 0
0 0
0 0
0 0
0 0
0 0
0 0
2 0
0 0
6 0
0 0
0 0
2 0
4 25
0 16
10 10
4 2
6 0
0 0
8 0
0 0
0 0
2 0
0 0
0 0
0 0
0 0
2 0
0 2
0 4
0 0
0 4
0 6
2 10
0 0
0 0
0 0
0 0
0 0
8 0
0 6
0 0
0 0
0 0
0 0
0 2
0 0
0 0
0 0
0 0
0 0
0 10
0 0
4 0
21 6
0 0
0 0
0 0
0 0
0 0
0 0
2 0
2 0
0 0
0 6
8 6
0 0
0 0
0 2
0 0
4 0
6 4
4 0
0 0
0 0
2 0
0 0
2 0
4 0
2 4
0 6
0 0
0 0
2 0
0 0
0 0
0 0
0 2
14 0
4 2
0 0
6 0
0 0
19 0
0 0
0 2
4 0
0 0
2 0
25 0
6 0
4 0
4 0
2 8
2 2
2 2
0 19
2 12
2 4
0 0
0 2
10 0
4 0
4 0
6 0
12 0
2 0
6 0
19 0
2 0
14 0
52 0
4 0
4 0
6 0
12 0
6 0
4 0
2 0
0 0
0 8
0 4
2 0
8 0
0 0
0 4
4 0
21 0
2 0
0 0
0 0
0 0
4 0
2 0
0 0
0 2
0 0
0 0
0 0
4 0
4 2
4 0
0 0
4 0
0 10
0 41
2 0
0 0
0 0
0 0
0 0
2 0
0 0
2 0
0 2
6 0
37 0
60 0
39 58
109 0
8 16
14 2
2 14
10 23
21 0
16 19
2 10
4 6
0 0
0 2
0 0
4 2
0 0
2 0
0 0
0 0
4 0
4 0
17 0
56 2
78 0
45 0
4 10
0 0
12 4
19 10
4 4
6 2
4 0
8 4
0 0
0 0
0 0
4 12
2 21
0 10
0 16
0 2
2 10
2 0
0 0
0 4
0 17
0 4
4 6
31 182
14 17
6 0
2 0
56 0
10 2
76 0
31 0
6 0
4 0
0 0
0 0
0 0
10 0
0 0
14 0
4 0
8 0
0 0
2 0
0 0
4 4
10 0
0 0
4 0
0 0
0 0
10 2
0 0
0 2
0 0
128 0
4 0
2 0
12 0
2 0
0 0
0 2
14 4
8 0
8 0
8 0
0 0
0 0
0 2
14 0
14 0
212 41
2 2
0 0
0 0
0 0
0 0
0 0
21 0
8 0
2 0
6 0
8 0
4 0
10 0
0 0
0 0
0 0
0 2
0 2
0 0
0 0
0 0
0 0
2 0
0 0
0 0
0 0
0 0
8 0
0 0
8 0
0 6
0 0
2 0
0 0
2 0
2 0
2 0
2 2
0 0
19 0
4 8
19 0
8 0
16 0
4 0
8 6
206 2
0 0
0 2
0 0
0 0
2 0
0 0
0 2
0 2
0 2
0 2
4 8
19 0
4 0
6 0
0 2
4 0
14 0
21 0
60 0
23 0
23 0
2 0
10 0
95 0
10 0
2 0
6 0
0 0
4 0
2 0
27 0
2 0
27 0
12 0
49 2
64 2
148 0
85 0
33 0
10 0
4 0
8 0
0 0
0 0
0 0
2 0
4 0
2 0
0 0
0 0
0 0
17 0
27 0
19 0
4 0
14 0
21 0
82 0
47 0
17 2
23 2
31 0
6 2
27 6
16 0
10 0
6 0
2 0
0 0
0 0
4 0
2 0
0 0
4 0
66 0
27 0
17 0
2 4
0 6
0 0
0 0
0 2
0 0
0 0
0 0
0 0
0 0
0 0
0 0
2 2
2 0
0 0
0 0
0 0
2 0
0 0
0 0
0 0
0 0
0 0
0 2
0 0
0 0
0 0
4 0
4 4
66 0
4 0
0 0
0 0
0 0
0 0
0 0
0 0
14 0
0 0
0 0
0 0
0 0
0 0
8 0
0 0
0 0
0 0
0 0
0 0
0 2
0 0
0 2
0 0
0 6
0 0
0 0
0 0
0 0
10 0
10 0
8 0
0 0
0 0
0 0
0 0
0 0
4 0
4 0
6 0
10 0
10 0
8 2
2 2
2 0
6 0
21 0
33 0
16 0
25 0
6 0
0 0
4 0
6 0
0 0
6 0
0 0
0 0
0 0
0 0
6 0
6 0
2 0
6 0
2 0
2 0
118 0
23 0
97 0
87 0
6 0
0 0
2 0
6 0
0 0
0 0
0 0
0 0
0 0
0 0
4 0
4 0
4 0
8 0
2 0
0 0
0 0
0 0
6 0
0 0
4 0
4 0
0 0
0 0
0 0
0 0
0 0
0 0
0 0
2 0
2 0
0 0
0 0
0 0
0 0
0 0
0 0
2 0
0 0
2 0
6 0
0 0
0 0
2 4
2 0
4 0
0 0
2 0
0 0
2 0
6 0
10 0
2 0
0 0
0 2
0 0
2 0
0 0
2 0
0 0
0 0
0 0
0 0
0 0
8 0
0 0
0 0
0 0
0 2
0 0
0 0
0 0
0 0
2 0
2 0
0 0
2 0
0 2
0 0
2 0
6 0
29 0
2 2
2 0
6 0
6 0
0 0
4 0
2 16
6 0
0 0
2 0
17 0
0 0
25 0
12 0
10 0
6 0
4 0
19 0
12 0
10 0
6 0
2 0
29 0
0 0
0 0
8 0
0 0
8 2
0 2
8 43
0 4
4 0
0 0
0 0
0 0
0 0
0 0
2 0
0 0
0 0
0 0
2 0
0 0
0 0
0 0
0 0
0 0
0 0
2 0
0 0
2 0
0 0
0 0
2 0
0 0
12 0
2 0
0 0
0 0
10 0
2 0
2 0
4 0
10 0
33 0
0 0
0 2
0 0
27 0
4 0
2 0
0 0
10 0
19 0
12 2
2 0
0 0
0 0
0 0
2 0
0 0
0 0
0 0
0 0
0 0
0 0
2 0
0 0
4 0
8 0
12 0
8 0
0 0
10 2
8 0
21 0
19 2
6 4
2 2
0 0
0 0
10 4
0 0
4 0
2 0
0 0
0 0
0 0
0 0
0 0
0 0
0 0
0 0
2 0
4 0
6 0
0 0
14 0
0 0
0 0
4 0
0 0
2 0
8 0
0 0
14 0
0 0
14 0
2 0
0 0
0 0
0 0
8 0
21 0
4 0
31 0
25 0
6 0
0 0
0 0
0 0
14 0
0 0
6 0
6 0
2 0
4 0
0 0
0 0
0 0
0 0
0 0
0 0
0 0
14 2
6 0
0 2
6 0
0 0
0 0
0 0
0 0
0 0
2 0
2 0
2 0
6 0
10 0
2 0
0 0
0 0
0 0
0 0
0 0
0 0
2 0
0 0
0 0
0 0
0 0
0 0
0 0
0 0
0 0
0 0
0 0
0 0
2 0
0 0
6 0
2 0
0 0
0 0
0 0
0 0
0 0
0 0
4 0
0 0
0 0
0 0
0 0
0 0
0 0
25 0
2 0
0 0
2 0
2 0
0 0
0 0
0 0
2 0
6 4
0 2
0 0
2 4
0 2
0 2
0 16
2 0
2 2
4 0
2 0
2 0
6 0
0 0
0 0
0 0
0 0
0 0
0 0
0 0
0 0
0 0
0 0
0 0
0 0
0 0
0 2
0 0
0 0
0 0
0 0
0 0
0 0
0 0
0 0
0 0
0 0
0 0
0 0
0 0
0 0
0 0
0 0
0 0
0 0
2 0
0 0
0 0
0 0
0 0
0 0
0 0
0 0
4 0
0 0
0 0
0 0
0 0
0 0
0 2
0 0
0 0
0 0
0 0
0 2
0 0
2 0
2 0
4 0
0 0
2 0
2 0
0 0
0 0
0 0
0 0
0 0
0 0
0 0
0 0
0 0
0 0
0 0
0 0
0 0
0 0
2 0
10 0
4 0
12 0
8 0
2 0
0 0
0 0
0 0
0 0
2 0
4 0
2 0
0 0
4 0
0 0
0 0
2 0
2 0
2 0
4 0
8 0
12 0
6 0
0 0
0 0
0 0
4 0
2 0
2 0
2 0
2 0
2 0
4 0
2 0
2 0
0 0
4 0
0 0
0 0
0 2
0 0
0 0
4 0
2 0
0 0
2 0
8 0
0 0
0 0
2 0
0 0
0 0
0 0
0 0
0 0
0 0
0 0
0 0
0 0
2 0
4 2
2 0
0 0
0 2
0 0
0 0
0 0
6 0
0 2
2 0
0 0
0 2
0 4
0 0
0 0
0 0
0 0
0 0
0 0
0 0
0 0
4 0
0 2
0 0
4 0
0 4
0 0
2 0
0 0
2 0
0 0
0 0
0 0
0 0
0 0
0 0
0 0
0 0
0 0
0 0
0 0
0 0
2 0
0 0
0 0
2 0
0 0
0 0
10 0
0 0
0 0
0 0
0 0
12 0
0 0
0 0
6 0
0 0
0 0
2 0
2 0
0 0
0 0
0 0
0 4
0 0
2 0
0 0
0 0
0 0
12 0
2 0
8 0
0 0
0 0
0 4
0 0
2 0
4 0
2 0
6 6
8 0
8 0
2 0
0 0
2 0
0 0
0 0
4 0
0 0
0 0
6 0
0 0
0 2
0 0
0 0
0 0
0 0
0 0
0 2
0 0
0 0
0 0
0 0
0 0
0 0
0 0
2 0
8 0
8 0
0 0
2 0
2 0
0 0
0 0
0 0
2 0
0 0
0 0
0 0
2 0
0 0
0 0
0 0
4 0
0 0
0 0
2 0
0 0
12 0
4 0
0 0
4 0
4 0
8 2
4 0
12 0
2 0
0 0
0 0
0 0
2 0
14 0
0 0
0 0
0 2
0 0
0 0
0 0
0 0
0 0
0 2
0 2
0 0
0 0
0 0
0 0
0 0
0 0
0 0
0 0
0 0
0 0
0 0
0 0
0 0
0 0
0 6
0 0
0 0
0 0
2 0
0 0
0 0
0 0
10 0
0 0
2 0
2 0
0 0
10 0
0 0
6 0
0 0
0 0
0 0
0 0
0 0
0 0
0 0
0 0
0 0
0 0
0 0
0 0
0 0
0 0
0 0
0 0
0 0
4 0
2 0
2 0
0 2
2 2
6 2
2 0
0 0
0 0
2 6
4 0
0 0
0 0
0 0
0 0
0 0
0 0
0 10
0 2
0 0
0 0
0 0
0 0
0 0
0 0
0 0
2 0
0 0
0 0
0 0
2 0
0 0
0 0
0 0
0 0
0 0
2 0
0 0
4 0
0 0
2 0
0 4
0 8
0 6
0 0
0 0
0 0
0 0
0 0
0 0
2 0
0 0
0 0
8 0
10 0
2 0
2 0
2 0
0 0
2 0
4 0
2 0
0 8
2 0
0 2
0 2
0 0
0 0
0 0
0 0
6 0
0 0
0 0
0 0
2 0
0 0
2 0
0 0
0 0
2 0
0 0
8 0
0 0
6 0
2 0
0 0
0 0
0 0
0 0
0 6
0 0
0 0
0 2
0 0
0 0
0 0
0 0
0 0
0 0
0 0
0 0
0 0
0 0
0 2
0 4
0 14
0 6
0 4
0 8
0 0
2 2
0 0
0 8
0 2
0 0
0 2
0 0
0 2
2 0
0 0
0 0
0 0
0 0
0 0
0 0
0 0
8 0
0 0
0 0
0 0
0 0
0 0
0 2
0 0
0 4
0 6
0 0
0 0
0 0
0 2
0 0
0 6
6 2
4 10
0 0
2 0
0 0
0 8
0 16
0 0
0 4
0 4
6 64
2 2
29 4
10 99
0 41
6 2
0 2
2 0
0 0
0 4
0 0
0 0
0 0
0 0
0 0
0 0
0 0
2 0
0 0
0 0
0 0
0 2
0 0
0 0
0 0
0 0
0 2
0 0
0 0
0 0
0 0
0 0
0 0
2 0
0 0
0 0
0 0
0 0
0 0
0 0
0 0
0 0
0 0
17 2
0 2
0 0
2 0
2 2
10 0
2 0
21 0
0 0
0 0
0 0
0 0
0 0
0 0
2 0
0 0
0 0
0 0
0 0
0 2
0 0
0 0
0 0
0 0
0 0
2 0
0 2
0 0
0 0
0 0
2 0
6 0
0 0
0 0
0 0
0 0
0 0
0 0
0 0
0 0
0 0
2 0
0 0
2 0
4 0
0 0
0 0
0 0
0 0
0 0
0 0
0 0
0 0
0 0
0 2
0 2
0 0
0 2
0 0
0 0
0 0
0 0
0 0
0 0
2 2
0 0
0 0
0 4
0 4
0 8
0 16
0 103
0 45
0 14
0 2
2 0
0 0
0 0
0 0
0 0
0 0
0 0
0 0
0 0
0 0
0 0
0 0
4 0
0 0
0 0
0 0
0 0
0 0
0 0
2 0
0 0
0 0
0 0
0 2
0 0
27 0
2 0
8 0
0 0
0 0
2 0
0 2
0 0
0 0
2 0
0 2
2 0
10 0
6 0
4 0
14 0
6 0
0 0
0 0
0 0
6 0
0 2
0 0
0 0
0 0
0 0
0 0
0 0
0 0
0 0
0 0
6 0
0 2
0 0
6 0
4 0
0 0
8 0
56 0
4 0
0 0
0 0
23 0
0 0
0 0
6 0
0 0
0 0
0 0
0 0
0 0
0 0
0 0
0 0
8 0
8 0
0 0
2 0
0 0
0 0
0 6
0 0
0 4
0 0
0 0
0 0
0 0
0 0
0 0
0 4
0 0
0 6
0 2
0 2
2 0
0 2
0 0
0 4
0 0
4 0
0 4
0 0
0 2
0 0
0 4
0 0
0 0
0 0
0 0
0 0
0 2
4 0
0 2
0 2
0 0
0 0
0 0
4 0
0 0
2 0
0 0
0 0
0 0
0 0
0 0
0 0
0 0
0 0
0 0
0 0
0 0
0 0
0 0
0 0
0 0
8 0
0 2
0 0
0 2
0 0
0 0
0 4
0 0
0 2
0 0
0 0
0 0
2 0
0 0
4 0
0 0
0 0
2 0
0 0
2 0
0 0
0 2
0 2
0 0
2 0
0 0
6 0
0 0
0 2
0 0
0 0
0 0
0 0
0 0
0 0
0 0
0 12
6 0
0 0
0 0
4 0
0 0
0 0
0 0
0 0
0 0
0 2
0 0
0 0
0 0
0 0
0 0
0 0
0 0
0 0
0 0
0 0
0 0
0 0
0 2
0 2
2 0
0 0
0 2
0 2
0 0
0 2
2 2
0 0
0 0
0 0
0 4
2 2
0 0
0 0
0 0
0 0
0 4
0 0
0 0
0 0
0 0
6 0
0 0
0 0
0 2
0 0
25 0
10 0
17 0
4 0
8 4
12 0
4 0
0 0
0 0
0 0
0 0
0 0
0 0
0 0
0 4
0 0
0 0
0 0
0 0
2 0
0 0
0 0
0 0
0 0
0 0
0 0
0 0
0 0
0 0
4 0
0 0
0 0
0 0
0 0
6 0
0 0
0 0
0 0
0 0
0 0
0 0
0 2
0 0
0 0
0 0
2 0
0 0
0 0
0 0
0 0
2 2
0 0
0 0
0 0
0 0
0 0
2 0
0 0
6 0
0 0
0 0
0 0
0 0
0 0
2 0
0 0
0 0
0 0
0 0
0 0
0 0
2 0
0 0
0 2
0 0
0 0
0 0
2 0
0 0
0 0
0 0
0 0
0 0
0 2
0 0
0 0
0 0
0 0
0 6
4 0
0 0
0 0
0 0
0 0
0 4
0 0
0 0
0 0
0 2
0 0
0 2
4 0
0 10
0 4
0 0
2 2
2 4
2 0
0 2
0 14
0 10
0 4
0 4
2 2
0 10
0 0
0 39
0 6
4 12
2 6
0 8
0 0
2 0
0 0
4 0
4 0
2 0
2 0
2 0
0 4
0 0
0 2
0 0
0 0
6 0
0 0
6 0
2 0
0 0
0 0
0 0
0 0
0 0
0 0
0 2
0 0
0 0
0 0
2 0
0 2
0 0
0 0
0 0
0 0
0 0
4 0
0 0
0 0
0 0
0 0
2 2
2 8
0 0
0 2
8 6
2 0
0 0
0 0
0 0
0 0
2 0
0 0
0 0
4 2
0 0
0 0
0 2
0 0
0 0
0 0
0 0
2 0
0 2
0 0
4 0
2 0
0 0
0 0
0 10
0 0
2 0
0 0
0 0
0 0
0 0
0 4
0 2
2 8
31 0
25 0
10 0
12 6
12 2
2 0
0 0
12 0
0 0
0 0
0 0
0 0
0 0
4 0
0 0
6 0
0 0
2 0
0 0
0 0
0 0
0 0
0 0
0 0
4 0
0 0
0 0
0 0
0 0
0 0
0 0
0 0
2 0
0 0
0 0
0 4
0 0
6 2
2 0
12 0
0 0
0 0
0 0
16 0
2 0
4 0
6 0
4 0
2 0
0 0
8 0
0 0
6 0
2 0
0 0
0 0
2 0
2 0
4 0
2 0
10 0
2 0
2 0
0 2
0 0
0 0
0 12
0 0
16 6
8 8
0 0
4 0
6 0
2 0
2 4
2 0
0 0
0 0
0 0
0 0
0 0
0 0
0 6
0 0
0 0
2 0
4 0
0 0
0 0
0 0
0 0
0 0
0 0
0 0
0 0
0 0
0 0
0 0
4 0
0 0
2 0
0 0
0 14
0 21
0 64
0 50
0 10
0 2
0 0
0 0
0 0
0 0
0 0
0 0
0 0
0 0
0 0
0 0
0 0
0 0
0 0
0 0
0 0
0 0
0 0
0 0
0 0
0 0
2 0
0 0
0 0
0 0
0 0
0 2
0 2
6 0
4 2
2 0
0 6
0 0
0 0
0 0
0 0
0 0
0 0
0 0
0 0
0 0
0 0
0 0
0 0
0 0
0 0
0 2
0 0
0 0
0 2
2 0
0 0
4 0
0 0
0 2
0 0
0 0
0 0
0 0
0 0
0 0
0 0
0 0
0 0
0 0
2 0
0 0
0 0
2 0
0 2
0 0
6 0
0 0
0 0
0 2
0 0
0 0
0 0
0 0
0 0
0 0
0 0
0 0
0 0
0 0
0 0
0 0
0 0
0 0
0 0
6 0
2 0
0 0
0 0
17 0
4 0
0 0
0 0
2 0
0 0
0 0
0 0
0 0
0 0
0 0
0 0
0 0
0 0
0 0
0 0
0 0
0 0
6 0
6 0
0 0
16 0
4 0
0 0
4 0
2 0
0 0
0 0
2 0
2 0
2 0
0 0
0 0
0 0
0 0
0 0
0 0
0 0
0 0
0 4
0 6
0 2
0 0
6 0
0 0
4 4
2 8
0 16
0 0
0 6
0 0
2 0
0 0
0 0
0 0
0 0
0 0
0 0
4 0
0 2
0 0
0 0
0 0
0 0
6 0
0 0
0 0
0 0
0 6
0 2
0 45
0 0
0 0
4 0
0 0
0 0
0 0
0 0
0 0
0 0
0 0
0 0
0 0
0 0
0 0
0 0
0 0
0 0
0 0
2 0
0 0
0 0
0 0
0 0
0 0
0 0
0 0
0 0
0 0
8 0
0 0
0 0
0 0
2 0
14 0
6 0
2 0
0 0
2 0
0 0
0 0
0 0
21 0
4 0
6 0
0 0
0 0
0 0
0 0
0 0
0 0
0 0
0 0
0 0
0 0
0 0
0 0
0 0
0 0
0 0
0 0
0 0
4 0
0 0
0 0
2 0
0 0
0 0
2 0
0 0
0 0
0 0
0 0
0 0
0 0
0 0
0 0
0 0
0 0
0 0
0 0
0 0
0 0
0 0
29 0
4 0
0 0
0 0
4 0
2 0
4 0
0 0
8 0
16 0
6 0
4 0
2 0
4 0
8 0
0 0
0 0
0 0
0 0
0 0
0 0
4 0
0 0
0 0
0 0
0 0
0 0
0 0
0 0
0 0
0 0
0 0
0 0
0 0
0 0
0 0
0 0
0 0
0 0
0 0
0 0
0 0
0 0
0 0
0 0
0 0
0 0
2 0
0 0
0 0
0 0
0 0
0 0
0 0
0 0
0 0
0 0
0 0
10 6
0 0
0 0
0 0
0 0
0 0
0 0
0 0
0 0
0 0
0 0
0 6
0 0
0 0
0 0
0 0
0 0
0 0
2 0
0 0
0 0
0 0
0 0
0 0
0 0
0 0
0 0
4 0
4 0
0 2
0 0
2 0
0 0
0 0
0 0
0 0
0 0
0 0
0 0
0 0
0 0
0 2
0 2
0 0
0 0
0 2
0 0
0 0
0 0
0 0
0 0
0 0
0 0
0 0
0 0
0 0
0 0
0 0
0 0
0 0
0 0
0 0
0 0
0 0
0 0
2 0
0 0
0 0
0 0
0 0
0 0
0 0
0 0
0 0
2 0
2 0
0 0
0 0
0 0
0 0
0 0
0 0
0 0
0 2
4 0
0 0
0 0
0 0
0 0
0 0
0 0
0 0
0 0
0 0
0 0
0 0
0 0
0 0
0 0
0 0
0 0
4 0
0 0
0 0
0 0
0 0
0 0
10 0
0 0
4 0
0 2
2 2
0 0
2 0
0 0
4 0
0 0
6 0
0 0
0 0
6 0
0 0
0 2
0 0
0 0
0 0
0 0
0 0
0 0
0 0
0 0
0 0
0 0
0 0
0 0
0 0
0 0
0 0
0 0
0 0
0 0
0 0
0 0
0 0
0 0
2 0
0 0
0 0
0 0
0 0
0 0
0 0
2 0
4 0
2 2
0 0
0 2
4 0
0 2
0 0
0 0
4 0
4 0
2 0
10 0
0 0
0 0
0 0
0 0
0 0
0 0
0 0
0 0
0 0
0 0
0 4
2 0
0 0
0 0
0 0
0 0
0 0
0 0
0 0
2 0
0 0
0 0
0 0
0 0
2 0
0 0
0 0
0 0
0 0
0 0
0 0
0 0
0 0
0 0
0 0
0 0
0 0
0 0
0 0
0 0
0 0
0 0
0 0
0 0
0 0
0 0
0 0
0 0
0 0
0 0
0 0
0 0
0 0
0 0
0 0
2 0
6 0
0 0
0 0
0 0
0 0
0 0
0 0
0 0
0 0
0 0
0 0
0 0
0 0
0 0
0 0
0 0
0 0
0 0
0 0
0 0
0 0
2 0
0 0
0 0
0 0
0 0
0 0
0 0
0 0
0 0
0 0
0 0
0 0
0 0
0 0
0 0
0 0
0 0
0 0
0 0
0 0
0 0
8 0
0 0
6 0
0 0
0 0
0 0
0 0
0 0
0 0
0 0
0 0
0 0
0 0
0 0
0 0
0 0
2 0
0 0
6 0
0 0
0 0
0 0
2 0
4 0
2 0
8 0
0 0
0 0
0 0
0 0
0 0
0 0
0 0
0 0
0 0
0 0
0 0
0 0
0 0
0 0
0 0
0 0
0 0
0 0
0 0
0 0
0 0
0 0
0 0
2 0
0 0
0 0
0 0
0 0
0 0
0 0
0 0
0 0
0 0
2 0
0 0
0 0
0 19
0 0
0 0
0 0
0 0
0 0
0 0
0 0
0 0
0 0
0 0
0 0
0 0
0 0
0 0
0 0
0 0
0 0
0 0
0 0
0 0
0 0
0 0
0 0
0 0
0 0
0 0
0 0
2 0
0 2
0 0
0 0
0 0
0 0
0 0
0 0
0 0
0 0
4 0
2 0
0 0
0 0
0 0
0 0
0 0
0 0
0 0
0 0
0 0
0 0
0 0
0 0
2 0
0 0
0 0
2 0
2 0
0 0
0 0
0 0
0 0
0 0
0 0
0 0
2 0
0 0
4 0
4 2
6 0
0 0
0 0
0 0
0 0
0 0
0 0
0 0
0 0
0 0
0 0
0 0
0 0
0 0
0 0
0 0
0 0
0 0
0 0
4 0
0 0
0 0
2 0
0 0
0 0
0 0
0 0
0 0
0 0
0 0
0 2
0 0
0 0
0 0
0 0
0 2
0 0
0 0
0 0
0 0
0 0
0 0
0 0
0 0
0 0
0 0
0 0
0 0
0 0
0 0
0 0
0 0
0 0
0 0
0 0
2 0
0 0
0 0
0 0
0 0
0 0
0 0
0 0
0 0
0 0
0 0
0 0
0 0
0 0
0 0
0 0
0 0
0 0
0 0
0 0
0 0
0 0
0 0
0 0
0 0
0 0
0 0
0 0
0 0
0 0
0 0
0 0
0 0
0 0
0 0
0 0
0 0
0 0
0 0
0 0
0 0
0 0
0 0
0 0
2 2
2 0
0 0
0 0
0 0
0 0
0 0
0 0
0 0
0 0
0 0
0 0
0 0
0 0
0 0
0 0
0 0
0 0
0 0
0 0
0 0
0 0
0 0
0 0
0 0
0 0
0 0
0 0
0 0
0 0
2 0
0 0
0 0
0 0
0 0
0 0
0 0
2 0
0 0
0 0
0 0
0 0
0 0
0 0
0 0
0 0
0 0
0 0
0 0
0 0
0 0
0 0
0 0
0 0
0 0
0 0
0 0
0 0
0 0
2 0
0 0
0 0
0 0
0 0
0 0
0 0
0 0
0 0
0 0
0 0
0 0
0 0
0 0
0 0
0 0
0 0
0 0
0 0
0 0
0 0
0 0
0 0
0 0
0 0
0 0
0 0
0 0
0 0
0 0
0 0
0 0
0 0
0 0
0 0
0 0
0 0
0 0
0 0
0 0
0 0
0 0
0 0
0 0
2 0
0 0
0 0
0 0
0 0
0 0
0 0
0 0
0 0
0 0
0 2
0 0
0 0
0 0
0 8
0 2
0 0
0 0
0 0
0 0
0 0
0 0
0 0
0 0
0 0
0 0
0 0
0 2
4 0
0 0
0 6
0 0
0 6
0 0
0 0
0 0
0 2
0 0
0 2
0 0
0 0
0 0
0 0
0 0
2 0
0 0
0 0
0 0
0 0
0 0
0 0
0 0
2 0
0 0
0 0
0 0
0 0
0 0
2 0
0 0
0 0
0 0
0 4
0 0
4 0
2 8
6 0
0 0
0 2
0 0
0 0
0 0
0 0
0 0
0 0
0 0
0 0
0 0
0 0
0 0
0 0
0 0
2 0
0 0
2 0
0 0
0 0
2 2
0 0
0 0
0 0
4 0
2 0
0 0
0 2
0 2
0 0
0 0
0 0
2 0
10 0
0 0
0 0
0 0
0 0
0 0
0 6
2 0
0 0
0 0
0 6
0 0
0 0
2 0
0 0
0 0
6 0
14 0
0 0
0 0
0 0
0 0
2 0
12 0
0 0
0 0
0 0
0 0
0 0
0 0
0 0
0 2
0 0
0 0
0 0
0 0
0 0
0 0
0 0
2 0
0 0
0 0
0 0
8 0
0 2
0 2
0 2
0 0
0 0
0 0
4 0
2 0
0 0
0 0
0 0
0 0
2 0
21 0
19 0
27 0
0 0
8 0
0 0
6 0
4 0
23 0
8 0
0 0
43 0
2 0
0 0
37 0
2 0
6 0
0 2
0 0
0 0
0 0
12 0
4 12
8 0
4 0
0 0
0 0
0 0
0 0
8 0
19 0
33 0
4 0
4 2
2 8
8 0
6 0
134 0
54 4
56 0
25 0
2 2
19 0
2 0
6 0
2 0
2 0
0 0
10 0
2 0
0 2
2 4
2 0
6 0
6 0
2 4
4 0
0 0
16 0
2 10
12 0
0 0
2 4
0 0
0 2
0 0
0 6
0 2
0 2
4 0
8 0
0 0
0 0
0 0
0 0
0 0
0 0
0 0
0 0
0 0
4 0
4 0
10 0
8 0
12 0
6 0
41 0
14 2
16 0
33 0
43 0
8 0
0 0
2 0
2 0
0 0
10 0
0 0
2 0
8 0
2 0
2 0
2 0
4 0
2 0
0 0
0 0
0 0
0 0
0 0
0 0
6 0
0 0
2 0
0 0
4 0
0 0
0 0
0 0
2 0
0 0
0 0
0 0
0 0
0 0
2 0
0 0
2 0
0 0
58 0
2 0
4 0
8 0
8 0
14 0
50 0
76 0
309 0
8 0
4 0
31 0
6 0
23 0
49 0
50 0
82 0
35 0
586 0
10 0
41 0
6 0
6 0
0 0
0 2
2 0
6 2
8 0
2 0
0 0
0 0
2 0
10 0
0 0
6 0
6 0
8 0
113 0
19 0
45 0
78 0
43 0
70 0
52 0
113 0
60 0
21 0
14 0
17 0
16 0
14 0
31 0
91 0
4 0
6 0
2 0
0 0
0 0
0 0
4 0
0 0
0 0
2 0
4 0
6 0
21 0
2 0
134 0
72 0
151 0
198 0
33 0
49 0
14 0
8 0
10 2
17 0
72 2
105 8
293 2
50 0
115 0
8 0
14 0
17 0
12 0
17 0
14 0
16 6
8 4
2 0
29 0
43 0
33 0
50 0
41 2
87 0
54 0
93 0
10 0
0 0
0 2
6 0
0 0
0 2
0 0
2 0
0 0
8 0
27 0
8 0
4 0
27 0
4 4
64 2
0 0
0 0
0 0
0 0
0 0
2 0
6 0
35 0
21 0
8 0
16 0
6 0
14 0
25 0
58 2
39 0
31 0
25 0
64 0
115 0
2 0
0 4
2 2
0 0
21 0
4 0
2 0
33 0
17 0
35 0
29 0
47 6
25 0
6 0
12 0
0 0
0 0
0 0
2 0
0 0
0 0
4 0
0 0
0 0
8 0
2 0
6 0
29 0
27 0
29 2
23 2
91 2
14 16
21 0
122 0
33 0
37 0
10 0
8 0
10 0
23 0
10 0
8 0
17 0
0 0
10 2
25 0
23 0
6 2
0 0
6 0
14 2
4 6
0 0
4 0
6 0
8 0
2 0
0 0
4 0
10 0
0 4
0 0
0 0
8 0
17 0
29 4
16 6
0 0
2 0
6 0
2 0
0 2
2 4
0 0
0 0
0 0
2 0
0 0
0 0
0 0
0 0
2 0
2 0
6 0
4 0
4 0
0 0
0 0
0 0
2 0
0 0
0 0
10 0
19 6
6 0
43 0
0 0
2 0
0 0
0 0
0 0
0 0
0 0
0 2
0 2
0 64
0 0
0 4
0 0
0 0
2 0
12 0
8 0
10 0
72 0
4 0
6 0
2 0
2 0
12 0
2 0
0 6
2 4
2 2
6 0
0 0
0 0
0 2
0 0
0 0
0 0
0 0
0 2
0 0
0 0
0 0
0 0
0 6
0 0
0 0
0 0
0 0
0 0
0 0
0 0
0 0
0 4
0 4
0 4
0 4
0 0
0 4
0 0
0 0
0 0
0 0
0 0
0 6
0 8
4 12
4 2
2 0
0 2
0 0
4 0
0 0
0 0
0 0
0 0
0 0
0 0
8 0
0 2
12 4
2 0
0 8
4 0
0 0
0 0
0 0
0 4
0 0
6 0
2 0
0 0
10 6
2 2
25 2
33 2
6 4
6 0
4 0
0 0
4 0
4 0
0 0
0 2
0 0
2 0
0 0
0 0
2 0
0 0
0 0
0 0
0 0
2 0
0 0
0 0
0 4
2 6
0 2
4 0
0 0
10 0
6 0
2 0
10 0
0 0
2 0
0 0
2 0
2 0
2 0
0 0
0 0
0 0
0 10
2 2
0 4
0 0
2 2
0 2
6 0
2 0
2 0
6 2
2 0
0 0
0 0
0 0
0 0
2 0
0 0
12 0
4 0
6 0
0 0
0 0
0 0
0 0
0 0
19 0
2 6
12 2
8 2
12 2
0 2
0 0
0 2
0 6
0 2
4 16
0 0
0 2
2 0
2 0
0 0
4 2
2 0
0 0
12 0
0 0
0 0
0 0
0 0
0 0
10 0
2 0
2 0
0 0
0 0
0 0
0 0
0 0
0 0
0 0
2 0
0 0
2 4
0 0
0 0
0 4
0 0
0 0
0 0
0 0
0 0
0 2
0 0
0 0
0 0
0 0
0 0
0 0
0 0
0 0
0 0
0 0
0 0
0 0
0 0
0 0
0 2
0 4
0 4
0 0
4 0
0 16
0 2
0 0
0 0
0 6
0 2
0 4
0 2
0 2
0 19
10 0
2 0
0 0
31 0
4 0
8 0
8 0
4 0
2 0
0 0
0 0
0 0
0 0
0 0
0 0
0 0
0 0
0 0
2 0
0 0
0 2
0 0
0 0
0 10
0 10
0 2
0 0
0 0
0 0
0 0
0 0
0 0
0 0
0 0
0 0
0 0
0 0
0 0
0 0
2 0
0 0
0 0
0 0
0 0
0 0
0 0
0 0
0 0
0 0
0 0
0 0
0 0
0 0
0 0
2 0
0 0
0 0
0 0
0 0
0 0
14 0
2 0
2 0
0 0
0 0
0 0
0 0
0 0
0 0
0 0
4 0
0 0
0 0
0 0
0 0
0 0
0 0
0 0
0 0
0 0
0 0
0 0
0 0
0 0
4 0
0 0
19 0
0 0
0 0
0 0
0 2
0 0
0 0
0 0
0 0
0 0
0 0
0 0
0 0
0 0
0 0
0 0
2 0
0 0
0 0
0 0
2 0
0 0
21 0
4 0
4 0
4 0
4 0
2 0
0 0
0 0
0 0
0 0
2 0
8 0
0 0
6 2
0 0
0 0
0 0
0 0
0 0
0 0
0 0
0 0
0 0
0 0
0 4
0 0
0 0
0 0
0 0
0 0
0 0
6 0
0 0
2 0
0 0
2 0
0 0
0 0
0 0
0 0
0 0
0 2
0 0
4 0
4 0
27 0
2 0
6 0
6 0
10 0
17 0
0 0
0 0
0 0
0 0
0 0
0 0
0 0
0 0
0 0
0 0
2 0
0 0
0 0
0 0
0 0
0 4
0 0
0 0
4 0
0 0
0 0
2 0
0 0
2 0
6 0
2 0
0 0
0 4
0 0
0 0
0 2
4 0
0 0
2 6
0 0
0 0
0 0
2 0
0 0
6 0
0 0
0 0
4 0
0 0
0 0
0 0
0 0
0 0
0 0
0 0
0 2
0 2
0 0
2 2
2 0
0 0
4 0
0 0
0 0
0 0
0 0
0 0
0 0
0 0
0 0
0 0
0 0
0 0
0 0
4 2
0 2
14 4
0 4
0 0
0 0
0 4
0 0
0 0
0 2
0 0
0 0
0 0
0 0
0 0
0 0
0 0
0 0
0 0
0 0
0 0
0 0
0 4
4 2
6 0
2 0
0 0
0 0
0 0
0 0
0 0
0 0
0 0
0 0
0 0
2 0
0 0
0 0
0 0
0 0
0 0
2 0
0 0
2 0
2 0
2 0
2 0
2 0
0 0
0 0
0 0
0 0
0 0
0 0
0 0
0 0
0 2
0 0
0 0
4 0
8 0
2 0
0 0
0 0
0 0
0 0
0 0
4 8
0 0
0 0
0 0
0 0
2 0
6 0
4 0
14 0
0 0
0 0
6 0
0 0
0 0
0 0
2 0
0 0
0 0
0 0
0 0
2 0
0 0
0 0
0 0
2 0
0 0
12 0
0 0
0 8
0 0
0 0
0 0
0 2
0 0
2 0
0 0
0 0
0 0
2 0
0 0
6 0
17 0
6 0
16 0
0 0
0 0
0 10
0 0
0 0
0 0
0 0
0 0
0 0
0 0
0 0
0 0
0 0
0 0
0 0
0 0
0 0
2 0
0 0
0 0
0 0
0 0
0 0
0 0
0 0
0 0
0 0
2 0
2 0
2 0
0 0
4 0
0 0
0 2
0 0
0 0
0 8
0 0
0 0
0 0
0 0
0 2
0 0
0 0
0 0
0 0
0 0
2 0
0 0
8 0
6 0
0 2
2 0
2 0
0 0
0 0
0 0
0 0
0 0
0 0
0 2
0 0
6 0
2 0
2 0
0 0
0 0
0 0
0 0
4 0
0 0
0 0
0 2
0 0
0 0
0 0
0 0
0 0
2 0
2 0
0 0
0 0
0 0
0 0
0 0
0 0
0 0
0 0
0 0
0 0
0 0
0 0
0 0
0 0
0 0
4 0
0 0
0 0
4 0
0 0
0 0
4 0
2 0
0 0
0 0
0 0
0 0
0 0
0 0
0 0
0 0
0 0
0 0
0 0
0 0
0 0
0 0
0 0
2 0
0 0
2 0
0 0
0 0
0 0
0 2
2 6
2 0
0 0
0 2
0 6
0 0
0 0
0 0
0 0
0 2
0 0
0 0
0 0
4 0
0 0
0 0
0 0
0 0
0 0
0 0
2 0
2 0
2 0
0 0
0 0
0 0
0 0
0 0
0 0
0 0
2 0
0 0
0 0
4 0
0 0
0 0
0 0
0 0
0 0
0 0
0 0
0 0
0 0
0 0
0 0
2 0
0 0
0 2
0 0
0 0
0 0
0 0
0 0
0 0
2 0
0 4
0 0
0 0
0 0
4 0
0 0
2 0
4 0
2 0
0 0
0 0
0 0
2 0
0 0
0 0
0 0
0 0
2 0
0 0
0 0
2 0
4 0
2 0
0 0
0 0
0 0
0 0
0 0
0 0
0 0
2 0
0 0
0 0
0 0
0 0
0 0
0 2
0 0
21 0
0 0
4 0
0 0
0 0
0 0
0 0
0 0
0 0
0 0
0 0
0 0
0 0
0 0
2 0
0 0
0 2
0 0
0 0
0 0
0 0
0 0
0 0
0 0
0 0
0 0
0 0
0 0
6 0
2 0
0 0
0 0
0 0
0 0
0 2
0 0
0 4
0 0
0 17
0 0
0 0
2 0
0 0
0 2
0 0
0 0
0 0
0 0
0 0
0 0
0 0
0 0
0 0
0 0
0 0
0 0
0 0
0 0
0 0
0 0
0 0
0 0
0 0
0 0
0 2
0 0
0 0
0 0
0 0
0 0
0 0
0 0
0 0
2 0
0 0
2 0
0 0
0 0
0 0
0 0
0 0
0 0
0 0
0 0
0 0
0 0
0 0
0 0
0 0
0 0
0 0
0 0
6 0
0 0
2 0
0 0
6 0
0 0
0 0
0 0
0 0
8 0
0 0
2 0
4 0
4 0
2 0
0 0
0 0
0 0
0 0
2 0
10 0
0 0
0 0
0 0
0 0
0 0
2 0
4 0
0 0
0 0
0 0
0 0
2 0
0 0
0 0
2 0
2 0
0 0
0 0
0 0
0 0
0 0
0 0
0 0
0 0
0 0
0 0
6 0
12 0
6 0
54 0
4 0
0 0
0 0
8 0
0 0
0 0
0 0
0 0
0 0
0 0
0 0
0 0
0 0
0 0
0 0
0 0
0 0
0 0
0 0
0 0
0 0
0 0
0 0
0 0
0 0
0 0
0 0
0 0
0 0
2 0
0 0
0 0
0 0
2 0
0 0
0 0
0 0
0 0
0 0
0 0
0 0
0 0
0 0
0 0
0 0
0 0
0 0
0 0
0 0
0 0
0 0
0 0
0 0
0 0
0 0
0 0
0 0
0 0
0 0
0 0
2 0
4 0
0 0
0 0
0 0
0 0
0 0
0 0
0 0
0 0
0 0
0 0
0 0
2 0
0 0
0 0
0 0
0 0
0 0
0 0
0 0
0 0
0 0
0 0
0 0
0 0
0 0
0 0
0 0
0 0
0 0
0 0
12 0
0 0
0 0
0 0
0 0
0 0
0 0
0 0
0 0
0 0
0 0
0 0
0 0
0 0
0 0
0 0
0 0
0 0
0 0
0 0
0 0
0 0
0 0
0 0
0 0
0 0
0 0
0 0
0 0
0 0
0 0
0 0
0 0
0 0
0 0
0 0
0 0
4 0
2 0
0 0
0 0
0 0
0 0
6 0
6 0
0 0
0 0
0 0
0 0
0 0
0 0
0 0
0 0
0 0
0 0
0 0
2 0
0 0
2 0
0 0
0 0
0 0
0 0
0 0
0 0
0 0
0 0
0 0
0 0
0 0
0 0
0 0
0 0
0 0
0 0
0 0
0 0
0 0
0 0
0 0
2 0
0 0
2 0
0 0
0 0
0 0
0 0
0 0
0 0
0 0
2 0
0 0
0 0
0 0
0 0
0 0
0 0
0 0
0 0
0 0
0 0
0 0
0 2
2 2
2 0
0 0
0 0
0 0
0 0
0 0
0 0
2 0
0 0
0 0
0 0
0 0
0 0
0 0
0 0
0 0
0 0
0 0
0 0
0 0
0 0
0 0
0 0
0 0
0 0
0 0
0 0
0 0
0 0
0 0
0 0
0 0
2 0
0 0
0 0
2 0
0 0
0 0
0 0
0 0
0 0
2 0
0 0
0 0
0 0
0 4
0 0
0 0
0 0
0 0
0 0
0 0
0 0
0 0
0 0
0 0
0 0
6 0
0 0
0 0
4 0
0 0
0 0
17 0
2 0
2 10
0 0
0 0
0 0
4 0
0 0
0 0
0 0
0 0
0 0
0 0
0 0
2 0
0 0
0 0
0 0
0 0
0 0
0 0
0 0
0 0
0 0
0 0
0 0
4 0
6 0
43 0
31 0
82 0
16 0
8 0
0 0
0 0
4 0
2 0
6 0
0 0
0 0
0 0
0 0
0 4
8 0
10 0
10 0
14 0
2 0
0 0
0 0
0 0
2 0
2 0
0 0
0 0
10 0
4 0
14 0
8 0
0 0
8 0
10 0
10 0
8 0
10 0
0 0
10 0
29 0
0 0
4 6
0 0
4 0
2 0
47 0
0 0
0 0
0 0
0 0
0 0
2 0
0 0
10 0
2 0
4 0
4 0
0 0
0 0
12 0
8 0
31 0
0 0
6 0
4 2
0 0
0 0
2 0
2 0
6 0
4 0
2 0
0 0
2 0
0 0
2 0
2 2
0 0
0 0
0 0
0 0
0 0
0 0
0 0
0 0
0 0
6 0
0 0
0 0
0 0
0 0
0 14
0 0
0 0
0 0
19 0
6 0
0 0
2 0
0 0
4 0
2 0
0 0
2 0
2 0
6 0
2 0
2 0
0 4
0 2
0 0
6 0
0 0
0 0
0 0
0 0
0 0
0 0
0 2
10 0
2 0
33 0
0 0
0 0
0 0
0 0
0 0
0 0
0 0
2 0
8 0
0 0
0 4
0 2
0 2
2 0
0 0
0 0
0 0
0 0
0 0
0 0
2 6
2 14
0 2
4 0
2 0
8 0
2 0
0 0
4 0
2 0
2 0
2 0
6 0
0 0
2 0
0 0
0 0
0 0
0 4
0 0
0 0
0 0
0 2
0 0
0 0
0 0
2 0
2 0
2 0
0 0
0 0
0 0
0 0
0 0
0 0
0 0
0 0
0 0
0 0
0 0
0 0
4 0
0 0
0 0
0 0
0 0
0 0
4 0
0 0
8 0
2 2
2 0
2 0
10 4
0 0
0 0
0 0
0 0
0 0
0 0
0 0
0 0
0 0
0 0
0 0
0 0
0 0
2 0
0 0
6 0
2 0
6 0
0 0
0 0
0 2
0 0
0 0
0 0
4 0
6 0
0 0
0 0
0 0
0 0
8 0
35 0
19 0
4 0
4 0
25 0
2 0
0 0
0 8
0 0
0 0
2 0
0 4
0 0
0 0
0 0
0 0
4 8
0 0
2 0
0 0
2 0
8 0
0 0
47 2
23 2
2 0
6 0
0 2
8 2
0 0
0 0
2 8
0 0
2 2
2 0
0 2
0 0
0 0
0 2
0 0
0 2
0 0
0 0
8 0
6 0
4 0
14 0
6 0
16 0
0 0
2 0
0 0
0 2
2 0
2 0
0 0
0 0
2 2
0 0
0 2
0 0
0 0
0 0
0 0
4 0
0 0
4 0
2 0
0 4
8 0
4 0
2 2
8 0
0 14
0 8
0 0
0 8
0 0
0 0
0 4
0 4
0 0
0 0
2 0
0 2
4 0
0 0
0 0
0 0
0 0
0 0
0 4
4 0
0 2
0 0
0 2
0 0
0 0
0 0
2 2
0 0
12 0
6 0
2 0
0 0
2 0
2 4
0 0
0 0
0 0
0 0
0 0
0 0
0 0
0 0
2 0
0 0
0 0
0 0
0 0
31 0
0 0
0 0
0 0
4 0
0 0
0 0
0 0
0 0
2 0
0 0
4 0
0 0
2 0
0 0
2 0
0 0
4 0
0 0
16 0
25 0
4 0
14 0
8 0
0 0
0 0
0 0
0 0
0 2
0 0
6 0
6 0
4 0
0 0
14 0
0 0
0 0
4 0
0 0
0 0
0 0
0 0
0 0
0 0
0 0
4 0
0 0
4 4
0 0
0 0
0 0
0 0
0 0
2 0
0 0
0 0
6 0
0 0
0 2
23 0
6 0
2 0
2 0
0 0
12 0
2 2
2 2
39 0
0 2
0 0
2 8
0 0
0 0
0 6
0 0
0 0
0 0
0 0
0 0
0 0
0 0
0 0
0 2
0 0
4 0
0 0
2 0
0 0
0 0
0 0
2 0
4 0
4 0
0 0
6 4
6 0
14 0
16 0
29 0
21 0
10 0
14 0
0 0
0 0
0 0
0 0
0 0
0 0
0 0
2 8
0 2
0 0
0 4
0 12
2 0
2 2
2 0
19 0
0 0
2 0
2 0
2 0
4 0
4 0
12 0
17 0
4 0
14 0
4 0
2 0
2 0
2 0
2 0
2 0
2 2
0 0
2 2
0 0
0 0
0 0
0 0
0 0
0 0
0 0
2 0
2 0
0 0
0 0
2 0
12 0
0 6
2 2
0 0
2 8
2 4
2 0
0 2
0 4
2 0
0 0
2 0
2 0
6 0
0 0
0 0
0 0
0 0
6 0
2 0
0 0
0 0
0 0
0 0
6 0
4 4
0 0
0 0
0 2
0 0
0 0
0 0
0 0
0 2
0 0
2 0
2 2
0 4
0 0
0 2
0 0
0 2
0 0
0 0
0 0
0 0
0 0
0 0
2 0
6 10
0 0
0 0
4 0
0 0
0 4
0 0
2 8
6 0
16 0
0 0
0 0
0 0
6 0
2 0
2 0
8 0
0 0
2 2
76 0
0 0
0 0
0 0
0 0
0 0
0 0
0 4
0 0
0 0
0 2
0 6
2 6
0 2
6 0
0 4
0 2
0 0
0 4
0 0
2 0
0 4
0 0
2 0
2 2
0 0
0 0
0 0
25 0
6 0
6 0
0 0
0 0
0 0
0 0
0 0
2 2
0 0
0 0
0 35
0 0
2 0
12 0
4 0
0 2
0 0
0 0
4 0
0 0
0 0
4 0
0 2
0 0
0 0
0 0
0 0
0 0
0 0
0 0
0 2
0 0
0 2
0 14
0 2
0 0
0 2
0 8
0 10
0 2
0 0
4 0
0 0
47 0
6 0
2 0
0 0
0 0
2 2
0 62
4 2
2 8
10 14
0 12
0 2
0 0
0 4
0 0
6 0
17 0
8 6
45 0
2 0
0 0
19 0
0 0
0 0
0 0
4 0
0 0
2 0
0 4
0 0
0 2
0 0
0 2
0 0
0 0
0 0
4 0
0 0
0 0
0 0
0 0
0 0
4 0
0 0
0 0
27 0
16 0
60 0
29 0
8 0
10 0
4 0
2 0
10 0
19 0
39 0
10 0
17 0
12 0
49 4
2 0
2 0
2 4
2 0
0 0
0 0
0 0
0 0
12 0
6 0
0 0
0 0
0 0
4 0
6 0
8 0
12 0
12 0
0 0
0 0
0 0
0 0
0 0
0 0
0 0
0 0
0 0
0 2
0 0
0 12
0 0
0 4
0 2
0 0
0 0
0 10
0 21
0 2
2 0
0 0
0 0
0 0
0 0
0 0
0 0
2 0
0 12
0 0
0 10
0 0
0 0
0 0
2 0
0 14
0 0
0 0
0 0
0 0
0 2
0 4
0 0
0 12
0 0
0 8
0 0
0 0
0 0
0 0
0 2
0 0
0 0
0 4
0 0
0 2
0 2
0 0
0 0
0 2
0 0
0 0
0 0
0 0
0 0
0 0
0 0
0 0
0 0
0 2
0 0
0 0
0 0
0 0
0 0
2 0
0 0
0 0
0 4
0 0
4 0
0 0
2 0
0 0
0 0
0 0
0 0
0 0
0 0
0 0
0 0
0 0
0 0
2 0
0 6
2 8
6 0
0 2
8 0
0 0
0 0
2 0
0 0
0 0
0 0
0 0
0 0
0 0
0 0
0 0
0 0
0 0
0 2
0 0
0 0
0 0
0 0
4 0
0 0
0 0
0 0
0 0
0 2
0 2
0 0
0 0
0 0
0 0
0 2
2 2
0 2
0 2
0 2
0 0
0 0
2 0
0 0
0 0
0 0
0 0
0 0
0 0
2 0
6 2
0 6
0 0
0 0
0 0
0 0
0 0
2 0
4 0
0 0
0 0
0 0
0 0
0 0
0 0
0 0
0 0
2 0
0 2
2 0
0 0
0 10
0 0
2 0
0 0
0 0
2 0
0 0
0 0
0 0
0 0
0 0
4 2
0 0
0 0
0 0
0 0
0 0
0 0
2 0
0 0
0 2
0 4
2 2
0 0
0 0
0 0
0 0
0 0
2 0
2 0
0 0
2 0
0 0
0 0
0 0
0 0
0 0
0 0
2 0
0 0
0 2
0 0
0 0
0 0
2 0
0 0
0 2
0 0
0 0
0 0
0 0
0 0
0 0
4 0
12 10
2 0
2 2
2 0
2 0
0 0
0 0
0 0
16 0
2 2
16 0
0 0
0 0
0 2
4 0
2 0
0 0
4 0
0 0
0 0
0 0
0 0
0 0
0 0
0 0
0 0
0 0
0 0
6 2
2 0
0 6
0 2
0 8
0 0
0 0
0 0
0 2
0 0
0 4
0 4
12 0
0 0
0 0
0 0
0 0
0 0
0 0
0 0
0 0
0 0
2 0
0 0
2 0
0 0
0 0
0 0
0 0
0 0
0 0
0 0
0 0
0 0
0 0
0 0
0 0
0 0
0 0
0 0
0 0
0 0
0 0
0 0
0 0
0 0
0 0
0 0
0 0
0 0
6 2
0 0
2 0
0 0
0 2
0 0
0 0
2 0
2 0
0 0
0 0
2 0
4 0
2 0
0 0
0 0
2 0
0 2
0 2
0 0
0 4
4 23
0 0
0 0
4 0
8 0
2 0
2 0
0 0
0 0
0 14
0 0
0 0
0 0
0 0
0 0
0 0
0 0
0 0
0 0
0 2
0 0
0 8
0 2
0 0
0 2
4 4
0 0
0 6
0 2
0 2
0 0
0 0
0 0
0 0
0 0
0 0
0 0
0 0
0 0
0 0
0 0
0 0
0 0
0 0
0 0
0 0
2 0
0 4
8 0
0 4
0 0
0 0
4 0
0 0
2 4
0 0
0 0
0 10
2 2
0 6
4 4
0 0
0 0
0 0
0 0
0 0
0 0
0 0
0 0
4 0
0 0
0 0
0 0
0 0
0 2
0 0
0 0
0 0
0 0
0 0
0 0
0 0
2 0
4 0
17 0
4 0
4 2
23 2
0 2
0 2
0 0
0 0
4 0
6 0
0 0
0 0
0 0
0 2
0 2
0 4
6 8
4 0
0 0
0 0
0 0
8 0
0 0
8 0
0 0
0 0
0 0
0 0
0 0
2 0
2 0
0 0
0 0
0 0
0 0
0 0
0 0
0 2
0 0
0 0
0 27
0 2
0 0
0 0
2 4
0 0
0 0
0 0
0 2
2 2
4 0
10 2
6 0
8 2
0 0
0 0
0 0
0 0
0 0
4 0
2 0
0 0
0 0
0 0
0 0
0 0
0 0
0 0
0 0
0 0
2 0
4 0
0 0
10 4
0 2
2 21
0 10
0 2
16 0
0 0
2 0
6 0
0 2
0 0
2 0
0 0
2 0
2 0
0 0
0 0
0 0
0 0
0 0
2 0
0 0
0 0
2 0
0 0
0 2
0 2
0 0
0 0
0 4
0 0
0 0
0 0
2 0
2 0
0 0
0 0
10 0
6 0
2 0
0 0
4 0
0 0
0 0
0 0
0 0
17 2
21 0
16 0
2 2
0 0
0 0
2 0
0 0
0 0
0 0
0 2
0 2
0 0
0 0
0 0
0 0
0 0
2 0
4 0
0 0
0 0
2 0
0 0
0 0
0 0
0 0
0 0
0 6
0 0
0 0
0 0
0 2
0 0
0 0
0 0
12 0
47 0
0 6
4 0
2 0
0 2
0 4
2 0
6 0
0 0
10 0
6 0
10 0
2 0
0 0
0 0
0 0
0 0
0 0
0 0
0 0
0 0
8 0
0 0
2 0
0 0
2 0
0 0
4 2
0 14
2 0
0 0
2 2
0 0
0 0
0 0
0 0
0 0
0 0
4 0
0 0
0 0
0 0
0 0
0 0
0 0
0 0
0 0
0 0
0 0
0 2
2 2
0 0
2 2
6 0
0 0
0 0
0 0
0 14
0 0
0 0
0 0
0 0
0 2
0 0
0 2
0 0
0 0
0 0
0 0
0 0
0 0
0 0
0 0
0 0
0 0
0 0
0 0
0 0
0 2
0 0
0 2
0 2
0 4
0 4
0 4
0 0
0 0
0 0
0 6
0 2
0 0
0 0
0 0
0 2
0 4
0 2
0 0
0 12
0 16
0 0
0 6
4 6
0 4
0 0
0 10
0 0
0 2
0 0
0 0
0 2
0 0
0 0
0 2
0 0
0 4
0 4
0 0
0 0
0 0
0 4
0 2
0 8
0 0
0 0
0 0
0 0
0 0
0 0
2 0
0 0
0 0
0 0
0 0
0 0
0 0
0 0
0 0
0 6
0 0
0 0
8 14
0 0
0 0
4 2
0 4
0 0
0 0
0 10
0 0
0 0
0 4
0 0
0 0
0 0
0 0
0 0
0 2
0 0
0 4
0 4
0 0
0 0
0 0
0 0
0 0
0 0
0 0
2 0
0 0
0 0
0 0
6 0
0 0
0 0
0 0
0 2
0 0
0 4
0 2
2 4
0 2
4 4
0 0
0 0
0 2
0 0
0 4
0 8
4 6
0 0
0 0
0 0
0 0
0 0
0 0
0 0
0 0
0 0
0 0
0 0
0 2
0 16
0 12
0 4
0 4
0 0
0 0
0 0
0 0
0 0
0 0
0 2
2 2
0 0
0 2
0 0
0 0
0 6
0 0
0 0
0 0
0 0
0 0
0 0
0 2
0 0
0 0
0 0
0 0
0 0
0 0
0 0
2 0
0 0
0 0
0 0
0 0
0 0
0 0
0 0
0 0
0 0
0 0
0 0
0 0
0 4
0 39
0 8
8 6
29 0
8 0
0 0
0 0
0 6
0 6
4 8
0 23
0 17
0 8
0 0
0 6
0 0
0 0
0 0
6 2
0 2
0 2
0 10
0 0
0 0
0 0
0 0
0 0
0 4
0 0
0 25
0 2
0 2
0 0
0 0
0 0
0 0
0 6
0 4
0 14
0 4
0 2
0 0
0 0
0 0
2 0
2 0
0 0
0 0
0 0
2 2
2 0
10 0
2 0
0 10
0 0
0 0
0 0
0 0
0 0
0 0
0 0
0 0
0 10
0 0
0 0
0 17
0 4
0 8
0 6
0 0
0 0
0 0
0 2
0 0
0 6
0 0
0 0
2 0
0 0
0 0
0 0
0 0
0 0
4 0
0 0
0 0
0 0
0 2
0 0
0 0
0 0
2 0
6 0
2 0
10 0
0 2
0 0
0 0
0 0
0 0
0 0
0 16
0 0
0 2
0 0
0 0
0 2
0 0
4 27
0 4
0 2
0 2
0 0
0 0
0 0
0 0
0 0
0 0
0 0
0 4
0 10
4 0
0 6
0 0
0 2
0 0
0 6
0 2
0 2
0 8
0 4
0 10
0 4
0 2
0 0
0 0
4 12
0 6
4 2
0 6
0 0
0 0
0 10
0 0
0 0
0 2
0 0
0 4
0 2
0 0
0 0
0 0
0 0
2 0
0 0
2 0
2 2
2 0
2 2
2 4
4 27
2 6
0 23
0 2
0 0
0 33
0 2
0 19
0 0
0 0
0 0
0 4
0 0
0 4
0 0
0 0
0 0
0 0
0 2
0 0
2 0
0 4
0 4
0 6
0 37
0 16
0 33
0 33
0 19
2 33
0 0
0 0
0 0
0 4
0 0
0 2
0 0
0 4
0 0
0 2
0 0
0 0
2 0
0 0
0 0
2 0
0 0
4 4
6 0
0 2
0 0
0 0
0 0
0 0
0 0
0 0
0 0
4 0
0 4
0 6
8 0
0 0
2 0
0 0
2 0
0 2
0 0
0 2
0 4
0 0
0 0
0 0
8 0
0 0
0 10
0 4
0 2
0 280
0 4
0 14
0 0
0 0
4 0
0 4
0 0
0 0
4 0
2 4
2 0
4 0
0 4
0 0
0 0
0 0
0 0
0 0
0 0
0 4
0 37
0 2
0 4
0 2
0 19
0 10
0 0
0 31
0 4
0 8
0 0
0 0
0 0
0 0
0 0
0 0
0 4
0 0
0 0
0 6
0 0
0 0
0 2
0 56
0 14
0 21
0 17
0 2
0 2
0 2
0 0
0 0
0 0
0 0
0 0
0 0
0 111
8 10
0 74
0 21
0 21
0 0
0 0
0 0
0 2
2 0
0 2
0 0
0 0
0 0
0 0
0 0
0 0
0 0
0 0
0 0
0 0
0 0
0 0
0 2
0 0
0 0
0 0
0 0
0 0
0 0
0 0
0 4
2 0
0 0
0 0
0 0
6 0
0 41
0 25
0 50
0 16
0 0
0 4
0 0
0 0
0 0
0 2
0 0
0 0
0 12
0 23
0 0
0 2
0 0
0 0
0 2
0 14
0 10
0 0
0 0
0 0
0 0
0 0
2 0
0 0
0 0
0 0
0 0
0 0
4 4
0 0
0 0
0 0
0 0
0 0
0 0
0 0
0 0
0 0
0 0
0 0
0 2
2 19
0 14
0 12
0 0
0 0
0 6
0 0
0 0
0 0
0 0
0 0
0 0
0 0
0 0
0 0
0 10
0 0
0 2
0 0
0 4
0 0
0 2
0 0
0 4
0 0
0 14
0 2
0 0
0 0
0 0
0 0
0 0
0 0
0 0
0 0
0 0
0 0
0 0
0 0
0 0
0 0
0 0
0 0
0 0
0 0
0 0
0 0
0 0
0 0
0 0
0 0
0 0
0 0
0 2
0 0
2 0
0 0
0 2
0 0
0 4
0 0
0 0
0 0
0 0
0 0
2 0
0 0
0 0
0 0
0 0
0 2
0 0
0 2
0 0
0 0
0 6
0 4
0 17
0 12
4 2
0 0
0 0
0 0
0 2
0 0
2 2
2 0
0 0
0 6
0 0
0 0
6 0
2 0
0 0
0 0
0 0
2 0
0 2
4 0
0 4
0 0
6 0
0 0
2 0
8 0
0 0
0 0
0 2
0 0
0 0
0 0
0 0
0 2
0 2
0 2
0 0
0 0
0 0
0 6
0 4
0 6
0 2
0 0
0 0
0 2
0 0
0 2
0 0
0 0
0 0
0 0
4 0
0 0
0 0
0 0
4 2
2 0
0 0
0 0
0 0
0 0
0 0
0 0
0 10
0 2
0 4
0 0
0 0
0 4
0 0
0 2
2 2
0 0
0 0
0 2
0 2
0 0
0 0
0 2
0 0
0 0
23 2
0 0
2 2
0 0
2 0
0 0
0 2
0 0
0 2
0 0
0 2
0 2
0 0
0 0
0 0
2 0
0 0
0 0
0 0
0 0
0 0
2 0
4 0
2 4
0 0
0 0
2 0
0 0
0 0
2 0
0 0
6 0
2 0
0 0
0 0
0 0
0 0
0 0
2 0
0 4
0 0
0 0
0 0
0 2
0 6
0 0
0 0
0 8
2 0
2 0
0 4
0 8
0 10
0 2
0 6
0 0
4 0
8 0
2 0
0 0
0 0
0 0
0 0
0 0
0 0
0 2
0 6
2 0
0 0
0 0
0 0
0 0
0 12
0 2
0 6
0 10
0 0
0 0
0 0
0 0
0 0
0 0
0 2
0 0
0 2
2 0
0 0
0 0
0 0
0 0
0 0
2 0
4 0
2 0
0 0
0 0
0 0
0 0
0 2
0 2
0 0
0 0
0 0
0 0
0 0
0 0
0 0
0 0
0 0
0 0
0 0
2 0
0 0
0 0
0 0
0 0
2 0
8 0
6 0
6 0
0 0
0 0
0 0
0 0
0 4
0 0
0 4
0 0
0 0
0 0
0 0
0 0
0 2
2 0
4 0
6 0
14 17
0 2
4 6
2 10
0 4
0 4
0 0
2 0
0 0
0 0
0 0
0 0
0 0
0 10
0 0
0 0
4 0
0 0
0 0
0 0
0 0
0 0
0 0
0 0
0 0
0 0
0 0
0 0
0 0
0 0
0 0
0 0
0 0
0 4
2 0
0 2
0 0
0 0
0 0
0 0
0 0
0 0
0 0
0 0
0 0
0 0
0 0
0 4
0 0
0 0
0 4
0 0
0 0
0 0
0 0
0 0
0 0
0 2
0 0
0 0
0 0
0 0
0 0
0 6
0 0
0 0
0 0
2 0
0 0
0 0
0 0
0 0
0 0
0 0
0 0
0 0
0 0
0 0
0 0
0 0
0 2
0 2
0 2
0 2
0 0
0 0
0 0
0 0
0 0
0 0
0 0
0 0
0 0
0 0
0 0
0 0
0 0
0 2
0 0
0 0
0 0
0 0
0 0
6 0
2 0
0 0
2 0
0 0
0 0
0 0
0 0
2 8
0 0
10 0
0 6
0 0
0 0
0 0
0 0
0 0
0 0
0 0
0 0
0 0
0 0
0 0
0 0
0 2
0 0
0 2
0 0
0 0
0 0
0 0
0 0
0 0
0 0
0 4
6 0
2 6
6 0
4 0
6 0
2 0
0 0
0 0
0 0
0 0
0 0
0 0
0 0
0 0
2 0
0 0
0 0
0 0
0 0
0 0
0 0
0 0
0 2
0 0
2 2
0 0
0 12
0 0
0 0
0 0
0 0
0 0
0 0
0 0
2 0
0 0
0 0
0 0
0 4
0 0
0 0
0 0
0 0
0 0
0 0
0 0
0 0
0 0
0 0
0 0
0 0
0 0
0 2
2 0
0 2
0 0
0 0
0 0
8 0
4 0
0 0
0 0
0 0
0 0
2 0
0 0
0 0
0 0
0 0
0 0
0 0
0 0
0 0
0 0
0 0
0 0
0 0
0 0
0 0
0 0
14 0
0 0
0 6
0 0
12 0
0 0
0 0
0 0
2 0
4 0
0 0
0 0
0 0
0 0
0 0
0 0
2 2
0 0
0 0
4 0
0 0
0 2
0 0
0 2
0 2
0 4
0 4
0 0
0 2
0 0
0 10
0 2
0 0
0 0
0 0
0 0
0 0
2 0
0 2
0 2
6 2
0 2
0 0
0 0
0 0
0 0
2 0
0 0
0 0
0 0
0 0
0 0
0 0
2 4
0 2
0 0
2 6
0 0
0 6
0 0
0 4
0 2
8 0
0 0
0 0
0 2
2 6
0 2
0 0
0 2
12 21
0 0
35 33
0 6
0 0
0 17
0 8
0 2
2 4
14 0
12 0
10 0
4 0
0 0
4 0
2 0
0 2
0 4
2 6
0 0
0 2
0 0
2 0
0 0
0 0
0 0
0 0
0 0
0 0
0 0
0 0
0 0
0 0
0 0
4 0
8 0
0 0
14 0
0 0
0 0
0 0
0 0
0 0
0 0
0 0
0 0
0 0
0 0
0 0
4 0
0 0
0 0
0 0
0 0
2 0
0 0
0 0
2 0
0 4
0 0
0 0
0 0
4 0
0 0
0 0
0 2
2 0
0 0
4 0
0 0
0 0
0 0
0 0
0 0
0 0
0 0
0 0
0 0
2 0
0 0
4 0
0 0
0 0
2 0
0 0
0 0
0 0
0 0
6 0
0 0
0 0
0 0
0 0
12 0
0 0
4 0
0 0
0 0
0 0
0 0
0 2
0 0
0 0
0 0
0 0
0 0
0 0
2 0
0 0
0 0
0 6
0 0
2 2
0 0
0 0
0 0
0 0
0 4
2 0
0 0
0 6
0 0
0 0
0 2
0 0
2 0
0 0
0 0
2 0
0 0
0 0
0 0
6 0
4 0
0 0
0 0
6 0
0 6
0 2
0 6
2 0
0 0
4 2
6 0
0 0
0 0
0 0
0 0
0 0
0 2
0 0
0 0
0 0
0 0
0 0
0 0
0 0
0 0
0 0
0 0
0 0
0 0
0 0
0 0
0 2
0 0
0 0
0 0
0 0
0 0
4 0
0 0
0 0
0 0
0 0
0 0
0 0
0 0
0 0
0 0
0 2
0 0
14 0
12 0
0 0
14 0
16 2
2 0
74 0
31 0
2 0
2 0
6 2
27 8
4 0
2 6
0 0
0 0
0 0
0 0
0 0
0 0
0 4
2 8
0 0
0 10
0 0
2 8
2 0
2 0
4 0
6 0
0 0
0 0
2 0
0 0
2 0
4 0
21 0
4 0
0 2
0 0
2 0
27 0
0 6
6 0
6 0
0 2
0 0
10 2
0 0
0 0
0 4
0 0
0 0
0 2
0 2
4 0
14 0
4 0
4 0
0 0
2 0
0 8
0 0
0 0
2 0
0 0
2 0
2 4
0 4
17 4
14 4
12 31
4 8
17 12
12 0
4 0
31 0
12 0
6 0
6 0
6 0
4 0
4 4
2 0
6 0
6 8
2 2
2 4
0 4
2 0
0 16
0 10
0 0
2 2
2 2
2 0
0 0
0 0
0 0
0 0
0 0
0 6
2 2
0 0
2 0
0 0
0 0
39 4
0 0
4 0
27 10
4 2
4 0
0 0
6 0
6 0
19 0
16 0
43 2
8 0
10 0
0 0
0 0
0 0
2 0
0 0
0 0
0 0
0 0
0 0
0 0
2 0
4 0
31 0
4 0
8 0
4 0
0 0
2 0
14 0
0 0
0 0
0 0
0 0
0 0
0 0
6 4
0 0
0 0
0 0
0 0
0 0
0 2
0 2
0 0
6 0
0 0
0 0
0 10
0 6
0 0
0 0
0 2
12 0
14 0
10 0
2 0
12 0
0 0
2 0
0 0
6 0
4 0
25 0
49 0
6 0
39 0
8 0
0 0
0 0
0 0
0 0
0 0
0 0
0 0
0 0
0 0
0 0
0 0
0 0
0 0
0 0
0 0
0 0
0 0
0 2
0 0
0 0
2 0
0 0
0 0
0 0
0 0
0 0
0 0
0 0
0 0
0 0
0 0
0 0
0 0
0 0
0 0
0 0
0 0
0 0
0 0
0 0
0 0
0 0
0 2
0 8
2 4
2 0
2 0
2 2
0 0
0 0
0 0
2 0
2 0
0 0
0 0
0 0
2 0
0 0
0 0
0 0
0 0
0 0
0 0
4 0
0 0
10 0
2 0
2 0
0 0
0 0
0 0
0 0
0 0
0 0
2 6
2 0
6 2
4 0
4 0
0 2
0 0
0 0
0 0
0 0
0 0
0 0
0 0
2 0
2 0
8 0
0 0
0 0
0 0
0 0
0 0
0 0
0 0
0 0
0 0
0 0
0 0
0 0
19 0
6 0
0 0
0 0
0 0
8 0
6 0
4 0
2 0
21 0
0 0
0 0
0 0
2 0
0 0
0 0
2 0
0 0
0 0
0 0
0 0
0 0
8 0
19 0
23 0
6 0
2 0
0 0
0 0
0 0
0 0
0 0
8 0
2 0
14 0
10 0
2 0
0 0
6 0
0 0
0 0
2 0
0 0
10 0
12 0
0 0
4 0
0 0
0 0
0 0
0 0
0 0
2 0
0 0
0 0
6 0
0 0
0 0
0 0
0 0
0 0
2 0
0 0
0 0
0 0
0 0
0 0
0 0
2 0
0 0
0 0
0 0
0 0
0 0
0 0
0 0
0 0
0 0
0 0
0 0
2 0
2 0
2 0
0 0
0 0
0 0
0 0
0 0
0 0
0 0
0 0
0 0
0 4
0 0
2 0
0 0
0 0
0 0
0 0
2 0
12 0
10 0
2 0
14 0
4 0
0 0
0 0
0 0
0 0
6 0
14 0
0 0
0 0
0 0
0 0
0 0
0 0
0 0
0 0
0 0
2 0
2 0
4 0
0 0
0 0
0 0
2 2
4 0
2 2
0 0
0 0
0 0
0 0
0 2
2 0
0 0
0 0
0 0
0 4
0 0
0 0
0 0
0 0
0 0
0 0
2 0
0 0
0 0
0 0
0 0
0 0
0 0
0 0
0 0
0 0
0 0
0 0
0 0
0 0
8 0
0 0
4 0
2 0
0 0
0 0
0 0
0 0
0 0
0 0
0 0
0 0
8 0
0 0
0 0
0 0
0 0
0 0
0 0
0 0
0 0
0 0
0 0
0 0
0 0
0 4
0 0
0 0
0 0
0 0
0 0
0 0
0 0
0 0
2 0
0 0
0 6
0 0
0 0
0 0
0 0
0 0
0 0
0 0
0 0
0 0
0 0
0 0
0 0
0 0
0 0
0 0
0 0
0 0
0 0
0 0
0 0
0 2
0 2
0 0
0 8
0 2
0 0
4 0
0 0
0 0
0 0
0 0
0 0
0 0
0 0
0 0
0 0
2 0
6 0
2 0
0 0
0 0
0 0
0 0
0 0
0 0
0 0
0 0
0 0
0 0
0 0
0 0
0 0
0 0
2 0
0 2
0 0
2 0
0 0
0 2
0 0
0 0
2 0
0 0
0 0
0 0
0 0
0 0
0 0
0 0
0 0
0 2
0 0
0 0
0 0
0 0
0 0
0 0
4 0
2 0
0 0
0 0
0 0
0 0
0 0
0 0
0 0
2 4
0 4
0 0
0 0
0 0
0 0
0 0
0 0
0 0
0 0
0 0
0 0
0 2
0 4
0 0
0 0
0 8
0 0
0 0
2 0
0 0
0 0
0 0
0 0
0 0
0 0
0 2
0 0
0 0
0 0
0 0
0 0
0 0
0 0
0 0
0 0
0 2
0 0
0 0
0 0
0 4
0 0
0 0
0 0
0 0
0 0
0 0
0 0
0 0
0 0
0 0
0 0
0 0
0 2
0 4
0 0
0 0
0 0
0 0
0 0
0 6
0 0
0 0
0 0
0 0
0 0
0 0
0 0
0 0
0 0
0 0
0 0
0 0
0 0
2 2
12 0
0 0
0 0
2 0
0 0
0 0
0 0
0 6
2 6
0 4
0 0
0 0
0 0
4 0
0 0
0 0
2 0
0 2
0 0
0 4
2 0
0 0
0 0
0 0
0 4
0 0
0 0
0 0
0 0
0 0
0 0
0 0
0 0
0 10
0 0
0 0
0 0
0 0
0 0
2 0
0 0
0 0
0 0
0 4
0 0
2 0
0 0
0 0
0 0
0 8
0 0
4 0
0 0
0 0
0 0
0 0
0 0
0 0
0 0
0 0
0 0
4 0
0 2
0 0
0 2
0 4
0 0
2 0
0 0
0 0
0 0
0 0
0 0
0 2
0 6
0 14
0 6
0 2
0 0
0 0
0 0
0 0
0 0
0 0
0 0
0 0
0 0
0 0
0 0
0 0
0 0
0 0
0 0
0 0
0 12
0 0
0 6
0 2
0 25
0 6
2 14
0 23
0 16
0 8
0 2
0 0
0 0
0 2
0 0
0 4
0 0
0 2
0 0
0 8
0 0
0 2
0 8
0 2
0 0
0 0
0 17
2 0
0 0
2 0
2 0
0 0
0 0
0 6
2 10
0 12
0 8
0 8
0 74
0 64
0 50
14 8
4 0
2 0
0 0
0 0
0 0
4 0
2 0
0 0
0 2
2 0
0 0
0 0
0 2
0 0
0 0
0 0
2 0
0 0
0 0
0 0
0 0
0 0
0 0
0 0
2 6
0 0
0 0
0 0
0 0
0 0
2 2
0 0
2 0
0 0
0 0
0 0
0 0
0 0
2 0
0 0
0 0
0 0
0 0
0 0
0 6
2 0
0 2
0 0
0 0
0 0
0 0
0 0
0 0
0 0
0 6
0 10
6 2
0 0
0 0
0 0
0 0
0 0
0 0
0 14
0 0
0 0
0 0
0 0
0 0
0 0
0 0
0 0
0 0
0 0
0 0
0 0
0 0
0 0
0 0
0 0
0 4
0 4
0 6
0 8
0 0
2 0
0 0
0 0
0 0
0 0
0 0
0 0
0 0
0 0
0 0
0 0
0 0
6 0
0 0
0 0
0 0
2 0
0 0
0 0
0 4
0 0
4 0
4 0
2 0
0 0
0 2
0 0
0 0
0 0
2 0
0 0
0 0
6 0
0 0
0 2
0 0
0 0
0 0
0 0
0 0
0 0
0 0
0 0
2 0
0 0
2 0
0 0
0 0
2 0
0 0
0 0
0 0
0 0
0 0
0 0
0 0
0 0
0 0
0 0
0 0
0 0
0 0
0 0
0 0
0 2
0 0
2 0
2 0
8 0
0 0
2 0
0 0
0 0
0 0
0 0
0 0
0 0
0 0
0 0
0 0
0 0
0 0
0 0
0 0
0 0
0 0
0 0
0 0
0 0
0 0
0 0
0 0
0 0
0 0
0 0
0 0
0 0
0 0
0 0
0 0
0 0
2 0
0 0
0 0
0 0
2 2
0 0
0 0
0 0
0 0
0 0
0 0
0 0
0 0
0 0
0 0
0 0
0 0
0 2
4 0
6 0
0 0
8 0
0 0
0 0
2 0
0 0
0 0
0 0
0 0
0 0
0 0
0 0
0 0
0 0
0 0
0 0
0 0
0 0
0 0
0 0
0 4
0 0
0 0
0 0
0 0
2 0
0 0
0 0
0 0
0 0
0 0
0 0
0 0
0 0
0 0
0 0
0 0
0 0
0 0
0 0
0 0
0 0
0 0
0 0
2 0
0 0
2 0
2 0
2 0
0 0
0 0
2 0
8 0
4 0
4 0
0 0
2 2
0 0
0 0
0 0
0 0
6 0
2 0
10 0
0 0
0 0
0 0
0 0
4 0
0 0
0 0
0 0
0 0
0 0
0 0
0 0
0 0
0 0
0 0
0 0
0 0
6 0
2 0
6 0
6 0
0 0
4 0
2 0
2 0
2 0
0 0
2 0
4 0
2 0
0 0
0 0
0 0
0 0
0 0
0 2
0 0
0 0
2 0
0 0
0 0
0 0
0 0
2 0
0 0
0 0
0 0
10 0
0 0
0 0
0 0
0 0
0 0
0 4
0 0
14 2
6 0
6 0
2 2
0 0
0 0
0 4
0 0
0 6
0 0
0 0
0 0
4 0
0 0
0 0
2 0
0 2
0 0
0 0
0 0
0 0
0 0
0 0
0 0
0 0
2 0
0 0
2 0
0 0
0 0
0 0
0 0
0 0
0 0
0 0
0 0
0 0
0 0
2 0
2 0
0 0
0 0
0 0
0 0
0 6
0 0
0 0
0 0
0 2
0 0
0 0
0 0
0 0
0 0
0 0
0 0
0 0
2 0
0 0
4 0
0 0
4 0
10 0
8 0
8 0
6 0
0 0
8 0
0 0
2 0
0 0
0 0
0 0
0 0
0 0
0 0
0 0
0 2
0 0
0 0
0 0
2 0
0 0
0 0
0 0
0 0
0 0
0 0
0 0
0 0
4 0
0 0
0 0
0 4
0 8
0 0
0 0
0 0
0 0
0 0
0 0
0 0
0 0
0 0
0 0
0 0
0 0
0 2
0 0
0 0
0 0
6 0
16 0
17 0
0 0
6 0
4 0
4 0
14 0
0 0
4 0
0 0
2 2
0 0
0 0
10 0
0 0
4 0
0 0
2 0
4 0
0 0
0 0
0 0
0 0
0 0
0 0
0 0
0 0
0 0
2 0
2 0
4 0
0 0
0 0
2 0
0 0
0 0
0 0
0 0
0 0
0 2
0 0
0 2
0 2
0 0
8 0
0 0
0 0
0 0
0 0
0 0
0 2
2 0
6 8
0 0
0 0
0 0
0 0
2 0
0 0
0 0
4 0
0 0
0 2
2 0
2 0
0 0
0 0
4 0
0 0
0 0
0 0
0 0
0 0
0 0
0 0
0 0
0 0
0 2
2 0
0 0
0 0
0 0
0 0
0 0
0 0
0 0
0 0
0 0
0 6
0 0
0 0
4 0
2 0
2 2
0 2
2 0
4 0
0 2
0 2
0 8
0 0
0 0
0 0
0 0
0 0
0 0
0 0
0 0
0 0
0 0
0 0
4 0
0 0
0 0
0 2
12 0
0 0
0 0
0 0
0 0
0 0
0 0
0 2
0 0
0 0
0 0
0 0
0 0
0 0
0 0
0 0
0 0
0 0
0 0
0 0
0 0
0 0
0 0
0 0
0 0
0 0
0 0
0 0
0 0
0 0
0 0
0 0
0 0
0 0
0 0
0 2
0 0
0 0
0 0
0 0
0 6
0 0
0 0
4 0
0 0
2 0
0 0
0 0
4 8
0 0
10 0
0 4
8 8
0 0
0 2
0 0
0 0
0 0
0 0
0 0
0 0
2 0
0 0
0 2
0 0
2 2
0 2
0 0
0 6
0 0
2 0
6 0
0 0
0 0
0 0
0 0
12 0
4 0
0 0
0 0
4 0
0 0
0 0
8 0
4 0
0 0
0 0
0 0
0 0
0 0
0 0
4 0
0 0
0 0
0 0
0 0
0 0
0 0
0 0
0 8
0 0
10 4
2 0
4 0
6 6
4 0
4 0
0 0
2 0
0 0
0 0
2 2
4 0
6 0
0 0
0 0
0 0
0 0
0 0
2 0
0 0
2 0
0 0
0 8
0 10
2 2
0 58
0 0
0 16
0 2
0 2
0 4
0 0
0 0
0 0
0 0
0 2
0 2
0 0
0 2
2 0
0 0
0 0
0 10
0 2
0 2
0 0
0 0
0 0
0 0
0 0
0 0
0 0
0 0
0 0
0 0
0 0
0 2
0 4
0 0
0 0
0 0
0 0
0 0
0 2
8 0
0 2
0 0
0 0
0 0
0 0
0 2
0 0
0 0
2 0
2 8
0 4
0 0
0 0
0 0
0 0
0 0
0 0
2 0
0 0
0 0
0 4
0 0
0 0
0 0
0 0
0 0
0 0
0 0
0 0
0 0
2 0
2 0
0 6
0 0
2 0
0 6
2 0
0 4
0 0
0 0
0 0
0 2
0 0
0 2
0 0
0 0
0 0
0 0
0 0
0 0
0 0
0 0
2 0
0 0
0 0
2 0
0 0
0 0
0 0
0 0
0 0
0 0
0 0
0 0
2 0
2 0
2 2
0 0
0 0
0 0
0 2
0 0
0 2
0 0
0 0
2 0
0 0
0 2
0 0
0 0
0 0
0 0
0 0
0 0
0 0
0 0
0 0
0 0
0 0
0 0
0 0
0 0
0 0
0 2
0 2
0 4
0 0
0 0
0 0
0 0
0 2
2 0
0 0
0 0
6 0
12 0
0 4
0 4
0 0
0 0
0 0
6 0
0 0
0 0
0 0
0 0
0 0
0 0
0 0
2 0
0 0
0 0
0 0
0 0
0 0
0 0
0 0
0 0
0 2
0 0
0 0
0 4
4 0
0 0
0 0
0 0
0 0
2 0
0 0
0 0
0 0
0 2
0 0
0 0
0 0
0 0
0 4
0 0
2 0
0 0
0 0
2 0
4 17
12 0
0 0
0 2
0 0
0 0
10 0
4 4
0 0
0 0
0 0
0 0
0 0
0 0
2 8
4 25
0 2
0 2
0 0
4 0
0 4
0 0
0 2
0 0
0 0
0 0
0 0
0 0
0 0
0 0
0 0
0 0
0 0
0 0
0 0
0 0
0 0
0 0
0 0
0 0
0 0
6 0
0 0
0 0
0 0
0 0
0 0
0 0
0 0
2 0
0 2
0 0
0 2
2 10
0 0
0 2
0 6
0 8
0 2
0 0
0 0
0 0
0 8
0 0
0 0
0 4
0 6
0 0
0 0
0 6
0 0
0 0
0 0
0 0
0 4
0 0
0 0
0 0
0 0
0 0
0 0
0 0
0 0
0 0
0 0
0 0
0 10
0 0
2 0
0 0
0 0
0 0
0 0
0 0
2 0
0 0
0 0
0 2
0 0
0 0
0 0
0 0
0 0
0 0
0 0
0 0
0 0
0 0
0 2
0 0
0 0
2 0
0 0
2 0
2 0
0 0
0 0
0 0
4 0
0 0
2 0
0 0
0 0
0 0
0 0
0 0
0 0
0 0
0 0
0 0
0 2
0 0
0 0
0 0
0 0
0 2
0 0
0 0
0 0
0 0
0 0
0 0
0 0
0 0
2 0
0 0
0 0
6 0
2 0
0 0
2 0
0 0
0 0
0 0
0 0
0 0
0 0
0 0
0 0
0 0
0 0
0 0
0 0
0 0
0 2
0 0
2 0
0 0
0 0
0 0
0 0
0 0
0 0
0 0
0 0
4 2
0 0
6 0
0 0
0 0
2 0
2 0
0 0
0 0
0 0
0 0
0 0
0 0
0 0
0 0
0 0
0 0
0 0
0 0
0 0
0 0
0 0
0 0
0 0
0 0
2 0
0 0
0 0
0 0
0 0
0 0
0 0
0 0
2 0
0 0
2 0
0 0
4 0
0 0
0 0
0 0
0 0
0 0
0 0
0 0
4 0
0 0
0 0
0 0
0 0
0 0
0 0
0 0
0 0
4 0
0 0
0 0
0 0
0 0
0 0
0 2
4 0
0 0
0 0
0 0
0 0
0 0
0 0
0 2
0 4
0 0
0 0
0 0
0 0
0 0
0 0
0 2
0 0
0 0
0 0
0 0
0 0
0 0
0 0
0 0
0 0
0 0
0 0
0 0
0 0
0 0
0 0
0 0
0 0
2 0
0 0
0 0
0 0
0 0
0 0
0 0
0 0
0 0
0 0
2 0
4 0
0 0
4 0
0 0
4 0
0 0
0 0
0 0
0 0
0 0
0 0
0 0
0 0
0 0
0 0
0 0
0 0
0 0
0 0
0 0
0 0
0 0
0 0
0 0
0 0
0 0
0 0
4 0
0 0
0 0
0 0
0 0
2 0
0 0
0 0
0 0
0 0
0 0
0 2
0 0
0 0
0 0
0 0
0 0
6 0
4 0
0 0
0 0
0 0
0 2
4 0
0 0
0 0
0 0
2 0
0 0
0 0
4 0
0 0
0 0
0 4
0 4
0 0
2 0
8 0
0 0
0 0
0 0
0 0
0 0
4 2
0 0
0 0
0 0
0 0
0 0
0 0
0 0
0 0
0 0
0 0
0 0
0 0
0 0
0 0
0 0
0 0
0 0
0 0
0 0
0 0
0 0
0 0
0 0
0 0
0 0
6 0
2 0
0 0
0 2
2 0
0 0
0 2
0 0
0 0
0 0
0 0
0 0
2 0
0 0
0 0
0 0
0 0
0 0
0 8
0 0
0 0
0 0
0 0
0 0
0 0
0 0
0 2
2 2
0 0
0 0
0 0
0 0
0 0
0 0
0 0
2 0
0 0
0 0
2 0
0 0
0 0
0 0
0 0
0 0
0 0
0 0
0 0
0 0
0 0
0 0
0 0
0 0
0 0
0 0
0 0
0 0
0 0
0 0
0 0
0 0
0 0
0 0
0 0
0 0
0 0
0 2
0 8
0 2
2 0
0 2
0 0
0 0
0 0
0 2
0 0
0 2
0 0
0 0
0 2
0 0
0 0
0 4
0 2
0 0
0 6
0 0
0 0
0 0
0 0
0 0
0 0
0 0
0 0
0 0
0 8
0 2
0 0
0 0
0 0
0 0
0 0
0 0
0 0
0 4
0 0
0 0
0 0
0 0
0 0
0 0
0 0
0 0
0 0
0 0
0 0
4 0
0 0
0 6
0 0
0 0
0 0
0 0
0 0
0 0
10 0
0 0
0 0
0 0
2 0
0 0
0 0
0 0
0 0
0 0
0 0
0 0
0 0
0 0
0 0
0 0
0 6
0 2
0 0
0 0
4 0
2 2
2 4
0 2
2 4
0 2
0 0
8 0
0 0
0 0
0 0
0 0
2 0
0 0
2 0
2 0
4 0
0 0
2 0
0 0
0 0
0 0
0 0
2 0
0 0
0 0
0 2
0 0
0 0
0 2
0 0
0 0
0 0
0 0
0 0
0 0
0 0
0 6
0 0
0 0
0 0
0 0
0 0
0 0
0 0
0 0
0 0
0 0
0 2
0 0
0 0
0 0
0 0
0 0
0 0
0 2
0 2
0 0
0 2
0 4
0 0
0 2
2 0
0 0
8 2
0 0
0 2
0 0
0 0
2 0
0 0
0 0
0 0
0 0
0 0
0 4
0 0
0 0
0 0
0 0
0 0
0 0
0 0
0 0
0 2
0 2
0 6
0 0
0 0
0 0
0 2
0 0
2 0
0 0
0 2
0 2
0 0
0 0
0 0
0 2
0 0
2 0
2 0
0 0
0 2
2 0
0 2
2 0
0 0
0 4
0 6
0 17
0 0
0 0
0 0
0 0
0 0
0 0
0 0
0 0
0 0
0 0
0 0
0 0
0 0
0 0
4 8
0 0
0 0
0 0
0 0
0 0
0 0
0 2
0 2
0 4
0 2
0 0
0 0
0 0
0 0
0 4
2 6
0 0
0 0
0 0
0 0
6 0
2 0
4 0
0 0
0 0
0 2
0 0
2 2
0 0
0 0
0 0
0 0
0 0
2 0
0 0
0 0
0 2
0 0
0 0
2 0
0 0
0 0
0 2
0 4
0 2
0 14
0 10
0 0
0 0
0 0
12 0
0 0
0 4
0 0
2 0
0 0
0 12
0 0
4 2
0 8
0 4
2 0
0 0
0 0
0 0
0 0
0 2
0 8
8 0
0 0
0 0
0 0
0 2
0 6
0 12
0 4
0 4
0 0
0 4
0 0
0 25
0 4
0 8
0 0
0 0
0 12
2 21
0 25
0 27
0 29
0 8
0 12
0 14
0 8
0 14
0 6
0 17
8 31
8 39
0 14
0 0
0 0
0 0
2 2
0 0
0 47
0 29
0 19
0 12
0 4
0 0
0 0
0 0
0 0
0 0
0 2
0 4
0 0
0 10
0 4
0 17
0 6
0 12
0 19
0 99
0 8
0 4
0 2
0 0
0 2
0 0
0 4
0 0
0 0
0 2
0 0
0 8
2 4
0 0
0 0
0 0
2 0
0 0
0 0
6 0
0 0
0 2
0 0
0 0
0 0
0 6
0 8
0 25
0 23
0 19
0 33
0 60
0 2
4 2
2 54
0 0
0 0
0 0
8 0
14 0
0 0
0 0
0 0
0 0
0 0
0 0
0 0
0 0
0 0
0 0
0 2
0 0
0 4
0 0
2 2
0 0
0 0
0 2
0 6
0 2
0 4
0 4
0 41
0 4
4 2
0 0
0 0
0 21
0 0
0 39
0 0
0 8
0 2
4 4
0 12
0 62
0 27
0 149
4 31
0 70
0 27
8 31
0 14
0 0
0 2
0 4
0 39
0 6
0 8
0 2
0 0
0 0
0 0
0 0
0 0
0 0
0 4
0 0
0 0
0 0
0 0
0 0
0 2
0 2
0 0
0 0
0 0
6 10
0 14
0 6
0 0
0 0
0 0
0 0
0 0
4 0
0 0
0 0
2 0
4 0
0 2
0 0
0 0
0 0
0 0
0 0
0 0
0 0
0 0
0 10
0 2
0 0
0 0
0 0
0 0
0 2
0 23
0 0
0 4
0 10
0 10
0 10
0 2
0 2
0 2
0 0
4 8
0 8
0 2
0 16
0 8
0 4
2 0
0 0
0 0
0 0
12 2
0 0
0 0
0 0
0 0
0 0
4 0
2 0
0 0
0 2
0 0
0 2
0 6
0 0
0 0
0 2
0 0
0 0
0 0
2 0
8 0
4 0
0 0
0 0
0 0
0 0
0 0
0 0
0 0
8 0
2 0
0 0
0 0
0 0
0 0
0 0
0 0
6 0
0 0
10 0
0 0
0 0
0 0
0 0
0 0
2 0
0 0
4 0
4 0
0 0
2 0
2 0
6 0
0 0
2 0
2 0
0 0
4 0
4 0
0 0
0 0
0 0
2 0
0 0
0 0
0 2
0 4
0 0
0 0
0 4
0 2
10 4
0 0
0 0
0 0
0 0
0 0
0 2
0 2
2 0
0 0
0 0
0 2
0 2
2 0
0 0
2 0
0 0
2 4
10 0
8 0
12 0
2 0
0 0
0 0
0 0
0 0
4 0
10 0
2 2
4 0
10 0
0 0
0 0
8 2
4 0
4 0
0 4
0 0
0 0
2 0
0 0
0 0
0 0
0 0
0 0
0 0
0 0
0 0
0 0
0 0
0 2
2 0
0 2
6 0
6 0
0 0
0 0
0 0
0 0
2 0
2 0
2 0
6 0
4 0
8 4
17 14
2 17
27 17
0 14
0 43
0 2
4 0
0 0
0 0
2 0
0 0
0 2
2 0
0 0
0 0
0 0
0 0
2 0
0 0
0 0
0 0
0 2
4 0
0 0
0 0
0 0
0 10
2 2
0 0
0 0
2 2
8 2
0 12
0 29
0 23
0 39
0 39
0 12
2 12
2 91
0 14
2 14
0 12
0 2
0 8
0 0
0 14
0 31
0 2
0 17
0 0
0 4
0 4
0 0
0 0
8 0
0 0
0 0
0 0
0 0
0 0
0 2
0 0
0 0
0 0
0 0
0 0
0 0
0 0
0 4
0 0
0 10
0 2
4 2
4 0
0 0
0 0
0 0
0 0
0 0
0 2
0 0
0 0
0 0
0 0
0 2
0 0
2 0
0 0
4 0
2 0
0 0
0 14
0 0
10 0
12 0
6 0
0 0
0 0
27 0
0 2
0 0
0 0
2 0
2 0
2 2
0 0
0 12
2 0
0 8
0 6
0 2
0 0
0 0
0 0
0 2
0 6
0 0
0 2
0 10
0 4
2 6
4 4
2 4
0 0
17 4
8 0
8 0
0 2
4 12
0 2
2 12
0 6
0 2
0 4
0 6
0 12
6 12
2 4
0 4
0 0
0 4
0 17
0 0
0 10
0 8
0 4
0 2
0 4
0 0
0 0
0 0
0 0
0 0
0 0
0 0
0 0
2 0
0 2
0 2
0 2
0 0
0 0
0 8
0 4
0 0
0 0
0 0
2 0
0 0
0 0
0 0
4 0
2 0
0 6
6 0
12 0
23 2
2 4
4 4
2 2
4 0
0 6
12 0
0 0
16 0
0 6
2 2
0 2
0 2
0 8
0 8
0 14
4 4
0 2
2 0
0 0
6 0
0 0
2 2
12 2
0 14
0 6
0 2
0 6
0 4
0 2
0 12
0 0
2 0
0 2
10 0
0 0
0 0
0 0
12 4
0 0
0 0
0 0
0 0
0 0
4 0
0 0
2 0
2 0
0 0
0 0
0 4
0 6
2 16
0 16
0 0
0 0
0 2
0 0
0 0
2 0
0 0
0 0
0 0
0 2
2 2
4 0
2 0
2 0
2 0
0 0
0 0
0 0
0 0
0 0
0 0
0 0
0 0
0 0
0 0
0 0
0 0
0 0
0 2
0 0
0 0
0 0
4 0
0 8
0 4
0 0
0 10
0 0
0 0
0 0
0 2
0 0
0 0
0 0
0 0
0 0
0 0
0 6
0 0
0 0
0 0
0 0
0 0
0 0
0 0
0 0
0 0
0 0
0 0
0 0
0 0
0 0
0 2
0 0
0 0
0 2
0 0
0 0
0 0
0 0
0 0
0 0
0 0
0 0
0 0
0 0
0 0
0 0
0 0
0 0
0 0
0 0
0 0
0 0
0 0
0 0
0 0
0 0
0 0
0 0
0 0
0 0
0 0
0 0
0 0
0 0
0 0
0 0
0 0
0 0
0 0
2 0
0 0
0 0
0 0
0 0
0 0
0 0
0 0
0 0
0 0
0 0
0 0
0 0
0 0
0 0
0 0
0 0
0 0
0 0
0 0
0 0
0 0
0 0
0 0
0 0
0 0
0 0
0 0
0 0
0 0
0 0
0 0
0 0
0 0
0 0
0 0
0 0
0 0
0 0
0 0
0 0
0 0
0 0
0 0
0 2
0 0
0 0
0 0
2 0
0 0
0 0
0 0
0 0
0 0
0 0
0 0
0 0
0 4
0 0
0 0
0 0
0 0
0 0
0 0
0 4
0 0
0 0
0 0
0 0
0 0
0 0
0 0
0 0
0 0
0 0
0 0
0 0
0 0
0 0
0 0
0 0
0 0
0 0
0 0
0 0
0 0
0 0
0 0
0 0
0 0
0 0
0 0
0 0
0 0
0 0
0 0
0 0
0 0
0 0
0 0
0 0
0 0
0 0
0 0
0 0
0 0
0 0
0 0
0 0
0 0
0 0
0 0
0 0
0 0
0 0
0 0
0 0
0 0
0 0
0 0
0 0
0 0
0 0
0 0
0 0
0 0
0 0
0 0
0 0
0 0
0 0
0 0
0 0
0 0
0 0
0 0
0 0
0 0
0 0
0 0
0 0
0 0
0 0
0 0
0 0
0 0
0 0
0 0
0 0
0 0
0 0
0 0
0 0
0 0
0 0
0 0
0 0
0 0
0 0
0 0
0 0
0 0
0 0
0 0
0 0
0 0
0 0
0 0
0 0
0 2
0 0
0 0
0 0
0 0
0 0
0 0
0 0
0 0
0 0
0 0
0 0
0 0
0 0
0 0
0 0
0 0
0 0
0 0
2 0
0 2
0 0
0 0
0 0
0 0
0 0
0 0
0 0
0 0
0 0
0 0
0 0
0 0
0 0
0 0
0 0
0 0
0 0
0 0
0 0
0 0
0 0
0 0
0 0
0 0
0 0
0 0
0 0
0 0
0 0
0 0
0 0
0 0
0 0
0 0
0 0
0 0
0 0
0 0
2 6
0 0
0 0
0 6
0 0
0 0
2 0
0 0
0 0
0 0
0 0
0 0
0 0
0 2
0 2
0 0
0 0
0 0
0 0
0 0
0 0
0 2
0 2
0 0
0 0
0 0
0 0
0 0
0 0
0 0
0 0
0 0
0 0
0 0
0 0
0 0
0 2
2 0
0 0
0 0
0 0
0 0
0 0
0 0
0 0
0 0
0 0
0 0
0 0
0 0
0 0
0 2
0 0
0 2
0 0
0 0
0 0
0 0
0 0
0 0
0 0
0 0
0 0
0 0
0 0
0 0
0 0
0 2
0 0
0 0
0 0
0 0
0 0
0 0
0 0
0 0
0 0
0 0
0 0
0 0
0 0
0 0
0 0
0 0
0 0
0 0
0 0
0 0
0 0
0 0
0 0
0 0
0 0
0 0
0 0
0 0
0 0
0 2
0 0
0 0
0 0
0 0
0 0
0 0
0 0
0 0
0 0
0 0
0 0
0 0
0 0
0 0
0 0
0 0
0 0
0 0
0 0
0 0
0 0
0 0
2 0
0 0
0 0
0 0
2 0
2 0
0 0
0 0
0 2
0 0
0 0
0 0
0 0
0 0
0 0
0 0
0 0
0 0
0 0
0 0
0 0
2 0
0 0
6 0
0 0
0 4
2 0
0 2
0 0
0 0
0 0
0 0
0 0
0 0
0 2
0 0
0 0
2 0
4 0
0 0
4 0
0 0
0 0
0 0
0 2
0 4
2 2
0 0
0 0
0 0
0 0
0 0
0 0
0 0
0 0
4 0
0 0
0 0
0 0
0 0
0 0
0 0
0 0
0 0
0 0
0 0
0 0
0 0
0 0
0 0
4 0
0 2
0 4
0 2
0 0
0 0
0 0
0 0
0 0
0 0
0 0
0 0
0 0
0 0
0 0
2 0
0 10
0 0
0 0
0 0
4 0
4 0
0 0
4 0
0 0
0 6
0 0
0 0
0 0
0 0
0 4
0 0
0 0
0 0
0 0
0 0
0 0
0 0
0 6
0 2
0 0
0 0
8 0
0 0
0 0
0 0
0 0
0 0
0 4
0 0
0 0
0 0
0 0
0 0
0 0
0 4
0 0
0 0
0 0
0 0
0 0
0 0
0 0
0 2
0 0
0 0
0 0
0 0
0 0
0 2
0 0
0 0
0 0
0 0
0 0
0 0
0 0
0 2
0 0
0 0
0 0
0 6
0 0
0 0
0 0
0 0
0 0
0 0
0 0
2 0
0 0
0 0
0 0
0 0
0 0
0 0
0 0
0 2
0 0
0 2
0 2
0 2
0 6
0 4
0 8
0 2
0 10
0 0
0 0
0 0
0 0
0 0
0 4
0 4
0 0
0 0
0 0
0 0
0 4
8 0
0 0
0 2
0 0
0 0
0 0
0 0
0 0
2 0
0 0
0 0
0 0
0 0
0 0
0 2
0 10
0 0
0 0
0 0
4 12
0 2
0 2
2 0
0 6
0 0
0 0
0 0
0 2
0 0
0 0
0 0
2 0
0 4
0 2
0 10
0 19
0 0
0 0
0 0
0 0
0 0
0 0
0 0
0 2
0 4
0 0
4 0
4 4
0 0
2 0
0 0
0 0
0 4
0 0
0 0
0 0
0 0
0 0
0 0
2 0
0 0
0 2
0 0
0 4
0 4
2 0
0 6
0 0
0 8
0 0
0 2
0 0
0 0
0 0
0 4
0 0
19 2
2 0
0 0
0 0
0 0
10 0
10 0
23 0
0 0
4 2
0 0
0 2
0 10
0 0
0 4
0 0
0 4
23 2
2 0
2 0
0 4
0 0
0 0
0 2
0 8
0 0
2 4
0 0
0 0
0 0
0 0
0 0
0 0
0 8
0 2
0 0
0 0
0 0
0 0
0 0
0 2
0 8
2 0
0 4
0 0
0 0
0 0
0 0
0 0
0 0
0 0
0 0
0 0
0 0
0 0
0 0
0 0
0 0
0 0
0 0
0 0
0 0
0 0
0 6
0 0
0 0
0 0
2 10
0 0
0 4
0 8
0 2
0 2
0 6
0 0
0 17
4 2
2 6
12 2
0 4
0 4
2 2
0 6
0 4
0 2
0 2
0 4
0 0
0 12
0 2
0 12
2 14
0 8
0 4
4 8
56 2
37 8
4 4
4 0
0 0
8 0
4 2
2 0
2 0
0 0
8 2
0 0
4 2
6 0
0 0
0 0
0 4
14 0
0 0
29 0
0 0
0 0
0 0
0 0
0 0
0 0
0 0
0 0
0 6
0 0
0 0
2 0
0 0
0 0
2 0
0 0
0 0
0 0
4 0
6 0
0 2
6 0
19 2
4 0
2 0
6 0
2 0
0 0
0 0
0 0
0 0
0 0
14 2
0 0
17 2
4 0
8 0
8 0
16 0
0 0
2 0
0 0
2 0
8 0
4 0
0 0
0 0
0 0
0 0
0 0
6 4
0 0
0 0
8 0
0 0
0 0
4 8
2 2
2 2
4 0
2 0
2 0
0 0
0 0
0 2
0 0
0 0
4 0
6 2
10 0
16 0
4 2
0 0
16 0
0 0
0 0
0 0
0 0
0 0
6 0
27 0
27 0
31 0
6 0
0 0
2 0
0 4
4 0
0 4
0 2
0 0
0 0
0 0
0 0
0 0
0 0
0 0
0 0
0 2
0 0
2 0
2 19
19 0
21 0
6 0
17 0
10 0
4 0
14 6
0 0
0 0
0 0
0 0
0 0
0 4
0 0
2 4
0 0
0 2
2 0
4 4
8 0
4 2
0 2
4 0
2 0
0 0
0 0
0 0
0 4
0 0
0 0
4 0
0 2
2 2
0 0
0 0
0 0
4 0
4 2
0 0
0 2
0 0
0 2
0 2
6 2
0 0
0 4
0 2
0 2
0 12
0 0
0 2
0 0
0 0
0 0
0 0
0 0
0 0
0 0
0 0
0 0
0 0
0 0
0 0
0 0
0 0
2 0
0 2
0 0
0 0
0 0
0 0
0 0
0 2
0 4
0 0
0 0
2 0
10 0
0 0
0 0
2 0
0 0
0 0
0 0
0 0
0 0
0 0
0 0
0 0
0 0
0 0
0 0
0 0
0 0
0 0
2 0
0 0
10 4
0 0
8 0
0 0
0 0
0 0
0 0
0 0
0 0
0 0
0 0
4 0
2 0
2 0
2 2
2 0
2 0
0 0
2 2
2 0
2 4
0 0
0 2
0 0
0 0
2 0
0 0
0 0
0 2
8 0
16 0
10 0
19 0
0 2
0 0
0 0
0 0
6 0
8 0
0 0
0 0
0 0
0 0
2 0
0 0
2 2
2 0
0 0
0 0
0 0
0 0
0 0
0 0
0 0
0 0
0 0
0 0
0 0
0 0
0 0
4 0
0 0
0 0
0 0
0 0
0 0
4 0
8 0
0 0
0 0
4 0
4 0
0 0
0 0
0 0
0 0
0 0
4 0
0 0
0 2
0 0
0 0
0 0
0 0
0 0
0 0
0 0
0 0
0 0
4 0
0 0
0 0
0 0
0 0
0 0
0 0
0 0
0 0
0 0
0 0
0 2
0 0
0 0
0 0
0 2
0 0
0 0
0 0
0 0
0 4
0 2
0 2
2 0
0 0
0 4
0 0
0 0
0 0
0 0
0 0
0 0
4 0
0 0
4 0
0 0
0 0
0 0
0 0
0 0
0 0
0 0
0 0
0 0
0 0
0 0
0 0
0 0
0 0
0 0
0 0
0 0
0 0
2 2
0 0
0 0
8 0
4 0
0 0
0 0
2 0
0 0
0 0
0 0
2 0
0 0
0 0
0 0
0 0
0 0
0 0
0 0
0 0
0 0
0 0
0 0
0 0
0 0
0 2
0 0
0 2
0 0
0 0
0 0
0 0
0 0
0 0
0 0
0 0
0 0
0 0
0 0
0 0
0 0
0 0
0 0
0 0
0 2
0 0
0 0
0 0
0 0
0 2
0 0
0 0
0 0
0 0
0 0
0 0
0 4
0 0
0 2
0 0
0 2
0 0
0 2
0 0
0 0
0 0
0 0
0 0
0 0
0 0
0 2
0 0
0 0
0 0
0 0
0 0
0 0
0 0
0 0
0 2
0 0
0 0
0 0
0 0
0 0
0 6
0 0
0 4
0 0
0 0
0 0
0 4
0 6
0 0
0 0
0 0
0 2
4 0
0 2
14 0
2 0
0 0
0 0
0 0
2 0
0 0
0 0
0 0
0 2
2 0
0 0
0 0
0 0
2 0
0 0
4 0
2 0
0 0
0 2
0 0
0 0
0 0
0 10
4 0
6 0
8 0
6 0
31 0
0 0
0 0
0 0
0 0
0 0
0 0
0 0
0 0
0 0
0 0
0 2
0 4
4 6
0 2
2 4
0 2
0 0
0 23
0 0
2 0
2 0
2 0
0 2
2 2
2 0
16 0
0 0
0 0
0 0
2 0
0 2
2 0
0 0
0 0
0 4
0 4
2 4
0 0
0 0
0 2
0 2
0 0
0 0
0 16
0 0
0 0
0 0
0 2
0 0
0 0
0 0
0 0
0 0
8 0
0 0
2 0
2 0
0 0
0 0
0 0
4 0
0 0
0 0
0 0
0 0
0 0
0 2
0 0
2 0
6 0
0 0
10 0
0 0
0 0
12 0
2 0
0 0
0 0
0 0
0 0
0 0
0 0
0 0
0 0
0 0
0 0
0 0
0 0
0 0
0 2
0 0
12 4
0 0
2 4
8 0
19 2
21 0
10 0
66 0
2 0
2 0
0 0
0 0
0 0
2 0
2 12
0 0
8 0
2 0
4 2
0 0
0 0
2 0
2 0
0 0
0 0
0 0
2 0
4 0
2 0
0 2
0 0
0 0
0 0
0 0
0 0
0 0
0 0
4 0
0 2
2 0
0 0
6 0
0 0
0 6
0 0
2 2
2 0
0 0
2 6
0 0
0 0
2 0
0 0
0 0
0 0
0 0
0 0
2 0
0 0
0 0
0 2
0 0
0 4
0 0
0 4
6 0
0 0
4 2
0 0
0 0
0 0
0 29
0 0
0 0
0 0
0 0
0 0
0 0
2 0
0 0
0 0
0 4
0 0
0 0
0 0
0 0
0 2
0 0
0 0
0 0
0 0
0 0
0 0
0 0
0 0
0 0
0 0
2 0
0 0
0 0
0 2
0 0
0 0
0 2
0 6
0 14
0 4
0 4
0 0
0 0
0 8
6 6
0 4
0 4
0 0
0 0
0 0
0 2
0 0
0 0
0 0
0 0
0 0
0 0
0 0
0 0
2 0
0 0
2 0
0 0
0 0
0 0
0 0
0 0
0 0
0 0
0 0
0 0
0 2
0 0
0 0
0 0
0 0
0 0
0 0
6 0
0 0
0 0
0 0
0 2
0 2
0 2
0 2
0 16
0 0
0 0
0 0
4 0
0 0
4 0
0 0
0 0
4 0
0 2
0 2
0 0
0 2
0 0
0 6
2 0
0 8
0 0
0 10
0 12
0 0
0 0
0 0
0 4
0 4
0 10
0 8
0 0
0 6
0 0
0 0
0 0
0 0
0 0
0 0
0 0
2 0
0 0
0 8
4 0
0 0
2 0
2 0
0 0
0 0
0 0
0 0
0 0
0 0
2 0
2 0
0 0
0 0
0 0
0 0
0 0
0 0
0 0
0 0
0 0
0 0
0 0
0 0
0 0
2 0
0 0
0 4
0 0
0 0
0 0
0 0
0 0
0 0
0 0
0 0
0 0
0 0
2 0
0 0
6 0
0 0
0 0
0 0
2 0
0 0
4 0
0 0
2 0
0 0
0 0
2 0
0 0
2 0
0 4
0 0
0 0
0 0
0 0
0 0
0 0
4 0
0 0
0 0
0 0
0 0
0 0
0 0
0 0
0 0
0 0
0 0
2 0
0 0
0 0
0 0
0 0
0 0
0 0
0 0
0 0
0 0
0 0
0 0
0 0
0 0
0 0
0 0
0 0
0 0
0 0
0 0
0 0
0 0
4 0
0 0
0 2
0 0
0 0
0 0
0 4
0 2
0 0
2 10
0 2
0 0
2 0
4 0
4 0
0 0
0 0
0 0
0 0
0 0
0 8
0 0
0 0
0 0
0 2
6 0
0 0
0 0
0 0
0 0
0 0
0 0
0 0
0 0
0 0
0 0
0 2
0 0
0 8
0 0
0 0
0 0
0 0
0 0
0 0
0 0
0 0
0 2
2 0
0 0
0 0
0 0
0 0
0 0
2 0
10 0
0 0
0 0
0 2
0 4
0 2
0 0
0 0
0 2
0 0
0 0
0 0
2 0
0 0
0 0
0 0
0 0
0 0
0 0
0 2
0 2
0 6
0 12
0 27
0 6
0 2
0 0
0 8
0 4
0 6
0 0
0 2
0 4
0 4
0 4
4 2
10 0
4 2
0 0
0 2
0 0
0 25
0 6
0 6
0 4
0 0
0 4
0 0
0 0
0 0
0 0
0 0
0 0
0 0
0 4
0 0
0 2
0 27
0 6
0 12
0 17
0 2
0 4
0 0
0 8
0 10
0 4
0 16
0 4
0 35
0 10
0 4
0 19
0 95
0 221
0 82
0 23
0 6
0 2
0 0
0 0
0 0
0 0
0 0
0 0
0 0
0 0
0 0
0 0
0 0
0 0
0 0
0 0
0 0
0 0
2 0
0 0
0 0
0 0
0 0
0 0
0 0
0 2
0 0
0 0
0 0
0 0
0 0
0 0
0 0
0 0
0 0
0 0
0 0
0 0
0 0
0 0
0 0
0 0
0 0
0 0
0 0
0 0
0 0
0 0
0 0
0 0
0 0
2 0
0 0
0 0
0 0
6 0
0 0
2 0
0 0
0 0
0 0
0 0
0 0
0 0
0 0
0 0
0 0
0 0
0 0
0 4
0 0
0 0
0 0
0 0
0 0
0 0
0 0
0 0
0 0
4 0
0 0
0 0
4 0
0 0
0 0
0 0
0 0
0 0
0 0
0 0
0 0
0 0
0 0
0 0
0 0
0 0
0 0
0 0
0 0
0 0
0 0
0 0
0 2
0 0
0 0
0 0
2 0
0 0
4 0
0 0
0 0
0 0
0 0
0 0
0 0
0 0
0 0
0 0
0 0
0 0
0 0
0 0
0 0
0 0
2 0
2 0
0 0
6 0
0 0
4 0
0 0
4 0
2 0
4 0
0 0
0 2
0 4
0 4
0 0
0 0
0 0
0 0
0 0
0 0
0 4
0 0
0 0
2 0
6 2
2 0
2 0
0 0
2 0
0 0
0 0
0 0
0 0
0 0
0 0
0 0
0 0
0 0
0 2
0 0
0 0
0 0
0 0
0 0
0 0
0 0
0 0
0 2
0 6
0 0
0 0
0 0
0 0
0 0
0 0
0 0
0 0
0 21
0 2
0 0
0 0
0 0
0 0
0 0
0 0
0 0
0 2
0 0
0 2
0 0
0 6
0 0
0 12
0 0
0 0
0 0
0 0
0 0
0 0
0 0
0 0
2 0
0 0
0 0
0 0
0 0
2 0
0 4
0 0
0 0
0 2
0 0
0 0
2 2
0 0
0 0
0 0
0 0
0 0
0 0
0 0
2 0
0 0
0 0
0 0
0 0
0 0
2 0
0 2
0 0
0 0
0 0
0 0
0 0
2 0
0 0
0 0
0 2
0 0
0 0
0 0
8 0
0 0
2 0
0 0
0 0
0 0
0 0
0 0
0 0
0 0
0 0
0 0
0 0
0 0
0 0
0 0
0 0
0 8
0 2
0 0
0 0
0 0
4 0
0 0
0 0
0 0
0 0
0 0
0 0
0 0
0 0
0 0
2 0
0 0
0 14
0 14
0 2
0 0
0 2
0 0
0 0
0 0
2 0
0 0
0 2
0 0
0 0
0 0
0 2
0 0
0 0
0 0
0 0
0 0
0 0
0 0
0 0
0 0
0 0
0 4
0 0
2 0
0 0
0 0
0 0
0 4
0 0
0 4
0 33
0 2
0 21
0 4
0 8
0 0
0 0
0 0
0 0
0 0
0 0
2 0
0 0
0 0
0 2
0 0
0 2
0 0
0 4
0 2
0 0
0 0
0 0
0 8
0 2
0 2
0 2
0 0
8 0
0 0
0 0
0 0
0 0
4 0
0 0
6 0
0 0
2 0
0 0
0 0
2 0
0 0
0 0
0 0
0 0
14 0
0 0
0 2
0 0
0 0
0 0
0 0
2 0
0 0
0 0
0 0
2 0
0 0
0 0
2 0
4 0
0 0
4 0
0 0
0 0
0 0
0 0
0 0
0 0
0 0
0 0
2 6
0 14
0 2
0 0
0 0
0 0
0 2
0 0
0 0
0 0
0 0
6 0
2 0
31 4
2 2
0 0
0 0
0 0
0 0
0 0
2 0
4 0
4 0
2 0
0 0
2 0
0 0
0 0
0 0
0 0
0 0
0 0
0 0
0 0
0 0
0 2
2 0
0 0
0 0
2 2
0 0
6 0
0 0
8 0
0 0
0 0
0 4
0 2
0 0
0 2
0 12
0 10
0 4
0 0
0 0
0 0
0 0
0 0
0 0
0 0
0 0
2 0
0 0
0 0
0 6
0 0
0 2
0 0
0 0
0 0
0 4
0 37
0 8
0 4
0 19
0 2
0 19
0 41
0 10
0 4
0 2
0 0
0 0
0 0
0 0
0 6
0 2
0 0
0 0
0 4
0 0
2 2
0 0
0 0
0 0
0 0
0 2
0 0
0 0
0 0
0 0
0 2
0 4
0 8
0 4
4 4
0 0
0 4
0 0
0 10
0 0
6 0
16 0
2 0
2 0
2 2
2 0
0 0
4 2
0 0
0 0
0 101
2 0
0 10
12 0
0 50
0 116
0 16
0 6
0 0
0 0
0 0
0 0
0 2
0 0
0 0
0 4
0 0
0 0
2 0
0 4
0 0
0 0
0 0
0 0
0 0
0 0
0 0
0 0
0 0
0 0
0 0
0 0
0 0
0 0
0 0
0 0
0 0
0 0
0 0
0 0
0 2
0 2
0 0
0 0
2 2
0 0
0 0
2 2
0 0
0 0
0 0
0 0
2 2
0 0
0 0
4 0
0 0
0 0
0 0
0 0
0 0
0 0
0 0
0 0
0 0
0 0
0 0
2 0
0 2
0 0
0 0
2 0
0 0
0 0
0 0
0 2
0 2
0 0
2 4
0 0
0 0
0 0
0 0
0 0
0 0
0 0
0 0
0 0
2 0
0 0
0 0
0 0
0 0
4 0
0 0
0 0
0 2
6 2
6 0
0 8
10 0
0 0
0 0
0 0
0 0
0 0
0 0
0 0
0 0
0 0
0 0
0 0
0 0
0 0
0 0
2 0
0 0
0 0
0 0
0 0
0 0
0 0
0 0
0 0
0 0
2 0
0 0
0 0
0 0
0 0
2 0
2 0
2 0
0 0
14 0
0 0
0 0
0 0
4 0
0 0
0 0
0 0
0 0
0 0
0 0
0 0
0 0
0 0
0 0
0 0
0 0
0 0
0 0
0 0
0 0
0 0
4 2
0 0
16 0
0 0
0 4
0 0
0 0
0 2
0 0
0 0
0 0
0 2
0 0
0 0
0 0
0 0
0 0
0 0
0 2
0 0
0 0
0 0
0 0
0 0
0 0
0 0
0 0
0 0
0 0
6 0
0 0
0 0
8 0
10 0
0 0
0 0
0 0
0 0
8 0
0 0
2 2
8 0
0 0
0 0
0 0
0 0
0 0
4 0
4 0
0 0
0 0
0 0
0 0
0 0
4 0
0 0
0 0
0 0
4 0
0 2
2 0
0 0
0 0
0 0
0 0
2 0
0 0
4 0
2 0
6 0
2 0
0 0
0 0
0 0
0 12
0 0
0 0
0 0
0 0
0 0
0 0
2 0
0 0
0 0
0 0
0 0
0 0
2 0
0 0
0 0
0 0
0 0
0 0
0 0
0 0
0 0
0 2
0 0
0 0
2 0
0 0
0 0
6 0
0 0
0 0
0 0
0 0
0 0
0 2
0 0
0 0
0 0
0 0
0 0
0 0
0 0
10 0
2 0
0 2
0 0
0 0
0 0
0 0
0 0
0 0
0 0
0 0
0 0
0 0
6 0
12 0
21 0
14 4
23 6
0 0
0 0
0 0
0 0
2 0
0 0
4 0
4 0
0 0
0 0
0 0
2 0
0 0
0 0
0 0
0 0
2 0
0 0
4 0
8 0
0 0
12 0
2 0
0 4
0 0
0 0
0 0
0 0
0 0
0 0
0 0
0 0
0 0
0 0
0 0
0 0
2 0
2 0
0 0
4 0
0 0
0 0
0 0
2 0
2 0
4 0
10 0
0 0
8 0
4 2
12 0
4 0
2 0
27 0
0 2
4 0
0 0
10 0
10 0
0 0
0 0
8 0
4 0
6 0
2 0
8 2
4 0
2 2
0 0
0 0
0 0
0 2
0 0
16 0
0 0
0 0
2 0
0 0
4 0
0 0
0 0
0 0
0 0
0 0
4 0
0 0
6 0
17 0
35 0
4 0
0 0
16 0
6 0
27 0
4 0
8 0
8 0
2 2
0 0
16 0
0 0
0 0
0 0
0 0
4 0
0 0
6 0
8 0
10 0
10 0
14 0
10 0
4 0
2 0
50 0
2 0
2 0
2 0
2 0
2 0
0 0
0 0
0 0
0 0
0 0
0 0
0 0
2 0
0 0
4 0
0 0
6 0
0 2
19 0
0 0
0 0
0 0
0 0
0 0
0 0
0 4
0 0
0 0
0 0
2 4
0 2
0 0
0 0
0 0
0 0
0 0
0 4
0 2
0 0
0 0
0 0
0 0
0 0
0 0
0 0
2 0
4 0
0 0
0 0
0 0
0 0
0 0
2 0
0 0
0 0
0 6
0 0
0 0
0 0
0 0
0 0
0 0
0 0
0 0
0 0
0 0
0 0
0 0
0 2
0 0
0 0
0 0
0 0
0 0
0 0
0 0
0 0
0 4
0 8
0 0
0 0
0 0
0 0
4 0
0 0
0 0
0 0
0 0
0 0
0 0
2 0
0 0
0 0
0 0
0 0
0 0
0 0
0 0
0 0
2 0
0 0
2 0
4 0
0 8
0 0
0 4
0 0
0 0
0 0
0 0
0 0
0 0
0 0
0 0
0 0
0 0
0 2
0 0
0 0
0 0
0 0
2 0
0 0
2 0
4 0
2 0
0 0
0 0
10 16
0 2
2 17
0 0
0 0
0 2
0 0
2 6
2 0
0 2
21 14
10 0
0 0
0 0
0 0
0 0
0 2
2 2
0 0
0 0
2 0
2 8
0 2
2 0
0 4
2 0
2 0
0 0
0 4
0 0
0 0
0 0
12 0
0 0
16 0
0 0
4 0
0 0
0 0
4 0
6 0
0 0
0 0
0 0
0 0
8 0
0 0
6 0
37 0
0 0
0 0
0 0
6 0
0 0
4 0
2 0
0 4
12 0
2 19
2 0
0 2
4 0
4 0
0 0
2 12
39 0
2 0
0 0
2 0
6 0
0 0
0 4
4 0
0 0
0 0
0 2
0 0
0 0
0 0
2 0
0 0
0 0
0 0
23 0
6 16
14 0
14 0
17 2
50 0
23 6
16 0
132 0
2 0
0 0
43 0
64 0
0 0
0 0
4 0
2 0
0 0
10 0
2 0
0 0
0 0
0 0
0 0
0 0
0 0
0 0
0 0
6 0
2 2
0 0
0 0
10 4
4 0
0 0
4 2
37 0
8 0
4 2
16 0
2 2
6 0
2 0
2 0
0 0
0 0
0 0
0 0
0 0
0 0
0 0
0 0
0 0
0 0
0 0
0 0
0 0
0 0
0 0
0 0
0 0
2 0
0 0
6 0
0 0
93 0
0 0
8 0
0 0
0 0
0 0
0 0
4 0
0 0
0 2
0 2
0 0
0 4
0 8
0 0
0 0
0 0
0 0
0 0
4 2
0 0
0 0
2 0
2 0
2 0
6 0
8 0
0 0
6 0
0 0
0 0
0 0
0 0
0 0
0 0
0 0
0 0
0 0
0 0
0 0
0 0
0 0
0 0
0 0
0 0
0 0
0 0
0 0
0 0
0 0
0 0
0 4
0 0
0 0
0 0
6 0
0 0
4 0
0 0
0 0
2 0
0 0
0 0
4 0
0 0
0 0
2 0
2 0
4 0
0 0
6 0
6 0
4 2
8 0
0 0
2 0
0 0
0 0
0 0
0 0
0 0
0 0
0 0
0 0
0 0
0 0
0 0
0 0
0 0
0 0
0 0
0 0
0 0
0 0
0 0
2 0
2 0
0 0
4 0
2 2
0 0
0 0
0 0
0 0
4 0
2 0
0 0
0 0
0 2
0 0
0 0
0 2
0 0
0 0
0 0
0 0
0 0
0 0
0 0
2 0
2 0
0 0
0 0
0 6
0 0
0 0
0 0
0 0
0 0
0 0
10 0
2 6
35 0
10 0
10 0
14 0
2 0
0 0
0 0
0 0
0 0
12 0
16 0
17 4
2 0
4 0
0 0
2 0
0 0
0 6
0 0
0 0
0 0
0 4
0 0
0 0
0 0
8 0
0 0
58 0
0 0
0 0
0 0
0 0
2 0
2 0
0 0
4 0
0 0
0 0
6 0
6 0
0 0
4 0
4 0
0 0
0 0
12 0
0 2
0 0
0 0
2 4
0 0
0 0
0 0
0 0
0 0
0 2
0 2
2 0
0 0
4 0
6 0
2 0
4 0
0 0
2 0
0 0
0 0
0 0
0 0
2 0
0 0
58 0
2 0
0 0
0 0
0 0
4 0
0 0
17 0
14 0
2 0
47 0
4 0
2 0
14 0
0 0
0 0
0 0
8 0
0 0
2 0
4 0
2 0
0 4
4 0
23 0
0 0
2 0
0 0
0 0
0 0
0 0
0 0
0 0
0 0
0 0
0 0
0 2
0 0
0 0
10 4
2 0
6 0
2 0
0 0
0 0
0 0
0 0
0 0
0 0
8 0
6 0
2 2
14 0
6 0
0 0
0 0
4 0
0 0
0 0
2 0
0 0
0 4
0 0
0 0
0 2
2 0
4 0
4 0
8 0
33 0
14 0
0 0
0 14
0 17
0 6
0 12
0 0
0 8
0 12
0 6
0 2
0 0
2 0
0 0
10 4
35 0
0 0
0 0
0 0
0 0
0 0
0 6
0 0
0 0
0 0
0 0
0 0
0 0
2 0
2 0
2 0
6 0
2 2
0 0
0 0
0 0
0 0
0 0
0 0
0 8
0 2
0 0
0 0
0 0
0 0
0 6
0 4
0 0
0 0
0 0
2 0
6 2
2 0
0 0
0 0
0 0
0 0
0 0
0 0
0 0
4 0
0 2
0 2
0 0
0 4
0 0
2 0
0 0
0 0
0 2
0 4
0 0
0 2
0 0
0 0
0 0
4 0
0 0
0 0
0 0
2 0
4 0
0 0
4 0
8 4
0 0
2 0
0 0
0 0
0 0
0 0
0 0
0 0
0 2
0 0
0 0
0 0
0 0
4 0
8 0
6 0
0 0
0 0
0 2
0 0
2 0
0 4
0 0
0 0
0 0
0 0
0 0
0 4
0 0
0 0
0 0
0 0
0 0
0 0
0 0
0 0
2 0
2 0
2 0
2 0
6 4
0 0
0 0
2 0
0 0
2 0
0 0
2 0
0 2
0 0
0 0
0 0
0 0
0 0
0 0
0 0
6 0
0 0
0 0
0 0
2 0
0 0
0 0
0 0
0 0
6 0
0 0
0 0
0 0
0 0
0 0
6 0
0 0
0 0
0 0
0 0
0 0
0 0
0 0
2 0
0 0
2 0
0 0
0 0
0 0
0 0
0 0
0 0
2 0
4 0
0 0
0 0
2 0
2 0
8 0
4 0
2 0
4 0
4 0
21 0
8 0
10 0
0 0
4 0
0 0
0 0
0 0
4 0
0 0
0 0
0 0
0 0
2 0
0 0
0 0
0 0
0 0
0 0
2 0
2 0
0 0
0 0
6 0
0 0
0 0
0 0
0 0
0 0
0 2
0 0
0 0
0 0
0 0
2 0
0 0
0 0
0 0
0 0
4 0
0 0
2 0
0 0
0 0
0 0
0 0
2 0
0 0
10 0
2 0
0 0
0 0
0 0
0 0
0 0
0 0
0 0
0 0
0 0
0 0
0 0
0 0
0 0
0 0
0 0
0 0
0 0
0 0
0 0
4 0
2 0
0 0
0 0
0 0
0 0
0 0
0 0
0 0
0 0
0 0
0 0
0 0
0 0
0 0
0 0
0 0
8 0
2 0
0 0
0 0
0 0
0 0
0 0
0 0
0 0
0 0
0 0
0 0
2 0
0 0
2 0
0 0
8 0
4 0
0 0
0 0
0 0
0 0
0 0
0 0
0 0
0 0
0 0
0 0
0 0
0 0
0 0
0 0
0 0
0 0
0 0
0 0
0 0
0 0
0 0
0 0
0 0
0 0
0 0
0 0
0 0
0 0
0 0
0 0
0 0
0 0
0 0
0 0
0 0
0 0
0 2
0 0
0 0
0 0
2 0
0 0
4 0
0 2
0 0
0 0
0 0
0 0
0 0
0 0
0 0
0 0
0 2
0 0
0 0
0 0
0 0
0 0
2 0
0 0
0 0
0 0
2 0
0 0
0 0
0 0
0 0
0 0
0 0
0 0
0 0
0 0
0 0
0 0
0 2
0 0
2 0
0 0
6 0
2 0
0 0
0 0
4 0
0 0
2 0
0 0
4 2
0 0
0 2
0 0
0 0
0 0
0 0
0 0
0 0
0 0
0 0
0 0
8 0
6 0
6 0
2 0
0 0
4 0
2 0
0 0
0 0
0 2
0 0
2 0
0 0
0 0
0 0
0 0
0 0
0 0
0 0
0 0
0 0
0 0
0 0
0 2
0 0
0 0
0 0
0 0
0 2
0 0
2 0
0 0
0 0
4 0
0 0
0 0
0 0
0 0
0 0
2 0
0 0
0 0
2 0
4 0
4 0
0 0
0 0
4 0
0 0
0 0
0 6
0 0
0 0
0 0
0 8
0 2
0 0
0 0
0 0
0 0
0 0
0 0
0 0
0 2
0 0
0 0
0 0
0 0
0 0
0 0
0 0
0 0
0 0
0 0
0 0
0 0
0 0
0 0
2 0
0 0
0 0
0 0
0 0
0 0
0 0
6 0
2 0
0 0
0 0
0 0
0 0
0 0
0 0
0 0
0 0
0 0
0 0
0 0
0 0
6 0
2 0
4 0
2 4
0 0
0 0
0 4
2 0
0 0
0 4
0 4
0 0
2 0
0 0
0 0
6 0
2 2
0 0
0 0
0 0
0 0
0 2
0 0
0 0
4 2
0 0
0 0
0 0
0 0
0 0
0 0
0 0
0 0
0 0
0 0
0 0
0 0
2 0
0 0
0 0
0 0
0 0
0 0
0 0
0 0
0 0
0 0
0 0
0 0
0 0
0 0
0 0
0 0
0 0
0 0
10 0
8 0
2 0
8 0
0 0
19 0
8 0
6 0
6 0
6 0
12 0
2 0
8 0
0 0
0 0
4 0
6 0
0 0
0 0
0 0
0 0
2 0
8 0
0 0
0 0
16 0
2 0
2 0
8 0
0 0
0 0
0 0
2 0
10 2
0 0
0 0
0 0
0 0
0 0
0 0
0 0
0 0
0 0
2 0
0 0
0 0
0 0
2 2
0 0
0 0
2 0
2 0
16 0
0 0
0 0
2 0
0 0
0 0
0 0
0 4
0 0
0 2
0 2
0 0
0 0
0 0
2 0
8 0
2 0
2 0
0 0
0 0
0 0
0 0
0 0
0 2
0 12
4 0
0 0
2 0
0 0
0 0
0 2
0 0
0 0
0 0
0 0
0 0
0 0
0 0
0 0
0 2
4 0
0 0
0 0
0 0
0 0
0 0
0 0
0 0
0 0
0 0
0 0
0 0
0 2
0 0
0 0
0 0
2 0
0 0
0 0
0 4
0 2
0 0
0 0
0 0
0 0
0 0
6 0
4 0
0 0
0 0
0 0
0 0
2 0
2 0
0 0
0 0
2 0
0 0
0 0
0 0
0 0
0 0
0 0
0 0
0 0
0 0
0 0
0 0
0 0
0 0
8 0
0 0
0 0
0 0
2 0
0 0
0 0
6 0
2 0
0 0
0 0
0 0
0 0
0 0
0 0
0 0
0 0
0 0
0 0
0 0
2 0
0 0
0 0
0 0
0 0
0 0
0 0
8 0
0 0
2 0
2 0
0 0
8 0
4 0
6 0
12 0
4 0
2 0
2 0
2 0
2 0
0 0
0 0
10 0
0 0
4 0
2 0
4 0
2 0
2 0
0 0
0 0
0 0
0 0
2 0
0 0
2 0
0 0
0 8
0 0
2 0
0 2
0 0
0 0
0 0
0 0
2 0
2 0
0 0
0 0
0 0
0 0
0 0
4 0
0 0
0 0
0 0
0 0
0 0
0 0
0 0
0 0
0 0
0 0
0 0
0 0
0 0
0 0
0 0
0 0
0 0
0 0
0 0
0 0
0 0
0 0
0 0
0 0
0 0
2 0
0 0
0 0
0 0
0 0
0 0
0 0
0 0
0 0
0 0
0 0
0 0
0 0
0 0
0 0
0 0
2 0
0 0
0 0
0 0
2 0
0 0
0 0
0 0
0 0
0 0
0 0
0 0
0 0
0 0
0 0
6 0
0 0
0 0
0 0
0 0
4 0
0 0
0 0
0 0
0 0
0 0
0 0
0 0
0 0
0 0
0 0
2 0
0 0
0 0
0 0
0 0
0 0
0 0
0 2
4 0
0 0
0 0
0 0
0 0
0 0
0 0
0 0
14 0
0 0
21 0
0 0
0 0
0 0
0 0
0 0
0 0
0 0
0 0
0 0
0 0
2 0
0 0
0 0
0 0
0 0
0 0
0 0
0 0
0 0
0 0
0 0
0 0
0 0
0 0
0 0
0 0
2 0
0 0
0 0
0 0
2 0
0 0
0 0
0 0
0 0
0 0
2 0
2 0
0 0
0 0
0 0
0 0
0 0
0 0
0 0
0 0
0 0
0 0
0 0
0 0
0 0
0 0
4 0
2 0
0 0
0 0
2 0
0 0
0 0
0 0
0 0
0 0
0 0
0 0
4 0
0 0
0 0
2 0
0 0
0 0
0 0
0 0
0 0
0 0
0 0
2 0
0 0
0 0
0 0
0 0
0 0
0 0
0 0
0 0
0 0
0 0
0 0
0 0
0 0
0 0
0 0
0 0
0 0
0 0
2 0
0 0
0 0
0 0
0 0
0 0
0 0
0 0
0 0
6 0
2 0
2 0
0 0
0 0
0 0
0 0
0 0
0 0
0 0
0 0
0 2
0 0
0 0
2 0
0 0
0 0
0 0
0 0
0 0
0 0
0 0
0 0
0 0
0 0
0 0
0 0
2 0
2 0
0 0
4 0
0 0
0 0
2 4
2 0
0 0
0 0
0 0
0 0
0 0
0 0
0 0
0 0
0 0
0 0
0 0
0 2
0 0
0 0
0 0
0 0
0 0
0 0
0 0
0 0
0 0
0 0
0 0
0 0
0 0
0 0
0 0
0 0
0 0
0 0
0 0
0 0
0 0
0 0
2 0
0 0
0 0
0 0
4 0
0 0
0 0
0 0
0 0
0 0
0 0
0 0
0 0
0 0
0 0
0 0
0 0
0 0
0 0
0 0
0 0
10 0
0 0
2 0
2 0
0 0
0 0
0 0
0 0
0 0
0 0
0 0
0 0
2 0
0 0
0 0
2 0
0 0
0 0
4 0
0 0
0 0
0 0
0 0
0 0
0 0
0 0
0 0
0 0
0 0
0 0
0 0
0 0
0 0
0 0
0 0
0 0
0 0
2 0
2 0
0 0
0 0
0 0
0 0
6 0
0 0
0 0
0 0
0 0
0 0
0 0
0 0
0 0
0 0
0 0
2 0
0 0
0 0
0 0
0 0
0 0
0 0
0 0
0 0
0 0
0 0
0 0
0 0
0 0
0 0
0 0
0 0
0 0
0 0
0 0
0 0
0 0
0 0
0 0
0 0
0 2
0 0
0 0
0 0
0 0
0 0
0 0
0 0
0 0
0 0
0 0
0 0
0 0
0 0
0 0
0 0
0 0
2 0
0 0
0 0
0 0
0 0
0 0
0 0
0 0
0 0
0 0
0 0
0 0
0 0
0 0
0 0
0 0
0 0
2 0
0 0
0 0
0 0
0 0
0 0
0 0
2 0
0 0
0 0
0 0
0 0
0 0
0 0
0 0
2 0
4 0
0 0
4 0
0 0
0 0
2 0
0 0
0 0
0 0
0 0
0 0
0 0
0 0
0 0
0 0
0 0
0 0
0 0
0 0
4 0
0 0
0 2
0 0
0 0
0 0
0 0
0 0
0 0
0 0
0 0
0 0
0 0
0 0
0 0
2 0
0 0
10 0
0 0
0 0
0 0
2 0
2 0
4 0
12 0
2 0
6 0
0 0
0 0
4 0
0 0
0 0
0 0
0 0
0 0
4 0
10 0
6 0
6 0
2 0
2 0
12 0
6 2
0 0
0 0
2 0
2 0
2 0
0 0
0 0
0 0
0 0
10 0
10 0
14 0
6 0
43 0
6 0
103 0
0 0
4 0
0 10
10 0
14 8
4 0
4 6
0 0
0 0
4 0
0 0
0 0
0 0
0 0
0 0
0 0
0 0
0 0
0 0
2 0
2 0
0 0
10 0
0 0
6 0
0 0
0 0
0 0
2 0
2 0
2 0
8 0
41 2
41 0
17 4
23 0
19 0
6 0
8 0
10 0
10 2
0 0
2 0
19 0
4 0
2 0
0 0
0 2
0 0
0 0
0 0
2 2
0 0
0 0
0 0
2 0
0 4
0 16
0 0
0 0
0 0
0 0
0 0
0 0
0 0
2 0
0 0
2 0
2 2
12 0
43 2
21 0
0 0
4 0
0 0
2 0
6 0
2 0
0 19
6 43
35 0
2 0
0 0
0 0
0 0
0 0
0 2
0 0
0 0
0 0
0 0
0 0
0 0
0 0
0 0
0 0
0 0
0 0
2 0
0 0
0 0
0 0
0 0
0 0
0 0
0 0
0 2
0 0
0 0
2 0
25 0
6 0
0 0
12 0
6 0
10 0
0 0
0 0
2 0
0 0
4 0
0 0
0 0
4 0
0 0
6 0
0 0
16 0
2 0
0 0
0 0
0 0
0 0
0 0
0 0
0 0
0 0
0 0
0 0
0 0
0 0
0 0
2 0
0 0
0 0
0 0
0 0
0 0
0 0
0 0
0 0
0 0
0 0
0 0
0 0
0 0
0 0
0 0
0 0
0 0
4 0
0 0
0 0
2 0
0 0
0 0
0 0
0 0
0 0
0 0
0 0
6 2
16 0
0 0
0 0
0 0
0 0
0 0
0 0
0 0
2 0
4 0
0 0
0 0
4 0
0 0
0 0
4 0
6 0
0 0
6 0
19 0
14 0
23 0
14 0
4 0
4 0
6 0
12 0
12 0
2 0
2 0
0 0
2 0
2 0
0 0
0 0
2 0
0 0
0 0
0 2
0 2
0 0
0 0
4 2
4 0
6 0
0 0
0 0
0 0
2 0
0 0
0 0
2 0
6 0
10 0
0 0
4 0
2 0
0 0
2 0
8 0
4 0
8 0
0 0
0 0
4 0
0 2
0 0
8 0
0 0
0 0
0 0
0 0
0 0
0 0
0 0
0 0
0 0
12 0
33 0
4 0
10 0
2 0
2 0
4 0
6 0
12 0
17 0
6 0
14 0
0 0
4 0
0 0
0 0
2 0
0 0
2 0
6 0
4 0
6 0
0 0
0 2
0 0
0 0
0 0
0 0
0 0
82 0
2 0
4 0
2 0
6 0
0 0
2 0
4 0
0 0
2 0
0 0
0 0
0 0
0 0
2 0
19 0
23 0
4 0
6 0
0 0
8 0
4 0
6 0
0 0
8 0
0 0
0 2
0 0
0 0
0 0
0 0
0 0
0 0
0 0
10 0
4 0
4 0
0 0
0 0
2 0
0 0
0 0
0 0
0 0
0 0
0 0
0 0
0 0
0 0
2 0
0 0
0 0
0 0
0 0
0 0
0 0
0 0
2 0
8 0
10 0
0 0
0 0
2 0
4 0
4 0
0 0
10 0
2 0
0 0
0 0
8 0
4 0
4 0
0 0
0 0
0 0
2 0
0 0
4 0
0 0
0 0
0 0
2 0
0 0
0 0
2 0
0 0
0 0
0 0
0 0
0 0
0 4
2 2
4 0
10 0
6 0
2 0
4 6
0 0
10 0
4 0
2 2
2 0
0 0
2 0
10 0
0 0
2 10
4 0
2 0
0 0
2 0
2 0
10 0
19 0
12 2
2 0
6 0
0 0
17 0
21 0
6 0
6 0
49 0
0 0
0 0
0 0
0 0
2 6
2 2
0 0
0 0
0 0
2 0
6 0
0 4
2 0
8 0
0 0
2 0
0 0
0 0
0 0
0 0
0 0
0 0
0 0
2 0
0 0
2 0
2 0
0 0
0 0
2 0
0 0
0 0
2 0
4 4
6 0
10 2
6 0
4 0
0 0
0 0
4 0
6 0
0 0
0 0
6 0
0 0
0 0
0 0
0 0
0 0
0 0
0 0
4 0
0 0
0 0
0 0
2 0
0 0
0 0
0 0
0 0
4 0
4 0
0 4
0 0
0 0
0 0
4 0
12 0
8 0
14 0
4 0
6 0
2 0
0 0
2 0
0 0
0 0
4 0
0 0
0 0
0 0
2 0
0 0
2 0
16 0
0 0
2 0
0 0
10 0
8 0
43 0
4 0
2 0
6 0
8 0
0 4
0 0
0 0
19 0
6 0
0 0
2 0
0 0
2 4
0 6
0 0
0 0
0 0
0 0
2 0
2 0
0 0
0 0
0 0
0 0
0 0
4 0
0 0
0 0
0 0
0 0
0 0
0 2
0 0
4 0
0 0
0 0
0 0
0 0
0 0
2 0
2 0
0 2
0 0
0 0
0 0
0 0
0 0
0 0
0 0
2 0
0 0
2 0
14 0
2 0
10 0
4 0
4 0
0 0
0 0
0 0
0 0
0 0
0 0
0 0
0 0
0 0
0 0
0 0
0 0
0 0
2 0
2 0
2 0
0 0
0 2
2 0
2 0
2 0
0 2
0 0
0 0
0 0
0 0
0 6
0 2
0 0
0 0
0 4
0 0
0 0
0 0
10 0
0 0
6 0
0 0
0 0
4 0
0 0
4 0
0 0
0 0
2 0
0 0
0 0
0 0
37 0
0 0
4 0
4 0
0 0
2 0
6 0
10 0
0 0
0 0
2 0
0 0
0 0
0 0
0 0
0 0
0 0
0 0
31 0
0 0
0 0
0 0
0 0
0 0
0 0
0 0
0 2
0 0
0 0
0 0
0 0
0 0
2 0
0 0
0 0
0 0
0 0
2 0
0 0
0 0
2 0
0 0
0 2
0 0
0 0
0 0
0 0
0 0
0 0
0 0
0 2
0 0
0 0
0 2
0 0
0 0
0 0
0 0
0 0
0 2
0 0
0 0
0 0
0 0
0 0
0 0
0 0
0 0
0 0
0 0
0 0
0 0
0 10
0 0
0 0
0 0
0 0
0 0
0 0
0 0
0 0
0 0
0 0
0 0
0 0
0 0
0 0
0 0
0 0
0 0
0 0
0 0
0 0
0 0
0 0
0 0
0 0
0 0
0 0
0 0
0 0
0 0
0 0
2 0
0 0
0 0
0 0
0 0
0 0
0 0
0 0
0 0
0 0
0 0
2 0
0 0
0 0
0 0
6 0
0 0
2 0
0 0
0 0
0 0
0 0
0 0
0 0
0 0
0 0
0 0
0 4
0 0
0 4
0 0
0 0
0 0
0 0
0 4
0 0
0 0
0 0
2 6
0 0
0 0
0 0
0 0
0 0
0 0
0 0
0 0
0 0
0 0
21 0
0 0
0 0
0 0
2 0
0 0
8 0
8 0
14 0
0 0
2 0
8 0
0 0
0 0
0 2
2 0
0 0
0 0
0 0
4 0
4 0
0 0
4 0
0 0
0 0
0 0
0 0
0 0
0 0
0 0
0 0
0 0
0 0
2 6
0 0
10 4
4 0
4 0
2 0
21 0
2 2
0 0
0 0
0 0
0 0
0 0
0 0
0 0
2 0
0 4
0 0
0 0
31 0
8 0
4 0
0 0
8 0
0 0
0 2
0 0
2 0
0 0
0 0
0 0
0 0
0 2
0 0
0 0
0 0
0 0
0 0
2 0
0 2
2 0
0 0
0 0
0 2
0 0
0 0
0 0
0 0
0 0
2 0
0 0
2 0
2 0
0 0
0 2
0 0
6 0
2 0
0 0
0 0
2 0
8 0
6 0
0 0
0 0
10 0
0 0
0 0
0 0
0 0
2 0
0 0
0 0
0 0
0 0
0 0
0 0
0 6
2 4
0 0
6 10
0 10
2 4
0 0
0 0
4 0
0 0
0 0
0 0
0 0
6 0
0 0
0 0
0 0
0 0
0 0
0 0
0 0
0 0
4 0
0 0
0 0
0 0
4 0
2 0
4 0
0 0
4 0
2 0
0 0
0 0
8 4
0 2
0 2
4 0
0 0
0 4
0 0
0 0
2 2
0 2
0 4
0 4
0 0
0 2
0 0
0 0
0 0
0 0
0 0
0 0
0 4
0 0
0 0
0 0
0 0
0 0
0 0
2 0
6 0
33 0
8 0
2 0
0 0
0 0
0 0
4 0
0 0
4 0
0 0
0 0
0 0
0 0
0 0
0 0
0 0
0 2
0 0
0 0
0 0
0 0
0 0
0 4
0 0
0 0
0 0
0 0
0 0
0 0
0 0
0 0
0 0
0 0
0 0
0 0
2 0
2 0
4 0
2 0
2 0
0 0
0 0
2 0
2 0
2 0
4 0
0 0
0 0
0 0
0 0
0 0
0 0
0 0
0 2
0 0
0 0
0 0
0 6
0 0
0 0
0 0
0 0
0 0
0 0
0 2
0 0
0 0
0 0
0 0
0 0
0 0
0 2
0 0
0 0
0 0
0 0
0 0
0 0
0 0
0 0
0 0
2 0
0 2
0 0
0 0
0 0
0 0
0 0
0 0
0 0
0 0
0 0
0 0
0 0
0 0
0 4
0 0
0 0
0 2
0 0
0 0
0 0
0 0
0 2
0 4
0 8
0 6
0 2
0 2
0 0
0 0
0 0
0 0
0 8
0 4
0 0
0 0
0 0
0 0
0 0
0 0
0 0
0 0
0 0
0 0
0 0
0 0
0 0
0 0
0 0
0 0
0 0
0 0
0 0
0 0
0 0
0 0
0 0
0 0
0 0
0 0
4 2
0 2
0 0
0 0
0 0
0 0
0 0
0 0
0 0
0 0
0 0
0 0
0 0
0 0
0 0
0 0
0 0
0 0
0 4
0 0
0 0
0 0
0 0
0 0
0 0
2 0
0 0
0 0
0 0
0 0
0 0
0 0
0 0
0 0
0 2
0 0
0 0
0 0
0 0
0 4
0 0
0 0
0 0
0 0
0 0
0 0
0 0
2 2
0 6
0 0
0 0
2 0
8 0
16 0
64 2
31 0
0 0
66 0
4 0
8 0
6 0
0 0
0 0
2 0
0 0
12 0
4 0
0 0
10 0
2 0
2 0
4 0
0 0
0 0
0 0
0 0
0 0
0 0
0 0
2 0
14 0
0 0
4 0
0 0
12 0
2 0
0 0
6 0
0 0
0 2
0 0
0 0
0 0
0 0
0 0
0 0
0 0
0 0
4 0
0 2
0 0
0 0
0 0
0 6
0 0
0 0
2 0
2 0
4 0
0 0
0 4
0 0
0 0
0 0
0 0
0 0
0 0
2 0
0 0
0 0
0 0
0 0
0 0
0 0
2 0
4 0
0 0
2 0
0 0
0 0
0 0
0 0
0 0
0 0
0 0
0 0
0 0
0 0
0 0
0 0
0 0
0 0
0 0
0 0
0 0
0 0
0 0
0 0
0 0
0 0
0 10
0 2
0 0
0 0
0 0
0 2
0 0
0 2
0 4
0 4
0 6
0 0
0 0
0 0
0 0
0 2
0 0
0 0
0 0
0 0
6 0
2 0
0 0
0 0
0 2
0 2
2 0
0 0
0 0
0 0
0 2
0 2
0 0
0 0
0 0
0 0
0 0
0 0
0 0
0 0
0 0
0 0
0 0
0 0
0 0
0 0
0 0
0 0
0 0
2 0
4 0
0 0
0 0
0 6
0 4
0 0
0 0
0 0
0 0
0 0
0 0
4 0
0 2
2 0
0 0
0 0
0 0
0 0
0 0
0 0
0 0
0 0
0 0
0 0
0 0
0 0
0 0
0 0
0 0
0 0
0 0
0 0
0 0
0 0
0 0
0 0
0 0
0 0
0 0
0 0
0 0
2 0
0 4
0 0
0 0
0 0
0 0
0 0
0 0
0 0
0 0
0 0
0 0
0 0
0 0
0 0
0 0
0 0
0 0
0 0
0 0
0 2
0 0
0 0
0 0
0 0
2 0
0 0
0 0
4 0
0 0
4 0
0 0
6 0
0 0
0 0
0 0
0 0
0 0
4 0
0 0
0 0
0 0
2 10
0 0
0 0
0 0
0 6
0 4
0 0
0 0
2 0
0 0
0 0
0 0
0 0
0 0
0 0
0 0
0 0
2 0
0 0
0 0
0 0
0 0
0 0
0 0
0 0
0 0
0 0
0 0
0 0
0 0
2 0
2 0
0 0
0 0
0 0
0 0
0 0
0 0
0 0
0 0
0 0
2 0
4 0
0 0
0 0
0 0
0 0
0 0
0 0
0 0
6 0
0 0
0 0
2 0
0 0
0 0
6 0
0 0
0 0
0 0
0 0
0 0
0 0
0 0
0 0
0 0
0 0
2 0
4 0
6 0
2 0
0 0
0 0
0 0
0 0
0 0
0 0
0 0
0 0
0 2
2 0
0 0
0 0
0 0
6 0
0 0
0 0
0 0
0 0
0 4
0 0
0 2
0 2
0 0
0 0
0 0
0 0
0 0
0 0
2 0
2 0
0 0
0 0
0 0
0 0
0 0
0 0
0 0
2 0
0 0
0 0
0 0
0 0
0 0
0 0
0 0
0 0
0 0
0 2
0 0
0 0
0 0
0 0
0 0
0 0
0 0
0 0
0 0
0 0
0 0
0 0
2 0
0 0
6 0
0 0
0 0
0 0
0 0
0 0
0 0
0 0
0 0
0 0
0 0
0 0
0 0
0 0
4 2
10 0
0 0
0 0
0 0
10 0
0 0
0 0
0 0
0 0
0 0
0 0
0 0
0 0
6 0
0 0
0 0
4 0
0 0
0 0
0 0
0 0
2 0
6 0
0 0
2 0
0 0
0 0
0 0
2 0
0 0
2 0
2 0
4 0
8 0
0 0
10 0
2 2
0 0
0 0
4 0
2 0
4 0
0 0
0 0
0 0
0 0
0 0
4 0
0 0
0 0
0 0
0 0
0 0
2 0
0 0
0 0
0 0
0 0
0 0
0 0
0 0
21 0
0 0
8 0
4 0
0 0
0 0
0 0
6 0
0 0
0 0
0 0
0 0
2 0
0 0
2 0
2 0
4 0
17 0
23 0
2 0
0 0
0 0
4 0
2 0
4 0
4 0
8 0
8 0
0 0
2 0
4 0
0 0
2 0
0 0
0 2
0 6
0 0
0 2
0 0
0 6
0 2
0 8
0 0
0 0
0 0
0 0
0 0
2 0
0 0
0 0
0 0
0 0
0 0
4 0
0 0
0 0
0 0
0 2
4 0
2 0
0 0
0 0
0 0
0 0
0 0
0 0
0 0
8 6
6 0
12 0
0 0
0 0
0 0
0 0
0 0
0 0
0 0
2 0
0 2
0 0
2 0
0 0
6 0
0 0
2 0
4 0
2 0
0 0
0 0
0 0
0 0
0 0
0 4
0 0
0 0
2 0
0 0
4 0
0 0
2 0
6 0
2 0
31 0
4 0
0 0
0 0
0 0
2 0
8 0
8 0
4 0
0 10
2 0
10 0
0 2
0 0
4 0
0 0
0 0
0 2
0 4
2 4
0 0
10 0
0 0
37 0
0 4
0 4
0 0
0 2
0 2
0 0
4 0
2 0
4 0
25 0
6 0
2 0
0 0
0 0
0 0
0 4
0 0
0 2
0 0
0 0
0 0
0 0
0 0
0 0
0 4
0 0
0 0
0 0
0 0
0 0
0 0
0 6
0 0
0 0
0 2
0 2
0 0
0 4
0 6
0 0
0 0
0 0
2 8
0 0
0 0
0 0
0 0
0 0
2 0
4 0
12 0
21 0
25 0
0 0
0 0
4 0
6 0
0 2
2 2
0 0
0 0
0 0
0 0
0 0
0 0
2 0
0 0
2 2
10 0
6 0
0 0
0 0
0 4
0 2
0 0
0 4
0 2
0 0
0 2
2 0
0 0
0 4
0 4
0 10
0 4
0 0
0 0
0 0
4 0
2 0
0 0
0 0
2 0
2 2
0 0
0 0
0 0
0 0
0 0
0 0
2 0
0 0
2 0
0 0
0 0
0 0
0 0
0 0
0 2
0 0
0 0
0 0
4 0
0 0
0 0
0 0
0 0
0 0
0 0
0 0
0 0
2 0
2 0
2 2
0 0
0 0
0 0
0 0
0 0
0 4
4 2
6 0
6 0
17 0
12 2
8 0
0 14
0 0
2 6
23 0
0 14
6 0
4 0
8 0
0 0
2 0
47 0
6 14
10 0
4 8
6 2
6 0
2 2
0 0
0 0
0 0
4 0
0 8
8 2
47 2
29 0
2 0
6 2
6 6
0 0
0 0
4 0
0 0
17 0
17 4
33 0
66 0
21 2
27 0
6 6
4 0
2 0
4 0
12 8
0 2
4 0
0 31
0 0
0 0
0 0
0 0
4 0
0 0
0 0
0 0
0 0
2 0
0 0
0 0
0 12
2 0
0 6
0 0
6 6
0 0
2 0
19 0
4 0
0 0
0 0
0 0
2 0
4 0
0 0
2 0
27 0
10 0
14 0
6 0
23 0
8 0
10 8
12 0
0 12
6 0
0 0
0 0
0 0
0 0
0 0
0 0
0 0
0 0
0 0
0 0
0 0
0 0
0 0
0 0
0 0
4 0
4 0
8 0
0 0
2 0
0 12
0 0
2 0
0 0
0 0
0 0
0 0
0 0
0 0
0 0
0 0
0 0
8 0
0 0
2 0
14 0
4 0
4 6
0 2
2 2
0 2
4 0
0 0
2 0
0 0
0 0
0 0
0 0
2 0
0 0
0 0
0 0
0 0
0 0
0 0
8 0
8 0
14 0
12 0
10 0
4 0
0 0
2 0
0 0
4 0
0 0
0 0
0 0
0 0
0 0
0 0
0 0
0 0
0 0
0 8
0 0
0 0
0 0
0 0
0 0
0 0
0 0
4 0
4 0
0 0
0 0
0 0
6 0
6 0
2 0
2 0
2 0
6 0
0 0
0 0
2 0
0 0
0 0
0 0
2 0
8 0
0 0
2 0
0 0
0 2
0 0
8 0
0 0
0 0
2 0
0 0
0 0
0 0
0 0
0 0
0 0
0 10
0 0
0 0
0 0
0 0
0 0
0 0
0 0
0 0
0 0
0 0
0 0
0 0
0 0
0 0
0 0
2 0
0 0
0 0
0 0
0 0
0 0
0 0
0 0
0 0
0 0
0 0
0 0
0 0
0 0
0 0
0 0
0 0
0 0
0 0
0 0
2 0
0 0
0 0
0 0
0 0
0 0
2 0
0 0
6 0
0 0
0 0
0 0
0 0
0 0
0 0
0 2
0 0
0 0
2 0
0 0
0 0
0 0
0 0
0 0
0 0
0 0
0 0
0 0
0 0
0 0
12 0
0 0
0 0
2 0
2 0
0 0
4 0
0 0
0 0
0 0
0 0
0 0
8 0
4 0
21 0
4 0
2 0
12 0
0 0
8 0
0 0
0 0
2 0
0 0
0 0
0 0
0 0
0 0
0 0
0 0
0 0
0 0
0 0
0 0
0 0
0 0
0 0
0 14
0 0
0 0
0 0
0 0
0 0
0 0
0 0
0 0
0 0
8 0
0 0
0 0
0 0
0 0
0 0
0 0
0 0
0 0
2 0
0 0
0 0
0 0
4 0
0 0
2 0
0 0
0 0
0 0
0 0
0 0
0 0
0 0
2 0
0 0
0 0
0 0
4 0
4 0
0 0
2 0
0 0
0 0
0 0
0 0
2 0
0 0
10 0
2 0
0 0
8 0
0 0
0 0
0 0
16 0
0 0
0 0
0 0
0 0
2 0
0 0
0 2
0 2
0 0
0 0
0 4
0 0
0 0
6 0
2 0
6 0
2 0
0 0
0 0
6 0
0 0
0 0
2 0
0 0
0 0
8 0
2 0
0 0
0 0
0 0
0 0
0 0
0 0
0 0
2 0
0 0
0 0
0 4
0 0
0 0
0 0
0 0
0 4
0 0
0 0
0 0
0 0
0 0
0 0
0 0
0 0
0 0
0 0
0 0
0 0
0 0
0 0
0 0
4 0
0 0
0 0
2 0
6 0
2 0
0 2
0 0
0 0
0 0
0 0
0 0
0 0
0 0
0 0
0 0
2 0
0 0
0 0
0 0
0 0
2 0
0 0
14 0
0 0
0 0
0 0
0 0
0 0
0 0
0 0
4 0
0 0
0 4
6 0
0 0
0 0
0 0
0 0
0 0
0 0
0 0
0 0
4 0
0 4
4 0
0 0
0 0
0 0
6 0
14 0
0 0
0 0
4 0
0 0
4 0
0 0
0 0
2 0
0 0
2 0
0 0
2 0
0 0
0 0
0 0
0 0
0 0
4 0
0 0
0 0
2 0
0 0
2 0
2 0
2 0
8 0
4 0
2 0
8 0
0 0
0 0
0 0
0 0
0 0
2 0
2 0
0 0
0 0
0 0
4 0
2 0
0 0
2 0
0 0
2 0
0 0
0 0
4 0
0 0
4 0
2 0
0 0
0 0
0 0
0 0
2 0
2 0
4 0
2 0
6 0
0 0
6 0
0 0
2 0
0 0
0 0
0 0
4 0
0 0
0 6
0 0
0 0
0 0
0 0
0 0
0 0
0 0
0 0
0 0
0 0
0 0
0 0
0 2
0 0
0 0
0 0
0 0
0 2
0 0
2 0
0 0
4 0
0 0
4 0
2 0
0 4
2 0
0 0
0 0
0 2
0 0
0 0
0 0
0 0
0 0
0 0
0 0
0 0
0 0
0 0
0 0
0 0
0 0
0 0
0 0
0 0
0 0
0 0
0 0
0 0
2 0
0 0
0 0
0 0
0 0
0 0
0 0
0 0
0 0
0 0
0 0
0 2
0 0
2 0
0 2
0 0
0 0
0 0
2 0
4 0
0 0
0 0
0 0
0 0
0 0
0 0
0 0
0 0
0 0
0 0
0 0
0 0
0 0
0 0
0 0
0 0
2 0
0 0
8 0
0 0
0 0
6 0
0 0
0 0
0 0
2 0
2 0
0 0
4 0
2 0
2 0
0 0
0 0
0 0
2 0
0 0
0 0
6 0
2 0
0 0
2 0
2 0
14 0
14 0
0 0
2 0
0 0
0 0
0 0
0 0
0 0
0 0
6 0
12 0
2 0
2 0
10 0
10 0
8 0
10 0
23 0
2 0
0 0
2 0
0 0
0 0
0 0
0 0
0 0
0 0
0 0
0 0
0 0
0 0
0 0
0 0
0 0
0 0
8 0
4 0
0 0
0 0
0 0
0 0
2 0
8 0
4 0
4 0
6 0
2 0
4 0
4 0
10 0
2 0
0 0
6 2
21 0
2 0
4 0
0 0
0 0
2 0
0 0
0 0
0 0
0 0
0 0
0 0
0 0
0 0
0 0
0 0
0 0
0 0
0 0
0 0
0 2
0 0
0 0
0 0
0 0
0 0
0 0
2 0
0 0
0 0
0 0
0 0
0 0
0 0
0 0
0 0
0 0
0 0
0 0
2 0
0 0
0 0
0 0
2 0
0 0
0 0
0 0
0 0
2 0
0 0
0 0
0 0
0 0
0 0
0 0
0 0
0 0
0 0
0 0
0 0
0 0
0 0
0 0
0 0
0 0
0 0
4 0
6 0
8 0
0 0
6 0
0 0
0 0
2 0
0 0
0 2
2 0
2 0
0 0
2 0
0 0
8 0
0 0
37 0
0 0
0 0
0 0
2 0
0 0
0 0
0 0
0 0
4 0
4 0
2 0
0 0
6 0
4 0
2 0
0 0
2 0
0 0
0 0
0 0
2 0
0 0
0 0
0 0
0 0
2 0
0 0
0 0
37 0
2 0
2 0
0 2
0 0
0 0
2 0
0 0
0 0
2 0
0 0
12 0
0 0
0 0
4 0
0 10
0 4
0 0
2 0
4 0
0 0
6 0
0 0
4 0
17 2
12 0
4 0
31 0
14 6
14 0
4 0
2 0
4 0
25 0
0 0
0 0
0 0
0 0
0 0
0 0
0 0
4 0
2 0
0 0
0 4
0 0
0 0
0 0
0 0
2 0
2 0
2 0
8 0
0 0
29 0
2 0
0 6
0 0
0 0
2 0
4 0
0 0
14 0
45 0
91 0
41 0
198 0
4 0
0 0
4 0
4 0
0 0
0 0
0 0
0 0
0 0
0 0
0 0
0 0
4 0
4 0
10 0
0 0
4 0
8 0
2 0
6 2
6 0
0 0
33 0
0 0
4 0
8 0
17 0
0 0
0 0
0 0
0 0
0 0
0 0
2 0
0 0
12 0
0 0
0 0
12 2
17 0
10 0
6 0
0 0
21 0
2 0
2 0
0 0
0 0
0 0
0 6
0 0
0 0
6 4
6 0
10 0
2 0
25 0
6 0
8 0
12 0
0 0
2 0
4 0
0 2
0 0
0 0
2 0
0 0
0 0
0 0
0 4
4 0
8 0
0 0
0 0
0 0
0 0
0 4
0 0
0 4
0 0
6 0
6 0
12 0
10 0
37 0
0 0
0 0
0 0
0 0
0 2
0 0
0 0
0 0
0 0
0 0
0 2
0 2
8 0
0 0
2 0
0 4
4 0
0 0
2 0
0 0
0 0
0 0
0 0
0 0
4 4
0 0
4 0
10 0
2 2
8 0
6 2
0 4
0 2
0 10
0 8
2 0
0 0
0 0
0 0
0 0
0 0
4 0
4 0
0 0
0 0
0 4
0 0
0 0
0 0
0 0
0 0
0 0
0 0
0 0
0 0
0 0
0 0
0 0
0 0
0 0
0 0
23 0
6 0
2 0
0 0
0 0
0 0
2 2
0 0
16 0
2 0
8 0
0 0
0 0
4 0
2 0
2 0
6 0
4 0
0 0
4 0
8 0
2 0
0 0
0 0
0 0
0 0
0 0
2 0
0 0
0 0
4 0
23 0
10 0
25 0
33 0
39 0
4 0
2 0
4 0
2 0
4 0
6 0
4 0
0 0
0 0
0 0
0 0
2 0
0 0
29 0
4 0
10 0
4 0
12 0
0 0
0 6
6 0
0 0
4 0
4 0
2 0
4 0
2 0
0 0
0 0
0 0
0 0
0 0
12 0
6 0
4 0
0 2
4 0
4 0
0 0
2 4
0 0
0 10
0 0
0 0
0 2
0 0
0 0
0 0
0 0
0 2
0 0
2 0
27 0
4 4
0 0
0 2
0 0
0 0
0 0
14 0
0 0
0 0
0 0
0 0
0 0
0 2
0 0
0 0
0 0
0 0
0 0
0 0
0 0
0 0
0 0
0 0
0 0
2 0
2 0
0 0
2 0
0 0
0 0
4 0
2 0
0 0
0 0
0 0
4 0
0 0
0 0
0 0
0 0
4 0
0 0
0 0
0 0
4 0
0 0
0 0
0 0
12 0
0 0
4 0
2 0
0 0
2 0
0 0
4 0
12 0
29 0
6 0
10 0
19 0
10 0
16 0
0 0
10 0
8 0
14 0
4 0
0 0
8 0
6 0
14 0
16 4
16 0
50 0
0 0
4 0
0 0
14 0
2 0
0 0
6 0
0 0
0 4
4 0
2 0
281 0
23 0
105 0
12 0
6 0
2 8
8 0
0 0
0 0
2 0
8 0
10 0
6 0
0 0
10 0
4 0
0 0
0 0
52 0
12 0
2 0
2 0
17 0
6 0
4 0
0 0
0 0
0 0
2 0
4 0
2 0
0 0
2 0
0 0
2 0
16 0
39 0
23 0
31 2
6 0
2 0
12 0
0 0
12 0
0 0
0 0
0 0
0 0
0 0
0 0
0 0
6 0
6 0
4 0
6 0
19 0
0 0
2 0
0 0
2 0
0 0
0 0
0 0
2 0
0 0
0 0
0 0
0 0
0 0
0 0
0 0
0 0
19 0
0 0
0 2
2 0
4 0
8 0
0 2
31 0
0 0
10 0
10 0
4 0
0 0
14 0
2 6
8 0
23 0
8 0
8 0
8 0
2 0
2 0
4 0
12 0
37 0
23 0
35 0
33 0
27 0
45 0
80 0
322 0
33 0
17 2
56 14
33 0
27 0
72 0
35 0
50 0
16 8
12 6
0 0
2 14
0 0
0 2
2 0
0 0
0 8
4 2
6 4
0 0
16 0
12 0
8 2
43 6
120 4
217 0
95 0
93 2
54 0
21 6
25 2
8 0
12 2
10 0
85 6
41 2
14 0
6 4
12 0
19 4
23 4
14 4
107 2
74 19
10 6
190 0
2 0
0 0
2 0
0 0
4 0
2 0
0 0
10 2
6 0
0 0
4 0
0 0
0 0
4 0
0 2
2 0
0 0
0 0
2 0
4 0
0 0
4 0
0 0
0 0
0 0
0 0
0 0
0 0
0 0
0 0
2 0
0 0
6 0
19 2
6 0
2 0
6 0
4 0
14 0
16 0
35 0
113 2
0 0
14 0
45 0
14 0
21 0
17 0
56 0
17 0
196 0
16 0
10 0
12 0
6 2
4 0
0 0
0 0
6 0
0 0
0 0
10 0
6 0
8 0
8 0
4 0
4 0
0 0
4 0
2 0
0 0
0 0
0 0
0 0
2 0
2 0
0 0
4 0
0 0
6 2
0 0
0 2
0 0
2 0
2 0
4 0
0 0
0 0
0 0
0 0
0 0
6 0
4 0
4 0
2 2
4 8
10 0
25 4
74 14
39 0
68 0
54 0
281 6
23 0
23 0
0 0
0 0
8 2
6 0
2 2
0 0
43 0
10 0
25 4
66 0
76 0
93 0
23 2
68 6
17 0
4 2
54 0
21 2
56 0
10 0
6 2
27 0
2 2
6 0
4 0
17 4
2 0
47 4
0 4
0 0
8 2
8 4
2 0
23 0
19 0
12 6
6 0
0 0
2 2
4 4
2 0
12 0
0 0
8 0
19 0
68 2
105 0
35 0
512 0
16 0
87 2
148 0
611 0
182 0
219 0
697 0
305 0
458 0
718 4
751 0
332 0
126 0
91 74
62 4
33 0
2 0
10 0
14 0
4 0
0 0
10 0
8 16
4 0
16 0
17 0
0 0
0 0
33 0
66 0
23 0
58 2
52 0
285 0
415 2
214 0
957 0
2 4
0 0
2 0
0 0
2 0
2 0
0 0
0 0
0 0
0 0
0 0
0 0
8 0
2 0
0 0
0 0
0 0
6 0
6 0
2 0
2 0
2 0
19 0
4 0
93 0
8 0
2 0
10 0
17 0
8 0
6 0
6 0
0 0
0 0
60 0
14 0
60 0
62 0
50 0
2 0
8 0
0 0
0 0
0 0
0 0
0 0
0 0
6 0
0 0
0 0
0 0
4 0
29 2
27 4
35 6
29 4
25 2
6 0
2 6
2 2
0 0
2 0
0 0
0 0
0 0
27 0
4 0
0 0
2 0
6 0
8 0
6 0
6 0
8 0
19 0
4 0
2 0
4 0
16 4
25 0
16 6
6 19
2 0
4 0
21 0
16 0
6 0
17 0
2 0
80 2
4 0
4 0
25 0
41 0
250 0
47 0
39 0
29 0
97 0
198 2
446 0
177 0
35 0
134 0
6 0
37 0
43 2
16 0
29 0
0 0
2 2
2 4
14 12
29 0
39 8
23 10
47 4
68 2
93 14
27 2
186 31
1155 14
35 6
8 14
6 16
83 0
17 0
12 0
0 0
35 0
12 0
2 0
91 0
31 0
223 0
76 0
163 2
56 0
29 0
4 0
8 0
35 0
16 0
35 0
212 0
596 0
730 0
103 0
103 6
14 6
0 12
4 0
6 0
2 45
0 10
4 52
4 12
0 8
0 4
2 0
8 0
17 0
165 0
27 0
0 0
0 0
2 0
0 6
0 0
0 0
4 0
4 0
0 6
21 2
39 2
120 2
264 0
116 0
0 4
4 4
2 10
4 2
17 6
23 4
47 0
43 0
12 0
95 0
31 0
31 16
33 6
171 6
0 0
4 0
14 2
0 0
6 0
4 0
2 0
2 16
0 0
31 6
12 0
0 2
4 6
0 0
6 0
4 4
0 4
14 6
4 2
25 19
95 0
6 0
6 0
2 0
2 0
4 0
8 0
41 0
70 0
39 6
27 8
2 2
0 0
0 0
2 0
0 0
4 0
4 0
0 14
12 0
0 0
8 0
6 2
64 0
12 4
23 4
4 0
6 0
19 0
4 0
2 0
21 0
2 0
27 0
2 0
4 0
10 0
8 0
16 2
2 0
12 0
97 0
45 2
219 0
179 0
126 0
83 0
31 0
33 0
0 0
2 0
35 0
95 0
12 0
6 0
6 0
6 2
12 0
12 0
105 0
47 0
105 0
6 0
16 4
12 0
130 0
21 4
8 0
43 4
0 2
0 0
4 0
0 0
184 0
43 4
6 4
4 2
16 0
2 0
2 8
0 0
0 0
0 0
10 14
0 62
0 4
0 4
0 0
16 0
2 0
2 0
6 0
6 0
0 0
0 2
0 0
4 10
21 0
4 0
14 0
0 0
2 0
2 0
2 0
8 0
6 6
6 0
10 0
4 0
2 0
49 0
0 2
4 0
6 6
8 19
12 10
19 4
4 0
0 0
4 4
2 8
0 0
0 0
6 2
2 4
0 16
0 2
2 0
2 0
4 0
8 0
19 0
8 4
16 10
49 8
27 0
72 8
14 14
6 8
0 23
6 41
6 19
10 4
2 6
8 0
0 0
8 0
16 0
60 0
37 0
33 0
35 0
12 0
95 0
0 0
0 0
8 0
35 6
16 0
27 0
10 0
16 2
52 17
2 10
6 2
33 0
6 0
0 0
0 2
2 2
0 0
2 0
14 0
2 0
14 0
17 0
4 0
97 0
8 2
12 0
16 0
188 2
167 0
270 6
173 0
58 0
916 2
10 17
8 6
6 0
6 2
39 2
0 2
23 0
29 0
37 0
64 0
87 0
68 0
52 0
12 0
4 0
6 0
0 0
0 0
0 0
2 4
2 0
6 0
4 6
0 0
0 0
0 0
0 0
33 0
4 6
25 2
10 4
14 47
0 6
0 2
0 4
0 6
4 0
4 0
6 0
37 0
41 0
17 0
4 0
43 0
6 12
12 0
0 0
6 0
0 2
0 0
0 0
2 8
0 0
2 27
4 2
2 2
0 0
0 0
0 17
0 0
0 0
0 0
0 0
0 0
0 0
2 0
0 0
8 0
10 0
6 0
248 0
14 0
0 4
27 0
12 0
8 0
0 0
4 2
2 0
8 0
2 0
4 0
8 0
8 2
0 0
0 0
6 0
0 0
2 0
8 0
2 0
0 0
41 0
2 6
8 0
0 8
2 0
4 4
0 6
12 2
2 4
10 0
2 0
4 6
4 8
0 0
0 2
0 4
2 8
2 2
0 0
27 0
37 0
27 0
4 0
12 0
4 17
2 0
0 0
4 0
0 0
0 0
0 4
10 4
27 0
31 2
2 0
0 2
0 0
0 6
0 0
0 0
0 0
0 0
0 0
0 0
0 0
4 0
10 0
0 0
10 4
14 0
0 0
10 0
10 0
8 6
2 0
2 8
17 0
45 0
82 0
12 0
163 0
4 0
2 0
12 0
6 0
16 0
2 2
19 0
4 0
2 6
2 0
19 0
4 2
0 0
0 0
0 0
0 2
35 0
35 0
60 0
25 0
171 0
4 0
29 0
8 0
2 0
19 0
12 0
14 0
6 0
8 0
4 0
0 0
0 0
0 0
0 0
0 0
2 0
0 2
0 2
4 0
14 0
0 0
4 0
4 0
4 0
4 0
16 0
25 0
16 0
8 4
0 0
0 8
4 2
87 0
4 2
12 0
4 0
2 0
0 2
0 0
2 0
0 0
0 0
0 0
0 0
12 0
0 0
4 0
0 0
0 0
10 0
2 0
17 0
0 4
17 0
0 0
76 2
41 2
43 0
130 0
10 0
19 0
25 0
50 0
70 0
291 0
17 0
4 0
41 0
12 0
10 0
25 0
27 0
27 2
0 0
21 0
17 0
29 21
6 0
80 0
41 0
6 0
2 0
29 0
41 0
39 0
14 0
2 0
4 0
70 0
2 2
2 0
0 4
0 0
2 0
14 0
8 0
17 0
8 0
0 4
4 4
33 0
27 0
54 0
2 0
27 0
2 0
0 0
0 0
0 0
0 0
0 0
0 0
0 0
2 0
0 0
2 0
2 0
2 0
33 2
8 0
120 0
10 0
2 2
0 2
2 0
0 0
2 0
0 0
2 0
0 0
2 0
6 0
2 0
2 0
14 0
0 0
2 12
0 0
0 0
8 12
0 4
0 6
0 14
0 2
0 0
0 6
2 0
0 0
0 0
0 0
0 0
0 0
0 0
2 0
0 0
4 2
14 4
10 2
21 2
0 8
0 2
8 0
0 0
0 0
0 2
0 6
0 2
0 0
2 2
12 0
0 0
4 0
0 2
0 2
2 0
2 0
12 0
29 2
2 2
8 2
8 0
0 0
10 0
17 0
2 0
2 0
0 2
0 0
2 4
0 0
2 4
0 6
0 0
4 0
0 0
0 0
8 0
6 0
2 0
6 0
0 0
4 0
10 0
25 2
37 0
49 0
14 0
8 0
0 0
0 0
10 0
23 0
16 0
17 0
12 0
23 0
19 0
16 45
21 10
70 2
10 0
35 0
25 0
76 0
200 0
194 0
204 0
54 0
16 2
6 0
2 4
0 6
0 10
0 8
0 0
0 4
0 0
2 0
27 0
43 0
35 0
10 0
0 0
2 0
2 6
4 6
10 0
0 0
0 0
2 0
6 0
2 0
12 4
31 0
23 25
10 0
12 4
4 10
0 6
12 14
0 14
0 10
2 8
0 4
0 2
0 0
0 0
0 0
0 0
0 0
0 2
0 6
0 0
0 0
0 0
0 0
0 0
0 0
0 0
0 0
0 0
0 0
2 0
2 0
0 0
4 2
0 0
0 0
0 0
2 0
0 0
0 0
4 4
0 0
0 0
0 0
2 2
58 0
0 0
0 0
0 0
0 0
0 0
0 0
2 0
0 0
0 0
0 0
0 0
0 0
4 0
4 0
0 0
0 0
0 0
0 0
2 0
6 0
0 0
0 0
2 0
8 2
2 0
0 0
31 2
0 6
0 0
4 2
0 2
0 0
0 0
0 0
0 0
0 2
0 0
0 0
0 2
0 0
2 0
0 0
0 0
0 0
0 0
0 0
0 0
0 0
0 0
0 0
0 0
0 0
0 0
0 4
0 0
0 0
0 0
0 17
4 16
0 17
0 10
0 0
0 12
0 0
0 0
0 0
0 0
0 0
0 2
0 0
0 0
0 6
0 12
0 2
0 0
0 0
0 0
0 8
0 0
0 0
0 2
0 0
0 0
4 4
2 2
0 0
0 0
0 0
0 0
0 0
4 4
2 0
0 0
0 0
2 0
2 0
0 0
0 0
0 2
4 37
6 6
10 10
0 6
4 2
2 2
0 0
0 0
0 0
2 0
0 0
0 0
0 0
0 6
4 2
0 0
0 2
0 0
4 2
0 10
6 2
6 0
4 0
6 0
39 4
2 6
6 0
12 0
6 0
10 0
19 0
0 0
0 0
0 0
2 0
0 0
0 0
0 0
0 0
0 0
0 0
0 4
0 0
2 2
0 4
0 0
8 0
0 0
0 0
0 8
0 0
0 2
0 0
0 0
0 0
0 2
0 0
2 0
6 0
4 0
6 0
4 0
0 0
0 0
0 0
0 0
0 0
0 0
8 0
8 14
6 0
2 0
4 0
0 0
0 0
2 0
8 0
2 0
6 0
4 0
10 0
6 4
0 0
10 4
2 0
4 0
4 2
2 0
0 0
0 0
0 0
0 0
0 0
0 0
0 0
0 0
0 0
0 0
0 0
0 0
0 0
2 0
2 0
0 0
0 0
2 0
0 0
2 6
0 0
14 2
0 0
2 4
16 0
16 0
0 0
14 6
27 43
60 0
169 0
8 0
25 0
6 0
10 0
6 0
0 0
6 0
4 0
16 0
0 8
0 10
0 6
4 10
0 6
0 10
14 12
0 14
23 0
0 0
0 0
0 0
0 6
0 0
0 6
0 2
0 0
0 0
0 0
0 2
4 0
2 0
0 0
0 6
0 8
0 16
0 2
2 8
0 0
0 0
0 0
0 0
0 2
0 0
0 2
0 0
0 0
0 0
2 0
2 12
17 2
2 2
16 2
4 0
16 0
4 0
2 0
2 2
6 2
6 12
16 25
0 105
0 6
0 10
2 6
6 4
6 21
2 4
2 2
0 33
0 2
2 0
0 6
4 0
0 0
0 0
4 0
0 0
4 4
2 0
21 0
12 4
105 19
8 0
0 19
8 0
0 4
0 2
0 2
0 0
4 8
6 14
10 0
29 2
85 14
0 6
4 19
0 45
2 37
4 12
2 2
0 0
0 0
4 0
12 0
14 0
27 0
21 6
16 0
4 0
0 2
10 0
12 0
21 0
12 0
8 0
14 0
12 0
0 0
0 2
0 8
12 0
2 0
4 8
8 0
4 0
12 4
6 2
19 12
49 6
2 10
0 0
0 4
10 39
0 45
0 12
0 6
0 2
4 0
0 0
2 0
0 0
27 0
19 0
12 0
0 0
17 0
2 0
17 0
87 2
12 0
16 0
4 2
6 2
4 0
19 0
2 0
0 0
2 6
0 2
0 0
6 0
6 2
68 0
12 4
6 0
17 4
4 4
0 0
12 0
6 0
8 0
12 0
0 0
109 0
97 0
21 2
41 6
50 0
14 2
39 6
21 0
27 0
16 2
52 4
6 2
2 0
19 0
2 0
10 0
14 0
33 0
27 0
49 0
16 0
2 0
6 0
2 0
12 2
6 4
2 10
0 6
2 6
0 16
0 4
4 0
0 0
0 0
0 0
0 0
0 0
0 0
0 2
0 0
4 0
0 0
0 0
0 0
0 0
0 0
0 0
8 0
0 0
2 0
0 0
8 0
10 0
4 2
0 0
0 0
0 0
2 0
2 0
2 0
0 0
0 0
2 10
0 6
4 4
33 2
25 2
4 2
6 2
12 2
2 0
4 0
0 0
16 0
4 2
2 0
10 0
0 2
0 0
0 2
0 0
0 0
8 0
2 6
2 29
0 25
0 21
2 10
0 2
0 4
12 2
31 0
39 0
29 2
58 0
223 0
14 0
6 0
6 0
12 0
21 0
0 0
0 0
0 0
0 0
0 0
0 0
0 0
0 0
0 2
4 0
0 0
6 0
4 0
0 0
6 0
0 6
0 0
0 0
0 0
4 0
10 0
0 0
4 0
35 0
27 0
6 0
10 0
6 0
10 0
4 0
0 0
8 0
4 0
14 0
35 0
17 0
0 0
0 0
0 0
6 0
0 0
6 0
2 0
6 0
0 0
14 0
0 0
0 0
2 0
0 0
2 0
16 0
12 0
8 2
25 0
6 0
2 0
4 0
0 2
14 4
0 0
0 0
6 0
0 0
0 0
0 0
0 4
0 0
0 0
0 0
0 0
0 0
0 10
2 0
0 0
4 0
2 0
4 0
8 0
10 0
14 0
17 0
6 0
0 0
0 0
0 0
0 0
0 0
2 0
0 0
0 0
0 0
2 0
0 4
4 0
33 0
10 0
2 6
2 0
0 0
0 0
0 0
0 0
0 0
0 2
0 0
0 0
0 2
0 0
0 0
0 0
8 0
0 0
0 0
6 0
0 0
0 0
0 0
0 0
4 0
17 0
21 0
4 0
10 0
2 2
4 0
2 0
2 0
16 0
2 0
4 0
4 0
2 0
0 0
0 0
4 0
2 0
0 0
4 0
0 0
6 0
0 0
2 0
8 0
2 0
0 0
8 0
0 0
0 0
4 0
0 0
0 0
6 0
0 0
10 0
0 0
0 0
0 0
4 0
2 0
6 0
4 0
2 0
0 0
4 0
4 0
0 0
0 4
0 4
0 0
2 0
0 0
2 0
0 0
0 0
0 0
0 0
2 0
27 0
0 0
0 0
0 0
0 0
0 0
0 0
0 0
0 0
0 0
2 0
0 0
0 0
0 0
0 0
2 0
2 0
4 0
6 0
2 0
17 0
29 0
10 0
54 0
0 0
0 0
0 0
0 0
14 0
116 0
2 0
49 0
0 0
0 0
0 0
2 0
16 0
17 0
10 0
6 0
4 0
0 0
0 0
2 0
4 0
47 0
0 0
4 0
0 0
0 0
0 0
0 0
0 0
0 0
0 0
0 0
0 0
6 0
10 0
12 0
10 2
43 0
4 2
0 0
0 0
0 0
0 12
0 2
0 6
0 0
4 0
0 0
0 0
0 0
10 0
6 0
74 0
8 0
2 0
0 2
0 0
10 0
10 0
2 0
10 0
14 0
2 0
4 0
64 0
21 0
35 0
19 0
103 0
93 0
16 0
0 0
4 0
8 0
0 4
0 0
0 0
2 0
0 2
0 0
0 0
2 0
6 0
0 0
0 0
0 0
0 0
6 0
0 0
4 0
4 0
4 0
0 0
0 0
23 0
14 0
19 0
0 0
41 0
2 0
2 0
0 2
8 0
82 0
0 0
0 0
6 0
4 0
2 0
4 2
4 0
27 0
4 0
45 2
54 0
0 0
2 0
2 0
19 0
4 0
12 0
10 0
6 0
14 0
0 0
4 0
0 0
2 6
0 0
0 0
0 0
0 0
0 0
0 0
0 0
0 0
0 0
2 0
0 0
2 0
10 0
2 0
0 2
0 0
0 2
4 0
0 2
14 0
2 4
0 0
10 0
0 0
6 2
0 0
0 0
0 2
0 2
0 2
0 0
0 0
0 0
0 0
0 37
14 0
0 0
0 0
0 0
0 0
4 0
0 0
4 0
12 0
2 0
0 0
0 0
0 0
0 0
0 0
0 0
2 0
0 0
0 0
0 2
0 0
0 2
0 4
0 4
0 4
2 0
0 2
0 2
0 0
0 0
0 0
0 0
0 0
0 0
2 0
0 0
0 0
0 0
4 0
8 0
2 0
0 0
0 0
2 0
0 0
0 0
0 0
0 0
0 0
0 0
6 0
6 0
0 0
0 0
0 0
0 0
0 0
0 0
0 0
0 0
4 0
0 0
0 0
0 0
0 0
0 0
10 0
0 0
0 0
0 0
0 0
0 0
0 0
0 0
0 0
0 2
0 0
2 0
0 0
0 2
0 0
2 0
0 4
4 2
4 19
0 0
8 0
4 0
2 0
0 0
6 0
2 0
0 0
16 0
4 0
0 0
8 0
0 0
0 0
0 0
2 2
0 0
4 2
2 0
12 0
2 0
6 0
0 0
0 0
0 0
0 0
0 0
0 0
0 0
6 0
0 0
0 0
21 0
0 0
0 0
0 0
0 0
0 0
0 0
0 0
0 0
0 4
0 0
0 0
0 0
0 0
0 0
0 0
0 2
0 0
0 0
0 0
0 0
2 6
2 0
2 0
12 0
2 0
14 0
0 0
4 0
8 0
12 0
0 0
0 0
0 0
0 0
0 0
0 0
0 0
0 0
2 0
4 0
0 0
0 0
0 0
0 0
0 0
10 0
0 0
0 0
14 0
10 0
0 0
0 0
4 0
0 0
2 0
2 0
2 0
2 0
4 0
10 0
8 0
17 0
31 2
0 2
0 0
0 0
0 0
0 0
0 0
0 0
0 0
0 0
0 0
0 0
4 2
4 0
6 0
12 0
0 0
2 0
0 0
12 0
8 0
2 0
0 0
0 0
2 0
0 0
4 0
14 2
2 0
2 0
0 2
0 0
2 0
2 0
0 0
0 0
0 0
0 2
0 2
2 0
0 0
2 0
0 6
2 0
4 0
4 0
2 0
0 0
0 0
0 0
0 2
0 2
2 0
0 0
0 0
0 0
0 0
0 2
0 2
0 0
0 0
0 4
0 0
0 0
0 2
2 0
0 0
0 0
0 0
10 0
10 0
0 0
0 0
2 0
0 0
0 0
0 0
4 0
0 0
2 0
0 2
0 0
0 0
0 0
2 0
0 0
0 0
0 0
0 2
4 0
8 2
4 0
0 2
0 0
0 0
0 4
0 0
0 0
0 0
0 0
0 0
0 0
0 0
0 0
4 6
0 0
0 2
0 0
0 0
0 4
0 0
8 0
0 0
0 4
0 0
0 0
6 0
0 0
0 0
0 0
0 0
0 0
0 0
10 0
0 0
2 0
4 0
12 2
4 0
0 0
2 0
6 0
0 0
0 0
2 0
2 0
2 0
0 0
0 0
0 0
0 0
0 0
0 8
6 2
4 0
4 0
8 0
8 0
2 0
4 0
0 0
0 0
0 0
8 0
0 0
2 0
4 0
4 0
0 4
19 0
0 0
0 0
0 0
0 0
0 2
0 0
0 0
0 0
0 0
0 0
0 0
0 0
0 0
0 0
0 0
0 0
0 2
0 4
0 0
0 0
0 4
0 0
0 0
0 0
0 0
2 4
0 0
21 8
2 6
0 0
0 0
0 0
0 0
0 0
0 0
0 2
0 0
2 2
0 2
0 0
0 0
0 0
2 0
0 0
0 0
2 0
0 2
0 2
0 0
0 0
2 0
0 0
2 0
0 0
0 0
6 0
2 0
0 0
0 0
0 0
2 0
0 2
0 0
0 0
0 0
0 0
0 0
0 0
6 0
0 0
2 0
0 0
2 0
2 0
0 0
0 0
0 0
0 0
6 0
0 2
0 0
0 0
0 0
0 0
0 0
2 0
8 0
4 0
0 6
2 0
0 0
0 0
0 0
0 0
0 0
0 0
0 0
0 0
0 0
2 0
0 0
8 0
0 0
0 0
0 0
0 0
0 0
0 0
0 0
0 0
0 0
2 0
0 0
0 0
0 0
0 0
0 0
2 0
0 0
0 0
4 0
0 0
0 0
0 0
0 4
0 0
0 0
0 0
0 0
0 0
0 0
0 0
0 0
2 0
0 0
0 0
0 0
0 0
0 0
0 0
0 0
0 0
0 0
0 0
0 0
0 0
0 0
0 0
0 0
0 2
0 0
0 0
2 0
0 0
0 0
0 2
0 0
0 0
0 0
0 2
0 0
0 0
0 0
0 0
2 0
0 0
0 25
0 4
0 12
6 0
0 0
10 0
4 0
0 0
0 0
0 0
0 0
0 0
0 0
0 0
0 0
0 0
0 0
0 0
0 0
0 0
0 0
4 0
2 0
0 0
0 0
0 0
0 0
0 0
0 0
0 0
0 0
0 2
0 0
8 0
0 0
0 0
0 0
0 0
0 0
0 0
0 0
0 0
0 0
0 0
0 0
0 0
0 0
0 2
0 4
0 0
0 2
0 0
0 2
0 0
0 0
0 0
0 0
0 0
0 0
0 0
4 0
0 0
2 8
0 0
0 2
0 0
0 0
0 2
0 0
2 4
0 0
0 6
0 0
0 0
0 0
2 0
2 0
0 0
0 0
4 0
6 4
0 6
0 0
0 0
0 0
0 0
0 0
0 0
0 0
0 0
0 0
0 0
0 0
0 0
0 0
0 0
0 0
0 0
0 0
0 0
0 0
0 0
0 0
0 0
0 0
0 0
0 0
0 0
2 0
2 0
0 0
0 0
0 0
0 0
0 0
0 0
0 19
0 0
0 2
0 0
0 4
0 2
0 0
0 4
0 0
2 0
6 0
2 0
0 0
0 0
0 0
0 8
0 8
2 2
4 4
0 2
0 0
0 4
0 8
0 2
0 8
0 0
0 0
0 0
0 0
2 0
0 10
0 0
0 0
0 0
2 0
0 0
0 0
0 0
0 0
2 0
0 0
0 0
0 2
0 2
0 4
0 2
0 0
0 6
0 0
0 0
0 0
0 0
0 0
0 0
0 0
0 0
4 0
0 0
0 0
0 0
0 4
0 0
6 0
0 4
0 0
0 12
2 0
0 0
0 0
0 0
0 0
0 0
0 2
0 0
0 0
0 0
0 12
0 8
0 2
0 0
0 0
0 0
0 0
0 0
2 0
2 0
4 0
8 0
0 0
0 0
0 0
6 0
0 0
0 0
0 2
0 0
0 0
0 4
0 0
0 0
0 4
0 0
0 2
0 0
2 6
0 8
0 2
0 4
0 16
0 2
2 0
2 0
0 2
0 0
2 6
0 0
0 0
0 2
0 0
0 0
0 0
0 0
0 8
0 0
0 6
0 2
0 6
0 6
0 23
0 25
0 49
0 23
0 0
0 16
0 0
0 2
0 0
0 16
0 21
0 12
0 39
0 17
0 10
0 12
2 4
0 12
0 17
0 0
0 8
0 4
0 6
0 0
0 0
0 8
2 4
0 0
0 0
0 2
2 2
12 2
8 14
10 2
0 12
4 2
0 35
0 0
0 4
0 6
0 2
0 2
0 0
0 2
0 6
0 0
0 0
0 0
0 0
6 6
0 4
33 0
0 0
0 0
0 0
0 0
0 0
0 0
0 0
0 0
0 0
0 0
0 0
0 0
0 0
0 2
0 2
0 0
0 0
0 0
0 0
0 0
0 0
0 0
0 0
0 0
2 0
2 0
12 0
0 0
0 0
0 0
0 0
2 0
4 0
0 0
0 0
0 0
0 0
0 0
0 2
0 0
0 6
0 0
0 0
0 0
0 0
0 0
2 2
0 2
0 2
0 0
2 0
0 0
4 0
4 4
10 0
0 0
2 45
0 0
0 0
0 2
0 2
0 6
0 2
0 0
0 0
0 2
0 2
0 6
0 0
0 10
0 10
0 35
0 16
0 6
0 12
0 0
0 2
0 148
0 17
0 12
0 2
0 2
0 2
0 0
0 4
0 0
0 0
0 2
0 0
0 0
0 0
0 2
0 14
0 2
0 25
0 16
0 2
0 8
0 0
2 0
0 0
0 0
0 0
0 0
0 4
0 82
0 39
0 382
0 89
0 29
0 2
0 0
0 68
0 8
0 2
0 2
0 2
0 10
0 8
0 17
0 8
2 10
0 0
0 2
0 14
0 17
0 0
0 10
0 0
0 0
0 6
0 2
0 0
0 2
0 8
0 8
0 0
0 4
0 6
0 0
0 0
0 2
0 2
0 14
0 0
0 0
0 0
0 2
0 0
0 0
0 2
0 0
0 6
0 8
0 16
0 25
0 21
0 10
0 0
0 0
0 0
0 14
0 68
0 39
0 16
0 0
0 0
0 0
2 0
0 0
0 0
0 0
0 0
0 0
0 2
0 0
0 0
0 0
0 0
0 0
0 0
0 0
0 0
0 0
0 0
0 0
0 0
0 0
0 0
0 0
0 0
0 0
0 0
6 0
0 0
0 2
0 0
0 0
0 0
0 0
0 0
0 0
0 0
0 0
0 0
2 4
0 0
0 0
0 0
0 0
8 0
0 0
0 0
0 0
0 0
0 0
0 0
0 0
0 0
0 0
0 0
0 0
0 0
0 0
0 0
0 0
0 0
0 0
0 0
0 0
0 0
0 0
0 0
0 0
0 0
0 0
0 6
0 8
0 0
0 0
0 0
0 0
0 4
0 0
0 0
0 0
0 0
0 0
0 0
0 0
0 0
0 0
0 0
0 0
0 0
0 0
2 0
0 0
0 0
0 0
0 0
0 0
0 0
0 0
0 0
0 0
0 0
0 0
0 2
0 4
2 0
0 0
0 0
0 0
0 0
0 0
0 0
0 0
0 0
0 0
0 0
0 0
0 0
0 4
0 0
0 0
0 0
2 0
2 0
0 0
0 0
0 2
0 0
0 0
0 0
0 0
0 0
2 0
4 0
0 0
0 0
4 0
0 19
2 0
0 0
2 0
0 0
0 4
0 0
0 0
0 0
0 0
6 6
4 0
0 0
0 0
0 0
0 0
0 0
0 0
4 0
0 0
0 0
0 0
0 6
4 0
0 0
0 4
0 0
0 0
0 0
0 0
0 0
0 0
0 0
0 0
0 0
0 0
0 0
0 0
0 0
0 0
0 0
2 0
0 0
0 0
0 0
0 0
0 0
0 2
0 0
0 0
0 0
0 0
0 0
0 0
0 0
0 2
0 0
0 0
0 2
0 4
0 0
0 0
0 0
0 0
0 0
0 2
0 0
4 0
2 0
2 0
0 4
0 0
0 0
0 0
12 0
0 0
0 0
0 0
2 0
0 0
0 0
0 0
0 0
0 0
2 0
2 0
0 0
0 0
0 0
0 0
0 0
0 0
0 17
6 0
0 0
8 0
2 0
0 0
6 0
0 2
4 0
0 0
17 0
0 0
0 0
0 0
0 0
8 2
0 10
25 8
6 0
0 0
2 0
0 0
0 0
0 0
2 0
0 0
0 0
0 0
0 0
0 0
0 0
0 0
0 0
0 0
0 0
0 0
2 0
2 2
0 0
0 0
0 0
0 0
0 4
0 0
0 2
0 0
0 0
0 0
0 0
0 0
0 0
0 0
0 0
0 0
2 0
0 0
0 0
2 6
0 0
0 8
0 4
0 0
0 0
0 0
0 0
0 0
0 2
0 0
0 0
0 0
0 0
0 0
0 0
0 0
2 0
0 0
0 0
0 0
0 0
0 0
0 0
0 0
0 0
0 0
0 0
0 0
0 0
0 0
0 0
0 0
0 0
0 0
0 0
2 0
0 0
0 0
0 0
0 0
0 0
0 0
0 0
2 0
0 0
4 0
0 0
4 0
4 0
0 0
2 0
0 0
0 0
0 0
0 0
0 0
0 0
0 0
0 0
0 0
0 0
0 0
0 0
0 0
0 0
0 0
0 0
10 0
6 0
6 0
2 0
2 0
2 0
0 0
0 0
0 0
0 0
2 0
0 0
0 0
4 0
0 0
0 0
6 4
0 0
0 0
0 0
0 0
0 0
0 0
0 0
0 0
0 0
0 0
0 0
0 0
0 0
0 0
0 0
0 0
0 0
0 0
2 0
0 0
0 0
0 0
0 0
0 0
0 0
0 0
0 0
0 0
0 0
0 0
0 0
0 0
0 0
0 0
0 0
0 0
0 0
0 2
0 0
0 0
2 0
0 0
0 0
0 0
0 0
0 0
0 0
0 0
0 0
0 0
0 0
0 0
2 0
0 0
0 0
0 0
0 0
0 0
0 0
0 0
2 2
0 0
0 0
0 0
0 0
0 0
2 0
0 0
2 0
4 0
2 0
10 0
2 0
0 0
4 0
0 0
0 0
0 0
0 0
2 0
0 0
0 0
0 0
4 0
0 0
0 0
2 0
10 0
0 0
0 0
0 0
0 0
0 0
6 0
2 4
2 0
2 0
0 0
0 0
2 0
0 0
0 0
0 0
0 0
0 0
2 0
0 0
4 0
0 0
0 0
0 0
0 0
0 0
0 0
0 0
0 0
0 0
0 0
0 0
2 0
0 0
0 0
0 0
0 0
0 0
4 0
0 0
0 0
0 0
0 0
0 0
2 0
0 0
0 0
2 0
0 0
0 0
0 0
0 0
0 0
0 0
2 0
0 0
0 0
0 0
0 0
0 0
0 0
0 0
0 0
0 0
0 0
0 0
0 0
0 0
0 0
0 0
0 0
0 0
0 0
0 0
0 0
0 0
0 2
0 0
0 0
0 0
0 0
0 0
0 0
0 0
2 0
8 0
6 0
2 0
0 0
2 0
0 0
0 0
0 0
0 0
0 0
0 0
0 0
0 0
0 2
0 0
0 0
0 0
0 0
0 0
6 0
0 0
0 0
0 2
0 4
0 0
0 0
0 0
0 0
0 0
0 0
0 0
0 0
0 0
0 0
0 0
0 0
0 0
0 2
0 0
0 0
0 0
0 0
0 0
0 0
0 0
0 0
0 0
0 0
0 0
0 0
0 0
0 0
0 0
0 0
0 0
0 0
0 0
0 0
0 0
0 0
0 0
0 2
0 0
0 0
0 0
0 0
0 0
0 0
0 0
0 0
0 0
0 0
0 0
0 0
0 0
0 0
0 0
0 0
0 0
0 0
0 0
0 0
0 0
0 0
0 0
0 0
0 0
0 0
0 0
0 0
0 0
0 0
0 0
0 0
0 0
0 0
0 0
0 0
0 0
0 0
0 0
0 0
0 0
4 0
0 0
0 0
0 0
0 0
0 0
0 0
0 0
0 0
0 0
0 0
0 0
0 0
0 0
0 0
2 0
0 0
0 0
0 0
0 0
2 0
0 0
0 0
0 0
6 0
0 0
0 0
0 0
0 0
0 0
0 0
0 0
0 0
0 0
0 0
0 0
6 0
0 0
0 0
0 0
0 0
0 0
0 0
0 0
0 0
0 0
0 0
0 0
0 0
0 0
0 0
0 0
0 0
0 0
0 0
0 0
0 0
0 0
0 0
0 0
0 0
0 0
0 0
0 0
0 0
0 0
0 0
0 0
0 0
0 0
0 0
0 0
0 0
0 0
0 0
0 0
0 0
0 0
0 0
0 0
0 0
0 0
0 0
2 0
0 0
0 2
0 0
0 0
0 0
0 0
0 0
0 0
0 0
0 0
0 0
0 0
0 0
0 0
0 0
4 0
0 0
0 0
0 0
0 0
0 0
2 0
0 0
0 0
0 0
0 0
0 0
0 0
0 0
0 0
0 0
0 2
0 0
0 4
4 0
2 0
0 0
0 0
0 0
0 0
0 0
0 0
0 2
0 0
4 0
0 0
0 0
6 0
0 0
0 0
0 0
0 0
0 0
0 0
0 0
0 0
0 0
0 0
0 0
0 0
0 0
0 0
0 0
0 0
0 0
2 0
0 0
0 0
0 0
2 0
0 0
0 0
0 0
0 0
0 0
0 0
0 0
0 0
0 0
0 0
0 0
0 0
0 0
0 0
0 0
0 0
0 0
0 0
0 0
2 0
0 0
2 0
2 0
0 0
0 2
0 0
2 0
0 0
0 0
0 0
0 0
0 0
0 2
0 0
0 0
0 0
4 0
8 0
0 0
8 0
0 0
2 0
2 0
4 0
0 0
0 0
0 0
0 0
0 0
0 0
2 0
0 0
0 0
0 0
0 0
0 0
0 0
0 0
0 0
0 0
0 0
0 0
0 0
0 0
0 0
0 0
0 0
0 0
0 0
0 0
0 2
0 0
0 0
0 0
0 0
0 0
0 0
0 0
0 0
0 0
0 0
0 0
0 0
0 0
0 0
0 0
0 0
0 0
0 0
0 0
0 0
0 4
0 0
0 0
0 0
0 0
0 0
0 0
0 0
0 0
0 0
0 0
0 0
0 0
0 0
0 0
0 0
0 0
0 0
0 0
0 0
0 0
0 0
0 0
0 0
0 0
0 0
0 2
4 0
0 0
0 0
0 0
0 0
0 0
0 0
0 8
0 0
0 0
0 0
0 0
0 2
0 0
0 4
2 0
0 0
2 0
0 0
0 0
0 0
0 4
0 10
0 2
4 0
0 0
2 0
0 0
0 0
0 0
2 0
0 0
0 0
0 10
0 8
0 4
0 0
0 0
0 0
0 0
0 0
0 0
0 0
0 0
0 0
0 0
0 0
0 0
0 0
0 0
0 0
0 0
0 0
0 0
0 0
0 0
0 0
0 0
0 0
0 0
0 0
0 0
4 0
0 0
0 0
0 0
0 0
0 0
0 0
0 0
0 0
0 0
0 0
0 0
0 0
0 0
0 0
0 0
0 0
0 0
0 0
0 0
0 0
0 0
0 0
0 0
0 0
0 0
0 0
0 0
0 0
0 0
0 0
0 0
2 0
0 0
0 0
0 0
0 0
0 0
0 0
0 0
0 0
0 0
0 0
0 0
0 0
0 0
0 0
0 0
0 0
0 0
0 0
0 0
0 0
2 0
0 0
0 0
0 0
0 0
0 0
0 0
0 2
0 0
2 0
0 0
0 0
0 0
0 0
0 0
0 0
0 0
0 0
0 0
0 0
0 0
0 0
0 0
0 0
0 0
0 0
0 0
0 0
0 0
0 0
0 0
0 0
0 0
0 0
0 0
0 0
0 0
0 0
2 2
0 0
0 0
0 0
0 2
0 0
0 0
0 0
0 0
0 0
0 0
0 0
0 0
0 0
0 0
0 0
0 0
0 0
0 0
0 0
0 0
0 0
0 0
0 0
0 0
0 0
0 0
0 0
0 0
0 0
2 0
0 0
0 0
0 0
0 0
0 0
2 0
0 0
0 0
0 0
0 0
0 0
0 0
0 0
0 0
0 0
0 0
0 0
0 0
2 0
0 0
0 0
0 0
0 0
0 0
0 0
0 0
0 0
0 0
0 0
0 0
0 0
0 0
0 0
0 0
0 0
0 0
0 0
0 0
0 0
0 0
0 0
0 0
0 0
0 0
0 0
0 0
0 0
0 0
0 0
0 0
0 0
0 0
0 0
0 0
0 0
0 0
2 0
0 0
0 0
0 0
0 0
0 0
0 0
0 0
0 0
0 0
0 0
0 0
2 0
0 0
0 0
0 0
0 0
0 0
0 0
0 2
0 0
0 0
2 4
0 0
0 0
0 0
0 0
0 0
0 0
12 0
0 0
0 0
0 0
0 0
0 0
2 0
0 0
0 0
0 0
0 0
0 0
0 0
0 0
0 0
0 0
0 0
0 0
0 0
0 0
0 0
0 0
0 0
0 0
0 0
0 0
0 0
0 0
0 0
0 0
0 0
0 0
0 0
0 0
0 0
0 0
0 0
0 2
0 0
0 0
0 0
0 0
0 0
0 0
0 0
0 0
0 0
0 2
0 0
0 0
0 0
0 0
0 0
0 0
0 0
0 0
0 0
0 0
0 0
0 0
0 0
0 0
0 0
0 0
0 0
0 0
0 0
0 0
0 0
0 0
0 0
0 0
0 0
0 0
0 0
0 0
0 4
0 0
0 0
0 0
0 0
0 0
0 0
4 0
0 0
0 2
0 0
0 0
2 0
0 0
4 2
0 0
0 0
0 0
0 0
2 0
0 0
0 0
0 0
0 0
0 2
0 0
0 0
0 2
0 0
0 0
0 0
0 0
0 0
0 0
0 0
0 0
0 0
0 0
0 0
0 0
0 0
0 0
0 0
0 0
0 0
0 4
0 0
0 0
0 0
0 0
0 4
0 2
0 0
0 0
0 0
0 0
0 0
0 0
0 2
0 0
0 0
0 0
0 0
0 0
6 4
0 0
2 0
0 0
0 0
0 2
0 0
0 0
0 0
0 0
0 0
0 0
0 0
0 0
0 0
0 0
0 0
0 0
0 0
0 0
0 0
0 0
0 0
0 0
0 0
0 0
0 0
0 0
0 0
0 0
0 0
0 0
0 0
0 0
0 0
0 2
0 0
0 0
0 0
0 0
0 0
0 0
0 0
0 0
0 0
0 0
0 0
0 0
0 0
0 0
0 0
0 0
2 2
0 0
4 0
2 0
0 0
0 0
0 0
0 0
0 0
0 0
0 0
0 0
0 0
4 0
0 0
0 0
0 0
0 0
0 0
2 0
0 0
2 0
2 0
0 0
0 0
0 0
0 0
0 0
0 0
0 0
0 0
0 0
0 0
4 0
0 0
4 0
0 0
0 0
0 0
0 0
0 0
0 0
0 0
2 0
0 0
0 0
0 0
0 0
0 0
0 0
0 0
0 0
0 0
0 0
0 0
0 0
0 0
0 0
0 0
0 0
0 0
2 0
6 0
0 0
2 0
0 0
0 0
0 0
0 0
0 0
0 0
0 0
0 0
0 0
0 0
0 0
0 0
0 0
0 0
0 0
0 0
0 0
0 0
0 0
4 0
2 0
0 0
0 0
0 0
0 0
2 0
4 0
0 0
0 0
0 0
0 0
0 0
0 0
0 0
0 0
0 0
0 0
0 2
0 0
0 0
0 0
0 0
0 0
2 0
0 0
0 0
0 0
0 0
0 0
0 0
0 0
0 0
0 0
0 0
0 0
0 0
0 0
0 0
0 0
0 0
0 0
0 0
0 0
0 0
0 0
0 0
0 0
0 0
0 0
0 0
0 0
0 0
2 0
0 0
0 0
0 0
2 0
0 0
0 0
0 0
0 2
0 0
0 0
0 0
0 0
0 0
0 0
0 0
0 0
2 0
0 0
6 0
0 0
0 0
2 0
0 0
0 0
0 0
0 0
0 0
0 0
0 0
0 0
2 0
4 0
0 0
6 0
2 2
0 0
14 0
0 0
0 0
0 0
4 0
0 0
0 0
4 0
2 0
0 0
8 0
8 0
4 0
8 0
0 0
6 0
0 0
8 0
0 0
0 0
0 0
0 0
2 0
0 0
0 0
0 0
0 0
0 0
0 0
0 0
0 0
0 0
0 0
0 0
2 0
4 0
2 0
2 0
0 0
2 0
4 0
0 0
8 0
0 0
0 0
0 0
0 0
0 0
0 0
0 0
0 0
4 0
0 0
0 0
4 0
0 0
2 0
2 0
0 0
0 0
0 0
0 0
0 0
0 0
2 0
0 0
4 0
0 0
6 0
0 0
2 0
2 0
0 0
6 0
0 0
0 0
2 0
0 0
0 0
0 0
4 0
0 0
2 0
10 0
27 0
4 0
4 0
0 0
10 4
4 0
4 0
0 0
0 0
0 0
2 0
2 0
0 0
2 0
0 0
2 0
0 0
0 0
2 0
6 0
4 0
0 0
0 0
0 0
0 0
2 0
0 0
2 0
14 0
12 0
17 0
2 0
4 0
33 0
10 0
6 0
25 0
10 0
6 0
2 0
6 0
4 0
0 2
0 0
0 0
0 0
0 0
0 0
0 0
2 0
2 0
6 0
0 0
2 0
2 0
0 4
6 0
8 2
2 2
2 0
6 0
2 0
6 0
0 0
0 0
0 0
0 0
2 0
0 0
0 0
4 0
2 0
0 0
0 0
0 0
4 0
2 0
0 0
0 0
0 0
0 0
0 0
0 0
0 0
0 0
0 0
0 0
0 0
0 0
2 0
4 0
14 0
2 0
10 0
4 0
0 0
0 0
0 0
0 0
0 0
0 0
0 0
0 0
0 0
0 0
0 0
0 0
6 0
2 0
8 0
0 0
0 0
0 4
0 0
0 0
0 0
0 0
0 0
0 0
0 0
0 0
0 0
2 0
0 0
0 0
2 0
0 4
0 0
0 0
0 0
0 0
0 0
2 0
0 0
0 0
2 0
0 0
0 0
0 0
4 0
8 0
6 0
0 0
0 0
0 0
0 0
0 0
2 0
0 0
2 0
2 0
0 0
0 0
0 0
0 0
0 0
0 0
2 0
0 0
0 4
0 0
0 0
0 0
0 0
6 0
2 0
4 0
6 0
14 0
8 0
0 0
2 0
0 0
19 0
8 0
2 0
6 0
4 2
8 0
0 0
0 0
0 0
0 0
0 0
2 0
2 0
4 0
0 0
0 0
2 0
2 0
0 0
0 0
4 0
0 0
4 0
0 0
0 0
2 0
0 0
0 0
0 0
0 0
4 0
4 0
0 2
0 0
17 0
0 0
0 0
0 0
0 0
6 0
8 0
0 0
12 0
2 2
6 0
0 0
2 0
10 0
2 0
6 0
4 0
0 0
2 0
0 0
0 0
0 0
0 0
0 0
0 0
0 0
0 0
0 0
0 0
0 0
0 0
0 0
0 0
0 0
0 0
0 0
0 0
0 0
6 0
33 0
8 0
4 0
0 0
0 0
0 0
0 0
0 0
0 0
0 2
0 0
0 0
4 0
0 0
0 0
0 0
2 0
0 0
0 0
2 0
0 0
0 0
2 0
0 0
0 0
0 0
0 0
4 0
0 0
8 0
0 0
0 0
0 0
4 0
0 0
12 0
4 0
2 0
0 0
2 0
0 0
0 0
25 0
0 2
0 0
0 0
0 0
0 0
0 0
0 0
0 0
0 0
0 0
0 0
0 0
0 0
2 0
0 0
0 0
0 0
0 0
2 0
0 0
0 0
0 0
0 0
4 0
0 0
0 0
4 0
0 0
2 0
4 0
0 0
0 0
0 0
0 0
0 0
0 0
2 0
2 0
4 0
2 0
17 0
0 0
0 0
0 0
0 0
0 0
0 0
0 0
0 0
2 0
2 0
0 0
0 0
0 0
0 0
0 0
0 0
0 0
2 0
0 0
0 0
0 0
0 0
0 0
0 0
2 0
12 0
6 0
0 0
0 0
0 0
0 0
2 0
0 0
0 0
0 0
0 0
0 0
0 0
0 0
12 0
2 0
2 0
0 0
0 0
0 0
8 0
0 0
0 0
12 0
0 0
0 0
0 0
0 0
0 0
0 0
0 0
0 0
0 0
0 0
0 0
0 0
0 0
0 2
0 0
0 0
0 0
2 0
0 0
0 0
0 0
0 0
0 0
0 4
0 0
0 0
0 0
0 0
0 0
0 0
0 4
0 0
0 0
4 0
0 0
0 0
0 0
2 0
0 0
0 6
0 0
2 0
0 0
0 0
0 0
2 0
17 0
2 0
0 0
0 0
0 0
0 4
0 0
0 0
4 0
0 0
0 2
0 2
0 0
0 0
0 0
0 0
0 0
0 0
0 0
0 4
0 0
0 0
0 0
0 2
0 0
0 0
0 0
0 0
0 0
2 0
0 0
0 0
0 0
0 0
0 0
0 0
4 0
0 0
4 0
0 0
0 0
0 0
0 0
0 0
0 0
0 0
0 0
0 0
0 0
0 0
0 0
0 0
0 0
2 0
0 0
2 0
2 0
8 0
2 0
0 0
4 0
0 0
0 0
2 0
0 0
0 0
0 0
0 0
0 0
0 0
0 0
0 0
0 0
0 0
0 0
0 0
0 0
2 0
10 0
4 0
0 0
0 0
0 0
2 0
0 0
4 0
0 0
0 0
0 0
0 4
2 0
8 0
0 0
4 0
0 0
0 0
2 0
2 0
0 0
0 0
0 0
0 0
0 0
0 0
0 2
0 0
0 0
0 0
0 0
0 0
0 0
0 0
0 0
2 0
2 0
2 0
0 0
0 0
2 0
0 0
0 0
10 0
0 0
0 0
0 0
0 0
0 0
0 4
0 0
0 0
0 0
0 4
0 0
0 2
2 0
0 0
0 0
0 0
0 0
0 0
0 2
0 0
0 0
0 0
0 0
0 0
0 0
0 0
0 0
0 0
0 0
0 0
0 0
0 0
0 0
0 0
0 0
0 0
2 0
0 0
0 0
0 0
0 0
0 0
0 0
0 0
0 0
0 0
0 0
2 0
0 0
2 0
0 0
0 0
0 0
0 0
0 0
0 0
0 0
4 0
0 0
6 0
0 0
0 0
2 0
0 0
4 0
0 0
0 0
0 0
4 0
0 0
2 0
0 0
2 0
14 0
2 0
0 0
0 0
0 0
0 0
0 0
0 0
0 0
0 0
0 2
0 4
0 0
0 4
0 2
8 0
4 0
0 0
0 0
6 0
0 0
0 0
0 0
2 0
6 0
0 0
0 0
0 0
2 0
4 0
16 0
16 0
8 0
10 0
0 0
8 0
0 0
0 0
0 0
2 0
0 0
6 0
10 0
2 0
12 0
0 0
0 0
2 0
2 0
4 0
8 0
2 0
4 0
0 0
0 0
0 0
0 0
2 0
0 0
0 0
0 0
0 0
2 0
2 0
12 0
2 0
0 0
0 0
0 0
6 0
41 0
8 0
0 0
0 0
0 0
0 0
0 0
0 0
0 0
0 0
4 0
2 0
4 0
0 0
0 0
0 0
0 0
0 0
0 0
0 0
2 0
0 0
2 0
8 2
8 0
4 0
0 0
8 0
8 0
4 0
12 0
2 0
0 0
4 0
0 0
0 2
0 2
0 0
0 0
8 0
0 0
0 0
2 0
2 0
4 0
0 0
2 0
0 0
0 0
0 0
0 0
2 0
0 0
0 0
0 0
0 0
0 0
0 0
0 0
29 0
0 0
0 0
4 0
0 0
0 0
0 0
0 0
0 0
2 0
0 0
0 0
0 0
0 0
0 0
2 0
4 0
2 0
0 0
0 0
0 0
0 0
2 0
0 0
0 0
0 0
0 0
0 0
0 0
0 0
0 0
19 0
0 0
0 0
0 0
0 0
2 14
0 4
4 0
0 0
0 0
0 0
0 0
0 2
12 0
27 0
2 0
0 0
0 0
0 2
2 0
2 4
2 0
0 0
0 0
0 0
4 0
0 0
2 0
4 0
0 0
6 0
0 0
6 0
0 0
0 0
2 0
6 0
2 4
0 0
41 0
0 0
0 0
0 0
6 0
4 0
0 0
0 0
0 0
0 0
0 0
0 0
2 2
0 0
0 0
0 0
0 0
0 0
10 0
14 0
25 0
0 0
2 0
0 0
2 2
0 0
23 0
2 4
8 0
17 0
2 0
0 0
6 0
0 2
4 0
8 0
8 4
0 0
0 0
4 0
4 0
4 0
47 0
0 0
8 0
6 0
2 0
8 0
6 0
0 0
0 0
2 0
2 0
0 0
0 0
0 0
0 0
0 0
0 0
0 0
4 0
0 2
2 2
0 0
0 0
0 0
0 0
0 0
2 0
2 0
4 0
105 0
8 0
0 0
4 0
2 0
10 0
6 0
14 0
0 0
122 0
0 0
4 0
2 0
4 0
0 0
4 0
0 0
0 0
0 0
0 0
0 0
6 0
0 0
0 0
0 0
2 0
4 0
2 0
2 0
0 0
4 0
0 0
2 0
0 0
0 0
0 0
0 0
2 0
0 0
0 0
0 0
0 0
0 0
4 0
2 0
0 0
0 0
0 0
0 0
0 0
0 0
2 0
2 0
8 0
6 0
8 0
0 0
0 0
10 0
2 0
6 0
4 0
0 0
2 0
21 0
8 2
14 0
4 0
0 0
23 4
0 0
4 0
0 0
0 8
6 2
0 0
2 0
0 0
6 0
6 0
4 0
8 0
14 0
2 0
0 0
10 0
0 0
0 0
2 0
4 6
6 0
35 12
2 16
4 2
0 2
12 0
2 0
8 0
8 0
0 0
0 0
0 4
0 0
0 2
0 0
0 4
0 35
0 0
0 0
0 0
2 0
0 0
0 0
0 0
0 0
12 0
0 0
0 0
4 0
0 0
4 0
4 0
0 0
4 4
0 0
0 0
0 0
0 0
8 0
6 4
4 2
21 0
12 0
14 0
6 0
12 0
0 0
2 0
6 0
6 0
6 0
12 0
0 4
8 4
10 0
14 2
2 0
2 0
54 0
0 0
4 6
10 0
0 0
41 0
6 0
2 0
6 0
0 0
0 0
0 0
17 0
0 0
0 0
0 0
0 0
0 0
2 0
0 0
0 0
10 0
4 0
2 0
17 0
21 0
85 0
25 0
17 0
10 0
12 0
12 0
4 0
0 0
8 0
8 0
122 0
16 0
60 0
50 0
93 0
184 0
115 0
33 0
19 0
29 4
0 0
0 4
2 0
2 0
6 0
8 0
8 0
0 0
0 0
10 0
0 0
47 0
4 0
4 0
4 0
6 0
16 0
105 2
66 2
23 4
103 0
8 0
0 0
2 0
0 0
2 0
4 0
0 0
0 0
0 4
0 0
0 0
2 0
0 0
0 0
0 0
2 0
0 0
0 0
12 0
6 0
0 0
0 2
2 0
21 0
17 0
17 0
80 0
4 6
4 6
0 14
6 21
4 2
2 0
6 0
0 0
4 6
4 0
4 0
0 0
0 0
0 0
0 0
8 0
0 0
0 0
0 0
0 2
0 0
0 0
6 0
2 0
17 0
17 0
12 0
6 0
0 0
0 0
0 0
2 0
0 0
4 0
4 0
6 0
2 0
0 0
0 0
0 0
0 0
21 2
12 0
27 0
4 0
10 0
14 0
2 6
4 0
14 2
0 6
0 8
0 2
0 8
0 2
0 6
2 0
2 0
4 0
4 0
16 0
16 0
6 0
2 0
4 0
6 0
6 0
2 0
21 0
21 0
6 0
6 0
0 0
2 0
6 0
0 2
0 0
4 0
0 0
0 0
2 0
2 0
0 0
0 0
2 0
0 0
0 0
0 0
0 0
0 0
4 0
2 12
8 4
8 2
0 0
2 0
4 0
6 0
14 0
0 0
0 0
0 0
0 0
0 0
4 0
2 0
6 0
16 0
12 0
19 0
8 0
2 0
8 0
2 0
2 0
12 0
19 0
0 0
4 0
0 0
2 0
0 0
0 0
0 0
0 0
0 0
0 0
0 0
0 0
2 0
0 0
4 0
14 0
0 0
6 2
0 0
2 0
0 0
0 0
0 0
4 0
0 0
0 0
8 0
0 0
0 0
0 0
2 0
0 0
2 0
0 0
0 0
0 0
0 0
0 0
0 0
0 0
0 0
0 0
4 0
0 0
0 0
0 0
2 0
4 0
4 0
0 0
0 0
0 0
0 0
0 0
2 0
16 0
4 0
0 0
0 0
2 0
0 0
0 0
0 0
2 0
2 0
0 0
10 0
10 0
16 0
25 0
2 0
2 0
41 0
2 0
0 0
0 0
0 0
0 0
4 0
0 0
12 0
2 0
14 0
0 0
6 0
2 0
0 0
0 0
0 0
0 0
2 0
0 0
2 0
0 0
0 0
0 0
0 0
62 0
0 0
0 0
0 0
0 0
0 0
14 0
0 0
0 0
0 0
2 0
0 0
0 0
0 0
0 0
0 0
0 0
0 0
2 0
4 0
0 0
2 0
2 0
2 0
0 0
0 0
0 0
0 0
0 0
0 0
0 0
0 4
0 0
0 0
0 0
2 0
2 0
2 0
2 0
0 0
0 0
0 0
0 0
2 0
0 0
10 0
2 0
17 0
23 0
2 0
0 0
0 0
0 0
2 0
2 0
0 0
0 0
0 0
0 0
0 0
0 0
0 0
0 0
0 0
0 0
0 0
0 0
0 0
0 0
0 0
0 0
0 4
0 0
0 0
0 0
0 0
0 0
0 0
0 0
2 0
0 0
0 0
0 0
0 0
0 0
0 4
0 0
0 0
0 6
0 0
0 2
2 0
0 0
4 0
0 0
0 0
0 0
0 0
0 0
4 0
0 0
0 0
0 0
0 0
0 0
0 0
0 0
0 0
0 0
0 0
0 0
0 0
6 0
0 0
4 0
0 0
0 0
10 0
2 0
2 0
0 0
8 0
0 0
2 0
0 0
0 0
0 0
0 0
0 0
0 0
0 0
0 0
0 0
0 0
0 0
0 0
0 0
0 0
0 0
0 0
0 2
12 0
0 0
4 0
0 0
0 0
0 0
0 0
35 0
6 0
4 0
2 0
4 0
2 0
6 0
4 0
0 0
0 0
0 0
0 0
2 0
0 0
0 0
23 0
0 0
0 0
0 0
0 0
0 0
0 0
0 0
0 0
0 0
0 0
0 0
0 0
0 0
4 0
0 0
0 0
0 0
0 0
0 2
0 0
2 4
0 0
56 0
8 0
0 0
2 0
0 0
10 0
6 0
8 0
6 0
0 0
23 0
0 0
0 0
0 0
0 2
0 0
0 10
0 6
0 2
0 0
0 0
0 0
0 4
0 0
0 0
0 0
0 0
0 0
2 0
2 0
0 0
4 0
0 0
4 0
0 0
0 0
0 0
0 0
0 0
0 0
0 0
0 0
0 0
0 2
0 0
0 0
0 0
0 0
0 0
0 0
0 2
0 4
0 0
0 0
0 0
0 0
0 0
0 0
0 0
0 0
0 0
2 2
6 0
4 0
0 0
0 0
2 0
0 0
0 0
4 0
2 0
0 0
0 0
8 0
2 0
10 0
6 0
4 0
2 0
0 0
0 0
0 0
0 0
4 0
0 2
0 0
0 2
0 6
0 12
0 0
0 0
2 0
0 0
2 2
0 0
2 0
2 0
8 2
2 0
0 4
0 0
0 0
2 0
0 2
0 0
0 0
0 0
0 0
0 0
0 0
0 0
0 2
0 0
0 0
0 0
0 0
0 0
0 0
0 0
2 0
0 0
0 0
0 0
0 0
0 0
0 0
0 0
0 0
0 0
0 0
0 0
0 0
2 0
0 0
0 0
0 0
0 0
0 0
0 0
0 0
0 0
0 0
2 0
0 0
0 0
0 0
0 0
0 0
6 0
0 0
0 0
0 2
0 0
0 0
0 0
0 0
0 0
0 0
2 0
0 0
0 0
0 0
0 0
0 0
0 0
0 2
0 0
0 0
0 0
0 0
0 0
0 0
4 0
0 0
0 0
2 0
2 0
4 0
0 0
0 0
0 0
0 0
0 2
0 0
0 0
0 0
0 0
0 0
0 2
0 0
0 0
0 2
0 0
0 2
0 0
0 2
0 0
0 0
0 0
0 0
0 0
0 2
0 2
0 0
0 0
0 2
0 0
0 0
0 0
2 0
0 0
0 2
2 0
0 0
0 0
0 0
0 0
0 0
0 0
0 0
0 2
0 0
0 2
0 0
0 0
0 0
2 0
0 0
0 0
0 0
2 0
0 0
6 0
17 0
0 0
0 0
2 0
0 0
0 0
16 2
0 0
0 0
0 0
0 0
0 0
0 0
6 0
2 0
2 0
0 0
0 0
0 2
0 2
0 6
8 0
0 0
0 0
6 0
2 0
2 0
8 0
2 0
2 0
6 0
0 0
0 0
0 0
0 0
2 0
0 0
0 0
0 0
0 0
0 0
0 0
0 0
0 0
2 0
0 0
0 0
0 0
0 0
0 0
0 0
0 0
0 0
0 0
0 0
0 0
0 0
0 0
0 0
0 0
0 0
0 0
0 0
0 0
0 0
0 0
0 0
0 0
0 0
2 0
2 0
0 0
0 0
0 0
0 0
0 0
0 0
0 0
0 0
0 0
2 0
0 0
0 0
0 0
0 0
0 0
0 0
0 2
0 0
0 0
0 0
0 0
0 0
0 0
0 2
0 2
0 0
0 2
0 0
0 0
0 0
0 0
0 0
0 0
0 0
0 0
0 0
0 0
0 0
0 0
0 0
0 0
0 0
0 0
0 0
0 0
0 0
0 0
0 0
0 0
0 0
0 0
2 0
0 0
0 0
0 2
0 0
0 0
0 0
0 0
0 0
0 0
0 0
0 0
0 0
0 0
0 0
0 0
0 0
0 0
2 0
0 0
0 0
0 0
0 0
0 0
0 0
0 0
0 0
0 0
0 0
0 0
0 0
2 2
0 0
0 4
0 0
0 0
0 0
0 0
0 0
2 0
0 0
0 0
0 0
0 0
0 2
0 0
2 0
0 0
0 4
0 0
4 0
0 0
0 0
0 0
0 0
0 0
0 0
0 0
0 0
0 0
0 0
2 0
0 0
0 0
0 0
0 0
0 0
2 0
0 0
0 0
0 4
0 0
0 0
0 0
0 0
0 0
0 2
0 0
0 0
0 0
0 0
0 0
0 0
0 0
0 0
2 0
2 0
0 0
0 8
0 0
0 0
2 0
0 0
0 0
0 0
0 0
0 0
0 0
4 0
0 0
0 0
0 0
0 0
0 0
0 0
0 6
0 0
4 0
0 0
0 2
0 0
0 0
0 0
0 0
0 0
0 0
0 0
0 2
0 0
0 0
0 2
0 0
0 0
0 0
0 0
2 0
0 0
0 0
0 2
0 0
0 2
0 0
0 0
0 0
0 0
2 0
0 0
6 0
2 0
0 0
2 8
0 0
0 0
0 6
0 8
0 4
0 0
0 0
0 0
2 0
0 0
0 0
0 4
0 0
2 0
0 0
0 0
0 0
0 0
0 0
0 0
0 0
0 2
0 0
0 0
0 0
0 0
0 0
0 0
0 8
0 2
4 0
0 0
0 0
0 0
0 0
0 0
0 2
0 0
0 0
0 0
0 0
2 2
0 0
0 2
0 0
0 2
0 0
0 0
0 2
0 0
4 0
0 0
0 0
0 0
0 0
0 0
0 0
0 0
0 0
0 2
4 0
0 0
0 0
0 0
0 0
0 25
0 0
0 4
0 2
4 0
0 0
0 0
0 0
0 0
0 0
0 0
0 0
0 6
0 0
0 0
0 0
0 0
0 0
2 0
0 0
0 0
2 0
0 0
0 0
0 0
0 0
0 0
0 0
2 0
2 0
0 0
0 0
0 6
0 6
0 8
0 0
0 0
0 0
0 0
0 0
0 2
0 0
0 0
0 0
0 0
0 0
0 0
0 6
0 2
0 0
0 2
0 0
0 0
0 0
0 0
0 0
0 0
0 0
0 2
0 0
0 2
0 0
0 0
0 0
0 0
0 0
0 0
0 0
0 0
0 4
0 0
0 0
0 2
0 12
0 0
0 2
0 2
0 10
0 12
0 2
0 6
0 0
0 2
0 0
0 4
0 0
0 4
0 2
0 0
0 0
0 0
0 2
0 0
0 0
0 0
0 0
0 0
0 0
0 0
0 0
0 0
0 0
0 0
0 0
0 0
0 0
0 0
0 0
0 0
0 0
0 0
0 0
0 0
6 0
2 0
0 0
0 8
0 2
0 8
0 0
6 2
0 0
0 0
0 0
0 0
0 2
0 2
0 2
0 2
0 0
0 0
0 0
0 0
0 0
0 0
0 0
0 0
0 0
0 0
16 0
4 0
0 0
0 0
0 0
0 0
0 0
0 0
0 0
0 0
0 0
0 0
0 0
0 0
0 0
0 0
0 0
4 0
2 0
0 0
0 0
0 0
2 0
0 0
2 0
0 0
0 0
0 0
0 0
0 0
0 0
2 0
0 4
0 0
0 0
0 2
0 0
0 0
0 0
0 0
0 2
0 12
0 4
0 2
2 2
0 0
0 0
2 0
0 2
0 6
0 0
2 0
2 6
0 0
0 2
2 4
2 4
0 2
0 4
2 14
0 14
0 33
0 14
0 151
0 31
0 12
0 10
0 2
0 12
0 0
0 0
4 0
0 0
0 0
0 0
2 0
0 0
2 0
2 6
6 0
6 6
0 6
0 6
0 23
0 0
2 12
0 0
0 0
0 2
0 6
0 0
0 4
2 0
0 0
0 0
4 0
0 0
0 0
4 0
0 0
0 0
2 0
0 0
0 0
0 0
0 0
0 2
0 4
0 4
0 10
0 2
0 0
0 0
0 6
0 33
0 35
0 10
0 10
0 0
4 0
0 0
0 2
6 0
4 4
4 0
0 0
0 0
0 0
0 0
0 0
0 0
0 0
0 0
0 0
0 0
0 0
0 0
0 0
0 0
0 0
0 0
0 0
0 0
0 0
0 0
0 0
0 0
0 0
0 0
0 0
0 0
0 0
0 0
0 0
0 0
0 0
0 0
0 0
0 0
0 0
0 0
0 0
0 0
0 0
0 0
0 0
0 0
0 0
0 0
0 0
0 0
0 0
0 0
0 0
0 0
0 0
0 0
0 0
0 0
0 0
0 0
0 0
0 0
0 0
0 0
0 0
0 0
0 0
0 0
0 0
0 0
0 0
0 0
0 0
0 0
0 0
0 0
0 0
0 0
