# Supplementary material for: Global Analysis of the HrpL Regulon in the Plant Pathogen Pseudomonas syringae pv. tomato DC3000 Reveals New Regulon Members with Diverse Functions
Source: PLoS One. 2014 Aug 29;9(8):e106115. doi: 10.1371/journal.pone.0106115 (PMC4149516; doi:10.1371/journal.pone.0106115)
Supplement: Dataset S2 — S2.1 to S2.6. Artemis-loadable profiles for the DC3000 chromosome, plasmid A and Plasmid B. These can be used to visualize results for RNA-Seq of hrpL-FLAG, t = 1.5 hours (dataset S2.1 to S2.3); ChIP-Seq of ΔhrpL, t = 1.5 hours (dataset S2.4 to S2.6), respectively. (ZIP) [file pone.0106115.s011.zip › dataS2.2normNC_004633-hrpLt15rna.trimmed.perfect.uniq.profile]

0 0
0 0
0 0
0 0
0 0
0 0
0 0
0 0
0 1
3 0
0 0
0 0
0 1
0 0
5 0
0 0
0 0
0 0
0 0
0 0
0 0
1 0
9 0
7 0
2 0
2 0
1 0
0 0
0 0
0 0
0 0
1 0
0 0
0 0
0 0
1 0
0 0
0 0
0 0
0 1
0 0
0 1
2 1
0 0
0 0
0 5
0 0
0 0
0 0
0 0
0 0
1 0
1 0
0 0
0 0
0 0
0 0
0 0
0 0
0 0
0 0
0 0
0 1
0 0
0 0
0 0
0 0
0 0
0 0
0 0
0 0
0 0
0 2
0 0
0 0
1 0
0 0
14 3
1 0
2 0
1 0
1 0
0 10
0 0
0 0
0 0
0 0
0 0
0 0
0 0
1 0
0 0
1 0
0 0
0 0
0 0
2 0
0 0
0 0
0 0
0 0
1 0
0 0
0 1
0 0
0 0
10 0
13 0
1 0
1 0
0 0
0 0
0 0
0 0
0 0
2 0
2 0
1 0
7 0
6 0
8 0
0 0
0 0
2 0
0 0
3 0
8 0
5 0
7 0
0 0
3 0
0 0
3 0
2 0
0 0
2 0
0 0
3 0
3 0
1 0
5 0
0 0
2 0
3 0
8 0
6 0
20 0
0 0
0 0
0 0
0 0
5 2
5 0
5 1
1 0
0 0
13 0
0 0
0 0
0 0
0 0
0 0
0 0
0 0
0 9
0 0
0 0
0 0
3 0
3 0
1 0
0 0
2 0
1 0
0 0
0 0
0 0
1 0
7 0
2 0
3 0
1 0
15 0
3 0
3 0
3 0
0 0
6 0
1 0
0 0
3 0
3 1
3 0
1 0
1 0
0 0
0 0
0 0
0 0
3 0
0 0
0 0
0 0
0 0
0 0
0 0
0 0
0 0
0 1
0 0
0 0
1 0
2 18
1 0
0 6
3 3
3 3
1 1
15 1
2 0
0 0
0 0
1 0
2 0
6 0
6 0
0 0
0 0
0 0
0 0
1 0
0 0
0 0
0 0
0 0
0 0
0 0
0 0
0 0
0 0
0 0
0 0
0 0
1 0
1 0
1 1
1 0
0 0
0 0
0 0
0 0
0 0
1 0
0 0
1 0
0 0
0 0
0 0
0 0
0 0
1 0
0 0
0 0
26 0
0 0
6 0
5 0
10 0
23 0
7 0
3 0
7 0
1 0
1 0
2 0
3 0
7 0
10 0
34 0
11 0
11 0
20 0
3 0
2 0
2 0
1 0
0 0
0 0
1 0
10 0
13 0
3 0
0 0
0 0
0 0
0 0
0 0
0 1
0 0
0 0
0 0
0 0
1 0
0 0
0 0
0 0
0 0
0 0
0 0
0 0
0 0
0 0
0 0
0 0
0 0
0 1
0 0
0 0
0 0
0 0
0 0
0 0
1 0
2 0
0 0
0 0
1 0
0 1
0 3
0 1
0 1
1 1
0 0
0 0
0 0
2 0
0 0
0 0
0 0
0 0
0 0
0 0
0 0
0 0
0 0
0 0
0 0
0 0
0 0
0 0
0 0
0 0
0 0
0 0
0 0
0 0
0 0
0 0
0 0
0 0
0 0
0 0
0 0
0 1
0 0
0 0
0 0
0 0
0 0
0 0
0 0
0 0
0 0
0 0
0 0
0 0
1 0
0 0
0 0
0 0
0 0
0 0
0 0
0 0
0 0
0 0
0 0
0 0
0 0
0 0
5 0
0 0
0 0
1 0
1 0
0 0
0 0
0 0
0 0
0 0
1 0
0 0
0 0
0 0
0 5
0 2
0 1
0 0
0 0
0 0
1 0
0 0
2 0
1 0
0 0
0 0
0 0
0 0
0 0
0 0
0 0
0 0
0 0
1 1
1 0
1 0
1 1
1 0
0 0
1 0
0 1
0 0
0 0
2 0
0 0
0 2
0 0
0 0
0 0
0 0
0 0
0 0
0 0
0 0
0 0
0 0
0 0
0 0
0 0
0 0
0 0
0 0
0 0
0 2
0 0
1 0
0 0
0 0
1 0
0 0
0 0
0 0
0 0
0 0
0 0
0 2
0 2
0 0
0 5
5 3
0 1
0 2
0 2
0 1
0 0
1 0
0 0
1 0
0 0
0 0
0 0
0 0
0 0
0 0
0 0
0 0
0 0
0 0
1 0
1 0
1 0
1 0
1 0
0 1
0 0
0 0
0 1
0 0
0 0
0 6
0 3
0 0
0 0
0 1
1 0
1 2
0 0
0 0
0 0
1 0
0 0
0 0
0 0
0 0
0 1
0 0
0 2
0 0
0 3
0 2
0 3
0 0
0 1
0 0
0 0
0 0
0 1
0 1
0 2
0 0
0 0
0 1
0 1
0 0
0 1
0 0
0 2
0 0
0 1
0 0
0 0
0 0
0 0
0 0
0 0
0 0
0 0
0 0
1 0
0 0
0 0
0 0
0 1
0 0
0 0
0 0
0 0
0 0
0 0
0 0
0 0
0 0
0 1
1 0
0 0
1 1
0 0
1 0
0 0
1 0
0 0
0 0
0 0
0 0
0 0
0 0
0 0
0 0
0 0
0 0
0 0
0 0
0 0
0 0
0 0
0 0
0 1
0 0
0 0
0 0
0 0
0 3
0 0
0 0
0 0
0 0
0 0
0 0
1 0
0 2
0 0
0 0
0 0
0 0
0 0
0 0
0 0
0 0
0 0
0 0
0 0
0 0
0 0
0 0
0 0
0 0
0 0
0 0
0 0
0 0
1 0
0 0
0 1
0 0
0 0
0 0
0 0
0 0
0 3
0 0
0 0
0 1
0 0
0 0
1 1
0 6
0 3
0 3
1 1
0 0
0 0
1 0
0 0
0 0
1 3
2 1
0 0
2 0
0 0
0 2
0 0
0 1
0 0
0 0
0 0
0 0
0 0
0 9
0 1
0 0
2 0
0 0
0 0
0 0
1 0
0 0
0 0
3 0
1 0
3 0
2 0
0 0
0 0
0 0
0 0
0 0
0 0
0 0
0 1
2 5
2 2
0 1
0 2
0 0
0 0
0 0
0 0
0 0
0 0
0 0
0 0
0 0
0 0
0 1
0 0
0 0
0 0
0 0
0 0
0 0
0 0
0 0
0 0
0 0
0 0
0 0
0 0
0 0
0 0
0 0
0 0
0 0
0 0
0 0
0 0
0 0
0 0
0 0
0 0
0 0
0 0
0 0
0 0
0 0
0 0
1 0
0 0
3 0
0 0
1 0
0 1
0 0
1 0
0 0
0 0
0 0
0 0
0 0
1 0
0 0
3 0
0 0
0 0
0 0
0 0
0 1
0 0
1 0
0 0
0 0
2 0
0 0
3 0
2 0
0 0
0 2
0 0
0 0
0 0
0 0
1 0
5 0
2 0
0 0
0 0
1 1
1 2
0 0
0 0
1 0
0 0
0 0
0 0
0 0
0 0
0 0
0 0
0 0
0 0
0 0
17 0
0 0
0 0
0 0
0 0
0 0
0 0
0 2
0 0
0 0
0 1
0 0
0 0
0 0
0 0
0 0
0 0
0 0
0 0
0 0
0 0
2 0
0 0
0 0
0 0
0 0
0 0
0 7
0 0
0 0
0 2
0 7
1 2
0 1
1 0
0 2
1 2
1 5
0 0
3 3
0 0
0 0
0 0
0 0
0 0
0 0
0 0
0 0
0 0
0 0
0 0
0 0
0 0
0 0
1 0
2 0
0 1
0 2
0 0
0 1
0 0
0 0
0 0
1 0
0 0
0 0
1 0
0 0
6 0
0 0
1 0
1 0
0 0
0 0
1 0
0 0
0 0
11 0
1 0
0 0
0 0
0 0
0 0
0 0
0 0
0 0
1 0
0 0
0 0
1 0
0 0
0 0
0 0
0 0
0 0
0 0
0 0
1 0
0 0
0 0
0 0
1 0
3 0
0 0
2 0
0 0
1 2
0 0
0 0
1 0
1 0
3 0
0 2
0 1
0 0
0 0
0 0
0 0
1 0
2 0
0 0
0 0
1 0
7 0
3 0
0 0
0 0
3 0
0 0
0 2
0 0
1 0
0 0
1 0
0 0
0 0
0 0
0 0
0 0
0 0
0 1
0 0
0 1
0 0
0 0
0 1
0 0
0 0
0 0
0 0
1 0
2 0
0 0
0 0
0 2
0 1
0 0
0 0
0 0
0 0
0 0
0 0
0 0
0 1
0 0
0 1
1 0
0 1
1 0
0 0
0 0
0 0
0 0
0 0
0 0
0 1
0 0
0 0
15 0
2 0
2 0
3 1
0 0
0 0
0 0
0 0
3 0
6 0
1 0
0 0
2 0
0 0
0 1
0 0
0 0
0 2
1 1
1 1
2 0
2 0
0 0
6 0
0 1
0 0
13 0
0 0
0 0
0 1
0 0
0 0
0 0
0 0
0 0
0 0
1 0
0 0
0 0
0 0
0 0
0 0
0 0
0 0
0 0
0 0
0 0
0 0
0 0
0 0
0 0
0 0
0 0
0 0
0 0
0 0
2 0
0 0
0 0
0 0
0 0
3 0
0 0
1 1
1 0
0 2
0 2
0 3
0 6
2 0
0 1
0 0
0 0
0 3
0 0
0 0
0 1
0 0
0 0
0 0
0 0
0 0
0 0
0 0
3 0
0 0
0 1
13 1
1 0
0 1
1 0
0 0
0 0
0 0
0 1
1 0
1 0
0 0
0 0
0 0
0 0
0 0
0 0
0 0
0 0
0 0
0 0
0 0
0 0
0 1
1 0
1 3
0 1
7 2
0 0
1 0
0 0
1 0
0 0
0 0
0 0
0 0
0 0
0 0
1 0
3 1
0 1
6 1
0 1
0 5
1 2
23 0
3 0
2 0
2 0
0 0
1 0
0 0
0 0
0 0
0 0
0 0
0 0
0 0
0 0
0 0
0 0
0 1
0 0
0 0
1 0
0 10
0 0
0 1
0 0
0 0
1 0
0 0
0 0
0 0
0 0
0 0
0 0
0 0
0 0
0 0
0 6
0 1
0 0
0 0
0 5
1 0
0 0
1 0
2 0
1 0
0 0
0 0
0 0
0 0
0 0
0 0
0 3
0 1
0 2
0 0
0 0
0 0
0 0
1 1
1 0
7 0
0 0
3 0
0 0
0 2
0 0
1 0
0 1
0 0
1 0
0 0
2 0
3 0
0 0
1 0
7 0
0 0
3 0
0 0
11 0
1 0
0 0
2 0
1 0
9 0
7 1
2 1
17 1
3 0
1 0
6 0
5 0
5 0
6 0
0 0
1 0
0 0
0 7
5 7
11 2
1 2
0 0
2 0
0 0
0 5
0 2
0 7
0 8
0 0
0 3
1 1
0 10
0 1
0 0
0 0
0 0
0 0
0 0
0 0
0 0
0 0
0 0
0 0
0 0
0 3
0 1
0 1
0 0
0 0
0 1
0 1
1 0
0 0
0 0
0 0
0 0
0 0
0 0
0 0
0 0
0 0
0 3
1 1
0 6
0 3
0 5
0 0
0 0
0 0
0 0
0 0
0 0
0 0
0 0
0 0
0 0
0 0
0 0
0 0
0 0
1 0
0 0
0 0
0 0
0 0
0 0
0 0
0 0
0 0
0 0
0 0
0 0
0 0
0 0
0 0
0 0
0 0
0 0
0 0
0 0
0 0
0 0
0 0
0 0
0 0
0 0
0 0
0 0
0 0
1 0
1 5
1 0
0 0
0 0
0 0
0 0
0 0
0 0
1 0
0 0
0 0
0 0
1 0
0 0
0 0
0 0
0 0
0 0
0 0
1 0
1 0
1 0
0 0
0 0
0 0
1 0
0 0
0 0
0 0
0 0
0 0
0 0
0 0
0 0
0 0
0 0
1 0
0 0
0 0
0 0
0 0
0 0
0 0
0 0
0 0
0 0
0 0
0 0
0 0
0 0
0 0
0 0
0 0
0 0
0 0
0 0
0 0
0 0
0 0
0 0
0 0
1 0
0 0
0 0
0 0
1 0
1 0
0 0
1 0
0 0
0 0
0 0
0 0
0 0
0 0
0 0
0 0
0 0
0 0
0 0
0 1
0 0
0 1
0 0
0 0
0 0
0 0
0 0
0 0
0 0
0 0
0 0
0 0
0 0
0 0
0 0
1 0
2 0
0 0
0 0
0 0
0 0
0 0
2 0
1 0
6 0
0 0
0 0
0 0
0 0
0 0
0 0
0 0
0 0
0 0
0 0
0 0
0 0
0 0
0 0
0 0
0 0
0 0
0 0
0 0
0 0
2 0
1 0
1 0
1 0
1 0
2 0
0 0
0 0
0 0
0 0
0 0
1 0
0 0
0 0
0 0
0 0
0 0
0 0
0 0
0 0
0 0
0 0
0 0
0 0
7 0
0 0
0 0
0 0
0 0
0 0
0 0
0 0
0 0
0 0
0 0
0 0
0 0
0 0
0 0
1 0
0 0
0 0
1 0
1 0
0 0
0 0
0 1
0 0
0 0
0 2
0 0
0 1
0 0
0 0
0 0
0 0
0 0
0 0
0 0
0 0
1 0
0 0
0 0
0 0
0 0
0 0
0 0
0 0
0 0
0 2
0 0
0 0
1 0
0 0
0 0
0 0
0 0
0 0
0 0
0 0
0 0
0 0
0 0
0 0
0 0
0 0
0 0
0 0
0 0
0 0
0 0
0 0
0 0
0 0
0 0
0 1
0 0
0 1
0 0
0 0
0 0
0 0
0 0
0 0
0 0
0 0
0 0
1 0
0 0
0 0
0 0
0 0
0 0
1 0
1 0
5 0
0 0
0 0
1 0
0 0
0 0
0 0
0 0
0 0
0 0
0 0
0 0
0 0
0 0
0 0
0 0
0 0
0 0
0 0
0 0
0 0
0 0
0 0
0 0
1 0
0 0
0 0
0 0
1 0
0 0
0 0
0 0
0 0
5 2
0 0
0 0
1 0
0 0
0 0
2 0
0 0
0 0
0 0
0 0
0 0
5 0
1 0
0 0
0 0
1 0
0 0
0 0
2 0
0 0
5 0
0 0
3 0
1 0
1 0
0 0
0 0
0 0
0 0
0 0
1 0
0 0
1 1
0 0
0 0
0 0
0 0
0 0
2 0
0 0
0 0
0 0
0 0
1 0
0 1
0 0
0 0
0 0
0 0
0 0
5 0
7 1
9 0
1 0
2 0
0 0
0 0
0 0
0 0
0 0
0 0
0 0
0 0
1 1
0 0
0 0
0 0
0 0
0 0
1 0
0 0
1 0
0 0
0 0
0 0
0 0
0 0
0 0
0 0
0 0
0 0
0 0
0 0
0 0
0 0
0 0
1 0
0 0
0 11
0 0
0 0
0 0
0 0
0 0
0 0
0 0
0 0
0 0
0 0
1 1
1 0
0 0
0 0
0 0
1 0
3 0
0 0
6 0
6 0
1 0
1 0
0 1
0 0
0 1
0 0
1 0
0 5
0 0
0 0
0 0
0 0
0 0
0 0
0 0
0 0
0 0
0 0
0 0
0 0
0 0
0 0
1 0
0 0
0 0
0 0
7 0
1 0
1 0
16 0
0 0
0 0
0 0
1 0
1 0
0 0
1 0
0 0
1 0
1 0
0 0
0 0
0 0
1 0
0 0
1 0
0 0
2 0
5 0
1 0
1 0
14 0
2 0
0 0
9 1
0 11
0 0
7 0
1 0
0 0
0 0
0 0
0 0
0 0
1 0
0 0
0 0
0 0
3 0
0 0
0 0
0 0
0 0
0 0
0 0
0 0
0 0
0 0
1 0
0 0
0 0
1 0
0 6
0 0
1 0
0 0
0 0
0 1
0 0
0 0
0 1
0 0
0 0
0 1
0 0
0 0
0 0
0 0
0 0
0 0
0 0
0 0
6 0
0 0
5 0
0 1
0 0
0 0
0 0
0 0
0 2
0 0
0 1
0 0
0 0
0 0
0 0
0 0
3 0
3 0
10 0
1 0
8 0
0 0
2 0
0 0
2 0
1 0
2 0
0 0
0 0
0 0
1 0
1 0
0 0
0 0
0 0
0 0
7 0
0 0
1 0
0 0
0 1
0 2
0 1
1 0
0 0
2 0
0 0
0 0
0 0
1 0
1 0
1 0
0 0
1 0
16 0
0 0
1 0
0 0
0 0
0 0
5 0
2 0
0 0
1 1
1 1
8 0
0 0
1 1
3 0
1 0
1 0
5 0
0 0
9 6
0 0
0 0
0 0
0 0
2 0
0 0
0 0
7 0
3 0
1 0
1 0
2 1
0 0
0 0
5 0
5 0
2 0
0 0
2 0
0 2
0 0
0 2
0 0
1 0
0 0
0 0
0 0
0 0
6 0
1 0
1 0
0 0
2 0
17 0
0 0
2 0
0 0
0 0
0 0
0 0
0 2
0 2
0 0
0 0
0 1
0 0
0 0
0 0
0 1
0 0
2 0
2 1
2 0
3 0
0 7
0 10
0 0
1 0
0 0
1 0
3 0
0 0
0 0
0 0
0 0
0 0
0 0
0 0
0 0
0 0
0 0
0 0
1 0
0 0
1 0
0 0
0 3
0 1
0 0
0 0
0 0
10 0
1 0
0 0
1 0
0 1
6 0
8 0
0 0
0 0
2 0
9 0
0 0
1 0
14 0
0 0
0 0
1 0
0 0
0 0
0 0
0 0
0 0
0 0
0 0
0 0
0 0
0 0
0 0
0 0
0 0
0 1
0 0
1 19
0 0
0 0
1 0
1 0
0 0
1 0
3 0
6 0
7 0
6 0
27 0
0 0
0 0
0 0
0 0
2 0
0 0
0 0
1 0
3 0
0 0
10 0
3 0
6 0
3 0
5 0
9 0
38 2
20 0
14 0
13 0
10 0
1 0
1 0
3 0
0 0
1 0
2 0
1 0
1 0
0 0
2 0
0 0
0 2
0 0
0 2
0 1
0 0
0 0
0 0
0 0
7 0
0 0
1 0
9 0
9 1
20 0
14 0
7 0
1 0
5 2
10 0
3 0
38 0
9 0
1 0
1 0
3 1
0 0
0 0
0 0
0 0
0 0
0 0
0 0
0 0
0 0
1 0
0 0
1 0
0 0
2 1
0 20
1 2
1 5
0 7
0 1
0 0
0 0
1 0
0 0
0 0
0 0
0 0
3 0
3 0
11 0
2 0
6 0
3 1
0 1
0 0
0 0
0 0
0 0
0 0
0 0
0 0
0 0
0 0
0 0
0 0
1 0
0 0
1 0
2 0
0 0
1 0
2 0
1 0
0 0
2 1
0 1
0 6
0 1
2 0
3 1
5 0
7 0
3 0
2 1
0 3
0 3
0 6
1 2
0 1
1 2
0 0
0 0
0 0
0 1
0 0
0 0
0 1
0 0
0 0
0 0
0 0
0 0
0 0
0 0
1 0
0 0
0 0
2 0
0 0
0 0
0 0
0 0
0 0
1 0
2 0
0 0
0 0
0 0
0 0
2 1
0 0
0 3
0 5
0 1
0 0
0 1
1 3
0 0
0 0
1 0
0 0
0 0
0 0
2 0
0 0
0 0
0 0
0 0
0 0
0 0
0 0
0 0
0 0
0 0
1 0
0 0
0 0
0 0
2 0
1 0
0 0
0 0
0 0
0 0
0 0
1 0
0 0
0 0
1 0
0 0
0 0
0 1
1 0
0 0
0 0
0 0
0 0
1 0
0 0
0 0
0 0
0 0
0 3
0 2
0 2
0 1
0 1
0 3
0 3
0 1
0 1
0 8
0 0
0 2
0 0
0 0
0 0
0 0
0 0
0 1
11 0
0 0
0 2
0 0
0 0
1 0
0 0
0 0
1 0
0 1
0 1
0 0
0 0
0 0
0 0
0 0
0 0
0 0
0 0
0 1
1 7
0 1
1 1
0 0
0 0
0 1
0 1
0 1
0 0
0 0
0 2
0 1
0 0
0 0
0 0
0 0
1 0
0 0
1 0
3 0
1 0
1 0
9 0
3 0
2 1
1 0
0 0
1 1
0 0
0 0
0 0
0 0
0 0
0 0
0 0
0 0
0 0
0 1
0 0
0 0
0 0
0 0
0 0
0 0
0 0
0 1
0 2
0 1
0 0
0 0
1 1
0 0
0 0
0 0
0 0
0 0
0 0
0 0
0 0
0 0
1 0
0 0
17 0
0 0
5 0
9 0
2 0
1 0
0 1
0 0
0 0
7 0
0 0
0 0
0 0
0 1
0 0
0 0
0 0
0 1
0 1
0 1
1 0
0 0
0 0
0 0
0 0
0 0
1 0
0 0
0 0
14 0
0 0
3 0
2 0
9 0
5 0
0 0
0 0
0 0
1 0
0 0
0 0
0 0
1 0
1 0
1 0
0 0
0 0
0 0
0 1
0 1
0 0
0 0
0 0
0 0
0 0
0 0
0 0
0 0
0 0
0 1
1 0
0 1
0 0
0 0
0 0
0 0
0 0
0 0
1 0
1 0
0 0
0 0
0 0
0 0
0 0
0 0
0 0
0 0
0 0
0 0
1 0
3 0
6 0
0 0
1 0
1 0
1 0
2 0
0 0
0 0
0 0
0 0
0 0
0 0
0 0
0 0
0 0
0 1
0 0
0 1
0 1
1 1
1 3
0 0
0 0
1 3
1 1
0 1
0 0
0 0
0 0
0 0
0 0
2 0
2 0
0 0
0 0
0 1
0 2
0 1
1 0
1 0
0 0
0 0
3 1
2 0
0 0
0 0
0 0
0 0
0 0
0 0
0 0
1 0
0 0
0 0
0 1
0 0
0 0
1 0
0 0
2 0
0 1
0 0
0 0
0 0
0 3
0 1
0 1
0 3
0 3
0 0
0 0
0 0
0 0
1 0
0 0
0 0
0 0
0 0
0 0
0 0
0 0
0 0
0 1
0 0
0 0
0 0
0 0
0 0
0 0
0 0
0 0
1 0
7 2
17 0
2 7
27 0
5 0
1 0
0 0
0 0
0 0
0 0
1 0
7 0
2 0
2 0
2 0
0 0
1 1
0 0
0 0
0 0
5 0
3 0
1 0
0 0
0 0
0 2
0 0
0 0
2 0
5 0
3 0
0 2
2 0
7 0
1 0
2 0
0 0
0 0
0 0
0 0
0 0
0 0
0 2
1 0
0 0
0 0
0 0
2 0
2 0
8 0
0 0
0 0
0 0
1 0
1 1
2 0
0 1
0 0
1 0
0 0
13 0
5 1
2 0
1 0
3 0
1 0
1 0
5 0
13 0
9 0
1 0
162 0
1 0
0 0
0 0
0 0
1 0
0 0
1 0
0 0
1 0
3 0
0 0
1 0
0 0
0 0
2 0
1 0
0 0
0 0
0 0
1 0
3 1
0 3
2 0
1 0
0 0
0 0
0 0
0 0
0 0
8 0
0 0
0 0
1 0
0 2
0 0
0 8
1 11
0 1
0 5
0 1
0 5
0 1
0 0
1 2
1 0
1 0
0 1
1 0
0 0
0 1
0 0
5 1
0 0
0 1
0 40
0 1
0 2
0 0
0 3
0 1
0 0
2 0
1 0
1 0
0 3
0 0
1 0
0 1
0 0
0 1
0 0
1 0
0 0
1 0
0 0
0 1
0 0
0 0
0 0
1 0
0 0
0 0
0 0
0 0
0 0
0 0
0 0
0 0
0 0
0 0
0 0
0 0
0 0
0 0
0 0
0 0
0 2
0 7
0 0
0 0
0 0
1 0
3 0
0 1
3 0
2 0
0 0
9 0
0 0
0 0
0 0
0 0
0 0
0 1
0 0
0 0
0 0
0 0
10 10
1 0
13 1
0 0
0 0
1 0
0 0
0 0
0 0
0 0
0 0
0 0
0 0
0 0
0 0
0 0
0 0
0 0
0 0
0 0
0 0
0 0
0 0
0 0
0 0
0 0
0 1
1 0
0 0
0 0
9 0
0 0
2 0
0 0
0 1
1 0
0 1
0 0
0 0
0 0
0 10
0 0
0 1
1 2
0 0
0 0
1 0
0 0
0 0
0 0
0 0
26 0
0 0
0 0
0 0
0 0
0 0
0 0
2 0
1 0
1 0
0 0
0 0
1 0
3 0
1 0
1 0
0 0
0 0
0 0
0 0
0 0
0 2
0 0
0 1
0 0
0 0
0 0
0 0
0 0
0 2
0 0
0 1
0 0
0 0
0 0
0 0
0 0
0 0
10 0
0 0
0 0
0 0
0 1
0 1
0 0
0 0
0 5
0 0
1 1
1 0
2 1
13 2
0 1
1 0
8 0
1 0
0 0
2 0
0 0
0 0
0 0
0 2
0 0
0 3
0 0
2 0
7 3
0 1
0 0
0 0
0 0
1 1
0 0
0 0
1 0
1 1
0 0
0 0
0 0
0 0
0 0
0 0
0 0
1 1
1 0
0 0
0 0
0 0
0 0
8 0
0 0
0 0
0 0
0 0
0 0
0 1
0 0
0 0
0 1
0 1
0 1
0 0
1 13
0 6
0 7
0 5
0 3
0 2
0 0
0 1
0 1
1 0
0 0
14 0
0 0
0 0
0 0
1 0
0 7
1 3
0 114
0 1
0 16
0 0
2 0
5 0
0 0
0 0
0 1
0 0
0 0
0 0
0 1
0 0
0 2
0 1
0 3
1 0
1 0
0 0
0 0
1 0
0 1
0 0
0 0
0 0
0 2
0 0
0 3
0 0
0 0
0 0
0 0
0 1
0 0
0 1
0 0
0 0
0 0
0 2
1 0
1 1
5 0
0 0
0 0
8 0
0 0
2 2
1 1
0 5
0 5
2 0
0 0
3 0
3 0
5 0
1 0
3 0
1 1
0 0
2 1
0 0
0 1
0 0
0 0
0 0
0 0
0 0
0 2
0 2
0 3
0 0
0 2
0 0
0 0
1 0
0 0
0 0
1 1
1 0
17 0
1 6
7 0
0 0
0 0
0 1
0 0
1 3
2 1
2 0
0 0
0 0
0 0
0 0
0 0
0 1
0 0
0 0
0 0
0 0
0 0
0 0
0 0
1 0
0 0
0 0
0 0
0 17
0 1
0 0
0 1
0 1
0 0
0 0
0 0
0 0
0 1
0 0
0 0
0 1
0 0
0 1
0 0
0 1
0 1
0 0
0 0
0 0
0 0
2 0
0 0
0 0
0 0
0 0
0 0
0 0
1 0
1 0
10 0
1 0
3 0
0 0
0 0
1 2
0 1
0 2
0 2
0 3
1 1
1 1
0 0
1 0
0 0
0 0
0 0
0 5
0 5
0 0
0 0
0 0
0 0
0 0
0 0
0 0
0 0
0 0
1 1
0 6
6 6
0 3
0 1
0 0
0 0
0 0
3 0
1 0
3 0
0 0
2 0
0 1
0 1
1 6
0 5
0 0
0 0
0 1
0 1
0 0
1 0
0 0
2 0
0 0
0 0
1 0
0 0
0 0
0 0
0 0
1 0
0 0
0 0
1 1
0 0
0 0
2 0
1 0
0 0
1 0
1 0
0 0
2 0
0 0
18 0
2 1
5 0
9 0
7 0
0 0
1 0
6 0
11 0
6 0
0 1
0 7
3 0
0 1
0 2
0 0
0 2
0 3
0 1
0 5
0 18
0 1
0 0
0 0
0 0
0 0
0 0
0 0
1 0
0 0
0 0
1 0
5 0
17 0
8 0
2 0
0 0
95 0
0 3
1 0
3 0
2 0
1 2
1 0
0 0
0 1
1 2
0 0
0 0
0 0
0 2
0 0
0 0
3 0
5 1
6 0
1 0
1 0
2 0
0 0
0 0
18 0
0 1
0 0
0 0
1 0
1 1
15 0
0 2
0 0
0 0
0 0
0 0
0 0
0 0
0 1
0 2
0 1
0 2
5 0
0 0
0 0
0 0
2 0
0 1
0 1
0 0
6 5
9 1
15 0
1 0
0 0
1 0
0 0
0 0
0 0
0 0
1 0
1 0
0 0
0 0
0 1
0 0
6 0
2 0
7 0
3 1
0 0
0 1
0 3
0 1
0 7
3 19
7 19
9 3
8 6
6 1
5 3
18 1
1 1
0 5
0 1
0 0
0 0
0 1
0 0
0 0
0 0
0 2
6 0
0 0
0 0
14 0
8 0
7 0
1 0
1 1
2 0
9 8
3 2
43 3
0 0
0 0
0 0
1 0
3 0
2 0
0 0
0 0
1 6
0 0
3 8
5 2
0 0
0 0
0 0
24 0
6 0
7 0
1 0
0 0
0 0
9 0
2 0
1 0
0 0
0 0
0 0
0 0
8 0
1 0
1 0
0 0
3 2
0 0
0 0
0 0
0 1
0 0
2 0
5 1
26 50
26 38
11 79
148 10
2 3
0 0
1 0
1 0
8 11
1 0
14 0
3 0
1 0
0 0
3 1
0 0
0 8
0 0
0 0
0 7
1 1
1 1
3 0
0 32
0 1
0 0
0 0
0 0
0 0
0 3
0 2
0 1
0 22
0 7
0 16
0 5
0 2
2 0
0 1
1 0
0 2
2 0
0 0
36 0
1 0
2 0
5 0
6 0
5 0
0 6
0 0
0 9
6 8
0 3
1 2
0 14
0 19
1 10
5 5
2 3
0 0
0 2
0 0
0 3
1 0
0 0
11 0
2 0
1 1
3 0
2 5
7 5
9 0
3 1
16 0
0 1
1 1
1 2
0 1
0 5
1 0
0 0
2 2
0 1
0 0
2 1
0 0
0 0
1 0
0 1
0 0
1 0
0 0
3 1
0 5
2 0
2 1
0 0
0 0
2 2
2 0
6 0
1 0
2 2
0 6
0 5
0 17
0 1
0 2
0 2
0 22
0 6
0 5
0 0
0 0
0 0
0 0
0 1
2 3
0 0
0 1
0 0
0 0
0 0
0 0
3 0
2 0
0 0
0 0
2 0
6 2
0 0
0 1
7 0
0 0
0 0
1 34
0 0
0 0
0 1
0 1
0 2
0 2
0 0
0 0
0 18
0 1
0 0
7 1
0 1
0 2
1 1
0 0
7 1
0 0
1 0
0 0
0 0
1 0
5 0
0 0
0 0
0 0
0 0
0 1
7 0
6 0
11 0
9 2
2 0
8 0
3 0
46 0
2 0
0 14
5 7
1 14
0 3
0 2
0 1
0 5
0 2
1 3
0 7
0 6
0 10
0 1
0 3
0 0
0 9
0 0
0 0
0 1
0 0
0 3
0 2
0 1
2 0
16 0
9 0
3 31
8 3
0 0
1 0
1 0
1 0
7 0
0 0
0 0
0 5
0 6
1 1
0 0
0 1
2 0
0 0
0 2
0 2
0 1
1 5
0 13
0 90
0 8
1 8
0 3
11 1
2 1
1 0
5 3
2 0
0 1
0 2
0 0
0 0
0 0
0 0
1 0
0 5
0 0
0 0
0 0
0 0
0 0
5 1
3 0
5 0
11 8
2 1
0 1
0 1
0 0
0 0
1 0
0 0
1 7
3 0
1 0
0 0
0 0
0 0
0 2
0 15
0 2
2 2
1 6
1 6
1 1
18 0
0 0
0 0
0 0
23 0
0 1
0 1
0 3
0 6
1 28
16 0
14 2
9 7
5 2
14 1
11 5
1 0
1 0
1 0
8 0
11 0
18 0
11 1
10 0
23 1
1 6
2 0
0 1
0 0
0 6
0 0
1 0
0 1
0 1
0 0
0 1
0 7
0 5
0 7
0 3
0 1
0 1
0 0
0 0
0 0
1 8
0 2
1 10
1 0
0 3
1 2
0 0
0 0
0 0
0 0
0 0
0 6
1 0
0 2
18 0
0 0
0 0
0 1
0 0
0 0
1 3
0 0
1 0
1 0
0 0
0 0
0 0
0 0
0 0
0 0
0 36
0 2
0 15
1 2
0 5
0 1
0 19
1 1
0 9
0 1
0 0
0 1
0 0
0 1
0 2
0 0
0 0
1 0
2 0
1 0
0 0
0 1
1 1
3 0
1 3
0 0
0 0
0 1
10 0
2 0
1 0
0 2
1 1
0 13
0 0
0 6
0 11
0 2
0 1
0 0
0 1
1 2
0 0
0 0
6 0
0 0
0 0
0 0
1 0
0 0
0 1
0 1
1 1
0 34
0 9
0 3
0 0
0 3
1 0
0 3
0 5
0 2
0 0
0 0
0 0
1 0
1 0
0 0
0 0
1 1
0 0
3 0
0 1
0 42
1 2
0 6
3 2
0 3
5 0
0 0
83 0
0 0
0 1
1 1
1 0
0 0
0 0
0 0
0 0
0 0
1 1
0 1
1 0
0 1
0 0
1 1
0 0
3 0
0 1
0 1
0 0
5 0
0 1
1 5
1 5
1 15
0 3
0 11
0 1
0 0
0 0
0 0
0 0
0 0
0 0
5 9
1 27
13 20
2 44
0 18
2 63
5 0
6 5
0 0
0 1
0 0
0 0
3 0
1 0
3 0
0 0
18 1
0 0
1 0
0 0
0 2
0 0
0 1
0 1
0 0
0 0
1 0
0 7
2 1
0 7
1 13
0 15
1 44
1 18
0 14
0 3
0 0
0 1
0 0
0 0
0 0
0 0
0 0
0 0
0 0
0 1
0 16
0 7
0 8
5 0
0 0
0 0
1 0
3 0
0 5
0 0
1 0
0 0
142 0
24 0
5 0
20 5
0 0
6 5
11 0
3 0
5 0
1 0
0 2
5 0
0 5
13 1
0 1
0 5
0 8
0 13
1 7
0 5
3 14
1 14
1 5
0 2
0 2
0 171
1 15
5 10
1 3
5 0
2 0
2 0
0 0
1 5
0 0
2 1
15 1
0 0
148 3
0 2
1 11
1 17
0 31
9 9
0 9
0 1
1 0
0 0
0 0
2 3
0 0
2 11
2 1
0 9
2 3
8 2
3 1
57 18
13 18
138 6
1 3
2 0
3 79
0 1
2 25
0 19
5 7
9 7
2 3
1 2
7 1
0 1
0 1
26 0
0 5
1 7
69 6
3 7
15 2
74 1
11 15
109 34
1 487
100 27
0 82
0 61
7 11
6 2
2 14
7 6
0 0
0 3
11 1
3 9
44 5
27 5
0 10
1 5
15 14
1 2
1 5
13 6
48 1
32 247
35 5
71 11
41 18
20 8
19 3
0 9
2 1
1 1
0 0
0 13
5 2
0 1
0 6
0 1
5 0
0 5
3 14
0 2
0 26
0 9
0 26
1 40
0 1
3 6
0 8
1 1
0 3
0 10
0 0
2 2
1 0
0 1
3 0
0 0
0 0
0 1
0 0
0 11
1 16
0 6
0 17
0 2
0 0
0 0
0 2
0 1
1 0
1 6
0 1
10 0
0 0
0 0
0 0
0 0
0 0
0 1
0 0
0 0
17 0
3 0
5 0
20 2
22 0
77 2
32 0
26 0
36 0
15 3
3 0
1 3
2 15
0 2
0 10
0 51
0 1
0 3
0 0
0 0
0 0
0 0
0 0
0 6
0 9
0 1
0 0
7 0
10 0
1 0
0 3
0 0
0 1
2 0
0 1
1 0
0 1
0 0
0 0
1 1
0 0
0 0
0 0
0 24
0 83
0 6
0 2
0 5
1 0
1 2
0 7
0 0
0 2
0 0
0 0
0 0
1 1
0 0
33 1
0 0
0 0
0 0
0 0
1 0
2 0
13 1
0 2
0 6
0 3
0 6
0 8
1 3
0 3
0 9
0 0
1 0
0 1
0 1
0 0
1 8
6 2
13 6
9 7
19 6
7 0
2 0
0 0
0 3
1 2
0 0
0 2
0 0
0 0
1 0
1 0
0 0
1 0
0 0
0 2
0 0
0 0
0 5
0 0
0 0
0 0
0 0
0 0
0 0
6 1
0 1
0 0
0 0
0 0
0 0
0 0
1 1
6 0
3 0
0 1
0 0
0 0
0 0
0 0
0 0
0 0
0 0
0 0
0 0
0 0
1 0
0 0
0 0
0 0
0 0
1 0
0 1
0 0
0 0
2 0
0 0
0 0
0 0
0 0
9 0
1 0
0 0
0 2
0 9
0 1
1 0
0 1
0 0
1 1
0 0
1 0
0 0
0 0
1 0
0 0
1 0
1 0
0 0
0 0
3 0
0 0
0 1
0 0
0 0
0 0
1 0
0 0
1 0
2 0
0 0
1 0
3 0
5 0
5 0
1 0
1 0
1 0
0 0
0 0
3 0
0 0
0 0
0 0
0 1
0 0
0 0
0 0
0 1
0 0
0 0
0 0
0 0
0 0
0 2
0 3
0 3
2 3
0 1
0 1
0 0
0 0
0 1
1 0
0 0
1 0
0 0
0 2
0 0
1 3
11 0
0 22
0 2
0 0
0 0
0 0
1 1
0 0
0 0
0 0
0 0
0 0
0 0
9 0
0 0
6 0
0 0
0 0
0 0
0 1
0 0
0 1
0 13
0 0
0 2
0 0
0 0
1 1
0 3
0 0
0 0
0 0
0 0
0 0
0 0
0 0
0 0
0 0
0 0
1 0
0 0
0 0
5 1
1 0
0 0
0 0
0 0
0 0
0 0
0 0
0 0
0 0
0 0
0 0
0 0
0 0
0 0
2 1
0 0
0 0
0 0
0 0
2 0
2 0
2 0
5 0
6 0
2 0
5 0
1 0
1 0
0 0
1 0
0 0
3 2
7 0
2 0
0 0
0 0
0 0
0 0
0 0
0 0
0 0
1 0
0 0
5 0
0 0
0 0
0 0
0 0
5 0
0 0
0 0
0 0
0 0
10 0
1 0
5 0
1 0
9 0
0 0
0 0
2 0
0 0
16 0
0 0
0 0
0 0
0 0
0 0
0 1
0 1
0 2
0 1
0 0
0 0
0 0
1 0
1 0
13 0
0 1
0 1
0 1
0 1
0 6
0 0
1 1
0 0
2 0
1 0
2 0
2 0
13 0
15 1
6 6
24 9
2 0
5 0
3 0
23 1
1 0
3 0
11 0
3 0
49 0
19 0
18 0
5 0
47 0
0 0
3 0
2 0
0 0
1 0
0 0
0 0
0 0
0 1
0 1
0 0
1 1
0 0
3 0
1 0
0 0
0 0
0 0
0 0
0 0
0 2
1 0
0 0
0 0
0 0
0 0
0 0
1 0
0 0
0 1
0 0
3 0
2 1
2 2
1 0
11 0
0 0
0 1
0 0
0 0
0 0
0 6
0 0
0 0
0 0
0 0
0 0
0 0
0 0
0 0
0 2
0 0
2 1
0 3
0 1
1 3
2 0
0 3
0 0
0 0
1 0
0 0
0 0
0 0
0 0
0 0
0 0
0 0
1 0
0 0
0 0
0 0
0 0
0 0
0 0
1 0
0 0
0 0
0 0
0 2
0 13
3 0
5 0
3 0
5 0
2 0
0 0
1 0
0 0
0 0
0 0
0 6
0 0
0 2
0 0
0 1
0 0
0 0
0 1
0 0
0 0
0 0
0 0
0 1
0 0
0 0
0 0
0 0
0 0
0 0
2 0
0 0
0 0
0 2
0 1
0 1
0 0
0 0
0 0
0 2
1 0
0 0
0 0
0 0
0 0
0 0
1 0
1 0
7 1
0 0
0 0
0 0
0 1
0 0
0 0
1 0
0 0
1 0
1 0
8 0
19 0
31 0
31 0
13 0
32 0
7 0
0 0
0 0
0 0
0 0
0 0
0 1
0 0
0 5
0 0
1 0
0 0
0 1
5 0
1 0
0 1
0 5
0 1
0 0
0 0
1 1
0 0
0 0
0 3
0 9
1 0
2 2
0 0
0 0
0 0
0 0
0 0
1 0
1 0
0 1
1 1
0 0
0 1
1 3
0 0
5 0
0 0
0 0
0 0
1 0
0 0
0 0
0 0
0 0
0 0
0 0
0 0
0 0
0 0
0 0
0 0
0 3
0 11
0 0
0 1
1 0
1 0
10 0
1 0
5 0
0 0
0 0
0 0
0 0
3 0
2 0
3 1
1 0
0 0
1 0
1 0
0 0
5 0
2 0
0 0
0 0
0 0
0 0
0 0
0 0
0 1
0 0
0 0
0 0
0 0
0 0
0 0
0 0
0 0
0 3
0 5
0 0
1 0
0 0
0 3
0 2
0 0
0 0
0 0
1 0
0 0
1 0
0 1
3 1
0 0
0 0
0 0
0 0
0 0
0 0
0 0
0 0
0 0
3 0
0 0
0 0
0 0
0 0
2 0
0 0
0 0
0 0
0 0
0 0
0 0
1 0
0 2
0 2
0 3
2 6
2 2
2 2
3 1
1 1
2 0
0 0
1 1
0 0
1 0
0 0
0 0
0 1
0 0
5 0
0 0
0 0
0 0
0 0
0 0
0 0
0 0
0 0
0 1
0 0
0 0
0 0
0 1
2 0
0 0
8 1
0 0
1 0
0 0
0 1
0 2
0 1
0 5
1 31
0 13
0 19
0 6
0 2
0 0
0 0
0 1
0 0
0 8
0 1
1 9
0 19
0 5
1 23
0 1
0 3
0 2
0 1
0 0
1 0
0 0
3 0
5 0
0 0
0 0
1 0
1 0
8 0
0 1
1 2
1 1
1 7
0 2
0 5
0 0
5 0
0 1
0 0
0 0
0 1
0 2
0 0
0 1
0 0
0 2
0 3
0 8
0 0
0 3
0 0
0 0
1 0
0 0
1 0
3 0
0 0
0 0
0 0
0 0
0 0
0 0
0 0
0 6
0 3
0 14
0 2
0 10
1 0
1 0
1 0
0 0
1 2
0 1
0 1
0 0
1 3
0 10
1 1
0 3
0 3
0 11
0 1
0 2
0 1
0 0
0 3
0 3
0 1
0 1
0 2
0 0
0 0
0 0
0 1
0 1
0 0
0 0
0 0
2 0
0 0
0 0
0 0
0 0
0 0
0 0
0 0
0 0
0 0
0 0
2 0
3 0
2 0
0 0
0 0
0 2
0 0
0 1
0 0
0 0
0 0
0 0
0 0
0 0
0 1
0 0
0 0
0 0
0 0
0 0
0 3
0 9
0 7
0 14
0 3
0 35
0 1
0 3
0 3
0 1
0 2
3 0
8 10
2 0
0 0
17 1
0 1
0 0
0 2
0 0
6 3
0 1
0 0
0 1
0 1
0 2
0 0
0 1
0 1
0 0
2 3
0 2
1 2
2 1
1 0
0 0
2 0
0 0
0 0
1 0
0 0
0 0
0 0
0 0
0 0
0 3
0 24
0 8
0 10
0 3
0 0
0 0
0 0
0 3
2 0
0 0
0 0
0 0
0 0
0 0
0 0
0 0
0 0
1 0
1 0
1 0
3 0
3 0
14 0
1 0
0 1
2 0
1 0
0 0
1 0
1 0
0 0
0 0
2 0
2 0
0 0
1 1
1 2
1 0
5 0
11 0
1 1
0 1
1 0
0 0
0 0
0 0
0 0
1 0
0 0
0 0
0 0
0 0
0 0
0 1
0 0
0 0
0 8
0 0
0 0
0 0
0 2
0 1
0 3
0 6
0 0
0 30
0 2
1 0
0 0
0 1
0 0
0 0
0 0
1 0
0 0
0 0
0 1
0 1
0 0
0 0
0 0
0 1
0 0
0 0
0 0
0 0
0 1
1 1
0 0
0 2
0 82
0 1
1 196
0 3
0 10
0 0
0 0
1 2
2 3
2 0
20 9
0 2
0 0
1 5
0 31
0 5
0 20
0 2
0 0
1 0
1 0
0 0
0 1
1 0
0 0
2 0
1 0
1 10
0 0
0 1
0 2
0 82
0 10
1 24
0 16
1 56
0 2
0 1
0 0
0 0
0 0
0 0
0 0
0 2
7 11
1 0
2 1
7 0
0 0
0 0
0 3
0 0
0 1
0 0
0 1
0 1
0 10
0 2
0 1
0 0
1 0
1 2
0 2
1 0
0 0
0 2
0 3
0 7
2 19
7 9
0 15
1 5
0 3
0 6
1 2
5 0
3 1
0 3
0 2
0 0
0 0
0 0
8 0
0 0
0 0
0 0
1 0
0 0
5 0
1 0
0 0
0 0
1 0
0 0
0 0
0 1
1 0
0 2
8 6
1 0
3 5
6 1
9 2
13 0
6 0
2 0
1 3
2 0
0 0
0 0
0 0
0 0
0 0
0 0
0 0
1 0
0 3
0 0
0 0
0 3
0 0
0 0
1 0
0 1
1 1
0 1
0 2
0 0
2 1
3 0
2 0
0 0
1 1
8 1
16 30
3 7
5 2
6 13
0 0
2 0
0 1
0 0
2 0
2 0
0 0
0 0
0 0
0 0
0 0
0 31
0 2
0 3
0 15
0 0
2 1
0 0
0 0
1 6
0 0
0 1
0 0
1 0
0 0
5 0
0 1
0 2
0 1
0 2
0 3
1 0
0 23
0 2
0 1
0 0
0 1
0 1
0 1
0 0
0 1
2 3
1 3
0 20
0 39
0 16
0 5
0 1
0 0
0 1
0 0
0 0
0 1
0 0
0 3
1 2
1 9
1 10
0 32
0 9
0 120
0 2
0 1
0 6
0 6
0 1
0 0
0 0
1 2
0 0
1 0
0 0
0 0
0 1
0 0
1 0
3 1
1 1
3 0
1 1
5 0
5 0
0 0
0 0
0 0
0 0
1 0
0 0
0 0
0 0
0 1
0 0
0 1
0 0
0 1
0 0
0 1
0 2
2 5
0 2
0 0
2 0
0 0
0 0
0 3
1 0
1 0
0 1
0 1
1 2
0 6
0 6
0 0
0 0
0 47
0 1
0 9
0 2
0 2
1 0
1 0
1 0
0 0
2 0
0 0
1 0
0 0
0 0
1 0
1 0
0 0
0 0
0 0
0 0
0 0
0 1
0 0
2 0
0 1
0 18
0 0
0 2
1 0
0 6
0 2
0 7
0 3
0 1
0 2
0 1
0 1
0 3
0 6
1 2
0 1
0 0
0 0
0 0
0 24
0 0
0 1
0 2
0 7
0 15
1 8
0 14
0 25
0 8
1 0
0 3
0 0
1 2
1 0
1 0
1 11
1 8
0 1
0 3
0 7
0 0
0 0
0 1
0 2
0 0
0 0
0 0
0 0
0 0
0 1
0 0
0 0
0 1
2 2
0 13
0 1
0 7
0 11
0 1
0 2
0 1
0 0
0 0
0 0
0 0
0 0
0 0
0 0
0 0
0 0
0 0
0 0
0 1
1 1
0 0
0 0
0 8
0 0
1 0
0 0
1 1
0 0
0 1
0 2
0 16
0 5
0 7
0 5
0 14
0 7
0 16
0 0
0 0
0 0
0 0
0 0
0 0
0 0
0 1
0 5
0 2
2 0
0 2
0 8
2 5
5 13
0 2
0 6
3 1
0 0
0 0
0 0
0 0
0 0
1 0
0 1
0 0
0 8
2 1
1 1
0 1
0 0
0 1
0 1
0 5
0 1
0 0
0 0
0 1
0 1
0 1
0 0
0 6
0 1
0 20
0 26
0 92
0 17
0 25
0 20
0 22
0 16
0 64
1 31
0 17
0 20
2 10
1 2
1 7
0 8
0 0
0 5
0 1
0 3
0 1
0 1
0 6
0 36
5 8
1 3
1 0
0 3
0 0
0 7
1 2
0 2
0 2
5 3
10 0
1 0
2 0
1 0
0 0
0 0
0 0
0 1
0 0
0 5
0 0
2 3
2 2
1 7
0 60
0 31
1 46
0 194
0 23
0 18
0 1
0 1
0 19
0 8
1 22
1 5
0 5
0 1
1 20
0 1
0 3
0 40
0 5
3 34
0 61
0 20
1 1
1 2
2 1
1 2
0 3
0 5
1 2
2 0
1 14
0 1
16 6
0 3
0 2
0 0
2 0
0 0
0 0
0 6
0 3
0 2
0 5
0 1
0 8
0 0
0 0
1 0
0 7
0 3
0 8
0 0
0 13
0 1
0 1
0 11
0 26
1 40
3 14
0 25
0 25
0 1
0 2
2 0
1 2
0 1
10 2
1 3
0 9
0 30
0 22
0 65
0 6
0 14
0 2
0 0
0 0
2 0
0 0
0 0
0 0
0 0
0 1
0 0
0 17
0 20
1 6
1 3
0 0
0 0
0 0
1 0
0 6
1 9
0 7
0 13
0 17
0 189
0 9
1 7
0 55
1 2
1 9
0 5
0 6
0 6
0 1
0 11
0 6
0 9
0 9
0 2
0 1
0 3
1 20
1 6
2 0
39 1
0 1
1 5
0 3
1 6
3 14
7 26
1 28
0 19
1 11
0 42
0 35
0 156
0 38
0 50
0 132
1 73
0 117
2 15
0 15
1 3
2 0
19 0
51 2
5 0
0 0
0 0
0 1
0 0
1 0
0 1
5 7
2 14
0 20
1 6
0 1
0 2
3 24
0 3
0 13
1 0
0 3
1 0
1 11
0 0
0 16
0 3
2 1
0 0
0 0
0 3
1 0
36 1
3 2
0 8
0 16
0 3
0 1
0 0
1 2
5 6
1 3
2 0
2 1
0 3
0 3
2 1
0 2
0 1
7 0
51 0
15 9
1 1
0 9
3 10
0 7
1 5
1 1
0 10
2 6
2 6
8 3
0 1
6 8
42 2
14 3
10 2
8 11
33 10
0 1441
0 60
0 72
0 106
0 64
0 48
15 126
0 100
0 55
0 39
0 17
0 10
0 9
0 10
1 13
3 16
6 8
7 0
3 17
3 10
0 15
0 14
0 3
0 0
0 13
0 0
0 5
0 10
0 35
0 165
0 633
0 306
2 812
2 207
6 616
2 117
0 33
0 17
0 33
1 202
3 298
0 16
6 16
0 16
1 11
0 364
0 42
0 56
0 23
0 60
0 16
0 199
1 102
0 326
0 26
1 0
0 1
0 0
2 122
2 1
5 58
1 11
0 67
0 109
1 149
0 117
0 46
2 295
0 506
1 88
0 64
1 6
5 1
0 6
5 23
2 268
6 11
0 51
6 50
6 43
10 9
20 5
10 0
2 1
10 24
3 1
2 5
18 2
1 5
1 8
1 44
0 35
1 175
1 46
3 10
0 1
1 0
8 0
10 0
20 54
9 16
6 36
2 15
0 30
1 809
0 23
1 124
0 73
0 10
0 2
1 1
0 0
2 2
1 9
1 2
2 3
9 10
2 169
15 79
2 30
0 2
0 7
3 1
31 7
0 0
0 0
0 15
0 3
0 63
0 77
0 27
1 14
0 2
2 0
2 0
0 2
0 0
0 0
0 0
0 3
1 0
1 0
0 2
0 0
5 3
0 1
0 2
2 9
0 30
1 46
1 148
0 775
0 282
1 146
0 125
0 42
0 2
9 31
5 5
2 3
5 17
0 18
5 38
9 9
9 3
3 1
0 1
2 0
7 1
2 0
0 0
15 0
0 0
2 0
0 0
0 0
2 0
1 0
0 25
3 3
7 9
0 117
2 34
0 46
2 7
0 5
0 2
0 3
0 0
0 1
0 147
0 2
0 3
0 6
0 5
1 5
0 1
0 22
0 10
0 24
0 51
0 15
0 7
0 10
0 63
0 27
1 28
3 71
3 69
0 202
3 714
0 82
0 148
1 76
0 68
1 30
1 2
5 5
1 16
32 0
6 1
25 2
6 20
0 5
0 5
0 2
2 33
0 19
18 10
0 1
30 1
0 2
0 404
3 3
27 22
15 88
0 49
1 758
0 606
0 173
1 74
1 7
1 1
18 35
36 6
139 27
32 22
66 24
149 10
49 3
3 10
1 1
132 2
5 1
0 0
0 3
1 8
0 0
0 10
0 0
0 6
0 9
0 0
1 6
0 2
3 95
2 157
0 22
6 40
1 24
1 4399
0 179
0 331
5 132
3 69
5 14
1 18
35 93
0 314
2 369
3 27
1 35
1 55
3 52
0 52
0 106
0 246
0 196
0 522
0 569
1 1373
0 337
3 516
0 102
1 411
1 191
3 114
1 20
17 66
0 11
0 3
0 11
2 3
8 9
13 7
9 16
2 27
0 16
1 1
7 23
17 3
3 1
8 0
1 41
0 33
0 10
0 7
2 8
1 0
1 18
1 19
2 59
1 126
0 236
0 51
0 9
3 5
54 0
30 11
5 46
5 1
0 7
0 2
0 2
0 1
0 2
0 2
0 8
0 8
0 8
0 146
1 26
2 114
1 24
0 11
0 1
0 0
0 0
9 0
6 0
48 5
0 2
0 1
0 1
0 0
0 2
1 26
1 5
0 1
1 0
2 5
1 317
28 54
9 213
1 107
2 56
1 54
2 72
13 80
18 52
48 9
58 582
20 0
13 2
11 2
5 5
2 11
0 1
2 18
0 9
1 10
0 3
0 1
3 6
0 1131
0 43
2 172
0 88
0 20
0 3
1 3
1 26
0 7
5 1
0 6
0 15
1 31
0 47
0 178
0 41
0 19
0 2
0 23
1 19
2 36
1 15
0 30
6 5
5 9
3 35
44 44
5 89
2 63
1 134
0 322
0 1525
1 76
0 304
3 190
6 3690
2 640
5 1258
2 1196
0 1393
0 2055
1 1201
0 387
0 1475
0 953
1 252
0 54
0 159
1 353
0 376
2 368
43 2448
0 227
0 752
0 76
0 28
0 3
3 3
0 1
0 1
1 170
0 6
0 15
0 8
0 8
0 1
0 20
2 591
2 140
5 125
5 177
2 1737
7 606
0 6853
0 12353
0 13724
0 729
0 469
2 578
3 719
8 396
6 482
2 753
1 352
1 108
6 36
3 67
174 2
1 5
0 6
1 5
0 2
0 1
5 9
0 204
3 40
6 403
1 302
1 245
1 16
1 8
0 30
5 11
6 10
85 30
3 88
3 104
0 134
0 261
1 264
0 107
0 166
3 54
0 24
1 8
1 0
1 6
0 1
2 3
0 11
0 34
1 48
0 63
0 48
1 83
3 1123
0 134
0 435
0 1387
1 627
0 1486
0 172
3 131
6 18
16 32
7 46
5 77
6 1352
11 1013
18 824
64 387
25 71
5 11
2 3
0 3
3 11
5 8
1 13
25 7
0 2
30 2
0 72
0 7
0 38
0 44
0 15
1 16
0 8
0 1
0 1
0 1
5 0
14 6
56 3
49 2
69 11
2 100
0 34
0 59
0 14
0 28
1 42
0 26
0 44
2 30
1 181
1 9
0 5
0 3
0 2
1 0
3 1
0 2
0 13
0 48
0 1
6 8
2 3
3 10
6 9
1 9
0 7
6 90
11 65
16 18
28 1
55 0
118 0
74 0
81 1
39 1
18 245
5 11
6 92
0 15
3 25
8 18
10 33
52 5540
1 212
6 662
0 961
1 4456
8 859
13 8924
9 1584
2 1393
0 179
2 40
5 783
32 126
32 167
20 115
11 167
1 14
0 2
0 1
1 2
0 1
0 2
2 2
0 343
0 2
0 16
0 81
0 251
0 188
0 1220
3 601
13 3038
188 5115
2 1927
6 3097
2 1562
2 444
8 478
7 319
6 678
2 340
1 1307
0 1286
0 2985
0 177
5 383
13 179
3 63
8 25
2 20
6 31
0 18
0 16
0 39
1 48
1 36
2 140
0 59
0 52
0 88
0 342
0 340
0 14461
1 120
0 363
0 39
0 11
0 7
1 8
2 6
10 27
16 7
81 91
7 30
3 16
3 5
1 1
0 5
0 0
2 0
0 41
0 10
6 7
8 22
1 6
0 2
0 5
1 0
0 1
0 0
0 10
1 1
0 31
1 162
0 47
0 278
0 2897
0 6749
1 1712
2 861
3 364
10 8
1 32
2 102
0 13
0 34
1 6
1 15
7 211
8 167
3 108
18 73
0 34
5 57
5 54
1 58
0 2568
0 287
0 207
0 109
0 302
0 198
0 230
3 206
5 95
0 261
6 6
2 381
23 3
0 26
1 2
3 11
0 14
1 15
5 7
2 11
0 10
5 19
2 15
0 44
3 30
3 115
107 9
0 11
1 65
0 52
0 592
0 214
0 1181
0 1191
0 1066
0 266
1 392
1 884
0 2006
1 208
2 87
3 17
7 0
25 104
1 2
0 13
46 39
0 5
0 68
3 24
28 48
13 180
10 34
1 1439
3 107
0 1502
0 101
0 297
8 1181
2 476
2 124
1 30
5 54
7 49
6 1059
2 3703
101 1117
3 623
11 337
5 256
3 426
10 654
3 941
2 4519
3 79
2 118
1 36
0 9
54 14
0 39
1 33
0 15
0 1
0 0
2 0
2 1
0 0
1 3
0 42
1 458
1 15
1 17
0 22
0 31
0 64
2 261
6 798
182 6065
66 1128
114 649
55 217
50 900
14 27
15 64
8 82
2 254
13 50
6 60
197 13
2 63
0 41
1 18
0 13
0 1
1 2
0 0
6 11
3 13
1 27
0 26
2 98
0 31
0 203
0 755
2 360
0 1474
0 16705
0 3430
1 2962
1 3022
9 1360
25 545
65 3520
5 2765
24 2555
2 840
0 7885
5 3527
110 2671
13 1041
5 49
10 52
110 11
1 73
0 424
17 1290
0 163
0 109
0 271
0 617
0 797
0 1918
0 840
1 576
0 318
0 912
0 686
0 821
0 121
5 174
6 73
10 80
1 41
3 39
9 88
23 48
5 88
26 49
1 20
0 43
3 9
1 19
1 16
0 6
1 3
0 15
0 43
7 82
23 8
3 9
0 22
10 36
0 99
0 91
3 2124
7 509
1 762
3 222
1 16
2 804
7 11
6 56
38 117
3 93
17 416
5 618
0 501
5 445
5 451
7 35
3 2601
7 645
1 6
11 13
15 17
11 48
207 80
0 40
0 64
1 245
16 1233
2 530
0 5726
0 1052
2 634
2 126
0 260
0 143
5 32
0 7
1 9
0 22
1 39
5 181
87 129
5 314
19 418
7 190
88 126
3 142
1 458
1 254
3 215
1 49
1 23
0 13
0 41
0 1050
0 30
1 112
55 96
5 6877
2 92
1 326
0 157
1 124
1 18
0 7
1 116
6 713
8 167
7 638
3 465
5 379
31 58
1 1261
5 20
1 46
101 31
0 59
3 28
5 15
15 13
18 24
2 56
0 426
3 161
1 588
0 34
5 23
2 8
1 5
0 8
1 1
3 9
3 11
0 23
2 2
8 2
9 7
17 5
9 9
38 27
0 36
0 36
0 31
1 33
0 313
5 1469
2 2074
102 846
5 450
2 582
0 214
18 104
7 138
1 434
2 231
0 320
13 1259
0 840
0 4591
0 85
2 1094
3 354
0 251
11 43
0 67
1 96
0 350
1 451
8 385
0 551
1 130
8 95
0 190
5 20
24 20
20 34
84 19
44 39
3 444
0 1864
0 10
0 9
0 1
0 10
0 5
0 6
0 1
1 3
0 5
0 2
0 2
0 5
5 1
0 0
0 0
0 1
0 0
0 5
0 1
2 3
0 6
0 2
0 2
0 2
6 0
1 0
1 1
0 1
0 2
0 2
0 3
0 1
0 0
1 0
0 6
1 2
2 1
0 0
0 0
0 0
1 0
1 0
3 1
1 2
8 3
1 73
1 0
2 0
1 0
0 0
6 0
0 0
1 0
0 0
0 0
1 0
0 2
0 1
0 0
1 1
0 0
0 0
1 0
0 1
1 1
1 2
0 0
0 0
0 0
0 0
0 20
0 3
0 7
0 1
0 1
0 1
0 0
0 0
0 0
0 0
0 0
0 0
0 0
0 0
0 6
0 0
0 0
0 0
1 0
1 0
3 1
0 0
0 1
0 0
1 1
0 0
1 0
1 0
0 1
2 0
0 2
1 0
0 0
0 0
1 0
2 0
0 0
1 0
2 0
3 0
6 2
5 0
18 3
2 0
1 3
0 0
0 2
0 1
0 1
0 0
1 0
0 0
0 0
0 0
0 3
13 0
0 0
0 0
0 0
2 1
1 1
2 0
0 0
0 11
0 0
0 1
0 2
8 2
1 0
9 3
1 6
1 8
0 7
1 7
0 5
0 1
0 0
0 1
0 0
0 0
0 0
0 0
0 1
0 0
0 0
1 0
3 0
13 0
6 0
1 0
6 0
5 0
1 0
0 0
5 0
9 0
3 0
0 0
0 1
0 2
0 1
0 0
1 0
0 0
0 1
0 2
0 0
0 0
1 1
0 0
0 0
0 0
0 0
2 0
1 0
0 0
0 0
0 0
0 0
0 0
2 0
0 0
2 0
0 0
1 0
0 0
0 0
0 0
0 0
0 0
0 0
0 0
10 0
2 2
2 0
2 0
2 0
0 0
1 1
1 0
0 0
0 0
1 1
0 0
0 0
0 0
0 0
1 0
0 0
0 0
0 0
0 2
0 0
0 0
0 0
1 0
0 0
0 0
0 0
0 0
1 0
1 0
0 0
16 0
2 0
5 0
1 0
24 0
20 0
6 0
22 0
9 0
51 0
1 0
0 0
6 0
7 0
1 0
1 0
0 0
0 0
0 0
0 0
1 0
0 0
0 0
0 0
0 0
0 0
0 0
0 0
0 0
0 0
0 0
1 0
0 1
0 0
0 0
0 0
0 0
0 0
0 0
2 0
3 0
5 0
1 1
1 0
3 0
2 0
1 0
5 0
3 0
0 0
39 0
2 0
2 0
2 0
3 0
15 0
10 0
8 0
1 1
15 0
22 1
27 0
13 3
7 1
1 2
1 0
0 0
5 0
3 0
91 0
32 0
994 0
14 0
5 0
3 0
0 0
0 0
1 0
1 0
3 2
3 0
0 0
0 0
0 0
0 0
0 0
0 0
0 0
0 0
0 1
0 0
0 0
0 0
0 0
7 0
5 0
1 0
1 0
2 0
7 0
1 0
5 0
0 0
1 0
5 0
0 0
7 0
3 0
2 2
17 2
19 2
3 0
122 0
0 0
2 1
8 1
7 0
5 0
0 0
0 0
0 0
0 0
2 1
6 0
0 0
3 0
1 0
1 1
0 0
0 0
0 0
0 0
0 0
0 0
0 5
0 0
0 2
0 3
0 1
0 1
1 0
0 0
0 0
0 0
0 0
2 0
0 0
0 0
2 0
9 0
9 0
38 0
2 1
1 0
3 0
2 0
1 0
2 0
3 0
3 1
7 0
7 0
2 0
1 0
3 0
6 1
2 0
6 0
1 0
0 0
0 0
0 0
1 0
0 0
0 0
2 0
0 0
0 0
1 0
0 0
1 0
0 0
0 0
0 0
0 0
0 0
0 0
0 0
1 0
2 0
0 0
1 0
5 0
9 0
1 0
2 1
9 0
17 0
38 0
0 0
2 0
2 0
0 0
0 0
0 0
0 0
0 0
0 0
0 0
0 0
0 0
0 1
1 0
0 0
0 1
0 0
0 0
0 0
0 0
0 0
0 0
0 0
0 0
2 0
0 0
1 0
0 0
0 0
0 0
0 0
0 0
5 0
0 0
0 0
0 0
0 0
0 0
0 0
0 0
0 0
1 0
0 0
0 0
1 1
0 0
0 0
0 0
0 0
1 0
0 0
0 0
0 0
0 0
0 0
0 0
0 0
0 0
0 0
0 0
0 0
0 0
0 0
0 0
0 0
2 0
0 0
0 0
0 0
0 0
0 0
0 0
0 0
0 0
1 0
1 0
1 0
0 0
8 0
0 0
0 0
0 0
0 0
0 0
0 0
0 0
0 0
0 0
0 0
2 0
0 0
0 0
0 0
0 0
0 0
0 0
0 0
0 0
0 0
0 0
0 0
1 0
1 0
0 0
0 0
0 0
1 0
0 0
0 0
14 0
0 0
0 1
0 0
0 0
0 0
0 0
0 0
0 0
0 0
0 0
0 0
0 0
0 0
0 0
1 0
1 0
8 0
1 0
0 0
3 0
0 1
0 1
0 0
0 3
0 1
0 0
0 1
0 0
1 1
0 0
0 0
0 0
1 0
3 0
1 0
0 0
6 0
2 0
1 1
1 0
0 0
2 0
5 0
3 0
0 0
3 0
1 0
61 0
0 0
0 0
0 0
0 0
0 0
0 0
0 0
0 0
2 0
0 0
0 0
0 0
0 0
0 0
0 0
0 0
0 0
0 0
0 0
0 0
0 0
0 0
0 0
0 0
0 0
0 0
1 0
1 0
0 0
0 10
0 0
0 0
1 0
0 0
0 0
0 0
0 0
0 0
1 0
2 0
0 0
0 0
1 0
0 0
0 0
0 0
0 0
0 0
0 0
0 0
0 0
0 0
0 0
2 0
0 1
0 0
0 0
0 0
0 0
0 1
0 0
0 0
0 0
0 0
0 0
0 0
0 0
1 0
0 0
0 0
0 0
0 0
0 0
0 0
0 0
0 0
0 0
1 1
0 1
0 0
0 0
0 0
0 0
0 0
0 0
0 0
0 0
0 0
0 0
0 0
0 0
0 0
1 0
0 0
1 1
1 0
0 0
0 0
0 0
0 0
0 0
0 0
0 0
0 0
0 0
0 0
0 0
0 0
0 0
0 0
1 0
0 0
5 0
1 0
0 1
0 0
0 0
0 0
0 0
0 2
0 0
0 0
0 0
0 0
0 0
0 0
0 0
0 0
0 0
1 1
0 0
0 0
0 0
0 0
0 0
1 0
0 2
7 0
0 0
0 0
0 0
0 1
0 2
0 1
0 0
0 0
6 0
0 0
0 3
0 0
0 1
0 0
0 9
0 0
0 0
0 0
0 0
1 0
0 0
0 0
0 0
0 0
0 0
0 1
0 0
0 1
0 0
2 0
0 0
0 0
1 0
0 0
1 1
0 0
0 0
6 1
0 1
0 5
0 2
1 1
0 2
0 6
1 1
0 0
0 0
1 1
0 0
0 0
0 0
0 0
0 0
0 0
2 0
0 0
0 0
0 0
0 0
0 0
0 0
0 0
0 6
1 0
2 0
2 1
0 0
1 0
1 0
0 0
0 0
0 0
1 0
0 0
0 0
0 0
0 0
1 0
0 0
0 0
0 0
0 0
0 0
0 0
0 0
0 0
0 3
0 0
0 2
0 2
0 1
0 3
0 3
0 0
0 0
0 5
0 1
0 3
0 0
0 0
0 22
0 14
1 20
1 27
7 33
2 6
3 1
1 1
0 0
1 0
1 0
0 0
1 27
0 3
0 2
0 2
0 1
0 0
0 0
0 0
0 0
0 0
1 0
0 0
0 0
0 3
5 0
0 0
0 0
0 0
1 0
0 0
2 0
1 1
0 0
0 0
0 0
0 0
0 0
0 0
0 0
0 0
0 0
0 0
0 0
1 3
0 0
0 1
3 0
0 0
0 0
0 0
0 0
0 1
0 0
0 0
0 0
0 0
0 2
0 0
2 0
2 2
1 5
3 0
9 0
0 0
0 5
1 6
0 2
5 6
0 3
0 1
0 0
0 1
1 1
0 19
0 3
2 3
0 0
0 2
0 6
0 0
0 0
0 0
0 0
1 0
0 0
0 0
3 0
0 0
0 0
3 1
5 0
3 0
19 1
1 1
0 1
0 0
0 0
2 0
0 1
0 0
0 0
5 0
1 0
1 0
3 0
0 0
0 0
0 0
0 14
0 6
0 1
0 1
0 0
0 0
0 1
0 0
1 5
2 0
0 0
0 0
0 0
0 0
0 0
0 0
0 0
0 0
0 0
0 0
0 0
2 0
0 0
1 0
3 0
0 0
0 0
0 0
0 0
0 1
2 0
1 1
2 1
0 0
0 2
0 3
0 0
0 1
0 0
0 0
2 1
2 0
11 0
3 0
5 1
1 0
0 25
0 0
0 6
0 1
0 2
1 27
1 0
9 0
0 0
0 0
3 0
0 0
0 0
2 0
0 0
0 0
0 0
0 0
0 0
0 1
2 0
0 3
11 1
0 1
38 1
9 1
9 3
2 0
1 8
2 0
0 5
0 2
0 2
0 0
0 0
0 0
0 0
0 0
0 0
0 0
0 0
0 0
0 0
0 2
0 1
0 0
0 1
0 0
0 3
0 5
0 10
0 6
0 3
0 0
0 0
0 0
0 5
0 0
0 0
0 1
0 0
0 0
0 0
1 0
0 0
1 0
1 5
1 1
0 8
0 2
0 0
0 1
0 1
0 1
0 2
0 2
0 0
0 3
0 0
0 0
0 10
0 2
0 1
0 5
0 1
1 1
0 1
0 2
2 2
0 98
0 0
0 2
0 0
0 1
0 0
1 0
0 0
0 0
0 2
0 5
0 2
0 5
0 1
0 1
0 0
0 0
0 0
0 0
0 0
0 3
1 1
0 1
0 2
0 0
0 0
1 0
0 0
1 0
0 0
1 0
0 0
0 3
0 0
0 1
0 0
0 0
0 0
0 0
0 0
0 1
0 0
0 0
0 0
0 0
0 0
0 0
0 0
0 0
0 0
0 0
2 1
0 1
0 3
0 0
0 0
0 14
0 0
7 0
0 0
0 0
0 0
0 0
0 1
0 0
0 2
0 8
1 11
0 5
1 10
1 3
2 3
3 0
1 0
1 0
0 0
0 0
0 1
0 0
2 0
0 0
0 0
0 0
0 0
0 0
2 0
1 0
0 0
0 0
1 0
0 0
0 0
0 0
0 0
0 0
0 0
0 0
0 33
0 0
0 1
0 2
0 5
0 8
0 2
0 2
0 3
0 1
0 1
0 0
0 0
0 0
0 0
0 0
0 0
0 1
0 0
0 1
0 5
0 0
0 0
0 0
0 54
0 0
0 7
0 8
1 1
1 0
0 5
0 1
3 33
1 1
0 6
0 18
1 10
3 9
0 5
0 3
0 2
0 0
0 0
0 0
0 0
0 1
0 6
2 0
0 0
0 0
0 0
0 5
0 1
0 6
0 1
0 1
0 0
1 0
0 1
0 0
0 0
1 0
0 0
1 0
0 0
0 1
0 0
0 0
0 1
0 0
0 18
0 0
0 19
0 0
0 0
0 0
0 0
0 0
0 0
0 0
0 0
0 1
0 0
0 3
0 1
0 6
0 34
0 15
0 22
1 24
0 92
0 18
0 11
0 46
1 8
0 11
2 6
1 2
2 2
0 1
3 0
2 1
0 2
1 0
0 1
0 0
0 5
0 31
0 2
0 8
0 16
0 5
0 5
0 8
0 6
0 11
0 18
0 2
0 1
0 1
0 1
0 5
1 7
0 13
0 5
0 5
0 0
0 0
0 1
1 2
1 0
0 0
1 2
0 0
0 0
1 6
1 232
0 6
0 15
1 30
0 10
0 7
0 5
0 8
0 7
0 5
0 0
0 5
0 1
0 0
0 0
0 5
0 0
0 0
1 0
6 2
1 2
0 0
0 1
0 0
0 0
0 0
0 0
0 0
0 1
0 3
0 0
0 5
0 1
3 5
0 11
0 0
0 0
0 1
0 9
0 56
0 17
1 32
2 47
0 13
0 8
0 7
0 23
0 8
0 5
0 27
0 8
1 35
0 7
0 2
0 0
0 0
0 1
0 14
0 23
3 7
0 5
0 106
0 2
0 271
0 8
0 217
8 7
0 6
0 6
0 6
2 1
0 1
2 2
0 0
0 0
0 0
1 0
0 0
1 0
0 15
0 7
0 6
0 3
0 1
0 1
0 1
0 3
0 3
0 0
0 0
0 0
0 0
0 2
0 2
0 9
0 7
0 17
0 33
0 2
0 3
3 0
0 1
0 5
0 1
0 0
0 1
0 2
0 2
1 0
0 0
0 27
3 3
0 8
0 10
0 7
0 2
1 0
0 696
0 10
0 75
0 18
0 13
0 6
0 0
0 0
0 0
0 0
0 44
0 0
0 14
0 3
0 2
0 2
5 5
0 16
0 10
0 31
0 6
0 6
0 0
0 22
0 14
0 7
0 3
0 2
0 0
1 6
1 0
0 1
1 2
0 247
0 39
0 51
0 59
0 28
0 16
0 294
0 125
0 155
0 92
0 43
0 9
0 2
0 1
0 3
0 1
0 2
0 1
0 2
1 3
1 1
0 5
0 0
0 0
0 0
0 0
0 1
0 3
1 7
0 5
0 1
0 0
0 0
0 0
0 2
0 5
0 2
0 2
0 3
0 7
1 41
0 50
0 59
0 10
0 11
0 11
0 10
0 1
0 22
0 18
0 10
0 13
0 5
0 0
0 44
0 8
1 14
0 15
0 340
0 9
0 17
0 60
0 44
0 35
0 68
0 16
0 32
0 3
0 0
0 0
2 0
0 0
0 0
0 0
0 0
0 0
0 0
0 2
0 13
0 1
0 3
0 1
0 0
0 0
0 0
0 5
0 2
0 0
0 14
0 0
0 0
0 0
0 0
0 0
0 1
1 1
0 0
0 0
0 1
0 60
1 1
0 5
0 3
0 1
0 5
0 1
0 10
0 0
0 0
0 0
0 3
0 31
0 1
0 2
0 3
0 0
0 19
0 87
0 5
2 14
1 5
0 0
0 1
0 0
0 1
1 68
1 1
0 5
0 5
0 3
0 1
0 0
0 0
1 0
0 7
0 0
0 2
0 2
0 1
0 0
0 1
0 0
0 0
0 1
0 0
1 0
0 0
2 1
2 1
0 0
0 5
0 0
0 1
0 2
0 0
0 1
0 1
0 3
0 18
0 5
0 1
0 3
0 0
0 1
0 0
0 1
0 0
0 0
0 0
1 1
0 2
0 3
0 19
5 8
3 3
0 2
0 0
0 0
0 0
0 0
0 0
0 2
0 1
1 0
0 0
0 0
0 0
1 0
1 1
0 6
0 1
0 3
0 5
0 5
0 2
0 5
0 0
1 2
0 1
0 0
2 0
1 0
7 3
22 8
0 47
0 16
0 2
0 15
0 3
0 22
0 80
0 164
5 57
0 163
0 34
0 16
0 2
0 11
1 11
0 114
8 23
0 14
0 13
1 3
0 0
1 0
0 34
2 2
0 5
0 3
0 1
0 2
0 1
0 156
0 97
0 112
0 9
1 20
0 10
0 112
0 1
0 5
0 0
0 1
0 0
0 0
0 0
0 0
0 0
0 0
0 0
0 2
0 2
0 0
0 0
0 0
0 0
0 0
0 0
1 0
8 34
1 1
0 5
0 9
0 9
0 1
0 0
0 0
0 0
0 7
0 10
0 7
1 0
0 0
0 0
0 0
0 0
0 0
0 0
0 0
0 3
0 0
0 0
0 1
0 41
0 0
0 11
0 10
0 3
0 5
1 2
0 0
0 117
0 0
0 2
0 2
6 0
0 1
0 0
0 7
0 3
0 2
0 2
0 0
0 0
0 0
0 1
0 0
0 0
0 1
0 33
0 1
0 63
0 15
0 16
0 7
0 1
0 11
0 1
0 0
0 11
0 121
0 18
0 3
0 5
0 2
0 0
0 0
0 23
0 13
0 63
0 134
0 44
0 90
0 61
0 184
0 14
0 27
0 39
0 15
0 11
0 0
0 2
0 10
0 34
0 3
0 6
0 7
0 5
0 3
0 1
0 6
0 17
0 30
0 10
0 10
0 17
0 2
0 10
0 42
0 33
0 32
1 149
0 26
0 24
0 82
0 19
0 67
0 10
0 19
0 17
1 9
0 3
0 2
1 1
0 1
0 0
0 0
0 0
0 1
2 1
0 16
0 34
0 16
0 14
0 3
0 7
0 3
2 1
2 1
2 6
0 32
1 5
0 2
0 2
10 1
0 2
0 15
0 16
0 20
0 6
0 56
0 13
0 3
3 1
1 3
0 0
0 0
0 0
0 0
0 7
0 1
2 0
0 0
0 0
0 0
0 0
0 0
0 6
0 1
0 1
0 2
0 13
0 0
0 7
0 8
0 15
1 0
0 1
0 0
0 0
0 56
0 3
0 11
0 13
0 3
9 61
0 6
0 1
2 14
0 1
0 1
0 2
0 0
0 0
0 7
0 5
0 8
0 30
1 215
1 42
0 30
0 14
0 8
0 110
1 7
0 10
0 8
0 5
0 5
0 1
0 1
0 0
0 0
0 2
0 0
0 0
0 0
0 0
0 0
0 0
1 0
0 1
0 9
0 1
0 1
0 13
0 1
0 26
0 24
0 10
0 5
0 8
0 7
0 0
0 9
0 1
2 2
0 10
0 13
0 5
0 0
0 0
0 0
0 0
5 0
0 1
0 0
0 0
0 1
0 8
0 0
1 30
0 2
0 3
0 9
0 0
0 15
0 2
0 84
0 11
0 1
0 2
0 2
0 2
0 0
0 0
0 0
0 0
0 0
0 0
1 0
0 0
0 0
1 0
0 0
0 0
1 0
0 0
0 0
0 0
1 18
1 3
5 9
0 7
0 5
0 0
0 0
0 5
0 2
0 5
0 3
0 5
0 1
0 2
0 50
0 0
0 0
0 0
0 0
0 1
0 1
0 1
0 3
0 1
0 0
0 5
0 10
0 1
0 1
0 6
0 7
0 5
0 17
0 1
0 6
0 9
1 11
6 5
1 3
0 5
0 3
0 6
0 11
0 14
0 38
0 6
0 7
1 3
0 1
0 1
0 0
1 0
0 0
1 0
0 2
0 1
0 6
0 30
0 9
0 3
0 2
0 0
0 0
0 0
0 2
0 64
0 3
0 9
0 2
0 3
0 1
0 15
0 2
0 1
0 91
0 1
0 8
0 0
0 1
0 0
1 0
0 0
0 0
0 0
0 1
0 0
3 1
0 0
0 0
0 1
0 0
0 0
0 0
0 0
1 1
1 0
2 0
2 0
0 1
0 0
1 6
0 0
1 0
0 1
3 67
0 14
0 8
0 8
0 5
1 2
0 6
0 3
1 1
0 9
0 6
0 8
0 48
0 0
0 13
0 0
0 5
1 1
0 0
1 1
0 1
0 0
0 0
1 1
0 0
0 0
2 5
0 1
0 3
0 0
0 0
0 0
0 0
1 0
1 1
0 0
11 0
2 0
2 9
31 1
1 3
0 8
0 1
0 0
1 0
3 17
5 0
1 0
0 0
0 1
0 0
0 0
6 0
0 0
0 0
0 0
0 0
0 0
0 5
0 0
0 0
0 0
0 6
0 2
0 1
0 27
1 0
0 0
2 0
0 1
1 0
0 0
0 0
0 0
1 0
0 0
0 0
0 0
0 1
0 1
0 1
0 8
14 0
0 3
0 51
0 2
2 1
0 0
1 1
1 1
2 0
0 1
0 0
0 24
0 0
0 0
0 0
0 2
0 2
0 5
0 11
0 28
0 8
0 7
0 10
0 19
0 36
9 25
0 24
0 93
0 18
0 6
0 0
0 0
0 0
0 0
0 0
0 0
0 0
0 0
0 0
0 0
0 0
0 3
0 0
1 1
0 34
0 0
0 1
0 0
0 1
0 1
0 0
0 0
0 0
0 0
0 6
0 0
0 0
0 0
0 1
0 0
0 2
0 2
0 3
0 30
0 17
1 20
0 3
0 0
1 0
0 0
0 0
0 1
0 0
2 0
0 0
0 0
0 0
0 0
0 0
0 0
0 0
0 0
1 0
0 0
0 0
0 0
2 0
0 0
0 2
0 0
0 0
1 0
1 10
0 0
0 0
0 1
0 0
0 0
0 0
0 0
1 7
1 0
1 1
0 8
1 0
0 0
0 0
0 0
0 0
0 0
0 0
0 1
0 0
0 0
0 0
0 6
0 0
0 0
0 0
0 0
0 1
0 0
0 0
0 0
0 0
1 0
0 2
8 0
0 19
0 0
0 7
1 6
3 15
0 2
0 0
0 0
0 0
0 0
0 0
0 1
0 0
0 0
0 0
0 0
0 3
0 0
0 0
0 0
0 1
0 1
1 0
2 0
0 48
0 6
0 2
0 2
0 3
1 0
0 3
0 3
0 5
5 9
1 6
0 2
0 1
0 0
0 0
0 0
0 0
0 1
0 0
0 0
0 2
1 0
0 0
0 2
1 2
0 3
0 0
1 19
3 1
24 3
0 3
15 2
0 6
0 5
0 1
0 1
0 0
0 0
1 0
1 0
0 1
0 0
6 1
0 0
2 0
0 0
0 0
3 0
0 0
0 0
3 1
0 0
1 0
1 0
0 145
0 0
0 0
0 0
0 0
0 0
0 0
0 0
1 1
0 5
0 1
0 0
0 2
0 0
0 118
0 10
1 14
0 22
1 71
0 2
0 51
1 16
0 20
1 0
0 3
0 1
0 0
0 0
1 0
1 0
0 0
0 0
0 0
0 0
0 0
0 0
0 0
0 0
1 1
1 1
0 7
0 27
0 20
0 14
0 2
0 2
0 0
2 0
0 0
0 3
0 0
0 2
0 0
0 0
0 0
0 0
0 0
0 0
0 1
0 0
0 0
0 1
0 11
0 3
0 10
0 75
0 32
0 3
1 1
0 1
0 0
0 0
0 0
0 0
0 0
0 0
0 0
0 0
0 0
0 0
6 0
0 2
0 0
0 6
0 1
0 5
0 0
0 1
0 1
0 11
1 8
0 2
0 3
3 7
0 2
0 9
1 15
0 31
0 6
1 3
0 2
0 3
0 1
0 3
1 0
0 0
0 0
0 0
3 0
9 1
1 0
0 0
1 0
0 0
1 0
0 0
0 0
0 2
0 0
0 2
0 6
0 5
0 2
0 47
0 3
0 5
0 2
0 1
0 2
0 1
0 1
0 31
0 17
0 13
0 2
0 6
0 0
0 0
0 0
0 1
0 0
0 0
0 0
0 1
0 0
0 0
0 1
0 8
0 2
0 3
0 7
0 1
0 1
0 2
0 0
0 0
0 0
0 1
0 3
0 1
0 0
0 0
0 0
0 0
0 0
0 0
5 0
0 0
0 0
0 1
0 0
0 0
0 2
0 0
0 0
0 8
0 0
0 0
0 8
0 25
0 26
0 17
0 18
0 10
0 10
0 13
0 9
3 1
0 0
0 0
0 0
0 0
0 0
0 0
0 1
11 0
0 15
2 0
0 2
0 0
0 19
3 0
0 3
0 2
0 0
0 0
0 0
0 0
0 14
0 0
0 3
0 0
0 0
0 0
0 0
0 0
0 0
0 0
8 1
0 0
0 1
0 0
0 1
1 2
0 0
0 1
0 0
0 3
0 1
0 0
0 0
0 0
1 0
5 0
1 1
0 5
2 0
0 8
0 0
1 2
1 0
0 5
0 3
0 1
1 2
1 2
0 0
3 1
0 5
0 0
0 2
0 0
0 0
1 0
0 2
0 0
0 0
0 1
0 0
0 1
0 3
0 5
0 2
0 0
0 2
0 0
0 1
0 0
0 5
1 3
0 0
1 1
2 1
1 0
3 1
2 1
0 1
0 1
2 1
1 0
2 0
0 0
0 0
1 0
0 0
0 0
1 0
0 0
0 0
0 0
0 0
0 0
0 0
0 0
0 0
0 1
0 0
0 0
0 0
0 2
0 1
0 0
0 0
0 14
0 0
0 0
0 0
0 1
0 15
1 16
0 18
1 27
1 68
1 11
0 8
0 36
0 1
1 1
0 1
0 1
0 3
0 0
0 0
0 0
0 1
0 0
0 0
1 6
0 3
0 6
0 11
0 28
1 8
2 15
0 5
3 8
2 9
0 18
0 13
0 9
0 3
0 3
0 2
0 2
0 0
0 0
0 0
0 0
0 0
0 0
0 0
0 0
0 0
0 5
0 0
0 1
0 0
0 0
0 2
0 1
0 6
0 6
0 2
0 8
1 3
2 5
2 0
0 0
0 1
0 0
0 0
0 0
0 0
0 0
1 0
0 1
3 0
0 0
0 0
0 1
0 1
0 1
0 0
0 0
0 0
0 0
0 5
0 0
0 0
2 3
0 15
0 7
1 14
2 5
0 20
0 60
0 11
0 9
1 0
1 1
0 0
0 2
0 1
0 0
0 0
0 0
0 0
0 1
0 0
0 0
0 0
0 0
1 3
1 43
17 1
1 8
1 2
1 1
0 0
1 0
1 0
1 0
2 0
1 0
0 3
1 0
0 0
0 0
1 0
0 0
0 0
0 0
0 0
0 3
0 3
0 2
0 6
1 6
0 7
5 2
0 1
0 0
0 1
0 1
0 0
0 6
0 1
0 1
0 2
0 0
0 0
0 0
0 1
0 0
0 0
0 114
0 0
5 1
0 2
1 5
0 0
0 1
0 1
6 0
0 1
9 0
2 1
0 0
2 1
0 0
0 1
1 0
0 19
0 11
0 11
0 2
0 0
0 2
0 19
1 0
0 7
6 2
0 0
1 0
0 0
0 0
0 0
0 0
0 0
0 2
0 1
0 3
1 1
0 2
0 1
0 1
0 24
1 0
0 1
1 10
0 15
0 5
6 3
2 7
0 2
2 1
1 0
3 0
0 0
13 0
1 0
0 0
0 0
0 0
0 0
0 0
0 0
1 0
0 0
3 0
0 0
2 0
0 0
2 0
0 1
2 0
0 0
0 0
0 0
0 0
0 0
0 0
1 0
0 0
0 0
0 0
0 0
0 0
0 0
0 0
0 0
3 0
5 0
1 1
2 0
1 7
1 8
0 1
0 3
0 47
0 7
0 10
0 9
0 22
0 7
0 1
0 0
3 1
7 0
0 0
5 0
1 0
1 0
1 1
0 5
1 9
0 0
0 0
0 0
0 0
5 0
0 0
0 0
1 0
0 1
0 0
0 0
1 0
0 0
0 1
0 0
0 0
0 0
0 0
0 1
0 0
0 1
0 0
0 0
0 0
0 0
0 6
1 1
0 5
0 1
0 0
0 1
0 1
0 1
0 0
0 0
0 0
0 0
0 0
0 0
0 0
1 0
2 0
0 0
0 0
11 0
3 0
0 0
2 0
18 1
18 3
25 1
38 0
30 0
247 6
13 0
2 2
3 0
6 0
2 0
0 0
3 1
0 5
1 24
1 1
0 33
0 0
0 2
0 15
0 6
0 3
0 3
0 1
0 3
0 0
0 0
0 6
0 0
0 0
0 0
0 1
0 0
0 6
0 0
0 1
0 8
0 2
0 0
1 0
0 0
2 0
0 0
44 1
3 5
5 1
2 0
1 0
1 0
1 0
0 0
11 0
0 0
0 0
0 0
2 0
3 1
0 1
0 0
3 0
0 3
0 1
0 0
0 0
0 0
0 5
5 16
3 0
1 1
1 0
0 1
1 2
1 0
0 1
0 14
0 0
0 1
0 0
2 3
5 5
1 11
9 14
1 5
0 5
0 6
0 0
0 0
0 1
0 0
0 0
3 0
2 0
3 0
0 0
0 0
0 0
0 0
0 1
0 31
2 7
0 7
0 39
0 0
0 7
0 0
0 1
0 0
0 0
0 3
0 6
0 8
0 8
0 8
0 8
0 3
0 0
0 1
0 0
0 0
1 92
0 0
0 1
0 0
1 0
5 0
13 0
25 0
20 0
31 0
5 1
0 0
1 2
5 8
0 3
10 3
2 5
1 2
6 1
0 3
0 1
2 0
1 1
0 1
1 0
1 0
0 2
0 0
0 3
0 3
0 26
0 23
2 5
0 5
0 0
5 8
0 0
6 1
1 0
0 0
0 0
0 10
0 0
0 5
0 14
0 1
0 1
0 7
0 5
0 14
0 0
3 1
0 1
0 3
2 5
6 2
0 2
1 8
0 0
2 0
0 0
2 0
98 0
7 0
1 0
3 1
1 1
0 0
0 1
1 0
0 0
0 1
0 2
0 1
0 5
0 0
1 0
0 2
0 0
0 0
3 0
0 7
10 0
1 2
0 0
0 0
3 22
0 1
0 19
0 16
0 6
0 0
0 0
0 1
0 2
0 0
0 16
2 6
2 41
0 30
1 5
0 5
0 0
0 0
0 0
0 0
0 0
0 5
0 0
2 1
0 18
3 6
3 2
13 0
2 1
3 1
2 1
2 6
2 10
2 0
0 3
0 0
0 20
0 2
0 0
0 1
0 0
0 0
0 0
0 0
0 0
0 5
0 1
0 71
0 27
0 11
0 7
1 0
0 35
0 11
0 20
3 8
0 24
0 2
0 0
0 7
0 1
1 0
0 0
0 0
0 0
0 3
0 3
2 5
3 3
0 0
1 0
1 0
1 0
8 0
1 0
0 0
0 1
0 0
0 0
3 0
1 0
17 0
0 0
0 2
0 0
0 0
7 0
1 0
6 0
0 6
8 0
1 0
1 0
2 0
0 0
0 1
0 0
0 3
0 0
0 3
0 0
0 0
0 0
0 0
0 0
0 0
0 0
0 1
0 108
1 10
0 7
0 6
0 1
0 9
0 8
0 7
0 8
0 0
0 48
0 0
0 0
0 1
0 0
0 2
0 0
0 0
0 0
0 0
1 0
0 0
0 2
0 3
1 7
0 1
0 1
1 0
2 0
0 0
0 1
0 7
1 1
2 2
0 0
0 0
0 0
0 0
0 0
0 1
0 0
0 1
6 0
2 0
3 0
2 0
1 1
2 0
2 0
1 0
0 0
0 0
0 0
0 1
0 1
0 22
0 0
0 5
3 2
2 0
0 1
5 0
0 1
0 0
0 0
0 0
0 0
0 0
0 1
1 0
0 0
3 0
3 0
9 0
8 0
3 0
2 0
1 0
0 0
0 0
0 0
0 0
0 0
0 0
0 0
0 0
0 0
0 0
0 0
1 0
0 0
0 0
1 0
0 0
0 0
0 0
0 0
0 0
0 0
0 0
1 3
0 0
0 1
0 0
0 0
0 0
0 0
0 1
0 0
0 1
0 1
0 1
0 0
0 0
0 0
1 0
1 2
0 20
0 8
5 8
0 3
2 2
0 0
0 8
5 52
0 5
0 10
0 55
1 9
3 128
1 5
0 11
0 7
1 0
0 0
0 0
0 2
0 0
0 1
1 0
0 0
3 0
0 0
0 0
0 0
0 0
0 0
0 1
0 1
0 0
0 0
0 1
0 0
0 0
0 7
0 0
0 0
1 0
1 0
3 1
0 0
0 0
0 0
0 1
0 1
0 1
0 0
0 0
0 2
0 50
0 0
0 0
0 0
0 0
0 1
0 0
0 0
0 1
1 0
0 1
0 0
0 2
0 1
0 2
0 0
0 0
0 0
0 0
0 0
0 0
0 0
2 1
0 0
6 2
0 1
1 5
0 1
0 2
0 0
0 1
0 0
0 0
0 0
0 0
0 2
0 0
0 1
91 0
0 0
0 0
0 2
0 8
0 3
0 0
0 6
1 2
0 13
0 3
0 1
0 1
0 0
0 0
0 0
0 0
0 0
0 0
0 0
0 0
0 0
0 1
0 0
0 0
0 0
0 0
0 1
0 1
0 0
1 7
1 2
1 0
1 0
0 0
2 0
0 0
2 0
0 0
0 6
0 5
0 22
0 6
0 3
0 0
0 3
0 0
0 0
0 1
0 0
0 0
0 0
3 0
0 0
5 0
1 0
0 0
0 0
0 2
0 0
0 0
0 2
0 1
0 0
0 3
0 0
0 0
0 0
0 0
1 0
3 0
0 0
2 0
0 0
0 0
0 0
0 0
1 0
0 1
0 0
0 2
0 1
2 0
0 0
0 17
0 1
0 3
0 13
0 5
0 1
0 0
0 0
0 0
0 0
0 0
0 0
0 0
0 0
0 6
0 5
0 13
0 2
0 5
1 2
0 3
0 0
0 0
0 0
2 0
3 0
0 0
1 5
0 0
0 0
0 0
0 0
0 0
0 0
0 0
1 0
1 0
0 0
0 0
0 0
0 0
11 0
2 0
1 0
2 0
3 1
1 1
0 0
0 1
1 0
2 0
0 1
2 1
1 1
0 2
0 48
0 0
1 2
0 0
0 0
0 0
0 0
0 3
0 1
0 20
0 6
0 14
0 2
0 2
0 0
6 1
0 0
1 2
1 0
1 1
0 0
0 0
0 0
1 0
0 5
0 1
0 2
0 0
1 2
1 0
5 2
14 1
3 0
0 0
2 0
0 0
1 0
0 2
0 0
0 41
0 0
0 0
0 0
1 0
0 0
0 0
0 2
2 0
0 0
0 0
0 0
0 1
0 1
0 3
0 1
1 179
0 0
1 11
2 0
0 0
0 0
0 3
0 0
0 1
0 11
1 1
0 1
3 0
5 112
0 3
0 5
0 1
2 0
0 0
0 0
1 0
1 0
0 0
6 2
0 9
0 1
0 0
0 0
2 0
0 2
0 5
0 3
0 2
0 0
0 0
0 0
2 0
1 1
5 0
0 0
0 0
2 0
0 1
0 0
0 1
3 9
0 0
0 1
0 0
0 0
0 1
0 3
0 5
0 1
0 5
0 2
0 5
0 0
0 0
0 0
0 0
0 1
0 0
0 0
9 0
1 1
0 2
0 0
0 0
0 2
0 5
2 0
2 1
5 0
17 0
3 0
1 3
1 0
0 0
0 0
2 0
0 0
0 2
0 1
0 0
0 0
0 8
0 0
0 1
0 0
0 0
0 0
0 0
0 0
1 0
0 0
5 0
0 1
0 0
0 0
0 5
1 0
0 0
0 1
0 6
0 0
0 1
0 2
0 23
0 8
0 2
0 3
0 5
0 2
5 0
1 0
5 0
1 0
2 0
0 0
0 1
0 0
0 0
0 0
0 0
0 0
0 0
0 0
0 0
0 5
0 1
0 0
0 0
0 0
1 2
0 2
1 0
0 0
0 0
0 0
0 1
0 1
0 0
0 0
1 0
0 0
0 0
0 0
0 0
0 0
0 0
0 0
0 3
0 1
0 2
0 9
0 6
0 34
3 10
6 9
0 1
3 3
0 0
0 1
0 1
0 0
0 0
0 7
7 2
3 9
5 1
2 1
3 0
0 1
0 0
0 7
1 3
0 2
0 5
1 6
2 2
0 1
3 1
1 0
1 2
11 0
0 1
0 0
0 0
0 73
0 0
0 7
0 7
0 1
0 2
0 0
0 0
0 0
0 1
0 0
0 0
0 38
0 0
0 2
0 0
0 0
0 26
0 0
0 1
0 2
0 68
0 2
0 10
0 2
1 2
0 0
0 0
0 0
0 0
0 0
0 0
0 0
0 0
0 27
1 0
0 1
0 0
0 0
0 1
0 1
0 3
0 3
0 1
0 1
0 0
0 1
0 0
0 1
0 0
2 0
0 0
0 0
0 0
0 0
0 0
1 0
1 0
2 0
0 0
0 0
0 0
0 0
0 1
0 0
0 5
2 0
0 2
1 3
0 2
0 2
1 2
0 1
0 1
1 6
0 13
3 17
1 0
9 2
0 0
3 0
0 0
0 1
20 0
3 0
1 0
11 2
1 0
0 0
0 0
2 0
0 0
0 3
0 2
0 3
0 23
0 0
0 0
0 0
0 0
0 0
0 0
0 0
0 0
0 0
1 0
2 0
0 0
1 0
1 0
0 0
0 0
0 1
0 2
0 1
0 0
0 1
0 0
0 1
0 1
0 8
0 10
0 6
0 0
0 0
0 0
0 0
0 2
0 0
0 1
1 1
0 1
0 6
0 0
0 3
0 1
1 1
3 0
2 0
2 0
0 0
6 1
0 0
0 0
0 0
0 1
0 0
0 0
3 3
0 1
0 23
0 5
0 9
0 14
0 0
0 1
0 0
0 0
1 2
2 0
0 121
0 3
0 0
0 3
2 24
0 32
1 6
1 2
1 1
0 0
0 0
0 0
0 0
0 0
0 0
0 0
0 0
0 0
0 0
0 0
0 1
1 0
0 0
0 1
0 3
0 0
5 30
1 9
0 5
8 2
0 1
0 0
0 0
0 1
0 0
1 0
0 0
0 84
0 0
3 6
2 0
58 3
2 2
1 1
1 0
0 3
2 1
6 5
2 0
6 0
1 0
0 79
0 0
0 0
0 0
6 0
0 1
0 1
6 0
1 0
0 1
3 0
0 1
3 1
9 0
3 123
14 1
0 5
0 8
1 10
2 8
22 3
1 1
1 0
0 5
0 1
0 0
0 0
0 0
0 0
0 0
1 1
0 0
2 1
0 0
0 1
0 1
0 0
0 6
0 2
0 2
0 6
1 1
2 0
0 1
0 0
0 0
0 0
0 0
0 2
0 11
0 9
0 18
2 7
1 23
0 523
0 9
0 33
0 1
0 2
0 8
0 0
0 0
0 5
0 10
0 0
0 177
0 0
0 2
0 0
0 0
0 1
0 0
0 1
0 1
0 1
0 9
0 5
0 3
0 5
0 8
3 10
0 2
0 5
1 1
0 0
1 0
0 33
0 0
0 0
1 0
1 0
0 0
0 0
0 0
0 0
0 1
0 0
0 13
0 0
0 1
0 1
0 0
0 5
0 5
0 6
1 2
0 0
1 1
0 0
0 0
0 3
0 1
0 6
0 6
0 8
0 0
0 0
0 0
0 16
0 6
0 5
0 7
2 14
0 0
0 13
0 8
0 8
0 1
0 7
1 32
0 2
0 2
1 0
1 10
0 7
0 0
0 0
0 0
0 7
0 0
0 1
0 1
0 1
0 0
0 0
0 0
0 1
0 0
0 0
0 0
0 0
0 1
0 1
0 0
0 0
1 0
0 0
0 1
0 0
0 2
0 0
0 0
0 0
0 28
1 46
0 15
0 3
0 2
1 0
0 1
0 2
0 3
0 0
0 1
0 2
0 1
0 0
0 0
0 0
0 0
0 0
0 26
0 2
0 7
0 18
0 3
0 1
0 10
0 7
0 1
0 0
0 1
2 1
0 0
5 0
0 0
1 0
0 0
0 1
0 0
0 0
0 0
0 0
0 3
0 0
0 0
0 0
1 0
1 7
3 0
0 0
0 2
1 0
0 0
0 0
0 0
0 0
0 1
13 1
0 1
0 1
0 9
0 20
1 7
0 19
0 36
0 7
0 5
0 0
0 0
0 0
0 0
0 0
2 0
0 5
1 10
0 8
0 0
0 0
0 0
0 0
0 1
6 0
0 1
0 0
0 10
0 0
0 0
0 0
1 1
2 1
0 6
2 7
0 1
0 1
0 0
0 0
0 0
3 0
0 0
0 0
0 1
0 3
0 3
0 2
0 1
0 7
0 7
0 11
5 115
0 59
0 6
0 0
0 0
0 2
0 3
0 7
1 15
0 15
0 7
0 5
0 0
0 1
0 0
0 0
0 0
1 0
0 0
0 0
0 0
0 0
0 0
0 0
2 0
0 0
0 0
0 0
0 0
0 1
0 0
0 0
0 0
0 0
0 1
0 5
8 3
0 2
0 14
0 7
2 0
0 2
5 6
2 1
2 1
0 2
33 1
0 0
0 1
0 6
0 27
0 0
0 3
0 2
0 1
0 11
0 6
0 7
0 2
0 0
0 0
0 0
0 0
0 0
0 0
0 0
0 0
0 0
0 1
0 2
0 0
0 1
0 1
0 2
0 1
0 0
0 0
0 0
0 0
0 0
0 0
0 0
0 0
0 1
2 0
0 0
0 0
0 1
0 0
0 1
0 8
0 3
0 5
0 1
0 7
0 10
0 9
0 7
0 74
0 17
1 9
0 2
0 1
0 13
0 8
0 7
0 6
2 0
0 0
1 0
0 8
0 1
1 0
0 0
33 6
3 1
3 1
0 0
0 0
0 2
1 3
0 16
0 9
0 8
1 2
0 1
0 1
0 0
0 0
0 0
0 5
0 0
0 0
0 0
0 10
0 2
1 0
0 2
0 2
0 0
0 1
0 0
0 0
0 0
0 0
0 0
0 0
1 0
0 0
0 0
0 1
0 0
0 2
0 0
0 0
0 2
3 1
0 0
0 0
0 0
0 0
2 0
0 0
0 0
1 0
1 0
0 0
0 0
0 0
1 0
0 0
0 0
2 17
0 1
0 2
0 2
0 0
2 0
0 2
0 0
0 1
0 0
0 0
3 0
5 1
0 2
0 2
5 1
0 3
0 7
0 0
0 0
0 2
0 0
0 0
0 0
0 0
0 0
0 0
0 0
0 0
0 0
0 0
35 0
0 1
0 1
1 0
0 0
0 1
0 0
0 0
0 0
2 0
0 0
0 0
0 0
0 0
0 0
0 0
0 0
2 0
3 0
0 75
0 0
1 1
0 13
0 24
0 46
0 31
0 7
0 6
0 0
0 18
0 5
0 3
0 1
0 5
0 1
0 0
0 0
0 1
0 0
0 0
0 1
0 0
0 0
0 0
0 0
0 0
0 0
0 0
0 0
0 0
0 0
0 0
0 0
0 0
0 0
0 0
0 0
0 0
0 0
0 0
0 0
0 0
0 0
2 1
0 0
3 0
1 0
0 0
0 3
0 0
0 0
5 1
2 1
6 1
3 1
1 2
0 0
0 0
0 1
0 0
0 6
2 1
5 2
1 2
0 0
0 0
0 0
0 0
1 1
14 1
24 1
7 0
0 0
2 2
0 1
0 0
0 3
0 1
0 0
0 1
0 0
0 0
2 5
0 7
0 3
0 1
0 0
0 0
0 0
0 0
0 0
0 1
0 1
0 3
0 0
0 2
0 2
1 1
0 2
1 0
0 2
0 0
0 0
0 2
0 0
0 0
0 1
1 0
0 0
0 2
0 0
0 0
0 0
0 3
0 0
0 0
1 0
0 0
1 0
0 0
0 0
1 0
0 0
0 0
2 0
0 0
2 0
10 0
9 0
0 6
5 0
0 0
0 0
0 0
0 3
0 0
0 1
0 1
0 0
0 0
0 5
1 1
1 0
1 0
0 0
2 0
0 0
0 0
0 0
0 0
0 0
0 1
1 10
0 0
1 2
3 8
1 0
0 0
0 0
0 0
0 0
0 0
0 0
2 0
0 0
5 0
0 0
0 0
0 0
0 0
0 0
2 0
1 0
0 0
0 0
0 0
0 0
0 0
0 0
2 0
0 0
0 0
1 0
1 0
0 0
3 0
0 0
3 0
0 0
1 0
0 0
0 0
0 0
0 0
0 0
0 0
0 0
0 0
0 0
0 0
1 0
0 0
1 0
0 1
0 0
0 0
1 0
0 0
0 0
0 2
1 0
0 0
1 1
0 9
0 10
0 0
0 1
1 0
0 0
0 0
0 0
2 0
0 0
1 0
5 0
0 1
0 2
0 1
0 0
0 0
0 5
0 1
0 0
0 1
0 0
0 1
1 0
2 0
0 25
11 0
2 2
0 16
0 2
0 3
0 0
0 5
0 1
0 1
0 0
0 5
0 0
0 0
0 0
0 0
0 7
0 0
0 0
0 0
0 1
0 0
1 0
0 0
0 0
0 0
0 1
0 0
0 0
0 0
0 0
0 0
0 2
0 0
0 1
0 0
0 1
3 0
1 1
1 0
1 3
2 0
3 1
6 1
0 0
3 2
0 0
0 0
0 0
0 0
0 0
0 0
0 0
0 0
0 0
0 0
0 0
0 0
1 0
2 0
0 0
1 0
0 0
0 0
0 2
0 0
0 0
0 0
0 0
0 0
1 3
1 0
0 0
0 0
0 0
0 0
0 1
0 0
0 3
0 2
5 3
0 0
5 1
0 0
0 0
0 0
0 0
0 0
0 0
0 0
1 0
0 0
0 1
0 0
2 0
0 0
3 0
0 6
9 0
0 0
0 0
0 0
0 0
0 0
0 0
0 0
0 0
0 0
0 0
0 0
0 0
0 0
0 0
0 0
0 0
0 0
0 0
0 0
0 0
0 0
0 0
0 0
0 0
0 1
0 10
0 0
0 1
0 2
0 0
0 1
0 0
0 2
1 0
0 0
0 0
0 3
0 1
1 1
0 0
3 0
0 1
2 2
2 0
1 0
1 0
1 0
0 1
0 0
0 0
0 0
0 0
0 0
0 0
0 0
0 0
0 0
0 0
0 0
0 0
0 0
0 0
0 0
0 0
0 2
0 0
0 0
0 1
0 6
0 0
0 3
0 1
0 0
0 2
1 3
0 1
0 1
0 0
0 0
0 0
0 0
0 1
0 0
0 0
0 0
0 0
0 0
0 0
0 1
0 0
0 0
0 0
0 2
0 0
0 0
0 0
0 0
1 0
0 0
0 0
0 0
1 0
2 0
0 1
0 0
2 0
0 0
0 0
0 0
0 0
0 0
0 1
0 0
0 0
0 0
0 0
0 0
0 0
0 0
0 0
0 1
0 0
0 0
0 0
0 0
0 13
0 1
0 3
0 0
0 0
0 0
0 0
0 0
0 0
0 0
0 0
0 1
1 0
0 3
0 0
0 0
0 0
0 0
0 0
0 0
0 0
0 0
0 0
0 0
0 0
0 0
0 18
2 1
1 2
0 0
0 1
0 0
0 3
0 7
0 2
0 3
0 0
0 0
0 0
0 0
1 0
0 5
0 0
0 1
0 0
0 7
0 0
1 3
0 0
0 0
0 0
0 0
2 0
1 0
0 0
1 0
2 0
0 0
0 0
0 2
0 0
0 0
0 0
0 1
0 0
0 1
0 1
0 0
0 1
0 0
0 0
1 0
0 1
0 0
0 0
0 0
0 0
0 0
0 1
0 0
0 3
5 0
1 0
15 3
0 0
0 1
1 2
1 0
0 0
0 0
0 0
0 0
1 0
0 0
0 0
1 0
7 0
0 0
1 0
0 10
0 1
0 1
0 5
0 6
1 2
2 14
1 19
2 9
1 5
2 6
2 2
0 0
1 0
0 0
0 1
0 6
0 2
0 10
0 14
0 11
1 2
2 9
0 0
0 1
0 0
0 8
0 1
0 0
0 0
0 0
1 1
0 0
1 1
0 1
0 0
0 0
0 0
0 0
0 0
0 1
0 1
2 0
0 0
0 0
2 0
0 0
5 0
8 0
11 0
0 0
7 0
5 1
5 0
3 0
0 0
2 0
0 0
0 1
0 0
1 1
0 1
0 3
0 0
0 1
0 0
0 0
6 0
8 0
2 0
2 0
11 0
2 0
11 0
9 0
0 0
0 0
1 1
0 0
0 3
3 7
2 3
0 9
1 48
3 11
3 24
3 13
9 6
3 0
0 1
0 0
0 3
9 2
1 0
0 5
1 26
3 1
1 16
2 5
0 3
1 3
0 1
0 2
0 0
0 113
0 0
0 2
0 5
1 2
1 0
0 0
0 0
0 1
0 3
1 0
0 1
0 1
0 2
0 0
0 0
0 0
0 1
0 5
0 0
0 14
0 17
1 9
1 5
0 0
0 0
0 0
1 0
0 0
0 0
6 0
0 0
0 0
1 2
0 1
0 0
0 0
0 5
0 1
1 0
2 0
1 0
1 3
7 1
17 9
1 353
1 1
6 18
3 2
2 0
3 0
3 1
14 2
6 1
3 0
0 0
3 0
5 0
1 0
0 0
16 0
0 1
0 0
0 0
0 0
1 0
0 0
3 5
1 2
5 1
5 0
3 0
6 0
0 0
10 3
0 23
0 1
0 8
0 1
0 9
0 19
0 3
0 2
2 0
1 0
0 61
1 3
2 7
1 16
1 2
0 3
2 2
3 1
2 1
0 1
0 0
1 0
0 0
1 0
0 0
5 0
18 1
32 19
27 2
15 1
6 5
2 2
2 130
0 5
0 6
0 0
0 0
0 0
0 0
0 0
0 1
0 1
2 1
11 0
2 0
6 10
1 0
0 0
0 3
0 0
0 0
0 0
0 1
0 0
2 0
0 1
0 3
1 8
0 0
1 1
1 6
0 0
48 0
0 0
3 3
2 1
2 0
7 0
3 41
2 2
2 6
2 10
0 2
0 0
1 0
5 0
6 0
2 0
8 0
1 0
0 0
0 0
0 0
0 0
0 1
0 0
0 0
0 3
1 0
0 2
0 1
0 0
1 1
2 9
1 0
3 1
2 2
6 0
1 1
0 2
0 1
2 0
0 1
0 0
0 1
0 0
0 0
0 0
0 0
0 0
0 0
0 0
0 0
0 0
1 0
0 0
0 0
0 0
0 1
1 0
0 3
0 7
0 117
1 7
0 16
2 1
0 1
0 0
0 0
2 0
1 1
2 1
0 2
0 7
0 6
0 2
0 13
1 2
2 1
0 0
0 31
0 0
0 0
0 0
0 1
1 0
0 1
0 1
0 1
0 1
0 0
0 2
1 0
0 0
0 1
0 1
0 2
0 1
0 8
0 0
0 0
0 2
3 0
1 5
0 0
0 0
0 1
0 0
0 13
1 1
0 16
7 0
6 1
0 2
0 0
1 0
0 0
3 0
1 0
0 1
0 0
0 0
0 1
0 0
0 1
0 0
0 0
0 0
0 5
0 0
3 0
1 0
3 0
0 0
0 0
10 3
0 6
0 14
0 2
2 1
2 2
2 3
0 5
1 27
5 1
1 3
0 3
0 2
0 0
0 0
0 0
0 0
0 0
0 0
1 0
0 0
0 0
0 0
1 0
1 3
0 1
0 1
0 3
0 5
0 6
2 0
1 11
3 1
1 0
27 0
3 0
2 0
15 0
1 0
0 0
0 0
0 0
0 0
0 0
0 7
0 0
5 3
0 3
0 2
0 0
1 3
0 0
0 0
0 1
0 0
1 0
1 1
0 0
0 0
0 0
0 1
1 1
3 1
0 3
0 8
0 2
0 2
1 0
0 0
0 0
0 0
0 0
0 0
0 0
6 0
5 1
5 0
1 0
1 74
27 0
0 2
0 1
0 1
0 0
0 0
0 2
2 0
0 0
8 0
0 0
0 0
0 0
0 0
0 18
0 0
0 0
0 0
0 0
0 0
0 0
1 0
0 0
0 25
0 0
3 7
0 6
0 6
1 1
0 1
0 5
2 2
0 1
1 1
3 0
0 0
3 2
1 0
0 1
0 0
0 0
0 2
1 0
2 0
7 0
1 0
2 1
0 0
22 0
40 1
52 3
14 0
5 0
23 0
1 0
5 1
10 0
8 7
1 0
2 0
2 1
8 0
0 0
7 0
2 0
5 17
0 0
0 1
0 0
0 5
0 0
0 0
0 1
0 0
1 1
1 0
1 0
0 0
0 0
0 0
0 0
0 0
0 0
0 0
10 17
0 0
0 0
1 2
7 2
3 1
13 1
23 7
104 2
34 5
26 66
15 1
0 14
0 5
0 3
0 6
0 33
0 2
0 7
2 0
1 0
0 0
1 1
1 0
2 0
0 0
8 2
0 0
0 0
0 0
0 0
0 1
3 0
0 0
0 0
1 14
0 2
0 1
0 0
0 2
2 0
0 15
1 0
0 5
3 0
0 13
1 1
1 3
1 0
1 2
2 0
2 0
50 1
9 0
10 0
40 0
8 1
30 0
25 0
13 5
1 1
5 0
6 1
1 3
0 1
0 0
0 0
3 1
9 0
8 0
15 0
22 1
10 1
9 0
6 3
1 0
3 0
13 2
15 0
3 0
0 0
15 0
11 0
2 0
2 2
1 3
1 1
1 1
1 0
2 0
0 0
0 0
0 1
0 1
2 1
0 11
1 1
0 0
0 0
0 0
0 3
0 1
3 2
2 1
17 0
3 0
3 0
20 0
30 0
22 0
1 9
1 1
0 0
3 1
0 0
1 0
0 0
0 0
0 0
0 0
0 1
2 0
0 0
5 0
1 0
3 0
16 0
34 0
172 0
13 0
17 0
14 0
3 0
1 0
0 0
2 0
6 0
0 0
10 0
19 0
28 0
164 0
11 0
35 0
18 0
7 0
6 0
0 0
0 0
0 1
0 1
0 1
0 0
1 1
0 0
0 0
1 0
0 0
0 0
0 1
0 0
0 0
0 0
0 0
0 0
0 0
1 0
0 0
0 5
0 3
0 7
0 0
0 6
0 1
0 1
0 0
0 0
0 0
0 0
0 0
0 0
0 0
2 1
6 0
0 1
2 5
2 1
0 7
1 0
0 2
2 0
0 0
2 0
6 5
15 0
5 1
0 0
5 0
0 0
0 5
0 3
0 1
0 0
0 0
1 0
0 0
0 0
0 0
0 0
0 0
0 0
1 0
0 0
5 0
0 0
0 0
0 0
0 0
0 0
0 0
0 2
1 0
0 0
0 0
3 0
0 0
1 1
36 0
5 1
3 0
2 1
1 1
0 1
0 0
1 0
0 0
0 0
0 0
0 0
3 0
1 0
1 0
0 0
1 0
0 0
0 0
1 0
0 0
65 0
3 0
0 1
0 3
1 1
0 0
0 0
0 0
0 0
0 0
2 0
5 0
0 0
2 0
0 0
0 0
0 0
0 0
0 0
0 0
0 0
0 0
0 0
0 3
0 7
0 1
0 0
0 7
0 0
0 0
0 0
0 0
0 1
2 1
8 3
7 1
3 0
1 0
0 0
3 0
2 5
1 1
2 0
1 0
1 0
0 0
0 0
0 0
0 1
1 0
0 0
6 3
0 0
9 1
0 0
1 0
5 0
2 0
7 0
17 0
14 0
5 0
7 0
10 0
13 10
18 2
23 7
1 1
7 1
1 0
0 0
0 1
0 0
0 0
0 0
0 5
0 2
0 0
0 0
0 0
0 0
33 0
1 0
3 0
3 0
15 0
10 0
15 0
3 0
1 0
0 0
5 0
1 0
14 0
3 0
2 0
0 0
5 1
1 0
1 0
3 0
7 0
8 0
24 0
9 0
3 0
2 0
2 0
6 7
1 0
5 0
0 3
0 0
0 0
0 0
0 1
0 1
1 0
0 0
0 1
3 0
0 3
1 0
3 0
0 0
13 0
7 0
8 0
1 1
0 2
0 0
1 1
1 1
0 0
0 0
1 0
0 1
2 0
5 3
6 0
0 2
1 1
1 1
3 0
1 0
1 0
0 0
0 0
0 0
1 0
0 0
1 0
0 1
0 1
0 1
0 1
0 33
0 3
0 6
3 3
0 0
1 0
0 64
0 1
1 2
0 0
1 0
0 0
1 2
5 0
5 0
0 3
0 0
0 0
1 0
1 0
1 0
0 0
1 0
1 0
3 0
8 0
0 0
0 0
0 0
0 1
0 0
0 0
1 0
0 0
1 0
3 0
14 0
0 0
3 1
1 0
1 0
0 0
2 0
5 0
2 0
2 0
6 2
5 0
1 0
5 0
6 0
5 0
2 0
3 1
1 0
0 0
2 0
3 0
3 0
0 0
0 0
0 0
1 0
1 0
1 0
6 0
8 0
2 0
2 0
15 0
13 0
27 0
26 0
7 1
5 1
2 1
0 0
0 0
14 1
1 1
0 0
2 0
0 0
0 0
0 0
0 0
0 2
0 0
0 1
0 0
0 0
0 0
0 0
0 0
0 0
0 1
2 1
1 1
3 0
8 0
2 0
3 0
0 1
0 0
3 0
1 2
1 0
0 0
0 0
0 0
0 0
1 0
0 1
0 0
1 1
0 0
0 0
2 1
0 1
0 0
0 1
1 2
0 0
0 38
0 2
0 2
1 3
0 0
0 0
0 0
0 3
0 0
0 0
0 5
0 0
0 0
0 0
0 0
0 2
1 1
0 1
1 0
32 0
0 0
6 1
1 0
1 1
0 0
1 0
0 0
0 0
0 0
0 0
0 0
0 0
1 0
1 2
0 0
20 0
0 0
0 0
0 0
0 0
0 0
0 0
0 0
0 0
0 0
0 0
0 0
0 0
1 0
0 0
0 1
0 0
0 11
0 0
0 2
0 1
0 1
0 2
0 1
0 2
0 1
0 0
0 0
0 0
0 0
0 0
1 0
0 0
0 0
0 0
0 20
0 0
0 0
0 0
0 0
0 0
0 0
0 0
0 0
1 0
0 1
1 0
0 1
1 0
0 0
0 0
0 0
0 0
0 0
0 1
0 0
0 0
0 0
0 0
0 0
1 2
2 0
6 0
0 0
0 0
0 0
0 0
0 2
0 0
0 2
0 0
0 2
0 3
0 0
0 1
0 0
0 0
2 0
0 0
0 0
0 0
0 1
0 0
0 1
0 1
1 0
0 0
0 0
0 1
0 0
0 0
1 0
0 0
0 0
0 0
0 0
0 0
0 0
0 0
1 1
0 0
0 0
0 0
0 1
0 0
0 0
0 0
0 0
0 0
0 0
0 0
0 0
1 0
1 0
0 1
52 0
0 1
0 0
0 0
0 1
0 1
1 1
0 8
0 6
2 8
0 1
0 2
0 2
0 5
0 1
0 0
0 0
0 0
0 0
0 1
0 0
0 0
0 0
0 0
0 0
0 0
0 0
0 0
0 0
0 0
0 3
0 2
0 0
0 0
0 0
0 0
0 0
0 0
0 0
0 0
0 0
0 0
0 0
0 0
0 0
1 0
0 0
0 13
1 0
0 1
0 2
0 0
0 2
0 0
6 0
0 1
0 0
0 1
0 2
0 6
0 3
0 0
0 0
0 0
0 0
0 0
0 0
0 1
0 1
0 2
0 2
0 0
0 1
0 1
0 0
0 0
0 0
0 0
0 0
0 0
0 0
0 0
0 0
0 0
0 0
0 0
0 0
0 0
0 5
0 3
0 1
0 0
0 0
0 2
0 0
0 0
0 0
0 0
0 0
0 0
0 0
0 0
0 0
0 0
0 0
0 0
0 0
0 0
0 1
1 0
0 3
0 5
0 2
0 11
0 15
0 5
0 6
0 11
0 2
0 1
0 1
0 0
0 0
0 0
0 0
0 0
0 0
0 0
0 0
0 0
0 0
2 0
1 0
1 0
0 1
0 0
0 0
0 0
0 0
0 0
0 0
0 0
0 0
0 0
0 0
0 0
0 0
1 3
1 2
0 3
0 1
0 0
1 0
0 0
0 0
0 0
0 0
0 0
0 0
0 0
1 0
0 0
0 0
0 0
0 0
0 0
0 2
0 0
0 0
0 0
0 0
0 0
0 0
0 0
0 0
0 0
0 0
0 0
0 0
7 5
0 0
0 2
0 1
0 1
0 0
0 0
2 6
0 0
0 0
0 0
0 1
0 0
0 0
0 2
0 0
0 0
0 1
0 0
0 0
0 0
0 0
0 1
0 0
0 0
0 0
0 0
0 0
0 0
0 0
0 0
0 0
0 0
0 1
0 0
0 0
0 0
0 3
0 0
0 0
0 2
0 7
1 3
0 0
0 0
0 3
0 0
0 0
1 0
16 2
0 0
2 0
0 0
0 0
0 1
0 1
0 3
1 5
0 1
0 3
0 0
0 0
0 0
0 0
0 0
0 0
0 0
0 2
0 0
0 0
0 0
0 2
0 5
0 2
0 6
0 0
0 0
0 17
0 1
0 7
0 2
0 1
0 0
0 0
0 0
0 0
0 0
2 0
0 0
0 0
0 1
0 0
0 0
0 0
0 0
0 3
0 2
0 2
0 3
2 15
5 8
0 7
2 0
0 0
2 1
2 0
14 0
0 1
0 0
0 1
0 3
0 0
0 0
0 0
0 1
0 3
0 3
0 8
0 0
0 0
0 0
0 0
0 1
0 0
0 1
0 1
0 1
0 2
0 7
1 2
0 2
0 0
0 9
0 2
0 1
0 0
0 0
0 0
0 0
0 0
0 0
0 0
0 0
0 0
0 1
1 1
0 0
0 0
0 1
0 0
0 0
0 0
0 0
1 0
0 0
0 0
0 0
1 0
0 1
0 0
0 42
0 0
0 2
1 11
1 0
6 0
6 0
1 0
1 2
0 2
0 0
0 0
3 0
0 0
0 0
0 0
0 0
0 7
0 0
0 1
0 0
2 3
2 0
1 0
1 0
0 0
0 0
0 0
0 1
0 1
0 5
0 5
0 5
0 0
1 3
0 0
2 0
1 1
0 0
0 1
0 1
0 0
0 1
0 3
0 2
1 2
0 1
0 0
2 8
0 1
0 0
1 1
1 0
1 0
6 0
6 0
1 0
3 0
0 0
0 26
0 1
0 0
0 13
0 0
0 6
0 1
0 3
1 0
2 1
6 0
5 1
15 0
10 1
3 0
1 0
0 7
0 7
0 0
3 6
0 0
0 0
0 1
0 0
0 0
0 0
0 0
0 0
0 0
1 1
0 1
18 0
2 3
3 0
2 1
2 0
0 8
0 0
0 1
0 10
1 3
1 2
0 0
0 8
0 3
0 9
0 14
0 6
0 6
0 3
0 0
0 0
0 1
0 3
1 2
2 8
6 2
0 1
0 0
1 0
2 0
8 0
1 0
9 0
2 0
0 0
3 1
2 0
5 0
0 0
0 0
0 0
1 0
0 1
2 0
0 0
0 0
1 0
0 0
0 2
0 0
0 0
0 0
0 0
0 0
0 0
0 0
1 0
0 0
0 1
0 1
0 5
1 1
0 0
0 2
0 0
0 0
0 0
0 0
0 0
11 1
7 0
0 0
1 0
0 0
0 0
1 0
1 0
5 0
20 0
0 1
3 0
1 0
0 0
0 0
0 47
2 0
0 0
0 1
0 0
0 0
0 0
0 0
2 0
2 0
0 0
0 0
0 0
0 0
0 0
0 0
0 1
0 0
0 1
0 6
0 3
0 3
0 2
0 6
0 36
0 0
0 1
0 3
0 5
0 0
0 1
0 0
0 0
0 2
0 0
0 0
0 0
0 0
0 0
0 0
0 1
0 8
0 3
0 0
3 0
6 0
0 0
0 0
0 0
0 0
0 0
0 0
0 0
0 3
0 6
0 102
0 1
0 2
0 0
0 10
2 1
0 0
0 0
1 2
0 0
2 3
1 0
0 0
2 0
0 0
0 0
1 0
0 0
0 7
0 0
0 0
0 0
0 0
0 0
0 0
0 0
0 5
0 0
0 0
0 0
0 5
0 0
1 1
0 0
0 0
0 0
0 0
0 0
0 0
0 0
0 0
1 1
0 1
0 1
0 0
0 5
0 0
0 5
0 3
0 0
2 0
0 0
0 0
0 0
0 0
0 2
3 0
0 0
1 0
1 1
0 1
2 1
0 0
1 0
5 0
2 0
5 1
1 1
0 1
0 0
0 0
0 5
0 0
0 0
0 0
0 1
0 1
0 0
0 0
0 0
0 0
0 0
0 0
0 0
2 0
0 0
0 0
0 0
1 0
0 0
0 0
0 0
0 0
2 1
0 0
3 1
0 1
0 13
0 3
0 0
0 0
0 0
0 0
0 0
0 0
0 0
1 1
1 1
2 0
2 0
2 0
2 0
0 0
0 0
0 0
1 0
0 0
0 0
0 0
0 0
0 0
0 0
0 0
0 0
0 0
0 0
0 82
0 0
0 0
0 0
0 0
0 0
0 0
1 0
0 0
0 0
0 0
0 1
0 0
1 0
0 0
5 2
0 0
0 0
2 0
1 0
1 0
0 5
0 1
0 6
0 1
0 0
1 0
0 0
5 0
0 0
1 1
7 0
5 0
1 0
1 0
0 0
0 0
0 1
0 0
0 0
1 0
1 0
0 0
0 0
0 0
0 3
0 2
0 1
0 0
0 0
0 0
0 0
1 1
1 0
0 1
0 0
0 0
0 2
0 5
0 5
0 18
0 16
0 2
0 0
0 1
0 0
0 0
0 0
0 1
0 0
0 0
0 1
0 0
0 0
1 0
0 0
0 0
1 0
2 0
0 0
1 0
0 1
0 0
0 3
0 1
0 0
0 1
0 8
2 0
0 0
0 0
0 0
0 1
0 1
0 0
0 2
0 0
0 0
0 2
0 10
0 0
0 2
0 0
0 0
0 0
1 1
0 0
0 1
0 1
0 0
0 1
0 0
0 2
0 0
0 0
0 0
0 0
0 0
0 0
0 0
0 0
0 1
1 2
1 2
3 0
2 1
6 0
3 0
1 0
0 0
11 0
1 0
0 1
1 0
0 0
0 1
0 0
0 2
0 5
0 2
0 8
0 1
0 2
0 3
0 1
0 1
0 1
0 0
0 0
0 0
0 2
0 0
0 1
0 0
0 0
0 0
0 0
1 0
0 0
0 1
0 0
0 0
0 0
0 0
0 2
0 0
0 1
0 0
0 0
0 0
0 0
1 0
1 0
1 0
0 0
0 0
0 0
0 0
0 0
0 0
0 0
0 0
0 0
0 0
0 0
0 1
0 0
0 0
0 0
0 1
1 0
0 0
0 0
0 0
0 0
0 1
0 0
0 0
0 0
0 0
1 0
0 0
1 0
3 0
0 0
0 0
5 0
0 0
0 0
0 0
0 0
0 0
0 0
0 1
0 0
0 1
0 0
0 0
0 0
1 0
0 0
1 0
0 0
0 0
0 2
0 0
0 0
0 2
10 8
2 2
2 0
13 0
7 1
1 0
1 0
5 1
1 0
0 0
0 0
0 0
1 0
0 0
0 0
0 0
0 0
0 0
0 0
1 0
0 0
0 0
0 0
0 0
0 0
0 1
0 0
1 0
0 0
0 0
3 0
5 22
6 0
0 1
13 5
1 0
2 1
0 0
10 1
0 1
0 0
0 1
0 0
0 0
0 1
0 0
0 0
0 0
0 0
0 0
1 1
0 0
0 0
0 0
0 0
5 0
0 1
0 0
0 0
1 0
0 0
6 0
14 0
0 0
0 1
0 2
1 1
1 0
0 1
0 2
0 0
0 1
0 2
1 0
3 0
0 1
0 0
0 7
0 0
0 1
0 1
0 1
0 0
0 0
0 0
1 0
1 0
0 0
0 0
0 0
0 0
0 0
0 0
1 0
1 0
2 0
0 1
0 0
0 1
0 3
0 0
0 1
0 0
0 0
2 0
0 0
0 1
0 0
0 0
0 1
1 2
0 1
0 0
0 0
0 0
0 0
0 0
0 0
0 2
1 0
1 0
0 0
0 7
0 1
0 5
0 1
1 96
0 1
1 9
0 2
1 0
0 0
0 1
0 0
0 0
2 1
0 2
0 0
5 2
0 0
0 2
0 0
0 0
0 0
0 0
0 0
0 0
0 0
0 5
0 0
0 0
0 0
0 0
0 0
0 0
0 0
0 0
0 0
0 0
0 0
0 0
0 1
0 0
0 0
0 0
0 0
0 0
0 1
0 0
0 42
0 3
0 2
1 0
0 1
0 0
0 7
2 2
0 3
0 0
0 0
0 0
0 0
0 2
0 3
0 5
0 2
0 1
1 1
2 1
7 1
5 0
0 0
0 1
0 0
3 0
0 0
0 0
1 25
0 0
0 0
1 1
1 0
2 0
0 0
0 0
0 0
0 0
1 1
0 1
1 0
1 0
0 0
0 0
0 0
0 0
0 0
0 0
0 0
0 0
0 0
0 0
0 0
0 0
0 0
0 0
1 0
0 0
2 0
1 0
0 0
1 0
1 0
0 0
0 0
0 0
0 1
0 0
0 0
0 1
1 0
0 0
11 0
1 0
0 10
0 11
0 0
0 0
0 0
0 0
0 0
0 0
0 2
0 17
0 5
1 0
0 0
1 0
0 0
0 0
0 0
0 0
1 0
0 0
3 0
2 0
0 0
2 0
3 0
0 0
0 1
0 0
0 0
0 0
0 0
0 0
0 0
0 0
0 2
0 8
0 3
0 2
0 5
2 5
0 0
0 0
6 0
0 0
0 0
0 0
0 0
0 0
0 0
0 0
2 0
0 0
0 0
0 0
0 1
0 0
0 0
0 0
0 0
0 6
0 0
0 7
0 3
0 13
0 0
1 1
0 7
0 1
0 0
1 0
1 0
2 0
0 3
0 2
0 0
0 0
0 5
0 0
0 0
1 0
0 0
6 0
6 0
0 0
5 0
0 1
0 0
0 1
0 2
0 0
0 0
0 2
0 0
0 0
0 0
0 0
0 0
0 0
0 0
0 0
0 0
0 0
5 0
1 0
3 0
0 0
0 0
0 0
0 0
3 0
0 3
0 1
0 2
1 0
0 0
0 0
0 1
0 0
0 0
0 1
0 1
0 0
0 0
0 0
0 0
0 0
0 0
0 0
0 0
0 0
2 0
0 0
0 1
0 0
0 2
0 1
0 1
0 0
0 0
0 0
0 0
0 0
6 0
0 11
0 0
1 0
1 0
0 0
0 0
0 0
0 0
0 0
0 0
0 1
0 1
0 1
0 2
0 1
2 3
2 0
7 0
0 0
0 0
0 0
0 0
0 0
0 0
0 0
0 0
0 0
0 0
0 3
0 0
0 0
1 0
0 0
0 0
3 0
8 0
25 0
55 0
15 0
13 5
0 1
0 0
0 0
0 1
0 2
0 0
0 0
7 0
0 0
30 0
0 0
0 0
0 0
0 0
0 0
0 0
1 0
0 0
0 0
3 0
1 0
2 0
0 0
0 0
1 0
0 0
0 0
0 0
0 0
0 0
9 0
27 0
9 3
1 0
17 0
6 1
11 13
5 15
5 5
13 7
5 0
5 1
0 0
5 1
0 0
2 6
0 2
114 6
0 3
1 2
1 1
1 0
1 0
2 1
18 7
7 0
0 2
2 0
22 0
6 1
1 1
5 0
1 0
0 0
0 0
0 1
1 0
0 0
8 0
5 1
33 1
3 0
14 0
3 0
0 0
0 2
0 0
0 0
0 0
0 0
0 0
1 0
3 0
1 0
15 0
8 0
1 0
2 0
20 0
18 0
1 0
3 2
1 15
0 1
0 1
0 0
0 0
2 0
1 0
32 0
10 0
565 0
13 0
58 0
50 0
54 0
32 0
20 0
9 2
5 1
0 0
1 0
1 0
2 0
1 1
0 0
13 2
1 0
8 0
0 25
27 0
5 1
13 3
11 2
13 0
14 1
18 0
6 1
0 0
1 0
0 0
6 0
16 0
1 0
0 0
3 0
2 1
0 0
1 0
0 0
1 0
13 0
2 1
0 0
0 0
0 0
0 0
0 0
15 1
6 0
0 7
1 0
0 5
0 3
8 1
13 0
27 0
8 0
6 1
3 18
6 0
3 1
0 0
0 0
0 0
0 2
0 0
0 0
0 0
0 1
0 0
0 0
0 0
1 0
5 0
3 0
8 0
0 0
90 0
9 0
27 3
13 2
5 2
2 1
0 2
1 0
3 1
7 2
148 6
3 2
8 1
7 0
5 0
2 0
0 0
0 0
0 0
0 0
0 0
0 0
0 0
6 1
14 0
15 0
2 0
2 10
2 0
0 0
1 0
2 0
8 0
0 0
1 0
0 0
5 0
8 0
34 0
31 1
26 0
36 1
6 0
13 1
41 8
1 6
2 1
8 2
0 0
3 0
0 0
5 0
6 0
61 2
3 0
1 1
1 0
1 0
0 0
9 0
2 0
22 0
13 0
7 2
3 0
3 3
9 1
9 0
0 0
0 0
1 0
1 0
1 0
1 0
15 0
0 0
0 0
0 0
0 0
1 0
1 0
0 1
0 0
1 0
0 1
0 0
0 0
0 0
2 3
0 0
11 1
14 5
77 0
31 0
7 0
0 0
0 0
0 0
0 0
0 2
1 0
0 1
10 1
0 1
1 0
1 0
7 0
1 0
2 0
14 0
5 0
8 1
1 0
105 0
30 0
5 0
6 0
1 0
0 0
0 2
0 0
0 0
2 1
1 1
0 3
0 0
0 1
0 3
0 0
2 0
0 3
3 0
2 0
2 2
1 0
0 0
0 0
0 0
0 0
1 0
1 0
2 0
1 0
22 2
7 1
10 2
6 0
25 0
17 0
27 0
8 0
3 0
10 0
2 0
1 0
3 0
2 0
0 0
3 0
1 0
0 0
0 0
0 1
0 0
0 2
0 0
0 2
0 6
0 0
0 0
8 0
1 2
2 0
5 0
0 0
0 0
7 0
3 0
10 0
1 0
11 0
0 0
2 0
0 0
1 2
10 1
15 3
2 0
5 1
5 1
5 0
2 2
2 0
6 0
9 0
23 0
28 0
2 2
2 0
6 3
1 9
2 2
2 0
6 0
0 11
0 1
0 0
0 0
0 2
0 1
0 0
0 0
0 0
0 0
0 0
1 1
2 1
1 0
6 0
1 0
0 0
0 3
0 0
0 1
0 0
3 0
0 2
32 8
8 2
18 0
2 1
47 0
0 0
0 2
0 5
0 1
0 1
0 0
2 0
1 0
2 0
8 0
1 0
0 0
0 1
0 0
1 1
0 0
1 1
2 0
0 0
6 0
3 0
6 0
26 0
1 2
1 0
0 1
0 0
1 1
0 0
1 0
0 3
3 6
0 0
0 0
0 0
0 0
0 1
1 0
1 0
0 0
0 0
2 0
1 0
0 0
0 1
1 1
1 0
2 0
0 0
0 0
2 0
0 1
0 1
0 10
0 1
0 7
2 1
8 0
2 6
2 0
3 1
1 0
0 0
0 1
0 0
6 0
14 14
3 0
5 0
1 1
1 7
0 3
0 23
2 7
2 20
0 6
1 266
0 3
0 3
0 1
0 0
2 0
7 0
2 0
3 31
0 0
0 6
1 7
1 63
3 0
0 11
0 7
1 3
0 1
0 104
6 0
0 1
0 0
0 0
1 0
0 0
0 0
1 9
5 0
15 0
7 0
2 1
0 1
0 5
0 6
0 3
0 0
0 0
0 0
0 1
6 8
0 5
0 1
0 2
0 1
1 0
0 0
3 0
0 0
6 0
0 0
1 0
0 0
0 1
6 0
7 0
15 1
3 0
36 0
1 1
1 0
0 0
0 0
8 0
6 0
5 0
7 0
0 0
14 0
0 7
0 16
0 42
0 36
0 15
0 6
0 6
0 1
0 1
0 0
2 0
1 0
0 0
3 0
7 0
1 0
5 0
1 0
0 0
0 0
0 0
0 2
0 1
0 0
0 1
0 2
0 2
0 1
0 0
1 0
0 0
0 1
0 0
1 0
0 42
1 0
0 11
1 8
0 3
0 32
0 3
1 3
0 8
2 1
0 2
18 2
0 113
0 3
0 18
0 0
3 1
14 0
11 1
20 0
2 1
92 0
0 0
0 1
0 0
1 0
3 1
1 1
1 0
1 0
3 19
1 1
1 5
2 1
0 0
0 2
3 40
3 87
3 18
1 5
0 59
0 0
3 8
0 1
0 1
2 0
0 0
0 0
0 0
1 0
0 1
0 0
1 0
1 0
1 0
1 1
0 3
2 6
0 3
1 49
0 5
0 13
0 0
0 1
0 0
0 0
1 0
1 1
0 1
0 10
0 162
1 0
0 3
0 0
0 1
0 1
0 1
1 0
1 5
0 6
0 1
0 2
0 1
2 0
2 0
6 0
0 0
1 0
0 7
0 0
0 0
0 2
0 1
0 1
5 5
0 0
0 0
0 0
0 9
0 3
1 2
0 1
2 1
7 0
1 0
1 0
2 0
1 0
1 3
11 7
0 6
1 46
0 26
1 35
0 19
0 2
0 0
1 0
1 0
0 0
2 0
0 0
1 0
1 1
0 0
7 2
1 0
0 1
0 0
0 1
0 0
0 0
0 0
0 0
0 0
3 0
1 0
7 5
0 3
1 0
0 6
0 0
0 0
0 0
0 0
0 0
0 11
0 3
1 5
0 1
1 5
0 22
0 34
0 14
2 7
0 9
0 1
0 115
0 15
0 34
0 27
0 7
0 0
0 6
0 18
0 25
0 16
0 2
0 31
0 15
0 1
0 2
0 9
0 1
0 35
0 2
1 0
0 2
0 3
3 6
1 5
0 1
0 2
0 0
0 0
0 0
0 0
0 0
0 2
0 3
0 0
0 0
0 0
0 0
0 0
3 0
1 0
1 1
2 8
0 6
0 129
0 30
0 28
2 3
6 1
3 0
0 0
0 0
5 2
2 2
0 5
0 10
1 7
0 8
0 1
0 41
0 5
0 0
0 0
0 0
39 2
0 7
0 25
0 7
5 1
0 0
0 2
0 0
1 1
1 39
0 2
1 7
0 13
2 11
1 7
1 15
0 7
1 40
1 3
1 1
3 1
1 13
3 0
0 0
2 0
0 0
0 0
0 0
0 0
0 9
0 3
0 8
0 0
0 3
0 3
0 5
0 16
0 6
0 56
0 1
0 8
0 2
0 1
0 0
1 1
0 1
0 9
0 11
5 7
0 2
2 0
0 2
1 133
0 13
0 33
0 7
0 5
0 5
0 1
0 0
0 0
0 57
0 2
0 9
0 26
0 28
0 7
0 10
1 49
5 72
2 22
0 2
1 216
0 9
0 17
0 3
0 22
0 7
0 3
0 3
2 2
0 8
0 6
0 8
0 9
0 36
0 3
0 2
0 2
0 14
0 9
0 17
0 8
0 8
0 17
0 24
0 55
0 3
0 2
0 0
0 2
1 8
0 23
0 13
0 7
0 1
0 5
0 20
0 7
0 17
0 20
0 34
0 22
0 13
0 31
0 7
0 10
1 13
0 3
0 6
0 17
7 9
0 10
0 6
1 0
0 1
0 0
3 0
1 5
1 22
6 16
1 15
5 6
1 7
0 5
1 3
1 22
0 14
0 6
0 8
0 36
1 87
1 57
5 34
1 73
26 74
0 98
0 19
0 124
2 3
3 2
2 1
1 0
0 1
0 1
0 0
0 0
0 0
0 0
0 0
0 2
0 2
0 5
1 6
0 0
0 6
0 3
0 5
0 19
0 3
0 5
0 2
0 6
0 0
0 124
2 6
0 26
0 61
0 15
0 58
0 91
1 43
0 26
2 26
1 3
3 2
1 2
59 2
3 2
0 3
0 0
0 0
0 6
0 2
0 2
0 2
0 2
1 0
2 57
1 9
8 19
1 16
0 25
0 30
0 40
0 55
1 1135
5 474
7 254
1 33
0 56
1 191
0 148
5 42
0 125
0 17
0 8
0 7
1 22
0 74
0 133
0 288
0 107
0 20
0 2
0 120
2 10
1 33
0 11
1 7
0 11
0 1
2 1
3 104
0 28
2 240
6 23
19 9
0 6
3 2
2 19
2 63
0 10
0 14
13 33
1 14
54 8
2 11
0 2
1 1
0 3
0 0
0 1
0 5
0 203
1 2
0 9
0 16
1 8
0 9
3 44
0 2438
1 43
1 347
2 134
2 48
6 6
22 232
1 27
7 189
2 28
1 146
33 154
3 52
1 5
32 0
6 2
14 1
13 6
11 1
76 5
3 0
3 27
0 2
0 8
0 1
1 0
1 0
0 0
1 5
1 0
0 6
0 75
1 26
3 180
1 52
0 40
0 22
0 26
0 9
0 9
0 0
2 17
2 261
0 46
0 76
0 136
1 113
0 239
0 46
0 74
0 46
0 929
6 18
0 188
23 121
0 85
3 372
0 77
0 55
0 721
0 7
0 23
0 7
0 3
2 1
0 9
0 9
1 10
1 8
2 13
1 0
3 8
2 0
1 1
0 0
0 1994
1 5
1 99
0 17
1 11
0 2
0 1
0 2
0 3
0 5
2 9
1 9
0 43
0 35
0 40
0 25
0 10
1 19
0 95
2 143
8 233
5 140
5 1429
1 1308
1 1168
0 255
0 65
0 2
0 13
0 3
0 1
0 0
0 56
0 8
1 7
1 9
27 19
5 51
0 48
3 22
6 11
0 1
0 0
0 0
1 1
5 0
6 9
3 0
17 9
23 8
7 19
5 35
3 6
2 3
0 5
0 10
0 1
1 2
1 6
1 5
0 3
0 6
0 1
0 0
0 7
0 16
0 0
0 1
0 0
0 10
0 33
0 130
0 179
0 76
0 48
0 26
0 25
0 14
2 18
17 239
1 82
5 46
0 13
1 5
0 7
0 25
0 66
2 145
2 175
0 112
1 104
2 403
1 774
0 319
0 133
1 8
0 14
0 5
0 11
1 25
0 3
0 3
6 6
0 19
0 2
0 3
0 6
0 0
0 2
0 0
0 3
0 0
0 3
0 74
0 5
0 14
1 11
0 10
0 26
0 6
0 22
0 23
0 10
0 13
0 10
1 13
0 15
0 2
0 3
0 5
0 6
1 9
2 237
0 28
0 68
0 55
0 81
0 26
0 93
0 38
0 27
0 8
0 7
0 32
0 22
0 40
0 0
0 10
0 1
0 1
0 2
0 3
2 3
0 5
0 2
0 2
1 11
2 19
0 27
0 16
3 11
0 9
1 39
0 16
0 36
2 38
0 19
0 10
0 2
0 1
0 0
1 0
0 15
0 46
0 3
0 5
0 16
0 1
0 10
0 24
0 8
0 19
0 17
1 8
0 7
0 27
1 27
0 101
0 16
0 24
0 6
0 7
0 1
0 2
0 3
0 1
0 2
0 1
0 1
0 15
0 13
0 10
0 1
1 9
2 14
2 47
0 26
0 1
0 1267
1 9
0 50
1 16
0 22
0 8
0 1
1 5
0 0
2 0
0 0
0 1
0 1
0 0
0 0
0 3
2 0
0 15
0 2
0 9
0 6
0 5
0 0
0 6
13 3
0 5
0 34
0 50
0 5
0 6
0 2
0 0
6 0
0 0
0 15
0 20
0 206
7 82
0 39
0 14
0 0
0 6
0 20
0 26
0 9
2 7
6 0
9 1
2 5
0 6
5 5
0 2
0 0
0 1
0 0
0 1
0 2
0 9
0 20
0 9
0 13
0 14
0 9
0 8
0 5
0 3
0 1
0 2
0 0
0 3
0 0
0 7
1 5
1 9
0 2
0 3
0 11
0 15
0 6
0 2
0 1
0 10
0 10
0 3
1 3
0 107
0 6
0 7
0 3
0 10
0 246
0 11
0 16
3 5
0 0
0 1
1 2
0 2
0 10
0 0
0 3
0 43
0 7
0 46
0 32
0 15
0 35
0 2
0 9
0 1
1 40
0 25
11 15
10 3
0 3
1 0
1 5
1 1
2 1
2 1
0 15
2 9
2 30
0 11
0 20
0 6
0 9
0 2
1 9
1 96
1 3
0 13
0 13
0 1
0 2
0 31
0 18
1 9
1 2
0 2
0 0
0 1
2 1
5 5
2 6
0 19
1 5
0 1
0 125
0 1
0 1
0 13
0 20
0 23
1 10
0 16
1 7
5 27
0 34
1 1
0 1
2 38
0 0
3 0
0 1
3 2
0 1
0 0
0 9
0 5
1 41
0 3
0 3
0 142
0 3
0 3
0 13
0 104
0 7
0 22
0 22
0 11
1 2
6 27
2 41
2 41
34 11
8 8
52 131
5 11
8 25
0 675
0 18
0 178
2 24
2 14
1 10
3 0
7 1
0 2
0 1
0 3
0 5
0 17
0 31
0 20
1 90
1 122
3 125
7 33
7 26
6 7
2 3
2 2
7 0
0 13
2 18
0 24
11 5
6 20
2 3
5 0
10 2
10 2
8 1
8 1
10 1
2 0
1 1
0 1
1 1
0 17
0 0
0 44
2 5
1 1149
1 36
2 44
1 49
0 23
0 7
0 1
1 145
0 69
1 17
6 6
8 1
1 5
2 2
1 1
0 1
0 8
0 3
0 24
0 109
1 2
0 8
0 23
1 11
0 5
0 8
0 3
0 5
0 0
0 1
2 0
0 38
0 7
1 42
0 0
0 5
1 3
0 3
1 8
0 24
1 3
0 1
3 3
1 15
0 22
3 19
2 177
2 312
1 1521
1 249
0 89
0 24
0 22
1 3
0 5
5 23
6 0
0 16
7 0
0 0
0 0
7 0
0 3
0 3
1 3
0 3
0 11
0 8
0 81
1 50
0 51
0 2
0 0
0 5
0 1
0 2
0 11
0 72
1 76
0 179
0 3
0 3
1 5
0 11
0 5
1 6
0 0
0 8
0 10
2 0
50 22
0 1
2 1
2 3
2 2
0 20
0 27
0 24
0 14
0 30
0 13
0 6
1 1
0 11
19 10
0 20
0 8
0 22
1 5
0 3
2 7
5 11
3 43
0 68
0 80
35 173
0 44
0 18
0 16
0 11
0 114
2 15
1 19
0 7
0 0
0 1
0 3
0 11
0 13
0 41
0 27
0 20
1 95
0 167
0 28
1 14
5 2
1 8
5 73
1 229
3 315
1 227
0 304
1 2150
15 150
2 66
7 39
0 30
2 2858
1 1052
0 1066
0 647
0 124
0 15
0 290
0 166
0 177
0 28
0 187
0 10
0 22
0 38
0 10
0 9
0 18
0 3
0 6
0 3
0 1
0 5
0 1
0 0
0 8
0 15
0 23
0 15
3 3
1 5
5 3
0 3
0 1
0 2
0 1
0 5
1 2
0 0
0 1
0 0
0 0
0 1
0 2
0 0
1 1
0 2
0 3
2 1
1 0
1 156
3 2
3 5
0 56
1 5
2 11
2 1
0 10
1 3
2 1
0 3
1 6
3 1
2 0
3 13
0 13
0 1
3 3
7 3
10 3
14 0
2 3
2 6
0 17
0 2
0 6
0 2
0 0
0 46
0 2
1 6
0 2
0 1
0 0
0 0
0 5
0 2
0 3
0 5
0 41
0 3
0 7
0 14
0 88
0 0
0 3
0 13
0 32
0 0
0 1
6 2
0 8
0 9
0 3
0 1
0 0
0 9
0 0
0 0
0 1
0 0
0 27
0 10
0 16
0 6
0 2
0 2
0 1
0 6
0 2
0 5
0 16
3 13
0 5
0 2
0 5
0 5
1 0
0 0
0 1
0 0
0 1
0 0
0 0
0 1
0 0
0 0
0 1
1 2
0 2
1 3
3 1
1 7
3 3
0 1
0 0
0 0
0 0
0 0
0 0
0 0
0 0
0 0
0 1
0 0
3 6
3 1
1 1
2 0
1 1
0 1
0 2
0 1
0 1
0 0
0 0
0 0
0 1
0 0
0 0
1 0
0 0
0 0
0 2
0 0
1 2
0 0
0 0
0 0
0 0
11 0
0 0
0 7
0 0
0 0
0 0
0 1
0 3
0 6
0 10
0 17
0 9
0 2
1 6
7 0
5 0
0 0
2 0
0 1
0 2
0 0
0 0
0 2
0 1
0 2
0 2
0 0
0 0
1 1
0 0
6 0
0 3
0 0
0 0
0 0
0 2
0 2
0 0
0 0
0 8
0 2
0 0
0 0
0 0
1 0
0 0
1 1
0 0
5 0
0 0
0 0
0 0
1 1
0 0
0 0
1 0
1 0
3 0
2 0
1 0
0 0
0 0
0 0
0 0
0 0
0 0
0 1
0 0
0 0
2 14
1 0
2 1
3 1
2 1
5 1
1 0
0 0
2 0
0 0
0 0
2 0
0 0
0 8
0 11
0 2
0 1
0 0
0 0
0 6
0 0
0 0
0 0
5 0
0 0
0 1
0 0
0 0
0 0
0 6
1 0
0 0
0 0
0 0
0 0
0 0
0 0
0 1
0 0
0 0
0 0
0 0
0 0
0 0
0 0
0 0
0 1
0 0
0 2
0 1
0 1
0 1
0 6
0 2
0 0
0 11
0 11
0 3
0 0
0 1
0 2
0 0
0 0
0 0
0 0
0 0
0 0
0 0
0 0
0 0
0 0
0 0
0 0
0 0
1 0
0 1
1 0
1 0
0 0
1 0
0 0
0 0
0 0
2 3
0 1
0 1
0 0
2 0
0 2
0 0
0 0
0 0
0 2
1 0
0 0
0 1
0 7
0 30
0 3
0 7
0 15
0 2
1 0
0 0
0 0
0 1
0 0
0 0
0 0
0 31
0 8
0 8
0 10
0 8
3 8
0 13
20 6
5 3
6 0
0 2
6 6
27 2
1 2
0 0
0 0
0 0
0 1
0 0
0 1
0 0
0 0
0 0
0 0
0 0
0 2
0 1
0 22
0 20
0 11
0 1
0 1
0 2
0 0
0 1
0 5
0 1
1 1
0 1
0 2
0 5
1 5
1 30
0 10
0 17
3 79
0 22
0 8
0 5
0 3
0 0
1 6
5 8
0 1
11 5
2 0
0 0
0 1
3 2
1 0
0 1
0 8
0 11
0 1
0 1
0 2
0 1
0 0
0 0
0 0
0 0
0 0
0 3
0 7
0 13
0 92
0 17
5 18
1 6
3 1
13 0
0 1
1 0
2 0
1 0
0 1
3 1
1 0
0 3
0 0
0 0
0 2
0 2
1 1
1 0
1 0
1 0
1 0
1 0
0 0
0 2
1 0
0 1
3 1
1 3
0 10
0 18
0 5
1 0
3 2
0 6
1 1
0 0
0 0
3 0
13 0
2 0
1 1
1 0
0 1
0 1
2 0
3 2
0 0
0 0
0 0
1 1
2 0
3 0
0 0
0 0
2 0
2 0
0 0
0 0
2 1
1 0
1 0
0 0
0 2
0 0
8 7
0 3
9 2
8 1
1 1
0 5
0 5
0 1
0 0
0 0
0 0
0 0
0 0
0 0
0 2
0 2
0 3
0 14
1 7
0 2
0 2
0 1
0 0
3 0
7 2
3 0
3 0
1 7
0 5
0 5
0 1
0 5
0 0
0 27
0 3
0 8
0 7
0 1
0 1
0 73
0 2
0 14
0 0
0 1
1 2
0 5
0 3
0 6
1 1
0 1
1 1
0 0
0 0
0 0
0 20
0 0
0 5
0 1
0 3
0 18
0 2
0 5
0 1
0 0
0 1
1 1
0 1
1 0
0 1
0 0
0 0
1 0
0 0
2 0
7 13
0 33
0 2
0 3
0 5
0 2
0 0
0 0
0 2
0 0
13 0
0 0
0 0
0 0
1 2
0 1
0 32
0 1
0 5
0 0
0 2
0 1
2 1
5 0
1 0
1 1
1 0
0 0
0 0
0 1
0 0
3 0
0 0
0 0
0 0
0 0
0 0
1 0
1 0
1 0
0 0
0 0
0 0
0 0
0 2
1 2
0 5
0 5
0 5
0 9
0 10
0 16
0 3
0 5
0 2
0 1
1 2
0 0
0 0
0 0
0 1
3 0
2 0
1 1
0 0
0 0
0 0
1 1
3 0
0 1
0 1
0 18
0 0
0 3
0 1
0 0
0 0
0 0
0 1
1 1
0 0
1 0
1 0
7 0
0 0
0 0
0 0
0 0
0 0
1 0
1 0
0 0
0 0
1 0
2 1
0 0
1 0
0 0
0 0
0 0
0 0
0 1
0 6
0 156
0 18
0 57
0 69
0 35
0 36
0 5
0 6
0 30
0 5
0 9
0 0
0 0
0 0
0 0
0 10
0 3
0 10
0 1
0 2
0 2
0 0
1 3
1 17
6 1
2 3
0 0
1 0
0 0
0 0
0 1
0 6
0 7
0 10
0 3
0 1
0 0
0 1
0 0
0 1
0 1
1 19
0 27
0 30
0 41
0 3
0 1
0 25
0 5
0 22
0 30
0 32
0 23
0 5
0 0
0 3
0 0
0 0
0 1
0 11
0 24
0 3
0 1
0 1
0 0
0 0
0 0
0 0
0 0
0 0
0 0
0 0
0 0
0 1
0 0
0 0
0 11
0 102
2 71
0 16
2 16
0 6
0 2
0 0
0 0
0 0
0 0
0 0
0 0
0 0
1 14
1 6
0 7
8 5
0 10
1 5
0 5
0 0
0 1
1 9
0 2
0 1
0 18
0 6
0 1
2 0
0 0
0 1
0 9
0 7
0 5
1 5
0 0
1 14
0 1
0 0
0 3
0 6
0 2
0 0
0 0
0 1
0 1
1 0
0 1
3 0
0 0
1 0
0 0
2 6
0 0
0 1
0 0
0 1
0 5
0 8
0 6
0 18
0 229
0 11
0 23
0 25
0 177
0 13
0 35
0 34
0 31
0 1
0 1
0 0
0 0
0 0
0 0
0 1
1 0
0 2
0 1
1 15
5 5
3 34
3 2
2 0
3 3
0 5
0 3
7 0
0 134
0 9
0 17
0 6
0 3
1 0
0 1
1 0
0 2
6 1
3 0
6 0
6 1
1 0
0 0
6 0
3 0
2 1
1 2
0 2
0 2
0 0
0 0
0 0
1 0
6 1
0 0
0 1
1 1
8 0
0 0
0 1
0 11
0 3
0 2
2 5
1 0
0 3
0 2
0 3
0 7
0 15
0 11
0 10
0 8
2 17
1 20
1 0
0 1
0 1
0 1
0 7
0 16
0 32
0 5
0 1
0 0
0 2
0 2
0 1
1 1
0 16
1 1
1 0
1 0
1 0
0 0
2 2
0 1
1 9
1 3
0 2
0 0
0 0
0 2
0 0
0 0
0 0
1 1
0 1
0 1
0 3
1 6
0 3
1 6
0 0
1 0
0 1
0 0
0 5
1 0
0 3
0 0
0 1
0 0
0 5
1 2
0 0
0 3
1 2
1 9
0 3
0 17
0 31
0 46
0 20
0 20
1 7
0 7
0 11
0 13
2 3
0 2
0 6
0 8
0 6
0 3
0 3
1 0
0 0
0 0
0 0
0 0
0 0
0 0
1 0
1 0
0 0
0 3
0 6
0 8
0 0
0 0
0 1
1 0
0 0
0 0
0 0
0 0
0 0
0 0
0 1
0 9
0 1
0 5
0 72
1 31
2 20
0 3
0 0
0 1
0 0
0 0
1 1
0 2
0 0
1 0
0 1
0 1
1 1
0 3
2 1
0 0
1 0
0 0
0 0
0 0
1 0
0 0
3 0
1 0
2 0
1 1
36 5
2 0
2 0
10 0
0 0
0 0
0 0
1 0
0 0
0 0
0 0
0 0
0 0
0 0
0 0
0 0
0 1
0 0
5 0
0 0
0 0
0 1
0 3
0 2
3 5
1 0
2 6
1 13
0 5
0 10
0 7
0 0
0 6
0 10
0 49
0 46
0 43
1 10
1 6
1 1
1 5
6 1
1 2
0 5
0 0
3 1
0 0
0 0
0 7
0 0
0 1
0 1
0 0
0 0
0 0
1 1
1 0
0 0
2 0
1 1
0 2
0 0
0 0
0 2
0 0
1 0
2 0
0 6
0 0
0 1
1 1
1 1
9 3
2 9
1 6
1 24
6 13
0 8
7 2
5 0
2 0
1 1
48 0
7 1
3 0
8 0
6 5
7 5
5 3
6 1
0 0
1 0
1 0
9 0
54 2
11 0
50 0
17 0
0 0
17 59
10 6
7 8
0 31
0 44
0 5
0 2
1 5
0 6
0 0
0 1
1 2
0 1
20 5
19 1
268 15
18 5
13 0
24 1
13 0
7 0
5 2
1 0
0 0
0 0
0 0
0 0
0 2
0 5
2 3
1 2
1 0
0 3
0 0
0 0
0 0
0 0
0 0
0 6
0 1
2 5
0 8
1 7
1 18
0 9
1 9
0 2
0 0
0 0
0 1
1 2
0 6
1 17
0 65
1 17
0 31
0 35
0 19
0 3
0 8
0 204
0 13
0 15
1 16
0 2
0 1
0 0
3 0
0 0
9 0
1 0
7 0
11 1
1 0
2 6
3 7
0 1
0 0
3 32
0 3
0 3
0 15
1 23
0 10
15 6
0 17
3 9
5 3
1 0
0 1
1 5
0 0
0 0
0 0
0 0
0 2
0 3
0 5
1 39
7 19
0 17
0 0
1 3
2 0
1 0
7 0
1 1
1 2
0 0
0 0
2 0
0 39
0 7
0 9
0 9
0 7
0 14
0 5
1 7
0 9
0 9
0 25
0 22
0 51
0 26
2 71
6 26
5 5
3 0
0 1
27 1
0 0
0 1
0 0
2 1
1 0
0 2
0 1
0 1
0 1
0 1
0 1
2 0
0 1
0 0
0 0
0 0
0 0
0 0
0 0
0 0
0 0
0 0
0 1
0 16
0 0
0 6
0 0
2 0
2 0
0 1
0 1
2 5
0 0
0 0
1 0
0 0
0 0
0 3
1 0
1 59
0 3
1 17
0 7
0 7
0 7
0 18
0 16
5 20
1 18
1 8
14 15
1 5
2 20
1 16
5 8
2 116
6 107
2 36
28 19
1 1
1 3
1 0
1 0
0 1
0 1
0 3
0 159
1 9
0 26
0 10
0 6
0 3
0 0
2 2
14 0
24 2
2 0
14 0
6 0
3 1
7 3
1 0
0 0
0 0
0 0
0 0
1 0
0 0
0 0
0 0
0 0
0 0
0 0
0 0
0 0
0 0
1 1
0 1
0 1
0 5
0 8
0 1
0 0
0 0
0 0
0 63
3 0
8 6
14 8
32 1
2 20
5 7
3 8
5 3
1 3
2 2
0 17
0 1
9 3
0 8
0 6
0 1
0 2
0 17
1 14
2 3
0 0
0 0
8 1
0 0
2 0
1 2
0 15
0 0
0 1
1 2
1 2
2 17
9 17
2 11
6 15
0 13
2 5
2 1
9 0
0 0
0 0
0 0
1 1
0 1
0 0
1 1
0 0
0 0
0 0
0 1
0 1
0 0
1 0
1 0
1 0
1 0
5 0
0 0
0 0
0 0
0 0
1 0
0 0
0 0
0 0
0 0
0 0
0 0
0 0
0 0
0 0
0 0
1 0
7 0
2 0
1 0
0 0
0 1
0 0
0 0
0 0
0 0
0 0
0 0
0 0
0 0
0 0
0 0
0 0
0 0
0 0
0 0
0 0
0 0
1 0
1 0
1 0
0 0
2 2
1 1
1 0
1 1
0 0
1 0
0 0
0 0
0 2
0 0
3 0
3 1
6 0
2 0
0 0
0 0
0 0
0 0
0 0
0 0
0 0
0 0
0 0
0 0
0 1
0 0
0 0
0 1
0 0
0 1
0 2
0 0
0 0
0 1
0 0
0 0
0 0
0 0
0 0
0 0
0 0
0 0
0 0
1 0
0 0
0 0
0 0
0 0
0 0
0 0
0 0
0 0
0 0
0 0
0 0
0 0
0 0
0 0
0 0
0 0
0 0
0 0
0 0
0 0
0 0
0 0
0 0
0 0
0 0
0 0
0 0
0 0
0 0
1 0
3 0
0 0
3 0
1 0
0 0
0 0
0 0
0 0
5 0
3 1
3 0
6 0
1 0
0 0
0 0
0 0
0 0
0 0
1 0
3 0
5 0
0 0
1 0
0 0
0 0
0 0
0 0
0 0
15 0
1 0
0 0
0 0
0 0
0 0
0 0
0 0
0 0
0 0
0 0
1 0
0 0
0 0
0 0
0 0
0 0
0 0
0 0
0 5
0 0
0 0
0 0
0 0
0 0
0 0
0 0
0 0
0 0
0 0
0 0
0 3
0 0
2 1
0 0
0 0
0 0
0 0
0 0
0 0
1 0
2 0
0 1
0 1
0 0
0 0
1 0
0 0
0 0
0 0
0 0
0 0
0 0
0 0
0 0
0 1
0 0
0 0
0 0
0 0
0 0
0 1
0 0
0 0
0 2
0 0
0 0
1 0
2 0
1 1
0 0
0 0
0 0
0 0
0 0
0 0
0 0
0 0
0 0
0 0
0 0
2 0
0 0
2 0
6 0
10 0
16 0
9 0
2 0
41 0
5 0
0 0
0 0
2 0
0 0
0 0
1 0
8 0
6 0
5 0
3 0
0 0
1 0
5 0
5 0
3 0
1 0
6 0
33 0
2 0
1 0
3 0
5 0
5 0
0 0
0 0
0 1
0 0
1 0
5 0
1 0
0 1
1 0
1 0
1 0
0 1
0 0
2 0
3 0
1 0
7 0
13 0
16 0
9 0
1 0
1 1
0 0
9 0
1 0
0 0
0 0
0 0
0 0
2 0
6 0
2 0
1 0
1 0
0 0
0 0
0 0
5 0
0 0
2 0
1 0
2 0
3 0
5 0
1 0
7 0
2 0
6 0
0 0
2 0
2 0
16 0
0 0
0 0
2 0
6 1
1 0
1 0
0 1
0 0
2 0
34 0
6 0
18 0
0 0
0 0
0 0
0 0
1 0
1 0
6 0
8 0
13 0
95 0
31 0
1 0
2 0
8 0
0 0
1 0
3 0
0 0
6 0
1 0
3 0
0 0
0 0
3 0
0 0
2 0
0 0
1 0
0 0
0 0
1 0
0 0
6 0
5 0
31 0
33 0
47 0
44 0
27 0
10 0
22 0
28 0
3 0
0 0
1 0
0 0
0 0
0 1
2 0
0 0
1 0
0 0
2 2
2 0
8 0
0 0
0 0
2 0
3 0
1 0
8 0
5 0
0 2
0 1
0 0
0 0
0 0
0 0
1 0
0 0
0 0
0 0
1 0
0 2
1 0
0 1
0 1
0 0
2 0
1 0
1 0
2 0
3 1
0 0
2 0
2 0
1 0
8 1
0 0
0 0
0 0
0 0
0 0
0 0
0 0
1 0
0 0
0 0
8 0
0 0
0 2
1 0
6 0
0 0
0 0
0 0
2 1
0 0
0 17
0 0
2 3
0 24
0 1
0 6
1 0
0 1
0 0
0 0
1 0
0 0
0 0
0 1
0 0
0 0
0 0
1 0
0 0
0 0
0 0
1 0
1 0
59 0
1 0
2 0
2 0
0 0
0 0
0 0
0 0
1 0
6 0
5 0
51 0
1 1
0 0
0 0
1 0
0 0
1 0
0 0
0 0
0 0
0 1
0 0
0 0
2 0
0 0
0 0
1 0
0 0
0 0
7 0
3 0
3 0
8 0
1 1
7 0
1 0
6 0
19 1
89 0
159 0
129 0
81 0
40 0
5 0
1 0
5 0
0 0
0 0
1 0
1 0
1 0
6 0
3 0
0 0
0 0
0 0
3 0
2 0
2 0
0 0
0 0
0 0
0 0
5 5
0 0
0 2
0 0
32 0
0 0
0 0
0 0
0 1
0 1
0 0
1 3
1 0
1 0
0 1
0 0
3 0
1 0
25 0
0 2
1 0
1 1
7 0
0 0
0 0
0 0
0 0
0 1
0 0
0 0
0 7
2 0
7 0
1 0
0 0
16 0
3 0
20 0
2 0
2 0
1 0
9 0
1 0
2 0
0 0
0 0
0 0
0 0
2 0
7 0
8 0
1 0
8 0
6 1
7 0
47 0
5 0
13 2
1 1
0 0
0 0
2 0
0 0
3 0
2 0
2 0
5 0
6 0
9 0
72 0
2 0
3 0
14 0
19 0
44 0
17 0
5 0
3 0
1 0
0 0
55 0
1 0
0 0
1 0
0 0
0 0
0 0
1 0
1 0
1 0
0 0
1 0
2 0
23 0
3 0
5 0
0 0
3 0
5 0
0 0
0 0
1 0
0 1
1 0
0 5
0 0
5 0
13 0
3 0
1 0
1 0
0 0
0 0
1 0
0 0
0 0
0 0
1 0
0 0
0 1
0 0
0 0
1 0
1 0
30 0
6 0
8 3
3 1
1 0
1 0
0 0
0 1
0 0
0 0
0 0
0 0
0 0
0 0
1 0
0 0
0 0
0 1
0 1
0 1
0 2
0 0
1 5
3 0
2 0
2 0
8 0
0 0
5 1
1 0
2 1
3 0
3 0
18 0
9 0
9 0
9 0
7 0
13 0
1 0
0 0
0 0
0 0
0 0
11 0
5 2
9 0
1 0
0 0
2 0
3 0
0 0
0 0
0 0
0 0
0 0
1 0
0 0
0 0
0 0
0 0
0 0
0 0
0 0
0 0
1 0
0 0
3 0
1 0
7 0
0 0
0 0
1 0
1 0
2 0
0 0
2 0
2 0
6 0
0 0
13 0
0 1
0 0
3 0
0 0
14 0
1 0
0 1
0 0
6 0
0 0
1 1
0 0
0 0
0 0
0 0
0 0
0 0
1 0
0 0
1 0
0 0
1 0
1 0
1 0
0 0
5 0
0 0
2 0
1 0
8 0
0 1
0 0
0 0
0 0
1 0
0 0
0 0
0 0
3 0
17 0
2 0
8 0
87 0
5 0
2 0
6 0
5 0
0 0
1 0
0 0
1 0
3 0
0 0
5 0
0 0
0 2
0 0
0 0
1 0
2 0
6 0
1 0
0 0
0 0
3 0
7 0
1 0
0 0
0 0
0 0
0 0
1 0
0 0
0 0
0 0
0 0
3 0
0 0
1 0
0 0
1 0
0 0
2 0
2 0
1 0
3 1
24 0
3 0
48 0
0 0
0 2
13 0
10 0
3 0
2 0
6 0
3 0
3 0
0 0
2 0
0 0
7 0
1 0
0 0
0 0
0 0
0 1
0 0
0 0
0 0
0 0
0 0
0 0
0 0
1 0
1 0
5 0
1 0
10 0
9 0
11 0
136 1
28 0
8 0
34 2
2 0
1 0
0 0
0 0
0 0
0 1
0 0
0 0
2 0
0 0
0 0
0 0
0 0
0 1
0 1
0 1
0 0
0 0
0 0
0 0
0 0
0 0
0 0
0 0
0 0
7 0
2 0
6 0
7 0
14 0
9 0
1 0
1 0
5 0
25 0
5 0
1 0
5 0
110 0
0 0
0 0
0 1
0 3
0 0
0 0
2 0
0 0
0 0
0 0
1 0
0 0
0 0
0 0
2 0
0 0
0 0
0 0
0 0
1 0
0 0
0 0
0 0
0 0
5 0
3 0
6 0
2 0
3 0
6 0
2 0
1 0
5 0
1 0
6 0
3 0
3 0
1 0
5 0
2 0
3 0
0 0
0 0
1 0
1 0
0 0
0 0
0 0
0 0
2 0
1 0
0 0
0 0
0 5
1 0
0 0
1 0
0 0
0 0
0 0
0 0
0 0
0 0
2 0
3 0
8 0
9 0
2 0
5 0
0 0
0 0
1 0
0 0
0 0
0 0
2 0
2 0
8 0
36 0
13 0
1 0
1 0
0 0
0 0
2 0
1 0
2 0
14 0
3 0
1 0
3 0
0 0
34 0
2 0
5 0
25 0
7 0
1 0
0 0
5 0
1 1
28 2
1 0
0 0
5 0
2 0
0 0
0 0
1 0
0 0
0 0
0 0
0 0
0 0
0 0
0 0
0 0
0 0
1 0
0 0
1 0
19 0
8 0
0 2
10 0
16 0
3 0
71 0
0 0
0 0
0 0
7 0
0 0
10 0
7 0
8 0
5 0
2 1
2 0
0 0
0 1
0 0
0 0
0 0
0 0
0 0
0 0
0 0
0 0
1 0
0 0
3 0
0 0
0 0
0 0
1 0
0 0
1 0
2 0
7 0
0 0
2 0
8 0
9 0
17 0
18 0
17 0
43 0
41 0
26 0
39 0
9 0
2 0
0 0
5 0
3 0
1 0
0 0
1 0
0 0
1 0
0 0
8 0
0 0
0 0
0 0
0 0
1 0
0 0
0 2
2 0
0 0
0 0
1 0
0 0
0 0
0 0
0 0
0 0
0 0
0 0
0 0
0 0
2 0
0 0
79 0
5 0
8 0
30 0
6 5
0 1
6 0
0 0
5 0
6 0
5 0
3 0
93 0
2 0
1 0
8 0
77 0
7 1
5 0
73 0
35 0
2 0
5 2
7 0
3 2
0 1
0 0
0 0
0 0
0 0
0 1
0 1
0 0
0 0
0 0
0 0
0 0
0 0
1 0
0 0
0 0
2 0
0 0
0 0
0 0
0 2
0 2
0 1
0 0
0 0
0 0
0 0
0 0
0 0
0 0
0 0
1 0
0 0
0 0
0 0
0 0
2 0
0 0
0 0
2 0
27 0
0 0
0 0
1 0
9 0
0 0
8 0
6 0
0 2
1 0
0 0
3 0
0 0
2 1
1 0
0 1
0 10
2 0
3 1
3 0
6 0
50 1
16 1
18 2
46 0
36 0
20 0
3 0
6 0
2 0
2 0
0 0
0 0
0 0
0 0
0 0
0 0
0 0
0 0
0 0
0 0
0 0
0 0
0 0
0 0
0 0
0 0
0 0
0 2
0 0
0 0
0 0
0 0
0 0
0 0
0 0
0 0
0 0
0 0
0 0
0 0
0 0
0 0
10 0
2 0
8 0
7 0
6 1
0 0
1 1
0 1
0 0
1 0
0 0
0 1
0 0
0 0
0 0
0 0
0 0
0 0
0 0
1 2
0 0
0 0
0 1
0 1
0 0
0 0
0 0
0 0
1 0
0 0
0 0
0 0
0 0
1 0
0 0
0 0
0 0
0 0
0 0
0 0
0 0
0 0
0 0
0 0
0 0
0 0
0 0
0 0
1 0
1 0
1 0
0 0
0 0
0 0
0 0
0 0
0 0
0 0
0 1
0 5
0 2
0 0
0 1
0 1
0 0
1 0
5 0
0 0
0 0
1 0
1 0
0 0
1 1
10 0
0 2
0 0
0 2
0 3
1 6
0 1
0 0
0 0
0 5
0 2
0 2
1 0
0 0
0 6
0 0
0 1
0 8
0 1
0 2
1 0
0 1
1 0
0 0
1 0
0 0
0 0
0 0
0 3
0 1
0 0
0 1
0 0
0 0
0 0
0 0
0 2
0 1
3 141
0 2
0 1
0 0
1 1
0 1
1 0
0 1
0 0
0 0
3 3
0 0
0 1
0 0
0 0
0 0
0 0
0 0
0 18
1 1
0 2
1 9
0 0
0 3
0 13
0 9
0 20
0 5
0 6
0 0
1 2
0 1
0 43
2 34
1 34
3 56
0 5
0 10
0 2
0 0
0 0
0 1
0 0
0 1
7 0
0 2
0 57
0 0
0 16
1 7
1 5
0 11
0 2
0 0
0 2
0 1
0 0
0 0
0 0
0 0
0 0
0 0
1 0
0 0
0 0
0 0
0 0
1 0
0 0
0 0
0 0
0 0
1 0
0 1
0 0
0 2
0 0
0 0
0 0
0 7
1 3
0 5
1 5
0 1
1 5
0 3
0 1
0 5
0 7
0 2
0 0
0 2
2 10
1 10
1 2
0 1
0 0
0 0
0 0
19 0
1 0
0 2
0 2
0 0
1 5
3 7
0 8
0 15
0 17
0 31
0 14
0 7
0 6
3 0
0 5
0 1
0 1
2 1
1 0
1 1
9 1
0 2
3 3
1 5
0 13
1 27
0 11
0 22
0 5
0 1
0 22
2 1
9 9
5 6
2 2
3 1
1 38
2 0
0 5
0 2
3 0
2 0
0 0
1 0
16 0
0 0
57 0
0 1
13 0
14 0
11 0
16 0
10 9
9 1
8 22
0 1
3 3
15 3
5 6
50 6
0 7
1 0
1 10
0 2
0 2
0 0
0 13
0 0
0 0
0 0
0 0
0 0
0 0
1 0
1 0
0 0
0 5
0 14
0 30
0 26
0 23
0 73
0 24
0 38
0 7
0 8
0 2
0 44
0 18
0 17
0 2
0 5
1 0
0 2
1 1
0 5
0 278
0 3
0 3
0 0
3 0
0 0
1 1
0 0
0 0
0 0
0 0
0 0
0 16
0 0
0 3
0 0
0 0
0 1
0 1
0 1
0 3
0 16
0 8
0 0
2 0
0 0
3 1
0 2
0 0
1 5
8 17
5 3
1 0
0 0
0 1
3 0
8 0
0 0
1 0
0 0
0 0
0 0
1 0
0 0
0 23
0 0
0 7
0 1
0 3
0 5
0 20
0 17
0 20
0 10
0 7
0 8
0 3
0 3
0 85
0 2
0 9
0 1
0 0
0 1
0 0
1 0
2 0
2 0
0 0
5 0
0 0
0 0
0 0
0 0
0 0
1 0
0 0
0 0
0 1
0 1
2 9
0 0
0 2
0 1
1 2
1 8
2 322
3 46
0 74
0 28
0 11
0 3
0 13
0 1
0 7
0 10
0 3
0 0
0 5
0 1
0 2
0 0
0 2
0 0
0 0
0 0
0 1
0 1
0 0
0 1
0 1
1 0
0 0
0 0
0 1
2 0
1 0
0 0
0 3
0 17
1 17
0 0
0 3
0 0
0 1
0 16
0 25
0 10
0 1
0 0
0 0
0 0
0 0
0 0
0 1
0 0
0 1
1 0
1 0
0 1
3 2
0 27
14 2
0 15
0 13
0 6
0 2
0 1
0 0
0 2
0 8
0 0
0 0
0 0
0 1
0 2
0 3
0 9
0 10
0 9
0 2
0 23
0 10
0 1
0 0
0 0
0 7
0 0
0 0
0 0
0 2
0 15
0 5
0 1
0 0
2 2
1 6
0 3
0 15
1 7
3 89
0 26
0 19
0 42
0 1
0 2
0 7
7 8
9 14
7 20
0 17
0 23
3 36
0 3
0 33
0 10
1 15
0 10
0 0
0 2
0 1
0 26
0 32
0 5
2 0
0 0
1 1
1 1
1 3
2 0
13 3
0 1
0 0
5 0
0 0
0 3
0 3
0 3
3 5
1 0
2 0
0 0
0 0
0 0
0 0
0 0
0 7
0 35
0 9
1 14
0 3
0 6
0 0
0 64
0 1
0 7
0 1
0 0
1 0
1 0
0 0
1 0
0 0
0 0
1 0
0 1
0 0
0 0
0 15
0 0
0 0
0 0
0 0
0 2
0 0
1 5
0 2
0 1
0 1
0 1
0 0
0 3
0 3
1 1
0 0
0 0
0 3
0 7
0 1
1 3
3 3
0 1
1 1
3 1
2 7
5 11
0 8
1 14
0 24
0 13
1 13
1 6
0 1
6 72
1 42
1 26
1 25
0 43
6 52
0 55
5 16
2 6
1 3
2 1
1 1
1 14
17 2
0 7
0 2
0 1
1 1
0 3
3 2
2 9
2 2
0 1
1 0
0 2
0 1
1 2
0 0
0 0
0 0
0 2
0 9
0 41
0 0
0 2
1 0
0 0
1 0
0 5
0 1
0 22
0 10
0 26
1 1
1 3
1 3
0 2
0 0
0 0
1 0
1 0
0 0
7 0
3 0
1 0
2 0
2 0
5 0
1 0
2 1
3 2
1 0
0 0
0 0
0 0
0 0
3 0
14 0
31 0
32 1
14 0
5 2
13 1
2 0
1 0
15 0
0 1
0 0
0 0
0 0
0 1
0 1
2 0
0 0
0 0
0 0
0 0
0 0
0 1
1 0
1 0
0 0
2 0
0 0
1 0
0 0
0 0
0 1
0 0
0 0
1 0
0 0
0 13
0 2
0 0
0 1
0 0
1 3
0 0
0 0
0 0
7 7
1 2
0 5
0 8
1 15
7 1
3 0
2 1
0 0
0 2
0 1
0 0
0 0
0 0
1 0
0 0
0 1
0 0
0 0
1 0
0 0
3 0
1 0
1 0
6 0
1 0
2 0
1 0
0 0
6 1
1 1
0 17
0 16
2 1
3 1
5 0
1 0
0 0
1 0
1 0
1 1
0 0
0 0
11 0
0 0
0 0
0 0
0 0
0 0
2 0
1 0
1 0
0 0
1 9
1 0
13 8
16 0
1 1
3 0
0 0
1 0
3 0
6 0
8 1
0 0
0 0
0 0
3 1
6 0
34 0
9 0
18 0
38 0
39 0
31 1
8 0
1 2
8 0
5 0
2 2
1 1
3 0
0 0
0 1
0 0
0 0
1 0
2 0
0 0
2 10
1 0
0 2
0 0
1 2
13 3
0 5
0 0
0 0
6 0
3 0
15 1
9 1
2 0
3 2
39 1
5 0
10 0
13 0
1 0
0 0
2 1
1 0
0 1
1 0
5 0
13 0
18 0
16 0
2 0
1 0
3 0
5 0
3 0
1 0
2 0
5 0
0 1
3 1
15 0
34 0
19 0
10 0
13 0
26 0
3 0
3 0
1 2
0 0
0 0
0 0
2 0
0 0
1 0
0 0
6 1
8 0
7 0
0 0
0 1
2 0
0 0
0 0
0 1
0 1
0 2
0 7
0 0
0 0
0 0
1 0
2 0
2 0
0 0
6 0
1 1
1 0
3 0
11 0
10 0
56 0
5 2
2 2
0 2
1 0
1 1
7 1
15 2
32 1
1 0
2 0
3 0
0 0
35 0
17 0
5 0
6 1
1 9
0 0
1 0
1 16
0 0
0 0
0 0
0 0
0 0
0 0
0 0
0 0
0 0
2 1
1 0
0 0
3 0
5 0
2 0
5 0
19 0
0 0
0 0
1 1
2 2
1 0
0 3
0 5
0 3
0 0
46 1
5 1
0 0
2 1
0 0
0 0
0 0
0 1
1 1
2 3
0 0
0 0
0 0
1 0
1 0
0 0
5 0
2 0
0 0
3 0
0 0
1 1
10 0
0 0
2 0
6 0
9 0
2 0
77 0
7 0
0 1
6 0
5 2
3 0
0 0
0 0
13 0
5 2
0 0
8 0
2 1
5 0
0 1
3 1
0 3
1 2
0 3
0 0
0 0
0 1
0 2
1 6
1 24
2 2
1 2
2 2
1 0
5 5
6 0
7 3
6 1
3 0
6 0
7 0
14 3
1 1
2 3
1 1
0 1
8 0
1 0
2 0
9 0
3 0
1 1
5 0
0 0
1 0
1 6
0 0
0 0
3 0
10 1
9 0
0 1
0 0
0 0
0 0
0 0
3 0
3 0
3 0
0 0
0 1
23 0
0 0
0 0
0 0
1 0
1 1
0 8
0 2
1 0
1 0
0 0
1 2
8 1
1 0
0 0
0 0
8 0
1 0
1 5
1 1
26 0
0 0
8 1
2 0
6 0
9 0
9 0
2 0
1 3
5 0
3 0
0 3
0 0
0 3
1 1
1 1
0 6
0 22
0 1
0 1
0 1
1 1
0 1
0 1
0 0
0 0
0 0
0 1
0 1
0 0
0 1
1 0
0 1
1 1
0 5
0 6
0 0
0 2
0 1
1 15
0 0
0 0
2 0
0 0
1 0
1 0
3 0
7 0
0 0
1 0
1 25
0 46
0 20
0 17
0 1
5 0
52 0
10 0
28 1
11 1
531 0
1 6
8 5
13 11
15 13
14 1
17 1
20 0
18 3
104 0
400 0
59 1
6 0
2 0
7 0
10 1
46 2
42 5
282 2
182 16
154 15
28 95
28 3
23 1
26 18
17 6
25 1
48 3
13 1
44 3
41 1
89 1
88 0
54 3
25 0
82 5
3 0
57 0
7 0
56 1
154 0
46 0
20 1
98 1
101 0
106 0
404 1
13 0
3089 0
7 0
1 1
136 0
101 0
179 0
118 6
413 22
543 2
309 0
73 0
60 0
10 0
15 1
32 1
745 0
1378 0
2285 0
290 5
251 0
280 0
223 0
140 1
643 0
328 0
17 0
1 0
2 0
2 0
158 0
169 0
54 0
7 0
0 0
16 0
6 0
24 0
57 1
80 1
27 1
112 0
101 0
457 0
34 1
101 0
117 0
60 0
69 0
9 13
9 5
31 0
24 3
23 1
157 1
182 5
133 1
52 0
179 0
85 0
112 0
66 0
20 0
31 0
23 0
5 0
0 0
0 0
10 0
8 1
14 0
65 0
92 0
177 1
166 1
123 0
476 0
72 0
335 0
354 0
437 0
1215 2
503 0
143 0
180 0
133 1
28 1
16 0
1 3
23 2
68 2
81 1
567 0
18 0
40 0
56 0
49 0
14 1
11 0
14 0
7 2
3 0
0 0
3 0
17 0
8 0
139 0
27 0
8 0
202 0
13 0
112 1
121 1
462 0
116 1
138 0
66 2
385 0
173 0
3924 1
188 0
125 0
982 1
38 0
35 2
2 2
2 1
2 2
0 2
0 3
1 5
1 1
1 1
0 1
0 0
0 3
6 2
6 0
16 0
51 1
18 0
9 2
2 2
169 3
19 1
132 3
92 1
1791 0
41 2
158 22
3 19
3 58
1 25
49 33
6 26
7 11
10 10
5 1
0 7
0 18
0 3
1 1
1 2
22 0
67 0
58 1
19 1
100 2
5 6
2423 0
10 3
43 0
71 1
34 15
25 1
44 2
71 15
42 5
60 8
16 1
13 1
9 2
19 0
33 1
27 7
136 0
30 0
819 2
11 7
2 0
59 1
5 2
14 0
41 0
67 0
10 0
453 0
198 3
18 5
190 1
297 3
680 0
819 1
36 0
23 0
47 0
11 0
22 0
197 0
5 0
24 0
3 0
1 0
6 0
46 2
10 6
79 5
18 18
902 2
23 1
54 0
273 5
330 2
1488 7
279 6
536 7
295 23
68 14
22 18
6 11
11 1
9 0
34 0
73 0
237 1
268 1
129 52
60 3
22 5
5 0
93 6
27 0
256 1
101 0
163 2
17 5
2 1
1 7
6 3
9 1
88 1
14 1
0 6
3 7
6 1
1 1
10 1
2 0
18 0
10 0
10 0
194 0
247 0
208 0
43 0
9 0
3 0
2 0
0 3
1 18
0 0
1 2
1 0
1 0
5 0
10 0
10 0
44 0
73 0
50 0
40 3
141 2
760 0
272 41
123 1
23 1
120 0
280 0
446 1
268 1
623 0
121 0
883 13
768 2
453 1
5374 6
386 33
124 10
310 0
88 0
33 1
25 0
30 2
24 0
31 3
41 0
19 0
11 0
14 0
11 1
6 1
20 2
23 1
10 25
26 18
3 32
1 18
0 0
0 0
0 1
0 0
1 0
0 0
0 1
0 1
6 6
8 0
2 1
1 0
6 0
0 2
73 30
10 0
52 0
207 0
338 1
186 1
182 0
131 3
109 1
25 10
13 41
0 2
6 5
0 14
6 15
9 1
9 0
2 0
67 5
24 2
44 0
77 3
399 1
38 3
22 0
8 0
2 0
10 0
112 0
239 0
1169 0
225 0
394 0
171 10
256 7
44 1
22 3
13 0
6 0
11 0
1 0
1 0
83 0
11 0
18 0
6 0
1 0
0 1
5 2
65 6
245 1
396 1
920 1
102 1
85 0
61 0
41 18
27 8
289 5
279 15
207 0
1013 6
117 0
2423 0
282 6
163 9
309 0
122 0
76 1
50 0
48 5
41 1
22 1
17 0
117 0
3 0
578 0
14 0
80 0
40 0
6 0
7 0
15 0
27 0
51 0
14 0
24 0
24 0
92 0
47 0
8 0
3 0
90 0
2 0
2 0
0 0
0 0
2 0
1 0
2 0
2 0
5 0
3 1
7 1
7 0
11 0
22 0
9 0
231 0
8 2
5 3
1 2
0 5
0 1
1 1
1 6
49 0
8 0
14 11
196 8
31 24
22 0
59 1
69 1
89 22
305 0
149 3
60 1
54 2
54 8
10 1
2 1
1 1
1 0
3 0
8 0
5 0
18 0
24 1
25 2
1 0
0 1
1 5
0 157
1 8
0 14
1 7
0 5
1 5
2 0
10 0
15 1
10 63
163 1
5 9
754 9
7 24
14 95
10 3
6 1
5 1
3 0
9 0
2 0
19 0
16 0
26 1
10 0
177 0
149 0
60 0
17 1
24 0
0 0
9 0
15 0
54 0
31 0
20 0
38 0
23 0
17 0
15 3
10 2
33 1
61 0
116 0
253 0
828 0
104 0
96 0
18 7
9 0
9 1
30 0
6 2
20 0
31 0
28 0
23 0
32 3
95 27
23 1
7 3
0 0
0 2
0 0
3 0
23 0
67 0
106 3
60 7
118 0
479 1
77 0
219 0
18 0
14 0
22 9
65 1
329 0
162 0
60 1
55 1
61 0
36 0
5 0
5 0
5 0
5 0
16 0
0 0
0 0
0 0
0 0
1 0
0 0
0 0
0 0
0 0
0 0
0 20
0 0
0 8
0 16
2 5
3 1
1 0
2 0
10 0
19 0
32 0
3 0
2 0
3 1
0 0
39 0
9 0
0 0
8 2
25 6
20 13
43 6
68 0
30 0
63 0
97 0
237 1
258 0
115 0
32 0
93 1
142 9
93 3
116 5
35 1
90 0
57 0
19 0
8 0
9 3
18 6
2 6
9 0
2 13
2 0
0 1
20 0
10 0
2 0
5 0
10 0
2 5
0 0
0 6
0 5
0 19
0 0
0 1
0 0
8 0
49 0
26 0
33 2
2 0
2 6
2 1
14 1
149 6
134 0
395 0
121 0
22 0
8 0
59 0
65 1
55 1
3 0
16 0
1 0
0 0
3 0
0 7
8 3
3 0
5 5
18 10
24 0
16 0
13 0
43 1
17 0
7 1
5 1
8 1
0 2
0 0
5 2
9 0
33 0
47 0
130 0
42 0
100 0
2 0
1 0
5 0
0 2
26 1
32 0
41 0
44 1
258 2
64 0
66 8
6 6
1574 0
17 1
22 0
11 1
8 0
58 1
9 0
296 0
46 0
9 0
51 0
3 0
54 0
13 0
107 1
162 1
188 0
552 0
98 5
137 1
16 1
2 0
6 7
394 3
108 9
313 2
303 16
76 0
100 1
118 2
68 1
40 0
504 0
24 0
50 0
51 0
25 3
3 0
20 0
0 0
5 77
5 9
9 26
1 17
100 11
0 0
1 0
5 1
55 0
136 0
385 2
2755 67
659 3
1141 8
178 27
158 9
92 1
151 5
340 1
273 8
115 5
371 3
8 3
35 1
14 8
20 3
42 32
20 36
90 88
44 5
118 1
244 0
229 0
107 0
481 0
8 10
8 2
34 6
8 9
14 7
7 2
3 0
5 0
0 0
1 0
14 3
15 17
44 5
10 0
686 3
35 1
426 0
22 0
18 0
23 0
237 28
71 24
71 14
284 5
9 6
3 1
3 1
0 24
0 1
0 6
0 8
16 3
57 7
164 9
698 13
95 16
115 0
597 7
167 0
46 14
23 1
17 2
66 1
42 1
40 5
1283 7
36 0
123 2
82 15
44 11
693 0
34 2
19 3
16 0
15 2
10 0
113 1
36 2
140 6
47 2
48 1
59 1
42 0
6 3
13 3
10 0
6 0
20 0
51 0
473 0
155 0
540 2
236 0
364 0
132 0
175 0
693 0
1795 10
1650 1
782 28
541 0
3398 1
255 0
18 1
16 0
16 3
85 0
112 0
123 2
95 1
177 0
128 0
56 3
54 0
23 1
35 2
90 2
11 1
5681 0
34 0
19 1
69 0
0 0
0 0
2 2
0 3
5 34
8 1
10 0
1 0
132 5
88 7
44 3
273 14
14 0
13 0
13 1
11 3
128 31
15 440
13 82
150 9
113 5
305 10
81 0
69 0
17 0
6 6
6 0
7 0
3 0
2 5
0 3
2 1
2 10
6 7
6 0
46 0
9 17
5 1
9 3
15 31
156 46
263 38
137 8
550 1
159 3
123 2
7 0
1 0
5 0
6 0
6 0
5 0
1 0
3 0
0 0
0 1
3 2
0 0
1 0
0 0
1 0
1 1
0 0
0 0
24 0
6 9
3 2
5 0
1 0
11 5
24 1
216 2
40 1
27 5
17 2
6 2
5 2
5 2
0 0
2 0
0 2
16 0
6 6
20 1
9 0
57 0
11 0
6 0
5 0
3 0
1 0
1 0
0 0
0 0
2 0
17 1
10 0
133 0
147 0
52 0
60 0
87 0
65 0
26 0
2034 0
48 0
115 0
79 0
184 0
89 0
11 0
48 0
5 0
2 0
1 0
11 0
0 0
0 1
1 1
0 0
36 0
11 0
173 0
139 0
52 0
194 0
0 0
1 0
1 0
0 2
6 0
1 3
0 0
0 1
0 0
0 0
3 0
8 0
24 0
41 0
96 1
216 15
132 0
83 1
109 1
81 2
35 20
46 1
16 1
2 0
1 3
5 0
32 0
83 0
129 1
43 1
7 1
11 1
23 1
15 2
5 0
33 1
3 2
0 0
1 1
9 5
19 8
33 1
76 5
5 0
6 1
11 0
5 2
10 5
8 13
2 2
10 0
0 1
0 0
1 0
19 0
2 0
6 0
7 0
22 0
17 1
0 0
1 0
1 0
6 0
26 1
3 1
506 1
2 0
10 1
14 0
583 0
14 1
862 1
9 1
20 0
1 0
1 0
0 0
1 0
2 0
2 0
2 0
2 0
8 0
8 1
74 0
61 0
104 0
13 0
5 2
3 2
1 0
0 3
0 0
0 0
0 0
0 7
3 13
6 5
1034 2
5 0
7 0
9 0
17 0
440 0
148 0
85 1
280 0
41 0
1825 0
10 0
19 0
30 0
36 3
128 1
26 6
173 0
106 1
117 0
65 0
16 1
8 15
14 0
8 0
16 0
54 0
63 1
52 0
47 1
10 1
5 0
32 2
48 0
90 80
25 7
65 5
32 1
51 1
35 5
33 6
107 3
5 112
17 3
14 22
83 0
154 0
248 0
412 11
163 1
125 8
64 7
61 9
48 0
35 1
100 1
57 1
32 5
39 34
46 1
46 0
1 0
0 1
40 0
182 2
256 0
564 1
602 0
13 0
1 0
2 0
0 0
6 0
6 2
1 11
1 1
16 0
3 0
1 0
3 0
54 5
20 20
32 0
10 0
35 1
17 6
16 2
13 0
2 0
157 1
7 3
14 8
196 0
73 0
82 0
215 30
44 51
20 48
14 80
6 59
64 33
141 7
231 1
202 0
1123 2
84 0
92 9
1075 2
91 1
410 0
273 3
80 1
2422 5
19 5
8 6
17 2
39 1
43 0
63 5
7 11
10 3
5 3
83 0
110 1
461 0
149 1
115 1
61 0
35 0
51 2
101 0
75 0
79 0
232 0
216 0
81 0
397 0
87 0
118 11
129 1
249 3
219 3
95 0
353 2
30 0
6 1
16 0
24 3
6 2
1 0
2 3
3 0
2 44
0 0
3 1
8 13
11 0
10 1
31 0
17 0
43 0
123 0
2177 1
1187 0
494 0
138 0
87 1
140 0
380 0
253 0
123 0
116 0
51 0
197 0
6 1
2 0
10 1
9 0
2 0
52 1
15 0
14 1
32 0
14 0
49 0
87 0
88 0
51 10
65 0
25 2
10 0
18 0
18 0
6 0
3 1
15 0
18 0
3 1
32 0
42 1
84 0
51 1
20 5
7 6
76 6
141 8
87 3
689 1
79 0
297 39
593 0
158 1
9958 3
350 1
155 1
113 9
67 14
106 7
13 1
60 1
54 0
173 1
13 1
181 1
113 1
8 0
2 0
5 0
9 0
1 0
1 6
2 3
3 7
2 6
5 8
5 82
1 6
2 6
2 18
2 2
5 1
7 0
1 1
24 0
18 0
133 0
22 0
990 0
9 0
5 0
13 0
31 0
72 0
156 0
19 1
26 5
46 5
258 16
9 19
2145 79
20 40
19 60
19 26
48 15
354 5
52 0
31 5
1694 8
51 24
59 14
271 17
17 31
31 17
7 0
1 0
13 3
0 11
8 3
0 10
0 35
0 7
3 14
11 13
64 43
19 33
10 15
20 11
57 5
2 6
2 46
1 3
9 7
11 32
22 6
44 6
10 5
57 5
216 5
675 3
1585 0
884 0
2300 0
789 0
624 2
409 0
79 0
360 15
443 17
284 6
240 3
80 2
23 1
9 2
1 7
0 2
0 6
2 13
1 2
7 6
10 3
11 1
30 5
269 430
133 16
251 8
686 0
730 5
820 2
676 0
150 10
54 1
149 17
58 0
27 10
107 0
23 0
7 0
7 1
6 0
6 0
3 1
83 0
22 0
13 7
24 1
33 1
88 3
134 10
18 8
49 1
7 0
8 1
3 0
6 0
2 8
31 2
138 7
115 1
2627 6
43 11
51 6
116 1
213 5
550 1
1626 10
1374 0
512 1
192 1
235 9
1114 5
95 1
301 8
545 3
82 0
202 0
118 1
671 0
55 1
137 1
2 1
7 0
1 0
2 0
5 0
1 0
7 0
1 200
1 10
16 32
8 66
254 18
31 63
9 28
3 23
5 11
3 0
11 1
80 0
202 0
31 1
124 5
9 3
146 1
2 24
0 15
13 23
20 5
41 1
13 2
43 2
35 97
277 9
2 25
511 24
3 8
1 2
72 2
105 0
214 1
133 11
560 0
172 1
241 0
11 2
3810 0
47 0
3 1
51 5
7 6
20 49
20 3
16 8
149 5
288 2
239 1
556 0
140 0
92 1
24 35
20 11
52 8
323 13
7 33
17 1
0 2
7 1
15 0
5 2
28 1
5 107
9 3
3 6
292 19
515 44
1304 14
803 9
2799 0
170 1
1081 0
112 6
42 1
6 1
3 25
19 6
1 17
2 13
1 6
8 24
18 3
27 5
0 30
229 438
8 116
26 9
128 3
44 0
33 0
77 0
24 0
10 0
7 0
22 0
50 0
22 0
1 3
1 0
3 0
0 2
0 5
0 0
2 0
2 0
1 0
1 0
0 0
1 1
20 0
22 0
6 0
10 0
14 0
6 0
0 1
1 2
2 3
0 0
1 2
3 1
2 1
7 0
10 1
17 0
0 1
3 0
3 5
1 0
2 0
1 0
23 0
132 0
20 0
51 0
1 0
1 0
2 0
0 0
3 2
5 0
7 0
13 0
3 1
26 0
0 0
3 0
1 1
9 0
67 0
14 3
52 2
73 0
9 0
3 0
2 0
2 0
0 0
0 0
0 0
1 0
0 0
6 0
1 0
18 0
14 0
43 6
23 0
16 0
7 0
6 0
2 0
0 0
1 0
11 0
11 0
10 0
81 0
57 0
175 0
66 0
14 0
11 0
99 0
74 0
20 0
68 3
17 1
16 0
35 0
56 0
83 0
122 3
148 1
320 1
1865 0
318 0
385 0
253 0
120 0
40 0
43 0
18 0
6 0
2 2
2 0
25 0
11 0
18 0
11 0
28 5
3 0
5 0
11 0
11 0
7 0
115 0
26 0
30 0
59 1
27 0
102 3
126 0
96 26
5 1
662 3
9 7
56 5
459 0
51 0
14 0
1 0
6 0
5 0
25 0
64 0
673 0
81 0
24 0
23 0
6 0
0 0
0 0
0 0
0 0
0 0
8 0
5 0
9 0
46 0
61 0
48 0
141 0
116 0
126 0
313 0
137 0
156 3
214 0
2282 1
263 1
147 1
273 1
22 0
43 0
52 0
148 0
15 0
51 0
257 0
469 0
387 0
69 0
30 0
8 0
5 1
2 1
5 0
22 0
24 0
39 0
22 0
3 0
6 0
6 0
7 0
3 0
6 1
146 0
13 0
79 0
189 1
76 2
17 33
5 3
1 3
7 1
3 0
1 0
0 0
31 0
18 1
561 0
32 0
511 0
66 0
22 1
34 1
34 0
48 0
878 0
263 0
97 1
190 26
44 3
10 1
16 3
6 0
1 0
6 0
11 1
23 0
121 0
41 1
203 0
549 5
1253 3
968 0
682 2
462 2
169 0
40 0
5 0
0 1
3 1
0 1
7 0
2 0
0 0
26 0
10 0
20 2
117 1
32 1
46 0
15 0
36 0
38 0
19 5
3 6
2 0
10 5
22 1
198 0
188 0
169 3
76 0
73 0
654 0
147 0
555 0
207 3
72 0
197 0
15 0
5 0
9 0
18 0
10 2
14 0
14 7
10 7
40 5
2 0
9 0
13 1
18 0
59 0
20 0
26 1
32 0
19 0
51 0
54 46
59 2
85 3
123 3
57 3
132 0
52 0
32 0
741 0
39 0
126 1
146 0
518 1
326 0
298 0
91 0
38 0
52 0
9 0
0 0
0 0
3 0
2 0
2 0
15 7
6 0
18 0
30 0
145 1
73 5
57 0
18 1
30 16
9 8
8 1
6 5
7 1
43 2
25 0
1 0
7 0
14 0
16 0
27 2
41 13
104 1
66 1
148 2
30 7
16 0
79 8
3 10
3 56
2 1
0 2
8 7
2 3
0 3
33 1
16 0
19 0
15 0
102 0
10 0
1 1
9 0
24 0
281 0
91 0
7 0
33 1
8 1
8 3
329 0
22 8
32 0
28 0
46 0
6 0
0 0
0 0
0 1
0 0
0 0
0 0
5 0
6 1
3 0
0 0
3 1
7 2
7 5
16 2
40 2
56 0
6 3
13 0
280 5
322 2
73 0
17 3
14 9
52 0
60 0
36 2
8 0
128 0
1 0
3 0
11 0
16 0
0 0
3 0
2 0
5 0
2 0
15 1
16 1
1075 0
7 3
11 0
58 1
33 27
484 2
38 3
9 9
1 3
2 1
14 6
40 3
75 1
23 1
46 1
92 2
269 1
115 0
2132 0
31 0
56 0
55 1
190 2
166 7
96 1
331 6
0 0
5 0
28 0
113 2
77 1
2 0
11 0
3 0
13 0
3 1
327 6
13 2
13 0
8 0
0 0
107 0
11 0
101 0
113 1
1017 0
396 0
203 7
40 10
38 22
23 2
8 0
311 0
17 0
9 3
19 3
17 2
3 1
1 0
1 1
0 1
0 0
0 2
0 0
2 0
5 0
1229 0
11 8
28 7
22 7
104 8
120 2
246 0
117 0
129 0
450 0
262 0
502 1
54 0
60 1
89 1
56 48
35 0
147 5
26 5
69 0
24 0
13 6
128 5
2 1
1 1
5 0
5 9
55 1
80 0
91 0
11 0
617 1
7 0
7 0
10 1
8 1
3 10
2 0
8 1
9 0
64 3
72 0
68 5
383 5
3 2
2 1
2 0
0 1
1 0
5 0
9 0
41 0
25 0
15 0
28 0
105 0
87 5
52 3
23 0
32 0
52 0
64 1
41 0
20 0
9 1
117 8
2 1
79 2
6 0
3 0
6 0
10 0
11 0
8 2
9 0
8 1
1 0
11 0
2 0
3 0
6 0
25 0
118 0
137 0
1192 2
224 0
50 0
57 0
35 2
28 0
7 0
24 0
36 3
46 0
33 0
11 3
485 1
33 0
81 0
180 0
496 0
846 0
588 3
1069 0
92 0
52 0
35 0
3 0
0 1
7 1
9 1
8 0
7 0
32 0
5 3
0 0
0 0
0 1
1 1
1 0
3 0
5 6
2 0
5 1
13 0
36 2
16 0
249 0
35 1
52 30
13 1
9 3
6 22
9 8
5 2
69 0
1 0
11 5
16 0
55 0
19 0
2 0
28 0
39 0
17 0
15 0
1 1
27 1
82 2
192 148
110 5
1610 36
28 101
31 11
34 17
72 31
174 19
24 41
11 2
16 5
106 50
192 79
179 5
151 1
96 11
346 8
9 13
10 9
14 5
14 3
51 0
405 0
118 1
83 0
59 1
66 3
39 26
47 10
11 30
208 5
385 10
1340 2
1297 0
334 1
63 0
24 0
18 0
66 1
14 0
3 0
11 0
5 0
2 0
3 1
18 1
1 3
432 8
8 8
46 9
223 31
107 6
2350 1
227 0
174 1
43 0
13 2
24 0
43 3
118 3
7 1
647 19
126 1
231 0
432 0
69 0
56 5
310 11
512 3
1338 9
515 0
1209 0
1175 0
946 0
354 1
175 0
120 3
184 5
170 3
51 5
366 1
52 3
55 0
3 0
9 0
2 0
6 0
9 6
9 0
36 3
2 3
11 1
3 0
5 0
3 1
6 0
1 1
14 1
10 0
1 0
2 3
1 2
1 0
1 0
0 0
1 0
0 3
13 0
30 1
148 0
35 0
14 0
18 3
17 0
89 0
184 0
318 0
40 0
23 0
68 0
35 0
1 0
110 0
1 0
3 0
2 1
2 1
9 2
18 0
18 0
1 0
347 0
41 0
121 0
85 0
92 2
25 1
9 0
6 0
5 1
47 2
5 0
80 0
81 0
6 0
52 1
14 5
54 17
66 8
76 6
16 6
3 3
5 6
6 3
8 115
2 2
13 56
3 1
15 0
10 5
11 59
18 1
5 9
11 61
0 8
1 8
2 0
3 3
6 1
1 1
6 0
7 0
6 2
0 5
2 0
2 0
3 0
5 0
11 0
2 0
36 0
6 1
186 0
11 1
13 3
13 1
1 5
2 3
0 3
0 7
2 1
10 1
75 1
89 2
200 3
30 2
945 5
3 0
1 3
0 0
5 1
2 0
3 1
1 1
5 0
3 0
36 2
2 0
1 0
17 0
105 1
97 7
412 7
774 2
327 1
115 0
138 1
228 0
236 1
230 0
1115 1
30 0
8 0
11 2
36 1
16 0
23 0
20 0
2 2
27 0
36 1
9 0
17 1
64 1
26 0
20 1
28 9
30 0
16 1
11 0
17 3
26 0
9 0
16 0
65 0
6 0
1 0
1 0
6 0
11 0
8 0
47 0
24 0
141 0
17 0
13 0
39 0
14 0
5 0
38 0
16 0
96 0
19 0
26 0
19 0
24 0
6 0
446 0
48 0
40 2
254 2
18 9
75 10
17 0
2 2
1 1
27 1
2 0
9 0
20 0
110 0
18 1
52 1
163 0
418 0
77 0
231 0
35 0
116 0
149 0
63 0
69 0
60 0
15 0
40 1
8 0
2 0
0 0
1 0
22 0
38 0
41 0
44 6
8 2
61 2
11 0
2 0
68 0
2 0
5 0
8 0
8 0
5 0
13 0
0 0
0 0
0 0
0 0
0 0
19 0
0 6
1 0
0 0
0 0
1 0
5 0
1 1
2 5
9 3
46 1
18 0
13 0
35 1
33 0
10 0
164 0
233 1
689 0
166 10
34 0
104 0
76 0
63 0
55 0
68 0
38 0
68 0
42 0
63 0
77 0
23 0
118 0
0 0
10 0
23 1
6 0
19 0
38 0
11 0
2 14
0 5
1 1
0 0
0 1
3 0
1 0
2 1
0 2
0 0
0 0
0 2
0 0
0 0
0 0
0 0
1 0
0 1
25 0
11 1
19 0
0 0
0 0
0 0
0 0
0 0
1 0
2 1
1 0
1 0
0 1
6 0
13 0
49 0
13 0
14 0
1 0
7 0
6 0
32 0
35 0
77 0
14 0
6 0
6 0
16 0
30 0
60 0
75 0
0 0
1 0
0 0
3 1
23 0
0 0
0 0
0 0
2 0
0 0
3 0
8 0
1 0
174 0
2 0
2 0
7 2
19 1
18 0
35 0
109 0
8 0
14 0
1 0
1 0
1 0
0 0
0 0
47 0
117 0
207 0
437 0
32 0
14 0
3 0
1 0
0 0
0 0
0 0
1 0
0 0
0 0
0 0
0 0
0 0
0 0
0 0
0 1
1 0
0 0
1 0
18 0
3 1
1 0
11 0
13 0
8 0
0 0
0 0
0 0
0 0
0 0
0 0
0 0
2 0
3 0
7 0
1 0
123 0
3 0
121 0
5 0
0 0
1 0
8 0
20 0
22 0
2 0
0 0
0 0
0 0
0 0
0 1
0 2
0 6
0 1
0 1
0 1
0 2
0 1
1 0
0 0
0 0
0 0
0 0
0 0
0 0
0 0
0 0
0 0
0 0
5 0
0 0
0 0
0 0
0 6
0 0
0 2
5 0
0 5
0 0
0 0
1 2
0 2
2 1
0 0
0 2
1 3
5 1
1 3
3 0
0 0
0 0
0 0
0 0
0 1
1 2
2 1
0 0
1 1
1 2
1 0
0 0
0 0
0 0
0 0
0 10
0 3
0 8
3 1
3 0
2 0
1 0
0 0
0 1
0 0
8 1
3 0
3 1
2 1
2 0
16 0
14 0
2 0
6 0
0 0
18 0
16 0
9 0
1 0
8 0
0 6
0 0
0 0
0 0
0 0
0 0
0 0
0 0
2 1
1 0
3 0
0 0
0 1
0 0
1 0
0 0
0 0
0 0
0 0
0 0
0 0
1 0
6 0
0 0
1 0
0 0
1 0
0 3
0 7
1 2
0 1
1 11
1 1
3 5
0 1
7 0
1 0
0 0
1 1
11 0
0 0
1 0
2 0
1 1
1 1
2 1
0 1
2 3
0 0
0 0
0 0
0 0
0 0
0 1
0 0
2 7
2 2
0 1
0 0
0 0
1 0
0 0
1 0
0 0
0 0
13 0
15 2
5 0
2 0
0 1
0 0
1 0
1 0
7 0
14 0
2 0
5 0
2 0
2 0
15 0
0 0
0 0
2 0
5 0
2 0
1 0
0 0
2 0
1 0
1 0
0 0
0 0
0 0
1 5
1 0
10 0
6 1
1 3
10 3
1 2
1 1
0 0
7 3
1 0
0 1
0 2
0 0
0 0
1 0
0 2
0 0
0 0
2 0
0 5
0 1
0 7
0 2
1 14
0 1
0 0
0 5
5 0
0 2
1 0
0 0
0 0
2 1
0 1
0 0
0 0
0 0
3 0
0 0
5 0
2 0
42 0
1 0
3 0
1 0
0 0
0 0
0 0
1 0
0 0
1 0
0 0
0 0
0 0
0 0
0 0
0 26
1 0
0 0
1 0
0 0
5 0
0 0
0 0
0 0
0 0
0 0
0 0
0 2
0 0
1 0
3 0
8 0
0 0
0 0
0 0
0 0
0 0
0 0
0 3
0 0
0 3
3 0
2 3
0 2
1 0
0 1
0 0
0 0
0 0
0 5
0 0
0 0
0 0
0 1
2 0
0 0
0 0
0 1
0 0
0 0
0 2
0 0
0 0
0 1
0 0
0 3
2 31
2 0
0 1
2 2
2 1
1 1
2 1
0 0
2 0
3 3
1 0
3 0
6 1
1 0
0 0
0 0
0 0
0 0
1 0
1 2
0 0
1 10
0 0
0 1
1 2
2 0
1 0
1 0
1 0
0 0
0 0
0 0
0 0
0 0
2 0
1 0
0 0
0 0
3 0
1 1
0 0
0 0
0 1
0 0
3 0
16 1
2 2
1 0
0 0
0 1
0 0
0 0
0 2
0 1
2 0
0 0
0 0
0 0
0 0
0 7
1 1
1 1
1 0
2 0
1 0
0 1
0 0
0 0
0 0
3 0
6 1
2 0
2 2
1 0
1 1
0 0
0 0
0 2
0 0
0 0
1 0
0 0
0 0
0 2
0 5
0 2
0 0
1 0
0 0
0 2
0 2
0 7
0 22
0 1
0 0
5 0
5 0
0 0
0 0
0 0
0 1
0 0
0 0
0 1
0 0
0 0
0 0
0 0
0 1
2 1
0 2
0 1
0 0
0 0
0 0
0 0
0 1
1 0
0 0
0 0
0 0
0 0
0 0
0 0
0 0
0 0
0 0
3 0
0 3
0 0
1 1
0 0
5 0
0 1
0 0
0 2
0 0
0 0
0 0
0 0
1 31
1 0
1 7
0 8
0 5
0 3
3 2
0 0
1 2
1 1
0 2
1 1
2 0
0 5
0 13
2 5
0 7
0 2
0 1
0 2
0 2
1 7
0 6
0 7
1 1
3 5
0 5
0 0
0 0
0 3
1 2
0 1
0 0
0 0
0 0
2 0
0 0
0 0
0 2
0 2
0 2
0 32
1 1
0 15
1 0
0 2
3 0
0 0
0 1
0 0
0 0
0 0
0 0
0 0
2 0
0 8
0 1
0 0
0 0
1 3
0 1
0 18
1 3
10 13
0 5
0 1
2 1
0 1
0 0
0 0
1 1
0 8
1 9
0 2
0 0
0 0
0 0
1 0
0 0
3 0
0 0
0 0
0 0
0 0
0 0
0 0
0 6
3 0
0 0
0 0
0 0
0 0
0 0
0 0
0 0
2 1
2 0
3 0
0 1
0 0
1 0
5 0
0 0
7 0
1 0
0 0
1 0
1 0
0 0
0 1
0 5
0 1
0 1
0 0
0 0
0 0
0 0
0 2
1 1
0 1
0 2
1 5
3 3
3 1
0 0
5 1
0 0
0 5
0 0
0 0
1 2
0 1
0 0
0 9
0 1
0 0
0 0
0 0
1 0
1 0
1 0
0 0
5 0
0 0
0 0
0 0
0 0
0 0
2 0
0 1
0 2
0 0
0 0
0 0
1 0
0 0
1 0
0 0
0 0
0 0
0 1
0 0
0 0
0 1
3 0
0 0
0 0
0 0
0 0
6 0
0 0
2 0
0 0
0 0
1 0
0 0
2 17
0 77
10 13
1 5
1 0
0 0
3 0
1 0
1 0
0 0
0 0
0 0
0 0
0 0
0 0
0 0
0 0
0 0
0 2
0 5
0 0
0 2
0 0
0 1
0 1
1 0
0 0
0 0
0 0
0 0
0 0
0 1
0 0
0 0
0 0
0 0
0 0
0 0
0 0
0 0
0 0
0 0
0 0
0 0
0 0
0 1
0 0
0 0
0 0
0 0
0 0
0 0
0 0
0 0
0 0
0 0
0 0
0 0
0 0
1 0
1 1
0 0
0 0
1 1
2 0
0 1
0 0
0 0
0 0
1 0
0 0
1 0
0 0
0 0
5 0
0 0
0 0
0 0
0 0
0 0
0 0
0 0
2 0
0 0
0 0
0 0
0 0
0 0
1 0
0 0
0 0
1 0
1 0
0 0
0 0
1 0
1 0
0 2
0 0
10 0
0 0
0 0
1 0
0 0
0 0
0 0
1 0
1 0
0 0
1 0
0 2
2 0
1 1
0 6
0 9
0 0
0 2
1 0
0 0
2 1
6 0
0 0
0 0
1 0
0 0
0 0
0 0
0 0
0 0
1 0
0 0
0 0
0 0
0 0
0 0
0 0
0 0
0 0
0 0
5 1
2 1
0 2
1 1
0 1
0 2
0 0
0 1
0 0
0 0
0 0
0 0
0 0
0 0
0 0
0 0
0 0
0 0
0 0
0 0
0 0
0 1
0 1
0 1
0 0
0 0
1 1
8 0
2 0
0 0
0 0
0 0
0 1
1 0
0 0
0 0
0 0
0 0
0 0
0 0
0 0
0 0
0 0
0 0
0 0
0 0
1 0
0 2
0 0
1 0
1 0
0 0
0 1
0 7
0 6
0 0
0 1
0 0
0 0
0 0
2 0
0 0
0 0
0 0
0 0
0 0
0 0
0 0
0 0
0 0
0 0
1 0
0 0
0 1
0 0
1 0
0 0
3 1
0 0
0 0
0 0
0 0
0 0
0 2
0 0
0 0
0 0
0 0
0 0
0 0
0 1
0 0
0 0
0 0
0 3
0 0
0 0
0 0
0 1
1 0
0 0
0 0
1 0
2 0
2 0
0 1
1 0
1 0
2 0
0 0
1 0
2 0
2 0
10 0
2 2
0 0
2 0
0 1
0 0
6 1
1 0
1 0
2 1
0 0
0 1
0 0
0 0
13 0
2 0
1 0
1 1
0 2
0 0
0 0
1 2
1 0
11 0
1 0
0 0
0 0
0 0
0 0
0 1
0 0
0 0
0 0
0 0
0 0
0 0
0 0
0 1
0 0
0 0
0 0
0 3
0 1
2 0
0 2
0 1
0 0
0 0
0 0
0 0
0 0
0 0
0 0
0 0
0 0
0 0
0 0
0 0
0 0
0 0
0 1
0 0
0 0
0 0
0 0
0 0
0 0
0 0
0 0
1 0
0 0
0 0
0 0
0 0
0 0
0 0
0 0
1 0
0 0
0 0
0 0
0 0
0 0
0 0
0 0
0 0
0 0
0 0
0 0
0 0
0 0
0 0
0 0
0 7
0 0
0 0
0 0
0 0
0 0
1 0
0 0
2 0
0 0
1 0
0 0
0 0
0 0
7 0
0 0
1 0
0 0
0 0
0 0
0 0
0 0
0 0
0 0
0 0
1 0
0 0
0 0
0 0
15 0
1 0
0 0
2 0
1 1
2 0
0 1
0 0
1 0
0 2
0 9
0 7
9 10
8 5
0 0
0 0
0 1
0 0
0 0
0 0
0 0
0 0
0 0
0 0
0 0
0 0
0 0
0 0
0 0
1 1
0 0
0 13
0 0
0 1
2 0
5 0
0 1
11 1
0 6
0 1
0 0
0 0
1 0
1 8
2 5
7 11
5 3
5 0
2 5
0 0
2 0
0 0
0 0
0 0
0 2
0 1
0 0
0 1
0 0
1 0
0 0
2 0
0 0
0 0
0 0
0 0
1 0
0 0
0 0
17 0
6 0
1 0
0 0
2 2
1 0
13 0
1 0
6 1
3 2
2 0
2 0
5 0
0 0
0 0
8 0
2 0
0 0
0 1
0 0
0 0
0 0
0 0
0 0
0 19
3 7
0 5
0 9
5 7
0 7
0 2
1 0
0 0
1 3
0 3
0 0
1 0
0 0
0 0
1 0
0 0
0 0
6 0
7 1
10 0
5 0
35 6
0 2
0 0
0 0
0 0
0 0
0 0
0 2
0 3
0 1
2 2
1 2
0 1
0 0
0 1
0 0
0 0
0 0
0 1
0 0
0 0
0 0
0 3
0 0
0 0
0 0
0 0
1 0
0 2
0 0
1 0
0 0
0 7
0 0
1 0
2 1
6 0
1 0
1 1
5 0
2 0
3 0
3 3
2 0
1 0
1 0
5 1
0 0
1 0
0 0
0 0
1 0
0 0
0 0
0 0
0 0
1 0
1 0
1 0
2 6
1 0
0 0
0 0
0 0
0 7
2 0
1 3
2 1
5 0
8 0
7 0
2 0
1 1
0 0
0 0
0 0
0 1
0 0
2 0
0 0
0 2
0 0
0 7
0 0
2 3
0 0
0 0
0 0
0 0
0 0
1 0
10 1
1 0
6 1
6 0
10 0
1 3
7 6
0 2
14 3
6 5
5 1
18 0
0 0
0 0
0 0
1 0
1 0
6 0
7 0
23 1
0 5
13 0
0 2
0 0
0 0
1 5
0 0
1 2
0 0
3 0
1 0
0 0
3 0
0 0
31 0
1 0
0 0
0 0
0 0
0 0
0 0
0 0
0 0
0 10
0 0
0 2
0 15
0 5
0 1
0 9
0 7
1 1
0 1
1 1
1 8
1 0
0 5
0 1
0 1
0 0
0 5
0 7
0 7
0 20
0 0
0 0
1 0
1 1
1 1
5 0
1 0
2 0
2 0
0 0
1 0
0 0
1 5
0 0
0 0
0 1
0 1
0 0
0 0
0 0
0 0
0 0
0 2
1 0
0 0
3 0
0 0
1 0
2 0
1 0
1 27
0 1
0 0
0 9
0 7
0 2
0 3
0 1
0 3
0 1
0 1
3 3
0 1
0 2
0 0
0 7
0 2
1 2
2 0
0 1
1 0
3 1
1 1
1 6
1 2
0 3
0 3
0 1
0 0
0 0
0 0
0 0
0 0
0 0
0 10
0 0
0 0
0 0
0 1
0 1
0 0
0 0
1 0
1 0
0 0
0 0
0 0
0 1
0 2
0 3
1 0
0 0
1 0
0 0
0 0
0 0
0 0
0 0
0 3
0 1
0 1
0 0
0 3
0 0
0 3
0 0
0 0
0 0
0 0
0 0
0 1
1 0
1 0
0 0
0 0
0 0
1 1
0 0
1 0
0 1
1 0
0 0
0 0
0 0
1 0
0 0
1 0
0 0
7 0
1 7
0 1
5 2
0 2
0 2
8 0
0 0
0 0
0 0
0 0
0 0
1 0
0 0
0 0
0 0
0 1
0 1
0 0
0 0
2 2
0 2
0 36
1 16
0 19
0 6
0 1
0 0
0 0
0 0
5 5
5 0
2 0
16 0
1 1
1 0
2 0
1 0
11 0
1 0
6 0
3 0
8 0
1 0
7 1
0 0
1 0
0 0
0 0
1 0
0 0
0 0
0 0
0 0
0 0
0 0
0 0
0 0
0 0
0 1
0 0
0 0
0 92
0 1
1 2
0 0
0 0
0 0
0 0
0 0
0 0
0 1
0 0
0 0
0 0
0 0
0 0
0 0
0 0
0 0
0 0
0 1
0 1
1 9
5 19
0 1
0 2
0 7
0 5
0 3
0 0
0 0
7 0
0 0
0 0
1 0
0 0
0 0
0 1
0 0
0 0
0 5
0 0
0 0
1 0
0 0
3 0
1 0
1 3
18 2
0 3
2 14
0 13
3 13
3 7
8 3
28 0
0 6
8 7
0 2
2 0
0 0
0 0
1 1
5 0
0 0
5 0
1 2
1 0
0 0
0 0
0 0
0 39
0 0
0 2
0 1
0 0
0 1
1 0
0 0
0 0
0 0
0 1
0 1
0 3
0 0
1 2
0 1
0 9
5 0
3 1
8 0
1 0
0 0
2 0
2 0
5 0
0 0
1 0
0 6
0 1
0 3
0 0
0 0
0 2
0 1
0 1
0 6
0 134
1 6
1 25
0 0
3 0
0 0
5 0
3 0
0 0
0 0
0 0
1 0
0 0
0 0
0 0
0 0
0 0
0 0
0 0
0 0
0 0
0 0
0 0
0 0
0 0
0 0
0 0
0 0
1 0
0 0
0 0
0 1
0 0
0 0
0 0
0 1
0 1
3 1
0 1
0 16
0 6
5 0
1 0
0 0
0 0
0 0
0 0
1 0
0 0
1 0
0 0
0 0
0 0
0 0
0 0
0 0
0 0
0 0
0 0
0 0
0 0
0 0
0 0
0 2
0 1
0 0
0 0
0 0
0 0
0 0
0 1
0 0
0 0
1 0
0 0
0 0
1 0
0 0
0 0
0 0
0 0
0 0
0 0
1 0
2 0
0 0
0 0
0 6
0 5
1 10
0 6
0 15
0 14
0 1
0 0
0 0
0 0
1 1
0 1
0 0
1 0
0 0
1 3
0 0
0 1
0 0
0 0
3 0
0 0
1 1
1 0
0 2
1 3
0 0
0 0
0 0
0 0
0 1
0 0
0 0
0 0
0 0
0 0
0 3
1 0
6 0
0 0
0 0
0 0
0 0
0 0
0 0
0 2
0 6
0 1
1 5
2 2
0 0
0 0
0 0
0 0
0 0
0 0
3 0
3 0
13 0
22 0
9 0
8 0
18 0
19 0
9 0
27 0
25 1
6 0
0 0
31 1
0 1
0 3
0 0
0 0
0 2
0 0
0 0
1 0
1 0
0 0
0 5
0 0
0 0
0 0
0 0
0 0
0 0
0 0
0 0
0 0
6 0
6 0
15 0
2 0
9 0
5 0
2 0
3 0
0 0
0 0
2 0
0 0
0 0
9 0
11 0
5 0
6 0
13 0
5 0
1 0
15 0
0 0
0 0
0 0
0 0
0 0
0 0
0 0
0 0
0 0
0 0
0 0
1 1
0 0
0 0
0 0
0 0
0 0
0 0
0 0
0 0
0 0
1 0
0 0
0 2
0 0
0 0
0 1
0 2
0 6
0 6
0 0
1 2
0 0
1 0
0 1
0 2
0 0
0 0
0 0
0 1
0 0
0 0
0 0
1 0
0 0
0 0
0 0
0 0
0 0
0 1
0 0
1 1
3 0
1 0
157 1
26 0
11 7
7 0
24 1
1 8
5 8
3 1
7 3
10 0
47 0
2 0
3 72
16 3
11 0
11 0
356 2
6 2
2 1
0 0
0 0
0 2
0 0
0 1
0 5
0 11
0 3
0 1
0 1
0 3
0 1
0 0
0 0
0 0
0 0
0 0
5 0
2 0
6 0
3 0
0 0
0 0
0 0
1 0
0 0
0 1
0 0
0 0
0 0
1 0
0 1
10 0
2 0
0 0
0 2
0 1
0 2
0 3
0 2
1 1
0 8
0 7
0 2
0 1
0 0
1 2
1 0
0 0
2 0
0 1
0 0
0 1
0 0
1 0
5 0
0 0
0 0
0 0
0 0
0 0
0 0
0 1
0 0
0 0
0 0
0 0
0 0
1 0
3 1
2 0
7 0
8 0
10 0
2 1
0 0
1 0
0 0
0 0
5 0
7 0
0 0
0 0
2 0
0 1
0 0
0 5
0 13
0 1
0 10
0 1
0 0
0 0
1 0
1 0
0 0
0 0
0 0
0 0
0 0
0 0
0 0
0 0
0 0
0 0
0 0
0 0
0 0
0 0
0 0
2 0
0 19
0 0
0 0
0 0
1 0
7 0
5 0
1 0
28 0
52 0
18 0
2 0
0 0
3 0
0 0
0 0
0 0
0 0
0 0
0 0
0 1
0 0
0 5
0 0
0 0
0 0
0 0
0 0
0 0
0 0
0 0
1 0
0 0
0 0
0 0
1 0
0 0
0 0
1 0
0 0
0 0
2 0
0 0
1 1
10 1
1 0
6 0
6 0
0 0
1 0
1 0
0 0
0 1
0 1
0 0
0 0
0 0
5 0
0 0
0 0
0 0
0 0
0 0
0 0
0 0
0 0
0 0
0 0
0 0
0 0
0 0
0 0
0 0
1 0
0 0
0 0
0 0
0 0
0 0
0 0
2 0
0 0
0 2
0 0
0 0
0 0
0 5
0 0
1 0
0 1
0 0
0 0
0 0
1 0
1 2
1 7
0 0
0 1
0 0
0 0
0 0
0 0
0 0
2 0
3 0
2 0
1 0
13 0
0 0
0 0
1 0
0 0
0 0
3 0
3 0
2 0
0 0
2 0
1 0
0 0
0 0
1 1
0 0
1 0
0 0
0 0
1 0
1 0
1 3
0 0
0 0
3 0
5 1
2 0
0 1
0 0
0 1
0 0
3 0
2 0
0 0
0 0
0 0
0 1
1 0
0 0
0 0
2 0
0 0
1 0
1 2
6 2
5 9
0 0
3 0
5 0
2 0
0 0
0 0
0 0
0 0
0 0
1 0
0 0
2 0
1 0
0 0
0 0
0 0
0 0
0 0
0 0
0 0
0 0
0 0
0 1
0 0
0 0
0 1
1 0
0 1
0 1
1 0
0 0
0 0
0 0
0 0
0 0
0 0
0 0
0 0
0 0
0 0
0 0
0 0
1 1
1 0
0 1
0 1
0 0
0 1
0 0
0 1
0 0
0 0
0 0
0 0
1 0
0 0
1 0
0 0
0 0
0 0
0 0
0 8
0 0
1 0
0 0
0 0
0 0
2 0
0 1
0 0
0 0
0 0
0 0
0 0
0 0
0 0
0 0
0 0
0 0
0 0
0 1
1 0
3 0
0 0
0 0
6 0
0 0
0 0
0 0
0 0
0 0
0 0
0 0
0 0
0 0
0 0
0 1
0 0
0 1
0 0
0 1
0 1
0 1
0 0
0 0
0 2
0 0
0 0
0 0
0 0
0 0
0 0
0 0
0 0
0 0
0 0
0 1
0 0
0 0
0 0
0 0
0 0
0 0
0 0
0 0
0 0
0 0
0 0
0 0
0 0
0 0
0 0
0 0
0 0
0 0
0 0
0 0
0 0
0 0
0 0
0 0
0 0
0 0
0 0
0 1
1 0
1 1
0 1
1 0
0 0
2 1
0 0
0 0
0 0
0 0
0 0
0 0
0 0
0 0
0 0
0 0
0 0
0 0
0 0
0 0
0 0
0 0
0 0
1 0
0 0
0 0
0 0
0 0
0 0
0 0
0 0
0 0
0 0
2 0
0 0
0 0
0 0
0 0
0 0
0 0
0 0
0 0
0 0
0 0
0 0
0 0
0 0
0 0
0 0
0 0
0 0
0 0
0 0
1 0
1 0
0 0
0 0
0 0
0 0
0 0
0 0
0 0
0 0
0 0
0 0
0 0
0 0
0 0
0 0
0 0
0 0
0 0
0 0
0 0
0 0
0 0
0 0
0 0
0 0
0 0
0 0
0 0
0 0
0 1
0 1
0 0
0 0
0 0
0 0
0 0
0 0
0 0
0 0
0 0
0 0
0 0
0 0
0 0
0 1
0 0
0 0
0 1
0 0
0 0
0 0
0 0
0 0
0 0
0 0
1 0
0 0
0 0
0 0
0 0
0 0
0 0
0 0
0 0
0 0
0 0
0 0
0 0
1 0
0 0
0 1
0 0
0 0
0 0
0 0
0 0
0 0
0 0
1 0
0 0
1 0
0 0
0 0
0 0
0 0
0 0
0 0
0 0
0 0
1 0
0 0
0 0
0 0
0 0
0 0
0 0
0 0
0 0
0 0
0 0
0 0
0 0
0 0
0 0
0 0
0 1
0 2
0 0
0 0
0 1
0 0
0 0
0 0
0 0
0 0
0 0
0 0
0 0
0 0
0 1
0 0
0 0
0 1
0 2
0 1
0 0
0 1
0 0
2 0
2 0
0 0
0 0
0 0
0 0
0 0
0 0
0 0
0 0
0 0
0 0
0 0
0 0
0 0
0 0
0 0
1 0
0 0
0 0
0 0
0 0
0 2
0 0
0 0
0 0
0 0
0 0
0 0
0 0
0 0
0 0
0 0
0 1
0 0
0 0
0 0
0 0
0 0
0 0
0 0
0 0
0 0
0 0
0 0
1 0
0 0
0 0
0 0
0 0
0 0
0 2
0 0
0 0
0 0
0 0
0 0
0 1
0 0
0 0
0 0
0 0
0 0
0 0
0 0
0 0
0 0
0 0
0 0
0 1
0 0
0 0
0 0
0 0
0 0
0 0
0 0
0 0
0 0
0 0
0 0
0 0
0 0
0 0
0 2
0 1
0 0
0 0
0 5
0 24
0 0
0 3
0 0
0 0
0 0
0 0
0 0
0 1
0 0
0 0
0 0
0 0
0 0
0 0
0 0
0 0
0 0
0 0
0 3
0 0
0 0
0 2
0 1
0 1
0 1
0 1
0 1
0 0
0 1
0 0
0 1
0 0
0 0
0 0
0 0
0 0
0 0
0 0
0 1
0 0
0 0
0 0
0 0
0 0
0 0
0 0
0 0
0 0
0 1
0 0
0 0
0 0
0 0
0 0
0 0
0 0
0 1
0 0
0 0
0 0
0 0
0 9
0 0
0 0
0 0
0 0
0 0
0 0
0 0
0 0
0 0
0 0
0 0
0 0
0 0
0 0
0 0
0 0
0 0
0 0
0 0
0 0
0 0
0 0
0 0
0 0
0 0
0 0
0 0
0 0
0 1
0 0
0 0
0 2
0 1
0 0
0 0
0 0
0 0
0 0
0 0
0 0
0 0
0 0
0 0
0 0
0 1
0 0
0 1
0 0
0 3
0 0
0 0
0 1
0 0
0 5
0 0
0 0
0 1
0 0
1 0
1 0
0 0
0 0
0 0
0 0
0 0
0 0
0 0
0 0
0 0
0 0
0 0
0 0
0 0
0 0
0 0
0 0
0 1
0 1
0 0
0 0
0 1
0 0
0 2
2 0
16 0
1 0
0 0
1 1
1 0
14 0
1 0
7 0
0 0
1 0
1 0
5 0
9 0
22 0
8 0
2 0
0 0
0 0
2 0
0 0
1 0
1 0
1 0
1 0
2 0
3 32
27 0
2 1
3 0
17 0
10 0
5 20
1 0
1 1
1 0
1 0
8 0
1 1
2 0
0 0
2 0
1 1
5 0
0 0
2 0
0 0
0 0
0 0
0 0
1 0
1 1
1 0
0 0
1 0
1 0
2 0
0 0
0 0
0 0
1 0
0 0
0 0
0 0
0 0
0 1
0 0
0 0
0 0
0 6
1 0
2 1
0 0
0 1
0 0
1 0
0 0
0 0
0 0
0 0
0 1
0 0
0 0
0 0
0 0
0 0
0 0
0 1
1 2
1 0
1 1
1 1
0 0
0 0
0 0
0 0
0 0
0 0
0 0
1 3
0 1
1 0
0 1
0 0
0 0
0 0
0 0
0 0
0 0
0 0
0 0
0 0
8 0
0 0
0 0
0 0
0 0
0 0
0 0
0 0
0 0
0 0
5 0
0 0
0 0
1 0
0 0
0 0
0 0
0 0
0 0
0 0
0 0
0 0
0 0
0 1
0 0
0 0
0 1
1 0
0 0
0 0
0 0
0 0
0 0
0 1
0 1
0 0
0 0
0 0
0 0
0 0
1 0
3 0
1 0
1 0
5 0
3 0
0 1
0 0
0 0
0 0
0 0
0 0
2 0
1 1
2 0
0 0
0 0
1 0
1 0
1 0
0 0
2 0
0 0
0 0
0 0
0 0
0 0
1 0
0 0
0 0
0 0
0 0
1 0
0 0
0 0
0 0
0 0
0 0
1 0
1 0
5 0
1 0
1 0
3 0
0 0
11 0
0 0
1 0
0 0
0 0
0 1
0 0
0 0
0 0
0 0
0 0
0 0
0 0
1 0
0 0
2 0
0 0
0 2
0 0
1 0
0 0
0 0
1 0
0 0
0 1
0 0
0 0
0 1
0 0
1 0
0 0
0 0
0 0
0 0
0 0
0 0
0 0
0 0
0 0
0 0
0 0
0 0
2 0
2 0
5 0
1 0
0 0
0 0
0 0
0 3
0 2
1 0
0 1
0 0
0 0
0 1
1 2
0 1
0 0
0 0
0 0
0 0
0 0
0 0
0 0
0 0
0 0
0 0
0 0
0 0
1 0
0 0
0 0
0 0
2 2
0 0
0 0
0 0
1 0
0 0
0 0
0 1
0 0
0 1
0 0
0 0
0 0
0 0
0 0
0 0
0 0
0 0
0 0
0 0
0 1
0 0
0 1
0 0
0 0
0 0
0 0
0 0
0 0
0 0
0 1
0 0
0 0
0 0
0 0
0 0
0 0
0 0
0 0
0 0
1 0
0 0
1 0
0 0
0 0
0 1
0 1
0 1
0 1
0 0
0 0
0 0
0 0
0 0
1 0
0 0
0 0
0 0
0 0
1 0
5 0
0 0
0 0
0 0
0 0
0 0
2 0
0 0
0 0
0 0
0 0
0 0
0 0
0 0
0 0
0 0
0 0
0 0
0 0
0 0
2 0
3 0
0 0
1 0
0 0
0 0
0 0
2 0
1 0
0 0
0 0
0 1
0 0
0 0
0 0
0 0
0 0
0 0
0 0
0 0
0 0
0 2
0 0
0 0
0 0
2 0
1 0
3 2
0 0
0 1
1 0
0 0
0 0
0 0
0 0
0 1
0 0
0 0
1 0
0 1
0 0
0 8
0 0
8 2
0 1
1 0
5 0
1 0
15 1
6 1
2 1
0 0
1 1
28 0
0 0
0 0
0 0
0 0
0 0
0 0
0 0
0 0
0 1
0 2
0 0
3 1
1 1
0 0
8 0
0 0
0 2
0 0
0 0
0 0
0 2
0 0
0 0
0 3
0 0
1 10
0 1
0 1
0 1
0 5
0 1
0 0
0 7
0 2
0 6
0 0
0 0
0 0
3 0
9 0
7 0
5 0
3 2
0 0
0 1
1 0
0 0
0 0
0 0
0 5
1 0
1 3
5 2
43 2
2 2
1 0
2 6
0 5
0 0
0 0
0 0
0 0
0 0
0 64
0 0
0 0
0 0
0 0
0 0
0 0
0 0
0 0
0 1
0 0
0 0
0 3
0 1
0 1
0 0
2 0
0 1
0 3
0 2
0 6
0 2
0 2
0 0
0 0
0 0
0 0
0 1
0 0
0 0
1 0
7 0
2 1
3 10
1 1
3 0
0 0
0 0
0 0
0 0
0 0
0 0
0 0
0 0
1 0
6 0
0 0
1 0
0 0
2 0
0 74
0 5
0 3
1 3
0 1
0 1
2 0
18 0
2 1
5 0
1 0
0 0
0 0
0 3
0 0
0 0
0 0
0 0
0 1
0 1
0 0
0 3
0 1
1 0
2 0
27 0
14 1
13 1
69 0
46 0
55 0
11 0
1 0
0 0
0 2
0 0
0 0
0 0
0 0
0 0
0 0
0 0
0 3
0 0
0 0
0 0
0 1
0 0
0 1
1 0
1 0
8 0
3 0
3 0
0 0
0 0
0 0
0 0
0 0
0 0
0 0
0 0
0 0
0 0
0 0
0 0
0 0
0 1
0 0
0 0
0 0
0 0
0 0
0 0
0 0
0 0
0 0
1 0
2 0
0 0
0 0
0 1
0 7
0 3
0 2
0 92
0 2
0 9
0 2
0 0
0 0
3 0
0 1
0 0
0 0
1 0
0 0
3 5
0 6
1 2
0 2
1 0
1 0
3 1
1 0
8 0
1 1
0 0
0 0
1 0
0 0
0 0
0 0
0 0
0 0
0 2
0 1
0 1
0 1
0 0
0 0
0 0
1 0
0 0
0 0
0 0
0 0
0 80
0 50
0 333
0 41
0 16
0 5
0 2
0 1
0 0
0 2
1 1
1 1
2 0
6 0
0 0
1 1
0 8
0 0
0 2
0 0
0 2
0 0
0 3
2 3
0 0
0 0
0 0
1 17
0 0
0 0
1 1
0 0
0 0
1 0
1 0
0 2
0 5
3 0
0 0
1 34
0 11
0 7
1 3
0 8
2 0
1 0
5 1
2 8
0 10
0 2
1 2
0 1
0 1
0 0
0 0
0 0
0 0
0 0
0 0
0 0
0 0
0 0
0 6
0 1
0 0
1 3
0 2
0 0
0 6
1 1
0 0
0 7
0 27
0 17
0 19
0 17
0 9
0 1
0 1
0 0
0 15
0 0
0 1
0 1
0 0
0 0
0 9
1 2
1 0
0 1
1 0
0 1
0 0
1 0
0 0
0 1
0 1
1 0
0 0
0 0
0 0
0 0
0 0
0 0
0 0
2 0
3 0
17 0
18 0
2 2
7 0
3 0
0 0
0 0
6 0
0 0
15 0
6 0
1 0
0 0
0 0
1 0
1 0
0 0
0 2
0 2
0 0
0 2
0 3
0 2
0 1
0 0
0 0
0 0
0 0
0 0
0 0
0 0
6 0
0 0
3 0
9 1
6 0
1 2
1 1
1 5
0 2
1 5
1 3
2 2
0 0
0 0
1 0
2 0
3 1
5 0
5 1
2 0
1 0
2 1
0 1
0 0
0 1
0 0
15 0
0 0
3 0
2 0
0 0
0 0
0 0
2 0
0 0
0 0
0 0
5 0
13 2
3 0
0 1
0 0
0 0
0 0
0 0
0 0
0 0
0 1
0 0
0 1
1 1
0 6
0 2
0 0
0 1
0 2
1 0
2 0
1 0
15 0
2 0
11 0
0 0
0 0
2 0
1 0
1 1
0 0
0 0
0 0
1 0
0 0
2 0
1 0
1 0
0 0
0 0
2 0
2 0
1 0
0 0
0 0
0 0
0 0
1 0
0 1
2 0
3 0
2 0
2 0
0 3
9 3
5 7
8 8
61 1
5 0
7 1
1 0
0 1
0 0
0 0
0 0
0 0
0 1
0 0
1 10
1 0
0 0
2 0
0 0
0 0
0 0
1 0
3 0
2 1
0 0
0 3
0 0
1 7
0 1
0 0
1 0
0 0
1 0
0 0
0 2
0 0
0 1
1 0
2 0
0 0
0 0
0 0
0 0
0 0
0 0
0 0
0 0
1 0
0 0
0 0
0 0
0 1
1 0
0 0
0 5
1 0
0 0
0 0
0 0
0 3
0 0
0 0
0 0
0 1
0 0
0 0
0 0
0 0
0 0
0 1
0 0
0 0
0 0
0 0
0 0
0 1
0 0
0 3
0 0
0 6
0 2
0 3
0 0
0 1
0 0
0 0
0 1
0 1
0 2
3 0
0 1
0 0
2 0
0 0
2 1
0 0
0 1
0 0
1 1
0 0
0 0
1 1
0 0
0 0
0 0
1 0
3 0
1 0
6 0
0 0
0 0
0 0
0 0
7 0
0 2
0 0
0 0
1 0
1 0
1 0
8 0
0 0
0 0
0 0
0 0
1 0
0 0
2 1
30 1
0 0
2 0
3 0
1 0
0 1
1 0
0 0
0 0
0 0
0 0
1 0
0 0
0 1
1 0
0 5
0 2
0 0
0 1
0 0
0 0
0 0
2 1
2 0
2 0
2 0
0 0
0 0
2 0
2 0
0 1
1 0
0 1
0 0
0 0
0 0
0 1
0 0
0 0
0 6
0 1
0 1
0 6
0 0
0 0
0 0
1 0
0 1
0 1
0 0
5 3
0 0
0 2
7 1
3 0
9 3
3 0
71 0
1 0
0 0
0 0
0 0
3 0
0 0
0 0
0 5
0 0
0 0
0 1
0 0
1 0
1 0
0 0
0 0
0 0
0 0
1 0
1 0
15 0
2 0
0 0
0 1
1 1
1 1
1 0
1 0
3 0
0 0
0 0
0 0
0 0
0 0
0 0
0 0
0 0
0 0
0 0
0 1
0 0
0 0
0 0
0 0
0 0
0 0
0 0
0 3
1 0
0 1
0 0
0 0
0 0
0 0
1 0
0 0
0 0
1 0
7 0
0 0
0 0
1 0
1 0
0 0
1 0
1 0
0 2
0 0
0 0
0 0
1 0
0 0
0 1
0 0
9 0
1 0
0 0
0 0
0 0
0 0
0 0
0 1
0 0
0 0
0 0
0 0
0 0
0 0
1 0
0 0
0 1
1 1
7 0
0 0
0 0
1 0
1 0
1 0
0 0
0 0
0 2
0 0
2 0
0 0
1 0
1 0
0 0
0 2
0 0
0 0
1 0
0 0
1 0
0 0
0 0
0 1
0 0
0 0
0 0
0 0
6 1
0 0
1 0
0 0
2 0
0 0
1 0
2 1
6 0
5 0
14 0
6 1
3 0
6 0
7 0
2 0
2 0
25 5
7 16
7 8
1 0
1 1
0 0
1 0
6 0
2 0
3 0
3 0
2 0
7 3
7 0
5 0
5 0
13 0
3 0
6 2
5 3
5 0
1 0
9 0
3 0
5 0
2 0
2 0
0 0
0 0
0 0
1 0
1 0
5 0
1 0
6 0
0 0
0 0
1 0
0 0
0 0
1 0
0 0
5 0
2 0
0 0
2 0
0 2
0 0
0 0
0 0
0 0
0 0
0 5
0 3
0 2
0 0
0 0
0 0
2 1
0 0
1 0
5 0
7 0
8 0
15 0
0 1
0 1
3 0
0 0
0 0
0 0
0 0
0 0
0 0
0 0
0 0
0 0
0 0
6 0
1 0
0 1
3 0
1 2
0 2
0 0
0 1
1 0
1 9
8 0
2 2
33 20
1 0
2 5
0 1
0 0
0 0
0 0
0 0
0 0
0 0
1 0
1 0
1 1
1 9
1 73
8 38
2 39
7 1
0 10
1 0
0 0
0 1
1 0
9 0
3 0
0 1
2 2
0 0
361 0
0 1
1 0
0 0
0 0
0 0
0 0
0 1
0 0
0 0
0 0
0 0
0 0
1 0
0 0
0 0
2 0
0 1
47 0
0 1
0 0
0 0
1 0
3 0
2 0
3 0
6 0
9 0
3 0
0 0
2 0
1 0
1 0
2 0
3 0
7 0
8 0
0 1
51 0
0 1
0 0
0 0
0 0
0 0
0 0
0 0
1 0
3 0
2 0
1 0
0 3
0 6
0 1
0 0
0 14
0 0
6 1
5 2
9 0
6 0
2 0
5 0
1 1
0 0
0 0
0 0
0 0
0 0
2 0
1 0
0 0
8 0
0 13
2 1
3 1
3 0
13 0
3 0
2 0
1 1
0 0
1 2
0 0
6 1
0 7
1 0
0 0
0 7
0 1
0 1
0 6
0 1
0 5
0 0
0 0
0 0
0 0
0 0
0 1
0 0
0 0
0 0
3 0
0 0
0 2
0 1
0 0
9 0
3 0
0 0
0 0
0 0
1 0
0 0
0 0
0 0
2 0
1 0
3 0
0 0
0 0
0 0
0 0
0 0
0 0
0 0
0 0
0 0
0 0
0 0
0 0
0 0
0 1
0 0
0 0
0 1
0 0
0 0
0 0
0 0
0 0
0 0
0 0
0 0
0 0
0 0
0 0
0 0
0 0
0 0
0 0
0 0
0 0
0 0
0 0
1 0
3 6
0 2
0 1
0 27
0 0
0 1
0 3
0 1
0 6
0 2
0 0
0 7
0 0
0 0
0 0
0 0
0 0
0 0
0 0
0 0
1 0
0 0
0 0
0 0
0 0
0 0
0 0
0 2
0 0
0 1
0 0
0 0
0 0
0 0
0 0
0 0
0 0
0 0
0 0
0 0
0 0
0 0
0 0
0 0
0 0
0 0
0 0
0 0
0 1
0 0
0 0
0 0
0 0
0 0
0 0
0 0
0 0
0 0
0 0
0 0
0 0
0 0
0 0
0 0
0 0
0 0
0 0
0 0
0 0
0 0
0 0
0 0
0 0
0 0
0 0
0 0
0 0
0 0
0 0
0 0
0 0
0 0
0 0
0 0
0 0
0 0
0 0
0 1
0 0
0 0
0 0
0 0
0 0
0 0
0 0
0 1
0 0
0 0
0 0
0 0
0 0
0 0
0 0
0 0
0 0
0 0
0 0
0 0
0 0
0 0
0 0
0 0
0 0
0 0
1 0
0 0
0 0
0 1
0 2
0 0
0 2
0 0
0 0
0 0
0 0
0 0
0 0
0 2
0 2
0 0
0 0
0 0
0 0
0 0
2 0
3 0
0 0
0 0
1 0
0 0
0 0
0 0
0 0
0 0
0 0
0 0
0 1
0 0
0 0
0 0
0 0
0 0
0 0
0 0
0 0
0 0
0 1
0 0
0 68
0 3
0 17
0 13
0 16
0 1
0 2
0 1
0 6
0 1
0 1
0 0
0 1
0 2
0 0
0 0
0 2
0 0
0 0
0 1
0 1
0 28
0 0
0 7
0 6
0 28
1 2
0 2
0 2
0 5
0 0
0 0
0 0
0 0
0 0
0 2
0 2
0 11
0 0
0 0
0 0
0 0
0 2
0 0
0 1
0 0
0 1
0 0
0 0
0 0
0 0
0 0
0 0
0 19
0 1
0 0
0 0
0 0
0 0
0 0
0 0
0 0
0 0
0 13
0 0
0 3
1 2
0 1
0 6
0 0
2 27
0 3
0 5
0 2
0 0
0 0
0 0
0 0
0 1
0 0
0 0
0 0
0 1
0 0
0 1
0 0
1 3
0 0
0 1
0 3
0 1
0 38
0 5
0 3
0 2
0 3
0 0
0 2
0 2
0 6
0 0
0 0
0 0
0 1
0 0
0 0
0 0
0 0
0 0
1 0
1 0
0 1
0 2
0 5
0 26
14 35
1 46
0 13
0 22
1 0
0 3
1 1
0 1
0 1
0 5
1 6
0 5
0 0
0 10
0 3
0 9
0 2
0 1
0 3
0 1
0 0
0 0
0 0
0 0
0 0
0 3
1 0
0 0
0 0
0 0
0 0
0 0
0 1
1 0
0 0
0 0
0 9
0 0
3 3
0 11
0 10
1 1
0 3
1 0
0 0
0 2
0 1
2 0
1 14
1 7
0 7
0 7
0 2
0 6
0 9
0 6
0 1
0 0
0 0
0 0
0 0
0 0
0 0
0 0
0 0
0 1
0 3
0 0
0 1
0 5
0 55
0 19
0 114
0 81
0 20
0 5
0 1
0 0
0 0
0 7
0 5
0 8
0 10
0 1
0 9
1 38
0 63
1 9
0 9
0 10
0 1
0 0
0 0
0 0
0 5
0 3
0 5
0 13
0 92
0 26
0 28
0 7
0 6
0 0
0 3
2 0
0 0
0 0
0 0
0 0
0 3
0 0
0 14
0 0
0 0
0 0
0 0
1 0
0 0
0 0
0 0
0 0
0 2
0 0
0 22
0 1
0 2
0 6
0 2
1 5
0 43
0 13
0 30
0 0
0 3
0 19
0 7
3 71
0 6
0 5
6 8
0 6
0 1105
0 18
0 188
0 157
0 59
0 58
0 10
0 17
0 7
0 5
0 7
1 0
0 107
0 130
0 102
0 33
1 35
2 11
0 109
0 1
0 2
0 0
0 0
0 1
0 1
0 1
0 0
0 0
0 2
0 0
0 0
0 2
0 3
0 0
0 1
0 0
0 0
0 0
0 0
0 2
0 0
0 0
0 0
0 0
0 0
0 0
0 0
0 0
0 0
0 0
0 0
0 0
0 0
0 0
0 1
0 0
0 0
0 6
0 1
0 0
0 0
0 0
0 0
0 13
0 0
0 1
0 2
0 0
0 0
0 0
0 0
0 0
0 50
0 0
0 1
0 5
0 0
0 0
0 0
0 0
0 0
0 0
0 1
0 1
0 1
0 2
0 0
0 0
0 1
0 0
0 0
0 1
0 0
0 1
0 0
0 0
0 0
0 0
0 0
0 0
0 0
0 0
0 0
0 0
0 0
0 0
0 0
0 0
0 1
0 0
0 0
0 0
0 1
0 0
0 0
0 3
0 6
0 3
0 0
0 0
0 0
0 0
0 0
0 0
0 1
0 0
0 0
0 1
0 0
0 5
0 3
0 1
0 0
0 0
0 0
0 0
0 0
0 0
0 0
0 13
1 0
1 0
0 2
0 0
0 0
0 0
0 0
0 0
0 0
0 0
0 0
0 0
0 0
0 0
0 0
0 0
1 1
0 5
0 0
0 1
0 0
0 0
0 0
0 0
0 0
0 0
0 1
0 0
0 1
0 0
0 1
0 0
0 0
0 0
0 0
0 0
0 0
0 0
0 0
0 0
0 0
0 0
0 0
0 0
0 0
0 0
0 0
0 0
0 3
0 0
0 1
0 1
0 6
0 0
0 13
0 7
0 7
0 0
0 0
0 0
0 15
0 2
0 2
0 0
0 0
0 3
0 1
0 2
0 0
0 0
0 0
0 1
0 0
0 0
0 0
0 0
0 1
0 3
0 0
0 1
0 1
0 1
0 0
0 3
0 1
0 1
0 0
0 0
0 0
0 2
0 1
0 0
0 0
0 0
0 1
0 0
0 0
0 0
0 0
0 1
0 0
0 0
0 0
0 0
0 0
0 0
0 0
0 0
0 0
0 0
0 0
0 0
0 0
0 0
0 0
0 0
0 0
0 0
0 0
0 0
0 0
0 0
0 0
0 0
0 0
0 0
0 0
0 0
0 0
0 0
1 0
0 0
0 1
0 0
0 0
0 0
0 0
0 0
0 0
0 0
0 0
0 0
0 0
0 0
0 0
0 0
0 0
0 0
0 0
0 0
0 0
0 0
1 0
0 0
0 0
0 0
0 0
0 0
0 0
0 0
0 0
0 0
0 0
0 0
0 0
0 0
0 0
0 0
0 0
0 0
0 0
0 0
0 0
0 0
0 0
0 0
0 0
0 0
0 0
0 0
0 0
0 0
1 0
0 0
0 0
1 0
1 0
0 0
0 0
10 0
56 0
15 0
3 0
1 0
3 0
18 0
118 0
205 0
368 0
25 0
74 0
30 0
1 0
3 0
1 0
5 0
0 0
0 0
0 0
1 0
3 0
3 0
2 0
2 0
0 0
24 0
7 0
1 0
0 2
0 0
0 1
0 0
0 0
0 0
0 0
0 1
0 0
1 0
0 0
0 0
0 0
0 0
0 0
1 1
0 2
2 0
3 0
39 0
9 2
14 2
9 0
1 1
1 0
2 0
0 0
0 1
1 0
0 0
2 0
0 0
0 0
0 0
1 0
1 0
0 0
3 0
0 0
2 0
19 0
63 0
20 0
5 0
0 0
0 0
0 0
1 0
0 0
0 0
0 0
0 0
0 0
1 0
0 0
0 0
0 0
0 0
5 1
2 1
1 0
1 0
1 0
7 0
2 0
8 0
13 0
10 0
3 0
1 5
5 9
3 3
1 1
0 0
1 1
0 0
0 0
0 0
2 0
0 0
0 0
3 0
0 0
0 0
0 0
2 0
1 0
0 0
0 0
1 0
6 0
0 0
1 0
9 0
5 1
0 0
0 0
0 1
0 0
0 0
2 0
0 0
0 1
0 0
1 0
0 0
1 1
2 0
1 1
0 0
1 0
0 0
0 0
0 0
1 0
0 0
1 0
9 0
5 0
7 0
9 0
5 0
2 0
1 0
2 0
0 0
0 0
0 0
0 0
1 0
2 0
11 0
1 0
5 2
11 0
28 0
23 0
18 0
10 0
2 0
3 0
9 0
8 0
6 0
0 0
0 0
0 5
0 0
1 0
0 0
6 0
0 0
0 0
0 0
0 0
3 0
19 0
33 0
104 0
83 0
2 0
8 0
0 0
0 0
10 0
1 0
3 0
1 0
2 0
0 0
0 0
0 0
0 0
0 0
0 0
0 0
1 0
0 0
0 0
0 0
0 1
0 0
0 0
0 0
0 0
0 0
0 0
0 0
0 0
0 0
0 0
2 1
0 0
2 0
0 0
13 0
19 0
16 0
5 0
112 1
18 0
13 0
0 1
74 0
3 0
1 0
1 1
0 0
1 0
0 0
0 0
3 0
0 0
1 0
0 1
0 1
0 0
0 0
0 0
0 1
0 0
0 0
0 0
0 1
7 0
0 0
57 0
0 2
0 0
1 1
1 0
2 8
3 0
7 1
1 1
0 0
0 0
0 0
0 0
2 0
1 1
0 0
1 0
0 0
28 0
1 0
1 0
1 0
6 0
1 0
1 0
2 0
0 2
0 1
2 1
0 0
5 0
18 0
30 0
24 0
23 0
38 0
25 0
5 0
11 0
11 0
23 1
81 1
10 0
547 0
23 0
1 0
1 0
0 0
2 0
0 1
0 0
0 0
2 0
5 1
68 0
2 0
2 0
13 0
1 0
0 1
0 0
0 0
1 0
2 2
9 0
38 0
54 0
63 1
59 0
257 0
18 0
28 0
23 0
18 0
1 0
22 1
0 0
0 0
0 1
0 0
0 0
0 11
0 0
2 1
0 0
0 0
0 0
1 0
0 0
0 1
0 0
0 0
0 0
0 0
0 0
2 0
5 1
1 0
7 0
48 0
1 0
6 0
13 2
14 1
1 2
13 0
2 0
3 0
31 0
13 0
8 0
3 0
5 9
19 1
16 0
3 0
7 0
9 0
9 0
5 0
15 0
1 0
0 0
1 9
1 1
1 1
0 0
1 0
0 0
0 0
0 0
0 0
102 0
2 0
1 0
5 2
2 0
0 0
0 7
0 0
0 0
0 2
0 3
0 8
1 2
0 0
9 6
0 0
28 1
1 1
3 1
0 5
1 0
0 1
0 2
0 0
2 0
1 1
1 0
2 0
0 0
2 1
0 0
0 1
0 0
1 0
0 0
1 1
6 0
5 1
6 14
1 15
7 2
2 3
0 1
0 2
1 0
5 0
2 0
2 0
0 7
2 2
0 2
0 1
0 0
0 0
0 1
0 0
0 0
0 0
1 0
1 0
46 0
0 0
6 0
0 0
3 0
0 0
0 1
5 0
0 0
0 0
20 0
0 0
0 0
1 1
0 0
0 0
0 0
2 0
1 2
1 0
8 0
2 0
0 0
0 0
1 0
2 0
3 0
18 0
6 0
41 0
3 0
0 1
1 0
0 0
0 0
0 0
0 0
0 0
0 0
0 0
0 0
0 0
0 0
0 1
0 0
2 0
2 0
5 0
6 1
1 2
1 54
0 1
10 0
6 0
5 0
10 0
5 0
13 0
7 0
1 0
1 0
0 0
0 0
2 0
1 0
3 0
0 0
0 0
0 0
0 1
0 1
0 0
1 0
0 0
0 0
0 0
1 0
0 0
8 1
16 0
36 1
33 1
68 14
25 0
18 1
7 3
16 8
2 0
43 0
0 0
0 0
2 0
1 0
0 0
0 1
0 0
3 0
0 0
0 0
0 0
6 2
0 0
1 0
3 2
5 0
3 0
5 0
1 0
1 0
2 0
0 2
0 0
0 0
0 5
1 0
6 0
18 0
36 0
10 0
8 0
2 0
1 0
0 0
1 0
2 0
1 0
1 1
0 0
0 0
1 0
0 0
0 0
0 0
0 0
1 3
1 0
31 2
0 0
3 0
5 0
1 0
0 0
0 0
0 1
0 0
0 0
2 0
0 0
0 0
0 6
0 0
0 0
1 0
0 0
1 0
1 0
1 0
0 0
0 0
0 0
0 0
0 0
0 0
0 0
0 1
2 0
3 0
6 0
6 0
2 0
2 0
1 0
2 0
0 0
3 0
0 0
2 0
0 0
0 0
1 0
0 0
0 0
0 0
0 0
0 0
0 0
1 0
1 0
0 0
2 0
0 0
0 0
1 0
2 0
0 0
0 0
0 2
0 0
0 0
0 1
0 0
1 0
3 0
3 0
10 0
0 0
3 0
0 0
1 0
0 0
1 0
1 0
0 1
0 1
11 1
3 1
3 2
0 0
0 0
0 0
0 0
0 0
0 0
0 1
0 2
0 1
1 1
0 0
1 0
2 0
1 0
0 0
1 0
1 0
0 0
0 0
0 0
0 0
1 0
1 0
2 1
7 0
14 0
0 0
18 0
1 0
5 1
0 8
0 0
0 1
0 0
0 0
0 0
6 0
1 0
3 0
5 0
0 0
0 0
8 0
9 0
9 0
6 0
7 0
2 0
1 0
0 0
0 0
0 0
1 0
0 0
0 0
0 0
0 0
0 0
0 0
19 0
2 1
3 0
2 1
11 1
5 0
10 0
2 0
1 2
0 0
0 0
0 0
0 0
0 0
0 0
0 0
0 0
0 0
1 1
0 0
2 0
1 0
0 6
0 0
2 2
0 0
0 1
1 0
0 0
0 1
2 0
0 0
0 0
2 0
2 5
1 0
6 0
3 0
0 0
24 0
1 0
0 0
3 0
0 0
0 0
0 0
1 0
0 0
0 0
0 0
0 0
7 0
3 2
7 0
7 2
0 0
0 0
0 0
0 0
0 0
0 0
3 0
3 0
1 0
13 0
0 0
3 0
2 0
0 0
0 0
1 0
0 0
3 1
5 2
3 0
2 0
6 0
6 0
1 0
2 0
1 0
0 0
0 1
0 0
0 0
0 0
0 0
0 0
2 0
10 0
31 0
47 0
6 0
210 0
17 0
5 0
31 0
9 0
2 0
1 0
0 0
0 0
0 0
2 0
0 0
0 0
0 0
0 0
100 0
0 0
1 6
0 2
0 0
0 0
0 0
0 0
0 0
0 0
0 0
0 0
0 0
0 0
0 1
5 0
1 0
0 0
3 0
0 0
0 0
0 0
0 0
0 0
0 0
0 0
0 0
0 0
0 0
0 0
0 0
0 0
1 0
0 0
18 0
0 1
0 1
0 0
0 1
0 0
0 0
0 0
0 1
0 0
1 0
0 0
0 0
1 0
0 0
0 2
0 2
0 0
0 0
0 0
0 0
0 0
0 0
0 0
0 0
0 0
0 0
0 0
0 0
1 0
0 0
1 0
0 0
0 0
0 0
3 0
0 0
0 0
2 0
0 0
0 0
0 3
1 0
2 1
8 0
5 0
19 0
11 0
18 0
33 0
3 0
58 0
3 0
9 0
6 0
0 0
0 0
1 0
0 0
2 0
3 1
0 1
0 0
0 0
0 0
1 1
1 0
6 0
1 0
0 0
0 0
0 1
0 1
0 3
0 2
0 1
0 6
0 0
1 0
0 0
0 0
0 0
0 2
1 0
0 5
1 1
2 0
0 0
0 0
0 2
0 0
0 0
0 0
5 1
1 0
6 0
1 0
0 0
1 0
0 0
2 0
6 0
5 2
7 0
2 0
2 0
2 0
0 0
2 0
1 0
25 0
1 3
20 0
32 2
17 0
13 1
1 0
3 0
2 0
0 0
1 0
0 0
0 0
0 0
0 1
0 0
0 1
0 0
0 0
0 0
0 0
0 0
0 1
0 0
0 0
0 0
0 0
0 0
0 0
0 0
0 0
0 0
1 0
5 0
0 0
0 0
9 0
0 0
2 0
3 0
6 0
8 0
7 0
8 0
8 0
8 0
1 0
3 0
0 0
1 0
0 0
3 0
1 0
0 0
0 0
0 0
0 0
0 0
0 0
0 0
0 0
0 0
0 0
0 0
0 0
1 0
1 0
0 0
0 0
0 0
0 1
0 0
2 0
0 0
0 0
0 0
0 0
0 0
1 0
1 0
2 0
5 0
0 0
0 0
0 0
0 0
0 0
1 0
0 0
0 0
0 0
1 0
0 0
0 0
2 0
1 0
2 0
1 0
0 0
0 0
0 0
0 0
1 0
0 0
0 1
0 1
0 0
0 0
0 1
0 0
0 1
1 0
0 0
0 0
0 0
1 0
0 0
0 0
0 0
0 0
0 0
0 0
1 0
0 0
0 0
0 0
0 1
0 0
2 0
11 0
17 0
43 0
9 0
2 0
3 0
1 0
3 0
0 0
1 0
0 0
0 1
0 0
0 3
0 0
0 0
0 0
0 0
0 0
0 0
0 0
0 0
0 0
0 0
0 0
2 2
2 0
3 1
0 0
0 0
0 0
0 0
0 1
0 0
0 0
1 0
0 0
0 0
2 0
0 0
1 1
0 0
0 0
0 0
0 0
0 0
0 0
0 0
6 0
1 2
85 0
0 0
0 1
0 0
0 0
0 0
0 0
0 0
2 0
1 1
0 0
5 0
2 0
9 0
7 0
2 0
0 0
0 0
2 0
0 0
1 0
1 0
3 3
7 0
0 0
0 0
1 0
1 2
0 0
0 0
1 0
0 0
0 0
0 0
0 0
0 0
0 0
3 0
1 0
0 0
3 0
6 6
7 0
5 0
1 0
0 0
1 0
0 0
0 0
0 0
1 0
0 1
0 0
0 1
1 0
0 0
5 1
0 0
2 0
0 0
0 0
0 0
0 0
7 0
3 0
1 0
9 0
15 0
8 1
2 0
1 1
6 1
3 0
5 0
3 0
2 0
0 1
0 0
0 1
0 0
0 0
0 0
0 0
0 0
0 1
0 0
0 0
0 0
0 11
0 0
0 0
0 0
1 0
0 0
1 0
0 0
0 0
0 0
0 0
0 0
0 0
1 0
0 1
0 0
0 0
0 0
2 0
1 0
0 1
3 0
0 0
0 0
0 0
0 0
0 0
0 0
0 1
0 0
0 0
0 0
0 0
0 0
0 0
0 0
0 0
0 0
0 0
0 0
0 0
0 0
0 0
0 0
1 0
0 0
0 0
0 0
0 0
1 0
5 0
5 0
30 1
0 1
2 1
3 0
9 1
1 0
50 0
5 0
2 1
2 0
1 0
0 0
9 0
35 2
24 3
13 8
38 0
1 1
8 0
16 0
25 0
20 3
2 0
0 0
2 0
3 0
8 0
2 0
0 0
0 0
1 0
0 1
3 0
6 0
1 0
0 0
0 0
0 0
0 0
0 0
6 0
6 0
0 0
1 0
0 0
0 0
6 0
7 1
6 0
0 0
0 0
0 0
0 0
0 0
0 0
0 0
26 0
0 0
0 1
0 0
0 0
0 0
0 0
0 0
0 0
7 0
14 0
9 2
9 0
1 0
2 1
0 0
1 10
0 3
0 1
0 0
0 0
0 0
0 1
0 1
0 0
0 0
0 0
0 0
0 0
0 0
0 0
1 0
0 0
0 0
0 0
0 0
0 1
0 0
0 2
0 0
0 0
1 0
0 0
1 0
1 0
0 0
0 0
1 0
0 0
0 0
5 0
0 0
3 0
1 0
2 0
2 0
9 0
5 0
132 0
0 0
0 0
1 0
0 0
0 0
0 0
0 1
0 1
0 0
0 0
0 0
0 0
0 0
0 0
0 0
3 0
0 0
5 0
7 0
10 0
1 2
1 0
0 0
0 1
1 2
2 0
3 1
1 2
0 2
1 0
2 0
0 0
0 0
0 0
0 0
0 0
0 0
2 0
1 0
3 8
0 2
0 0
3 1
1 0
2 0
1 0
0 0
0 0
0 0
0 0
0 0
0 1
0 0
0 0
0 1
1 0
0 0
0 5
0 0
0 0
1 0
2 0
0 0
2 0
2 0
5 0
2 0
2 0
1 0
7 0
0 0
1 0
0 0
1 0
0 0
0 0
0 0
0 0
0 0
0 0
0 2
0 0
1 1
0 1
0 0
5 1
0 0
1 0
2 0
0 0
22 0
2 0
2 0
5 0
7 0
5 0
1 0
3 0
1 0
17 0
0 0
0 0
3 0
0 0
10 1
25 0
5 1
3 0
2 0
0 0
32 0
0 1
0 0
1 0
0 1
0 0
0 5
19 0
0 0
0 0
0 0
0 0
0 3
0 0
0 8
1 0
0 0
0 0
0 1
1 0
1 0
2 0
0 0
1 0
0 0
3 0
5 1
31 0
1 0
7 0
5 0
1 0
0 0
0 0
0 0
0 0
0 0
0 0
0 0
0 0
0 0
3 0
6 0
5 2
6 0
2 0
1 0
1 0
2 0
25 0
1 0
3 1
3 0
2 0
5 5
0 0
0 2
0 0
0 11
2 1
0 0
0 0
0 0
0 0
1 1
0 2
0 1
0 0
3 1
1 0
0 0
39 0
1 1
3 0
1 0
0 8
2 0
1 3
2 6
1 5
17 1
7 0
7 3
3 0
5 0
8 0
5 1
0 0
1 0
1 0
7 0
2 0
3 0
0 0
0 0
0 0
0 0
0 0
0 1
1 0
0 0
0 0
0 0
0 0
0 0
0 1
0 0
0 1
10 0
0 0
0 0
0 0
2 0
0 0
1 0
1 0
0 0
0 0
0 0
0 0
0 0
0 0
0 0
6 0
2 0
2 0
20 0
3 0
5 0
0 0
0 0
2 0
3 0
0 0
0 0
0 0
0 0
0 0
0 0
7 0
0 0
1 0
13 0
8 0
7 0
0 0
35 0
7 7
17 0
16 0
2 0
5 1
5 0
0 0
1 0
1 0
0 0
3 0
1 1
0 0
1 0
0 0
0 0
0 1
0 0
0 0
0 0
0 0
0 0
0 0
0 1
0 0
0 0
0 1
0 1
1 0
3 0
0 0
3 0
1 0
0 0
0 0
0 0
0 0
1 0
0 0
0 0
1 0
0 0
8 0
5 0
0 0
0 0
0 0
0 0
0 0
1 0
1 0
1 3
1 0
2 0
2 0
5 0
14 0
7 0
2 0
0 0
9 0
0 0
0 0
0 0
0 0
1 0
6 0
10 0
1 0
7 0
0 0
2 0
0 0
0 0
1 0
0 0
6 0
9 0
22 0
3 0
3 0
2 0
0 0
0 0
65 0
0 0
0 0
1 0
3 0
8 0
2 0
7 0
35 0
20 0
17 0
6 0
13 0
0 0
1 0
0 0
7 0
0 0
1 0
1 0
0 1
3 6
0 3
0 1
0 3
1 0
0 0
1 0
0 0
1 1
0 0
1 0
0 0
0 0
1 0
2 0
0 0
0 0
0 0
0 0
0 0
0 1
0 0
1 0
0 2
0 0
0 1
0 0
0 1
0 0
1 0
3 0
5 0
2 0
22 0
7 0
2 1
0 0
0 0
1 0
1 0
0 0
0 0
1 0
0 0
1 0
0 1
0 1
0 0
0 0
0 0
0 0
0 0
0 0
0 1
0 0
0 0
0 0
0 0
0 0
0 0
0 0
1 0
1 0
0 1
0 0
0 1
0 0
0 1
0 0
0 1
0 0
1 0
0 0
0 0
0 0
0 0
0 0
0 0
0 0
0 0
0 0
0 0
1 0
0 0
0 0
1 0
0 0
6 0
1 0
1 0
0 1
34 0
1 0
36 0
1 0
0 0
2 0
0 0
1 0
0 1
1 0
0 1
1 0
0 5
2 0
2 0
3 0
0 0
1 0
1 0
0 0
0 0
0 0
0 0
1 0
0 0
1 0
0 0
1 0
2 1
2 1
0 0
0 0
5 0
5 0
0 0
0 3
2 0
0 3
1 0
0 14
1 0
1 2
0 0
0 0
0 1
0 0
1 0
0 0
0 0
1 0
0 0
1 0
1 0
1 0
0 0
2 0
0 0
0 0
0 0
0 0
0 0
0 0
0 0
0 0
0 1
0 0
1 1
0 0
1 0
1 0
3 0
0 0
8 0
1 0
1 0
0 0
0 0
2 0
1 0
0 0
1 0
2 1
0 0
0 0
0 0
0 0
2 1
0 0
0 0
0 0
0 1
0 0
0 1
0 0
1 0
22 0
5 0
1 0
8 0
5 0
6 0
0 1
0 0
0 0
2 3
0 0
1 0
1 0
0 0
0 0
0 0
0 0
0 0
0 0
0 0
0 0
5 6
5 0
2 0
0 1
0 1
0 11
1 1
7 1
0 1
0 0
0 1
1 0
3 1
0 0
20 0
0 9
1 2
0 0
0 0
0 0
0 0
1 0
0 0
0 0
0 0
0 0
0 0
0 0
3 0
0 0
0 1
0 1
0 0
0 0
0 0
1 0
0 0
0 0
0 0
0 0
0 0
6 0
0 0
0 0
0 0
1 0
2 0
0 0
1 0
3 0
11 0
1 2
0 2
1 0
0 0
1 1
1 2
0 0
1 0
0 0
0 0
0 0
0 0
0 0
0 0
0 0
0 0
2 0
0 0
2 0
1 0
0 0
13 0
13 0
20 0
1 0
7 0
9 0
2 0
7 0
0 0
1 0
1 0
1 0
1 0
1 0
0 0
0 0
2 0
0 0
2 0
0 0
0 0
2 0
0 0
2 0
0 0
0 0
0 0
0 0
1 0
0 0
0 0
0 0
0 0
0 0
0 0
0 0
1 0
0 0
0 0
0 0
0 0
0 0
0 0
0 0
0 0
0 0
0 1
0 0
0 1
0 0
0 0
2 0
1 0
1 0
0 0
0 0
0 1
1 0
1 0
0 0
1 0
0 0
0 0
0 0
0 0
0 0
0 0
0 0
0 0
0 1
0 0
0 0
0 1
1 0
5 0
14 0
0 0
0 0
0 0
0 0
1 0
0 0
0 2
0 1
0 0
2 0
1 0
0 0
0 0
0 0
1 0
0 0
0 0
0 0
0 0
0 0
0 0
0 0
0 0
0 0
0 1
0 1
0 1
0 0
0 0
0 0
0 0
0 1
1 0
11 1
0 1
0 0
0 0
1 0
1 0
2 0
1 0
0 0
1 0
1 0
0 0
5 5
7 0
0 0
0 0
0 0
0 0
13 0
0 0
0 1
0 0
0 0
0 0
0 0
0 0
0 0
0 0
2 0
0 0
1 0
0 1
0 0
6 0
0 1
0 0
0 0
0 1
1 0
0 1
0 0
0 2
0 1
0 0
2 0
1 1
1 0
22 2
9 2
1 0
0 0
1 0
0 0
1 0
0 0
0 0
0 0
1 0
3 0
19 0
0 0
0 0
0 0
0 0
0 0
0 0
0 0
0 0
0 1
0 0
0 0
0 0
0 0
0 0
0 0
0 0
0 0
0 0
2 0
0 0
1 0
1 0
3 0
0 0
2 0
0 0
0 0
0 0
0 0
2 0
0 0
0 0
1 2
3 0
0 0
0 0
1 0
0 0
0 0
0 0
0 0
0 0
0 0
0 0
2 0
0 0
0 0
0 0
1 0
0 0
0 0
0 0
0 0
0 0
0 0
0 0
0 0
8 0
1 0
38 0
0 0
1 0
2 0
0 0
1 0
0 0
0 1
1 0
0 2
0 0
0 0
0 0
0 0
0 0
0 0
0 1
0 0
0 1
0 1
0 1
0 2
0 1
0 0
0 0
0 0
0 0
0 0
0 0
0 0
0 0
0 0
0 0
0 0
0 0
0 0
0 0
0 0
0 0
0 0
0 0
0 0
0 0
0 0
0 0
0 0
0 0
0 0
0 0
0 0
0 0
0 2
0 0
0 0
0 2
0 0
1 0
0 1
0 1
0 1
0 0
0 1
0 10
0 0
0 1
0 0
0 0
0 1
0 1
0 0
0 0
0 0
0 0
1 0
0 0
0 0
0 0
0 0
0 0
0 0
0 0
0 0
0 0
1 0
0 0
0 0
0 0
0 0
0 0
0 0
0 0
0 0
0 0
0 0
0 0
0 2
1 0
1 0
1 0
2 0
1 6
0 0
0 1
0 0
0 0
0 2
0 0
0 1
1 0
1 0
0 0
0 0
1 0
0 0
0 0
0 0
0 0
0 0
0 0
0 0
0 0
0 0
0 0
0 0
0 0
1 0
0 1
0 0
0 0
0 0
0 0
0 0
0 0
2 0
0 0
3 0
0 0
1 0
2 0
0 0
0 0
0 0
0 0
1 1
0 0
0 0
0 1
0 0
0 1
0 2
0 0
0 0
1 2
1 0
0 0
0 0
0 2
0 0
0 0
0 1
0 0
0 0
0 1
0 2
0 0
3 0
0 2
0 0
0 0
0 0
0 0
0 0
0 0
0 0
0 0
0 0
0 0
0 0
0 0
0 0
0 0
0 0
0 0
0 1
0 0
1 0
0 0
0 0
0 0
0 0
0 0
0 0
0 1
0 0
0 0
0 0
1 0
0 0
0 0
0 0
0 0
0 0
0 0
0 0
0 0
0 1
1 0
0 0
0 1
0 0
0 0
0 0
0 0
0 0
0 0
0 0
0 0
0 0
0 0
0 1
0 0
0 0
0 0
0 0
0 1
0 3
0 0
0 0
0 1
0 0
0 0
0 0
0 0
0 0
0 0
0 0
0 0
0 0
0 0
0 0
0 0
0 0
0 0
0 0
0 1
0 0
1 0
0 0
1 0
5 0
0 0
0 0
0 0
2 0
0 0
0 0
1 0
0 0
1 0
1 0
1 0
0 0
1 0
0 0
7 0
0 0
0 0
1 0
1 0
0 0
0 0
0 0
0 0
0 0
0 0
0 0
0 0
0 0
0 0
0 0
0 1
0 0
0 0
0 1
0 2
0 0
0 0
0 1
0 0
0 0
0 0
0 0
1 0
1 1
0 1
0 1
1 0
1 0
0 0
0 0
0 0
0 0
0 0
0 0
0 0
0 0
0 1
0 0
0 0
0 0
0 0
0 3
0 1
0 2
0 0
0 0
0 2
0 1
0 1
0 1
0 1
0 0
0 0
0 0
0 0
0 0
0 0
0 0
3 0
0 0
0 0
0 0
0 0
0 0
0 3
0 0
0 0
0 0
0 1
0 1
0 3
0 5
0 0
0 2
0 0
0 3
0 2
1 1
0 0
0 0
0 0
0 0
0 1
0 0
0 1
0 0
0 0
0 0
0 0
0 0
0 0
0 0
0 0
0 0
0 0
1 0
0 0
1 0
0 0
0 0
0 0
0 0
0 0
0 0
0 0
0 0
0 1
0 0
0 0
0 0
0 0
0 0
0 0
0 0
6 0
0 0
0 0
0 0
1 0
0 0
0 0
0 0
0 0
0 0
0 0
0 0
0 0
0 0
0 0
0 0
0 0
0 0
0 0
0 0
0 0
0 1
0 0
0 0
0 0
0 0
0 2
0 1
0 6
0 1
0 5
0 0
0 1
0 2
0 0
0 1
1 0
0 0
0 1
0 0
0 2
0 0
0 0
0 0
0 0
0 0
0 0
0 2
0 0
0 1
0 0
1 0
0 1
0 0
0 2
0 2
0 0
0 1
0 0
0 0
0 0
1 1
0 0
0 0
2 0
0 0
0 0
1 0
0 0
0 0
1 0
0 0
0 20
0 0
0 2
0 3
0 0
0 1
0 0
0 0
0 0
0 0
0 2
0 0
0 0
0 0
0 0
0 0
0 0
0 1
0 0
0 0
0 0
0 0
0 0
1 1
0 2
0 0
3 0
0 0
0 0
0 0
0 0
0 0
0 3
0 0
0 0
0 0
0 0
0 18
0 2
0 1
0 1
0 1
0 0
0 0
0 0
0 0
0 0
0 0
0 0
0 0
1 0
1 1
6 0
0 2
0 3
0 1
0 0
0 0
0 2
0 2
0 9
0 1
0 2
3 0
0 0
0 0
0 0
0 0
0 2
0 0
0 0
0 2
0 1
1 7
0 1
0 1
0 1
0 2
0 3
0 2
2 3
0 0
0 0
0 0
0 0
0 1
0 0
0 0
0 0
0 5
0 3
0 2
0 6
0 2
0 0
0 0
0 0
0 3
0 0
0 0
0 2
0 3
0 0
1 0
0 0
0 0
0 0
0 0
0 0
0 2
0 0
0 1
0 2
0 2
0 2
0 1
0 0
0 0
0 0
0 0
0 0
1 0
0 0
0 0
0 0
0 0
0 0
1 0
0 0
1 0
0 0
0 0
0 0
0 0
0 0
0 0
0 0
0 0
1 1
0 0
1 0
0 0
0 0
0 0
0 0
0 0
0 0
0 5
0 2
0 14
0 7
0 3
0 17
0 10
0 0
0 0
0 0
0 0
1 0
0 6
0 1
0 2
0 0
0 0
0 5
0 1
0 1
0 3
0 1
0 20
0 0
0 0
0 0
0 0
0 0
0 2
0 0
0 1
0 0
0 0
0 3
0 8
0 1
0 1
0 0
0 1
0 0
0 0
0 0
0 1
1 1
0 0
0 8
0 9
0 23
0 8
0 19
0 2
0 3
0 0
0 0
0 3
0 0
0 0
0 0
0 1
0 0
0 1
0 2
0 0
0 1
0 0
0 0
0 1
0 5
0 0
0 2
0 5
0 18
0 8
0 7
0 5
0 11
0 0
0 6
0 0
0 0
0 0
0 0
0 0
0 9
0 1
0 1
0 0
0 0
0 0
0 0
0 0
0 0
0 0
0 0
0 0
0 2
0 2
0 23
0 11
0 11
0 10
0 7
1 5
0 0
0 1
0 1
0 5
0 15
0 31
0 5
0 0
0 5
0 1
0 1
0 1
0 1
0 0
1 1
0 0
0 0
0 3
0 0
0 0
0 0
0 0
0 1
0 1
0 0
0 0
0 0
0 2
0 0
1 0
0 0
0 0
0 0
0 0
0 6
0 1
0 5
0 0
0 17
0 1
0 5
0 1
5 3
0 1
0 6
0 2
0 1
0 0
0 2
0 1
0 0
0 0
0 0
0 0
0 2
0 5
0 0
0 0
0 0
0 3
0 0
0 0
1 0
0 2
0 1
3 0
0 0
0 0
0 3
0 2
0 24
0 6
2 0
0 5
0 0
0 0
0 0
0 0
0 0
0 0
0 0
0 1
0 0
0 0
0 0
0 0
0 0
0 0
0 0
0 1
0 0
0 0
0 0
0 0
0 0
0 0
0 0
0 3
0 0
0 3
0 2
0 0
0 0
0 1
0 2
0 3
0 1
0 2
0 0
0 1
0 0
0 0
0 0
0 0
1 1
0 0
0 0
0 0
1 0
1 0
2 0
0 0
0 0
0 0
0 0
0 0
0 0
0 0
0 0
0 0
0 0
0 0
0 0
0 3
0 3
0 3
0 1
0 0
0 14
0 1
0 0
0 3
0 0
0 0
0 0
0 0
0 0
1 0
0 0
0 0
0 0
0 0
1 0
0 0
0 0
1 0
0 1
0 2
0 0
0 0
0 0
0 1
0 0
1 1
0 0
1 5
1 0
2 0
0 5
0 1
0 0
0 0
0 0
0 1
0 0
0 0
0 0
0 0
0 0
0 0
0 0
0 0
0 0
1 0
0 0
0 51
0 1
0 0
0 0
0 7
0 1
0 15
0 10
0 13
0 0
0 0
0 0
0 2
0 2
0 3
0 3
0 5
0 11
0 179
0 27
0 13
0 15
0 3
0 0
0 1
0 1
0 1
0 0
0 0
0 1
0 1
0 0
0 0
0 0
0 1
0 2
0 0
0 5
0 0
0 0
1 0
0 0
0 1
0 1
0 0
0 3
0 1
0 1
0 0
0 2
0 5
0 0
0 0
5 0
1 5
0 2
0 6
0 1
0 0
0 0
0 0
0 0
0 0
0 0
0 0
0 0
0 34
0 0
0 1
0 1
0 1
0 0
0 3
2 0
1 3
1 3
0 0
0 0
0 0
0 0
0 0
1 0
0 0
0 0
0 3
0 0
0 2
0 11
1 0
0 0
0 3
0 5
0 1
0 0
0 0
0 0
0 3
0 0
0 0
0 1
0 0
0 0
0 0
0 0
0 0
0 0
0 0
0 1
0 1
0 0
0 2
0 0
0 0
0 0
0 0
0 0
0 0
0 0
0 5
0 2
0 14
0 17
0 18
0 8
0 1
0 0
0 0
0 0
0 0
0 0
0 0
0 0
0 0
0 0
0 0
0 1
0 1
0 0
0 0
0 0
0 0
0 1
0 2
0 0
0 0
0 0
0 0
0 0
0 0
0 1
0 1
0 0
0 0
1 1
0 0
0 0
0 0
0 0
0 1
0 0
0 1
0 1
0 0
0 0
0 0
0 0
0 0
0 0
0 0
0 0
0 0
0 0
0 0
0 0
0 0
0 1
0 2
1 0
0 0
0 0
0 0
0 0
0 1
0 14
0 1
0 0
1 0
0 1
0 0
0 1
0 0
0 1
0 1
0 0
0 0
0 1
0 0
0 2
0 0
0 0
0 0
0 5
0 0
0 0
0 1
0 0
0 1
0 0
0 0
1 0
0 1
1 0
1 0
0 0
0 0
0 2
0 0
0 1
0 6
0 3
0 6
0 3
0 3
1 0
0 0
0 3
0 0
0 0
1 1
2 0
2 0
14 0
3 0
6 0
1 0
2 0
1 0
0 0
0 0
0 0
0 2
0 2
0 5
0 0
0 8
0 1
0 3
0 2
1 0
0 0
0 0
0 0
0 0
0 0
0 0
0 0
0 0
0 0
0 0
0 0
0 0
0 0
0 0
0 1
0 166
0 6
0 36
0 25
0 9
0 0
0 11
0 9
0 14
1 1
0 1
0 0
0 0
0 0
0 0
0 0
0 1
0 0
1 1
0 3
0 0
0 0
1 0
1 0
0 1
1 2
2 0
1 1
9 0
0 0
2 0
0 0
0 10
0 1
0 8
0 9
1 23
0 7
0 7
1 1
0 0
0 0
0 0
1 0
0 1
1 1
0 26
0 0
0 1
0 0
0 0
0 0
0 1
0 1
0 2
0 0
0 0
0 3
0 10
0 46
0 14
2 13
1 1
2 9
1 3
0 2
2 0
3 0
1 1
1 7
1 5
1 9
2 6
2 6
0 0
0 1
0 1
0 2
0 0
3 0
0 1
0 0
0 1
0 0
0 0
0 0
0 7
0 0
0 2
0 0
0 1
0 1
0 1
0 1
0 0
0 1
0 1
0 1
0 0
0 2
0 18
0 6
0 0
0 0
0 0
0 0
0 0
0 0
1 0
0 0
0 0
0 0
0 0
0 0
0 0
0 0
0 0
0 0
0 0
0 0
0 0
0 0
0 0
0 0
0 0
0 0
6 1
3 0
1 3
0 15
0 5
0 2
0 25
0 3
0 3
0 0
0 2
0 1
0 3
0 0
0 1
0 1
0 0
0 1
0 0
0 0
0 0
0 0
0 0
1 0
0 1
0 0
0 0
0 0
0 0
3 0
0 1
1 2
0 0
0 0
0 0
0 0
0 0
0 0
0 0
0 0
2 1
0 2
0 0
0 0
0 0
0 2
0 1
0 0
0 0
0 1
0 0
0 0
0 0
0 0
0 0
0 0
0 0
1 0
0 0
0 0
0 0
0 0
1 0
0 5
0 0
0 0
0 3
0 2
0 1
0 11
0 32
0 178
0 304
0 69
1 58
0 18
0 6
1 0
0 11
0 15
1 47
0 20
0 10
0 1
0 0
0 22
0 15
0 5
0 1
0 0
0 0
0 7
0 2
0 0
0 24
0 42
0 33
0 8
0 2
0 9
0 1
0 0
0 1
0 0
0 0
0 0
0 0
0 0
0 8
0 0
2 2
0 1
1 1
1 1
0 0
0 0
0 0
0 0
0 0
0 0
0 0
0 0
0 0
0 0
0 0
0 0
0 0
0 0
0 1
0 13
0 28
0 1
0 8
0 0
0 2
0 0
0 0
0 8
0 13
0 1
0 0
0 1
0 0
1 2
2 57
0 13
0 34
0 13
0 5
0 30
0 3
0 2
0 1
0 1
0 2
0 0
0 1
0 24
0 1
0 0
0 0
0 2
0 0
0 0
0 0
0 3
0 0
0 2
1 3
0 1
0 1
0 1
0 1
0 0
0 0
0 1
0 5
0 19
0 17
0 11
0 15
0 14
0 11
0 20
0 8
0 0
0 0
0 0
0 0
0 0
0 1
0 0
0 0
0 2
0 0
0 0
0 0
0 2
0 7
0 2
0 2
1 2
0 5
0 7
0 1
0 7
0 0
0 0
0 0
0 0
0 0
1 0
0 0
0 0
0 0
0 0
1 0
0 0
1 0
1 2
0 0
0 3
1 0
0 1
1 0
0 0
1 3
0 0
0 0
0 3
0 0
0 7
0 0
0 0
0 0
0 0
1 1
0 1
0 6
0 0
0 0
0 0
0 0
0 0
0 1
0 2
0 3
0 2
0 8
1 1
0 0
0 0
1 0
0 0
0 0
0 0
0 0
0 1
0 2
0 1
0 2
0 0
0 0
0 0
0 0
0 0
0 0
7 0
2 2
0 17
0 0
0 1
0 0
0 2
1 3
0 6
0 6
0 20
0 10
0 1
0 5
0 2
0 6
0 6
0 11
0 10
0 2
0 1
0 0
0 0
0 0
0 0
0 0
0 0
0 0
0 0
0 13
0 0
1 3
0 6
1 0
0 1
0 0
0 2
0 1
0 0
0 0
0 0
0 0
0 0
0 3
1 0
0 0
0 13
5 1
0 1
0 1
0 0
0 0
0 0
0 1
0 2
0 3
0 6
0 2
0 2
0 0
0 0
0 0
0 0
0 1
0 0
0 0
0 5
0 0
0 1
0 0
7 0
0 0
0 0
0 0
0 1
0 0
0 3
0 0
0 0
0 0
1 0
0 0
0 0
0 1
0 0
1 0
0 0
1 2
0 0
0 0
0 0
0 1
0 0
0 0
0 0
0 0
0 0
0 5
0 0
0 1
0 0
0 2
0 0
0 0
0 1
0 0
0 0
0 8
0 5
0 1
0 0
0 0
0 0
0 0
0 0
0 0
0 0
1 0
0 1
0 3
0 0
0 1
0 0
0 0
0 0
0 1
0 0
0 0
0 0
0 7
0 0
0 0
0 2
0 1
0 1
0 0
0 0
0 0
0 0
0 0
0 7
0 1
0 2
0 7
0 5
0 8
0 121
0 8
0 24
0 13
0 46
0 10
0 2
0 3
0 1
0 1
0 0
0 11
0 0
0 0
0 0
0 0
1 2
0 3
0 0
0 1
0 0
0 0
0 0
0 0
0 1
0 0
0 1
0 8
0 5
0 6
0 0
0 0
0 0
0 0
0 0
0 0
0 0
0 2
0 0
0 0
0 0
0 8
0 1
1 0
0 0
0 0
0 0
0 0
0 0
0 1
0 0
0 0
0 0
0 0
0 2
0 0
0 1
1 1
0 0
0 0
0 0
0 0
0 0
0 0
0 0
0 1
0 2
0 3
1 6
0 1
0 2
0 0
0 23
0 0
0 2
1 1
0 10
0 1
0 0
0 1
0 1
0 0
0 0
0 0
0 0
0 0
0 1
0 0
2 0
0 0
0 0
0 0
0 0
0 0
0 0
0 0
0 0
0 0
0 0
0 0
0 0
0 0
0 0
0 0
0 1
0 0
0 0
0 0
0 1
0 1
0 1
0 0
0 0
0 0
0 0
0 0
0 1
0 0
0 0
0 0
0 0
0 0
0 1
0 0
0 6
0 20
0 1
0 0
0 0
0 0
0 0
0 0
0 0
0 3
1 0
0 0
0 0
0 1
0 0
0 0
0 1
1 0
0 5
0 1
0 0
0 0
0 0
0 0
0 0
0 0
0 0
0 0
0 0
0 0
0 0
0 0
0 0
0 0
0 0
0 0
0 0
0 0
0 0
0 1
0 0
0 0
0 0
0 0
0 0
0 0
0 0
0 0
0 0
0 0
0 0
0 0
1 0
2 0
0 0
0 1
0 16
0 6
0 3
0 3
0 1
0 0
0 0
0 1
0 0
0 0
0 1
0 0
0 1
0 0
0 0
0 0
0 0
0 1
0 0
0 0
0 0
0 0
0 0
0 0
0 0
0 2
1 0
0 0
0 0
0 0
0 0
1 2
1 3
0 1
0 5
0 3
0 0
0 0
0 0
0 0
0 0
0 2
0 0
0 0
0 0
0 2
0 0
0 0
0 0
0 0
0 0
0 0
0 0
0 0
0 0
0 0
0 0
0 0
0 0
0 0
0 0
0 0
0 0
0 0
0 0
0 0
0 0
0 0
0 0
1 0
0 0
2 0
0 0
0 0
0 0
1 0
0 1
0 3
0 81
0 13
0 13
0 11
0 3
0 1
0 2
0 3
0 5
0 1
0 27
0 2
0 1
0 8
0 3
0 7
0 11
0 16
0 6
0 2
0 0
1 1
0 0
0 0
0 0
0 0
0 0
0 1
0 1
0 0
0 0
0 0
0 0
0 0
1 1
0 7
0 47
0 47
0 6
0 1
0 0
0 0
0 3
0 0
0 1
0 2
0 0
0 0
0 0
3 0
0 2
0 0
0 1
0 2
0 0
2 0
0 0
0 0
0 0
0 1
0 1
0 5
0 1
0 0
0 2
0 1
0 2
1 1
0 1
1 1
3 1
1 0
2 0
1 0
2 0
1 0
16 0
14 1
7 0
139 0
0 1
2 0
5 1
7 0
3 0
1 0
9 0
11 0
5 0
0 0
0 0
3 1
0 5
1 0
5 0
3 0
7 2
6 1
1 1
0 0
0 2
0 0
0 0
0 0
1 0
0 0
0 0
0 0
0 0
0 0
0 0
0 0
0 6
0 0
0 0
1 2
0 0
0 0
0 0
1 0
0 0
0 0
0 1
1 3
0 0
0 0
0 14
0 16
0 109
0 20
0 10
0 3
0 3
0 2
7 0
5 1
10 38
3 1
6 0
6 3
1 2
2 7
1 1
2 2
1 10
0 0
1 1
0 0
0 0
1 0
1 0
0 0
0 0
0 0
0 0
0 0
0 0
0 0
0 1
0 0
0 0
0 0
0 0
0 0
1 0
2 0
3 0
0 0
1 0
0 9
0 5
0 5
0 1
1 1
0 2
0 3
0 2
0 2
0 1
0 0
0 1
0 1
2 1
0 0
0 1
0 1
0 44
0 2
0 14
1 1
0 2
0 0
3 0
0 0
1 0
3 0
0 0
0 0
1 22
0 0
0 2
1 0
0 0
0 22
0 52
0 5
0 5
0 1
0 1
0 2
1 1
0 0
2 1
6 0
0 0
0 0
0 0
0 0
0 0
0 0
0 0
0 1
0 0
0 0
0 0
0 5
0 0
0 0
0 0
0 3
0 0
0 0
0 0
0 1
0 2
0 5
2 22
1 19
0 6
2 16
0 0
3 5
0 2
0 8
0 46
0 3
0 7
0 7
0 2
0 3
1 0
0 0
0 0
0 0
0 0
0 0
0 0
0 0
0 7
0 3
0 3
0 5
0 11
0 0
1 0
0 1
0 0
0 0
0 0
0 0
0 0
0 0
0 0
0 9
1 0
1 2
0 0
0 2
0 0
0 0
0 0
0 0
6 10
0 0
1 1
0 0
0 0
0 0
0 5
0 0
0 5
0 2
0 0
1 7
0 11
1 2
0 1
0 0
0 0
0 0
0 0
1 1
1 0
1 0
0 0
1 0
0 0
0 0
0 3
0 0
0 0
0 122
0 3
0 19
1 8
0 2
1 0
0 1
0 0
0 0
0 1
0 10
0 1
0 2
0 0
0 0
0 1
0 0
0 1
0 0
0 0
0 0
0 1
0 1
0 2
0 0
0 3
0 18
0 8
0 8
0 43
2 71
0 33
0 26
0 22
0 35
0 2
0 9
0 6
0 0
0 1
0 0
0 0
0 0
0 0
0 0
0 1
1 0
0 0
0 0
0 0
1 0
0 5
0 8
0 1
0 1
0 0
0 9
0 1
0 0
0 2
0 22
0 1
0 2
0 0
0 9
0 5
0 3
0 1
0 0
0 0
0 0
0 1
0 1
0 0
0 0
0 1
0 3
0 0
0 0
0 0
0 5
0 9
0 13
0 13
0 15
0 48
0 27
0 17
1 25
0 2
0 7
0 1
0 0
0 0
0 0
0 0
1 2
1 0
1 1
0 0
0 0
0 0
0 0
0 0
0 1
0 2
0 2
0 0
0 0
0 1
0 0
0 0
0 2
0 0
0 0
0 0
0 3
0 0
0 1
0 1
0 0
0 0
0 0
0 1
0 7
0 2
0 3
0 6
0 18
0 16
3 5
0 7
0 3
0 3
0 32
0 2
0 2
0 5
0 0
1 0
0 0
0 0
1 0
2 0
0 0
0 0
0 0
0 0
0 0
0 0
0 1
0 0
0 0
0 0
3 0
0 0
0 0
0 0
0 0
0 0
0 0
0 0
0 0
0 1
0 9
0 18
2 14
0 5
0 10
0 5
0 1
0 7
0 0
0 0
0 0
0 0
0 0
0 0
0 1
0 0
0 0
0 1
0 1
0 0
0 1
2 6
0 0
0 0
0 0
0 41
1 0
0 6
0 2
0 0
0 0
0 1
0 0
0 0
0 0
0 0
0 0
0 0
0 1
0 38
3 1
0 9
0 3
0 3
0 0
0 0
0 0
0 0
0 0
0 1
0 5
0 1
0 0
0 0
0 2
0 2
0 5
0 0
0 0
0 0
0 0
0 0
0 0
0 1
1 0
0 0
0 0
0 1
0 1
0 0
5 0
0 0
0 0
1 0
1 0
1 0
0 0
0 0
0 1
0 2
0 3
0 1
0 0
2 1
0 5
0 2
0 1
0 0
0 0
0 2
0 3
0 5
0 0
0 1
0 0
0 0
0 0
0 0
0 0
0 0
0 1
0 0
0 2
0 1
0 8
1 0
0 2
0 1
0 0
0 0
0 15
0 1
0 0
0 7
0 1
0 0
0 3
0 2
0 0
0 0
0 0
0 0
0 0
0 0
0 0
0 0
0 0
0 0
0 0
0 0
0 0
0 0
0 0
0 0
0 0
0 0
0 0
0 2
0 13
0 1
0 3
0 2
0 9
0 0
0 5
0 1
0 1
0 3
0 8
0 2
0 1
0 10
0 6
0 14
1 36
0 107
1 66
0 2
0 0
0 0
0 0
0 0
0 0
0 5
0 0
0 0
0 0
0 0
0 1
1 0
1 3
0 1
0 1
0 3
0 0
0 5
0 0
0 27
0 0
0 2
0 3
0 0
0 6
1 8
1 25
0 8
0 26
0 3
0 1
0 0
0 2
0 1
0 1
0 2
0 18
0 2
0 0
0 18
0 2
0 3
0 5
0 20
0 2
0 2
1 0
0 0
0 0
0 7
0 10
0 1
2 0
0 1
0 1
0 0
0 1
1 1
0 6
0 0
0 0
0 0
0 0
0 0
0 0
0 0
0 0
0 0
0 0
0 0
0 0
0 0
1 0
0 0
0 1
1 6
1 0
0 0
0 0
0 0
0 2
0 1
1 0
0 0
0 0
0 2
0 20
0 5
1 33
0 10
6 13
1 3
2 0
1 0
3 0
0 1
0 0
1 3
0 0
0 0
0 0
0 18
0 2
0 0
0 1
0 9
0 0
0 1
0 2
0 1
0 0
0 0
0 1
0 0
0 1
0 0
0 0
0 0
1 0
5 0
1 0
24 0
15 3
0 0
0 1
0 1
0 0
0 3
0 30
0 15
0 7
0 2
0 5
0 79
0 34
0 18
0 34
0 20
0 11
0 6
0 241
0 147
0 56
0 3
0 2
0 5
0 10
0 1
0 3
0 5
0 18
0 1
0 27
0 19
0 9
1 9
1 9
3 13
0 11
0 11
0 22
0 8
0 178
0 2
0 9
0 6
0 2
0 0
0 3
0 5
0 0
0 1
0 18
0 1
0 6
0 16
0 19
0 15
1 1
0 5
0 1
0 1
0 0
0 1
0 2
0 5
0 0
0 6
5 1
0 0
0 0
0 0
0 2
0 66
0 22
0 52
0 49
0 51
0 8
0 3
0 22
0 5
0 3
0 0
0 0
0 1
0 3
0 7
0 5
0 1
0 0
0 0
0 0
1 0
0 0
0 0
0 0
0 8
3 0
2 0
0 0
2 5
0 24
0 22
6 26
0 20
0 215
1 8
5 17
0 8
0 136
0 13
0 14
0 7
0 1
0 2
0 0
0 0
0 10
0 0
0 1
0 1
0 0
0 0
0 0
0 0
3 54
0 2
0 7
0 3
3 2
0 1
0 1
0 0
1 0
0 3
0 0
0 0
0 0
0 3
0 0
0 3
0 7
0 60
0 23
0 61
0 6
0 7
0 2
0 0
0 0
0 0
0 0
0 1
0 5
0 7
0 1
0 1
0 1
0 0
0 1
0 0
0 0
0 0
0 0
0 0
0 1
0 0
0 0
1 1
8 1
10 2
26 2
2 7
0 2
1 2
1 5
0 6
0 1
0 0
0 0
0 0
0 0
1 0
0 7
0 2
0 2
0 7
0 6
0 32
0 0
0 6
0 1
0 0
0 1
0 0
0 0
0 0
0 0
0 0
0 0
0 0
0 0
0 11
0 0
0 0
0 0
0 0
0 0
0 0
1 0
2 0
3 0
2 0
1 9
0 48
0 20
0 27
0 2
0 1
0 0
1 7
0 0
0 0
0 2
0 0
0 6
0 3
0 0
0 0
0 0
0 11
0 1
0 5
0 57
0 2
0 3
0 3
0 0
0 3
0 15
0 5
0 5
0 1
0 0
0 1
0 5
0 0
1 1
1 3
2 5
0 9
1 2
1 3
0 3
0 5
0 1
0 0
0 3
0 2
0 0
0 0
0 0
0 1
0 5
0 0
0 1
0 0
0 1
0 0
0 18
0 2
0 1
0 9
0 40
0 6
0 8
0 35
0 18
0 1
0 6
0 1
0 1
0 2
0 0
0 0
0 2
0 1
1 1
1 0
0 3
1 38
0 2
0 8
0 2
0 8
0 15
0 18
0 59
0 20
0 6
0 2
0 20
0 3
0 100
0 10
0 6
0 1
0 0
0 0
0 0
0 3
0 5
0 0
0 0
0 0
0 1
0 0
0 3
0 5
0 0
0 15
0 27
0 69
0 43
0 2
0 17
0 13
0 1
0 1
0 0
0 2
0 0
0 5
0 6
0 1
0 10
0 3
0 1
0 2
0 0
0 1
0 2
0 2
0 5
0 3
0 16
0 74
0 46
0 10
0 0
0 0
0 0
0 0
0 2
0 0
0 0
0 0
0 0
0 1
0 24
0 9
0 14
0 9
0 8
0 1
0 0
0 0
0 1
0 0
0 0
0 1
0 13
0 2
2 0
0 0
0 0
0 0
0 0
0 1
0 0
0 0
0 0
0 1
0 0
0 0
0 0
0 0
1 0
2 0
0 0
0 0
2 0
0 0
0 0
0 0
0 0
1 1
0 3
0 6
0 5
0 10
0 2
0 0
0 1
0 0
0 0
0 0
0 0
0 0
0 0
0 0
0 6
0 108
0 10
0 26
0 41
0 7
0 9
0 9
0 14
0 7
0 5
0 1
0 2
0 2
0 2
0 0
3 5
6 1
3 6
10 2
1 13
0 5
0 16
0 2
0 0
0 1
0 0
0 1
0 0
0 0
0 0
0 0
0 0
0 0
0 0
1 0
1 0
1 0
2 0
2 18
0 0
0 9
0 6
2 2
0 49
0 0
0 0
0 0
0 0
0 0
0 0
0 0
1 14
0 5
0 2
0 0
0 2
0 3
0 3
0 2
0 15
0 11
0 36
0 10
0 1
0 1
0 7
0 27
0 10
0 9
0 0
0 1
0 0
0 1
0 1
0 0
0 2
0 92
0 2
0 10
0 36
0 19
0 16
0 9
0 24
0 1
0 1
0 0
0 2
0 3
0 3
0 47
0 6
1 7
0 7
1 5
0 5
0 2
0 14
0 6
0 23
0 14
0 7
0 2
0 0
0 11
0 63
0 40
0 40
0 16
1 5
0 2
0 0
0 1
0 6
0 17
0 1
0 13
0 3
0 0
0 18
0 27
0 26
0 15
0 124
0 6
0 11
0 3
0 24
0 15
1 3
0 2
0 2
0 1
0 0
0 0
0 0
0 0
0 0
0 0
1 0
0 0
0 0
0 0
1 0
1 6
0 5
0 0
1 2
0 2
1 36
0 2
0 17
0 3
0 0
0 0
0 2
0 2
1 2
0 0
0 0
0 0
0 0
0 0
0 0
0 2
2 1
2 0
1 6
0 2
0 7
0 5
0 2
0 0
0 0
0 0
0 0
0 0
1 0
0 0
1 0
3 13
1 0
0 0
2 0
0 1
0 2
1 0
1 0
0 2
0 1
0 0
0 54
0 15
0 19
0 11
0 3
0 2
0 2
0 0
0 1
0 2
0 0
0 1
0 0
0 1
0 7
0 0
0 6
0 0
0 13
0 5
0 14
0 0
0 9
0 1
0 0
0 0
0 0
0 0
0 0
0 0
0 0
0 1
0 9
0 2
0 8
0 1
0 0
0 0
0 0
0 5
0 0
2 0
0 0
0 1
0 0
0 5
0 1
0 2
1 7
0 5
0 0
0 0
0 1
0 0
0 3
0 0
0 0
0 1
0 5
0 0
0 0
0 0
1 0
0 2
0 3
0 2
0 20
0 5
0 3
0 13
0 2
0 0
1 0
0 0
0 0
0 0
0 0
0 0
0 0
0 0
1 0
0 0
0 0
0 5
0 1
0 0
0 9
0 9
0 10
0 5
0 6
0 7
0 6
0 3
0 3
1 1
0 2
0 2
0 16
0 7
0 6
0 2
1 1
0 0
0 5
0 0
9 0
0 0
1 0
0 0
0 0
0 0
0 0
1 0
1 0
2 0
0 0
3 0
1 0
3 0
0 0
0 0
0 2
0 17
0 8
0 48
0 25
0 32
0 2
1 276
3 96
1 56
1 36
0 10
41 0
0 0
0 3
0 15
0 10
0 1
0 3
0 1
0 0
0 0
0 0
0 0
0 0
0 0
0 0
1 0
0 0
2 0
0 0
0 20
0 0
0 1
0 2
0 0
0 0
0 1
0 0
0 1
0 0
0 0
0 1
0 9
0 2
0 10
0 9
2 6
0 1
1 0
0 1
0 0
0 0
0 1
0 1
0 0
0 0
0 0
8 0
0 0
0 0
0 0
0 0
0 0
0 0
0 0
0 0
5 0
2 1
3 0
6 0
1 0
8 0
0 7
0 1
0 2
2 7
3 2
0 0
0 0
0 0
0 1
0 11
0 1
0 13
0 2
0 2
0 0
0 0
0 0
0 0
0 3
0 2
0 0
0 0
0 0
0 0
0 32
0 0
0 0
0 0
0 2
0 5
0 18
0 16
1 8
1 5
1 0
0 0
0 0
0 0
0 1
0 1
2 2
0 0
0 0
0 0
1 1
0 5
1 6
1 8
0 6
1 3
0 0
1 2
0 2
0 13
0 1
1 0
0 0
1 3
0 0
0 1
0 0
0 0
1 0
0 0
0 0
0 0
0 0
0 0
0 0
0 0
0 0
0 0
0 1
0 0
0 1
0 1
0 0
0 0
0 0
0 0
0 0
0 0
0 0
0 0
0 2
0 3
0 3
0 0
0 2
0 2
0 6
0 10
0 7
0 8
0 33
0 56
0 48
0 16
0 7
0 9
0 2
1 20
2 26
0 5
0 5
0 2
0 2
0 5
0 2
0 11
0 7
0 1
1 1
1 10
0 2
3 43
0 17
0 14
0 2
0 0
0 8
0 1
0 1
0 1
0 2
0 0
0 0
0 0
0 1
0 0
0 0
0 0
0 1
0 0
0 1
0 1
0 0
0 0
0 0
0 0
0 0
0 0
1 0
0 0
0 0
0 0
0 1
0 0
1 0
0 0
0 0
0 0
0 0
0 1
0 1
2 6
5 3
1 0
2 0
0 0
0 0
0 1
0 1
0 0
1 0
1 0
1 0
11 0
1 0
0 1
0 0
0 2
0 0
0 1
0 3
0 6
0 16
1 40
0 13
0 3
0 3
0 3
0 1
0 0
0 0
1 1
0 32
1 3
0 26
0 13
0 9
0 10
0 0
0 1
0 0
0 1
0 1
1 1
3 1
2 1
1 1
0 2
1 0
0 0
0 1
11 0
0 5
0 1
1 2
0 6
0 0
2 0
0 1
0 0
0 0
0 0
1 0
0 0
0 0
0 7
0 9
1 49
2 9
0 3
0 2
1 3
0 1
0 0
0 0
0 0
0 0
0 0
0 3
8 2
0 6
0 6
0 3
0 2
1 0
0 0
0 1
1 1
0 1
0 1
0 0
0 2
0 995
0 0
0 18
0 1
0 3
0 0
0 0
0 1
0 2
0 0
0 1
0 35
0 73
0 9
0 10
0 11
0 3
0 1
0 211
0 1
0 15
0 11
1 9
0 3
0 3
0 0
0 1
0 0
0 5
0 9
0 2
0 1
0 0
0 66
0 30
0 32
0 27
0 39
0 57
0 221
0 92
0 54
0 44
0 16
0 10
0 7
0 13
0 17
0 5
0 16
1 17
0 5
0 2
0 0
0 19
0 3
0 13
0 58
0 57
0 15
0 19
0 28
0 18
0 11
1 2
2 5
8 2
0 0
0 0
0 0
0 0
0 0
0 3
0 2
0 3
0 1
0 1
0 20
0 1
0 7
5 1
0 0
0 2
0 16
0 89
0 15
0 5
3 1
3 0
0 0
0 0
0 1
0 5
0 7
0 0
0 3
0 1
0 1
0 1
0 10
0 19
0 9
3 26
0 36
1 43
0 25
0 57
0 57
0 34
0 67
0 15
0 14
0 0
0 0
0 0
0 0
0 0
0 0
15 0
1 11
0 1
1 1
1 0
0 1
1 0
3 0
0 1
0 0
0 0
0 0
0 0
0 1
0 1
0 7
1 2
0 19
0 17
0 5
2 6
0 1
0 0
0 0
0 0
0 0
0 3
0 2
0 7
0 3
0 2
0 0
0 20
0 9
0 2
1 3
0 1
0 5
0 2
0 6
0 77
0 31
0 59
0 28
0 22
0 0
0 30
3 38
7 0
0 15
3 1
0 0
1 24
1 19
0 2
1 0
0 0
0 0
1 0
0 0
0 0
0 2
0 1
0 0
1 1
0 87
0 2
1 1
0 2
0 7
0 7
0 3
0 5
0 0
0 0
0 1
0 0
0 0
0 0
0 0
0 0
0 1
0 0
0 0
0 1
0 1
1 0
0 24
0 8
0 0
0 2
0 2
0 2
0 2
2 2
0 10
0 10
0 5
0 19
0 15
0 3
0 2
0 7
0 9
0 14
0 8
0 13
0 0
1 7
1 2
14 0
2 10
0 0
0 0
1 1
0 5
0 6
0 9
1 14
1 9
2 7
0 2
1 3
0 2
0 7
0 5
0 13
0 15
0 20
0 22
0 0
0 3
0 0
0 0
1 0
1 0
0 1
1 0
1 0
0 0
0 2
0 0
0 0
1 0
0 0
0 0
0 3
0 9
0 19
0 30
0 16
0 2
2 0
2 0
0 0
1 0
0 2
0 1
0 0
0 1
0 0
0 0
1 0
0 0
1 0
3 1
0 1
15 13
0 5
1 1
1 320
0 13
0 61
0 18
0 59
0 1
0 1
0 0
0 1
0 0
0 0
0 0
0 2
0 0
0 1
0 2
0 0
0 0
0 0
1 0
0 0
0 2
1 15
6 154
5 72
2 88
0 58
6 8
0 0
0 1
46 0
0 1
0 0
1 0
0 39
0 3
0 15
0 5
0 9
0 2
8 1
6 0
56 2
27 1
14 2
9 2
9 3
8 1
65 1
0 3
0 11
0 7
0 7
0 3
1 1
0 0
0 0
0 0
0 7
11 0
0 0
6 6
0 2
2 3
2 43
0 13
13 3
0 19
3 0
0 58
1 0
0 1
1 0
0 0
1 0
13 128
0 0
0 2
1 0
0 0
7 0
0 0
0 2
0 0
1 1
3 10
1 3
2 13
0 5
3 51
6 7
10 20
13 14
3 14
8 10
1 2
0 5
2 0
0 0
0 3
0 1
0 0
0 8
0 5
0 10
0 8
0 15
0 10
0 6
0 5
1 24
1 2
1 2
0 2
24 3
0 0
1 0
1 1
5 9
2 5
2 0
0 0
0 28
0 2
1 7
1 5
0 2
1 1
1 3
3 2
2 0
5 0
0 0
1 0
0 0
0 0
0 0
0 0
0 0
0 0
0 1
0 0
0 0
0 0
0 2
0 9
0 25
0 432
0 150
1 260
0 288
0 71
0 44
1 2
2 1
1 9
0 2
2 1
1 7
0 5
0 7
0 10
0 5
0 26
0 1
3 1
14 0
0 0
1 0
3 8
10 0
0 5
0 3
0 3
0 0
0 19
0 43
0 57
0 34
1 15
0 15
0 44
0 33
0 7
0 8
0 9
0 8
0 6
0 0
0 0
0 3
0 1
0 0
0 0
0 0
1 0
0 1
0 0
0 1
0 11
0 1
0 5
0 0
0 0
0 8
0 1
0 6
0 7
0 19
1 22
1 19
1 0
0 2
2 7
1 1
0 18
0 9
0 26
0 6
0 24
0 0
0 19
0 5
0 2
1 0
0 0
0 1
0 0
2 0
1 49
7 0
2 14
0 8
2 20
0 10
0 18
0 22
0 8
0 0
0 0
0 5
0 0
0 3
0 0
0 0
0 2
0 3
0 18
0 1
0 1
0 0
0 0
0 0
0 0
0 0
0 0
1 0
0 0
0 0
1 1
0 0
0 0
0 1
1 6
0 3
0 1
0 0
0 3
0 20
0 3
2 6
1 7
2 15
0 0
0 2
0 1
0 0
0 1
0 0
0 0
0 0
0 1
1 1
0 0
1 0
0 1
0 0
1 0
0 0
0 0
0 0
0 0
0 5
0 0
0 0
0 0
0 0
0 0
1 0
10 0
1 8
0 0
0 0
0 2
2 6
1 0
0 1
0 2
0 2
0 1
0 0
0 0
1 0
0 0
0 0
0 0
0 2
0 1
0 0
0 18
0 1
0 5
0 3
0 3
0 0
0 14
0 8
0 27
0 2
0 1
0 1
0 1
1 0
0 0
0 0
2 0
5 1
3 1
0 0
1 3
0 2
0 0
0 1
0 6
0 9
0 23
0 36
0 9
0 51
0 2
0 2
0 0
1 0
1 1
0 0
0 0
0 0
0 48
0 2
0 11
0 13
0 14
0 23
0 10
0 2
0 2
0 0
0 0
0 0
0 0
0 0
2 0
0 0
0 25
0 6
0 10
0 1
0 1
0 1
0 2
0 0
0 8
0 0
0 0
0 1
0 1
0 5
3 3
0 1
3 11
0 6
0 10
0 5
0 2
0 6
0 1
0 7
0 1
0 1
2 1
1 0
0 3
0 0
0 0
0 0
0 0
0 1
1 0
0 1
0 0
0 1
0 1
0 0
0 0
0 2
0 3
0 1
0 43
0 3
0 25
0 17
0 9
0 5
0 7
0 17
0 19
0 14
0 11
2 6
0 1
0 16
0 1
0 3
0 0
0 0
0 0
0 0
0 0
0 0
0 0
0 5
0 0
0 3
0 1
0 0
0 0
0 0
0 0
0 1
0 0
0 6
0 0
0 0
0 0
0 0
0 0
0 2
0 0
0 0
0 2
0 0
0 2
0 0
1 1
0 3
0 2
2 5
0 1
0 0
1 1
0 1
0 0
0 1
0 0
0 0
0 3
0 2
0 1
0 0
0 7
1 0
0 0
0 1
0 0
0 1
2 2
0 1
13 6
0 2
0 9
5 25
2 7
3 2
0 1
0 0
0 0
0 0
0 1
0 1
0 1
0 2
1 0
0 2
0 1
0 0
0 0
0 1
0 9
0 0
0 6
0 0
0 0
0 6
0 0
0 0
0 0
0 0
0 0
0 1
0 0
0 0
0 0
0 46
0 0
0 3
0 2
0 6
0 0
1 7
0 1
0 2
0 38
0 10
0 13
0 2
0 0
0 6
1 0
0 5
0 1
0 0
0 0
0 0
1 0
0 1
0 3
2 2
5 1
0 0
1 1
3 0
0 0
1 0
1 0
5 0
0 0
2 0
3 0
0 0
0 0
3 0
0 2
0 1
0 1
0 1
0 0
0 0
0 0
0 0
0 0
0 0
0 0
0 0
1 0
0 0
0 0
1 0
0 1
17 2
2 2
0 61
1 5
0 6
0 3
1 15
0 6
0 3
0 2
0 0
0 0
0 0
0 0
0 0
0 0
1 0
0 0
5 0
1 0
3 1
1 5
0 0
1 2
1 0
0 0
24 0
7 0
0 0
1 0
0 0
0 0
0 1
1 0
1 1
1 2
2 7
11 0
1 0
0 0
0 0
0 0
0 0
2 2
0 1
0 2
0 3
0 0
0 0
0 0
0 0
0 0
1 0
9 0
2 0
1 0
0 6
2 0
3 1
13 0
0 0
0 2
0 0
6 5
2 2
6 0
2 2
6 0
1 1
0 0
3 0
0 1
0 1
0 0
0 0
1 1
0 8
2 0
2 0
1 0
1 0
0 0
1 2
0 3
0 10
0 32
0 3
0 7
0 10
0 15
1 24
0 18
3 13
2 11
0 7
5 5
0 2
0 1
0 1
0 1
0 0
1 0
0 0
0 0
0 1
0 75
0 1
0 1
0 0
8 0
0 0
0 0
0 0
0 0
0 0
0 22
0 3
0 0
0 6
0 5
0 2
0 0
0 1
0 1
0 0
0 0
0 0
0 0
0 6
0 8
1 0
0 0
0 0
0 0
0 0
0 0
0 0
0 0
0 0
0 0
0 3
0 0
0 0
0 0
0 0
0 0
0 0
0 1
0 3
0 0
0 1
0 0
1 1
1 5
8 5
8 2
7 0
5 0
0 0
0 0
0 1
0 0
0 1
0 1
0 1
0 2
0 1
0 0
0 1
0 3
0 1
0 0
0 0
0 0
0 0
1 0
0 1
6 7
0 2
0 17
0 16
0 11
0 18
0 31
0 17
0 42
0 9
0 3
0 0
0 0
0 1
0 0
3 1
0 1
0 2
1 13
0 3
0 8
0 1
0 1
0 0
0 2
0 9
0 0
0 0
0 0
0 0
0 0
0 0
0 0
0 0
0 0
0 0
2 0
0 0
0 0
3 1
0 2
0 2
0 6
0 6
0 1
1 0
1 0
0 0
0 0
1 0
0 0
0 0
0 0
0 0
0 0
0 6
0 11
0 1
0 1
0 0
0 0
0 0
0 2
1 0
1 0
0 0
0 0
0 0
0 28
2 0
0 0
7 0
0 0
0 2
1 0
0 1
0 1
2 5
0 2
0 0
0 3
0 6
0 0
0 2
0 0
0 0
0 0
0 0
0 0
0 0
1 0
0 0
1 0
0 0
0 0
0 0
0 0
0 0
0 1
0 0
0 0
0 1
0 0
0 0
0 1
0 6
0 11
0 6
0 1
0 0
2 27
1 1
1 13
3 2
2 3
0 1
0 10
0 1
0 1
0 0
0 0
0 0
0 0
0 2
0 0
0 0
0 0
0 0
0 0
0 0
0 10
0 1
0 5
0 1
0 0
0 1
0 0
0 0
0 0
0 0
0 0
0 0
0 0
0 0
0 0
0 0
0 0
0 0
0 0
0 0
0 0
0 0
0 0
0 0
0 0
0 0
0 1
0 0
0 0
0 0
0 0
0 0
0 0
0 1
0 1
0 0
0 0
0 0
0 0
0 0
0 0
0 0
0 0
0 0
0 0
0 0
2 0
0 0
3 0
0 0
0 0
0 2
0 0
0 0
0 0
0 1
0 0
0 3
0 0
0 0
0 0
0 0
0 0
0 0
2 1
0 1
0 1
0 0
0 2
0 0
0 0
0 0
0 0
0 0
0 0
0 0
0 0
0 0
0 0
1 3
0 0
0 0
0 0
0 0
1 0
0 1
0 0
0 0
0 1
1 0
1 1
0 0
0 0
0 0
0 1
0 0
1 0
0 0
1 1
0 0
0 0
0 0
1 1
0 1
5 0
0 1
0 3
0 0
1 0
1 1
1 0
0 1
0 0
0 0
0 0
0 0
0 0
0 0
0 0
0 0
0 0
0 0
1 0
0 0
0 17
0 2
0 0
0 1
0 0
0 0
0 0
0 1
0 2
0 2
0 0
0 1
0 0
0 0
0 0
0 0
0 0
0 0
0 0
0 0
0 0
0 0
0 0
1 0
0 1
1 0
0 1
0 0
0 2
0 5
0 0
0 1
0 0
0 0
0 1
0 0
0 0
0 1
0 0
0 0
0 0
0 3
0 0
0 0
0 0
0 0
0 0
0 8
0 0
0 0
1 15
0 0
0 0
0 0
0 0
0 1
0 0
0 7
0 0
0 5
0 2
0 6
0 0
1 1
0 0
0 0
0 0
0 1
1 0
0 0
0 0
0 0
0 0
0 1
0 2
0 1
0 2
0 0
0 2
0 0
0 0
2 1
0 2
0 3
0 0
0 0
0 1
0 1
0 3
0 0
1 1
3 1
2 0
0 0
0 0
0 0
1 0
0 0
2 0
0 2
0 0
0 0
0 0
0 0
0 0
0 0
0 0
0 1
0 1
0 0
0 0
0 0
2 0
1 0
1 0
0 0
0 0
0 0
1 0
1 0
0 0
0 0
0 0
2 0
0 0
0 0
0 0
2 0
2 2
2 0
1 0
10 0
0 0
0 0
0 0
0 0
0 0
0 0
0 0
0 0
0 0
0 0
0 0
0 0
0 16
0 0
0 0
0 0
0 0
0 0
1 0
3 0
0 1
0 2
0 2
0 1
2 0
1 2
0 1
1 1
0 1
0 0
0 0
0 0
0 0
0 0
0 0
0 0
0 0
0 0
0 0
0 0
0 0
0 0
0 0
0 0
0 0
0 0
0 0
0 0
0 1
0 0
0 0
0 0
0 0
0 1
1 0
0 0
0 0
0 0
0 0
0 0
0 0
0 1
0 0
0 0
0 1
0 6
0 0
0 0
0 0
0 0
0 0
5 0
1 0
0 1
1 0
1 2
0 1
0 0
0 0
0 2
0 0
0 0
0 0
0 0
0 0
0 0
0 0
0 0
0 0
0 2
7 0
0 0
1 0
2 0
0 0
1 0
1 1
0 0
0 1
0 0
0 1
0 0
0 0
0 0
0 0
0 0
0 0
0 0
0 0
0 0
0 0
0 0
0 1
0 0
1 2
0 10
0 0
2 0
0 3
0 1
0 1
0 3
0 1
0 1
0 1
2 1
0 1
0 0
0 2
0 0
0 1
0 1
0 0
1 0
0 0
0 0
0 0
0 0
0 0
0 1
0 1
0 1
0 3
0 2
0 1
0 1
2 39
0 0
14 1
0 1
1 1
0 0
0 3
0 0
0 0
0 0
0 0
0 1
0 0
0 0
0 0
0 0
0 0
0 6
0 0
0 2
1 2
0 0
0 0
0 0
0 36
1 0
0 7
0 6
0 0
0 1
0 0
0 0
1 0
0 0
1 0
0 0
1 0
1 0
0 6
0 0
0 0
0 3
0 0
0 1
0 0
0 0
0 2
0 31
0 1
0 3
0 2
0 0
0 0
0 1
0 0
0 1
0 0
0 1
0 1
0 17
0 19
0 11
0 3
0 11
0 5
1 5
0 1
0 0
0 0
3 0
0 2
0 2
5 17
0 6
0 5
0 1
0 2
0 6
0 0
0 0
0 1
0 1
0 0
0 1
0 0
1 0
0 2
0 0
0 0
0 0
0 1
1 0
0 0
0 0
0 0
0 0
0 2
1 0
0 27
0 6
0 6
0 6
0 1
0 1
0 38
0 17
0 7
0 0
0 0
0 0
0 9
0 8
0 13
0 10
0 1
0 2
0 5
0 7
0 3
0 13
0 0
0 0
0 0
0 0
0 0
0 0
0 0
0 0
0 0
0 0
0 0
0 0
0 1
0 0
0 0
0 2
0 0
0 0
0 0
0 0
0 6
0 1
0 0
0 3
0 1
0 0
0 0
0 1
0 0
0 0
1 0
0 0
0 1
0 0
0 0
0 1
0 1
0 0
0 0
0 2
0 2
0 10
0 8
1 13
1 11
0 6
0 2
0 0
1 0
0 1
0 2
1 3
0 2
0 2
0 3
0 5
0 2
1 0
0 1
0 0
0 0
1 1
0 2
0 0
0 0
0 1
0 1
0 0
0 0
0 0
0 0
1 17
0 3
0 0
0 1
1 0
0 1
0 7
0 18
0 6
0 0
0 2
0 7
8 2
0 8
0 3
0 1
0 0
1 0
0 0
6 2
0 1
0 6
0 5
0 19
0 22
0 7
0 3
0 0
0 0
0 0
0 0
0 0
0 0
0 0
0 1
0 5
0 0
0 0
0 1
0 0
0 0
0 0
0 2
0 0
0 6
0 26
0 8
0 1
0 1
0 0
0 0
0 0
0 1
0 1
0 0
0 0
0 0
0 0
0 0
0 0
0 0
0 0
0 0
3 0
0 0
0 0
0 1
0 1
0 6
0 2
0 0
0 1
0 68
0 47
0 28
1 15
0 8
0 20
0 1
0 6
0 2
0 3
0 0
0 2
1 0
0 2
0 0
0 0
0 1
1 0
3 0
1 0
0 13
3 0
0 0
0 2
0 0
0 1
0 0
0 0
0 0
1 1
0 0
1 0
0 0
0 0
0 0
1 0
0 0
0 2
0 1
0 9
0 3
1 3
0 0
1 0
0 0
0 0
0 2
0 0
0 0
0 2
0 0
0 14
0 1
0 6
0 0
0 0
0 0
0 5
0 0
0 1
0 1
0 3
0 1
0 0
0 0
0 1
0 0
0 0
0 0
0 0
1 0
0 0
0 17
0 0
0 0
0 1
0 0
0 0
0 2
0 0
0 0
0 0
0 0
0 0
0 0
0 2
0 1
0 0
0 0
0 0
0 0
0 0
0 0
0 0
0 0
1 0
0 0
0 0
0 1
0 1
0 0
1 8
0 5
0 0
0 0
0 0
0 16
0 0
0 0
0 0
0 0
0 0
0 0
0 0
0 0
0 0
0 0
0 0
0 0
0 1
1 0
2 0
0 0
0 0
0 0
0 0
1 0
0 0
0 0
0 0
0 0
0 0
0 0
0 0
0 0
0 0
0 0
0 0
0 0
0 3
0 0
0 0
0 1
0 0
0 0
0 0
0 1
0 0
0 0
0 2
0 0
0 0
0 0
0 0
0 0
0 0
0 0
0 0
0 0
0 5
0 0
0 0
0 0
0 0
0 0
0 0
0 0
0 0
0 0
0 0
0 0
0 0
0 0
0 0
0 0
0 0
0 0
0 0
0 1
0 0
0 0
0 0
0 1
0 0
0 0
0 0
0 0
0 0
0 0
0 0
0 0
0 0
0 0
0 11
0 1
0 0
0 2
0 1
0 0
0 1
0 0
0 0
0 0
0 0
0 0
0 0
0 0
0 0
0 0
0 0
0 2
0 0
0 0
0 0
0 0
0 0
0 0
0 0
0 0
0 0
0 0
0 0
0 0
0 0
0 0
0 0
0 0
0 0
0 0
0 0
0 0
0 0
0 0
0 1
0 0
0 0
0 0
0 0
0 0
0 0
0 0
0 0
0 0
0 0
0 0
0 0
0 0
0 0
0 0
0 0
0 0
0 0
0 0
0 0
0 0
0 0
0 0
1 0
0 0
0 0
0 0
0 0
1 0
1 0
0 0
2 2
0 0
0 0
0 0
0 0
0 0
0 0
0 0
0 0
0 0
0 0
0 0
0 0
0 0
0 0
0 0
0 0
0 0
0 0
0 0
0 0
0 0
0 0
0 0
0 0
0 0
0 0
0 0
0 0
0 0
5 0
0 0
0 0
0 0
0 0
0 0
0 0
0 0
0 0
0 0
0 0
0 0
0 0
0 0
0 0
0 0
0 0
0 0
0 0
0 0
0 0
0 0
0 0
0 1
0 0
0 0
0 0
0 2
0 0
0 23
0 1
0 2
0 1
0 1
0 0
0 0
0 0
0 0
1 0
0 0
0 0
0 0
0 0
0 0
0 1
0 0
0 1
0 0
0 1
0 0
0 0
0 1
0 1
0 0
0 0
0 0
0 0
0 0
0 1
0 0
0 11
0 1
0 0
0 0
0 0
0 0
0 0
0 0
0 0
0 1
0 0
0 0
0 0
0 0
0 0
0 0
0 0
0 0
0 0
0 0
0 0
0 0
0 0
0 0
0 0
0 0
0 0
0 0
0 0
0 0
0 0
0 0
0 0
0 0
0 0
0 0
0 0
0 0
0 0
0 0
0 0
0 0
0 0
0 0
0 9
0 0
0 0
0 0
0 0
0 0
0 0
0 0
0 0
0 0
0 0
0 0
0 0
0 1
0 0
0 1
0 0
0 1
0 0
0 0
0 0
0 0
0 0
0 0
0 0
0 0
0 0
0 0
0 0
0 0
0 0
0 0
0 0
0 0
0 0
0 0
0 0
0 0
0 0
0 0
0 0
0 0
0 0
0 0
0 0
0 0
0 0
0 0
0 0
0 0
0 0
0 0
0 0
0 0
0 0
0 0
0 0
0 0
0 0
0 0
0 0
0 0
0 0
0 0
0 0
0 0
0 0
0 0
0 0
0 0
0 0
0 0
2 0
1 0
0 0
0 0
0 0
0 0
0 0
0 0
0 1
0 0
0 2
0 0
0 0
0 2
0 0
0 0
0 1
0 0
0 0
0 3
0 8
0 10
0 5
0 5
0 0
0 1
0 0
0 0
0 0
0 1
0 1
0 0
0 0
0 1
0 1
0 2
0 0
0 1
0 1
0 2
0 0
0 0
0 0
0 0
0 0
0 1
0 0
0 1
0 2
0 0
0 0
0 0
0 0
0 0
0 0
0 3
0 1
2 2
0 0
0 0
0 1
0 0
0 0
0 0
0 0
0 0
0 0
0 0
0 3
0 0
0 0
0 35
0 3
0 2
0 1
0 0
1 1
0 1
0 0
0 0
0 0
1 0
0 0
0 0
0 0
0 0
0 3
1 1
2 0
0 1
0 1
0 0
0 6
0 0
0 1
0 0
0 0
0 0
0 0
0 0
0 1
0 0
0 1
1 0
0 0
0 0
0 0
2 0
3 3
0 0
1 0
0 0
0 0
0 0
0 0
0 0
0 0
0 0
0 0
0 0
0 0
0 0
0 0
1 0
0 13
0 0
0 1
0 0
0 1
0 1
1 0
0 0
0 0
1 0
0 0
0 0
0 0
0 0
0 0
0 0
0 0
0 6
0 0
0 1
0 0
0 0
0 0
0 0
0 0
0 0
0 0
0 0
0 0
0 0
0 0
0 0
0 0
0 0
1 0
0 2
0 0
0 5
0 3
0 5
0 0
0 0
0 0
0 0
0 1
0 1
0 1
0 0
0 0
0 0
0 0
2 0
8 0
7 1
3 1
3 0
0 0
1 0
0 0
0 0
0 0
1 0
0 0
0 0
0 0
0 1
0 0
0 0
0 0
0 1
0 0
0 0
2 0
0 0
28 0
0 0
0 0
0 0
0 0
0 0
0 0
0 0
0 0
0 0
0 0
0 0
0 0
0 0
0 0
1 0
0 0
0 0
0 0
0 0
1 0
0 0
0 0
0 0
0 0
0 0
0 0
0 2
0 0
0 0
0 0
0 2
0 0
0 0
0 0
0 0
0 0
1 0
1 0
0 0
2 0
0 0
1 0
1 0
0 0
0 0
0 0
0 0
0 1
0 0
0 0
0 2
0 1
0 25
0 1
2 9
1 3
0 0
0 0
0 0
0 0
0 0
0 1
0 1
0 0
0 1
0 2
1 1
0 1
0 0
0 0
0 0
0 0
0 0
0 0
3 0
0 0
0 0
0 0
0 0
0 0
0 0
0 0
0 2
0 1
0 2
1 0
0 1
1 0
0 0
0 2
0 0
0 0
0 0
0 0
0 0
0 0
0 0
0 0
0 0
0 0
0 0
0 0
0 0
0 0
0 0
0 0
0 0
0 0
0 0
0 0
0 0
0 0
0 0
2 0
1 0
1 0
2 0
1 3
0 1
9 0
5 0
2 0
1 0
1 0
1 0
0 0
9 0
0 0
0 0
0 0
0 0
1 0
1 1
0 0
0 1
0 2
0 0
0 16
0 0
0 0
0 0
0 0
0 0
0 0
1 1
1 0
0 0
10 0
1 0
1 0
0 0
0 0
0 0
0 0
0 0
0 1
0 0
0 0
0 0
0 0
0 0
0 0
0 0
0 0
0 5
0 0
0 1
0 1
0 0
0 0
0 0
0 0
0 0
0 0
0 0
0 0
0 0
0 0
0 0
0 1
0 0
0 0
0 1
0 3
0 9
0 10
0 1
0 2
0 2
0 1
0 0
0 0
0 0
0 0
0 1
0 0
0 0
0 0
0 0
0 0
0 1
1 0
0 0
0 5
0 0
0 0
0 0
0 0
0 0
0 0
0 0
0 0
0 0
0 1
0 0
0 0
0 0
0 0
0 1
0 0
0 0
0 0
0 0
0 2
0 1
0 1
0 0
0 7
0 3
0 0
0 1
0 0
0 1
0 1
0 3
0 5
0 0
0 0
0 0
0 0
0 0
0 0
0 0
0 0
0 0
0 0
0 0
0 0
0 0
0 0
0 0
0 0
0 0
0 1
0 0
0 1
0 0
0 1
0 0
0 0
0 1
0 2
0 0
0 0
0 0
0 0
0 1
1 1
0 0
0 0
0 0
0 0
0 0
0 2
0 0
0 2
0 0
0 0
0 1
0 0
0 0
0 0
0 0
0 0
0 1
0 0
0 0
0 0
0 0
0 0
0 1
0 5
0 0
0 1
0 0
0 0
0 0
0 1
0 3
0 1
0 0
0 0
0 0
0 0
0 0
0 0
0 0
0 0
1 0
0 0
0 0
0 0
0 0
1 11
1 3
0 0
0 0
0 0
1 0
0 1
1 0
0 0
0 0
0 0
2 0
1 0
0 0
0 0
1 0
2 0
1 0
5 3
2 6
2 0
1 0
0 2
0 0
0 0
0 0
2 1
0 0
0 1
0 6
1 1
0 0
2 1
0 0
0 0
0 0
0 0
0 0
1 0
1 0
1 0
1 0
2 0
1 0
0 0
0 0
0 0
0 0
0 0
0 0
0 0
0 0
0 0
0 0
0 0
0 1
0 0
0 1
0 0
0 0
0 0
0 0
0 0
0 0
0 0
2 0
0 6
0 0
0 5
0 0
0 0
0 0
0 0
0 0
0 0
0 0
0 0
0 0
0 0
0 7
0 2
0 6
2 10
0 0
0 0
1 1
0 1
0 1
0 0
0 0
0 0
0 0
0 0
1 39
0 2
0 5
0 7
0 1
0 10
0 6
0 3
0 16
0 1
0 2
0 0
0 0
0 0
0 0
0 0
0 0
0 0
0 0
1 0
0 0
0 0
0 0
0 0
0 0
0 0
0 0
0 0
0 0
0 0
0 0
0 0
0 3
0 0
0 1
0 0
0 0
0 0
0 0
0 0
0 1
0 0
0 0
0 0
0 0
0 0
0 0
0 0
0 0
0 0
0 0
0 1
0 0
0 0
0 0
6 0
0 0
0 2
0 0
0 1
0 0
0 0
0 0
0 0
0 0
0 0
0 0
0 0
0 0
0 0
3 0
0 0
1 8
1 1
0 1
0 5
0 2
0 1
0 0
0 0
0 3
0 0
0 0
1 0
0 0
0 1
0 2
0 3
0 0
0 0
0 0
0 0
0 0
0 0
1 0
1 2
0 3
5 1
0 0
0 0
0 0
0 0
0 0
1 0
2 0
3 0
0 1
1 0
1 0
0 1
1 0
0 0
0 0
0 0
0 0
0 0
0 0
0 0
0 1
0 0
0 0
2 1
2 0
2 0
0 0
0 0
0 0
0 1
0 3
1 1
0 5
0 0
0 1
0 1
0 1
0 0
0 0
0 0
0 0
0 1
1 0
0 0
5 0
0 0
2 0
0 0
0 0
0 0
0 0
1 0
0 0
0 0
0 0
0 1
0 0
0 1
0 0
0 0
0 0
0 2
0 8
0 5
0 5
0 1
0 6
0 1
1 0
0 0
0 2
0 0
0 1
0 1
0 0
0 0
0 0
0 0
0 0
0 0
0 0
0 0
0 0
0 3
0 35
0 16
0 47
1 2
3 2
1 0
1 0
0 0
0 0
0 0
0 3
0 0
2 0
0 0
0 0
0 0
0 0
0 0
0 0
0 0
0 0
0 6
1 2
1 0
5 1
0 0
0 0
0 0
0 0
0 0
0 1
0 0
0 0
0 5
0 0
0 1
1 0
1 0
0 0
0 0
0 0
0 0
0 0
3 0
0 0
0 0
1 0
0 0
0 0
0 1
0 0
0 1
0 20
0 2
0 9
0 8
0 0
0 1
0 0
0 0
1 0
0 0
1 0
0 2
0 0
0 3
0 0
1 0
0 2
0 0
0 0
0 0
0 0
0 0
1 3
0 0
0 0
0 2
0 0
1 0
0 0
0 0
1 0
0 0
1 0
0 0
0 1
0 0
0 0
1 0
1 0
1 0
1 0
0 0
0 1
0 0
0 0
0 0
0 0
0 0
0 0
0 0
0 0
0 0
0 0
0 1
0 0
0 0
0 1
0 0
0 0
0 0
1 0
0 0
0 0
0 0
0 7
1 0
1 1
0 0
0 0
0 1
0 0
0 0
0 1
0 0
0 0
0 0
0 0
0 1
0 0
0 0
0 0
0 0
0 0
0 0
0 0
0 0
0 2
0 0
0 0
0 0
0 0
0 0
0 0
0 0
5 0
0 0
0 1
0 0
0 0
0 1
0 9
0 1
0 0
0 0
0 0
0 0
0 0
0 0
0 1
0 0
0 0
0 0
0 2
0 3
1 3
0 6
0 2
0 0
0 0
0 0
0 0
0 0
0 1
0 0
1 0
0 0
0 0
1 0
0 2
0 0
0 0
0 0
0 0
0 0
0 0
0 0
0 0
2 0
2 0
5 0
0 0
1 0
1 0
0 1
0 0
2 0
2 2
2 0
1 0
1 0
2 0
2 0
0 0
1 6
2 1
6 2
2 0
2 0
1 0
0 0
0 1
2 0
0 0
0 1
0 0
1 0
2 0
0 0
1 0
2 0
2 0
1 0
0 0
0 2
0 5
0 11
0 2
0 0
0 0
1 0
0 0
0 0
2 0
9 0
6 0
5 1
14 0
13 0
3 0
0 0
0 0
0 0
0 0
0 0
0 0
0 2
0 28
2 1
2 1
2 1
1 3
1 2
1 23
0 3
0 7
0 2
0 2
0 0
0 1
0 1
0 0
0 0
0 2
0 0
0 3
1 0
2 0
0 0
0 0
0 0
1 0
1 0
0 2
1 0
0 0
0 0
0 0
0 0
3 0
0 0
0 0
0 0
1 0
0 0
2 0
2 5
6 0
1 1
0 8
0 0
0 3
0 1
0 1
0 1
0 0
0 0
0 0
1 0
1 1
0 2
1 0
1 0
0 0
1 0
1 0
0 0
0 0
2 0
0 0
0 1
0 0
0 0
0 0
0 3
1 0
0 2
0 0
0 0
0 19
2 3
0 2
0 5
0 0
0 2
0 5
0 15
0 5
0 6
0 9
0 0
0 0
0 0
1 1
1 0
2 1
0 1
0 0
0 0
0 0
0 0
0 0
1 0
0 1
0 0
0 0
0 0
0 0
0 0
0 5
0 0
0 0
0 2
0 0
0 1
0 3
2 1
1 1
1 7
1 0
3 2
5 0
0 3
0 0
0 8
1 1
0 3
0 1
0 0
0 0
0 2
0 134
1 5
1 28
0 11
0 1
2 18
0 2
2 6
1 2
1 3
1 6
1 1
0 0
0 0
0 0
0 0
1 3
0 1
0 0
0 0
0 0
0 0
0 0
0 0
0 0
0 0
0 0
0 2
0 0
0 2
0 2
0 1
0 0
0 0
1 0
0 0
0 0
0 0
0 3
0 0
0 46
0 0
0 7
0 1
0 9
0 0
0 3
0 0
0 0
0 0
0 0
0 1
0 7
0 2
0 1
0 0
0 0
0 0
0 1
0 0
0 0
0 0
0 2
0 2
0 22
0 0
0 1
0 1
0 1
0 24
1 10
0 0
0 0
0 0
3 0
0 0
0 0
0 0
0 0
0 0
0 0
0 0
0 0
0 0
0 0
0 1
2 0
0 0
1 0
0 0
0 0
0 0
0 0
1 0
0 0
0 0
1 0
0 0
2 0
0 0
0 0
0 0
0 0
0 0
0 0
2 0
0 0
0 0
0 0
0 0
0 0
0 0
0 0
0 0
1 0
1 0
0 0
0 0
0 0
0 0
0 0
0 0
0 0
0 0
0 0
0 0
0 0
0 0
0 0
0 0
0 0
1 0
0 0
3 0
0 0
1 0
0 0
0 0
2 0
1 0
0 0
0 0
0 0
0 0
0 0
2 0
31 0
6 0
104 0
1 0
3 0
1 0
1 0
0 0
0 0
0 0
0 0
0 0
0 0
0 0
0 0
0 0
0 0
0 0
0 0
0 0
0 0
0 0
0 0
0 0
0 0
0 0
0 0
0 0
0 0
1 0
1 0
2 0
0 0
1 0
2 0
0 1
0 2
2 2
0 0
0 0
1 0
0 0
0 0
0 0
1 0
0 0
1 0
0 0
0 0
0 0
1 0
0 0
0 0
0 0
0 0
0 0
0 0
0 0
0 0
0 0
0 0
0 0
0 0
2 0
0 0
0 0
0 1
0 0
0 0
0 0
0 0
0 0
0 0
0 2
0 2
0 0
0 0
1 0
0 0
0 0
0 0
1 0
0 0
0 0
0 0
0 0
0 0
1 1
0 0
0 2
0 2
0 3
0 1
0 0
0 6
0 0
0 0
0 0
0 0
0 0
0 0
0 0
0 0
0 0
0 0
0 0
0 0
0 0
0 2
1 5
0 1
0 1
0 0
0 0
0 0
0 1
0 1
0 0
0 1
0 2
0 0
0 0
0 0
0 0
0 0
1 0
0 0
0 0
1 0
2 0
1 0
1 0
3 0
7 0
16 0
31 0
6 0
3 0
3 0
0 0
1 0
1 1
0 0
1 0
0 0
0 0
0 0
3 0
3 0
2 0
2 0
0 0
1 0
0 0
0 0
0 1
0 0
0 0
0 0
0 0
0 0
0 0
0 0
0 0
7 0
0 0
0 0
0 0
0 0
1 0
0 0
0 0
0 0
2 0
0 0
0 0
0 0
0 0
0 0
0 0
0 0
0 0
2 0
0 0
0 0
0 0
0 0
1 0
0 0
0 0
0 0
0 0
0 0
0 0
1 0
0 0
0 0
0 0
1 0
0 0
0 0
0 0
0 0
0 0
0 0
0 0
0 0
0 0
0 0
0 0
0 0
0 0
0 0
0 0
0 0
0 0
0 0
0 0
0 0
0 0
0 1
0 0
0 1
0 0
0 1
0 1
0 0
0 0
0 0
0 0
0 0
0 0
0 0
0 0
0 0
0 0
0 0
0 0
0 0
0 0
0 0
0 0
0 0
0 0
0 0
0 0
1 0
0 0
0 0
0 0
0 0
0 0
0 0
0 0
0 0
0 0
0 0
0 0
0 0
0 0
0 0
0 0
0 0
0 0
0 0
0 0
0 0
0 0
0 0
0 0
0 0
0 0
0 0
0 0
0 0
0 0
0 0
0 0
1 0
2 0
2 0
1 0
0 0
0 0
0 0
1 0
7 0
5 1
0 0
0 0
0 0
0 0
0 1
0 0
0 1
1 0
0 2
0 0
0 0
2 2
0 0
0 3
0 0
0 0
0 0
0 0
0 1
0 0
0 0
0 0
0 0
0 0
0 0
0 0
0 0
0 0
0 0
0 0
0 0
0 0
0 0
0 0
0 0
0 0
0 0
0 0
0 0
0 0
0 0
1 0
0 0
2 0
0 0
0 0
0 0
0 0
0 0
0 0
0 0
0 0
0 0
0 0
0 0
1 0
0 0
0 0
0 1
0 1
0 1
0 0
0 3
0 7
0 1
0 41
0 0
0 3
0 2
0 3
0 0
0 0
0 0
0 2
0 0
0 0
0 0
0 1
1 0
0 1
0 0
0 0
2 0
1 2
0 0
0 2
1 3
0 0
0 0
1 0
0 0
0 7
0 0
0 1
0 8
0 0
0 3
0 0
0 3
0 0
0 2
0 0
0 1
0 0
0 2
0 0
0 0
0 0
0 2
0 0
0 2
0 0
0 0
0 0
0 0
0 0
0 0
0 1
0 0
0 0
0 0
0 1
0 0
0 1
0 0
0 0
0 0
0 0
0 1
0 0
0 1
1 0
0 0
2 0
0 0
0 0
0 0
0 0
0 0
0 0
0 0
0 0
0 0
0 0
0 1
0 0
0 0
3 0
0 0
0 0
0 0
0 0
0 0
0 0
0 1
0 0
0 0
0 0
0 0
0 0
0 0
0 0
1 0
0 0
0 0
0 0
0 0
0 0
1 0
1 0
1 1
0 2
0 0
0 0
0 0
0 0
0 1
1 0
2 0
0 0
0 0
0 0
0 0
0 0
0 0
0 0
1 0
0 0
1 0
0 0
0 0
0 0
0 3
0 1
0 0
1 1
0 0
0 0
0 0
0 1
0 0
0 1
0 3
0 0
0 3
0 0
0 0
0 2
0 0
0 1
0 0
0 0
0 0
0 0
0 0
0 1
0 0
1 0
0 0
1 2
27 0
88 0
982 1
187 1
2761 0
294 0
56 2
55 0
169 0
151 0
280 0
16 15
11 0
5 0
9 0
3 0
1 0
11 2
0 1
0 1
0 1
0 1
5 0
2 0
2 0
0 1
1 0
1 0
2 0
9 0
1 0
0 0
0 0
1 7
33 1
1 0
7 100
1 3
0 40
0 3
0 1
1 3
0 2
0 0
0 8
40 1
25 0
30 0
23 0
345 0
28 0
23 0
0 1
82 1
1 3
1 0
13 2
1 0
16 1
6 0
0 0
1 0
0 20
0 0
0 0
0 0
0 7
0 0
0 0
0 6
0 0
0 3
7 0
1 0
11 0
60 3
95 0
541 0
26 0
1032 0
2 0
0 0
1 0
0 1
2 2
0 42
1 0
6 11
13 3
11 5
8 2
0 2
3 1
1 0
1 0
1 0
5 0
1 0
3 0
0 5
3 1
8 3
13 5
9 2
189 40
56 0
14 6
5 5
33 5
2 11
0 7
0 5
0 7
2 6
2 0
3 0
1 19
5 2
14 2
23 1
15 2
39 2
90 0
102 3
18 0
44 0
10 0
6 0
10 0
7 0
68 0
9 0
3 0
2 0
0 0
2 2
3 1
1 1
6 25
15 0
6 6
2 0
1 0
1 0
25 0
3 2
0 0
14 0
5 0
13 0
14 0
32 0
63 0
3 0
5 7
2 2
6 1
0 1
5 0
5 0
9 0
15 0
10 0
14 0
3 0
2 0
35 0
32 0
310 0
60 0
164 0
19 0
8 0
64 3
2 0
5 0
14 0
26 0
38 0
6 0
3 0
3 0
0 0
0 0
0 6
0 1
7 1
0 0
1 0
2 0
0 0
3 0
2 0
2 0
16 0
9 2
3 0
11 0
16 0
22 0
5 0
155 0
11 0
3 0
2 0
1 0
0 0
3 0
3 0
3 0
8 0
1 0
155 0
0 0
0 0
0 0
1 0
0 0
0 0
0 0
1 0
34 0
97 0
46 0
11 0
15 0
6 1
3 0
6 1
2 3
7 0
2 1
1 2
0 0
1 0
2 0
0 0
0 0
0 0
1 0
0 1
2 0
3 0
17 0
36 0
26 0
285 0
56 0
72 0
123 0
20 0
38 0
208 0
67 0
13 2
115 0
15 0
0 3
15 0
1 0
0 0
0 0
0 0
0 0
0 0
0 0
2 0
1 0
24 0
7 0
5 0
7 0
9 0
16 0
8 0
150 0
47 0
80 0
98 0
27 0
32 0
35 0
22 0
6 0
2 0
2 0
2 1
2 1
0 0
0 0
0 1
3 0
2 1
5 0
8 0
76 0
32 0
52 0
69 0
8 0
317 0
5 0
5 0
3 0
25 0
22 0
0 0
1 0
1 0
49 0
2 0
0 0
0 0
0 0
7 0
1 0
2 0
7 0
2 0
1 0
2 5
6 2
2 1
6 5
2 6
5 1
10 11
6 3
118 1
2 0
1 0
8 2
0 0
2 0
1 0
9 1
6 0
1 0
5 2
0 0
1 0
0 0
0 0
0 0
0 10
0 0
0 5
0 0
0 0
0 0
0 1
0 0
1 0
0 0
2 0
5 2
7 2
24 9
22 11
8 9
74 1
2 1
2 0
0 0
0 0
1 2
1 0
3 0
9 0
23 0
5 0
3 0
44 0
13 0
2 0
17 0
36 0
10 0
23 0
3 0
1 0
0 36
1 0
1 2
7 5
2 0
2 0
3 0
6 0
2 0
3 0
1 0
0 0
0 0
0 0
6 0
2 0
14 0
3 0
101 0
5 0
6 0
6 0
2 0
1 0
2 0
1 0
1 0
3 2
3 0
5 0
2 0
34 0
9 1
2 2
0 2
1 0
0 0
1 1
8 0
22 0
67 1
24 0
51 0
2 0
1 0
1 0
1 0
1 0
0 0
0 0
0 0
0 1
0 0
0 0
0 0
3 0
2 0
1 0
1 0
2 0
1 0
2 0
14 0
3 0
31 0
10 0
43 0
195 0
32 0
83 0
20 0
2 0
3 2
5 0
2 0
1 0
0 1
0 0
0 0
2 0
0 0
0 0
0 0
0 0
0 0
0 0
1 0
1 0
2 0
1 1
0 0
7 0
7 0
1 0
10 0
0 0
5 0
23 1
38 0
23 0
36 0
59 0
22 0
9 0
1 0
92 0
7 0
6 0
1 1
3 0
0 1
0 0
0 0
1 1
0 0
1 0
0 0
0 0
0 0
0 0
0 0
0 1
0 0
1 0
0 0
2 0
1 0
0 0
1 0
1 0
0 0
0 0
1 5
13 0
5 0
6 0
1 0
3 1
1 0
3 9
0 0
1 0
26 0
44 0
20 1
121 0
112 2
6 3
5 2
10 0
11 0
10 0
11 0
2 0
0 0
1 0
2 1
6 1
30 0
9 0
8 0
18 0
14 0
9 1
1 0
0 0
0 0
0 0
0 0
0 0
0 0
2 0
34 0
55 0
44 0
15 0
27 0
1 0
0 0
3 0
16 0
14 0
0 0
1 0
7 0
6 1
0 0
9 0
1 0
1 0
38 0
0 0
0 0
5 0
0 0
0 0
0 0
0 0
0 0
0 2
5 2
5 2
6 0
8 0
17 1
33 0
92 1
100 1
17 3
16 2
79 3
1 0
8 0
3 0
1 0
1 0
9 0
6 0
7 0
26 0
7 0
3 0
0 0
3 0
8 1
3 1
20 1
27 0
109 1
32 0
38 0
19 0
7 0
1 0
1 1
0 0
0 0
0 0
0 0
0 0
1 0
0 1
2 0
1 0
27 0
8 0
1 1
3 0
2 0
6 0
7 0
7 1
18 0
0 0
22 0
0 0
2 0
0 0
0 0
0 0
0 0
0 0
0 0
0 2
1 3
1 0
0 1
6 0
2 0
7 0
0 0
13 0
1 0
35 0
3 0
1 0
2 1
1 1
0 1
1 0
1 0
0 0
3 0
0 0
2 0
9 0
6 1
7 0
7 3
3 0
1 1
2 0
3 0
2 0
1 0
0 0
2 0
0 1
0 0
0 1
1 1
2 0
51 3
8 0
8 2
11 0
38 1
61 1
41 1
322 1
16 10
11 1
17 0
2 0
3 0
1 0
1 0
16 0
0 0
1 0
1 0
0 0
0 0
9 0
0 0
0 0
0 0
1 5
0 0
1 1
2 1
110 5
116 1
47 5
6 3
1171 0
1 2
0 0
0 0
0 0
2 0
7 0
33 0
31 0
3 0
7 0
36 0
8 0
22 0
11 0
9 0
2 0
8 0
3 0
7 0
0 0
2 0
10 0
1 1
2 0
7 0
9 0
2 0
3 0
0 0
2 1
3 0
0 0
1 0
1 6
1 2
1 16
11 3
0 0
0 0
0 0
0 0
0 0
0 0
0 5
0 1
0 0
7 2
17 3
3 1
9 0
15 0
8 0
5 0
24 0
27 0
54 0
14 0
387 1
2 0
1 0
1 0
0 0
7 0
2 0
1 0
1 0
0 0
3 0
0 1
0 0
0 14
0 0
0 0
0 0
0 0
0 0
1 0
0 1
0 0
0 0
0 0
0 0
0 0
0 0
15 7
0 0
0 2
0 5
1 1
7 1
10 0
49 0
9 0
79 0
16 0
44 0
1 0
6 0
3 1
3 1
8 0
7 0
1 0
1 7
1 0
7 1
3 1
0 1
0 0
1 0
0 0
0 0
0 0
2 0
3 0
2 0
1 0
2 0
1 0
3 0
14 0
77 0
23 0
9 1
0 5
2 0
2 0
1 0
7 0
1 0
0 5
0 0
1 0
1 0
7 0
0 3
1 0
3 0
0 0
15 2
0 0
1 0
5 0
1 0
0 2
0 0
1 0
2 0
0 1
0 7
16 1
0 0
0 0
0 0
0 0
1 0
0 0
0 0
0 0
1 0
1 0
0 0
2 0
1 0
0 0
0 0
1 1
1 0
0 0
1 1
1 0
24 0
5 0
0 0
0 0
0 0
0 0
0 0
0 0
0 0
0 0
0 0
0 0
0 0
0 1
0 0
0 0
0 0
0 0
0 1
0 0
6 0
0 0
16 0
7 0
5 0
9 0
5 0
7 0
2 0
2 0
7 0
15 0
68 0
8 0
64 0
61 0
84 0
61 0
31 0
7 0
3 0
5 1
8 0
28 0
64 5
20 1
6 1
1 0
1 0
5 0
0 0
2 0
10 0
13 0
3 0
9 0
2 0
3 0
5 0
0 0
3 0
0 0
0 0
0 1
0 0
0 0
0 1
0 0
0 0
0 0
0 0
2 1
1 0
2 0
9 0
23 1
5 0
25 1
38 1
23 0
50 0
22 0
10 0
0 0
0 0
0 0
0 0
0 0
0 0
0 0
0 0
1 0
0 0
0 0
0 0
0 0
0 0
0 0
0 0
0 0
0 0
0 0
1 0
5 0
2 0
11 0
6 0
7 0
0 0
39 0
1 0
1 0
0 0
0 0
1 0
0 0
2 0
0 0
0 0
0 0
3 0
1 0
2 0
0 0
40 0
0 0
0 0
0 0
0 0
0 0
0 0
0 0
0 0
0 0
1 0
0 8
3 0
1 0
2 0
0 0
1 0
1 1
2 0
2 0
1 0
0 0
0 0
0 0
1 0
0 0
0 0
0 0
0 0
0 0
0 0
0 0
1 0
22 0
24 0
18 0
0 0
0 0
1 0
6 0
10 0
6 0
11 0
6 0
8 0
1 0
1 0
0 0
0 0
0 0
0 0
6 1
2 1
5 1
2 0
5 0
0 0
2 1
0 3
1 0
3 0
6 0
0 0
1 0
1 0
5 0
5 0
1 0
0 1
0 0
2 0
0 0
0 0
2 0
3 0
0 0
5 0
0 0
0 0
1 0
0 0
8 0
0 0
0 0
0 0
0 0
0 0
2 0
0 0
0 0
0 0
0 0
1 0
0 0
0 0
0 0
0 0
2 0
0 0
7 0
0 0
0 0
0 0
0 0
0 0
0 0
1 0
0 0
3 0
0 0
1 2
1 5
1 0
0 0
0 0
0 0
0 0
0 0
0 0
1 0
0 0
0 0
0 0
0 0
1 0
7 0
36 0
5 0
3 0
0 0
1 0
1 0
0 0
0 0
5 0
0 0
0 0
0 0
0 2
0 0
0 0
2 0
2 0
0 0
0 0
5 0
0 0
1 0
1 0
0 0
1 0
0 0
10 0
2 0
0 0
2 0
24 0
0 0
1 0
0 0
0 0
2 0
1 0
1 0
0 0
2 0
1 0
7 0
5 0
3 0
1 0
5 0
0 0
0 0
0 0
1 0
3 2
8 0
9 0
11 0
6 0
1 0
0 0
2 0
0 0
7 0
0 0
0 0
0 0
0 1
0 0
0 0
0 0
0 0
0 0
0 1
0 2
1 0
0 1
0 0
0 1
2 0
0 0
9 0
3 0
5 0
1 0
7 0
5 0
20 0
2 0
1 0
0 0
0 1
0 0
0 0
0 1
0 2
1 0
2 0
1 1
0 0
0 0
0 0
0 0
2 0
0 0
0 0
0 2
2 0
2 0
0 0
0 0
0 0
0 0
0 0
0 0
0 0
10 0
1 0
0 0
1 0
5 0
9 0
13 0
6 0
10 0
1 0
0 0
1 0
0 0
0 0
0 0
0 0
1 0
7 0
0 0
0 0
7 0
8 0
17 0
11 0
6 0
1 0
2 0
1 0
9 0
2 3
61 0
9 6
5 0
2 0
2 2
1 5
1 3
0 0
1 0
0 0
0 0
0 0
0 1
0 2
6 1
6 2
1 3
10 5
5 3
8 0
1 0
0 1
2 0
0 0
0 0
0 0
0 0
0 0
0 0
1 1
0 2
0 3
0 6
0 9
18 2
0 2
14 3
0 1
0 3
0 2
0 1
0 1
0 6
0 11
0 1
0 0
0 0
0 0
0 0
0 0
1 0
0 3
0 0
0 1
0 0
0 0
0 0
1 0
2 0
2 0
0 0
1 0
0 1
5 3
0 6
1 1
1 2
0 0
1 0
0 0
5 0
3 0
24 1
3 0
0 0
0 2
1 0
0 0
0 2
0 6
0 0
0 0
1 0
1 0
0 0
1 0
2 2
0 0
14 0
2 0
74 1
2 1
1 10
5 0
3 0
11 0
15 0
26 0
34 0
18 0
15 0
72 0
19 0
1 0
30 0
1 0
3 6
10 0
5 5
74 1
1 0
0 1
0 0
1 10
0 0
0 1
0 1
0 0
1 0
0 0
0 0
0 0
0 0
0 0
0 0
0 0
34 2
1 0
0 3
6 3
2 1
10 0
5 0
5 0
31 0
11 0
16 0
7 0
1 0
3 1
8 0
3 0
0 0
48 0
6 0
6 1
0 0
1 0
0 0
1 0
1 0
13 0
1 0
0 0
0 0
3 0
6 0
7 0
10 0
13 0
28 0
41 0
2 0
228 0
0 0
0 0
0 0
0 0
0 0
0 0
2 0
1 0
0 0
0 1
6 0
1 1
1 59
3 2
22 1
11 0
5 1
11 0
2 0
5 0
1 0
0 0
5 1
0 0
1 0
0 0
0 0
0 0
2 0
0 0
0 0
0 1
0 0
0 0
0 0
0 8
0 7
0 3
0 0
1 1
2 0
1 0
0 0
0 0
0 0
0 0
0 0
0 0
7 0
0 2
0 1
0 2
0 2
1 0
0 0
0 0
0 1
0 0
0 0
0 0
2 0
2 3
1 0
2 0
0 0
0 0
0 0
0 0
2 0
8 1
0 0
1 0
1 0
0 0
3 0
0 0
2 0
5 1
11 0
0 0
3 0
9 0
8 0
6 0
0 0
8 0
0 2
1 0
1 2
1 2
0 0
1 1
2 0
1 1
1 0
0 1
10 0
0 2
0 0
0 1
0 2
1 1
2 0
3 1
0 0
10 0
3 0
2 0
10 0
2 0
3 0
1 0
0 0
0 2
0 1
0 0
0 0
2 3
0 0
0 0
0 0
2 0
0 0
2 1
0 1
0 0
9 0
6 0
2 0
13 0
0 0
6 1
5 0
14 0
11 0
5 2
1 17
2 3
3 19
0 5
1 1
3 0
1 0
2 0
1 0
0 0
0 0
1 0
0 0
1 0
0 0
0 0
0 10
5 0
14 0
11 0
6 0
16 0
3 0
0 5
3 0
0 1
13 0
0 0
3 0
2 3
0 0
3 0
1 0
7 0
2 0
98 0
0 0
2 0
0 0
1 0
0 0
2 0
1 0
2 0
3 0
1 0
0 0
0 0
1 0
1 1
0 0
0 0
0 0
0 0
0 0
0 0
0 0
0 0
0 0
0 0
0 0
2 0
0 0
0 0
3 0
11 0
17 0
9 1
6 1
26 1
1 0
6 0
1 0
3 0
0 0
2 0
0 0
0 0
0 0
0 0
0 0
1 0
0 0
0 0
0 0
0 0
1 0
0 0
2 0
0 0
2 0
0 0
1 0
6 0
47 0
43 0
3 0
15 0
1 0
3 0
0 0
0 0
16 0
1 0
0 0
1 0
0 0
1 0
7 0
0 0
0 1
8 0
2 0
0 0
1 0
0 0
15 0
3 1
1 0
2 0
5 0
0 0
0 0
1 0
1 0
0 0
0 0
0 0
0 0
0 0
1 0
0 1
0 0
0 0
0 0
0 0
5 1
0 0
6 0
0 1
3 3
2 1
1 1
8 0
5 0
2 0
2 1
26 0
1 0
0 0
0 0
0 0
3 0
0 0
0 0
0 0
1 0
0 0
0 0
0 0
0 0
0 0
0 0
0 0
0 0
0 0
0 0
0 0
0 3
0 1
0 1
0 1
0 1
0 0
0 0
0 0
0 0
0 0
0 0
0 0
0 0
0 1
0 0
2 0
1 0
0 0
2 0
1 0
6 0
2 0
16 0
3 0
0 0
1 0
1 0
0 0
0 0
0 2
0 0
0 0
1 0
0 0
9 0
1 0
1 0
1 0
0 0
1 0
2 0
1 0
0 1
1 0
9 0
5 0
1 0
0 0
0 0
1 0
0 0
1 0
5 0
1 0
0 0
0 0
0 0
1 0
1 0
39 0
3 0
1 0
1 0
3 0
1 0
1 0
1 0
5 0
6 0
3 0
0 0
6 0
1 0
9 0
3 0
0 0
0 0
0 0
0 0
1 0
0 0
0 0
0 0
0 0
0 0
14 0
7 0
51 0
0 1
1 0
0 0
2 0
0 0
3 0
5 0
3 0
0 0
0 0
0 0
0 0
1 0
11 0
20 0
16 0
0 0
1 5
1 0
0 1
0 5
1 1
0 2
0 1
1 0
2 1
0 1
0 0
0 0
0 1
0 0
0 0
0 0
0 0
0 0
1 0
0 0
0 0
1 1
2 0
0 0
3 0
5 0
23 0
2 0
10 0
30 0
36 0
10 0
3 0
2 0
3 0
0 0
1 2
0 0
0 0
0 0
0 1
0 0
1 0
0 0
2 0
0 0
7 1
1 0
0 0
2 0
1 0
0 0
0 0
8 0
1 0
7 0
2 0
1 0
1 0
2 0
6 0
0 0
2 0
5 0
15 0
17 0
13 0
71 0
32 0
312 0
28 0
15 0
6 0
8 0
5 0
2 0
0 0
0 0
2 0
0 0
0 0
1 0
5 0
0 0
0 0
0 0
0 2
1 0
0 2
0 1
0 0
0 1
0 0
0 0
1 0
0 0
1 0
38 0
1 0
1 0
0 0
0 0
0 0
0 0
0 0
0 0
0 1
0 0
1 2
1 0
0 0
1 0
0 1
0 0
0 0
0 0
0 0
0 0
1 0
3 0
0 0
0 0
0 0
0 0
0 0
0 1
0 0
1 1
0 0
5 0
0 0
0 0
0 0
1 1
2 5
1 0
0 0
5 0
15 0
0 5
33 0
0 0
0 0
0 0
0 7
0 1
0 1
0 0
0 1
0 0
0 0
0 0
1 0
1 0
3 0
5 0
0 0
5 0
3 0
1 0
0 0
3 0
2 0
0 0
0 2
6 0
0 1
0 1
0 2
0 0
0 0
0 2
0 2
1 0
1 1
0 9
1 1
0 1
0 0
2 0
1 0
0 0
3 0
3 0
9 0
0 0
24 0
0 0
1 0
0 0
0 0
1 0
1 0
1 2
5 0
5 0
0 0
0 0
2 0
5 0
3 0
1 0
1 0
0 0
0 1
0 0
3 0
0 0
0 0
0 1
0 0
1 0
3 0
0 0
0 0
1 0
0 0
5 0
0 0
0 0
0 0
0 0
3 0
1 0
2 0
0 1
0 0
1 0
0 0
6 0
1 0
1 0
0 0
1 0
8 0
2 0
0 1
0 0
0 1
1 1
0 0
0 0
0 0
0 0
0 0
0 0
0 0
0 0
0 0
1 0
0 0
0 0
0 0
0 0
0 0
0 0
0 0
0 0
0 0
1 0
0 0
0 0
0 0
0 0
0 0
0 0
5 0
0 0
0 0
0 0
0 0
1 0
0 0
2 0
1 0
1 0
6 0
3 0
3 0
0 0
0 0
0 0
0 0
0 0
0 0
0 0
0 0
0 0
1 2
0 1
0 1
0 0
2 0
0 0
11 0
0 0
5 0
0 0
9 0
2 0
1 0
0 1
0 0
1 0
2 0
1 0
2 0
5 0
3 0
0 0
16 0
0 0
2 0
0 0
0 0
0 0
0 0
0 0
0 0
0 0
0 0
2 0
0 0
0 0
0 0
0 1
0 0
0 1
0 0
0 0
0 0
0 0
0 0
0 1
0 0
1 0
3 0
1 0
0 0
0 0
0 0
0 0
2 1
3 0
0 1
0 0
0 1
0 2
0 0
0 0
0 0
0 0
0 0
1 0
0 0
1 0
0 0
1 1
0 0
0 0
0 2
0 0
0 0
0 0
0 0
1 0
2 0
0 0
0 0
0 3
0 0
0 0
0 0
0 0
0 0
0 0
1 0
0 0
0 0
0 0
0 0
0 0
0 0
2 0
3 0
0 0
0 0
0 0
0 0
0 0
0 0
0 0
0 0
0 0
0 0
0 0
0 1
0 0
0 0
0 0
0 0
0 0
1 0
1 0
0 0
1 0
0 0
0 0
1 0
2 0
3 0
5 0
2 0
2 0
0 0
1 0
1 0
0 0
0 0
0 0
1 0
0 0
0 0
0 0
1 0
5 0
2 0
1 0
1 0
0 0
0 0
0 0
1 0
3 0
0 0
3 0
0 0
0 0
1 0
0 0
0 0
1 0
3 0
0 0
1 0
0 0
0 0
1 0
0 0
0 0
0 0
6 0
0 1
0 0
0 0
1 1
0 0
1 0
3 0
10 0
1 0
5 0
13 0
7 0
3 0
9 1
5 0
5 0
8 0
1 0
0 0
1 0
0 0
0 0
0 1
1 0
0 0
0 0
1 0
1 0
2 0
3 0
1 0
11 0
7 2
1 1
10 6
0 2
0 1
0 1
0 0
0 1
0 0
1 0
1 0
0 0
9 0
0 0
1 0
1 0
0 0
0 0
7 0
1 0
0 0
0 1
2 0
0 0
1 0
3 0
1 0
2 3
1 1
14 0
0 0
2 0
5 0
1 0
0 0
1 0
7 0
1 0
0 0
1 0
3 0
0 3
2 0
1 0
0 0
1 0
2 0
2 0
2 0
1 0
3 0
0 0
1 0
0 0
1 0
0 0
0 0
0 0
9 0
1 0
0 0
1 0
0 0
5 0
0 0
1 0
1 0
1 0
2 1
11 0
6 0
80 0
5 0
3 0
15 0
0 0
2 0
1 0
1 0
0 0
5 0
0 1
0 0
0 0
1 0
0 0
0 0
1 0
1 0
0 0
1 0
2 0
63 0
7 0
16 0
15 0
0 0
0 0
2 0
7 0
7 0
36 0
35 0
3 0
3 0
18 0
1 0
2 0
10 0
2 0
0 0
9 0
5 0
1 0
27 0
3 0
3 0
5 2
2 0
52 0
13 1
3 2
1 0
28 0
0 0
1 0
13 0
5 0
5 0
3 0
11 0
8 1
8 1
3 3
11 0
0 0
0 0
0 2
5 1
0 9
0 1
1 1
7 2
1 0
8 1
7 0
7 0
1 1
5 0
0 0
5 0
0 0
0 0
2 1
0 9
0 1
0 2
0 0
0 0
0 0
0 1
1 7
1 2
0 0
0 0
3 0
0 0
0 0
8 0
3 1
23 0
2 0
2 2
5 1
1 0
5 0
0 0
0 14
0 1
0 1
5 0
8 0
11 0
14 0
19 0
1 0
6 0
6 0
1 0
1 0
0 0
0 0
1 0
0 0
1 0
0 0
0 0
1 1
0 0
2 0
17 0
5 7
3 0
1 0
1 0
1 0
1 0
0 0
0 1
1 0
0 0
0 0
2 0
0 0
0 0
0 0
1 0
0 0
0 0
0 0
9 0
1 0
0 0
0 0
1 0
3 0
0 8
2 0
0 2
0 0
0 0
0 0
0 0
0 0
0 1
2 0
0 0
0 0
0 0
7 0
0 0
1 2
3 0
31 0
27 0
61 0
140 0
13 1
40 0
3 0
1 2
0 0
0 0
0 0
0 5
0 3
0 2
0 0
0 7
0 0
0 1
0 1
1 2
3 0
3 0
2 1
25 0
6 0
5 0
11 0
7 0
2 0
1 0
2 0
2 0
0 0
0 0
2 0
0 0
5 0
1 0
0 0
0 0
2 0
7 0
1 0
1 0
2 0
0 0
0 0
0 0
0 0
0 0
0 0
0 0
0 0
0 0
1 0
1 0
0 0
0 0
0 0
0 0
0 0
0 0
0 0
0 0
0 0
0 0
0 0
0 0
1 0
0 0
2 0
1 0
2 0
5 0
2 0
0 0
9 0
11 0
27 0
1 0
0 0
6 0
5 0
8 0
1 0
14 0
0 11
0 0
2 0
6 0
0 1
1 0
0 0
0 0
1 0
1 0
0 0
0 0
0 0
1 0
0 0
2 1
0 0
2 0
0 0
3 0
1 0
0 0
0 0
0 0
0 0
0 0
0 0
0 0
0 2
0 2
0 1
0 3
0 3
0 8
0 5
0 2
0 1
0 0
0 5
0 2
0 0
0 0
0 0
0 0
0 0
0 0
0 0
0 0
0 0
0 0
0 0
0 0
0 1
0 0
0 0
0 0
0 0
0 0
0 1
0 0
0 0
3 3
1 0
0 0
0 0
0 1
0 0
0 1
0 0
0 1
0 0
0 1
0 0
0 0
0 0
2 0
0 0
0 0
1 1
0 1
0 1
0 0
1 0
0 0
0 0
0 0
0 0
0 2
3 0
1 2
2 0
5 0
2 0
5 0
9 0
5 0
1 0
77 0
0 2
59 0
13 0
14 0
18 0
1 1
0 2
0 0
0 1
13 0
1 0
0 0
0 1
0 1
0 0
0 0
0 0
0 0
0 0
0 0
0 0
0 0
0 0
0 1
0 0
0 0
1 0
1 0
2 0
0 1
0 1
0 27
3 5
0 2
9 0
0 3
0 1
0 5
0 0
0 2
0 0
0 0
0 0
1 7
0 0
0 5
1 0
0 0
1 0
1 0
2 0
5 0
9 0
5 0
0 0
0 1
1 0
1 1
2 0
6 1
1 0
0 0
1 0
5 0
2 0
17 0
2 0
5 0
2 0
3 0
16 0
3 1
3 0
31 0
1 0
0 1
0 0
0 1
2 0
0 0
0 1
0 0
0 0
0 0
0 0
0 0
0 0
0 0
0 0
0 0
0 11
0 0
1 3
0 2
0 1
1 2
1 2
1 0
0 0
0 0
0 0
0 0
0 0
0 0
0 0
1 0
0 0
0 0
0 0
13 0
0 0
0 1
1 0
3 3
6 0
8 1
0 3
0 2
1 7
0 1
0 0
0 13
0 2
0 11
0 1
0 41
0 0
2 1
0 2
1 0
0 0
67 1
0 0
1 0
0 0
1 0
0 2
0 1
0 1
0 0
31 0
1 0
3 0
0 0
6 1
0 0
0 0
0 0
0 0
0 0
5 0
1 0
0 0
0 0
0 0
0 0
0 0
0 0
1 0
1 1
2 1
1 0
0 2
0 0
0 0
0 0
0 0
3 0
0 1
25 0
0 0
1 0
1 0
0 5
0 0
0 0
0 0
0 0
1 0
0 0
20 1
0 0
0 40
0 0
0 5
6 1
0 5
3 3
3 1
8 0
2 0
0 0
32 0
0 0
0 0
2 0
2 2
0 0
0 0
1 2
0 0
0 0
0 0
3 0
1 0
6 0
8 0
15 0
3 9
3 0
3 1
0 1
0 2
1 5
2 0
1 0
0 0
1 24
1 0
11 0
18 1
0 0
1 0
0 0
1 0
2 0
1 9
2 1
1 3
0 0
1 0
0 0
0 0
2 5
42 1
36 1
34 0
19 5
30 0
2 0
2 0
0 0
0 0
0 1
0 0
0 1
0 0
0 0
0 2
0 2
0 0
0 0
0 0
3 0
0 0
1 1
0 2
0 2
0 6
0 3
0 0
0 5
0 0
0 0
0 0
2 0
0 1
0 1
0 0
0 2
0 0
0 3
0 10
0 5
0 7
1 0
17 1
0 0
0 0
0 0
0 0
0 0
0 0
0 0
0 0
0 0
3 1
0 0
2 0
15 0
5 0
2 0
1 0
5 0
3 0
3 0
3 7
18 0
34 0
19 0
14 0
3 0
8 0
1 0
2 0
0 0
3 0
9 0
0 0
0 1
0 0
0 1
0 0
0 0
0 0
0 0
0 0
0 0
0 0
1 0
2 0
0 0
0 0
2 0
3 1
8 0
17 1
1 0
1 3
1 1
9 6
72 3
180 8
26 31
2 1
0 1
0 1
0 0
5 0
3 0
0 2
1 2
3 0
10 1
26 0
7 0
132 0
1 0
0 0
0 0
6 0
1 0
0 0
0 0
0 1
0 0
0 0
0 0
0 5
2 9
6 8
5 105
18 3
2 8
7 0
0 0
1 0
0 0
0 0
0 0
0 0
0 0
0 0
0 0
2 0
0 2
0 0
1 3
0 1
0 0
0 0
1 0
0 0
0 9
0 15
0 8
0 15
0 19
0 1
0 49
0 1
0 1
0 3
0 0
0 0
0 0
0 0
0 0
0 0
0 0
0 0
0 7
0 0
0 2
0 1
0 0
1 1
0 0
0 2
0 2
0 0
0 0
5 1
14 0
1 3
0 5
0 14
0 6
6 13
0 2
3 1
11 6
1 0
1 1
3 0
13 0
11 0
9 0
2 0
0 3
1 9
0 0
1 1
1 1
0 1
0 1
0 1
0 0
0 1
0 1
0 1
2 1
1 0
2 0
2 0
0 0
5 0
2 2
3 3
8 5
2 1
3 1
5 7
2 0
2 5
10 6
1 20
2 3
1 10
0 7
0 2
0 7
3 0
1 0
2 0
5 1
1 0
2 0
0 2
0 1
2 2
0 3
8 13
1 68
0 0
0 17
0 16
0 3
0 5
0 7
0 3
0 1
0 0
1 1
0 0
0 1
0 2
0 2
0 6
0 3
0 1
0 7
0 39
0 5
0 3
0 3
0 3
0 0
2 0
1 3
1 3
0 0
2 1
3 0
2 0
1 9
1 1
1 0
1 1
0 0
11 0
0 0
65 2
0 0
5 2
13 0
5 0
16 1
14 0
1 0
0 0
2 0
1 0
22 0
1 1
2 0
1 0
2 0
0 0
0 0
0 0
0 0
0 0
0 0
0 0
0 0
1 0
0 0
0 0
1 0
1 0
2 0
2 0
23 1
2 0
3 0
0 2
0 0
0 0
3 0
2 0
0 0
48 1
7 1
3 3
2 1
23 13
6 22
19 19
19 6
18 27
5 6
6 3
0 3
1 0
1 0
5 0
0 0
0 1
0 28
0 1
0 3
1 1
0 1
15 0
19 0
19 0
22 0
23 0
1 0
5 0
0 0
2 2
1 18
0 8
0 1
2 0
0 7
0 1
1 1
2 1
2 7
1 0
3 0
14 0
0 0
0 0
0 20
0 0
0 0
0 0
0 0
0 0
0 5
0 0
0 0
0 0
0 0
0 13
0 2
0 2
0 0
0 0
0 0
0 0
0 0
0 0
0 1
0 0
0 1
0 0
0 0
0 0
1 0
0 0
0 0
9 0
2 0
0 0
32 2
6 1
0 2
2 1
3 0
3 0
0 0
0 0
1 0
0 2
0 1
0 0
2 2
0 1
8 0
1 0
2 0
1 0
0 0
0 0
0 0
0 0
0 0
0 0
1 0
0 1
0 2
3 3
0 2
0 2
1 2
1 3
0 3
0 1
0 0
0 1
0 8
0 189
0 11
0 115
0 9
0 9
0 5
0 0
0 0
0 2
0 1
0 2
0 3
0 19
0 17
0 5
0 36
0 1
0 1
0 3
0 1
0 8
0 0
0 0
0 1
0 0
0 0
0 0
0 0
0 0
0 0
2 0
3 0
18 3
10 0
0 1
0 50
1 0
0 0
17 2
0 3
0 5
0 14
2 5
0 9
1 2
0 5
0 1
0 20
1 0
1 0
0 1
0 0
0 19
0 1
0 3
1 7
1 0
0 0
0 0
0 0
0 0
0 3
0 3
0 0
2 0
1 6
1 0
14 0
10 1
2 0
1 0
0 0
9 1
3 0
0 0
19 0
0 0
0 0
0 0
1 1
0 7
0 2
0 2
0 11
0 3
0 7
3 1
0 9
0 1
0 0
0 69
0 1
0 1
0 0
1 0
0 0
0 2
0 0
17 0
3 0
0 0
0 2
0 0
0 13
0 7
2 2
0 1
1 0
0 0
0 6
2 0
0 0
0 0
3 0
1 0
1 3
0 0
9 0
3 1
1 0
6 5
0 2
0 1
0 1
2 0
0 0
0 2
0 0
1 0
0 0
1 0
0 0
3 0
0 0
0 0
0 0
0 1
1 0
0 1
0 0
0 2
0 61
0 8
0 10
0 56
2 104
8 107
8 56
0 100
5 158
2 85
2 32
2 14
3 17
1 3
0 1
0 3
0 9
0 24
0 1
0 0
0 3
0 0
0 0
0 0
0 0
0 1
0 0
3 0
1 0
1 0
1 0
5 1
6 5
5 2
6 0
0 0
0 0
0 1
0 0
0 0
2 1
6 0
0 0
0 0
0 0
0 1
6 1
0 3
61 2
1 49
0 89
0 186
1 58
3 38
1 9
1 2
0 10
0 0
0 1
6 0
0 0
0 1
0 0
0 0
0 0
0 2
0 0
1 1
0 1
7 0
2 0
8 0
17 7
9 2
20 0
15 2
34 2
154 14
9 0
5 6
2 3
0 1
2 2
0 0
0 1
2 3
1 5
41 7
0 81
0 13
0 8
0 2
0 0
0 3
0 2
0 3
0 1
0 1
2 7
3 0
0 2
0 2
0 1
0 22
0 10
0 15
0 23
0 43
0 34
1 16
0 34
0 11
0 3
0 2
0 0
0 10
0 0
0 3
2 5
1 6
0 6
5 13
0 8
0 10
0 1275
0 449
1 289
0 577
1 50
0 63
0 80
0 2362
0 87
3 314
0 261
0 25
1 15
0 3
1 7
0 8
0 2
1 1
0 1
0 3
0 1
0 6
2 7
0 6
23 3
0 8
0 0
0 3
0 0
0 0
1 0
0 16
0 5
0 8
0 2
2 0
1 2
0 0
0 1
0 98
1 1
0 71
0 26
0 104
2 18
3 44
3 31
5 7
0 0
2 11
0 0
1 0
1 9
0 15
0 1
0 0
0 3
0 1
2 2
0 3
2 8
0 6
0 1
1 1
0 0
0 0
1 7
3 66
2 98
54 97
17 206
1 28
16 9
2 2
6 5
1 255
0 20
0 35
0 19
0 1
0 0
0 3
0 18
1 6
0 2
0 3
0 2
1 30
6 2
2 124
20 17
1 31
0 19
7 13
0 5
1 1
3 0
0 0
0 0
0 0
0 1
0 39
0 11
1 2
1 3
0 7
1 9
0 26
0 50
0 27
0 30
18 5
0 1
0 9
0 0
0 0
0 0
0 1
0 13
0 1
1 27
0 76
1 24
0 42
0 26
0 8
0 10
1 8
0 34
2 49
0 205
0 619
0 320
8 162
0 46
1 117
0 0
1 6
0 14
1 23
0 42
0 76
0 67
0 59
0 22
0 49
0 11
0 9
0 11
1 35
0 23
2 309
0 565
0 558
0 115
0 199
0 10
1 10
0 6
0 0
0 3
0 67
1 18
1 450
0 73
0 48
0 27
0 25
0 40
0 55
6 329
5 261
0 178
0 25
0 9
0 2
0 1
0 0
0 1
0 10
0 30
0 54
0 47
0 17
0 42
1 10
0 6
0 33
0 3
0 25
0 206
1 122
1 34
0 9
0 0
0 6
0 881
0 59
0 356
0 55
0 18
1 27
0 11
1 20
0 11
0 80
0 24
0 15
0 44
0 20
1 57
0 120
1 359
6 657
2 1407
0 816
1 916
0 39
2 101
0 87
0 46
0 57
0 49
0 115
1 151
0 124
0 90
0 68
0 36
1 0
0 0
0 0
3 0
0 0
0 1
0 0
0 1
0 0
0 0
0 1
0 0
0 0
0 0
0 1
0 1
0 3
0 0
0 0
1 0
0 0
1 0
7 0
1 0
0 0
1 0
0 0
0 0
1 1
0 0
0 0
0 0
0 0
6 0
0 0
0 1
0 0
0 0
0 0
0 0
1 0
0 0
0 0
0 0
0 0
0 0
0 0
0 0
0 0
0 0
2 0
0 0
0 0
0 0
1 0
0 0
0 0
0 0
1 0
8 0
0 0
0 1
0 0
0 0
0 0
0 0
0 0
0 0
0 0
0 0
0 0
0 0
0 0
0 0
0 0
0 0
0 0
0 0
0 0
0 0
0 0
0 0
0 0
0 0
2 0
0 0
0 0
1 0
0 0
0 0
0 0
0 0
0 0
0 0
0 1
0 0
0 0
1 0
1 0
2 0
0 0
1 0
0 0
0 0
0 0
0 1
0 0
0 0
0 0
0 0
0 2
0 0
0 1
0 2
0 1
0 2
0 6
0 8
0 1
0 0
0 0
1 0
0 0
0 0
0 1
5 0
3 0
1 0
0 0
0 0
0 0
0 0
0 0
0 0
0 0
0 0
0 0
0 0
0 0
0 0
0 0
0 0
0 0
0 0
0 0
0 0
0 1
0 2
1 0
0 0
0 0
0 1
0 0
0 0
0 0
0 1
3 0
0 0
0 0
0 0
0 0
0 0
0 0
0 0
0 0
2 0
1 0
0 0
7 0
0 1
0 0
0 0
0 6
0 5
1 3
0 0
0 1
1 0
2 0
9 0
16 0
6 0
5 1
23 3
6 2
2 2
44 2
1 0
0 5
0 0
0 0
0 0
1 0
3 0
10 0
9 0
35 0
8 0
6 0
2 0
2 0
0 0
0 0
1 0
1 10
0 0
0 0
0 0
0 0
0 0
0 0
0 2
0 0
0 0
0 2
0 1
0 0
0 0
0 0
0 2
0 0
0 0
0 0
1 0
0 0
0 0
0 0
0 0
0 0
0 0
0 0
1 0
1 0
0 0
0 0
0 0
0 0
1 3
5 2
1 1
0 1
0 0
0 0
0 0
0 1
0 0
0 0
1 0
3 0
2 0
20 0
1 0
5 0
1 0
1 0
0 0
0 0
1 0
1 0
0 0
0 0
0 0
0 0
0 0
0 0
0 0
0 1
0 0
0 0
0 0
0 0
0 0
0 0
0 0
0 1
1 0
1 0
0 0
0 0
0 0
0 0
0 1
0 2
0 1
0 0
0 0
0 0
0 0
0 0
0 0
0 0
0 0
0 0
0 0
0 0
0 0
0 0
0 0
0 0
0 0
0 0
0 0
0 0
0 0
1 0
0 0
2 0
3 0
0 0
0 0
0 0
0 0
0 0
0 0
0 1
0 0
0 0
1 1
1 0
0 0
2 0
0 0
0 0
0 0
0 0
0 0
0 1
0 0
0 0
0 1
0 0
0 2
0 0
0 0
0 1
0 0
0 0
0 0
0 0
0 0
0 0
0 0
0 0
0 0
0 0
0 1
2 0
0 0
0 0
0 0
0 0
0 0
0 0
0 0
0 0
2 0
0 0
0 0
0 0
5 0
2 0
61 0
2 0
2 0
1 0
18 0
11 0
28 0
24 0
17 0
11 0
6 0
6 0
0 0
1 3
0 0
0 0
0 0
0 0
0 0
0 0
0 0
3 0
2 1
6 0
10 1
3 1
1 0
3 1
0 7
0 2
1 6
0 1
0 0
0 1
0 0
0 2
0 0
2 1
0 0
2 1
0 2
0 2
0 0
0 0
0 5
0 0
0 0
0 0
0 0
0 0
1 0
0 0
0 0
0 0
0 0
0 0
0 1
0 0
0 1
0 0
0 0
0 0
0 0
1 0
0 0
0 0
3 0
5 0
5 0
13 0
3 1
5 1
0 3
2 1
0 0
1 0
1 0
1 2
0 0
0 0
0 0
0 0
1 1
0 1
0 1
0 1
0 0
0 0
0 0
0 0
0 0
0 0
1 0
6 0
10 0
6 0
6 0
7 0
46 0
2 2
0 1
1 2
17 1
2 0
8 0
1 0
35 7
0 0
0 0
1 0
0 0
0 0
0 0
0 0
0 1
0 0
0 0
0 0
0 0
2 0
5 0
0 0
26 0
1 0
108 1
0 0
0 0
0 2
0 0
0 0
2 0
0 0
0 0
2 0
0 0
0 0
0 1
0 3
0 0
0 0
0 10
0 0
0 0
1 0
0 0
0 0
0 0
0 0
0 0
0 0
0 0
0 0
0 0
0 0
0 0
0 0
0 0
3 0
0 0
6 2
3 0
6 0
9 0
3 0
3 0
1 0
2 0
0 2
1 0
0 0
2 0
0 0
0 0
0 0
0 0
5 0
0 1
1 0
1 1
2 0
0 0
0 0
0 0
1 0
5 0
0 0
0 0
0 0
0 0
0 0
1 0
8 3
3 1
17 0
2 0
5 0
3 0
7 0
5 0
0 0
2 0
1 0
0 0
0 0
0 0
5 0
0 0
0 0
0 0
0 1
0 0
0 0
0 0
0 0
0 0
0 0
0 0
0 0
0 0
1 0
0 0
2 0
3 0
20 0
2 0
3 0
9 0
13 0
7 0
0 0
3 0
18 0
26 0
27 0
15 0
20 0
10 0
5 0
2 0
0 0
0 1
0 0
2 3
0 0
0 3
0 0
0 0
0 0
0 0
3 0
0 0
3 0
0 1
0 0
1 0
2 0
0 0
0 0
0 0
0 0
0 0
0 0
0 0
0 0
0 0
0 0
0 0
0 0
0 0
1 0
0 0
0 0
0 0
5 0
1 0
0 0
0 0
0 1
0 0
0 0
1 0
0 0
0 0
0 0
0 0
0 0
5 0
0 0
0 0
0 0
1 0
0 0
0 0
0 0
0 0
0 0
0 0
0 1
0 0
0 0
1 0
0 0
0 0
0 0
0 0
0 0
0 0
0 0
3 0
1 0
1 0
0 0
1 0
1 0
2 0
0 1
0 0
0 0
2 0
0 0
0 0
0 0
2 0
0 1
0 1
0 0
0 0
0 1
0 1
0 1
0 0
0 0
0 0
0 0
1 0
0 0
0 0
0 0
0 0
0 0
3 1
0 0
0 0
0 0
0 0
0 0
0 0
0 0
0 0
0 0
0 0
0 2
0 0
0 0
0 0
0 0
0 0
0 0
0 0
1 0
0 0
0 0
2 0
1 1
0 0
11 0
0 0
1 0
0 0
0 0
0 0
0 1
0 2
0 1
0 1
0 0
0 0
0 0
0 2
0 0
0 0
0 0
0 0
0 1
0 0
0 0
0 0
0 0
0 0
0 0
0 0
2 0
3 0
10 0
26 0
0 0
2 0
1 0
0 0
0 0
0 1
0 1
0 0
0 0
1 0
0 0
0 0
0 0
0 0
0 0
0 0
0 0
0 1
0 2
0 6
0 0
0 0
0 0
0 0
0 0
0 0
0 0
0 0
0 0
1 2
0 0
0 0
2 0
0 0
0 0
0 0
0 0
0 0
0 1
0 1
0 2
1 0
0 1
0 1
0 0
0 0
0 0
0 1
0 0
0 2
0 0
0 0
0 0
0 0
0 0
1 0
0 0
0 0
0 0
0 0
0 0
0 0
0 0
0 0
0 0
0 0
0 0
0 0
0 0
0 0
0 0
0 0
0 2
1 0
0 0
0 0
0 1
0 0
0 0
0 1
1 0
0 1
0 14
0 0
0 1
0 2
1 2
5 0
0 0
1 1
0 1
0 0
0 0
0 1
0 1
1 0
0 3
6 5
0 2
0 1
0 3
0 1
0 5
0 2
0 0
0 0
0 0
0 0
0 0
0 0
0 0
0 0
1 0
0 0
0 0
1 0
5 0
1 0
0 0
0 0
0 5
0 0
0 1
0 0
0 0
0 0
0 0
0 0
0 6
0 1
0 0
0 0
0 0
0 0
0 1
0 15
0 0
0 0
0 0
0 0
1 1
0 0
0 1
22 0
1 7
1 0
1 5
0 1
0 0
0 22
0 0
0 1
0 2
0 0
0 0
0 0
0 3
0 0
0 0
1 0
1 3
0 0
0 5
0 0
0 0
0 0
0 0
0 0
0 0
0 0
0 0
0 0
0 0
1 0
0 0
5 1
0 0
0 0
0 0
0 0
0 0
0 0
0 0
0 1
0 1
0 2
3 0
3 0
2 0
0 0
0 0
1 0
0 0
0 0
0 0
0 0
0 0
0 0
0 0
0 0
0 0
13 0
0 0
0 7
0 0
0 1
0 25
0 3
0 3
0 10
1 47
1 5
0 2
2 0
0 1
0 0
0 0
0 0
0 0
0 0
0 0
0 0
1 0
1 0
7 1
0 3
0 0
1 0
2 2
0 3
0 1
0 1
0 0
0 2
1 0
1 1
0 0
14 0
0 0
0 0
0 5
0 0
0 7
0 3
0 5
0 0
0 0
5 0
1 0
2 0
0 0
0 0
0 0
0 0
14 0
0 0
0 0
0 0
0 3
0 14
0 2
0 0
0 0
3 0
0 0
0 0
5 0
2 0
2 0
8 0
5 0
2 0
17 0
5 0
2 0
6 0
3 0
7 0
1 0
15 0
0 0
0 1
0 0
0 0
0 0
0 1
0 0
0 1
0 0
2 0
5 0
3 0
0 0
0 0
0 0
0 0
0 0
0 2
0 0
0 0
1 0
0 1
0 1
2 0
0 0
0 0
0 0
0 0
0 6
1 0
1 0
15 3
3 0
0 0
1 0
2 0
0 0
0 0
0 0
0 0
0 1
0 0
1 0
0 1
0 0
0 0
7 0
3 0
3 0
1 0
14 0
2 0
2 0
3 0
8 0
5 0
2 0
3 0
0 0
0 0
8 0
0 0
0 0
0 0
1 1
0 0
0 0
0 0
0 1
0 0
0 0
0 0
0 0
0 0
0 0
0 0
0 0
0 0
0 0
0 0
0 7
0 0
1 3
0 0
0 0
0 0
0 0
0 0
0 0
0 0
0 0
1 0
0 0
0 0
0 0
0 0
0 0
0 0
0 0
0 0
0 0
0 0
0 0
0 5
1 0
2 0
0 0
1 0
0 0
0 0
1 0
0 0
0 0
0 0
0 0
0 0
0 0
0 0
0 0
5 0
0 0
0 0
2 0
0 0
1 0
0 0
0 0
1 0
0 0
0 0
0 0
0 0
0 0
0 0
0 0
0 0
1 1
0 0
0 0
1 0
0 0
0 0
0 0
0 0
0 0
0 0
0 0
1 0
0 0
0 0
1 0
2 0
2 0
2 0
0 0
0 0
0 0
0 0
0 0
1 0
0 0
0 0
0 0
0 0
0 0
0 0
0 0
0 0
0 5
0 1
0 2
0 0
0 1
0 0
0 2
0 0
0 0
0 0
0 2
1 0
0 1
0 1
1 0
1 0
0 0
2 0
0 0
0 0
3 0
3 0
2 1
2 0
0 0
1 0
0 0
0 0
1 0
0 0
0 6
2 0
0 2
1 2
0 0
0 0
0 0
0 0
0 0
0 3
0 0
0 0
0 1
0 0
0 0
0 0
0 0
0 0
0 0
0 0
2 1
0 2
1 1
0 0
2 1
0 0
0 0
0 0
0 0
0 22
0 3
0 2
0 2
0 0
0 0
2 0
0 0
0 0
0 0
0 0
0 0
0 1
0 0
0 0
0 0
0 0
2 0
0 0
0 0
0 0
0 0
0 0
0 0
0 0
0 0
0 0
0 0
0 0
0 1
0 0
0 0
0 0
1 0
1 0
0 0
0 0
3 0
0 0
2 0
1 0
1 0
0 1
0 0
0 1
0 0
0 0
0 0
0 0
0 0
0 0
0 1
0 0
0 0
0 0
0 1
0 0
0 1
0 1
0 0
0 0
0 1
0 1
0 0
0 0
0 0
1 0
0 0
0 0
0 0
0 0
0 0
0 0
0 0
0 0
0 0
0 0
0 0
0 0
0 1
0 0
0 0
0 0
0 0
0 0
0 0
0 1
0 0
1 0
1 0
0 0
0 0
0 0
0 1
0 0
0 0
0 0
0 2
0 1
0 0
0 0
0 1
0 0
0 5
0 1
0 0
0 0
0 1
0 0
0 0
0 1
0 1
0 0
0 1
0 1
0 0
0 0
0 0
0 1
0 1
0 0
0 0
0 0
3 0
0 1
0 0
0 0
1 11
0 0
0 0
0 3
0 0
0 1
2 1
0 0
2 1
0 0
2 0
0 0
1 0
1 1
7 0
1 0
7 0
0 0
1 1
1 0
1 0
0 0
0 0
0 0
0 8
0 0
1 0
0 2
0 0
0 1
0 0
0 0
0 0
0 3
1 0
0 1
0 1
0 0
1 0
0 0
1 0
0 0
3 0
0 7
1 0
0 0
0 5
0 0
1 0
0 0
1 0
1 0
1 0
0 0
2 0
0 0
0 0
0 0
0 1
0 0
0 1
0 0
0 1
0 2
0 1
0 0
0 5
0 0
0 0
0 0
0 0
0 0
0 0
0 0
0 0
0 0
0 0
0 0
0 5
0 0
2 0
0 0
2 1
0 3
0 1
0 0
1 1
0 0
0 0
2 0
0 0
0 1
5 1
1 16
3 1
1 6
0 2
0 6
0 6
0 8
2 7
1 3
0 2
14 6
0 0
0 0
0 3
0 0
0 0
0 0
0 0
0 0
0 0
5 0
0 0
0 0
0 0
0 0
0 0
1 0
1 1
2 0
0 0
0 0
0 0
0 0
1 2
0 1
0 0
1 1
0 0
0 1
11 0
1 0
0 0
2 0
0 0
0 0
0 0
0 0
0 2
0 0
0 0
1 0
5 0
2 0
14 0
1 0
1 0
0 0
1 0
0 0
0 0
0 1
0 1
0 0
0 0
0 1
0 0
0 0
0 0
1 0
0 16
0 0
0 1
3 0
0 0
0 2
5 0
8 0
6 0
6 0
9 0
3 0
1 0
0 0
0 0
0 0
2 0
1 0
1 0
0 1
0 0
0 0
0 0
0 0
25 1
6 0
1 1
0 0
0 0
0 1
0 3
0 5
0 1
1 2
0 0
0 0
2 0
0 0
1 0
0 0
0 2
0 0
0 0
0 0
0 1
0 1
0 0
0 0
0 0
0 0
0 0
0 0
0 1
0 0
0 0
0 1
0 0
0 0
0 0
0 0
0 0
0 0
0 0
0 0
0 0
0 0
0 1
0 3
0 0
0 0
0 0
0 0
0 2
0 0
0 0
0 0
0 0
0 0
0 0
0 7
1 6
0 9
0 1
0 7
0 1
0 0
0 0
1 0
0 0
0 0
0 6
0 0
0 1
0 1
0 1
0 1
0 1
0 0
0 0
0 1
1 0
0 2
1 0
1 1
0 6
0 1
0 11
0 1
0 11
1 6
1 6
0 6
0 3
0 1
0 1
0 1
0 0
1 0
0 0
0 0
0 0
0 0
0 0
0 0
0 1
0 0
0 5
0 6
0 0
0 2
0 6
0 0
0 0
0 1
0 3
0 2
0 0
0 0
1 0
0 0
0 0
0 0
0 0
0 1
0 1
0 1
0 1
0 1
0 0
0 0
0 0
0 0
1 2
0 0
0 0
0 0
0 0
2 0
0 0
0 2
0 0
2 0
8 0
3 0
2 0
0 0
0 0
0 0
2 0
0 0
0 0
0 0
0 0
1 0
0 0
0 0
0 0
0 0
0 0
0 0
0 0
0 0
0 0
1 0
0 0
0 1
0 0
2 0
0 0
0 0
0 0
0 0
0 0
0 0
0 0
0 0
0 0
0 0
0 0
0 0
0 0
0 0
0 0
1 0
0 0
0 0
0 0
0 0
0 1
0 0
0 1
0 0
0 0
0 0
0 0
0 0
0 0
0 0
0 0
0 0
0 1
0 0
0 0
0 0
0 0
0 0
0 1
0 0
0 0
0 0
0 0
0 0
0 0
0 0
0 0
0 0
0 0
0 0
0 0
0 0
0 0
0 0
0 0
0 1
0 0
1 1
1 2
0 1
0 0
0 0
0 0
0 0
0 0
0 0
1 1
0 0
1 1
1 1
1 0
0 0
0 0
1 0
0 0
0 0
0 0
0 0
0 0
0 0
1 0
0 1
0 2
0 0
0 0
0 1
0 1
0 0
0 3
0 0
0 0
1 1
0 1
0 0
0 0
0 0
0 0
0 0
0 0
0 0
0 0
0 0
0 0
0 0
0 0
0 1
0 0
0 1
0 0
0 0
0 0
0 0
0 0
0 0
0 0
0 0
0 0
0 0
0 0
0 0
1 0
0 0
0 0
0 0
0 0
0 0
0 1
0 0
0 0
0 0
1 0
0 0
0 0
0 0
0 0
0 0
0 0
0 0
0 0
0 0
0 0
0 0
0 0
0 0
0 0
0 0
0 0
0 0
0 0
0 0
0 0
0 0
0 0
0 0
0 0
0 0
1 2
0 0
0 1
1 0
1 0
0 0
0 0
0 0
2 0
0 2
0 1
0 2
0 2
0 1
0 1
1 0
0 0
0 0
0 0
1 1
0 0
1 0
3 0
3 1
2 1
0 1
0 0
0 2
0 3
0 2
0 0
0 0
0 0
3 1
0 1
0 0
0 0
0 0
0 0
0 0
0 0
0 0
0 0
0 0
0 0
0 0
0 0
0 0
0 0
0 0
0 0
0 0
0 0
0 0
0 0
0 0
0 0
0 0
0 0
1 0
1 0
0 0
0 0
7 0
0 0
0 0
0 1
1 0
0 0
2 0
0 0
0 0
0 1
0 1
0 1
0 3
1 0
0 0
0 0
0 0
0 0
0 0
0 0
0 0
0 0
0 0
0 0
0 0
0 0
0 0
0 0
0 0
0 2
0 0
0 0
0 7
0 3
1 3
0 0
2 2
0 0
19 0
3 0
0 0
0 0
13 0
0 0
0 0
0 0
0 0
0 2
0 1
0 7
0 0
0 0
1 0
0 2
0 1
0 0
0 0
0 0
0 0
0 0
0 0
0 0
0 0
0 0
0 5
0 0
0 5
0 0
0 0
0 0
0 6
0 8
0 0
0 1
0 1
0 0
0 0
0 1
0 0
0 0
0 1
0 0
0 0
0 0
0 0
0 0
0 0
0 0
0 2
0 2
0 0
0 1
0 2
0 0
0 0
0 0
0 0
0 0
0 0
0 1
0 2
0 0
0 13
0 0
0 0
0 0
0 0
0 0
0 0
0 0
1 0
0 6
1 0
0 8
0 1
0 0
0 0
0 0
0 0
0 0
0 3
0 3
1 1
0 0
0 0
0 0
0 0
0 0
0 0
2 0
1 0
0 0
0 0
0 0
1 1
1 0
9 0
0 0
0 0
1 0
1 0
0 0
0 0
0 0
0 0
1 0
0 0
1 0
0 0
0 0
1 0
0 0
0 5
0 9
0 14
0 14
0 1
0 0
0 0
0 0
0 1
0 0
0 0
0 1
0 0
0 0
0 0
0 0
0 0
1 1
0 1
0 1
0 2
0 0
0 2
0 1
0 2
0 0
0 0
0 0
0 1
0 0
0 2
0 5
0 3
1 3
0 3
0 3
0 0
0 0
0 2
0 2
0 0
0 1
0 1
0 1
0 0
0 0
0 0
0 0
0 0
0 0
0 0
0 1
0 0
5 0
0 0
0 0
0 13
0 8
0 10
0 9
2 1
1 0
0 0
2 0
1 0
1 2
0 1
5 0
0 2
0 1
0 1
0 0
0 0
1 0
0 1
0 1
0 2
1 0
0 1
0 5
0 1
0 2
0 5
0 1
0 1
0 1
0 0
0 0
0 0
0 1
0 0
0 0
0 0
0 1
0 0
0 0
0 0
0 0
0 1
0 1
0 0
0 0
0 0
0 1
0 0
0 0
0 0
0 2
0 1
0 0
0 0
0 0
0 1
0 1
0 2
0 15
0 3
0 11
0 5
0 0
0 0
0 2
0 1
0 1
0 3
0 19
0 6
0 13
0 8
0 1
6 2
0 0
0 0
0 0
0 0
0 0
0 0
0 0
0 0
0 0
0 0
0 0
0 0
0 0
0 0
0 0
0 0
0 0
0 0
0 2
0 3
1 6
0 10
0 0
0 2
0 9
0 1
0 2
0 0
0 0
0 0
0 0
0 1
0 6
1 2
0 3
0 3
0 16
0 1
0 13
0 1
0 1
0 1
0 0
0 7
0 0
0 0
0 1
0 1
0 3
0 25
5 7
0 5
0 2
0 2
0 0
0 0
0 0
0 1
0 1
0 0
0 0
1 0
0 0
1 14
0 26
0 23
0 11
0 19
0 6
2 44
1 17
0 18
1 6
0 0
0 0
0 0
0 0
1 0
0 0
0 0
0 0
2 0
0 0
0 0
1 0
0 0
1 0
0 0
0 0
0 0
0 0
0 0
0 0
0 0
1 0
0 0
0 0
2 0
0 0
0 0
0 0
0 0
0 0
0 0
0 0
1 0
0 0
0 0
0 0
0 0
0 0
0 0
0 0
0 0
0 0
0 0
0 0
0 0
0 0
1 0
0 0
0 0
0 0
0 0
0 0
1 0
1 0
0 1
0 0
0 0
0 0
0 0
0 0
0 0
0 0
0 0
0 0
0 0
0 0
0 0
0 0
0 0
0 0
0 0
0 0
0 1
0 0
0 0
0 0
1 0
1 0
1 0
0 0
1 0
8 0
1 0
1 0
1 0
3 0
0 0
1 0
0 0
0 0
0 0
0 0
1 0
0 0
0 0
0 0
0 0
0 0
0 0
0 0
0 0
0 0
2 0
0 0
0 0
0 0
0 0
0 0
0 0
0 0
0 0
0 0
0 0
0 0
0 0
0 0
0 0
0 0
0 0
0 0
1 0
1 0
0 0
0 0
0 0
0 0
0 1
1 0
0 0
0 0
0 0
0 0
0 0
0 0
0 0
0 0
0 0
0 0
1 0
0 0
0 0
3 0
5 0
0 1
3 0
15 0
1 0
0 0
0 0
0 1
0 0
0 0
0 0
0 0
0 0
2 0
0 0
1 0
1 0
0 0
1 0
0 0
1 0
3 0
0 0
0 0
0 0
0 0
0 0
0 0
0 0
0 0
0 0
0 0
0 0
0 0
0 0
0 0
0 0
0 0
0 0
0 0
0 0
0 0
0 0
1 0
1 0
3 0
0 0
0 0
0 0
0 0
1 0
0 1
0 0
1 0
1 0
0 0
0 0
5 0
0 0
0 0
0 0
0 0
1 0
0 0
0 0
2 0
0 0
0 0
0 0
2 0
0 0
0 0
1 0
1 0
0 0
6 0
1 0
0 1
3 1
16 0
5 0
3 0
3 0
3 0
0 0
0 0
0 0
0 0
0 0
2 0
1 0
2 0
2 0
0 0
0 0
1 0
1 0
2 0
0 0
2 0
1 0
0 0
0 0
0 0
2 0
5 0
2 0
3 0
1 0
6 0
1 0
2 0
3 0
5 0
10 0
6 0
24 0
36 0
6 0
9 0
39 0
2 0
0 0
9 2
0 0
0 0
1 0
0 0
0 1
0 1
0 0
0 0
2 0
0 0
1 0
0 0
0 0
0 0
0 0
0 0
1 0
0 0
0 0
1 0
0 0
0 0
0 0
0 0
0 0
0 0
0 0
0 0
2 0
1 1
0 0
0 0
0 0
0 0
0 0
0 0
1 0
0 0
0 0
0 0
0 2
0 0
0 0
2 0
0 3
0 0
0 0
0 0
1 0
0 2
0 0
0 0
0 0
0 0
0 0
0 1
1 1
0 0
0 1
0 1
0 0
0 0
1 0
2 0
0 0
0 0
0 0
0 0
0 0
0 0
0 0
0 0
0 0
0 0
0 0
0 0
0 0
0 0
0 0
0 0
0 0
0 0
0 0
0 0
0 0
1 0
0 0
0 0
0 0
0 0
0 0
0 0
0 0
0 0
0 0
0 0
0 0
0 0
0 0
0 0
0 0
0 0
0 0
0 0
0 0
0 0
0 0
0 0
0 0
0 0
0 0
1 0
1 0
1 0
0 0
0 0
0 2
0 0
1 0
2 0
0 0
0 0
1 0
0 0
0 0
0 0
0 0
0 0
0 0
0 0
0 1
0 0
0 0
0 0
0 1
0 0
0 1
0 0
0 1
0 0
0 0
0 0
0 2
0 0
0 0
0 0
0 0
0 1
0 0
0 0
0 0
0 0
0 0
0 0
1 0
0 0
0 0
0 0
0 0
0 0
0 0
0 0
0 0
0 0
0 0
0 0
0 0
0 0
0 0
0 0
0 0
0 0
0 0
0 0
0 0
0 0
0 0
0 0
0 0
0 0
0 0
1 0
0 0
0 0
0 1
0 0
0 0
0 0
0 0
0 0
0 0
0 0
0 0
0 0
0 0
0 0
0 0
0 0
1 0
0 0
0 0
1 0
0 0
0 0
0 0
0 0
0 0
0 0
0 0
0 0
0 0
0 0
0 0
0 0
0 0
0 0
0 0
0 0
0 0
0 0
0 0
0 0
0 0
0 0
0 0
0 0
0 0
0 0
0 0
0 0
0 0
0 0
0 0
0 0
0 0
0 0
0 0
0 0
0 0
0 0
0 0
0 0
0 0
0 0
0 0
0 0
2 0
0 0
0 0
0 0
0 0
0 0
0 0
0 0
0 0
0 0
0 0
0 0
0 0
0 0
0 0
0 0
0 0
0 0
0 0
0 0
0 0
0 1
0 0
0 0
0 0
0 0
0 0
0 0
0 0
0 0
0 0
0 0
0 0
0 0
0 0
0 0
0 0
0 0
0 0
0 0
0 0
0 0
0 0
0 0
0 0
0 0
0 0
0 0
0 0
0 0
0 0
0 0
0 0
0 0
1 1
1 0
0 0
0 0
0 0
1 0
0 0
0 0
0 0
0 0
0 0
1 0
0 0
0 0
0 0
0 0
0 0
0 0
0 0
0 0
0 0
1 0
0 0
0 0
5 0
0 0
0 0
0 0
0 0
0 0
0 0
0 0
0 0
0 0
0 0
0 0
0 0
0 0
0 0
0 0
0 0
0 0
0 1
0 0
0 0
0 0
0 0
0 0
3 0
0 0
0 0
0 0
0 0
0 0
0 0
0 1
0 0
0 0
0 0
0 0
0 2
0 0
0 0
0 0
2 0
0 0
0 0
0 0
0 0
0 0
1 0
0 0
0 0
0 0
0 0
0 0
0 0
0 0
0 0
0 0
0 0
0 0
0 0
1 0
0 0
0 0
0 0
0 0
0 0
0 1
0 0
0 0
0 0
0 0
0 0
0 0
0 0
1 0
0 0
0 0
2 0
5 0
0 0
0 0
0 0
0 0
1 0
0 0
0 0
0 0
0 0
0 0
0 0
0 0
0 0
0 0
0 0
0 0
0 0
0 0
0 0
0 0
0 0
0 0
0 0
0 0
0 0
0 0
1 0
0 0
0 0
0 0
0 0
0 0
0 0
0 0
0 0
0 0
0 0
0 0
0 3
0 0
0 0
0 0
0 0
0 0
0 0
1 0
0 0
0 0
0 0
0 0
1 0
0 8
0 0
0 0
0 0
0 0
0 0
0 0
0 0
0 0
2 0
0 0
0 0
0 0
0 0
0 0
0 0
0 0
1 0
0 0
0 0
0 0
0 0
0 0
0 0
0 5
0 0
0 0
0 0
0 0
0 0
0 0
0 0
0 0
0 0
0 0
0 0
0 0
0 0
0 0
0 0
0 0
0 0
0 0
0 0
0 0
0 0
0 0
0 3
0 0
0 0
0 0
0 0
0 0
1 0
2 0
1 0
0 0
1 0
0 0
1 0
0 0
0 0
0 0
2 0
1 0
1 0
0 0
1 0
1 0
0 0
0 0
0 0
0 0
0 0
0 0
0 0
0 0
0 1
6 0
0 0
2 0
0 0
0 0
0 1
0 0
0 1
0 2
1 0
0 0
2 0
0 0
0 0
0 0
0 1
0 0
0 0
0 0
0 0
0 0
0 0
0 0
0 0
0 0
0 0
0 0
0 0
0 1
0 0
0 0
0 0
0 0
0 0
0 0
0 0
0 0
0 0
1 0
0 0
2 0
0 0
1 0
1 0
1 0
0 0
0 0
0 0
0 1
0 0
0 0
0 0
0 0
0 0
0 0
0 0
0 0
0 0
0 0
0 0
0 0
0 0
0 0
0 0
0 0
0 0
0 0
0 0
0 1
0 0
0 0
0 0
2 0
0 0
0 0
0 0
1 1
0 1
0 0
0 0
0 0
0 0
0 0
0 0
0 0
0 0
0 0
0 0
0 0
0 0
0 0
0 0
0 0
0 0
0 0
0 0
0 0
0 0
0 0
0 0
0 0
0 0
0 0
0 0
0 0
0 0
1 0
1 0
0 0
0 0
0 0
1 0
0 0
2 0
1 0
0 0
1 0
0 0
1 0
0 0
2 0
0 0
0 1
0 0
0 0
0 0
0 0
0 0
0 0
0 0
0 0
0 0
1 0
0 0
0 0
0 0
0 0
0 0
0 1
0 0
0 0
0 0
0 0
0 0
0 0
0 0
0 0
0 0
0 0
0 0
0 0
0 0
0 0
0 0
0 0
0 0
0 0
0 0
0 0
0 0
0 0
0 0
0 0
0 0
1 0
0 0
0 0
0 0
0 0
0 1
0 0
0 0
0 0
0 0
1 0
0 0
0 3
0 0
0 0
0 0
0 0
0 0
0 0
0 0
0 0
0 1
0 0
0 0
0 0
0 0
0 0
0 0
0 0
0 0
0 0
0 0
0 0
0 0
0 0
0 0
0 0
0 0
0 0
0 0
0 5
0 0
0 0
0 1
0 0
0 0
0 0
0 1
0 0
0 0
0 0
0 0
0 0
0 0
0 0
0 0
0 0
0 0
0 0
0 0
0 0
0 0
0 0
0 0
0 0
0 0
0 0
0 0
0 0
0 0
0 0
0 0
1 0
0 1
0 1
0 0
0 0
2 0
0 0
0 0
2 0
0 0
0 0
0 0
0 0
0 0
0 1
0 0
0 0
0 0
0 0
0 0
0 0
0 0
0 0
0 0
0 0
0 0
0 0
0 0
0 0
0 0
0 0
0 0
0 0
0 0
0 0
1 0
0 0
0 0
0 0
0 0
0 2
0 0
0 0
0 0
0 0
0 0
1 0
0 0
0 0
0 0
1 0
0 0
0 0
1 0
0 0
0 0
2 0
0 0
0 0
0 0
0 0
2 0
0 0
1 6
0 0
0 2
0 0
1 0
3 0
1 0
0 0
0 0
0 0
0 0
0 1
0 0
0 0
0 0
0 0
0 0
0 0
0 0
0 0
0 0
0 0
0 0
0 0
0 0
0 0
0 0
0 0
0 0
1 0
0 0
0 0
0 0
0 0
0 0
0 0
0 0
0 0
1 0
2 0
0 0
0 0
0 0
0 0
0 0
0 0
0 0
0 0
0 0
0 0
0 0
0 0
0 0
0 1
0 0
0 0
0 0
0 1
0 0
0 5
0 1
0 1
0 0
0 0
1 0
0 0
0 0
0 0
0 0
0 0
0 0
0 0
0 0
0 0
0 0
0 0
0 0
0 0
0 1
0 0
0 0
0 0
0 0
0 0
0 0
0 0
0 0
0 0
0 0
0 0
1 0
0 1
0 1
0 0
0 0
0 0
0 0
0 0
0 0
0 0
0 0
0 0
0 0
0 0
0 0
0 2
0 0
0 0
0 0
0 0
0 0
0 0
0 0
1 0
0 0
5 0
0 0
0 0
0 0
0 0
0 0
0 0
0 0
0 0
0 0
0 0
0 0
0 1
0 0
0 0
0 0
0 0
0 0
0 0
0 0
0 0
0 0
0 0
0 0
0 0
0 0
0 0
0 0
0 0
0 0
0 0
0 0
0 0
0 0
0 6
0 0
0 0
0 0
0 0
0 0
0 2
0 3
1 0
1 0
0 1
0 0
0 0
0 0
2 0
1 0
1 0
0 0
1 3
1 0
0 0
0 0
3 0
0 1
0 0
1 0
0 0
0 0
0 0
0 0
0 0
0 1
0 0
0 0
0 0
0 0
0 0
0 0
0 0
0 0
0 0
0 0
0 0
0 0
0 0
2 0
0 0
0 0
1 0
0 0
0 0
0 0
0 0
0 0
0 0
0 0
0 0
0 0
0 0
0 0
0 2
0 0
0 0
0 0
0 0
0 0
0 0
0 0
0 0
0 0
0 3
0 0
0 0
8 0
0 0
0 0
2 0
0 0
0 0
0 0
0 0
0 0
0 0
0 0
0 0
0 0
0 0
28 0
0 0
0 0
0 0
2 0
1 1
1 2
2 0
1 0
6 0
0 0
1 0
1 0
0 0
0 0
0 0
0 0
0 0
0 0
0 0
1 0
0 0
0 0
0 0
0 1
0 0
1 0
3 1
0 0
0 0
0 1
0 2
0 1
0 0
0 0
0 0
0 1
0 0
0 0
0 1
2 0
0 0
0 0
0 0
0 0
0 0
0 0
0 0
0 0
0 0
0 0
0 1
0 1
0 0
0 1
0 0
0 0
6 0
0 0
0 0
0 0
0 0
0 0
16 0
1 1
0 1
2 1
1 0
0 0
0 1
0 2
0 0
0 2
2 0
1 0
5 0
1 0
1 1
0 1
0 0
0 0
0 2
1 1
0 0
0 0
0 0
0 0
0 0
0 0
0 0
0 0
2 0
0 0
1 3
1 0
0 0
0 0
0 0
0 0
0 0
1 0
0 0
0 0
1 0
0 0
0 0
0 0
0 0
0 0
0 0
0 0
0 0
2 0
7 0
1 0
0 0
0 0
0 0
0 2
0 1
0 0
0 6
0 0
0 5
0 0
0 1
0 0
0 1
0 0
0 0
0 0
0 0
0 0
0 0
0 1
0 1
0 2
0 0
10 0
2 0
0 0
0 0
0 0
0 0
1 0
0 0
0 0
1 6
1 0
0 2
2 0
0 1
0 0
0 0
0 0
0 0
0 0
0 0
0 0
0 0
0 0
0 0
0 0
0 0
0 0
0 0
0 0
0 0
0 0
0 0
0 0
0 0
0 0
2 0
0 0
0 0
0 1
0 0
0 0
0 0
0 0
0 0
0 0
1 0
0 0
0 0
0 0
1 0
0 0
1 0
1 2
0 0
0 0
0 0
0 0
0 0
0 0
0 0
0 0
0 0
0 0
0 0
0 0
0 0
0 0
0 1
0 0
0 0
0 0
0 0
0 0
0 0
0 0
0 0
1 0
0 0
2 0
3 0
0 0
7 0
0 0
0 0
0 0
0 1
0 1
0 8
0 1
0 5
0 2
0 1
0 0
0 0
0 0
0 0
0 0
0 1
0 0
0 1
0 0
0 0
0 0
1 0
0 0
0 0
0 0
0 0
0 0
0 0
0 0
0 0
1 0
1 0
0 0
0 0
0 0
0 1
0 0
0 0
0 5
0 1
0 0
0 1
0 1
0 1
0 0
0 0
0 0
0 0
0 0
1 0
11 0
0 5
0 1
0 0
0 0
0 0
0 0
0 1
0 5
0 5
0 0
0 1
0 17
0 3
0 10
1 3
0 0
0 0
0 0
0 0
5 0
3 0
1 0
0 0
0 0
0 0
0 0
0 0
0 0
0 0
0 0
0 1
0 0
0 0
0 0
0 5
0 0
0 1
0 0
0 0
0 0
0 0
0 0
0 0
0 3
0 8
0 1
0 2
0 11
1 43
0 11
0 19
0 0
2 1
0 0
0 0
0 0
0 1
0 0
0 0
0 0
0 0
0 0
0 0
0 1
0 0
1 2
1 2
1 10
0 10
0 8
0 8
0 2
1 0
0 0
0 0
0 0
0 0
0 1
0 0
0 1
0 0
0 1
0 0
0 0
0 0
0 0
0 2
0 1
0 0
0 0
0 0
0 0
0 0
0 0
0 0
1 0
0 0
0 0
0 0
0 0
0 2
0 2
0 3
2 0
0 0
0 1
0 1
0 2
0 1
0 0
0 1
0 0
0 0
0 0
0 0
0 0
1 0
0 0
0 9
0 0
1 0
0 2
0 0
0 0
0 0
0 0
0 0
0 0
0 0
0 2
0 0
0 1
0 0
0 3
0 0
0 0
0 1
0 1
0 2
0 1
0 1
1 3
1 0
6 0
0 3
0 5
0 0
0 0
0 0
0 0
0 0
0 0
0 0
0 0
0 1
0 0
0 1
0 0
0 0
0 0
0 0
0 1
0 1
0 0
0 0
0 0
0 0
0 0
0 1
0 0
0 2
0 0
1 0
0 0
0 0
0 0
0 6
0 0
0 0
0 1
0 1
0 2
0 10
0 7
0 1
0 1
0 0
0 1
7 1
0 1
0 0
0 0
0 0
0 0
0 0
0 0
0 1
0 0
0 0
0 0
11 0
0 0
0 0
0 0
0 0
0 0
0 0
0 0
0 0
0 0
0 0
0 0
0 0
0 0
0 0
1 0
0 0
0 0
1 0
0 0
1 0
0 0
0 0
0 0
1 0
0 0
0 0
1 0
1 0
0 2
0 0
0 1
0 0
0 0
0 0
0 0
0 0
0 0
0 0
0 0
0 0
0 0
0 0
0 0
0 0
0 0
0 0
0 0
0 0
0 5
0 0
0 0
0 0
0 0
0 0
0 0
0 0
0 0
0 0
0 0
0 0
0 0
0 0
0 0
0 0
0 0
0 0
0 0
0 0
0 0
0 0
0 0
0 0
0 0
1 0
0 0
0 0
1 0
0 0
0 0
0 0
0 1
0 1
1 0
0 0
0 1
0 0
0 1
0 0
0 0
0 0
0 0
0 0
0 0
0 0
0 0
0 0
0 0
2 0
8 0
0 0
0 0
0 0
0 0
0 0
0 0
0 0
0 0
0 0
0 0
0 0
0 0
0 0
1 0
0 0
0 0
0 0
0 0
0 0
0 0
0 0
0 0
0 0
0 0
0 0
0 0
0 0
1 0
0 0
0 0
0 0
0 0
0 0
0 0
0 0
0 0
0 0
0 0
0 0
0 0
0 0
0 0
0 0
0 1
0 0
1 0
0 0
0 0
0 0
0 0
0 0
0 0
0 0
2 0
0 0
0 0
1 0
0 0
0 0
0 0
0 0
0 1
0 0
0 0
0 0
0 0
0 0
0 0
0 0
0 0
0 0
0 0
0 0
1 0
2 0
0 0
1 0
2 0
0 0
0 0
0 1
0 0
1 0
0 0
0 0
0 0
0 0
1 0
0 0
2 0
0 0
0 0
1 0
0 0
0 0
11 0
0 0
0 0
0 0
0 0
0 0
0 0
0 0
0 0
0 0
0 0
0 0
0 0
0 0
0 0
0 0
0 0
0 0
0 0
0 0
0 0
0 0
0 0
2 0
0 0
0 0
0 0
0 0
0 0
0 0
0 0
0 0
0 0
0 0
0 0
0 0
0 0
1 0
0 0
0 0
1 0
0 0
0 0
0 0
0 0
0 0
0 1
5 1
0 1
1 0
0 0
0 0
0 0
0 0
0 0
0 0
1 0
0 0
0 0
0 0
0 0
0 0
0 0
3 0
0 0
0 0
0 0
0 0
0 0
0 0
0 0
0 0
0 0
0 0
0 0
0 0
0 0
0 0
0 0
0 0
0 0
0 0
0 0
0 0
0 0
0 0
0 0
0 0
0 0
0 0
0 0
0 0
0 0
0 0
0 1
0 0
0 0
0 0
0 0
0 0
0 0
0 0
0 0
1 0
0 0
0 0
1 0
0 0
1 0
0 0
1 0
1 1
0 0
2 0
0 0
2 0
2 0
5 0
0 0
56 0
0 0
0 0
0 0
0 0
0 0
0 0
0 0
0 0
0 0
2 0
1 0
0 0
2 0
15 0
3 0
0 0
0 0
0 0
0 1
0 0
0 0
0 0
0 0
0 0
0 0
0 0
0 1
2 0
2 0
0 0
0 0
0 0
0 0
0 0
0 0
0 0
0 0
0 0
0 0
0 1
0 0
0 0
0 0
1 0
0 0
27 0
0 0
1 0
0 0
0 0
0 0
0 0
0 0
0 0
0 0
0 0
3 0
0 0
0 0
0 0
0 0
0 0
0 0
1 0
2 0
2 0
0 0
0 0
1 0
0 1
0 0
0 0
0 0
1 0
2 0
5 0
0 0
1 0
0 0
0 0
0 0
1 0
0 0
1 0
3 0
0 0
2 0
1 0
1 0
0 0
0 0
0 2
0 0
0 0
0 0
0 0
0 0
0 0
1 0
3 0
2 0
2 0
0 0
0 0
0 0
0 0
0 0
0 0
0 0
0 0
0 0
0 0
1 0
1 0
0 0
0 0
0 0
0 0
0 0
0 0
0 0
0 0
0 0
0 0
0 0
0 0
1 0
0 0
0 1
0 0
1 0
0 0
0 0
0 0
0 0
0 0
0 0
0 0
0 0
0 0
0 0
1 0
3 0
2 0
0 0
0 0
0 0
0 0
1 0
0 0
0 0
0 0
0 0
0 0
0 0
0 0
0 0
0 0
0 0
0 0
0 0
0 0
0 0
0 0
0 0
0 1
0 0
0 0
0 0
0 0
0 0
0 0
0 0
0 0
0 0
0 0
0 0
0 0
0 0
0 0
0 0
0 0
0 0
0 0
0 0
0 0
0 0
0 0
0 0
0 0
0 0
2 0
0 0
0 0
0 0
0 0
0 0
0 0
0 0
0 0
0 0
0 0
2 0
2 0
2 0
1 0
7 0
3 0
8 0
5 0
0 0
0 0
0 0
0 0
0 0
0 1
3 0
1 0
0 0
0 0
0 0
0 0
0 0
0 0
0 0
0 0
0 0
0 0
1 0
0 0
0 1
1 0
3 0
9 0
0 0
0 0
7 0
0 0
0 0
0 0
0 0
0 0
0 0
0 0
0 0
0 0
3 0
0 0
3 0
0 0
1 0
0 0
0 0
0 0
0 0
0 1
0 0
0 0
0 0
0 0
0 0
0 0
0 0
0 0
0 0
0 0
0 0
0 0
5 0
0 0
0 1
0 0
0 0
0 1
0 0
1 0
0 0
0 1
0 2
0 0
0 0
0 0
0 0
0 1
16 1
0 0
0 0
0 0
0 0
1 0
2 0
7 0
1 0
36 0
14 0
3 0
7 0
2 0
5 0
0 0
0 0
0 0
0 0
0 0
0 2
0 0
0 5
0 0
0 0
0 1
0 0
1 0
0 0
0 0
0 0
3 0
0 0
0 3
0 0
0 2
1 0
0 0
1 0
0 0
1 0
0 0
2 0
5 0
2 1
1 0
14 0
0 0
0 0
0 0
0 0
1 1
0 0
0 0
0 0
0 0
3 0
1 13
0 0
2 0
0 1
0 0
0 0
0 0
0 0
0 0
1 3
0 0
2 0
1 0
0 0
1 0
1 0
2 0
1 0
1 1
0 0
0 1
0 0
1 0
0 0
0 5
0 0
0 1
1 2
8 0
3 0
1 0
0 1
5 3
6 26
6 2
2 5
20 0
1 0
5 0
0 0
0 0
0 0
1 0
2 0
0 0
1 0
0 0
0 1
0 3
0 0
0 0
0 0
0 0
0 0
0 1
0 0
0 0
0 0
0 0
0 0
0 1
1 0
0 11
0 0
0 2
0 0
0 1
1 1
2 1
0 0
11 0
0 0
0 0
0 0
0 1
0 0
0 0
0 0
0 0
0 0
0 0
0 0
0 0
0 0
0 0
0 0
0 0
0 15
0 0
0 0
0 0
0 0
0 0
0 0
0 0
0 0
1 1
0 0
0 0
0 0
0 1
0 2
0 5
0 0
0 0
0 1
0 0
0 0
0 2
0 1
0 0
0 0
0 0
1 0
2 2
0 0
0 0
0 0
0 0
0 0
1 0
1 0
0 0
0 0
0 0
0 0
0 0
0 1
7 0
1 0
0 0
2 0
14 1
0 0
1 0
0 0
2 0
0 0
0 0
0 0
0 0
0 0
0 0
0 0
0 0
0 0
0 0
1 0
1 0
0 0
0 0
0 0
0 0
0 0
0 0
0 0
0 0
0 1
0 0
0 0
0 0
0 0
0 0
0 0
0 0
0 0
0 0
6 0
1 0
0 0
0 0
0 0
0 0
0 0
0 0
0 0
0 0
0 0
0 0
5 0
1 0
0 0
0 0
0 0
0 0
0 0
0 0
0 0
0 0
0 0
0 0
0 0
1 0
0 0
0 0
0 0
0 0
0 0
0 0
0 0
0 0
0 0
0 0
1 0
5 0
0 0
0 0
0 0
0 0
0 0
0 0
1 0
0 0
0 0
0 0
0 0
2 0
0 0
2 0
0 0
0 3
0 0
0 0
0 0
0 0
2 0
0 0
0 0
0 0
0 0
0 0
1 0
0 0
0 0
0 0
0 0
0 0
0 0
0 0
0 0
0 0
0 0
0 0
0 0
0 0
0 0
0 0
0 0
0 1
0 0
0 0
0 0
0 0
2 0
1 0
1 0
1 0
0 0
0 0
1 0
0 0
1 0
0 0
1 0
0 0
0 0
0 0
2 0
0 0
0 0
0 0
0 0
2 0
0 0
0 0
0 0
1 0
0 0
0 0
0 0
2 0
0 0
0 0
0 0
0 0
0 0
0 0
0 0
0 0
0 0
0 0
0 0
0 0
0 0
1 0
0 0
1 0
0 0
0 0
0 0
3 0
0 0
0 1
0 0
1 0
2 0
2 0
2 0
3 0
1 0
18 0
0 0
0 0
0 0
0 0
0 0
0 0
0 0
0 0
0 0
0 0
0 0
0 0
0 0
0 0
0 0
0 0
0 0
0 0
0 0
0 1
0 0
0 0
0 0
0 0
0 0
0 0
0 0
0 1
0 0
0 0
0 0
0 0
0 0
0 0
1 0
0 0
0 0
0 0
0 0
0 0
0 0
0 0
0 0
0 0
0 0
0 0
0 0
1 0
0 0
0 0
0 0
0 0
0 0
0 0
0 0
0 0
0 0
0 0
1 0
2 0
0 0
1 0
0 0
0 0
0 0
0 0
0 0
0 0
0 0
0 0
0 0
0 0
0 1
1 0
1 0
0 0
0 0
0 0
0 0
0 0
0 0
0 0
0 0
0 0
0 0
0 0
0 0
0 0
0 0
0 0
0 0
1 0
0 0
0 0
0 0
0 0
0 0
0 0
0 0
0 0
0 0
0 0
0 0
0 0
0 1
0 0
0 0
0 0
0 0
0 0
0 0
0 0
0 0
0 0
1 0
0 0
0 0
0 0
0 0
0 0
0 0
0 0
0 1
1 0
0 0
0 0
0 1
0 0
0 0
0 0
0 0
0 0
0 0
0 0
0 0
2 0
0 0
0 0
3 0
0 0
0 0
0 0
0 0
1 0
0 0
0 0
0 0
0 0
0 0
0 0
0 1
0 0
0 0
0 0
0 0
0 0
0 0
0 0
0 0
0 0
0 0
0 0
0 0
0 0
0 0
0 0
0 0
1 0
0 0
0 0
0 0
0 1
0 0
1 0
0 0
1 0
0 0
0 0
0 0
0 0
1 0
0 0
0 0
0 0
1 0
1 0
1 5
0 0
0 5
1 0
0 0
0 0
0 0
0 0
0 0
0 0
0 0
0 0
0 0
0 0
0 0
0 0
1 0
1 0
0 1
0 0
0 0
0 0
0 0
0 0
0 0
0 0
0 0
0 0
0 0
0 1
0 0
0 0
0 0
0 0
0 0
0 0
1 0
0 0
0 0
0 0
0 1
0 0
0 0
0 0
0 0
0 0
0 0
0 0
1 0
0 0
0 0
0 0
0 0
0 0
0 0
0 0
0 0
0 0
0 0
1 0
0 0
0 0
0 0
1 0
0 0
0 0
0 0
0 0
0 0
0 0
0 0
0 0
0 0
0 0
0 0
0 0
0 0
0 0
0 0
0 0
0 0
0 0
0 0
0 0
0 0
0 0
0 0
0 0
0 0
0 0
0 1
0 0
0 0
0 0
0 2
0 0
0 0
0 0
0 0
0 0
0 0
0 0
0 0
0 0
2 0
0 0
1 0
0 0
0 0
0 0
0 0
0 0
0 0
0 0
0 0
0 0
0 0
0 0
0 0
0 0
0 0
0 0
0 1
0 0
0 1
0 0
1 0
0 0
0 0
0 0
0 0
0 0
0 0
0 0
0 0
0 0
0 0
0 0
1 0
0 0
0 0
0 0
0 1
0 0
1 0
0 0
0 0
0 0
0 0
0 0
0 0
0 1
0 0
1 0
2 0
2 0
2 0
0 0
0 0
0 0
0 0
0 0
0 0
0 0
0 0
0 1
0 0
0 1
0 0
0 0
0 0
0 0
0 0
0 0
1 0
0 0
0 0
1 0
0 0
0 0
0 0
0 0
0 0
0 0
0 0
0 0
0 0
0 0
0 0
0 0
0 0
0 0
0 0
1 0
0 0
0 0
0 0
0 0
0 0
0 0
0 0
0 0
0 0
0 0
0 0
0 0
0 0
0 0
0 0
0 0
1 0
0 0
0 0
0 0
0 0
0 0
0 0
0 0
0 0
0 0
0 0
0 0
0 0
0 0
0 0
0 0
0 0
0 0
0 0
0 0
0 0
0 0
0 0
0 0
0 0
0 0
0 0
0 0
0 0
0 1
0 0
0 0
0 0
0 0
0 0
0 0
1 0
0 0
0 0
0 0
0 0
0 0
0 0
0 0
0 0
0 0
0 0
0 0
0 0
0 0
0 0
0 0
0 0
0 0
0 0
0 0
0 0
0 0
0 0
0 0
0 0
0 0
0 0
0 0
0 0
0 0
0 0
0 0
0 0
0 0
0 0
0 0
0 0
0 0
0 0
0 0
0 0
0 0
0 0
0 0
0 0
0 0
0 0
0 0
0 0
0 0
0 0
0 0
0 0
0 0
0 0
0 0
0 0
0 0
0 0
0 0
0 0
0 0
0 0
0 0
0 0
0 0
0 0
0 0
0 0
0 0
0 0
0 0
1 0
0 0
0 0
0 0
0 0
5 0
0 0
1 0
2 0
0 0
0 0
0 0
0 0
0 0
3 0
0 0
5 0
2 0
0 0
34 0
1 0
1 0
6 0
5 0
2 0
1 0
2 0
1 0
0 0
2 0
1 0
0 0
0 0
0 0
1 0
5 0
6 0
5 0
6 0
1 0
9 0
3 0
2 0
3 0
2 0
14 0
2 0
0 0
0 0
1 0
0 0
2 0
1 0
3 0
0 0
0 0
1 0
0 0
1 0
0 0
3 0
2 0
0 0
2 0
1 0
0 0
1 0
0 0
0 0
0 0
0 0
0 0
0 0
0 0
0 0
3 0
2 0
0 0
0 0
0 0
0 0
0 0
0 0
0 0
0 0
0 0
1 0
0 0
0 0
0 0
0 0
0 0
0 0
0 2
1 0
1 0
3 0
2 0
7 0
0 0
5 0
0 0
1 0
5 0
15 0
0 0
0 0
0 0
2 0
0 0
0 0
0 0
0 0
0 0
0 0
0 0
0 0
0 0
0 0
0 0
0 0
5 0
0 0
3 0
5 0
1 0
1 0
2 0
0 0
3 0
1 0
0 0
1 0
23 0
15 0
0 0
2 0
8 0
3 0
6 0
22 0
28 0
3 0
0 0
9 0
9 0
22 0
6 2
24 0
14 0
5 0
40 0
30 0
15 0
24 0
13 0
13 0
330 0
10 0
6 0
35 0
2 0
0 0
1 0
1 0
1 0
1 0
0 0
2 0
1 0
0 0
0 3
0 0
0 0
3 0
0 0
0 0
1 0
0 0
1 0
0 0
0 0
2 0
0 0
1 0
2 0
0 0
2 0
14 0
2 0
33 0
1 0
2 0
0 0
1 0
2 2
0 0
1 1
1 0
0 0
9 0
0 0
0 0
8 0
9 0
2 0
0 2
9 1
11 2
5 0
7 0
1 0
2 0
6 0
6 0
14 0
0 0
0 0
1 0
0 0
1 0
1 0
0 0
0 0
0 0
0 0
1 0
1 2
3 0
5 1
9 0
15 0
2 0
0 0
1 1
7 0
3 0
0 0
0 0
0 1
0 0
0 0
0 0
0 0
0 0
0 2
0 0
0 1
0 0
7 0
1 0
1 0
0 0
0 5
0 0
0 1
0 2
0 1
0 0
1 0
0 0
0 0
1 0
0 0
1 0
0 0
0 0
1 0
5 0
2 0
48 0
0 0
0 0
0 0
0 0
3 0
1 0
0 0
0 0
0 1
0 0
0 0
0 0
0 0
0 0
0 0
0 0
0 0
0 0
0 0
0 0
2 0
1 0
8 0
9 0
10 0
1 0
0 1
0 0
0 0
0 0
0 0
0 0
0 0
0 0
0 0
0 0
0 0
0 0
1 0
2 0
1 0
0 1
1 0
1 0
0 0
1 0
5 0
9 0
2 0
6 0
3 0
1 0
2 0
14 0
0 0
1 0
0 0
0 6
0 0
0 0
0 0
0 0
1 0
0 0
1 0
1 0
0 0
0 0
0 0
1 0
0 0
1 0
0 0
2 0
1 11
0 2
0 2
0 0
0 0
0 0
0 0
0 0
0 0
0 0
0 0
0 0
0 0
0 0
0 0
0 0
0 0
0 0
1 0
0 1
0 0
0 0
0 3
0 0
0 0
0 0
0 0
0 0
0 0
0 0
0 0
0 0
0 0
0 0
0 0
0 0
0 0
0 0
0 0
3 0
0 0
0 1
0 1
5 0
5 1
2 0
0 0
0 0
0 2
0 0
0 1
0 1
0 0
0 0
0 1
0 1
0 2
0 0
0 2
0 0
0 0
2 0
0 0
1 0
0 0
0 1
0 0
0 0
0 0
1 0
0 0
1 0
0 0
0 0
0 0
0 0
1 0
0 0
0 0
0 0
0 0
0 0
0 0
1 0
2 1
1 1
0 0
1 0
1 0
1 0
0 0
0 0
0 0
0 0
0 0
0 0
0 1
0 1
0 3
0 2
0 1
0 9
0 1
0 1
0 0
0 0
0 0
0 0
0 0
0 0
8 0
2 0
1 0
0 0
2 0
0 0
0 0
2 0
0 0
0 0
0 0
8 0
0 0
0 0
0 0
0 0
0 1
0 0
0 2
0 1
0 0
0 0
1 0
0 0
0 0
2 0
0 0
0 0
0 0
0 0
0 0
1 0
0 0
0 0
0 0
1 0
0 1
1 0
0 1
0 1
0 1
0 1
0 0
0 0
0 0
0 0
0 1
1 0
0 0
0 0
0 0
0 0
0 0
9 0
0 0
5 0
1 0
0 0
1 0
0 0
0 0
0 0
0 0
2 0
3 0
1 0
0 0
0 0
0 1
0 0
0 0
0 1
1 0
0 1
0 0
0 0
0 0
0 0
0 0
0 0
0 0
3 0
2 0
14 2
1 0
23 1
1 0
8 0
0 0
18 0
1 0
0 0
0 5
0 0
0 0
0 5
0 3
0 5
0 0
0 0
0 0
0 0
0 0
0 0
1 0
1 0
1 0
1 0
0 0
0 0
0 2
0 0
0 0
0 0
0 1
0 0
2 1
0 0
0 7
0 2
0 0
0 1
0 0
0 0
1 0
0 0
0 0
0 0
0 0
0 0
0 0
0 0
1 0
0 1
0 9
1 1
0 0
0 0
1 0
0 0
0 0
1 0
0 0
1 0
0 2
0 0
0 0
0 0
0 1
0 2
0 5
0 0
1 0
7 0
2 0
3 0
2 0
0 0
2 0
0 1
0 0
0 0
0 0
0 0
0 0
0 0
1 0
2 0
3 0
6 0
28 0
11 0
5 0
14 0
6 1
8 1
0 9
0 1
0 3
0 1
0 0
1 0
0 0
1 0
5 0
5 0
6 0
3 0
6 0
2 0
3 0
41 0
8 0
5 0
3 0
5 0
0 0
2 0
0 1
0 1
1 2
0 0
1 0
1 0
0 0
1 0
0 0
2 0
0 0
0 0
0 0
0 0
3 0
0 0
0 0
0 1
1 0
1 1
0 0
1 0
0 1
3 0
0 0
1 0
1 2
0 1
1 0
0 0
0 0
1 0
0 0
0 0
6 0
1 0
1 1
3 0
11 0
39 0
17 7
115 0
3 0
1 1
2 2
5 3
11 0
15 3
1 0
7 1
0 0
0 0
0 0
0 0
0 0
0 0
0 0
0 0
1 0
0 0
2 0
19 0
47 0
30 0
1 3
0 1
3 0
11 1
5 0
2 0
0 0
2 0
0 0
0 0
0 0
1 0
1 1
2 1
0 0
1 0
2 1
0 0
0 0
0 0
0 1
0 0
0 0
1 13
2 0
0 0
0 0
3 0
1 0
8 0
7 0
0 0
0 0
0 0
0 0
1 0
0 1
1 0
5 1
2 0
8 0
3 0
2 0
1 0
1 0
6 0
2 0
2 0
5 0
1 0
1 1
0 0
0 0
0 0
7 0
0 0
5 0
3 0
0 0
0 0
5 0
7 0
10 0
0 0
2 0
0 0
0 0
0 0
0 0
6 0
20 1
1 0
0 0
0 0
0 0
0 1
2 0
2 0
1 0
3 0
8 0
1 0
3 0
13 0
0 0
0 3
0 0
0 1
0 1
1 0
0 0
0 1
0 0
0 0
1 0
0 0
0 0
0 0
0 0
0 0
0 0
0 0
0 0
0 0
0 0
2 0
1 0
0 0
0 0
0 0
0 0
2 1
0 0
0 0
17 0
5 0
1 0
158 0
2 0
0 0
0 0
0 0
0 0
0 0
0 0
0 1
1 0
1 0
0 0
9 0
0 0
0 0
0 0
0 0
2 0
1 0
7 1
3 0
0 0
0 0
0 0
7 2
0 0
0 0
0 2
0 1
0 0
0 11
2 0
0 0
0 1
5 0
3 0
16 0
16 0
3 0
1 0
1 0
0 0
0 0
0 0
0 0
0 0
1 0
1 0
1 0
2 0
0 0
0 0
3 0
0 0
0 0
0 0
0 0
0 0
0 0
0 0
0 0
0 0
2 0
3 0
1 0
5 0
3 0
9 0
10 0
0 1
0 1
0 0
0 0
0 1
0 0
2 0
0 0
0 0
0 0
0 0
0 0
1 0
0 0
1 0
0 0
0 0
0 0
0 0
0 0
0 0
0 0
0 0
1 0
0 0
1 0
2 0
0 0
5 0
0 0
1 0
0 0
0 0
0 0
0 1
0 0
0 0
0 0
0 0
0 0
0 0
0 1
2 0
0 0
0 0
0 0
0 0
0 0
0 0
0 0
0 0
1 0
0 0
1 0
0 0
0 0
0 0
0 0
0 0
0 0
0 0
0 0
0 0
0 0
0 5
0 0
0 0
0 0
3 0
0 0
9 0
0 0
24 0
1 0
0 0
3 0
0 0
0 0
1 0
1 0
1 0
1 0
0 0
22 0
5 0
0 0
0 0
1 0
0 0
0 0
0 0
0 0
0 0
1 1
1 0
0 0
0 0
0 0
0 0
0 0
0 0
0 0
1 1
0 0
0 1
0 1
0 0
0 0
0 0
1 0
1 0
0 0
0 0
0 0
0 0
0 0
0 0
0 0
0 0
0 0
1 0
0 0
0 0
0 0
0 0
0 0
0 0
0 0
0 0
0 0
0 0
0 0
0 0
5 0
3 0
3 0
6 0
23 0
38 0
6 0
1 0
2 0
1 0
0 0
10 0
0 0
0 0
0 0
0 0
0 0
0 0
0 0
0 0
0 1
0 0
1 0
0 0
0 0
0 0
0 0
0 0
0 0
0 0
0 1
1 0
5 0
1 0
1 0
5 1
2 0
0 0
0 0
5 0
0 0
0 1
0 0
0 1
0 0
0 0
0 0
0 0
0 0
1 0
0 0
1 0
5 0
0 0
0 0
0 0
0 0
0 0
1 0
5 0
0 0
2 0
6 0
1 0
1 0
5 0
3 0
1 0
5 1
0 0
0 0
1 0
1 0
0 0
2 1
0 0
0 0
0 0
0 0
0 0
0 0
0 0
0 1
0 0
0 0
0 0
0 0
0 0
0 0
0 0
0 0
0 0
0 0
0 0
1 0
0 0
0 0
0 0
1 0
0 0
1 0
0 0
0 0
1 0
0 0
0 0
0 0
0 0
0 0
0 0
0 0
0 0
0 1
0 0
2 1
0 3
0 0
1 0
1 0
1 0
0 0
2 0
0 0
0 0
1 0
0 0
1 0
0 1
0 0
1 0
1 0
0 0
1 0
0 0
0 0
0 0
0 0
1 0
0 0
0 1
1 0
0 0
1 0
0 0
0 0
0 0
0 0
0 0
0 0
0 0
0 0
0 0
0 0
0 0
0 0
0 0
0 0
0 0
0 2
0 0
0 0
0 0
0 1
0 0
0 0
0 0
0 0
0 0
0 0
0 0
0 0
0 0
0 0
0 0
1 0
0 0
0 0
0 0
1 0
0 0
1 0
0 0
0 0
1 0
2 0
0 1
1 0
0 0
0 0
0 0
0 0
0 0
0 0
0 0
0 0
1 0
1 0
0 0
0 0
0 0
0 0
0 0
0 0
0 0
0 1
0 0
0 0
0 0
0 0
0 0
0 0
0 0
0 0
0 0
0 0
0 0
0 0
0 0
0 0
0 0
0 0
0 0
0 0
1 0
3 0
0 0
0 0
1 1
0 0
1 1
1 0
0 0
0 0
0 0
0 0
0 0
0 0
1 0
0 0
0 0
0 0
0 0
0 0
0 0
0 0
1 0
0 0
0 0
0 0
7 0
0 0
0 0
0 0
0 0
1 0
0 0
0 0
0 0
0 0
0 0
0 0
0 0
0 0
0 0
0 2
2 1
0 0
0 2
2 1
0 1
0 3
0 2
0 0
0 0
0 0
3 1
1 0
9 0
2 8
0 0
1 0
2 0
0 0
0 0
0 0
1 0
0 0
0 0
1 0
0 0
0 0
1 0
1 0
0 0
0 0
0 0
0 0
1 0
0 0
0 0
0 0
0 0
0 1
0 0
0 0
0 0
0 0
0 0
0 0
0 0
0 0
0 0
0 0
1 0
0 0
0 0
1 0
0 0
7 0
0 2
0 0
0 0
3 1
1 0
1 0
8 1
0 0
0 0
0 0
0 0
0 0
0 0
0 0
0 0
0 0
0 0
0 0
0 0
0 0
0 1
0 0
1 0
0 0
2 0
1 0
0 0
0 1
3 0
2 0
2 0
0 0
1 0
1 0
0 0
0 0
0 0
0 1
0 0
0 1
0 0
1 0
1 0
0 0
0 0
0 0
0 7
0 0
0 1
1 0
0 0
0 0
0 0
0 0
0 0
0 0
0 0
0 0
0 0
0 0
0 0
0 0
0 0
0 2
0 0
0 5
0 7
0 3
0 2
0 8
0 27
1 10
0 3
0 2
0 0
0 0
1 0
0 0
0 0
0 0
0 0
0 0
0 0
1 0
3 0
3 0
3 0
1 0
15 1
0 0
0 0
0 0
0 0
0 0
0 0
0 0
0 0
0 0
0 0
3 0
2 0
0 0
0 0
0 0
0 0
1 0
0 0
1 1
5 0
2 0
0 0
7 0
5 0
0 0
3 0
1 0
1 0
0 0
0 0
0 0
0 0
1 0
0 0
0 0
0 0
0 0
0 0
0 0
0 0
0 0
0 0
0 0
0 1
1 0
0 0
1 0
5 0
18 0
5 0
6 0
1 0
16 0
1 0
1 0
6 0
0 0
0 0
0 0
0 0
0 0
0 0
0 0
0 0
0 0
1 0
0 0
2 0
0 0
0 1
0 7
0 0
0 1
0 0
0 0
0 0
0 0
0 0
0 0
0 0
0 0
0 0
0 1
0 0
0 0
1 0
0 0
0 0
0 0
1 1
0 0
1 0
0 0
0 0
0 5
0 0
0 0
0 0
0 0
0 0
0 0
0 0
2 1
0 0
2 0
0 0
0 0
0 0
0 0
0 0
0 0
0 0
1 0
0 0
0 0
0 0
0 0
0 0
0 0
0 0
0 0
0 0
0 0
0 0
0 0
0 0
2 1
0 0
1 0
0 1
0 0
0 2
0 0
0 0
0 0
0 0
0 0
0 0
0 0
0 0
0 0
0 0
0 0
0 0
0 0
0 0
1 1
0 0
1 2
0 2
0 1
7 1
0 0
0 1
0 1
0 1
0 0
0 0
0 0
0 0
0 0
0 2
1 0
0 0
0 0
0 0
0 0
0 0
0 0
0 0
0 0
0 1
0 0
0 0
0 0
0 0
0 0
0 0
0 0
0 0
0 0
0 0
0 0
0 0
0 0
0 0
1 0
0 1
0 0
0 0
0 2
0 0
0 0
0 0
1 0
0 0
0 2
0 0
0 0
0 0
0 0
1 0
1 0
0 0
0 0
0 0
0 0
0 0
0 0
0 0
0 1
0 0
1 0
0 0
1 0
0 0
2 0
6 0
0 0
0 0
0 0
0 0
0 0
0 0
0 0
0 0
0 0
0 0
0 0
0 0
0 0
0 0
0 0
0 0
0 0
0 0
0 0
0 0
0 0
0 0
0 0
2 0
0 0
0 0
0 0
0 0
1 0
0 0
0 0
0 0
0 0
0 0
0 0
0 0
0 0
0 0
1 0
0 0
1 0
0 0
0 0
0 0
0 0
0 0
0 0
0 0
0 0
0 0
0 0
0 0
1 0
0 0
0 0
0 0
0 0
0 0
0 0
0 0
0 0
0 0
0 0
0 0
0 0
0 0
0 0
0 0
0 0
0 1
0 0
0 2
0 0
0 0
0 0
0 0
0 0
0 0
0 0
0 0
0 0
0 1
0 0
0 0
0 0
0 0
0 0
0 0
0 0
0 0
0 0
0 0
0 1
0 0
0 0
0 0
0 0
0 0
0 0
0 0
0 0
2 0
0 3
0 6
0 1
0 3
0 2
0 1
0 3
1 1
0 1
0 1
0 1
1 0
1 0
1 1
0 0
1 0
0 0
0 0
0 0
0 0
0 0
0 0
0 0
0 0
0 0
0 0
0 0
0 0
0 0
3 0
0 0
0 0
0 0
0 0
0 0
0 0
0 0
0 0
0 0
1 0
0 0
2 0
0 0
0 0
0 0
2 0
0 0
0 0
0 0
0 0
0 0
0 0
0 0
0 2
0 0
0 0
0 0
1 0
0 0
0 0
0 0
0 0
0 0
2 0
0 0
0 0
0 0
0 0
0 0
0 0
0 0
0 0
0 0
0 0
1 1
0 1
1 0
0 0
0 0
0 0
0 5
0 0
0 1
0 0
0 0
0 0
0 0
0 0
0 0
2 0
6 0
3 0
1 0
0 0
0 0
0 0
0 0
0 0
0 0
0 0
0 1
0 0
2 0
0 0
3 0
0 0
5 0
1 0
3 0
2 0
0 0
0 0
0 0
0 0
0 0
0 0
0 0
0 0
0 0
0 0
1 0
0 0
1 0
0 0
0 0
0 2
0 3
3 2
0 0
0 0
0 0
0 0
1 0
1 0
0 0
2 0
2 0
3 0
0 0
1 0
0 0
1 0
0 0
0 0
0 0
0 0
0 0
0 0
0 0
1 0
0 1
0 2
1 2
1 0
0 0
0 0
0 8
0 0
0 0
2 0
0 1
1 0
0 1
0 0
0 1
0 0
0 1
0 0
0 0
0 0
0 0
0 0
0 0
0 0
0 0
0 0
0 1
0 0
0 0
1 0
0 0
0 0
0 0
0 0
0 0
0 0
1 0
0 0
5 0
0 0
0 0
0 0
0 0
0 5
0 5
1 1
0 1
0 0
0 0
0 0
0 0
0 0
0 1
0 1
0 0
0 0
0 0
0 0
0 0
0 0
0 0
0 0
0 0
0 0
0 0
0 0
0 0
0 0
6 0
0 0
0 0
0 0
0 0
0 0
0 0
0 0
0 1
0 1
0 7
0 0
0 0
0 0
0 0
0 0
0 0
0 0
1 0
0 0
0 0
0 0
0 0
0 0
0 0
0 0
0 0
0 0
1 1
0 1
0 0
0 0
0 0
0 0
1 0
0 0
1 0
0 0
0 0
0 0
0 0
1 1
0 0
5 0
1 5
0 1
0 1
0 1
0 0
0 0
0 1
0 0
1 0
0 0
0 0
0 0
0 1
0 1
0 0
0 0
0 0
0 0
0 0
0 0
0 1
0 1
0 0
0 1
0 0
0 0
0 0
0 0
0 0
0 0
0 0
0 0
0 0
0 0
2 2
1 0
0 0
0 0
5 0
0 0
0 0
0 0
1 0
0 0
0 9
0 0
0 1
0 0
0 0
1 0
0 0
0 0
0 1
1 7
0 0
0 2
0 1
0 0
1 0
10 0
2 0
3 0
0 0
0 0
0 0
0 0
0 0
0 0
0 0
0 1
0 0
0 2
1 0
0 0
0 0
0 0
0 0
0 1
1 0
0 0
2 0
0 0
0 0
0 0
0 1
0 0
0 0
0 0
0 0
0 0
0 5
0 16
0 2
1 1
0 1
1 2
1 0
1 0
2 0
2 2
6 0
0 1
0 1
0 2
0 1
0 0
3 5
0 3
0 0
0 0
0 1
0 0
0 0
0 0
0 0
0 0
0 1
0 0
0 1
0 0
0 0
0 0
0 0
0 0
0 0
0 0
0 0
0 0
0 0
0 0
0 0
1 0
0 0
0 0
0 0
0 1
0 1
1 0
0 0
0 0
0 0
0 0
0 6
0 0
0 1
0 0
0 0
0 0
0 0
0 0
0 0
0 0
0 0
0 0
1 0
3 0
2 0
0 0
3 0
5 1
2 11
0 0
0 2
1 0
11 2
8 1
6 0
3 1
0 5
0 1
0 1
1 0
0 0
0 2
0 0
0 0
0 0
0 0
0 0
0 0
0 0
0 0
0 1
0 1
0 0
0 1
0 0
0 0
0 0
0 0
0 0
0 0
0 0
0 0
0 0
0 0
0 0
0 0
0 0
0 0
0 0
0 0
0 0
0 0
0 0
0 0
0 0
0 0
0 5
0 0
0 0
0 1
0 7
0 0
0 3
0 5
0 3
0 0
1 1
5 1
0 0
0 1
0 1
1 0
0 1
0 1
0 0
0 3
0 0
0 0
0 3
0 0
0 0
0 0
0 2
0 7
0 2
0 1
1 0
0 0
0 1
0 0
0 0
0 0
0 0
0 0
0 1
0 0
0 1
0 0
0 1
0 3
0 0
1 1
0 0
0 2
0 1
0 1
0 1
0 0
0 0
0 0
0 0
0 0
0 0
0 3
0 1
0 0
0 0
0 0
0 0
1 0
0 0
0 0
3 1
0 0
2 0
0 0
0 1
0 0
0 0
0 0
0 0
0 0
0 0
0 0
0 0
0 0
0 0
0 0
0 0
0 0
0 0
0 0
0 1
0 1
0 1
0 1
0 0
0 0
2 0
0 0
1 0
1 0
0 0
1 0
0 0
0 0
0 0
0 0
0 0
0 0
0 0
1 0
0 0
0 1
0 0
0 0
0 0
0 0
0 0
2 0
0 0
0 0
0 0
2 0
0 0
0 0
0 1
0 0
0 0
0 0
0 0
0 0
0 0
0 0
0 0
5 1
0 0
0 0
0 0
0 0
0 0
0 0
0 0
0 0
0 0
0 0
0 1
0 0
0 1
0 0
0 0
0 0
0 1
0 16
0 0
0 0
0 8
0 1
0 25
3 7
3 13
8 8
2 2
0 0
0 10
0 5
0 1
0 0
0 23
0 0
0 0
0 1
0 1
0 0
0 1
0 0
0 0
0 1
0 0
0 1
0 0
0 0
0 0
0 0
0 0
0 0
0 0
0 0
0 0
0 0
0 0
2 0
0 0
0 0
1 0
0 0
0 0
0 0
0 0
0 0
0 0
0 0
0 0
0 0
0 0
0 0
0 0
0 0
0 0
0 0
0 0
0 0
0 0
0 0
0 0
0 0
0 0
0 0
0 0
0 0
0 0
0 0
2 0
0 0
0 0
1 0
0 0
0 0
0 0
0 0
0 0
1 0
0 0
0 0
0 0
1 0
1 0
0 0
0 1
0 0
0 0
0 0
0 0
0 0
0 0
0 0
0 0
0 0
0 0
0 0
0 0
0 0
0 0
0 0
0 0
0 0
0 0
0 0
0 0
0 0
0 0
0 0
2 0
0 0
0 0
1 0
0 0
0 0
0 0
0 0
0 0
0 0
0 0
2 0
5 0
1 0
0 0
0 0
0 0
0 0
0 0
0 0
0 0
0 0
0 0
0 0
0 0
0 0
0 0
0 0
0 0
0 0
0 0
0 0
0 0
0 0
0 0
0 0
0 0
0 0
0 0
0 0
0 0
0 0
0 0
0 0
0 0
0 0
0 0
0 0
0 0
0 0
0 0
0 0
0 0
0 0
0 0
0 0
0 0
0 0
0 0
0 0
0 0
0 0
0 0
0 0
0 0
0 0
0 0
0 0
0 0
0 0
3 0
2 0
2 0
1 0
0 0
0 0
0 0
0 0
0 0
0 0
0 0
0 0
0 0
0 0
0 0
0 0
0 0
0 0
0 0
0 0
0 0
0 0
0 0
0 0
0 0
0 0
0 0
0 0
0 0
0 0
0 0
0 0
0 0
0 0
0 0
0 0
0 0
0 0
0 0
0 0
0 0
0 0
0 0
0 0
0 0
0 0
0 0
0 0
0 0
0 0
0 0
0 0
0 0
0 0
0 0
0 0
0 0
0 0
0 0
0 0
0 0
0 0
0 0
0 0
0 0
0 0
0 0
0 0
0 0
0 0
0 0
0 0
0 0
0 0
0 0
0 0
0 0
0 0
0 0
0 0
0 0
0 0
0 0
0 0
0 0
0 0
0 0
0 0
0 0
0 0
0 0
0 0
0 0
0 0
0 0
0 0
0 0
0 0
0 0
0 0
0 0
0 0
0 0
0 0
0 0
0 0
0 0
0 0
0 0
0 0
0 0
0 0
0 0
0 0
0 1
0 0
0 0
0 0
0 0
0 0
0 0
0 0
0 0
0 0
0 0
0 0
0 0
0 0
0 0
0 0
0 0
5 0
0 0
0 0
0 0
0 1
0 0
0 0
0 0
0 0
1 0
0 0
0 0
0 0
0 0
0 0
0 0
0 0
0 0
0 0
0 0
0 0
0 0
0 0
1 0
0 0
0 0
0 0
0 0
0 0
1 0
0 0
0 0
0 0
0 0
0 0
0 0
0 0
0 0
0 0
5 0
0 0
0 0
0 0
0 0
0 0
0 0
0 0
0 0
0 0
0 0
0 0
0 0
0 0
0 0
0 0
0 0
0 0
0 0
0 0
0 0
0 0
0 0
0 0
0 0
0 0
0 0
0 0
0 0
0 0
0 0
0 0
0 0
0 0
0 0
0 0
0 0
0 0
0 0
0 0
0 0
0 0
0 0
0 0
0 0
0 0
0 0
0 0
0 0
0 0
0 0
0 0
0 0
0 0
0 0
0 0
0 0
0 0
0 0
0 0
0 0
0 0
0 0
0 0
0 0
0 0
0 0
0 0
0 0
0 0
0 0
0 0
0 0
0 0
0 0
0 0
0 0
0 0
0 0
0 0
0 0
0 0
0 0
0 0
0 0
0 0
0 0
0 0
0 0
0 0
0 0
0 0
0 0
0 0
0 0
0 0
0 0
0 0
0 0
0 0
0 0
0 0
0 0
0 0
0 0
0 0
0 0
0 0
0 0
0 0
0 0
0 0
0 0
0 0
0 0
0 0
0 0
0 0
0 0
0 0
0 0
1 0
0 0
1 0
0 0
0 0
0 0
0 0
0 0
0 0
0 0
0 0
0 0
0 0
0 0
0 0
0 0
0 0
0 0
0 0
0 0
0 0
0 0
0 0
0 0
0 0
0 0
0 0
0 0
0 0
0 0
0 0
0 0
0 0
0 0
0 0
0 0
0 0
1 0
0 0
0 0
0 0
0 0
0 0
0 0
0 0
0 0
0 0
2 0
0 0
0 0
0 0
0 0
1 0
0 0
0 0
0 0
0 0
0 0
0 0
0 1
0 0
0 0
0 0
0 0
0 0
0 0
0 0
0 0
0 0
0 0
0 0
1 0
1 0
0 0
1 0
0 0
1 0
0 0
0 0
0 0
0 0
0 0
0 0
0 0
0 0
0 0
0 0
0 0
0 0
0 0
0 0
3 0
1 0
0 0
2 0
0 0
0 0
0 0
0 0
0 0
0 0
0 0
0 0
0 0
0 0
0 0
0 0
0 0
0 0
0 0
0 0
0 0
0 0
0 0
0 0
0 0
0 0
0 0
0 0
0 0
0 0
0 0
0 0
0 0
0 1
0 0
0 0
0 0
0 0
0 0
0 0
0 0
0 0
0 0
0 0
0 0
0 0
0 0
0 0
0 0
0 0
0 0
0 0
0 0
0 0
0 0
0 0
0 0
0 1
1 0
0 0
0 0
0 0
0 0
0 0
0 0
0 0
0 0
0 0
0 0
0 0
0 0
0 0
0 0
0 0
0 0
0 0
0 0
0 0
0 0
0 0
1 0
0 1
0 0
0 0
0 0
6 0
0 0
0 0
0 0
0 0
0 0
0 0
0 0
0 0
0 1
0 0
0 0
0 0
0 0
0 0
1 0
0 0
0 0
0 0
0 0
0 0
3 0
0 0
0 0
0 0
1 0
0 0
0 1
0 0
0 1
0 0
0 0
0 0
0 0
1 0
0 0
0 0
0 0
1 0
0 0
0 0
0 0
0 0
0 0
0 0
0 0
0 0
0 0
0 0
0 0
0 0
1 0
0 0
0 0
0 0
0 0
0 0
1 1
0 0
0 0
0 0
0 0
0 0
0 0
0 0
0 0
0 0
0 0
0 0
0 0
0 0
0 0
0 0
0 0
0 0
0 0
0 0
0 0
0 0
0 0
0 0
0 0
0 0
0 0
1 0
0 0
0 1
0 0
0 0
1 0
0 0
1 0
0 0
3 0
0 0
0 0
0 0
0 0
1 0
2 0
5 0
0 0
11 0
0 0
0 1
13 1
0 1
0 0
0 0
0 0
1 0
0 0
3 0
0 0
1 0
0 0
0 0
0 0
0 1
0 0
1 0
1 0
5 0
1 0
1 2
0 0
0 1
1 0
19 1
8 0
27 0
0 0
5 0
2 1
7 0
0 0
0 0
1 0
1 0
8 0
1 0
0 0
0 0
1 0
0 0
0 0
0 0
0 0
1 0
3 0
2 0
1 0
1 0
0 0
0 0
1 0
0 0
1 1
0 0
1 0
0 0
1 0
0 0
0 0
0 0
0 0
0 0
0 0
0 0
0 0
0 0
0 2
2 0
2 0
2 0
1 0
0 0
5 0
2 0
1 0
2 0
6 0
1 0
0 0
2 0
0 0
0 0
0 0
0 0
0 0
0 0
1 0
2 0
1 0
2 0
1 0
0 0
1 0
0 0
0 0
0 0
0 0
0 0
0 0
1 0
0 0
0 0
0 0
0 0
0 0
0 0
0 0
0 0
0 0
0 0
0 0
0 0
0 0
0 0
0 0
3 0
0 0
0 0
0 0
0 0
1 0
2 0
5 0
6 0
2 0
1 0
3 0
2 0
11 0
14 0
32 0
58 0
18 0
306 0
14 0
27 0
5 0
0 0
0 0
1 0
0 0
3 0
1 0
0 0
0 0
0 0
1 0
0 0
0 0
3 0
0 0
0 0
25 0
8 0
10 0
14 0
17 0
58 0
16 0
23 0
5 0
2 0
3 0
0 0
2 0
6 0
7 0
13 0
1 0
0 0
0 0
0 0
2 0
1 0
1 0
0 0
0 0
1 0
0 0
0 0
14 0
0 0
35 0
15 0
36 0
48 0
13 0
22 0
13 0
5 0
5 0
7 1
40 0
75 1
194 0
19 0
22 0
2 0
2 0
3 0
1 0
6 0
5 0
1 8
3 0
1 0
5 0
8 0
2 0
7 0
10 0
22 1
13 0
20 0
0 0
0 0
0 0
0 0
0 0
0 0
0 0
0 0
2 0
0 0
2 0
2 0
0 0
10 1
0 0
20 0
0 0
0 0
0 0
0 1
0 0
0 0
3 0
6 0
6 0
0 0
2 0
0 0
0 0
2 2
6 0
6 0
1 0
0 0
13 1
17 2
0 0
0 0
2 0
0 0
1 0
0 0
1 0
6 0
2 0
10 0
25 0
36 1
13 0
0 0
1 2
0 0
0 0
0 0
0 0
0 0
2 0
1 0
2 0
1 0
2 0
6 0
0 0
1 1
9 0
26 1
8 0
26 1
1 2
6 1
42 0
22 0
19 0
2 0
2 0
2 0
9 0
8 0
8 0
10 0
1 0
3 0
16 0
20 0
0 1
0 0
0 0
1 0
2 3
0 0
0 0
0 0
3 0
0 0
2 0
8 0
2 0
0 0
0 0
1 0
1 0
0 0
1 0
2 0
0 0
0 0
0 0
0 0
0 0
0 0
0 0
2 0
0 0
0 0
0 0
1 0
1 0
0 1
2 0
1 0
0 0
1 0
2 0
0 0
0 0
0 0
0 0
0 0
2 1
1 0
13 1
2 0
33 0
0 0
2 0
1 1
1 0
0 0
0 0
0 0
0 1
0 0
0 5
0 3
0 0
0 0
0 0
0 0
0 0
0 0
1 0
15 0
1 0
0 0
0 0
0 0
2 0
5 0
2 1
0 0
0 0
0 0
0 0
0 2
0 0
0 0
0 0
0 0
0 0
1 0
0 0
0 0
0 0
0 0
0 0
0 0
0 0
0 0
0 0
0 0
0 0
0 0
0 1
0 0
0 0
0 1
0 0
0 0
0 0
0 0
0 0
0 0
0 0
0 0
0 0
0 1
1 2
3 0
0 0
1 0
0 0
1 0
0 0
0 0
0 0
0 0
0 0
0 0
0 1
2 0
2 0
0 0
0 3
0 0
0 0
0 0
1 0
0 0
0 0
0 0
0 0
0 0
0 0
5 0
1 0
1 0
0 0
0 0
0 0
0 0
0 0
0 1
0 0
0 0
0 0
0 0
0 0
0 0
0 0
0 0
0 0
0 0
0 1
0 0
0 0
0 0
1 0
1 0
0 0
0 3
0 0
1 1
2 0
1 0
0 0
0 0
0 0
0 0
1 0
1 0
0 0
0 1
0 0
0 0
0 2
0 1
0 0
0 0
0 0
0 0
1 0
0 0
3 0
1 0
0 0
0 0
0 0
0 0
0 0
0 0
0 0
8 1
0 0
2 0
0 0
0 0
0 0
0 0
1 0
1 0
0 0
1 0
0 0
3 0
0 0
0 0
0 1
0 0
0 0
0 0
0 0
0 0
0 0
0 0
0 0
2 0
0 0
0 0
2 0
0 0
0 0
0 0
0 0
0 0
1 0
0 0
0 0
1 0
0 0
0 1
0 0
0 0
0 0
0 0
0 0
1 0
0 0
0 0
1 0
0 0
0 0
0 0
0 0
0 0
0 0
0 0
0 0
0 0
0 0
1 0
0 0
0 0
0 0
0 0
0 0
0 0
1 0
0 0
0 0
0 0
0 0
0 0
0 0
0 0
2 0
0 2
1 0
0 0
0 1
0 0
0 1
0 0
0 2
0 0
0 6
1 0
0 0
0 0
7 0
2 0
8 0
5 0
0 0
0 0
0 0
0 0
0 0
0 0
0 0
0 0
0 0
1 0
0 0
0 0
0 0
0 0
0 0
0 0
0 1
0 0
1 1
0 0
0 0
0 0
0 0
0 0
0 0
0 0
0 0
0 0
0 0
0 0
0 0
0 0
0 0
0 0
0 0
0 0
0 0
0 0
0 0
0 0
0 0
0 0
0 0
0 0
0 0
0 0
0 0
0 0
0 0
0 0
0 0
0 0
0 0
0 0
0 0
0 0
0 0
0 0
0 0
0 0
0 0
0 0
0 0
0 0
0 0
0 0
0 0
0 0
0 0
0 0
0 0
0 0
0 0
0 0
0 0
0 0
0 0
1 0
0 0
2 0
0 0
0 0
0 0
0 0
1 0
0 0
0 0
0 0
0 0
0 0
0 0
0 0
0 0
0 0
0 0
0 0
0 0
0 0
0 0
0 0
0 0
7 0
0 0
2 0
0 0
1 0
0 0
1 0
0 0
0 0
0 0
0 0
1 0
0 0
1 0
0 0
0 0
0 0
0 0
0 0
0 0
0 0
0 0
0 0
0 0
0 0
0 0
0 3
0 0
0 0
0 0
0 0
0 0
0 0
0 0
0 0
0 0
0 0
0 0
0 0
0 0
0 0
0 0
0 0
0 0
0 0
1 0
0 0
1 0
1 0
5 0
2 0
0 0
0 0
0 0
0 1
0 0
0 0
0 0
0 0
0 0
0 0
0 0
0 0
0 0
0 2
0 0
0 1
0 0
0 0
0 0
1 0
0 0
2 0
1 0
3 0
2 0
1 0
0 0
0 0
0 0
0 0
2 0
2 0
0 0
0 0
0 0
0 0
1 0
0 0
0 0
1 0
0 0
0 0
1 0
0 0
0 0
0 0
0 0
0 0
0 0
0 1
0 0
0 1
0 1
1 0
1 0
1 0
0 0
0 0
0 0
0 0
0 0
0 0
0 0
1 0
0 0
0 0
0 0
0 0
1 0
0 0
0 1
7 0
0 1
1 0
0 0
0 1
1 0
0 0
0 0
0 0
0 0
0 0
0 0
1 0
0 0
0 0
0 0
0 0
0 0
0 0
0 0
2 0
1 0
7 0
0 0
0 1
1 0
0 0
0 0
0 0
1 0
0 0
1 0
0 0
0 0
0 0
0 0
0 0
0 0
0 0
0 0
0 0
0 0
0 0
0 0
0 0
0 0
0 0
0 0
0 0
0 0
0 0
0 0
0 0
0 0
0 1
0 0
0 0
0 1
1 0
1 0
0 0
0 0
0 0
0 1
0 1
0 0
0 5
1 0
0 1
0 1
0 0
0 0
0 0
14 0
1 0
0 0
0 0
0 0
0 1
0 0
0 0
0 0
0 0
0 0
0 0
0 0
0 0
0 0
0 0
0 0
0 0
3 0
0 0
0 2
0 0
0 0
0 0
0 0
0 0
0 0
0 0
0 0
0 0
1 0
2 0
3 0
14 0
2 0
6 0
2 0
0 0
0 3
0 0
0 0
0 0
0 0
0 0
0 0
0 0
0 0
0 0
0 0
0 0
0 0
0 0
0 0
0 0
0 0
0 1
0 0
0 0
0 0
0 0
0 0
0 0
0 0
1 0
0 0
5 0
0 0
0 0
0 0
0 0
0 0
0 1
0 0
0 0
0 0
0 0
0 0
0 0
0 0
0 0
0 0
0 0
0 0
0 0
5 0
0 0
0 0
1 0
0 0
0 1
0 0
0 0
0 0
0 0
0 6
0 0
0 0
0 0
0 1
0 0
0 0
0 0
0 0
0 0
0 0
0 0
1 0
1 0
0 0
0 0
0 0
0 0
0 0
0 0
0 0
0 0
0 0
0 0
0 0
0 0
0 0
0 0
0 0
0 0
0 0
0 0
0 1
0 0
0 1
0 0
0 0
0 0
0 0
0 0
0 0
0 0
0 0
0 0
0 0
0 0
0 0
0 0
0 0
0 0
0 0
0 0
0 0
0 0
0 0
0 0
0 0
0 0
0 0
0 0
0 0
0 0
0 0
0 0
1 0
0 0
0 0
0 1
0 1
0 0
0 0
1 1
0 0
0 0
0 0
0 0
0 0
0 0
0 0
0 0
0 0
0 0
0 0
0 0
0 0
0 0
0 0
0 0
0 0
0 0
0 0
0 0
0 0
0 0
0 0
0 0
0 0
0 0
0 0
0 0
0 0
0 0
0 0
0 0
0 0
0 0
0 0
0 0
0 0
0 0
1 0
0 0
0 0
0 0
0 0
0 0
0 0
0 0
0 0
0 0
0 0
0 0
0 0
0 0
0 0
0 0
0 0
0 0
5 0
2 0
0 0
0 0
0 0
0 0
0 0
0 0
0 0
0 0
0 0
0 0
0 0
0 0
1 0
3 0
1 0
1 1
0 0
0 0
0 0
0 0
0 0
0 0
1 0
0 0
0 0
0 0
0 0
0 0
0 0
0 0
0 2
0 0
2 0
0 0
0 0
0 0
0 0
0 0
0 0
0 0
1 0
0 0
0 0
0 0
0 0
0 0
0 0
0 0
0 0
0 0
0 0
0 0
0 0
0 0
0 0
0 0
0 0
0 0
0 0
0 0
0 0
0 0
0 0
0 0
0 0
0 1
0 0
0 0
0 0
0 0
0 0
0 0
0 0
0 0
0 0
0 0
0 0
0 0
0 0
0 0
0 0
0 0
0 0
0 0
0 0
0 0
0 0
0 0
0 0
0 0
0 0
0 0
0 1
0 0
0 0
0 0
0 1
0 0
0 0
0 0
0 0
0 0
0 0
0 0
0 0
0 0
0 0
0 0
0 0
0 0
0 0
0 0
0 0
0 0
0 0
0 0
0 0
0 0
0 0
0 0
0 0
0 0
0 0
1 0
0 0
0 0
0 0
0 0
0 0
1 0
0 0
1 0
1 0
0 0
1 0
2 0
1 0
0 0
0 0
0 0
0 0
1 0
2 0
0 0
0 0
0 0
0 0
0 0
0 0
0 0
0 0
0 0
0 0
0 0
0 0
0 0
1 0
0 0
0 0
0 0
0 0
0 0
0 0
0 0
0 0
0 0
0 0
0 0
1 0
2 0
5 0
1 0
22 0
0 0
3 0
0 0
0 0
0 0
0 0
0 0
0 0
0 0
0 0
0 0
0 0
0 0
0 0
0 0
0 0
0 0
0 0
0 0
0 0
0 0
0 0
0 0
0 0
0 0
1 0
0 0
0 0
0 0
0 0
0 0
0 0
0 0
0 0
0 0
0 0
0 0
0 0
0 0
0 0
0 0
0 0
0 0
0 0
0 0
0 0
0 0
0 0
0 0
0 0
0 0
0 0
0 0
1 0
0 0
0 0
0 0
1 0
0 0
0 0
0 0
0 0
0 0
0 0
0 0
0 0
0 0
0 0
0 0
0 0
0 0
0 0
0 0
0 0
0 0
0 0
1 0
1 0
0 1
0 0
0 0
0 0
0 0
0 0
0 0
0 0
0 0
0 0
0 0
0 0
0 0
0 0
0 0
0 0
0 0
0 0
1 0
0 0
0 0
0 0
0 0
0 0
0 0
0 0
0 0
0 0
0 0
0 0
0 0
1 0
0 0
0 0
0 0
0 0
0 0
0 0
0 0
0 0
0 0
0 0
0 0
0 0
0 0
0 0
0 0
0 0
0 0
0 0
0 0
0 0
0 0
1 0
0 0
0 0
0 0
1 0
0 0
0 0
0 0
0 0
1 0
0 0
0 0
0 1
0 0
0 0
0 0
0 0
0 0
0 0
0 0
0 0
0 0
0 0
0 0
0 0
0 0
0 0
0 0
0 0
0 0
0 0
0 0
0 0
0 0
0 0
0 0
0 0
0 0
0 0
0 0
0 0
0 0
0 0
0 0
0 0
0 0
0 0
0 0
0 0
2 0
0 0
1 0
0 0
0 0
0 0
0 0
0 0
0 0
0 0
0 0
0 0
0 0
0 0
0 0
2 0
0 0
0 0
1 0
0 0
0 0
0 0
0 1
0 0
0 0
0 0
0 0
0 0
0 0
0 0
0 0
0 0
0 0
0 0
0 0
0 0
0 0
1 0
0 0
0 0
0 0
0 0
0 0
0 1
0 0
0 0
0 0
0 0
0 0
0 0
0 0
0 0
2 0
0 0
0 0
0 0
0 0
0 0
0 0
0 0
0 0
0 1
0 0
0 0
1 0
0 0
0 0
0 0
0 0
0 0
0 0
0 0
0 0
0 0
0 0
0 0
0 0
0 0
2 0
2 0
0 0
0 1
0 0
0 0
0 0
2 0
0 0
0 0
0 0
0 0
0 0
1 0
0 0
0 0
0 0
0 0
0 0
0 0
0 0
0 0
0 0
0 0
0 0
0 0
0 0
1 0
0 0
6 0
5 0
19 0
6 0
7 0
2 0
0 0
2 0
2 0
0 0
0 0
0 0
0 0
0 0
0 0
0 0
0 0
1 0
3 0
0 0
1 0
2 0
0 0
0 0
0 0
0 0
0 0
10 0
0 0
7 1
6 0
2 0
1 0
1 0
2 0
1 0
1 0
1 0
1 0
0 0
0 0
0 2
0 0
0 0
0 0
6 0
0 0
0 0
0 0
0 0
0 0
0 0
0 0
5 0
1 0
0 0
1 0
1 0
0 0
3 0
9 0
5 2
1 0
1 1
0 2
0 0
0 0
0 0
0 0
0 0
1 1
0 0
0 0
0 0
0 0
0 1
0 0
0 0
0 0
0 0
0 0
0 0
0 0
0 1
0 0
0 0
0 1
0 0
0 0
0 0
0 0
0 2
0 0
0 0
0 0
5 0
2 0
0 0
0 0
2 0
0 0
0 0
0 0
0 0
0 0
0 0
0 0
0 2
0 1
0 2
0 1
0 0
0 0
0 0
0 0
0 0
0 0
0 1
1 0
1 0
0 0
6 0
0 0
0 0
0 0
0 0
0 0
0 0
0 0
0 0
1 0
0 0
0 0
0 0
0 1
0 0
0 0
0 0
0 0
1 0
0 0
0 0
1 1
0 3
0 1
2 1
1 0
10 0
0 0
1 0
0 0
1 0
0 0
0 0
1 0
0 0
0 0
0 0
0 0
0 1
0 0
0 0
0 0
0 0
0 0
0 0
0 0
0 0
0 0
0 0
0 0
0 0
0 0
0 0
0 0
0 1
0 1
0 0
0 0
0 0
0 0
0 0
0 0
0 0
0 0
0 0
0 0
0 0
0 0
0 0
0 0
0 0
1 0
1 0
0 1
0 1
0 0
0 0
0 0
0 0
0 0
0 0
0 0
0 0
0 0
0 0
0 0
0 0
0 0
0 0
0 0
0 0
0 0
0 0
0 0
0 0
0 0
0 0
0 0
0 0
0 0
0 0
0 0
0 0
0 0
0 0
0 0
5 0
7 0
1 0
0 0
8 0
0 0
0 0
0 3
0 0
0 0
0 0
1 0
2 0
0 0
0 0
0 0
0 6
0 1
0 1
0 0
1 0
1 0
0 0
33 0
8 1
1 0
0 0
0 0
0 1
0 1
0 0
0 2
0 0
1 1
0 0
0 0
0 0
0 0
0 1
0 0
0 0
0 0
2 0
0 0
1 0
5 0
6 0
2 0
5 1
1 0
0 0
1 0
0 0
5 0
0 0
0 0
0 0
1 1
0 0
0 0
0 0
0 0
1 0
0 0
0 0
0 0
0 1
0 0
0 0
0 0
1 0
0 0
6 3
0 5
0 0
0 0
0 0
0 0
0 0
0 1
0 0
0 1
0 0
1 0
0 0
6 0
0 0
0 0
1 1
0 1
0 0
0 0
1 0
0 0
0 0
0 0
0 0
0 0
0 0
0 0
0 0
1 0
0 0
0 0
0 0
1 0
1 0
0 0
0 0
0 0
0 0
0 0
0 0
0 0
0 0
0 0
0 0
0 0
0 0
1 0
19 0
0 0
0 0
0 0
1 0
0 0
0 0
0 0
0 0
0 0
0 0
1 0
0 2
0 1
0 0
0 0
0 0
2 0
5 0
3 0
2 0
0 0
1 0
0 1
0 0
0 0
0 0
0 0
0 0
1 0
0 0
0 0
1 0
0 0
9 0
0 0
0 0
0 0
0 0
0 0
0 0
0 0
0 0
2 0
0 0
0 0
0 0
0 0
0 0
0 0
1 0
0 0
0 0
0 0
0 0
0 1
0 1
2 2
0 0
5 1
1 0
0 0
0 0
1 0
5 0
0 0
3 0
6 0
2 0
0 0
1 3
0 0
1 0
0 0
0 0
0 0
0 0
0 0
0 0
0 0
0 0
1 0
0 0
0 0
1 0
0 0
0 0
0 1
0 0
0 0
2 0
2 1
0 0
0 0
3 0
0 0
3 0
3 0
11 0
1 0
7 0
5 0
1 0
1 0
0 0
0 0
0 0
0 0
0 0
0 1
0 0
0 0
0 1
0 2
0 0
0 0
0 0
2 0
1 0
1 0
2 0
1 0
0 0
3 0
2 0
11 0
8 0
5 0
8 0
7 0
0 0
0 0
0 0
0 0
0 3
0 0
0 3
0 0
0 0
1 0
0 0
0 0
1 0
0 0
1 0
0 1
0 0
0 0
0 1
0 0
0 0
0 0
1 0
0 1
0 0
0 0
1 1
0 0
0 0
0 0
0 0
0 0
1 0
0 0
0 0
0 0
0 0
0 0
0 0
0 0
0 0
0 1
0 0
2 0
1 3
0 0
0 0
0 0
0 0
1 1
0 1
1 0
0 0
0 0
0 0
0 0
0 1
0 0
0 0
0 0
0 0
0 0
0 2
0 0
0 1
0 2
0 0
0 2
0 2
0 0
0 1
0 0
0 1
0 2
0 0
1 5
0 1
10 0
0 0
2 0
0 0
1 0
0 0
1 0
2 0
1 0
0 1
49 0
0 0
0 0
0 0
0 0
0 0
0 0
0 0
0 0
0 0
0 1
0 1
1 0
0 1
2 0
1 0
0 0
0 0
0 0
0 0
1 0
0 0
0 0
1 0
1 0
0 0
0 0
3 0
2 0
5 0
0 0
0 0
0 0
0 0
0 0
0 1
0 1
0 1
0 0
0 6
0 0
0 0
0 0
0 0
0 0
0 0
0 0
0 0
0 0
0 0
0 0
0 0
0 0
0 0
0 0
0 0
0 0
0 0
0 1
0 3
0 0
0 1
0 5
0 0
0 1
0 6
0 1
0 3
0 1
0 1
0 0
1 0
11 0
5 1
5 0
3 1
1 0
0 3
0 41
0 1
0 7
0 1
0 3
0 0
0 0
0 3
0 0
1 0
2 0
0 1
22 0
2 0
0 0
13 0
1 0
5 0
2 0
1 0
2 0
0 0
0 0
0 0
0 0
0 0
2 0
1 0
0 0
2 0
8 0
0 0
0 0
0 1
0 0
0 0
0 0
0 0
0 0
5 0
0 0
3 0
7 0
2 0
1 0
1 0
1 0
1 0
1 0
17 0
7 0
25 0
1 0
18 0
0 0
0 0
3 0
0 0
0 0
1 0
0 0
1 0
7 0
1 0
1 0
0 0
0 0
0 0
0 0
1 0
5 0
2 0
0 0
0 0
0 0
1 0
0 0
3 0
0 0
1 0
0 0
0 0
0 1
0 1
0 0
0 0
0 0
0 1
0 0
0 2
0 16
0 1
0 0
0 0
0 0
0 1
0 0
0 0
0 0
0 0
0 1
0 0
0 0
0 0
0 0
0 0
0 0
0 7
0 0
0 1
0 0
0 0
0 1
0 1
0 0
0 0
0 0
0 1
0 3
0 3
0 0
0 0
0 0
0 0
0 0
0 0
0 0
0 0
0 0
0 0
0 0
0 0
0 0
0 0
0 0
0 0
0 0
0 0
0 0
0 0
0 0
0 1
0 0
0 0
0 0
0 0
0 0
1 0
0 0
0 0
0 0
1 0
3 0
1 0
0 0
0 0
0 0
0 0
0 0
0 0
0 0
0 0
0 0
0 0
0 0
0 0
0 1
0 0
0 0
0 3
0 0
0 0
0 0
0 0
0 0
0 0
0 0
0 0
0 0
0 0
0 0
0 0
0 0
0 0
0 0
0 0
0 0
0 0
0 0
1 0
0 0
0 0
0 0
0 0
0 0
0 0
0 1
0 0
0 0
0 0
0 0
1 0
1 0
0 0
0 0
1 0
0 0
0 0
0 0
0 0
0 0
0 0
0 0
0 0
1 0
0 0
0 0
0 0
0 0
0 1
0 0
0 0
0 0
0 0
0 1
0 0
0 0
0 0
0 0
0 0
0 0
0 1
0 0
0 0
0 0
0 1
0 1
0 0
0 0
0 0
0 0
0 0
1 0
2 0
0 0
0 0
0 0
0 0
0 0
0 0
0 0
0 1
0 0
0 0
0 0
0 0
2 0
0 1
0 0
0 0
0 0
0 0
0 0
0 0
2 0
0 0
0 0
3 0
0 0
0 0
0 0
0 0
0 0
0 0
0 0
0 0
0 0
0 0
0 0
0 0
0 0
0 1
0 0
0 0
0 0
0 0
0 1
1 0
0 0
0 0
0 1
1 0
1 0
2 0
0 0
0 0
0 0
0 0
5 0
1 0
0 0
0 0
0 0
0 0
0 0
2 0
0 0
0 0
0 0
0 0
0 0
0 0
0 0
0 0
0 0
0 0
0 0
0 0
1 0
0 1
0 0
0 0
0 0
0 0
0 0
0 1
1 0
0 0
0 0
0 0
0 0
0 1
0 0
0 0
0 0
0 0
0 0
0 0
0 0
0 0
0 0
0 0
1 0
0 0
0 0
0 1
0 0
0 0
0 0
0 0
0 0
0 0
0 0
0 0
0 0
0 0
0 0
0 0
0 0
0 0
0 0
0 0
0 0
0 0
0 0
0 0
0 0
0 0
0 1
0 0
0 0
0 0
0 1
0 0
0 0
1 0
0 0
0 0
0 0
0 0
0 0
0 0
0 0
2 1
0 0
0 0
0 0
0 0
0 3
0 9
0 0
5 0
0 1
2 1
1 0
0 0
0 0
0 0
1 0
0 0
0 0
0 0
0 0
0 0
0 0
0 0
0 0
0 0
0 1
0 0
2 0
0 0
0 1
0 0
0 0
0 0
0 5
0 1
0 0
0 0
0 0
0 0
0 0
0 0
0 0
0 0
0 0
0 0
0 0
0 1
0 0
0 0
0 0
0 0
0 0
0 0
0 0
0 0
0 0
0 0
0 0
0 0
1 0
1 0
0 1
0 0
1 0
0 0
0 2
0 1
0 0
0 0
0 0
0 1
0 0
0 0
0 0
0 0
0 0
0 0
0 0
0 0
0 0
0 0
0 0
0 0
0 0
0 1
0 1
1 0
0 0
11 0
2 0
8 0
5 1
3 2
11 2
1 0
0 1
0 0
0 0
0 0
0 0
0 0
0 0
0 0
0 0
0 0
1 1
0 0
2 0
0 0
0 0
1 0
1 0
0 0
2 0
0 0
0 0
0 0
0 0
0 0
0 0
0 0
0 0
0 0
0 0
0 0
0 0
0 0
0 0
0 0
0 0
0 16
0 1
0 1
0 2
0 0
0 0
0 0
3 0
0 0
1 2
0 0
1 0
1 0
3 0
1 0
1 0
2 0
2 0
0 0
0 0
0 0
1 0
1 0
1 0
0 0
0 0
0 0
0 0
0 0
0 0
1 0
0 0
0 0
0 0
1 1
1 5
0 0
1 0
2 0
0 0
0 0
0 0
0 0
0 0
1 2
0 0
0 0
0 0
0 0
1 0
0 0
0 0
0 0
0 0
1 0
0 0
0 0
0 1
0 0
0 0
0 0
0 0
0 2
0 0
0 0
0 0
0 0
1 0
0 0
0 0
1 0
1 0
1 0
1 1
1 0
0 0
0 0
1 0
0 0
5 0
9 0
22 0
1 0
0 0
2 0
1 0
0 0
0 0
0 0
0 0
0 0
0 0
0 0
0 0
0 0
0 0
2 0
0 0
0 0
1 0
5 0
0 0
0 0
1 0
0 0
0 0
1 1
1 0
0 1
0 2
0 0
0 0
0 0
1 0
2 0
24 0
0 0
0 0
0 1
0 1
0 0
0 0
2 0
0 0
3 0
5 0
3 0
0 0
0 0
0 0
0 0
0 0
0 0
1 0
0 0
0 0
2 0
0 0
0 0
2 1
1 1
0 1
0 5
0 1
1 2
0 0
0 1
0 0
0 0
0 0
0 0
0 0
0 0
0 0
0 0
0 0
0 0
0 0
1 0
1 0
0 0
5 0
0 0
1 0
0 0
2 0
0 1
0 0
0 0
0 0
0 0
0 0
0 7
0 0
0 0
0 0
0 0
0 0
0 0
0 1
0 0
0 0
0 0
0 0
0 0
0 0
0 0
0 0
0 0
0 0
0 0
0 0
0 0
0 0
0 0
0 0
0 1
0 0
0 0
0 0
0 0
0 1
0 0
0 0
0 0
0 0
0 0
0 0
0 1
0 3
0 0
0 1
0 1
0 3
0 0
0 2
0 0
0 1
0 0
0 1
0 0
0 0
0 0
0 0
0 1
0 1
0 0
0 1
0 0
0 0
0 1
0 0
0 0
0 0
0 0
0 0
0 0
0 0
0 1
0 0
0 0
0 0
0 0
0 0
0 0
0 0
0 0
0 0
0 0
0 0
0 1
0 0
0 0
0 0
0 0
0 3
0 0
0 1
0 0
0 0
0 0
0 0
0 0
0 0
0 0
0 0
0 0
0 0
0 0
0 0
0 0
0 0
0 0
0 0
0 1
0 1
0 0
0 0
0 0
0 0
0 0
0 0
0 0
0 0
0 0
0 0
0 0
0 0
0 0
0 1
0 0
0 0
0 1
0 0
1 0
0 0
0 0
0 0
0 0
0 0
0 0
0 0
0 0
0 1
0 0
0 0
0 0
0 0
0 0
0 0
0 0
0 0
0 0
0 0
0 0
0 1
0 1
0 0
0 0
0 0
0 0
0 0
0 0
0 0
0 0
0 1
0 0
0 0
0 2
2 0
0 1
0 0
0 0
0 0
0 0
0 0
0 0
1 0
0 0
0 1
0 0
5 1
0 0
0 0
0 1
0 0
0 0
0 0
0 0
0 0
0 0
0 0
0 0
0 0
0 0
0 0
0 0
0 0
0 0
0 1
0 3
0 9
0 0
0 1
2 0
0 0
0 0
0 0
0 0
1 0
0 0
0 2
1 2
0 0
0 0
0 0
3 0
0 0
0 0
0 0
0 0
0 0
0 0
0 0
0 1
0 0
0 0
0 0
0 1
0 1
2 3
0 0
0 0
0 0
0 0
0 0
0 0
0 0
0 1
0 2
0 0
0 1
0 0
0 1
0 0
0 0
0 0
0 0
0 0
0 0
1 0
0 0
5 0
0 0
0 0
0 0
2 0
1 0
0 0
0 0
0 1
0 1
0 1
0 6
0 0
0 0
0 3
0 1
0 0
0 0
0 0
0 0
0 0
0 0
0 0
0 1
0 0
0 0
0 0
0 0
1 0
0 0
0 0
0 0
0 0
1 0
0 2
0 1
1 0
0 2
1 0
0 0
0 0
0 0
2 0
3 0
0 0
0 0
0 0
0 0
0 0
0 0
0 0
0 0
0 0
0 0
0 0
1 0
0 0
0 0
0 0
0 0
0 0
0 0
0 0
0 0
0 0
0 0
0 0
0 0
0 0
0 0
1 0
0 0
0 0
0 0
0 0
0 1
0 1
0 0
0 0
0 1
0 10
0 5
0 1
0 0
0 2
0 2
0 0
0 1
0 0
0 0
0 1
0 3
0 0
0 1
0 0
0 3
0 0
0 0
0 0
0 0
0 0
0 0
0 0
0 0
2 0
0 0
1 0
0 0
0 0
1 11
1 2
0 3
0 0
0 0
0 0
0 0
0 0
1 0
0 0
0 0
0 0
0 0
0 0
0 0
0 0
0 1
0 2
0 1
0 0
0 0
1 0
0 0
1 2
0 20
0 17
0 11
0 5
0 7
0 8
0 0
0 0
0 0
0 1
1 1
0 0
0 0
0 0
0 0
0 0
0 0
1 1
1 0
0 0
0 0
0 0
0 1
0 0
2 0
0 0
0 0
0 0
0 0
0 0
0 0
0 0
0 0
0 0
0 0
0 0
3 0
0 0
0 0
1 0
1 0
1 0
0 0
0 0
0 0
0 0
0 0
1 0
0 0
0 0
0 0
0 3
0 1
0 61
1 0
0 1
0 0
0 0
0 0
0 0
0 0
0 0
1 0
0 0
0 0
0 0
1 0
0 0
0 0
0 0
0 0
0 1
0 1
0 1
0 13
0 2
0 3
0 2
0 2
0 0
0 1
0 7
0 1
0 2
0 0
0 0
0 0
0 0
0 0
0 0
0 0
0 1
0 0
0 0
0 0
0 0
0 0
0 1
0 1
0 0
0 1
0 1
0 0
0 1
0 0
0 2
0 1
0 0
0 0
0 0
0 44
0 2
0 5
0 5
0 1
0 2
0 0
0 0
0 0
0 0
0 0
0 0
0 0
0 0
0 0
0 0
0 0
0 0
0 0
0 0
0 0
0 0
0 0
0 0
0 0
0 0
0 0
0 0
0 0
0 0
0 0
0 1
0 1
0 0
0 0
1 0
1 0
0 7
0 6
0 17
0 1
0 1
0 0
0 2
0 0
0 0
0 0
0 0
0 0
0 0
0 3
0 0
0 0
0 0
0 0
0 0
0 7
0 1
0 2
0 0
0 0
0 0
0 0
0 0
0 0
1 0
0 0
0 0
0 0
0 0
0 0
0 0
0 0
0 1
0 0
0 0
0 0
0 0
0 0
0 0
1 0
0 5
0 3
0 17
0 8
1 0
0 0
0 0
0 0
0 0
0 0
0 0
0 0
0 0
0 1
0 0
0 0
0 0
0 0
0 0
0 0
0 1
0 0
0 0
0 0
0 1
0 1
0 0
0 1
0 0
0 0
0 0
0 0
0 0
0 0
0 0
0 0
0 0
0 0
0 0
0 0
0 0
0 0
0 0
0 0
0 0
0 1
0 0
0 0
0 0
0 0
0 2
0 0
0 0
0 0
0 1
0 0
0 0
0 0
0 0
0 0
0 0
0 0
0 0
0 0
0 0
0 0
0 0
0 0
0 0
0 0
0 0
0 0
0 0
0 0
0 0
0 0
0 1
0 2
0 3
0 2
8 0
0 0
0 1
0 1
0 1
0 0
0 0
0 0
0 0
0 1
0 0
0 0
1 0
0 0
0 0
0 0
0 0
0 0
0 2
0 0
0 0
0 0
1 0
0 0
0 0
0 0
0 0
0 0
0 0
0 0
0 1
0 0
0 0
0 0
0 1
0 1
1 0
0 1
0 0
0 0
0 0
0 2
0 2
0 0
0 0
0 1
0 2
0 1
0 0
1 0
0 0
0 0
0 0
0 0
0 0
0 0
0 0
0 0
0 2
2 0
0 0
0 0
0 0
0 1
0 1
0 1
1 1
0 0
0 0
0 1
0 0
0 0
0 1
0 0
0 0
0 0
0 0
0 0
0 0
0 0
0 0
0 0
3 0
0 0
1 0
0 0
0 0
0 0
0 0
0 0
0 0
0 0
0 0
0 0
0 0
0 0
0 0
1 0
0 0
0 0
0 0
0 0
0 0
0 0
0 0
2 0
0 0
0 0
1 0
0 0
0 0
1 0
0 0
0 0
0 0
0 0
0 0
0 0
0 1
0 0
0 0
0 0
0 1
0 0
0 0
0 2
0 6
0 0
0 1
0 7
0 3
0 2
0 1
0 1
0 1
0 3
0 2
0 1
3 1
1 1
1 0
0 0
0 0
0 0
0 2
0 0
0 0
0 0
0 0
0 0
0 0
0 0
0 0
0 0
0 2
0 0
0 1
0 0
0 0
0 0
0 1
0 0
0 0
0 1
0 0
0 0
0 0
0 0
0 0
0 0
0 0
0 0
2 0
1 0
0 0
0 0
0 0
0 0
0 0
0 0
0 1
0 13
0 1
0 0
0 0
0 0
0 0
0 0
0 0
0 0
0 0
0 1
0 0
0 0
0 1
1 1
0 0
0 0
0 0
1 0
1 0
1 1
0 0
0 0
0 0
0 0
0 1
0 0
0 0
0 0
0 0
0 0
0 0
0 1
0 1
0 0
0 0
0 0
0 1
0 1
0 1
0 1
0 2
0 0
0 0
1 0
1 0
1 0
0 1
0 0
0 0
1 0
0 0
0 0
1 0
0 0
0 0
0 0
0 3
0 0
0 0
0 0
0 0
0 0
0 0
0 0
0 0
0 0
0 0
0 0
0 0
0 1
0 0
0 1
0 0
0 0
0 0
0 0
0 0
0 0
0 0
0 0
0 0
0 0
0 0
0 1
0 0
0 0
0 0
0 0
0 0
0 0
0 0
0 0
0 1
0 0
0 0
0 0
0 0
0 0
0 0
0 0
0 0
0 0
0 0
0 2
0 1
0 0
0 0
0 0
0 0
0 0
0 0
0 0
0 0
0 3
0 1
0 0
0 0
0 0
0 0
0 0
0 1
0 0
0 3
0 0
0 0
0 0
0 0
0 0
0 0
0 0
0 0
0 0
1 0
0 0
0 0
0 0
0 0
0 0
0 0
0 0
0 0
0 0
0 0
0 0
0 0
0 0
0 0
0 1
0 0
11 1
0 0
0 0
0 0
0 0
0 0
0 0
0 0
0 0
0 0
0 0
0 0
0 0
0 0
0 0
0 0
0 0
0 0
0 0
0 0
0 0
0 0
0 0
0 0
0 1
0 0
0 0
0 0
0 0
0 0
0 0
1 0
1 0
0 0
0 0
0 0
1 0
0 0
1 0
0 0
0 0
0 0
0 0
0 0
0 0
0 1
0 0
0 1
0 0
0 1
0 1
1 3
0 1
0 0
0 0
1 0
0 0
0 0
0 0
0 0
1 0
1 0
0 0
0 1
0 0
0 0
0 0
0 0
0 0
0 0
0 0
0 0
0 0
0 0
0 0
0 1
1 0
0 0
0 0
0 0
0 0
0 0
2 0
0 0
2 0
2 0
8 0
0 0
0 2
0 0
1 0
0 0
0 0
0 0
0 0
0 0
0 0
0 0
0 0
0 0
0 0
0 0
0 0
1 0
0 0
2 0
0 0
0 0
0 0
1 0
0 0
5 0
0 0
0 0
0 0
0 0
0 0
0 0
0 0
0 0
0 0
0 0
0 0
0 0
3 0
0 0
0 0
0 0
0 0
1 1
0 0
0 0
0 3
0 5
0 1
0 0
0 0
0 1
0 0
0 0
0 0
0 0
0 0
1 0
0 0
0 0
1 0
0 1
0 0
0 0
0 0
0 0
0 0
0 0
0 0
0 0
0 0
0 0
2 2
0 0
0 1
0 2
0 0
0 0
0 0
0 3
0 0
0 0
0 0
1 0
0 0
0 0
0 5
0 0
1 0
0 1
0 0
7 1
0 1
1 1
0 0
0 2
0 0
1 0
1 0
1 0
0 0
0 0
0 0
0 0
0 0
0 0
0 0
0 2
1 0
0 0
0 0
0 0
0 0
0 0
1 0
0 0
0 0
0 0
0 0
0 0
0 0
0 0
0 0
0 0
2 0
0 0
2 0
0 0
0 0
0 0
0 0
0 0
0 0
0 0
0 0
2 0
0 0
1 0
0 0
0 0
0 0
0 0
0 0
3 0
0 0
1 5
1 0
0 0
0 0
0 0
0 0
0 0
0 0
0 1
0 0
1 0
1 0
5 2
0 0
0 0
0 0
0 0
0 0
0 0
0 0
0 0
0 0
1 0
0 0
0 0
0 0
0 0
0 0
0 0
0 0
0 0
0 0
0 0
0 0
0 0
0 0
1 0
0 0
1 0
0 0
0 0
0 0
0 0
0 0
0 0
0 0
0 0
0 0
0 0
0 0
0 0
0 0
0 0
0 1
0 0
0 0
0 0
0 0
0 0
0 0
0 0
0 0
0 0
0 0
0 0
0 0
0 0
0 1
0 0
0 0
0 0
0 0
0 0
0 0
0 0
1 0
6 0
1 0
6 0
1 5
20 1
0 2
0 1
1 1
1 0
0 0
0 0
0 0
0 0
0 0
0 0
0 0
0 0
0 0
0 0
0 0
0 0
0 0
0 0
0 0
0 0
0 0
0 0
0 1
0 0
0 0
0 0
0 0
0 1
0 0
0 0
0 0
0 0
0 0
5 0
0 0
0 0
0 0
0 0
0 0
0 0
0 0
0 0
0 0
0 0
0 0
0 0
1 0
0 1
0 0
0 0
0 0
3 0
1 0
0 0
0 0
0 0
13 0
0 1
0 1
2 0
0 0
0 0
0 0
0 0
0 0
0 0
0 0
3 0
0 8
2 0
1 1
0 0
0 1
3 0
1 0
0 0
0 0
0 0
0 0
2 0
0 0
3 1
0 0
0 0
2 0
5 0
7 0
0 0
0 0
2 0
0 0
0 1
6 0
0 0
0 0
0 0
0 0
0 0
0 0
0 0
0 0
2 0
0 0
1 0
1 0
1 0
0 6
0 0
0 1
0 0
0 0
0 0
1 1
0 1
0 0
1 6
3 2
3 1
3 3
1 0
2 0
5 0
1 0
1 0
2 0
0 0
1 0
0 0
1 0
5 0
2 0
1 1
0 0
0 0
0 0
0 1
0 1
0 0
0 0
1 0
0 0
0 0
0 0
0 0
0 0
0 0
0 1
0 0
0 0
2 0
0 0
0 0
24 0
0 0
0 0
6 2
0 0
1 1
2 0
0 0
1 0
5 0
2 0
17 0
5 0
2 0
1 0
1 0
0 0
0 0
0 0
0 0
0 0
0 0
0 0
0 0
1 0
2 0
14 0
2 0
2 0
1 1
0 0
0 0
0 0
0 0
0 0
0 0
0 0
5 0
0 0
0 0
3 0
0 0
0 0
0 0
1 1
0 0
2 0
0 0
1 0
1 0
0 1
1 0
0 0
0 0
0 0
0 0
0 0
0 1
0 0
0 0
3 0
1 0
5 0
0 0
0 0
1 0
7 0
28 0
6 0
15 0
3 0
0 0
2 0
0 0
0 1
0 0
1 0
0 0
0 0
0 0
0 0
0 0
0 0
0 0
0 0
0 0
0 0
2 0
0 0
0 0
0 0
0 0
0 0
0 0
0 0
0 0
0 0
0 0
0 0
0 0
0 0
0 0
0 0
0 0
0 0
0 0
0 0
1 0
0 0
0 0
0 0
1 0
0 0
0 0
0 0
0 1
0 0
1 0
1 0
0 0
0 0
0 0
0 0
3 0
1 0
0 0
0 0
0 0
0 0
0 0
0 0
0 0
0 0
0 0
0 0
0 0
8 0
0 0
0 0
0 1
0 0
0 0
0 0
0 0
0 0
0 0
0 0
1 0
1 0
0 0
0 0
0 0
0 0
0 0
0 0
0 0
0 0
0 0
0 0
5 0
0 0
2 0
0 0
0 0
0 0
0 0
0 0
0 0
0 0
0 0
0 0
0 0
0 0
5 0
0 0
0 0
0 0
0 0
0 0
0 0
0 0
0 0
1 0
0 0
0 0
0 0
1 0
0 0
0 0
1 0
0 0
0 0
0 0
0 0
1 0
1 0
1 0
0 0
0 0
0 0
0 0
0 0
0 0
0 0
1 0
2 0
0 0
17 0
0 0
2 0
0 0
0 0
0 0
0 0
1 0
6 0
0 0
1 0
0 0
8 0
0 0
0 0
0 0
0 0
1 0
0 0
0 0
0 0
0 0
0 0
1 0
0 0
0 0
0 0
0 0
0 0
0 0
0 0
0 0
0 0
0 0
0 0
0 0
1 0
0 0
0 0
0 0
0 0
0 0
0 0
0 0
1 0
1 0
0 0
1 0
1 0
1 0
1 0
0 0
0 0
0 0
0 0
0 0
0 0
0 0
0 0
0 0
3 0
0 0
0 0
0 0
0 0
1 0
3 0
1 0
1 0
1 0
0 0
0 0
0 0
0 0
1 0
0 0
1 0
0 0
2 0
0 0
0 0
0 0
0 0
0 0
0 0
0 0
0 0
0 0
1 0
0 0
0 0
0 2
0 0
0 0
0 0
0 0
0 1
0 0
0 0
0 0
0 0
0 0
0 0
0 0
0 0
0 0
0 0
0 0
0 0
0 0
0 0
0 0
0 0
0 0
1 0
0 0
0 0
0 0
0 0
0 0
0 0
0 0
0 0
0 0
1 0
1 0
0 0
10 0
0 0
0 0
1 1
0 0
0 0
0 1
0 0
0 0
0 0
2 0
0 0
0 0
0 0
0 0
1 0
0 0
0 0
0 0
0 0
0 0
0 0
0 0
0 0
0 0
0 0
0 0
0 0
0 0
1 0
0 0
0 0
0 0
0 0
0 0
0 0
0 0
0 0
0 0
0 0
1 0
0 0
1 0
0 1
0 0
0 0
0 0
1 0
0 0
0 0
1 0
0 0
0 0
0 0
0 0
1 0
0 0
0 0
0 1
0 0
0 0
0 0
0 2
0 0
0 0
0 0
0 0
0 0
0 0
0 0
0 0
0 0
1 0
0 0
0 2
0 0
0 0
1 0
1 0
0 0
0 0
0 0
0 0
0 0
0 0
0 0
0 0
0 0
0 0
0 0
1 0
0 0
0 0
0 0
0 0
0 0
1 0
0 0
0 0
0 0
0 0
0 0
0 0
0 0
0 0
0 0
0 0
0 2
0 0
0 0
0 0
0 0
0 0
0 1
0 0
0 0
0 0
0 0
0 0
0 0
0 0
0 2
0 0
0 0
0 0
0 0
0 0
0 0
0 0
0 0
0 0
0 0
0 0
0 0
0 1
0 1
0 0
0 0
0 0
0 0
1 0
0 0
0 0
0 0
0 0
0 0
0 0
0 0
0 0
0 0
0 0
0 0
0 0
0 0
0 0
0 0
0 0
0 1
0 0
0 0
0 1
0 0
1 0
0 0
0 0
0 0
0 0
0 0
0 0
0 0
0 0
0 0
0 0
0 0
0 0
0 0
0 0
0 0
0 0
1 0
0 0
0 0
0 0
0 0
0 0
0 0
0 0
0 0
0 0
0 0
0 0
0 0
0 0
0 0
0 0
6 0
2 0
0 0
0 0
0 0
0 0
0 0
0 0
1 1
0 5
0 0
0 0
0 0
0 0
0 0
0 0
0 0
0 0
0 0
0 0
0 0
0 0
1 0
0 0
0 0
0 0
0 0
0 0
0 0
0 0
0 0
0 0
0 0
0 0
0 0
0 0
0 0
0 0
1 0
2 0
2 0
1 0
0 0
0 0
0 0
0 0
0 0
0 1
0 0
0 0
0 0
0 1
0 0
0 0
0 0
0 0
0 0
0 0
0 0
0 0
0 0
0 0
0 0
0 2
0 3
0 14
0 3
0 1
0 0
0 1
0 1
0 0
0 0
0 0
0 1
0 2
0 0
0 9
0 2
0 0
0 0
0 0
0 0
0 0
0 0
0 0
0 0
0 0
0 0
0 0
0 0
0 0
0 2
0 0
0 0
0 8
0 1
0 2
0 1
0 3
0 0
0 0
0 11
0 3
0 1
1 1
0 2
1 0
0 0
0 0
0 0
0 0
1 0
0 0
0 1
0 0
0 0
0 14
0 0
0 7
0 3
0 0
0 0
0 0
0 0
0 0
0 0
1 0
0 2
0 3
0 8
0 11
0 7
0 5
0 1
1 1
1 1
0 0
0 1
0 0
0 0
0 0
0 0
0 0
0 0
0 0
0 0
0 0
0 0
0 0
0 1
0 0
0 0
0 0
0 0
0 0
0 0
0 0
0 2
0 0
0 0
0 5
0 0
0 0
0 0
0 0
0 0
0 0
0 0
1 0
0 0
0 0
0 0
0 0
0 0
0 0
0 0
0 0
0 0
0 0
0 0
0 0
0 0
0 0
0 0
0 0
0 0
0 0
0 0
0 0
0 0
0 1
0 2
0 0
0 0
0 0
0 0
0 0
0 0
0 0
0 3
0 0
0 0
0 0
0 0
0 0
0 0
0 0
0 0
0 0
0 0
0 0
0 0
0 0
0 0
0 0
0 0
0 0
0 0
0 0
0 1
0 1
0 0
0 0
0 0
0 0
0 0
2 0
0 0
0 0
0 0
0 0
0 0
0 0
1 0
0 0
0 0
0 0
0 0
0 0
0 0
0 0
0 0
0 0
0 0
1 0
0 0
0 0
0 0
0 0
0 0
2 0
0 0
0 0
1 0
0 0
0 0
0 0
0 0
0 0
0 0
0 0
0 0
0 0
0 0
0 0
3 0
0 0
1 0
0 0
1 0
0 0
0 0
0 0
0 0
0 0
0 0
0 0
0 0
0 0
0 0
0 0
0 0
0 0
0 0
0 0
0 0
0 0
0 0
0 0
0 0
0 0
0 0
0 0
0 0
0 0
0 0
0 0
0 0
0 0
0 0
0 0
0 0
0 0
0 0
0 0
0 0
0 0
0 0
0 0
0 0
0 1
0 0
0 0
0 0
0 1
0 0
0 0
0 0
0 0
0 0
0 0
0 0
0 0
1 0
0 0
0 0
0 0
0 0
0 0
0 0
0 0
0 1
0 0
0 0
0 0
0 0
0 0
0 1
1 0
0 0
0 0
0 0
0 0
1 0
0 0
0 0
1 0
0 0
0 0
0 0
0 0
0 0
0 0
0 0
0 0
0 0
0 0
0 0
0 0
0 0
0 0
0 0
0 0
0 0
0 0
0 0
0 0
0 0
0 0
0 0
0 0
0 0
0 0
0 0
0 0
0 0
0 0
0 0
0 0
0 0
0 0
0 0
0 0
0 0
0 0
0 0
0 0
0 0
0 0
0 0
0 0
0 0
0 0
0 0
0 0
0 0
0 0
0 0
0 1
0 0
1 0
0 0
2 0
2 0
0 0
0 0
1 1
0 0
0 0
0 0
0 0
0 0
0 0
0 0
0 0
0 1
0 1
0 0
0 0
0 0
0 0
0 0
0 0
0 0
0 0
1 0
0 0
0 0
1 0
1 0
1 0
0 0
0 0
0 0
1 0
1 0
0 0
0 0
0 0
0 0
0 0
0 1
0 0
0 0
0 0
0 0
0 0
1 1
0 0
0 0
0 0
0 0
0 0
0 0
0 0
0 0
0 0
0 0
0 0
1 0
3 0
2 0
3 0
3 0
0 0
0 0
0 0
0 0
0 0
0 0
0 0
0 0
0 0
1 0
0 0
0 0
0 0
0 0
0 0
0 0
0 0
0 0
0 0
0 0
0 0
0 0
0 0
5 0
0 0
0 0
0 0
0 0
0 0
0 0
0 0
0 0
0 0
0 0
0 0
0 0
0 0
0 0
0 0
0 0
0 0
1 2
0 0
0 0
0 0
0 0
0 0
0 0
0 0
0 0
0 0
0 0
0 0
0 0
0 0
0 0
0 0
0 0
0 0
1 0
6 0
15 0
3 0
0 0
0 0
0 0
0 0
0 0
0 0
0 0
0 0
0 0
0 0
0 0
1 2
0 0
0 0
0 0
0 0
0 0
0 0
0 0
0 0
0 0
0 0
0 0
0 0
0 0
0 0
0 0
0 0
0 1
0 0
0 0
0 0
0 0
1 0
0 0
0 0
0 0
0 0
0 0
0 1
0 0
0 0
0 0
1 0
0 0
2 0
3 0
0 0
0 0
0 0
0 0
0 0
2 0
0 0
0 0
0 1
2 1
2 0
0 0
1 0
1 0
0 0
0 0
0 0
7 0
0 0
0 0
0 0
0 0
0 0
0 0
0 0
0 0
0 0
0 0
0 1
0 0
0 0
1 0
3 0
1 0
0 1
0 0
0 0
0 0
0 0
0 0
0 3
0 1
0 0
0 0
0 0
0 1
0 0
0 0
0 0
0 1
0 0
0 0
0 0
0 0
0 0
0 0
0 0
0 0
0 0
1 0
0 0
0 0
0 0
5 0
0 0
0 1
0 0
0 0
0 0
0 0
0 0
0 0
0 0
0 0
0 0
0 0
0 0
0 0
0 0
0 0
0 0
0 0
0 0
0 0
0 0
0 0
0 0
0 0
0 0
0 0
0 0
0 0
1 0
0 1
0 0
0 1
0 1
0 2
0 0
0 0
0 0
0 0
1 0
0 0
0 0
0 0
0 0
0 0
0 0
0 0
0 0
0 0
0 0
0 0
5 0
0 0
0 0
0 0
0 0
0 0
0 1
1 0
0 0
0 1
0 1
0 0
0 1
0 0
0 0
0 1
0 0
0 0
0 0
0 0
0 1
0 0
0 0
0 0
0 0
0 0
0 0
0 0
0 0
0 0
0 0
0 1
0 0
0 0
0 0
0 2
0 0
0 0
0 0
0 0
0 0
0 0
0 0
0 0
0 0
0 0
1 0
1 0
0 0
0 0
1 0
0 0
5 0
0 0
0 0
0 0
0 0
0 0
0 0
0 0
0 0
0 0
0 1
0 2
1 0
1 1
0 3
0 0
0 0
0 0
0 0
0 0
0 0
0 0
1 0
2 0
0 0
1 0
0 0
3 0
0 0
1 0
1 0
13 0
1 0
1 0
0 0
3 0
0 0
0 1
0 0
5 0
0 0
0 0
0 0
0 0
0 1
0 0
0 2
0 0
0 0
0 2
0 0
1 0
0 2
1 0
0 0
1 0
0 0
0 1
0 0
0 0
1 0
1 0
1 0
0 1
0 0
0 0
0 0
0 0
0 0
0 0
0 1
0 8
0 5
0 1
0 51
0 6
0 11
0 2
0 0
0 0
0 0
0 0
0 0
0 0
0 0
0 5
0 0
0 0
0 1
0 1
0 0
0 2
0 0
0 1
0 0
0 0
1 0
1 0
0 0
0 0
0 3
0 1
0 0
0 0
0 1
0 0
5 2
0 0
0 0
0 0
0 0
0 0
0 1
0 0
1 0
1 0
0 0
1 0
0 0
0 1
0 0
0 0
0 0
0 0
0 6
0 0
0 0
0 0
0 0
0 0
0 1
1 0
0 1
0 0
1 0
0 0
0 0
0 0
0 0
0 0
0 0
1 0
0 0
1 0
0 0
0 1
0 1
0 0
1 0
0 1
0 0
0 1
0 0
0 0
0 0
0 0
0 1
0 0
0 0
0 0
0 0
0 0
0 0
0 0
1 0
0 0
0 0
0 0
1 0
0 0
0 0
0 0
0 0
0 0
0 0
0 0
0 0
0 0
0 0
0 0
1 0
0 0
0 0
0 0
0 0
0 0
0 0
0 0
0 0
0 0
0 0
0 0
0 0
2 0
0 0
0 0
0 0
0 0
0 0
0 0
1 0
0 0
0 0
0 0
0 0
0 0
0 10
0 7
0 1
0 1
0 1
0 1
0 0
0 0
0 1
0 0
0 0
0 0
2 0
2 0
0 2
0 0
0 0
0 2
0 0
1 0
0 0
0 0
0 0
0 0
0 0
0 1
0 0
0 0
0 0
0 0
0 0
0 0
0 0
0 0
0 0
0 0
0 0
0 0
0 1
0 1
2 1
0 0
0 0
0 0
0 0
0 0
0 0
0 0
1 0
0 1
0 0
0 0
0 0
0 0
0 0
0 0
0 0
0 1
1 0
0 0
1 6
5 0
1 0
1 3
0 2
0 0
0 0
0 0
0 1
1 1
0 0
0 0
0 1
0 0
1 0
1 2
0 1
0 2
0 0
0 1
0 0
0 0
0 0
0 0
0 0
0 0
0 0
0 0
0 0
0 0
0 0
0 0
0 0
0 0
0 0
0 0
0 0
0 0
0 0
0 0
0 0
0 0
0 0
0 0
0 0
0 0
1 0
0 0
0 0
0 0
0 0
0 0
0 0
0 3
0 0
0 0
0 0
0 0
0 1
0 0
0 0
0 1
0 7
0 0
0 0
0 0
0 2
0 0
0 0
0 0
0 0
0 0
0 0
3 0
0 0
0 0
0 0
0 0
0 0
0 0
0 0
0 0
0 0
0 0
0 0
0 0
0 1
0 0
0 0
0 0
0 0
0 0
0 0
0 0
0 0
0 0
0 0
0 0
0 0
0 0
0 0
0 0
0 0
0 1
0 0
0 0
0 0
0 0
0 0
0 0
0 0
0 0
0 0
1 0
0 0
0 0
0 0
0 0
1 0
0 0
0 0
0 0
0 0
0 0
0 0
0 0
0 0
1 0
0 0
0 1
1 0
0 0
1 1
0 0
0 0
0 0
0 0
0 0
0 0
0 0
0 0
0 0
0 0
0 0
0 0
0 0
0 0
0 0
0 0
1 0
0 0
0 0
0 0
0 0
0 0
0 0
0 0
0 0
0 0
0 0
0 0
0 0
0 0
0 1
0 0
0 0
0 0
0 0
0 0
0 0
1 0
0 0
0 0
0 0
0 0
0 0
0 0
0 0
0 0
0 0
0 0
0 0
1 0
0 0
0 0
0 0
1 0
0 0
0 0
0 0
0 0
0 0
0 0
1 0
1 0
0 0
0 0
0 0
1 0
0 0
0 0
0 0
0 0
0 0
0 0
0 1
0 0
0 0
1 0
0 0
1 0
1 0
0 0
0 0
1 0
0 0
0 0
0 0
0 0
0 0
0 0
0 2
0 0
0 0
0 0
0 0
0 0
0 0
0 0
0 0
0 0
0 0
0 0
0 0
0 1
0 0
0 0
0 0
0 0
0 0
1 0
0 0
1 0
0 0
0 0
0 0
0 0
0 0
0 0
0 0
0 0
0 0
0 0
0 0
0 0
0 0
0 0
0 0
0 0
0 0
0 0
0 0
0 0
0 0
0 0
0 0
0 0
0 0
0 0
0 0
0 2
0 0
0 0
0 0
0 0
0 0
0 0
0 0
1 0
0 0
1 0
0 0
3 0
0 0
1 0
0 0
0 0
0 0
0 0
0 0
0 0
0 0
0 0
0 0
0 0
0 0
0 0
0 0
0 2
0 0
0 0
0 0
0 0
0 0
0 0
0 0
0 0
0 0
0 0
1 0
5 0
0 0
0 0
0 0
0 0
0 0
0 1
0 0
0 6
0 2
0 1
0 0
0 0
0 0
0 0
0 0
1 0
0 0
0 0
0 0
0 0
0 0
0 0
0 0
0 0
0 0
0 0
0 0
0 0
0 0
0 1
0 0
0 1
0 0
1 0
0 0
0 0
1 0
0 0
0 0
1 0
0 2
0 1
0 0
0 0
0 0
0 0
0 0
0 0
0 0
0 0
0 0
0 0
0 0
0 0
0 0
1 0
0 0
0 0
0 0
0 0
0 0
0 0
0 0
0 0
0 0
0 0
0 1
2 2
0 0
1 0
0 0
0 0
0 0
0 0
0 0
0 0
0 0
0 0
0 0
0 0
0 0
0 0
0 0
0 2
0 0
0 0
0 0
0 0
0 1
0 0
0 0
0 0
0 0
0 0
0 0
0 0
0 0
0 0
0 0
0 0
0 0
0 0
0 0
0 0
0 0
0 0
0 0
0 0
0 0
0 0
1 0
0 0
0 1
0 1
0 0
0 0
0 0
0 0
0 0
0 0
0 0
0 0
0 0
0 0
0 0
0 0
0 0
0 0
0 1
0 1
1 3
0 5
0 0
0 0
0 1
0 0
0 1
0 1
0 0
0 1
0 0
0 0
0 0
0 0
0 1
0 1
0 1
0 2
0 0
0 1
0 1
0 0
0 0
0 0
0 0
0 0
0 0
0 0
0 0
0 5
0 0
0 0
0 1
0 0
0 0
0 0
0 0
0 0
0 0
0 0
0 0
0 0
0 0
0 0
0 0
0 0
0 0
0 0
0 0
0 0
0 0
0 0
0 0
2 0
0 0
0 0
1 0
0 0
0 0
0 0
0 0
0 0
0 0
0 0
0 1
0 0
1 1
0 0
0 0
0 0
1 0
0 1
0 0
0 1
0 0
0 0
0 0
0 1
0 0
0 2
0 0
0 1
0 0
0 0
0 1
0 1
1 0
0 0
0 0
0 0
0 0
0 0
0 0
0 0
0 0
0 0
0 0
0 0
0 0
0 0
0 0
0 0
0 0
0 0
0 0
0 6
0 0
0 0
0 1
0 0
0 0
0 1
0 0
0 0
0 1
0 0
0 0
0 0
0 0
0 0
0 0
0 0
0 0
0 0
0 0
0 0
0 1
0 0
0 0
0 0
0 0
0 0
0 0
0 0
0 0
0 1
0 1
0 2
0 0
0 0
0 0
0 0
0 0
1 0
0 0
0 0
0 0
0 0
0 0
0 0
0 0
0 0
0 0
0 0
0 0
0 0
0 0
0 0
0 0
0 0
0 0
0 1
0 0
0 0
0 0
0 0
0 0
0 0
0 0
0 0
0 0
2 0
0 0
0 0
0 0
0 0
0 0
0 0
0 0
1 0
0 0
0 0
0 0
0 0
0 1
0 0
0 0
0 0
0 2
0 0
0 7
0 0
0 2
0 2
0 1
0 0
0 1
0 0
0 0
0 0
0 0
0 0
0 0
0 0
0 0
0 0
0 0
0 0
0 0
0 0
0 0
0 1
0 0
0 1
0 0
0 0
0 0
0 1
0 0
0 1
0 0
0 2
0 0
0 0
0 0
0 0
0 0
0 0
0 0
1 0
0 0
0 0
0 1
0 0
0 0
0 0
0 0
0 0
0 0
0 0
0 0
0 0
0 0
0 0
1 0
0 0
0 0
0 0
0 3
0 15
0 0
0 6
0 0
0 1
0 0
0 0
0 0
0 0
0 0
0 0
0 0
0 0
0 7
0 1
0 1
0 2
0 0
0 0
0 0
0 0
0 0
0 0
0 0
0 2
0 0
1 0
0 0
0 0
0 0
0 1
0 1
0 0
0 0
0 0
0 0
0 1
0 10
0 0
0 2
0 0
0 3
0 5
0 3
0 9
0 15
0 5
0 7
0 1
0 0
0 8
0 7
0 14
0 10
0 33
0 17
0 2
0 3
0 0
0 0
1 1
0 1
0 7
0 1
0 3
0 0
1 1
0 1
0 0
0 0
0 0
0 0
0 0
0 0
0 1
0 1
0 0
0 8
0 6
0 2
0 2
0 24
0 6
0 2
0 0
0 1
0 1
0 0
0 0
0 0
0 1
0 0
0 0
0 0
0 0
0 0
0 0
0 0
0 0
0 0
0 0
0 0
0 0
0 0
0 1
0 0
0 1
1 9
0 10
0 17
0 2
0 1
0 10
0 17
0 0
0 0
0 10
0 0
1 0
0 0
1 0
0 0
0 0
0 0
0 0
0 0
0 0
0 0
0 0
0 0
0 0
0 0
0 0
0 0
0 0
0 0
0 0
0 0
0 0
0 0
0 0
0 1
0 3
1 1
0 3
0 0
0 0
0 0
0 0
0 3
0 1
1 2
0 0
0 1
0 0
0 0
0 1
0 5
0 2
0 15
0 3
0 2
0 0
0 2
0 0
0 2
0 0
0 5
0 25
0 3
0 6
0 6
0 0
0 0
0 0
0 0
0 0
0 0
0 1
0 1
0 0
0 6
0 0
0 0
1 1
0 0
0 0
1 1
0 1
0 15
0 0
0 3
0 0
0 1
0 0
0 1
0 2
0 0
0 0
0 0
0 0
0 0
0 0
0 0
0 0
0 0
0 0
0 0
0 0
0 0
0 1
0 2
0 0
0 0
0 2
0 1
0 1
0 0
0 31
0 1
0 0
0 1
0 1
0 3
0 1
0 2
0 0
0 0
0 1
0 3
0 3
1 2
0 3
0 0
0 0
0 0
0 0
0 0
0 0
0 1
0 0
0 0
0 0
0 0
0 0
1 0
0 0
0 0
0 0
0 2
0 0
0 2
0 0
0 0
0 0
0 0
0 0
1 0
1 0
0 1
0 0
0 0
0 0
0 0
0 0
0 0
1 0
0 0
0 0
0 0
0 0
0 0
0 0
0 0
0 1
1 0
0 0
0 0
0 0
0 0
0 0
0 0
0 0
0 0
0 0
1 0
0 0
0 0
0 0
0 0
0 0
0 0
0 2
5 1
1 0
0 0
1 0
1 0
1 0
0 0
0 0
0 0
0 0
0 0
0 1
0 2
0 0
0 1
0 1
0 0
0 0
0 0
0 0
0 0
0 0
0 0
0 1
0 0
0 2
0 1
0 0
0 0
1 0
0 1
0 1
0 2
3 1
0 2
0 1
0 1
0 1
0 0
0 0
0 0
0 0
0 0
1 0
2 0
2 0
2 0
2 0
0 0
1 0
0 0
0 0
0 1
1 1
0 0
0 0
1 0
0 0
0 0
0 0
0 0
0 0
0 0
0 3
0 1
0 0
0 0
0 0
0 0
1 0
0 0
0 0
0 1
0 1
1 0
0 0
1 0
2 0
0 0
0 0
1 3
1 8
0 1
1 5
0 0
0 0
0 0
0 0
0 0
0 0
0 0
0 0
0 0
0 0
0 0
0 0
0 0
0 0
0 0
0 0
0 0
0 0
0 2
0 0
0 0
0 0
0 0
0 2
0 0
0 0
0 0
1 1
1 0
1 1
1 5
2 1
1 8
0 8
0 5
0 7
1 28
0 3
1 2
0 1
0 0
0 0
0 2
0 5
0 3
0 0
0 2
0 0
0 0
1 1
0 0
0 0
1 0
0 0
0 0
0 0
0 0
0 2
0 0
0 1
0 0
0 0
0 0
0 0
0 0
0 0
0 1
0 0
0 1
0 0
0 0
0 0
0 0
0 0
0 0
0 0
0 0
0 0
0 0
0 0
0 0
0 0
0 0
0 0
0 0
0 0
2 0
0 0
0 0
0 1
0 0
0 0
1 0
2 0
0 0
0 0
2 0
0 0
0 0
0 0
1 0
3 0
5 0
1 0
0 3
0 0
0 1
0 0
0 0
0 0
0 0
0 0
0 3
0 0
0 3
0 1
0 8
0 1
2 6
1 1
0 2
1 1
0 0
5 0
1 0
0 0
5 5
0 8
0 11
0 3
0 0
0 0
0 7
0 7
0 2
0 0
0 0
0 0
0 1
0 2
0 2
0 5
0 0
0 3
0 0
0 2
0 0
0 0
0 0
0 0
0 0
0 0
0 0
0 0
0 0
0 0
0 0
0 0
0 0
0 0
0 1
0 7
0 0
0 0
0 0
0 0
0 1
0 0
0 0
0 0
1 0
0 1
0 0
1 0
8 0
0 0
0 0
1 0
0 0
0 0
0 0
0 0
0 0
0 2
0 0
1 1
0 1
0 0
0 2
0 3
0 1
0 0
0 3
0 0
0 0
0 0
0 0
2 0
1 0
0 2
0 1
0 2
0 0
0 2
0 1
0 0
0 1
2 0
0 0
0 0
1 0
0 0
7 0
0 0
0 0
1 0
0 0
0 0
1 0
0 0
0 0
1 1
0 2
0 0
0 1
0 8
0 6
0 2
0 0
0 0
0 0
0 0
0 0
0 0
0 0
0 0
0 0
0 1
0 0
1 0
0 0
1 0
0 0
0 0
0 0
0 0
0 1
0 0
0 0
0 0
0 3
0 3
0 1
0 5
0 5
0 0
0 1
0 0
1 1
0 3
0 0
0 0
0 0
0 0
0 0
0 0
0 5
0 1
0 0
0 0
0 0
0 0
0 0
0 0
0 1
0 0
0 1
0 1
0 0
0 1
0 0
0 0
0 1
0 0
0 0
0 0
0 0
0 0
0 0
0 0
0 1
0 0
0 0
0 0
0 0
0 0
0 2
0 3
0 0
0 0
0 0
0 0
0 0
0 1
0 0
0 2
0 0
0 0
0 0
0 0
2 1
0 0
0 0
0 0
0 7
1 1
0 2
0 0
1 0
0 0
5 0
0 1
0 0
0 0
0 5
0 0
0 0
0 1
0 0
0 0
0 0
0 0
0 0
0 0
0 0
0 0
0 0
0 0
0 0
1 0
1 0
1 0
0 0
0 0
0 0
0 0
0 0
0 0
0 0
0 0
0 1
0 0
0 0
0 0
0 1
0 0
0 0
0 0
0 0
0 0
0 0
0 1
0 0
0 0
0 2
0 0
0 0
0 1
0 0
0 0
0 0
0 0
0 0
0 0
0 0
0 0
0 0
0 0
0 1
0 1
0 0
0 0
0 0
0 0
0 0
0 0
0 0
0 0
0 0
0 0
0 0
0 0
0 1
0 0
0 0
0 0
0 0
3 0
5 0
0 0
0 0
0 1
0 0
0 0
2 0
0 1
0 1
0 0
0 0
0 0
0 0
0 0
0 1
0 0
0 0
0 0
0 0
0 0
0 0
0 0
0 0
0 0
0 0
0 0
0 0
0 0
0 0
0 5
0 1
0 0
0 1
0 0
0 5
0 0
0 0
0 0
0 0
0 0
0 0
0 0
0 0
0 0
0 0
0 0
1 1
0 9
1 3
0 1
0 0
0 1
0 1
0 0
2 0
0 0
1 1
0 5
1 3
0 1
0 0
0 0
0 0
0 0
0 0
0 0
0 0
0 0
0 0
0 0
0 0
0 3
0 0
0 1
0 0
0 0
1 0
0 1
0 0
0 0
0 0
1 0
0 0
0 0
0 0
0 0
0 0
0 0
0 3
0 10
0 0
0 1
1 1
0 1
0 0
0 0
0 0
0 0
1 0
0 0
0 0
0 0
0 0
0 0
0 0
0 2
0 0
0 0
0 0
0 0
0 0
0 0
0 0
0 0
1 0
2 1
1 0
1 0
3 0
0 1
1 0
0 0
0 0
1 0
0 1
0 0
0 1
0 0
0 0
0 0
0 0
0 0
0 0
0 0
0 0
0 5
0 8
0 1
0 0
0 0
0 0
0 0
0 0
0 0
0 0
0 0
0 0
0 0
0 0
0 9
0 0
0 2
0 0
0 1
0 0
0 0
0 1
0 0
0 0
0 0
1 0
0 0
0 0
0 0
0 0
0 0
0 0
0 0
0 0
0 0
0 0
0 0
0 0
0 2
0 0
0 0
0 0
0 1
2 2
0 0
0 2
0 0
1 1
0 0
0 2
0 6
0 3
0 3
0 1
0 0
0 0
0 0
0 0
0 0
0 0
0 0
1 0
2 0
0 0
0 1
1 0
0 0
0 0
0 0
0 0
0 0
0 0
0 0
0 0
0 0
0 0
0 0
1 0
0 1
0 2
0 3
2 7
0 0
5 0
0 0
23 2
1 2
0 1
3 1
0 0
0 1
0 6
0 3
0 14
0 5
0 3
0 2
0 2
0 1
0 0
0 0
0 0
0 11
1 0
0 1
0 1
0 1
0 1
0 3
0 6
0 2
0 22
0 1
0 0
0 0
0 0
3 0
0 1
0 1
2 0
0 14
0 6
0 5
0 3
0 14
0 9
0 1
0 0
0 0
0 2
0 7
0 15
0 11
3 15
0 35
0 6
0 0
0 7
0 0
0 0
0 0
0 0
0 0
0 0
0 1
0 5
0 5
0 3
0 1
0 0
0 0
0 0
0 0
0 3
1 10
0 2
0 27
1 5
3 10
0 0
0 0
0 0
0 0
0 1
0 3
1 2
0 8
0 5
0 1
0 6
0 1
0 0
1 6
0 0
0 57
0 0
0 6
0 1
0 2
0 2
0 1
0 1
0 0
0 1
0 0
0 1
0 3
0 159
0 1
0 1
0 0
0 46
0 1
0 3
0 0
0 0
0 0
0 0
0 0
0 0
0 0
0 0
0 0
0 1
0 1
0 0
0 0
0 0
0 0
0 0
0 2
0 0
0 1
0 0
0 0
9 0
1 0
2 1
3 0
2 1
0 0
1 0
1 0
0 0
0 0
0 1
1 0
0 0
0 0
1 1
0 0
0 0
0 0
0 0
0 0
0 0
0 0
0 0
0 0
0 0
0 0
0 0
0 0
5 0
0 0
0 2
0 1
0 0
5 2
0 3
0 0
1 0
0 0
0 2
13 0
0 6
0 2
0 1
0 2
0 0
0 0
2 0
2 0
1 0
1 0
7 0
0 0
1 0
3 0
1 0
0 0
0 0
0 0
0 0
0 0
0 0
2 0
0 0
0 0
1 0
0 1
0 0
0 0
0 0
0 0
0 1
0 1
0 1
0 0
0 0
0 0
0 0
1 0
0 3
0 0
0 0
0 1
0 1
0 0
0 1
1 0
0 0
3 1
1 1
1 1
2 0
0 0
5 1
2 1
3 0
2 0
0 0
1 0
1 0
0 0
0 0
0 1
3 1
0 0
0 0
0 0
0 0
0 0
0 1
0 1
1 0
0 0
0 1
0 0
0 0
0 0
2 0
0 0
1 0
0 2
0 0
0 0
0 0
0 0
0 0
0 0
0 0
0 0
0 1
0 0
0 0
0 0
0 0
0 0
0 0
0 0
0 0
0 0
0 0
0 0
0 0
0 0
0 0
0 0
0 0
0 0
0 0
0 0
0 0
0 1
0 0
0 0
0 0
0 0
0 0
0 0
0 0
0 0
0 0
0 0
0 0
0 0
0 0
0 0
0 0
0 0
0 0
0 0
0 0
0 0
0 0
0 2
0 1
0 2
0 0
0 0
0 0
0 1
0 0
0 0
0 0
0 0
0 0
0 0
0 0
0 0
0 0
0 0
0 0
0 0
0 0
0 0
0 0
0 0
0 0
0 0
0 0
0 0
0 0
0 0
0 0
0 0
0 0
0 0
0 0
0 0
0 0
0 0
0 0
0 0
0 2
0 0
0 0
0 0
0 0
0 0
0 0
0 0
0 0
0 0
0 0
0 0
0 0
0 1
0 0
0 0
0 0
0 0
0 0
2 0
0 0
0 0
0 0
0 0
0 0
0 0
0 0
0 0
0 0
0 0
0 0
0 0
0 0
0 0
0 0
0 0
0 0
0 0
0 0
0 0
0 0
0 0
0 0
0 0
0 0
0 0
0 0
0 0
0 0
0 0
0 0
0 0
0 0
0 0
0 0
0 0
0 0
0 0
0 0
0 0
0 0
0 0
0 0
0 0
0 0
0 0
0 0
0 0
0 0
0 0
0 0
0 0
0 0
0 0
0 0
0 0
1 0
0 0
0 0
0 0
0 0
0 0
0 0
0 0
0 0
0 0
0 0
0 0
0 0
0 0
0 0
0 0
0 0
0 0
0 0
0 0
0 0
0 0
0 0
0 0
0 0
0 0
0 0
0 0
0 0
0 0
0 2
0 0
0 1
0 1
0 0
0 0
0 0
0 0
0 0
0 0
0 0
0 0
0 0
0 0
0 0
0 0
0 0
0 0
0 0
0 0
0 0
0 0
0 0
0 0
0 0
0 0
0 0
0 0
0 0
0 0
0 0
1 0
0 0
0 0
0 0
0 0
0 0
0 0
0 0
0 0
0 0
0 0
0 0
1 0
0 0
0 0
0 0
0 0
0 0
0 0
0 0
0 0
0 0
0 0
0 0
0 0
0 0
1 0
0 0
0 0
0 0
0 0
0 0
0 0
0 0
0 0
0 0
0 0
0 0
0 0
0 0
0 0
0 0
0 0
0 0
0 0
0 0
0 0
0 0
0 0
0 0
0 0
0 0
0 0
0 1
0 0
0 0
0 0
0 0
0 0
0 0
0 0
0 0
0 0
0 0
0 0
0 0
0 0
0 0
0 0
0 0
1 0
0 0
0 0
0 0
0 0
0 0
0 0
0 0
0 0
0 0
0 0
1 0
0 0
0 0
0 0
0 0
0 0
0 0
0 0
0 0
0 0
0 0
0 0
0 0
1 0
0 0
0 0
0 0
0 0
0 0
0 0
0 0
0 0
0 1
0 0
0 0
0 0
0 0
0 0
0 0
0 0
0 0
0 0
0 0
0 0
0 0
0 0
0 0
0 0
0 0
0 0
0 0
0 0
0 0
0 1
0 0
0 0
0 0
0 0
0 0
0 0
0 0
0 0
0 0
0 0
0 0
0 0
0 1
0 1
0 0
0 0
0 0
0 1
0 0
0 1
1 1
0 1
3 0
0 0
3 0
0 0
0 0
0 0
0 0
0 0
0 0
0 0
0 0
0 0
0 0
0 0
0 1
0 0
0 0
0 0
0 0
0 0
0 0
0 0
0 0
0 0
0 0
0 0
0 0
0 0
0 0
0 0
0 0
0 0
0 0
0 0
0 0
0 0
0 0
0 0
0 0
0 0
0 0
0 0
0 0
0 0
0 0
0 0
0 0
0 0
0 0
0 0
0 0
0 0
0 0
0 0
0 0
0 0
0 0
0 0
0 0
0 0
0 0
0 0
0 0
0 0
0 0
0 0
1 0
0 0
0 0
0 0
0 0
0 0
0 0
0 0
0 0
0 0
0 0
0 0
0 0
0 0
0 0
0 0
0 0
0 0
0 0
0 0
0 0
0 0
0 0
0 0
0 0
0 0
0 0
0 0
0 0
0 0
0 0
0 0
0 0
0 0
0 0
0 0
0 0
0 0
0 0
0 0
0 0
0 0
0 0
0 0
0 0
0 0
0 0
0 0
0 0
0 0
0 0
0 0
0 0
1 0
0 0
0 0
0 0
1 0
0 1
1 0
0 0
0 0
0 1
0 0
0 0
0 0
0 0
0 0
0 0
0 0
0 0
0 0
0 0
1 0
0 0
0 0
0 0
0 0
0 0
0 0
0 0
0 0
0 0
0 0
1 0
0 0
0 0
1 0
0 0
0 1
0 1
0 0
0 0
0 0
0 0
0 0
0 0
0 0
0 0
0 0
0 0
0 0
0 0
0 0
0 0
0 0
0 0
0 0
0 0
0 0
0 0
0 0
0 0
0 1
0 2
0 0
0 1
0 0
0 0
0 0
0 0
0 0
0 0
0 0
0 0
0 0
0 0
0 0
1 0
0 0
0 0
0 0
0 0
0 0
0 0
0 0
0 0
0 0
0 0
0 0
0 0
0 0
0 0
0 0
0 0
0 0
0 0
0 0
0 3
0 1
0 1
0 0
0 0
0 0
0 0
0 0
0 0
0 0
0 0
0 0
0 0
0 0
0 0
0 0
0 0
0 0
0 0
0 0
0 1
0 0
0 0
0 0
0 0
0 0
0 0
0 0
0 0
0 0
0 0
0 0
0 0
0 0
0 1
0 1
0 0
0 0
0 0
0 0
0 1
0 5
0 5
0 3
0 1
0 0
0 0
0 0
0 0
0 1
0 0
0 0
0 1
0 0
0 0
0 0
0 0
0 0
2 0
0 0
0 0
0 0
0 0
0 0
0 0
0 0
0 0
0 0
0 0
0 0
0 0
0 0
0 0
0 0
0 0
0 0
0 0
0 2
0 0
0 2
0 0
0 0
0 0
0 0
0 0
0 0
0 0
0 0
0 0
0 0
0 0
0 1
0 5
0 5
0 0
0 0
0 0
0 0
0 0
0 0
0 0
0 0
0 0
0 0
0 0
0 0
1 0
0 0
1 0
0 0
0 0
0 0
0 0
0 0
0 0
0 0
0 0
0 0
0 1
0 0
0 1
0 0
0 0
0 0
0 0
0 0
0 0
0 0
0 0
0 0
0 0
0 0
0 0
0 0
1 0
1 0
0 0
0 0
0 0
1 0
8 0
2 0
0 0
1 0
0 0
0 0
0 0
0 0
0 0
0 0
0 0
5 0
0 0
0 0
0 1
0 0
0 0
0 0
0 0
0 0
0 0
0 0
0 0
0 0
0 0
0 0
0 0
0 0
0 5
0 0
0 1
0 0
0 0
0 0
0 0
0 3
0 0
0 2
0 0
0 0
0 0
0 0
0 1
0 0
0 0
0 0
0 0
1 0
0 0
0 0
0 0
0 0
0 0
0 0
0 0
1 0
0 0
0 0
0 0
0 3
0 0
0 2
0 0
0 1
0 1
0 0
0 0
0 0
0 1
0 3
0 1
0 0
10 1
0 0
0 3
0 0
0 0
0 2
0 0
0 0
0 0
0 1
0 2
0 0
0 1
0 5
0 0
0 0
0 1
9 3
7 1
0 0
0 0
0 0
1 0
1 0
0 0
0 0
0 0
1 0
0 0
0 0
1 0
0 0
1 0
1 0
3 0
0 0
9 0
1 0
0 0
0 0
0 0
0 0
0 0
0 0
0 0
0 0
0 1
0 0
0 1
0 0
0 0
0 0
0 1
0 0
0 0
2 0
5 0
5 0
0 1
0 1
0 0
1 0
0 0
2 0
0 0
0 0
0 0
0 0
0 0
0 0
1 0
1 0
1 0
2 0
0 0
1 0
1 0
0 0
0 0
2 0
3 0
0 0
0 0
0 0
0 0
0 0
1 0
6 0
0 0
2 0
0 0
1 0
0 0
1 3
0 0
0 2
1 0
1 0
1 0
0 0
1 1
0 0
0 0
1 0
1 0
1 0
3 0
3 0
0 0
0 1
3 0
0 0
0 0
0 0
1 0
0 0
0 0
11 0
20 0
35 0
2 0
3 0
0 0
0 1
0 1
0 0
0 0
0 0
1 0
0 0
0 0
0 0
0 0
0 0
0 0
0 0
0 0
0 0
0 0
1 0
1 0
6 0
6 0
3 0
13 0
9 0
1 0
0 0
0 0
0 0
0 0
0 0
0 0
0 1
1 0
0 0
1 0
10 0
7 1
13 0
2 0
0 0
0 0
0 0
0 0
0 0
1 0
0 0
0 0
0 0
1 0
0 0
0 0
0 0
0 0
0 0
0 0
0 0
0 0
0 0
0 0
0 1
0 0
0 1
0 1
0 0
1 0
2 2
1 0
0 0
0 0
0 0
0 0
0 0
0 0
0 0
0 0
0 0
0 0
0 0
0 0
0 0
0 0
0 0
0 0
0 0
0 0
0 0
0 0
0 0
0 0
0 0
1 0
0 1
0 0
0 0
0 1
0 0
0 0
0 0
0 0
0 0
0 0
0 0
0 0
0 0
0 0
0 0
0 0
0 0
0 0
0 0
0 0
1 0
0 0
0 0
0 0
0 0
2 0
0 0
0 0
0 0
0 0
0 0
0 0
0 0
0 0
0 0
0 0
3 1
0 0
1 1
0 0
0 0
0 0
1 0
0 0
0 0
0 0
0 0
0 0
0 0
0 0
1 0
0 0
0 0
1 0
1 0
9 0
0 0
0 0
0 0
0 0
0 0
0 0
0 0
0 0
0 0
1 0
0 0
0 0
0 0
0 0
0 0
0 0
0 0
0 0
0 0
0 1
0 0
0 0
0 0
0 0
1 0
0 0
0 0
1 0
0 0
0 0
1 0
0 0
0 0
0 0
0 0
0 0
1 0
6 0
2 0
1 0
1 0
0 0
0 0
1 0
0 0
0 0
0 0
0 1
0 2
0 0
0 0
0 0
0 0
0 0
0 0
0 0
0 0
0 0
1 0
0 0
0 0
0 0
0 0
0 0
0 0
0 0
0 0
0 0
0 1
0 0
0 1
0 0
0 0
0 0
0 0
0 0
0 2
0 0
0 0
0 2
0 0
0 1
0 0
0 0
0 0
0 0
0 0
0 0
0 0
0 0
10 0
2 0
0 0
0 0
0 0
0 0
0 0
0 0
0 0
0 0
0 0
0 0
0 0
1 0
0 0
0 0
1 0
0 0
0 0
0 0
0 0
0 0
3 0
0 0
0 0
2 0
0 0
0 0
0 0
0 0
0 0
0 0
0 0
0 0
0 0
0 0
0 0
0 0
0 0
0 0
0 0
0 0
0 0
0 0
0 0
0 0
0 0
0 0
0 0
0 0
0 0
1 0
0 0
0 0
0 0
0 0
0 0
0 0
0 0
0 0
1 0
0 0
1 0
0 0
0 0
0 0
0 0
1 0
0 0
0 0
0 0
0 0
0 0
0 0
0 0
0 0
0 0
0 0
0 0
0 0
0 0
0 0
2 0
0 1
1 0
1 0
1 0
0 0
0 0
0 0
0 0
0 0
0 0
0 0
0 0
0 0
0 0
0 0
0 0
0 0
0 0
0 1
0 0
0 0
0 0
0 0
0 0
0 0
0 0
0 0
0 0
0 0
0 0
0 0
0 1
0 0
0 0
0 0
0 2
0 0
1 1
0 0
0 0
0 0
0 0
0 0
0 0
0 0
0 0
0 0
0 2
0 1
1 0
0 0
0 0
1 0
0 0
0 1
0 0
0 0
0 0
0 6
0 0
2 0
2 0
2 0
6 0
0 0
0 0
0 0
0 0
0 0
0 0
0 0
0 0
0 0
0 0
0 0
0 0
0 0
0 1
1 0
1 1
0 0
1 0
0 0
0 0
0 0
0 0
1 0
1 0
2 0
2 0
0 0
0 0
0 0
0 0
0 0
0 0
0 0
0 0
0 0
0 0
0 0
0 0
0 0
0 1
0 2
0 1
0 0
1 1
0 0
0 0
0 0
0 0
0 0
0 0
1 0
0 0
0 0
0 0
0 0
0 0
0 0
0 0
0 0
0 0
0 0
0 0
0 1
1 0
0 0
0 1
0 0
2 0
0 0
0 0
0 1
0 0
3 0
0 0
6 0
0 0
0 0
0 0
0 0
1 0
0 0
0 0
0 0
0 0
0 0
0 0
0 0
0 0
0 0
0 0
1 0
0 1
0 0
0 2
0 0
8 0
9 0
20 0
42 0
6 0
0 0
0 0
0 0
1 0
0 0
0 2
0 0
0 1
0 0
1 0
2 0
0 0
0 0
0 0
0 0
1 0
0 0
0 0
0 0
0 0
0 0
0 0
0 0
0 0
1 0
0 0
0 0
0 0
0 0
0 1
1 0
1 0
0 0
0 0
1 0
1 0
0 3
0 0
0 0
1 0
1 0
0 0
1 0
0 0
0 0
0 0
0 1
0 0
0 0
0 0
0 0
0 0
0 0
0 0
0 1
0 2
3 2
0 0
1 2
0 1
0 0
0 0
0 0
0 0
1 0
0 0
1 0
0 0
0 0
0 0
0 0
0 0
1 0
0 0
0 0
0 0
0 0
0 0
0 0
0 0
0 0
0 0
0 0
0 0
0 0
0 0
0 1
0 0
0 3
1 0
1 0
0 0
1 0
0 0
0 1
0 1
0 1
0 0
0 0
1 1
0 1
1 5
0 0
0 1
0 0
0 0
0 0
0 0
0 0
0 0
0 0
0 0
0 0
0 0
0 0
1 0
0 0
0 0
2 0
2 0
1 0
1 0
0 0
0 0
0 0
0 0
0 0
0 0
0 0
0 0
0 0
0 0
0 0
0 0
0 0
0 0
0 0
0 0
0 0
0 0
0 1
0 0
0 2
0 1
0 14
0 0
1 1
0 0
0 0
0 0
0 0
0 0
0 0
0 0
0 0
0 0
0 2
0 1
0 0
0 0
0 0
0 1
0 0
0 0
0 1
1 1
1 0
0 0
1 2
0 0
0 0
0 0
0 0
0 0
1 0
0 0
0 1
0 0
0 0
0 1
0 0
0 0
0 0
0 0
0 0
0 1
1 0
0 0
0 0
6 0
0 0
0 0
0 0
0 0
3 0
0 0
0 0
0 1
0 0
0 0
0 0
0 0
0 0
0 0
0 0
0 0
0 0
0 1
0 0
0 0
0 0
0 0
0 0
0 0
0 0
0 0
0 0
0 0
0 0
0 0
0 0
0 0
0 0
0 0
0 0
0 0
0 0
1 0
3 0
0 0
0 0
0 0
0 0
0 0
0 0
0 0
1 0
1 0
0 0
0 0
0 0
0 0
0 0
0 0
1 0
0 1
0 1
0 1
0 0
0 0
0 0
0 0
0 0
0 0
0 0
0 0
0 0
0 0
0 0
0 0
0 0
1 0
0 0
0 0
0 0
1 0
5 0
1 0
0 0
1 0
0 0
0 0
0 0
0 0
0 0
0 0
0 0
0 0
0 0
0 0
0 1
0 0
0 0
0 0
0 1
0 1
0 1
0 2
0 1
0 0
2 0
0 1
0 0
0 0
0 0
0 0
2 0
0 0
0 0
0 0
0 0
0 0
0 0
0 0
0 0
0 0
0 0
0 0
0 0
2 0
0 0
1 0
0 0
0 0
0 0
0 0
0 0
0 0
0 1
0 0
0 0
0 0
0 2
0 0
0 0
0 0
0 0
0 0
0 0
0 0
0 0
0 0
0 0
3 0
0 0
0 0
0 0
0 1
0 2
1 1
0 0
0 0
2 0
1 0
1 2
6 0
0 0
0 0
1 0
0 0
0 0
0 0
0 0
0 0
0 0
0 3
0 8
0 2
0 0
0 0
0 1
0 0
0 1
0 0
0 0
2 0
0 1
2 1
0 2
2 0
0 0
0 0
0 0
0 0
0 3
0 1
0 1
0 1
0 1
0 0
0 0
0 0
0 0
0 0
0 0
0 0
0 0
0 0
0 0
1 0
0 0
0 0
0 0
0 1
0 0
0 0
0 0
1 0
0 1
0 0
0 0
0 0
0 0
0 0
0 0
0 0
0 0
0 0
0 0
0 0
0 0
0 0
0 0
0 0
0 0
0 0
0 0
0 0
0 0
0 0
0 0
0 0
0 2
0 2
0 0
0 0
0 0
0 0
6 0
0 0
0 3
1 1
0 3
2 2
0 2
0 0
0 1
0 0
0 0
0 0
0 0
0 0
0 0
0 2
0 0
0 0
0 0
0 0
0 0
0 0
0 0
0 0
0 0
0 0
0 0
0 0
0 0
0 0
0 0
0 0
1 0
0 0
1 0
0 0
0 2
0 0
0 0
0 0
0 0
0 0
0 0
0 0
0 0
0 1
0 0
0 0
0 0
0 0
0 0
0 0
0 0
0 0
0 0
0 0
0 0
0 0
0 1
0 0
0 0
0 0
0 3
2 0
0 0
0 0
0 0
0 0
1 0
1 0
0 0
0 0
0 0
0 0
0 0
0 0
0 2
0 0
0 0
0 0
0 0
0 0
0 0
1 0
0 0
0 0
0 0
0 0
0 0
0 0
0 0
0 0
0 0
0 0
0 0
0 0
0 0
0 0
0 0
0 0
0 0
0 1
0 0
0 0
0 0
0 0
0 0
0 0
0 0
1 0
0 0
0 0
0 0
0 0
0 0
0 0
0 0
0 1
1 1
0 1
0 0
0 0
0 0
0 0
0 0
0 0
0 0
0 0
0 0
0 0
0 0
1 0
0 0
0 1
0 0
0 0
0 0
0 0
0 0
0 0
0 0
0 0
0 0
0 0
0 0
0 0
0 0
0 0
0 0
0 0
0 0
0 0
0 0
0 0
0 0
0 0
0 0
0 0
0 0
0 1
0 0
0 1
0 1
0 2
0 0
0 0
0 0
0 0
0 0
0 0
0 0
0 0
0 0
0 0
0 0
0 0
0 1
0 0
0 1
0 0
1 0
0 0
0 0
0 0
0 0
0 0
0 0
0 0
0 0
0 0
0 0
0 0
0 0
1 0
0 0
0 0
0 0
0 0
0 0
1 0
0 0
0 0
0 0
0 0
0 0
0 0
0 0
0 0
0 0
0 0
0 0
0 0
0 0
0 0
0 0
0 0
0 0
0 0
0 0
1 0
0 0
1 0
0 0
0 2
0 0
0 0
0 0
0 0
0 0
0 0
0 0
1 0
0 0
0 0
0 0
0 0
0 0
0 0
0 0
0 0
0 0
0 0
0 0
0 0
0 0
0 0
0 1
0 0
0 0
0 0
0 0
0 0
0 0
0 0
0 0
0 0
0 0
0 0
0 0
1 0
0 0
0 0
0 2
0 0
0 0
0 0
0 0
0 0
0 0
0 0
0 0
0 2
0 0
0 0
0 0
0 0
0 0
0 0
0 0
1 0
1 0
0 0
0 0
0 1
0 0
0 1
0 0
0 0
1 0
0 0
0 0
1 0
1 3
1 2
0 3
0 22
0 0
0 3
0 2
0 0
0 0
0 0
0 0
0 0
0 0
0 0
0 0
0 0
0 0
0 1
1 0
0 0
0 0
0 0
0 1
0 0
0 0
0 3
0 1
0 0
1 0
0 1
1 0
1 0
0 0
0 0
0 0
0 0
0 0
0 0
0 0
0 0
0 0
0 0
0 2
0 1
0 0
0 0
1 1
0 0
0 2
0 0
3 1
0 0
0 0
0 0
0 0
0 0
0 0
0 0
0 0
1 0
0 0
0 0
0 0
3 0
0 0
1 0
0 0
0 0
0 0
0 0
1 0
0 0
2 0
1 0
0 1
0 2
0 0
0 0
0 0
0 0
1 0
0 0
0 0
0 0
0 0
1 0
2 0
14 0
0 0
1 0
0 0
0 0
0 0
0 0
2 0
0 0
0 0
1 0
0 0
0 0
0 0
0 0
0 0
0 0
0 0
0 0
0 0
0 0
0 0
1 0
0 0
0 0
0 0
1 0
0 0
1 0
0 0
3 0
0 0
1 0
0 1
0 0
0 0
0 0
0 2
0 0
0 2
0 0
0 0
0 0
0 0
0 0
0 0
0 0
0 0
1 0
0 1
1 0
0 0
0 0
0 0
0 0
0 0
0 0
0 0
0 16
0 0
0 1
0 1
0 0
0 13
0 59
0 2
0 1
0 2
0 0
0 0
0 0
0 2
0 2
0 0
0 0
0 0
0 0
0 0
0 0
0 0
0 0
0 0
0 0
0 0
0 0
0 0
0 0
0 0
0 0
0 1
0 0
0 1
0 2
0 0
0 0
0 0
0 0
3 0
9 0
6 0
2 0
1 1
3 1
2 0
1 0
1 0
0 0
1 0
0 9
0 1
0 0
7 0
0 1
0 10
0 0
0 0
0 0
0 0
0 2
0 0
0 0
0 1
0 1
0 0
0 0
1 0
0 0
0 0
0 0
0 0
0 0
0 0
0 0
0 0
0 0
0 0
0 0
0 0
0 0
0 0
0 0
0 0
0 0
0 0
0 0
0 0
0 0
0 0
0 0
0 0
0 0
0 0
0 0
0 0
0 0
0 0
0 0
0 0
0 0
0 0
1 0
0 0
0 0
0 0
0 0
0 0
0 0
0 0
0 0
0 0
0 0
0 0
0 0
0 0
0 2
0 1
0 2
0 0
0 0
0 0
0 0
0 0
0 0
0 0
0 0
0 0
0 1
0 0
0 0
0 0
0 0
0 0
0 0
0 0
0 0
0 0
0 0
0 0
0 0
0 0
0 0
0 0
0 0
0 1
0 0
1 0
0 0
3 0
1 0
0 0
0 0
1 0
0 0
0 0
0 0
0 0
0 0
0 0
0 0
0 0
0 0
0 0
0 0
0 0
0 0
1 0
0 0
0 0
0 0
0 0
0 0
0 1
0 0
0 0
0 0
0 0
0 0
0 0
0 0
0 0
1 0
3 0
1 0
0 0
0 0
0 0
2 0
0 0
0 0
0 0
0 0
0 0
0 0
0 0
0 1
0 0
0 0
0 0
0 0
0 0
0 0
0 0
0 0
0 0
0 0
0 0
3 0
0 0
0 0
0 0
0 0
0 0
0 0
0 0
0 0
0 0
0 0
0 0
0 0
0 0
0 0
0 0
0 0
0 0
0 0
0 0
0 0
0 0
0 0
0 0
0 0
0 0
0 0
0 0
0 0
0 0
0 1
2 0
0 0
2 0
0 0
0 0
0 0
0 0
0 0
0 0
0 0
0 0
0 0
0 0
0 0
0 0
2 0
0 0
0 0
0 0
1 0
0 0
2 0
0 0
1 0
0 0
1 0
0 0
1 0
0 0
0 0
0 0
0 0
0 0
0 0
2 0
0 0
1 0
0 0
0 0
0 0
0 0
0 1
0 0
0 0
0 0
0 0
0 0
0 0
0 1
0 0
0 0
0 0
0 0
0 0
0 0
0 0
0 0
0 0
0 0
0 0
1 0
0 0
0 0
0 0
0 0
0 0
0 0
0 0
0 0
0 0
0 0
0 0
0 0
0 0
0 0
0 1
0 0
0 0
0 0
0 0
0 0
0 0
0 0
0 0
3 0
0 1
0 0
0 0
0 0
0 0
0 0
0 0
1 0
0 0
0 0
0 0
1 0
2 0
2 0
0 0
0 0
0 0
0 0
0 0
0 0
0 0
0 0
1 0
3 0
1 0
1 0
0 0
0 0
0 0
0 0
0 0
0 0
0 0
1 0
2 0
1 0
0 0
1 0
0 0
2 0
0 0
0 1
0 0
0 0
0 0
0 0
0 0
0 0
0 0
0 0
0 0
0 0
0 0
0 0
0 0
0 0
0 0
1 0
1 0
2 0
0 0
2 0
6 0
3 0
2 0
1 0
2 0
5 0
2 0
10 0
0 0
0 0
0 0
1 0
0 0
0 0
1 0
1 0
1 0
1 0
0 0
0 0
0 0
1 0
0 0
0 0
0 0
0 0
0 0
0 0
0 0
0 0
0 0
0 0
0 0
0 0
0 0
0 0
0 0
0 0
1 0
5 0
8 0
1 0
6 0
10 0
6 0
14 0
24 0
11 0
8 0
2 0
3 0
1 0
0 0
1 0
0 2
0 1
1 0
0 0
0 0
2 0
6 0
9 0
2 0
0 0
5 0
2 0
2 0
1 0
31 0
0 0
0 0
0 0
0 0
0 0
0 0
0 0
0 0
0 0
0 0
0 0
0 0
0 0
0 0
0 0
0 0
0 0
0 0
8 0
0 0
0 1
0 0
0 0
0 0
0 0
0 0
0 0
0 0
0 0
0 0
0 1
0 0
0 0
0 0
0 0
0 0
0 0
0 0
0 0
0 0
0 0
0 0
0 0
0 0
0 0
0 0
0 0
2 0
0 0
0 0
0 0
0 0
0 0
0 0
0 0
0 3
0 0
0 0
0 0
0 0
0 0
0 1
2 2
0 0
0 0
0 0
0 2
0 1
0 0
0 0
0 0
0 0
0 0
0 0
0 0
0 0
0 0
0 5
1 0
0 0
0 2
2 1
0 0
0 0
0 0
0 0
0 0
0 0
0 0
0 0
2 0
0 0
0 0
0 0
0 0
0 0
0 1
0 0
0 0
0 2
0 0
0 0
0 1
0 0
0 0
1 0
0 0
0 0
0 0
1 0
0 0
1 0
0 0
1 1
0 0
0 0
0 2
0 0
0 0
0 0
0 0
0 0
0 0
0 0
1 0
0 0
0 0
1 2
7 6
0 1
2 0
0 0
0 0
0 0
0 0
0 0
1 0
1 0
1 1
0 0
0 0
0 0
0 0
0 0
1 1
1 0
1 0
0 2
0 2
0 0
0 0
0 1
0 0
0 1
0 0
0 1
1 0
0 0
0 0
0 0
0 0
0 0
0 0
0 0
1 0
0 0
0 0
0 0
1 0
0 0
0 1
0 0
0 0
0 0
0 0
1 2
11 0
1 0
0 0
0 0
0 0
0 0
3 0
3 0
0 1
0 0
0 1
0 0
0 0
1 0
0 0
0 0
1 2
19 0
2 0
1 0
2 0
6 0
0 0
0 0
5 0
0 0
1 0
0 0
0 0
0 0
0 0
0 0
0 0
0 0
1 0
1 0
5 0
2 0
3 0
11 0
27 0
18 0
8 0
126 0
1 0
1 0
1 0
2 0
0 0
0 0
0 0
2 0
1 0
10 0
0 0
0 0
0 0
0 0
0 0
0 0
0 1
0 0
0 0
0 0
0 0
0 0
0 0
0 0
0 0
0 0
1 0
1 0
1 0
1 0
3 0
0 0
1 0
0 0
1 0
0 0
0 0
1 0
0 0
0 0
0 0
0 0
0 0
0 0
0 0
0 0
1 0
0 0
0 0
0 0
0 0
0 0
2 0
0 0
0 0
0 0
50 0
0 0
0 0
0 0
1 0
0 0
0 0
1 0
0 0
0 0
0 0
0 0
0 0
0 1
0 1
0 3
0 0
0 0
0 0
1 0
2 0
1 0
1 0
0 0
0 0
1 0
2 0
3 0
2 0
1 0
0 0
0 0
0 0
0 0
0 0
0 0
0 0
0 0
0 0
0 0
0 0
0 0
2 0
0 0
0 0
0 0
0 0
0 0
0 0
0 0
1 0
0 1
0 0
0 0
0 0
0 0
0 0
1 0
0 0
0 0
0 1
1 0
0 0
6 0
3 0
3 0
5 0
1 0
2 0
5 0
3 0
1 0
2 0
0 0
5 0
7 0
8 0
2 0
16 0
1 0
3 0
0 1
3 0
1 0
0 0
0 0
0 0
0 0
0 0
0 0
0 0
0 0
0 0
3 0
0 0
0 0
0 6
0 0
6 0
0 0
0 0
0 0
1 0
9 0
1 0
1 0
1 0
2 0
1 1
1 1
0 0
0 1
0 0
0 0
0 0
1 0
1 0
0 0
1 0
0 0
0 0
0 0
0 0
0 0
0 0
0 0
1 0
0 0
1 0
2 0
5 0
3 1
13 0
2 0
0 0
1 0
0 0
0 0
0 0
0 0
0 0
0 0
3 0
17 0
6 0
0 1
1 0
1 1
0 0
0 0
0 1
0 0
0 0
0 0
0 0
0 0
0 0
1 0
0 0
36 0
2 0
2 0
0 0
0 0
0 0
2 0
0 0
2 0
0 0
5 0
2 0
2 0
0 0
0 0
0 0
2 1
0 0
9 0
0 1
2 0
0 1
3 0
0 0
5 0
0 0
2 0
0 0
1 1
0 1
0 0
0 0
1 0
0 0
0 0
0 0
0 0
0 0
0 0
0 0
0 0
0 0
1 0
0 0
22 0
0 0
0 0
0 0
0 0
0 0
0 0
0 0
2 0
2 1
27 0
0 0
1 1
0 0
0 0
0 0
0 0
1 0
1 0
3 0
2 0
0 0
0 0
1 1
2 0
0 0
0 0
0 1
0 0
0 0
0 0
0 0
0 0
0 0
0 0
0 0
0 0
0 0
0 0
1 0
0 0
5 0
2 0
2 0
0 0
0 0
0 0
0 0
0 0
1 0
5 0
7 0
16 0
2 0
1 0
1 0
2 0
0 0
0 0
0 0
0 0
0 3
0 0
0 0
0 0
2 0
2 0
3 0
1 0
2 0
0 0
0 0
0 2
0 5
0 2
0 0
0 0
0 0
0 0
0 0
0 0
0 0
2 0
0 0
0 0
5 0
0 0
0 0
0 0
0 0
0 0
0 0
0 1
0 0
0 0
0 0
0 0
0 0
0 0
0 0
0 0
0 0
5 0
0 0
0 5
2 0
0 1
0 0
0 0
0 3
0 1
0 0
0 2
0 0
0 1
0 0
0 0
0 0
0 0
0 0
2 0
1 0
0 0
0 0
1 0
0 0
2 0
0 0
0 0
0 0
0 0
0 1
0 0
0 0
0 0
0 0
0 0
0 1
0 0
0 0
0 0
0 0
0 2
0 0
0 1
1 0
0 0
0 0
0 0
1 0
0 0
2 0
0 0
2 0
7 0
0 0
1 0
0 0
0 0
0 0
0 0
0 0
0 0
0 0
0 0
0 0
0 0
0 0
2 0
6 0
6 0
5 0
1 0
0 0
0 0
7 0
0 0
0 0
1 0
0 0
0 0
0 0
0 3
0 0
0 0
0 1
0 0
0 0
0 0
0 1
0 0
0 0
0 0
0 0
0 0
0 0
0 0
1 0
0 0
0 0
0 0
0 0
2 0
0 0
0 0
0 1
0 0
0 0
0 0
0 0
0 0
1 0
0 0
1 0
0 0
0 0
0 0
0 0
1 0
0 0
0 0
0 0
0 0
0 0
3 0
0 0
2 0
0 0
0 0
0 0
0 0
0 0
0 0
0 0
1 0
0 0
1 0
0 0
0 0
0 0
0 0
0 0
0 0
1 0
1 0
0 0
0 0
0 0
1 0
2 0
0 0
0 0
0 0
2 0
13 0
1 0
2 0
0 0
0 0
1 0
0 0
0 0
1 0
0 0
1 0
1 0
1 0
0 0
0 0
0 0
1 0
0 0
0 0
0 0
0 0
0 0
0 0
0 0
0 0
0 0
0 0
1 0
0 0
0 0
0 0
0 0
0 0
0 0
0 0
0 0
0 0
0 0
0 0
2 0
0 0
0 0
0 0
0 0
0 3
0 0
3 0
1 0
0 0
0 0
0 0
0 0
0 0
0 0
0 0
0 0
0 0
0 0
0 0
0 0
0 0
0 0
0 0
0 0
0 0
0 0
0 0
0 0
0 0
0 0
0 0
0 0
0 0
0 0
0 0
0 0
0 0
0 0
0 0
0 0
0 0
0 0
3 0
1 0
0 0
0 0
0 0
0 0
0 0
0 0
1 0
1 0
0 0
0 0
0 0
0 0
0 0
1 0
6 0
0 0
1 0
0 0
1 0
2 0
6 0
0 0
0 0
0 0
0 0
0 0
0 0
0 0
0 0
0 0
0 0
0 0
0 0
0 0
0 0
0 0
1 0
0 0
0 0
0 0
0 0
1 0
0 0
0 0
1 0
0 0
0 0
0 0
0 0
0 0
1 0
1 0
0 0
0 0
0 0
0 0
1 0
0 0
1 0
0 0
0 1
0 0
0 0
0 0
0 0
0 0
0 0
0 0
0 0
0 0
0 0
1 0
0 0
0 0
1 0
0 0
0 0
0 0
0 0
0 0
0 0
0 0
0 0
0 0
0 0
1 0
0 0
0 0
1 0
0 0
0 0
0 0
0 0
0 0
0 0
0 0
0 0
0 0
0 0
5 0
1 0
1 0
0 0
0 0
0 0
0 0
1 0
1 0
0 0
0 0
0 0
0 0
0 0
0 0
0 0
0 0
0 0
0 0
3 0
2 0
7 0
7 0
3 0
1 0
0 0
1 0
1 0
0 0
0 0
0 0
0 0
1 0
0 0
0 1
0 0
0 0
0 0
0 0
0 0
0 0
0 0
0 0
0 0
1 0
0 0
0 0
0 0
0 0
1 0
0 0
0 0
0 0
2 0
1 0
0 0
0 0
0 0
0 0
3 0
0 0
9 0
5 0
9 0
7 0
1 0
0 0
2 0
1 0
6 0
0 0
0 0
0 0
0 0
0 0
0 0
0 0
0 0
0 0
0 0
0 0
1 0
1 0
0 0
0 0
0 0
0 0
0 0
0 0
0 0
0 0
0 0
0 0
0 1
0 0
0 0
1 0
2 0
0 0
0 0
0 0
0 0
0 0
0 0
3 0
0 0
0 0
0 0
0 0
0 0
0 0
0 0
0 0
0 0
0 0
0 0
1 0
0 0
0 0
0 0
1 0
1 1
0 0
0 0
0 0
0 0
0 0
0 0
0 0
1 0
0 0
0 0
0 0
0 0
0 0
0 0
0 0
0 0
0 0
0 0
6 0
0 0
8 0
0 0
0 0
1 0
0 0
2 0
0 0
0 0
0 0
0 0
0 0
0 0
0 0
0 0
1 0
3 0
0 0
0 0
0 0
0 0
0 0
0 0
0 0
0 0
0 0
0 0
0 0
0 0
1 0
0 0
2 0
0 0
0 0
0 0
0 0
0 0
0 0
0 0
0 0
0 0
0 0
0 0
0 1
0 0
5 0
0 0
2 0
0 0
9 0
0 0
0 0
0 0
0 0
0 0
0 0
0 0
0 0
0 0
2 0
1 0
2 0
0 0
0 0
0 0
0 0
0 0
0 0
0 0
0 0
0 0
0 0
0 0
0 0
0 0
0 0
0 0
0 0
0 0
0 0
0 0
0 0
0 0
0 0
2 0
1 0
2 0
3 0
0 0
0 0
1 0
2 0
10 0
7 0
1 0
0 0
0 0
0 0
0 0
1 0
0 0
2 0
1 0
13 0
0 0
1 0
0 0
2 0
0 0
0 0
0 0
1 0
1 0
0 0
0 0
0 0
0 0
0 0
0 0
0 0
0 1
0 0
0 0
0 0
0 0
0 0
0 0
0 0
0 0
1 0
1 0
0 0
2 0
0 0
0 0
0 0
0 0
0 0
0 0
0 0
0 0
5 0
8 0
2 0
0 0
0 0
1 0
1 0
0 0
1 0
0 0
0 0
0 0
0 0
0 0
1 0
0 0
0 0
0 0
0 0
0 0
0 0
0 0
0 0
0 0
0 0
0 0
0 0
0 0
0 0
0 0
0 0
0 0
0 0
0 0
0 0
0 0
0 0
0 0
0 0
0 0
0 1
0 0
0 0
0 0
0 0
0 0
0 0
0 0
0 0
1 0
0 0
0 0
0 0
1 0
0 0
0 0
0 0
0 0
0 0
0 0
0 0
0 0
0 0
0 0
0 0
0 0
0 0
3 0
0 0
0 0
0 0
0 0
0 0
0 0
0 0
3 0
0 0
2 0
0 0
2 0
0 0
0 0
0 0
0 0
0 0
0 0
0 0
0 0
0 0
0 0
0 0
0 0
0 0
1 0
0 0
0 0
0 0
0 0
1 0
0 0
0 0
0 0
0 0
0 0
0 0
0 0
0 0
0 0
0 0
0 0
0 0
0 0
1 0
2 0
0 0
0 0
0 0
1 0
0 0
0 0
8 0
0 0
0 0
0 0
0 0
0 0
0 0
0 0
0 0
0 0
0 0
0 2
0 0
0 0
0 0
1 1
1 1
0 0
1 0
1 0
1 0
1 0
5 0
13 0
0 0
0 0
0 0
0 0
0 0
0 0
0 0
2 0
0 0
0 0
0 0
1 0
0 0
0 0
0 1
0 0
1 0
0 0
0 0
3 0
0 0
0 0
0 0
0 0
0 0
1 0
0 0
0 0
0 0
0 0
1 0
1 0
0 0
2 0
0 0
0 0
0 0
0 0
0 0
0 0
0 0
0 0
0 0
0 0
3 0
0 0
2 0
13 0
3 0
10 0
1 0
7 0
0 0
0 0
1 0
0 0
0 0
0 0
0 0
0 0
2 0
5 0
0 0
0 0
9 0
0 0
0 0
0 0
1 0
1 0
0 0
1 0
2 0
0 0
0 0
1 0
0 0
0 0
0 0
1 0
0 0
0 0
1 0
1 0
0 0
0 0
0 0
0 0
0 0
2 0
8 0
26 0
8 1
5 0
0 0
0 0
0 0
0 0
0 1
0 0
0 0
0 0
0 0
0 0
0 0
2 0
1 0
2 0
0 0
0 0
0 0
1 0
1 0
0 0
0 0
0 2
0 0
0 0
3 0
0 0
0 0
1 0
0 0
0 0
0 0
0 0
0 0
0 0
0 0
0 0
0 0
1 0
0 0
0 0
0 0
0 0
0 0
0 0
0 0
0 0
0 0
0 0
0 1
0 0
0 0
0 0
0 0
0 0
0 0
0 0
0 0
0 0
0 0
0 0
0 0
0 0
0 0
0 0
0 0
0 0
0 0
0 0
1 0
0 0
2 0
0 0
1 0
1 0
0 0
2 0
0 0
0 0
0 0
0 0
0 0
0 0
0 0
0 0
1 0
0 0
6 0
6 0
5 0
0 0
0 0
0 0
0 0
0 0
0 0
0 0
0 0
0 0
0 0
0 0
0 0
0 0
0 0
0 0
0 0
1 0
0 0
1 0
0 0
0 0
0 0
0 0
0 0
0 0
0 0
0 0
1 0
0 0
1 0
3 0
5 0
7 0
8 0
0 0
0 0
1 0
2 0
1 0
1 0
0 0
2 0
0 0
5 0
1 0
0 0
0 0
0 0
0 0
0 0
1 0
1 0
1 0
0 0
0 0
0 0
0 1
0 0
0 0
0 1
0 0
3 0
0 0
0 0
0 0
2 0
3 0
0 0
1 0
0 0
0 0
0 0
0 0
2 0
0 0
0 0
0 0
0 0
0 0
0 0
0 0
0 0
0 0
0 0
0 0
0 0
0 0
0 0
0 0
0 0
0 0
0 0
0 0
0 0
0 0
0 0
0 0
2 0
0 0
0 0
0 0
0 0
0 0
0 0
0 0
0 0
0 0
0 0
0 0
0 0
0 0
0 0
0 0
0 0
0 0
0 0
0 0
0 0
0 0
0 0
0 0
0 0
0 0
0 0
0 0
0 0
0 0
0 0
1 0
0 0
1 0
0 0
0 0
1 0
0 0
0 0
2 0
0 0
0 0
0 0
0 0
0 0
0 0
0 0
0 0
0 0
0 0
0 0
1 0
0 0
0 0
0 0
2 0
0 0
1 0
0 0
0 0
0 0
0 0
1 0
1 0
0 0
3 0
0 0
0 0
0 0
0 0
0 0
0 0
0 0
0 0
0 0
0 0
0 0
0 0
0 0
0 0
0 0
0 0
0 0
0 0
0 0
0 0
0 0
0 0
0 0
0 0
0 0
1 0
2 0
1 0
3 0
0 0
1 0
1 0
0 0
2 0
0 0
1 0
0 0
1 0
0 0
0 0
0 0
0 0
0 0
0 0
0 0
0 0
0 0
0 0
0 0
0 0
0 0
0 0
1 0
1 0
0 0
0 0
0 0
0 0
0 1
0 0
0 0
0 0
0 0
0 0
0 0
0 0
1 0
0 0
0 0
0 0
0 0
0 0
0 0
0 0
0 0
0 0
1 0
0 0
0 0
0 0
0 0
0 0
0 0
0 0
0 0
0 0
0 0
1 0
0 0
0 0
0 0
0 0
0 0
0 0
1 0
0 0
0 0
0 0
0 0
1 0
0 0
0 0
0 0
0 0
0 0
0 0
0 0
0 0
0 0
0 0
0 0
0 0
0 0
0 0
0 0
0 0
0 0
0 0
0 0
1 0
0 0
0 0
0 0
0 0
0 0
0 0
0 0
0 0
0 0
0 0
0 0
0 0
0 0
0 0
0 0
0 0
1 1
0 0
0 0
0 0
0 0
0 0
0 0
0 0
0 0
0 0
0 0
0 0
0 0
0 0
0 0
0 0
0 0
0 0
0 0
1 0
0 0
0 0
0 0
0 0
0 0
0 0
0 0
0 0
0 0
0 0
0 0
0 0
0 0
0 0
0 0
0 0
0 0
1 0
0 0
1 0
1 0
0 0
0 0
0 0
0 0
0 0
0 0
0 0
0 0
0 0
0 0
0 0
0 0
0 0
0 0
0 0
0 0
5 0
0 0
0 0
0 0
0 0
0 0
1 0
0 0
1 0
0 0
0 0
0 0
0 0
0 0
0 0
0 0
0 0
0 0
0 0
0 0
0 0
0 0
0 0
1 0
0 0
0 0
0 0
0 0
0 0
0 0
0 0
0 0
0 0
0 0
0 0
0 0
0 0
1 0
0 0
0 0
0 0
0 0
0 0
0 0
0 0
0 0
0 0
0 0
0 0
0 0
0 0
0 0
0 0
0 0
0 0
0 0
0 0
0 0
0 0
0 0
0 0
0 0
0 0
0 0
0 0
0 0
0 0
0 0
0 0
0 0
0 0
0 0
0 0
0 0
0 0
0 0
0 0
0 0
0 0
0 0
1 0
0 0
0 0
0 0
0 0
0 0
0 0
0 0
0 0
0 0
0 0
0 0
0 0
0 0
0 0
0 0
0 0
0 0
0 0
0 0
0 0
0 0
0 0
0 0
0 0
0 0
0 0
0 0
0 0
0 0
0 0
0 0
0 0
0 0
0 0
0 0
0 0
0 0
0 0
0 0
0 0
0 0
0 1
0 1
0 1
0 0
0 1
0 0
0 1
0 0
0 0
0 0
0 0
0 0
0 0
0 0
0 0
0 0
0 0
0 0
0 0
0 0
0 0
0 0
0 0
0 0
0 0
0 0
0 0
0 0
0 0
0 0
0 0
0 0
0 0
0 0
0 0
0 0
0 0
0 0
0 0
0 0
0 0
1 0
0 0
0 0
1 0
0 0
1 0
0 0
3 0
6 0
0 0
0 0
5 0
0 0
2 0
0 0
0 0
0 0
0 0
0 0
0 0
1 0
0 0
0 0
3 0
1 0
0 2
0 0
1 0
0 0
1 0
3 0
5 0
0 0
1 0
0 0
0 0
0 0
0 0
1 0
1 0
3 0
7 0
3 0
26 0
0 0
0 0
1 0
0 0
8 0
0 0
1 1
0 0
0 0
0 0
0 0
2 0
0 0
0 0
0 0
0 0
0 0
0 0
0 0
1 0
0 0
2 0
0 0
0 0
0 0
0 0
0 1
0 0
1 1
1 0
0 0
1 1
6 0
9 0
5 1
11 0
2 0
3 0
3 0
2 0
16 1
0 0
1 0
5 0
1 1
0 0
0 1
0 2
0 2
0 1
1 0
0 1
0 0
0 0
0 0
2 0
0 0
0 1
0 0
1 0
0 0
0 0
0 0
0 0
0 0
1 0
0 0
1 0
0 0
9 0
6 0
9 0
1 0
7 0
7 0
1 0
1 0
2 0
3 3
1 0
17 0
0 1
0 0
0 2
0 0
0 0
0 0
0 0
0 0
0 0
0 0
2 0
1 0
2 0
0 0
1 0
0 0
0 0
0 0
6 0
1 0
0 0
0 0
0 0
0 0
1 0
0 0
0 0
0 0
0 0
10 0
0 0
3 0
1 0
0 0
3 0
0 0
0 0
0 0
0 0
1 0
0 0
0 0
1 0
1 0
1 0
3 0
3 0
2 0
0 0
0 0
0 0
0 0
1 0
0 0
0 0
1 0
2 0
0 0
0 0
9 0
0 0
0 0
0 0
1 0
0 0
0 2
2 0
0 0
0 0
0 0
5 0
0 0
0 0
1 0
0 0
0 0
0 0
0 0
0 0
0 0
0 0
0 0
0 0
0 0
1 0
0 0
0 0
0 0
1 0
0 0
3 0
5 0
1 0
0 0
0 0
0 0
0 0
0 0
1 0
0 0
0 0
0 0
0 0
1 0
0 0
0 0
0 0
1 0
0 0
2 0
2 0
2 0
10 0
2 0
0 0
5 0
6 0
2 0
5 0
2 0
1 0
5 0
5 0
0 0
0 0
0 0
0 0
0 0
1 0
0 0
0 0
1 0
0 0
2 0
2 0
0 0
0 0
0 0
0 1
0 0
0 0
0 0
0 0
1 0
3 0
2 0
0 0
1 0
0 0
0 0
8 0
1 0
3 0
1 0
2 0
1 0
1 0
0 0
0 0
0 0
0 0
0 0
0 0
0 0
0 0
0 0
1 1
2 0
0 0
7 0
0 0
3 0
0 0
0 0
0 0
1 0
1 0
8 0
2 0
3 0
0 0
3 0
0 1
1 0
2 0
0 0
0 0
1 0
1 0
1 0
0 0
0 0
0 0
0 0
0 0
0 0
0 0
28 0
5 0
2 0
1 0
2 0
2 0
2 0
1 0
0 0
5 0
0 0
0 0
0 0
0 0
2 0
0 0
6 0
5 0
2 0
0 0
0 0
0 0
1 0
0 0
17 0
1 0
0 0
2 0
1 0
0 0
1 0
0 0
0 0
1 0
1 0
6 0
2 0
0 0
1 0
0 0
0 0
1 0
3 0
1 0
0 0
0 0
0 0
0 0
0 0
0 0
1 0
0 0
0 0
0 0
2 0
1 0
0 0
1 0
1 0
1 0
3 0
0 0
1 0
0 0
2 0
0 0
1 0
0 0
0 0
0 0
0 0
0 0
1 0
0 0
0 0
0 0
0 0
0 0
2 0
1 0
0 0
1 0
0 0
5 0
0 0
0 0
1 0
0 0
0 0
0 0
5 0
0 0
0 0
2 0
1 0
2 0
1 0
1 1
6 0
2 0
3 1
3 0
0 0
1 0
0 0
5 0
1 0
0 1
2 0
1 0
0 0
0 0
2 0
0 0
8 0
5 0
1 0
1 0
0 0
5 0
3 0
7 0
8 0
11 0
0 0
1 0
0 1
0 0
0 0
1 0
0 0
0 0
0 0
0 0
3 0
0 0
0 0
2 0
1 0
1 0
0 1
0 0
0 0
0 0
0 0
0 0
0 0
0 1
0 1
0 0
0 0
0 0
0 0
0 0
0 0
0 0
0 0
0 0
2 0
2 0
0 0
0 0
0 0
0 0
2 0
0 0
3 0
0 0
5 0
0 0
1 0
1 0
0 0
0 0
0 0
0 0
0 0
0 0
0 0
0 0
0 0
1 0
0 0
0 0
0 0
0 0
0 0
0 0
0 0
1 0
0 0
0 0
0 0
7 0
1 1
2 0
0 0
0 0
1 0
0 0
0 0
0 0
0 0
0 0
0 0
0 0
0 3
2 0
2 0
1 0
0 0
1 0
2 0
1 0
1 0
20 0
2 0
1 0
1 0
0 0
0 0
0 0
0 0
3 0
1 0
1 1
1 0
0 0
0 0
0 0
0 1
1 0
1 0
0 0
2 0
0 0
0 0
0 0
0 0
0 0
0 0
3 0
1 0
5 0
2 0
3 0
0 0
0 0
0 1
0 0
0 0
0 0
1 2
0 0
0 0
0 0
0 0
0 0
0 0
0 0
0 0
0 0
0 0
0 0
0 0
0 0
0 0
0 0
1 0
0 0
1 0
0 0
1 0
0 0
0 0
0 0
0 0
0 0
0 0
0 0
0 0
0 0
0 0
0 0
0 0
2 0
2 0
0 0
0 0
1 0
5 0
2 0
1 0
0 0
0 0
0 0
0 0
0 0
0 0
0 0
0 0
0 0
0 0
0 0
1 0
1 0
0 0
0 0
0 0
6 0
0 1
1 0
0 0
0 0
0 0
0 0
0 0
0 0
0 0
0 0
1 0
10 0
0 0
7 0
1 0
2 0
1 0
1 0
11 0
0 0
0 0
0 0
0 0
0 0
1 0
0 0
0 0
0 0
1 0
32 0
0 0
0 0
0 0
0 0
1 0
0 0
0 0
0 1
0 0
0 0
0 0
0 0
0 0
0 0
0 0
0 0
1 0
0 0
0 0
1 0
0 0
0 0
1 0
0 1
0 0
0 0
0 0
0 0
0 0
0 0
0 0
0 0
0 0
1 0
0 0
0 0
0 1
0 1
0 2
0 10
0 17
0 5
0 0
0 0
0 6
0 0
0 0
0 0
0 2
0 2
0 1
0 1
0 0
0 1
0 0
0 0
0 0
0 0
0 0
0 0
0 0
0 0
0 0
0 0
0 0
0 0
0 0
0 0
0 0
0 0
1 0
0 0
0 0
0 0
0 0
0 0
0 0
0 0
0 0
0 0
0 0
0 0
0 0
0 0
0 0
0 0
0 0
0 0
0 0
0 0
0 0
0 0
0 0
0 0
0 0
0 1
0 0
0 0
0 0
0 0
0 0
0 0
0 1
0 0
0 0
0 2
0 0
0 2
0 0
0 5
0 1
0 2
0 0
0 0
0 0
1 0
0 0
0 0
1 0
0 0
0 0
0 0
0 0
0 0
0 0
0 1
0 0
0 0
0 0
0 0
0 0
0 0
0 0
0 0
0 0
0 0
0 0
0 0
1 0
0 0
0 0
1 0
0 0
0 0
0 0
0 0
0 1
0 0
0 0
0 0
1 1
0 0
2 0
0 0
0 0
1 0
0 0
0 0
0 0
1 0
0 0
0 0
0 0
1 1
0 0
0 0
0 1
0 0
0 2
0 0
0 0
0 0
2 0
0 0
1 0
0 0
2 0
0 0
0 0
0 0
0 0
0 0
0 0
0 0
0 0
0 1
0 0
0 0
0 0
0 0
0 0
0 0
0 0
0 0
0 0
0 0
0 0
0 1
1 0
0 0
3 0
1 0
1 0
0 5
0 1
0 1
0 1
0 0
0 0
0 0
0 0
0 0
0 0
0 0
0 0
0 0
1 0
0 0
0 0
0 2
0 0
0 0
0 1
0 0
0 11
0 1
0 1
0 0
0 1
1 0
0 0
0 0
0 0
0 0
0 0
0 0
0 0
0 0
0 0
0 0
0 1
0 0
0 0
0 0
0 0
0 0
0 7
0 2
0 0
0 0
0 0
1 1
1 0
0 0
0 0
0 0
0 0
0 0
0 0
1 0
0 0
0 0
1 0
1 0
0 0
0 0
0 0
0 0
0 0
0 0
1 0
0 0
0 0
0 0
0 0
0 0
0 0
0 0
0 0
0 0
0 1
0 0
0 1
0 14
0 3
0 0
1 0
0 1
1 3
0 0
0 2
1 0
0 0
0 0
0 0
0 0
0 0
0 0
0 0
0 0
0 0
0 0
0 0
0 0
0 0
0 0
1 0
1 0
5 0
0 0
0 0
0 0
0 3
0 2
0 1
0 0
0 0
0 0
0 0
0 0
0 0
0 0
0 0
0 0
0 0
0 0
0 0
0 0
0 0
0 0
0 0
0 0
0 0
0 0
0 0
0 0
0 0
0 0
0 0
0 0
0 0
0 0
0 3
1 1
22 0
2 0
1 0
0 0
0 0
0 0
0 0
1 1
2 0
1 0
0 3
0 1
0 1
0 0
1 0
0 0
2 0
0 0
0 0
0 0
0 3
0 1
0 0
0 3
0 18
0 3
0 1
0 2
0 0
0 0
0 0
0 0
0 0
1 5
1 0
0 0
0 0
0 0
0 0
0 0
0 0
1 0
0 1
0 0
0 3
0 0
0 1
0 0
0 1
0 0
0 1
0 1
0 0
0 0
3 0
0 0
0 0
0 1
0 0
0 0
0 0
0 0
0 0
0 0
0 6
3 2
1 2
1 0
0 1
0 0
0 0
0 0
0 0
0 0
0 0
0 0
0 0
0 0
0 0
0 0
0 2
0 0
0 0
0 0
0 0
0 1
0 0
0 0
0 0
0 0
0 0
0 0
0 0
0 1
0 0
0 2
0 0
0 0
0 6
0 0
0 11
1 0
0 0
0 0
0 1
0 0
0 0
0 2
0 1
0 1
0 0
0 0
3 0
0 0
0 0
0 2
0 1
0 5
0 2
0 0
0 6
0 1
1 0
1 0
0 0
1 0
0 0
0 0
2 0
0 5
0 8
0 2
0 0
0 0
0 1
1 2
0 1
0 2
0 1
0 1
0 1
0 0
1 0
0 0
0 0
0 0
0 0
0 0
0 0
0 0
1 0
0 5
0 3
1 0
0 0
2 0
0 0
0 0
0 0
1 0
0 0
0 0
0 0
0 0
1 0
2 0
2 0
1 0
1 1
5 1
0 0
0 0
0 0
0 0
0 0
0 0
0 0
0 0
0 1
0 0
1 0
0 0
0 0
0 0
0 0
0 1
0 0
0 1
0 1
0 0
0 0
0 0
0 3
0 0
0 0
0 0
5 2
1 0
0 0
0 0
1 6
0 1
0 1
0 5
0 1
1 2
0 0
0 0
0 0
1 0
0 0
0 0
0 0
1 0
0 0
0 0
3 0
0 0
1 0
0 0
0 0
0 0
0 0
0 0
0 0
0 1
0 0
0 1
0 6
0 0
0 0
0 35
0 0
0 8
0 5
1 6
0 10
0 0
7 3
0 0
0 0
0 0
0 1
0 0
0 0
0 0
0 3
2 0
0 0
0 2
0 0
1 2
1 1
0 0
0 1
0 2
0 2
0 2
0 3
0 8
0 2
0 2
0 1
0 0
0 1
0 0
0 0
1 0
2 0
0 0
0 0
0 0
0 0
0 0
0 0
0 2
0 0
0 0
0 0
0 0
0 0
1 1
0 0
0 1
0 0
0 3
0 1
0 0
0 0
0 0
0 0
1 0
0 0
2 0
0 0
1 0
0 0
0 0
0 0
0 0
0 0
0 0
1 0
0 0
0 0
0 2
0 2
0 2
0 0
0 0
0 1
0 0
0 0
0 0
0 0
0 0
0 0
0 0
0 0
0 0
0 5
0 0
0 0
0 0
0 2
0 3
0 2
0 0
0 1
0 0
0 0
0 0
0 0
0 0
0 0
0 0
0 0
0 0
0 0
0 0
0 0
0 0
0 0
0 1
0 0
0 0
0 0
0 0
0 0
0 0
0 0
0 0
0 0
0 0
0 0
0 0
0 0
0 0
0 0
0 0
0 0
0 0
0 0
0 0
0 0
0 0
0 0
0 0
0 0
2 0
0 0
7 1
2 0
0 0
8 0
0 0
0 0
0 0
0 0
0 0
0 0
0 0
0 0
0 0
0 1
0 2
0 0
0 2
0 10
0 5
0 1
0 0
0 0
0 0
1 0
0 0
0 0
0 0
0 0
0 0
0 0
0 0
0 0
0 0
0 0
0 0
0 2
0 0
0 0
0 0
0 0
1 0
0 0
1 0
1 0
0 0
0 0
0 0
0 0
0 0
0 0
0 0
2 0
0 0
1 0
0 0
1 0
0 0
0 0
0 0
0 0
0 0
9 0
1 0
1 0
1 0
0 0
3 0
7 0
0 0
0 0
0 0
0 0
0 0
0 0
0 0
0 0
0 0
0 0
1 0
0 0
2 0
1 0
5 0
2 1
2 0
0 0
0 0
0 0
0 1
0 0
0 0
0 0
0 0
0 0
0 0
0 0
0 1
22 0
0 0
0 0
0 0
1 0
3 0
0 0
1 0
0 0
0 0
0 0
0 0
0 0
0 0
0 0
0 0
2 0
0 0
0 0
0 0
0 0
0 0
2 0
0 0
0 0
0 0
0 0
0 0
0 0
0 0
0 1
0 0
0 0
1 0
0 0
0 0
0 0
0 0
0 0
0 0
0 1
0 0
0 0
7 0
0 0
3 0
0 0
0 0
2 0
2 0
1 0
0 0
0 0
0 0
0 0
0 0
0 0
3 0
1 0
2 0
2 0
2 0
0 1
0 0
0 0
0 0
2 0
1 0
0 0
0 0
0 1
0 1
0 0
0 0
0 0
0 1
0 0
1 0
0 0
0 0
0 0
2 0
0 0
2 0
0 0
0 0
0 0
0 0
0 0
0 2
0 0
0 0
0 0
0 0
2 0
1 0
0 0
25 0
0 0
10 0
3 0
1 0
2 0
0 0
1 0
0 0
0 0
1 0
0 0
2 0
8 0
3 0
0 0
0 0
0 0
0 0
0 0
0 0
0 0
0 0
0 1
2 0
0 0
2 0
1 0
28 0
5 0
0 1
26 0
0 0
1 0
0 0
23 0
0 0
0 1
1 0
1 1
0 0
0 0
3 0
6 0
10 0
9 0
22 0
0 1
0 0
1 0
0 0
0 0
3 0
1 0
0 0
2 0
0 0
0 0
0 0
0 0
0 0
5 0
1 0
5 0
2 0
0 0
9 0
0 0
0 0
7 0
0 0
0 0
0 0
2 0
0 0
0 0
0 0
0 0
0 0
2 0
1 0
3 0
0 0
0 0
0 0
0 1
0 0
0 0
1 0
0 0
0 0
0 2
8 0
0 0
0 1
1 0
2 0
1 0
0 0
0 0
0 0
0 0
0 0
0 0
1 0
0 0
1 0
5 0
6 0
1 0
0 0
0 0
0 0
2 0
0 0
1 0
0 1
0 0
0 3
0 0
0 0
0 0
0 0
3 0
1 0
0 0
0 0
0 0
0 0
0 0
1 1
0 0
0 0
0 1
0 0
2 0
0 0
0 1
0 0
0 0
0 0
0 0
0 1
0 0
1 0
0 0
0 0
0 0
0 0
1 0
0 0
8 0
2 0
26 0
5 0
0 0
1 0
0 0
6 0
0 0
2 0
1 0
0 0
2 0
0 0
0 0
0 0
1 0
3 2
1 2
1 0
7 0
80 0
2 0
24 0
3 0
2 0
0 0
0 0
0 0
1 0
0 0
1 0
0 0
0 0
0 0
0 0
0 0
1 0
0 1
0 0
0 1
1 1
0 0
0 0
0 2
0 2
0 0
0 0
0 0
0 0
0 0
1 0
0 0
1 0
19 0
14 0
16 0
2 0
9 0
6 0
8 0
3 0
2 0
0 2
0 1
1 0
3 0
5 0
11 0
0 0
7 0
1 0
1 0
3 1
1 2
5 0
0 3
1 2
1 1
0 0
2 0
0 1
3 2
0 3
0 2
2 5
13 2
1 7
41 1
1 1
0 6
0 0
5 0
0 0
0 0
5 0
1 0
1 0
2 0
1 0
1 0
1 0
0 0
0 0
0 0
0 0
2 0
1 0
0 0
0 0
0 0
0 0
0 0
0 0
1 0
0 0
1 5
0 1
0 0
1 0
8 0
1 0
0 0
0 0
1 0
0 0
0 0
0 0
0 0
0 0
0 0
0 0
1 0
2 0
6 0
5 0
7 0
8 0
1 0
0 0
0 0
5 1
5 0
1 0
1 0
3 0
1 0
2 0
3 0
27 0
0 2
0 0
2 3
0 0
1 0
1 0
7 0
0 0
0 0
0 0
0 2
7 1
22 0
11 0
0 0
1 5
7 7
6 0
2 0
0 0
0 0
6 0
7 0
16 1
44 1
15 0
13 2
7 3
1 0
6 0
3 1
3 2
1 6
2 0
2 25
0 0
0 0
0 0
0 0
2 0
0 0
0 0
1 1
0 0
0 0
0 0
0 0
0 18
2 1
6 7
2 3
2 7
1 2
8 0
6 1
2 0
0 0
0 0
0 0
1 0
0 0
1 0
0 0
15 0
5 0
3 0
0 0
2 0
0 1
2 0
2 0
0 15
6 2
0 0
1 1
3 0
1 0
0 0
0 0
0 0
0 0
0 0
0 0
1 0
1 0
0 0
0 0
0 1
0 0
0 1
0 0
0 0
0 0
1 2
0 0
0 0
0 0
0 0
0 0
0 0
0 0
0 0
0 0
0 0
1 0
1 0
1 2
8 0
20 0
9 0
7 0
1 1
0 1
2 0
3 1
1 1
28 0
0 9
0 2
0 9
10 26
5 0
2 3
1 0
0 0
0 3
0 0
0 0
1 0
1 0
2 0
1 1
1 0
0 0
1 0
9 0
1 0
2 0
1 0
1 0
0 0
0 0
0 0
0 0
0 1
0 1
0 0
0 0
0 0
6 0
5 1
1 3
1 0
8 1
23 0
16 0
5 0
0 0
1 0
0 0
2 0
2 0
2 0
0 0
2 0
2 0
0 0
1 0
2 0
0 0
2 0
16 0
0 0
47 2
3 0
13 0
3 0
1 1
2 0
6 0
0 0
2 0
3 0
6 0
2 0
3 0
0 0
0 0
0 0
1 2
0 0
3 0
0 0
0 0
3 0
5 0
1 0
1 0
0 0
0 0
0 0
0 1
0 0
0 0
0 0
0 0
0 0
0 0
1 0
0 0
0 0
0 0
0 0
0 0
2 0
1 0
18 0
0 0
0 0
1 1
0 0
0 1
0 0
0 0
0 2
0 0
0 0
0 0
0 0
0 0
0 0
0 0
0 1
0 0
0 0
0 0
0 0
1 0
0 0
0 0
0 0
0 0
0 0
11 1
0 0
2 5
3 0
0 0
0 0
1 0
0 0
0 0
0 0
0 0
0 0
0 0
0 0
1 0
0 0
0 0
0 0
2 0
0 0
0 0
0 0
1 0
0 0
0 0
0 0
2 0
1 0
0 0
1 0
18 0
11 0
3 0
0 0
0 0
0 0
1 0
1 0
0 0
1 0
1 0
1 0
6 0
0 0
2 1
2 0
0 1
0 1
0 0
0 1
1 0
0 0
0 0
0 0
0 0
1 0
1 0
1 0
0 0
1 0
1 0
0 0
0 0
0 0
0 0
0 0
0 0
0 0
1 0
0 0
0 0
1 0
0 0
0 0
0 0
2 0
0 0
0 0
0 0
1 0
0 0
0 0
0 0
0 0
0 0
1 0
2 0
2 0
0 0
1 0
0 0
2 0
1 0
1 0
0 0
1 0
0 0
0 0
0 0
5 0
0 0
2 0
0 0
0 0
0 0
0 0
0 1
0 2
0 0
0 0
0 0
0 2
0 0
1 1
0 1
0 0
2 0
0 0
0 0
2 0
2 0
1 0
6 0
2 0
2 0
0 0
1 0
0 0
0 0
0 0
0 0
0 0
0 0
1 0
0 0
2 0
1 0
0 0
5 2
0 0
0 0
0 0
0 0
1 0
2 0
0 0
0 0
0 1
0 2
0 0
0 1
0 0
0 1
0 0
0 2
0 2
0 0
0 1
0 0
0 0
0 0
1 1
0 0
0 0
0 0
0 0
1 0
0 0
0 1
0 0
0 0
0 3
0 0
0 1
0 0
0 0
0 0
0 0
0 0
1 0
0 0
1 0
1 0
0 0
0 2
1 0
0 0
0 0
0 0
0 0
0 0
0 0
1 0
0 0
0 1
0 0
0 0
1 0
2 0
1 0
1 0
0 0
0 0
1 1
0 0
3 0
0 0
0 0
5 10
2 0
2 5
0 0
19 1
1 0
1 0
0 1
0 0
0 0
1 1
5 0
0 2
1 13
1 5
1 1
1 0
1 0
1 0
0 0
0 0
0 0
1 0
1 0
0 0
0 0
3 0
3 0
2 0
0 0
0 0
1 0
0 11
2 0
1 2
1 6
2 2
0 0
1 0
1 0
0 0
1 0
0 0
1 0
0 1
0 0
0 2
0 1
0 1
0 2
0 0
0 0
1 0
0 0
0 2
0 3
0 0
0 0
0 0
1 0
0 0
0 0
3 0
8 0
1 0
0 0
0 0
0 0
5 0
11 0
2 0
1 0
0 0
0 0
0 0
0 0
0 0
0 0
0 0
0 0
0 0
0 0
0 0
0 0
0 0
0 0
0 0
0 0
0 0
0 0
0 0
0 0
0 0
0 0
1 0
1 0
1 0
2 0
2 0
1 0
0 0
1 0
6 0
0 0
1 0
0 0
0 0
0 0
0 0
0 0
0 0
0 0
0 0
1 0
0 0
0 0
0 0
0 0
0 0
0 0
0 0
0 0
0 0
1 1
2 0
5 0
2 0
0 0
0 0
1 0
0 0
0 0
5 0
0 1
0 0
0 0
0 0
0 0
0 0
3 0
8 0
3 0
0 0
1 0
2 0
2 0
2 0
0 0
0 0
0 0
0 0
0 0
0 0
0 0
0 0
0 0
0 0
0 0
0 0
0 0
0 0
0 0
1 0
0 0
1 0
0 0
1 0
0 0
0 0
0 0
2 0
0 0
0 0
0 0
0 0
0 0
0 0
0 0
0 0
2 0
0 0
0 0
0 0
0 0
1 0
1 0
3 0
2 0
2 0
0 0
1 0
0 0
0 0
0 0
0 0
0 0
1 0
1 0
2 0
1 0
6 0
16 0
7 0
2 0
11 0
57 0
6 0
1 0
5 0
3 0
2 0
2 0
27 0
0 0
0 0
0 0
1 0
0 0
0 0
0 0
0 0
1 0
0 0
5 0
0 0
1 0
0 0
1 1
5 0
2 0
8 0
0 0
1 0
2 0
2 0
1 0
1 0
0 0
1 0
5 0
5 0
23 0
3 0
2 0
3 0
1 0
2 0
0 0
1 0
0 0
0 0
0 0
0 0
1 0
0 0
1 0
0 0
0 1
0 0
0 0
0 0
0 1
0 0
0 0
0 0
1 0
0 0
0 0
0 0
1 0
2 0
0 1
0 0
0 0
0 0
0 0
0 0
1 0
0 0
1 0
2 0
0 0
0 0
0 0
0 0
1 0
0 0
0 0
0 0
0 0
1 0
0 0
2 0
1 0
5 0
6 0
2 0
13 0
0 0
0 0
1 0
0 0
0 0
0 0
0 0
0 0
0 0
0 0
0 0
1 0
0 0
0 0
0 0
0 0
0 0
1 0
0 0
0 0
0 0
0 0
0 0
0 0
0 0
1 0
0 0
2 0
0 0
1 0
3 0
1 0
0 0
0 0
0 0
1 0
0 0
0 0
1 0
0 0
1 0
6 0
0 0
3 0
0 0
0 0
0 0
1 0
0 0
0 0
0 0
1 0
1 1
1 0
2 0
20 1
3 1
0 0
0 0
1 0
0 0
0 0
0 0
0 0
0 0
0 0
0 0
0 1
0 1
0 0
0 0
0 0
0 0
0 0
0 0
0 1
1 0
0 0
0 0
1 0
0 0
5 0
3 0
3 0
5 0
2 0
0 0
1 0
1 0
0 0
0 0
1 1
0 0
0 0
0 1
0 0
0 0
0 0
0 2
0 0
0 0
0 0
0 0
0 0
0 0
0 0
1 0
2 0
0 0
7 0
0 0
0 0
0 0
0 0
0 2
0 0
0 0
1 0
5 0
13 0
5 0
34 0
0 0
1 0
0 0
6 0
0 0
0 0
0 0
0 0
0 0
0 0
0 0
0 0
0 0
0 0
0 0
3 0
0 0
10 0
0 0
0 0
6 0
1 0
40 0
0 0
0 0
0 0
1 0
1 0
2 0
5 0
0 0
0 0
0 2
0 1
0 0
0 0
0 0
0 0
2 0
0 0
1 0
2 0
0 0
5 0
0 0
0 0
0 0
0 0
0 0
0 3
0 0
1 0
1 2
1 0
2 1
0 1
2 0
1 0
0 0
6 0
0 0
0 1
0 0
0 0
0 0
0 0
0 0
0 0
0 0
1 0
0 0
1 0
0 0
0 0
0 0
0 0
0 1
0 1
0 0
2 0
1 0
0 0
1 0
0 0
0 0
0 0
0 0
1 0
2 0
1 0
5 0
0 0
2 0
2 0
8 0
3 2
1 0
3 0
0 0
0 0
0 0
8 0
5 0
0 0
0 0
1 0
0 0
0 0
0 0
0 0
7 0
3 0
13 0
0 0
1 0
5 0
1 0
1 1
0 0
0 0
0 1
0 2
0 0
2 0
0 0
0 0
1 0
0 0
0 0
0 0
0 0
0 0
0 0
0 0
5 0
2 1
11 0
1 0
0 1
0 2
0 0
0 0
0 0
0 0
0 0
1 0
0 0
0 0
1 0
0 0
0 0
0 1
9 0
1 0
2 0
15 0
1 0
2 0
0 0
10 0
5 0
8 0
6 0
2 0
1 0
1 0
1 0
1 0
0 0
1 0
0 0
0 0
0 0
0 1
0 0
1 0
0 0
0 0
3 0
7 0
30 0
5 0
23 0
0 0
1 0
2 0
1 0
1 0
5 0
0 0
0 0
0 0
0 0
0 1
0 0
0 0
1 0
0 1
0 0
3 0
0 0
0 0
0 0
0 0
1 0
3 0
3 1
9 1
3 0
17 0
1 0
3 0
0 0
1 0
0 0
2 0
0 0
0 0
7 0
1 0
5 0
0 0
0 0
0 0
0 0
0 0
0 0
0 1
0 0
0 0
0 0
1 0
0 0
3 0
0 0
3 0
6 0
0 0
0 0
0 0
2 0
0 0
2 0
0 0
0 0
0 0
1 0
2 0
0 1
2 0
0 0
0 0
0 0
0 0
0 0
0 1
5 0
6 0
8 0
3 0
27 0
0 0
1 0
1 0
0 0
0 0
1 0
0 0
0 0
0 0
0 0
0 0
0 0
0 1
0 0
1 0
0 0
0 0
0 0
0 0
0 0
0 0
0 0
1 0
5 0
1 0
3 0
0 0
0 0
0 0
0 0
0 0
0 1
0 5
0 0
0 0
1 1
0 1
3 0
1 0
1 1
0 0
2 0
0 0
0 0
2 0
2 0
18 0
7 0
3 0
9 0
0 0
1 0
0 0
5 0
0 0
0 0
0 0
0 0
0 0
0 0
1 0
42 0
8 0
30 0
48 0
49 0
3 0
13 1
1 0
1 0
1 1
7 2
2 5
3 3
7 0
34 0
1 0
2 0
5 0
123 0
15 0
6 0
1 0
6 0
9 0
0 0
1 0
0 0
0 0
0 1
0 0
1 0
0 0
0 0
1 2
23 3
30 0
82 0
109 0
122 1
11 0
52 0
25 0
8 0
57 0
0 0
0 0
0 0
0 0
0 0
0 0
1 0
17 0
8 0
2 0
11 0
5 0
5 0
5 0
5 0
2 0
5 0
2 0
1 0
19 0
0 0
0 0
2 0
2 0
1 0
0 1
0 0
0 0
18 1
2 1
2 3
22 0
28 0
11 2
14 2
35 0
22 0
13 0
7 0
0 1
1 0
0 0
1 5
2 0
11 0
0 1
3 0
2 0
1 0
0 0
1 0
2 1
5 1
10 0
7 0
6 0
10 0
19 1
20 0
118 0
19 1
7 1
20 0
15 0
28 0
25 0
1 0
9 0
1 0
3 1
0 0
2 0
0 0
0 1
1 0
0 0
0 0
0 1
0 0
0 0
0 0
0 0
1 0
7 0
13 0
36 0
15 1
8 1
2 0
0 0
2 0
0 0
0 0
3 0
10 0
2 2
7 1
1 3
1 1
6 5
0 0
2 1
3 0
11 5
7 3
23 5
0 0
0 0
0 0
1 0
0 0
1 0
2 0
15 1
3 0
3 0
1 0
0 0
0 1
0 0
0 0
1 0
1 0
1 0
0 0
1 1
0 0
1 1
0 0
3 0
0 0
0 0
0 0
0 0
1 0
2 0
0 3
3 0
6 1
5 0
13 0
9 1
5 0
2 0
14 0
14 0
11 0
32 0
3 0
3 0
15 0
9 0
15 0
15 0
9 1
1 0
63 0
10 7
20 1
14 1
6 0
10 0
10 1
13 1
16 0
20 0
17 0
0 0
2 0
3 0
1 2
6 0
0 1
0 0
1 0
3 0
1 0
0 0
1 0
8 0
1 0
1 0
13 1
3 0
20 3
6 0
5 0
15 0
6 0
1 0
0 0
1 0
1 0
2 0
2 0
2 1
0 0
0 0
0 0
0 1
1 2
2 1
2 1
6 0
5 0
9 0
16 0
31 3
8 1
2 1
1 0
0 2
7 0
0 0
1 0
0 0
6 1
1 1
3 2
10 0
13 0
15 0
2 1
16 0
2 0
0 0
2 0
0 0
6 0
1 0
0 0
0 0
0 0
0 1
0 0
0 0
0 0
8 0
0 0
0 0
1 0
0 0
0 0
7 0
0 0
3 3
1 1
0 0
0 0
0 0
0 0
0 0
0 0
3 0
3 0
17 0
36 0
13 0
130 0
0 1
6 0
20 0
99 0
42 0
26 0
178 0
137 0
241 0
500 0
540 0
180 0
221 0
91 7
44 0
6 0
2 0
0 0
1 0
0 0
0 0
1 0
5 0
0 0
3 0
1 0
1 0
1 0
2 0
3 0
1 0
14 0
11 0
124 0
253 0
129 1
580 1
2 0
0 0
0 0
0 0
0 0
1 0
0 0
0 0
0 0
0 0
0 0
0 0
0 0
2 0
0 2
0 0
2 0
1 0
0 0
0 0
0 0
0 0
0 0
3 0
16 0
5 0
6 0
8 0
5 0
19 2
8 0
8 1
2 1
2 0
151 0
99 0
138 1
121 0
80 0
16 0
51 1
30 0
5 1
13 0
8 0
1 0
0 0
43 0
0 0
0 0
0 0
1 0
25 1
36 1
69 2
1 0
0 3
2 0
2 0
0 0
1 0
0 0
0 0
1 0
6 0
30 0
18 0
8 0
3 0
3 0
2 0
17 0
9 0
16 0
7 0
1 0
2 0
8 0
13 0
13 1
28 1
28 2
34 1
42 1
13 0
10 0
5 0
3 0
1 0
52 1
2 0
2 0
8 0
7 1
28 0
9 1
2 0
5 0
16 0
42 0
96 0
31 0
14 0
41 0
0 0
6 0
6 0
1 0
5 0
1 0
0 1
2 1
1 0
6 0
11 1
3 0
5 1
17 0
20 3
13 0
18 3
465 1
9 8
3 3
2 1
23 0
8 0
1 0
1 0
5 0
5 0
0 0
5 0
7 0
15 0
2 2
17 1
3 0
1 0
0 0
0 0
2 0
1 0
11 0
58 0
166 0
380 0
16 0
22 1
7 1
5 7
0 0
0 0
0 3
1 1
3 14
0 0
0 0
0 1
0 1
1 0
1 0
20 0
3 0
0 0
0 0
0 0
1 0
0 0
1 0
0 0
1 0
1 1
0 0
6 1
19 0
35 0
26 0
1 0
1 0
0 1
0 1
5 2
9 0
24 1
25 0
20 0
89 0
31 0
24 0
7 1
191 6
1 0
5 0
3 0
0 0
2 0
1 0
1 0
0 0
0 0
22 0
2 0
8 0
2 0
2 5
11 0
5 0
1 0
10 0
1 0
0 0
2 0
0 0
1 0
0 0
0 0
1 0
0 0
10 0
11 0
8 0
11 0
1 0
0 0
2 0
0 0
1 0
0 0
1 0
0 0
1 0
2 0
0 0
0 0
7 0
0 0
2 0
0 0
2 0
2 0
5 0
5 0
5 0
10 0
8 0
3 0
2 0
3 0
10 0
5 0
0 0
0 0
8 0
1 1
1 0
0 0
0 0
0 1
1 0
7 3
3 0
5 0
1 0
1 0
3 0
9 1
11 0
2 0
0 0
8 0
10 0
0 0
7 0
0 0
1 0
1 0
1 0
1 0
0 0
0 0
0 0
1 0
1 0
1 0
0 0
0 0
0 0
0 0
0 0
0 0
0 5
2 2
0 7
34 0
3 1
1 1
35 0
0 0
1 0
0 0
1 0
0 0
0 0
1 0
1 0
2 0
1 0
1 0
1 0
0 0
10 0
14 0
1 0
22 0
0 0
6 0
14 0
44 2
47 0
24 0
3 0
5 0
9 1
17 0
24 0
56 0
1 0
131 1
1 0
0 0
6 0
0 0
3 0
13 0
0 0
0 1
7 0
1 0
3 0
0 0
5 6
1 0
0 1
0 1
0 0
0 0
1 2
1 2
1 0
0 0
0 1
1 0
0 1
1 0
0 0
3 0
3 0
8 0
5 1
88 1
31 0
64 2
14 2
404 0
3 0
0 0
7 0
1 0
1 0
0 0
1 0
1 0
8 3
7 0
1 0
1 1
1 2
1 3
0 3
0 25
13 3
13 7
10 7
8 16
2 1
150 0
0 2
1 0
1 2
1 0
8 0
0 0
0 0
0 0
3 0
8 0
14 0
6 0
1 0
2 0
2 3
39 3
5 5
3 0
0 0
6 0
7 1
20 0
31 0
104 0
24 0
19 0
35 1
42 0
137 3
28 0
5 1
3 1
0 3
0 10
1 8
0 11
0 5
9 1
1 0
6 0
16 0
24 0
5 0
2 0
6 0
1 0
6 27
0 2
0 5
0 3
0 5
0 2
1 2
0 2
2 0
1 0
0 0
0 0
1 0
0 19
31 6
0 6
1 3
3 3
0 1
3 2
1 2
1 5
0 3
1 0
16 19
3 6
2 0
14 102
7 0
0 5
0 1
0 0
1 0
0 2
0 0
0 0
0 0
0 0
1 0
1 3
3 1
8 2
28 0
0 0
1 0
2 3
3 0
1 0
6 0
8 0
6 0
24 5
0 0
2 1
2 1
1 0
0 0
2 0
0 0
0 0
5 0
0 0
0 22
2 5
3 14
5 5
17 1
22 0
52 0
33 0
20 0
1 0
0 0
0 0
0 0
0 0
0 0
0 0
0 0
1 0
18 0
32 0
20 0
3 1
7 0
16 1
64 0
106 0
30 0
6 0
19 1
64 0
48 0
182 0
418 0
7 0
2 2
1 1
2 0
0 1
3 0
0 1
0 0
1 0
0 0
9 0
39 1
24 1
7 0
38 0
23 0
27 0
13 0
7 0
20 1
19 0
22 0
20 0
44 1
57 0
36 0
3 0
6 0
5 0
19 0
30 0
0 0
1 0
1 1
6 1
6 0
5 0
31 0
1 0
2 0
1 0
0 1
2 1
2 0
0 0
0 1
0 2
1 0
0 0
1 0
1 0
2 0
0 0
1 0
0 2
0 1
7 0
5 0
0 0
2 0
1 0
1 0
1 0
0 3
7 23
3 0
8 0
31 1
0 0
2 0
11 0
5 0
5 0
11 0
15 0
27 1
32 1
10 0
13 0
7 0
0 1
7 0
24 0
66 0
36 0
51 0
175 1
5 0
13 0
30 0
102 0
72 1
88 0
10 0
5 0
8 0
14 0
114 0
13 0
19 0
15 1
11 0
2 0
3 0
7 0
8 0
11 0
1 11
9 0
24 2
39 0
38 2
255 2
20 0
32 0
34 0
50 0
11 0
47 2
28 0
43 0
2 0
9 0
15 1
11 10
18 0
85 0
13 0
7 0
23 0
34 0
61 0
56 0
5 0
1 0
2 0
6 0
1 0
2 0
0 0
0 0
0 0
16 0
17 1
82 2
11 3
1 0
0 1
2 0
0 0
0 0
1 0
6 0
0 0
0 0
1 0
0 0
0 1
0 0
2 0
2 0
0 0
0 0
0 0
0 0
0 0
0 2
0 1
2 0
0 0
1 1
0 0
1 2
2 0
7 0
5 6
1 0
0 0
0 0
0 0
0 0
0 0
0 0
0 0
0 0
0 0
2 0
57 1
5 0
0 1
0 5
1 0
0 0
1 1
1 1
1 6
0 0
0 0
7 2
0 0
0 2
0 0
1 1
0 1
6 0
5 3
24 0
17 1
2 0
0 0
9 0
5 0
2 0
17 0
7 3
2 0
1 0
2 0
1 0
0 0
0 0
0 0
0 0
1 0
3 0
1 0
0 2
5 0
59 2
13 1
58 0
48 0
10 1
5 0
0 0
5 0
0 1
0 0
0 2
0 1
0 0
1 1
0 0
0 0
0 0
0 0
0 0
1 0
0 0
2 0
0 0
8 0
6 0
9 0
0 0
3 0
0 0
1 0
0 0
3 0
10 0
2 0
2 0
5 0
5 0
1 16
0 8
17 1
5 0
6 0
11 0
22 0
58 0
48 0
126 0
44 0
22 0
3 0
1 0
0 3
0 6
0 3
0 1
0 0
0 0
1 0
6 0
18 0
5 0
13 0
0 0
0 0
1 1
0 0
6 0
0 0
5 0
1 0
2 1
1 0
0 0
8 0
10 17
5 1
15 1
1 3
0 3
1 13
0 3
0 7
0 1
0 3
0 1
0 1
0 0
0 0
0 0
0 0
0 0
1 0
0 0
0 0
0 0
0 0
0 0
0 0
0 0
0 0
0 0
0 0
0 0
2 0
0 0
1 0
0 0
0 0
0 0
0 0
0 0
0 0
0 0
1 0
0 2
8 1
3 0
17 1
0 1
0 0
0 0
0 0
0 0
0 0
0 0
0 0
0 0
0 0
1 0
0 0
1 0
0 0
0 0
1 0
0 0
1 0
0 0
5 0
0 0
1 0
0 0
0 0
3 1
1 5
14 2
0 0
0 0
0 0
0 0
0 0
0 0
0 0
1 0
0 0
0 0
0 0
0 0
0 0
0 0
0 0
0 0
0 0
0 0
0 0
0 0
0 0
1 0
0 0
0 0
0 1
0 0
0 0
0 0
0 0
0 0
0 25
0 5
0 6
0 5
0 1
0 18
0 0
1 0
0 3
0 0
0 0
0 0
0 0
0 0
0 0
0 2
0 1
0 0
0 0
0 0
0 0
0 0
0 0
0 0
0 0
0 0
0 0
1 0
0 0
0 0
0 0
0 0
0 1
0 0
0 1
0 2
1 0
0 0
0 0
0 0
0 0
0 0
0 46
0 0
2 9
0 3
1 0
0 0
0 3
0 1
0 0
0 0
0 0
0 0
0 0
0 0
0 0
2 1
0 0
0 1
1 0
0 0
1 0
0 0
0 0
3 0
9 0
0 0
1 0
1 0
3 0
5 0
10 0
1 0
0 0
0 0
0 0
0 0
0 0
0 0
0 0
0 0
0 0
0 0
1 0
0 0
0 7
0 1
0 5
0 0
0 1
0 3
0 1
0 1
0 0
0 0
0 0
0 1
0 0
0 1
0 0
0 0
0 0
1 0
1 0
1 0
0 0
1 0
0 0
0 1
0 0
2 3
2 1
1 0
2 0
0 0
0 0
0 0
0 0
0 0
1 0
0 0
11 0
0 0
1 0
6 2
0 0
0 2
5 1
0 1
0 0
0 0
0 0
0 0
0 0
0 0
0 0
0 0
0 0
0 0
0 0
0 0
0 0
0 0
0 0
0 2
0 9
0 9
0 10
1 9
0 7
0 8
0 9
1 1
0 1
7 0
0 0
7 3
1 30
2 0
30 1
3 0
7 0
0 0
1 2
1 0
2 0
0 0
0 0
9 5
0 6
0 15
0 7
0 48
0 52
0 19
0 97
0 18
2 5
0 0
0 0
2 0
0 1
0 0
0 0
0 3
0 0
0 1
0 0
0 0
2 0
1 1
0 3
1 2
0 23
0 3
0 20
0 8
0 1
0 1
0 3
0 0
0 0
2 0
0 14
0 0
0 0
0 0
0 2
0 6
1 0
0 0
5 0
1 0
5 0
0 0
3 0
0 0
2 1
1 1
3 5
0 39
1 2
0 1
6 0
0 0
5 0
0 0
5 0
0 1
0 0
0 0
0 0
0 0
0 0
0 0
0 0
1 0
1 3
0 0
6 0
3 2
10 17
1 1
1 19
10 1
1 5
5 2
0 1
1 0
2 0
1 0
6 2
6 5
43 3
1 1
0 2
1 14
0 7
0 1
0 0
0 0
2 2
0 1
5 1
9 0
6 0
24 0
20 0
1 0
0 1
0 0
0 0
6 0
1 1
3 0
1 0
1 0
0 0
1 0
1 5
11 0
1 0
0 1
1 0
5 0
2 0
6 0
1 0
6 0
0 3
0 3
0 2
3 9
0 9
0 2
1 7
0 3
0 0
0 2
0 1
0 2
0 0
3 1
3 1
0 0
6 0
7 0
2 0
48 0
2 0
1 1
5 2
5 0
0 2
6 0
0 0
0 0
0 0
1 0
0 0
2 0
0 6
15 1
0 0
0 0
0 0
0 0
0 0
0 0
0 0
1 0
0 0
0 0
14 1
13 0
5 1
5 5
19 2
1 1
9 1
5 0
2 0
3 0
33 0
1 0
1 1
2 0
2 0
2 0
8 0
6 0
0 0
8 0
9 0
0 1
2 5
0 1
2 1
0 1
0 1
1 2
2 2
0 1
0 3
0 0
0 0
0 1
0 0
0 0
0 0
1 0
0 2
0 0
0 0
0 2
0 0
1 0
0 0
0 0
0 0
0 0
0 0
0 0
0 2
1 0
0 0
0 0
0 0
0 0
0 0
0 0
0 2
0 0
0 0
0 0
0 1
0 0
0 7
11 0
6 0
0 0
1 0
0 0
0 0
0 0
0 0
7 1
2 0
2 0
3 0
0 1
0 0
0 0
0 0
0 0
1 0
2 0
5 0
0 0
0 1
3 1
7 0
10 0
0 0
71 0
15 0
11 0
17 0
98 0
2 0
5 0
3 0
1 0
5 0
0 0
0 0
0 0
0 0
0 1
0 0
0 0
0 1
0 3
0 0
0 0
0 1
0 0
1 2
0 7
0 6
0 0
0 1
0 1
0 0
0 1
0 0
0 0
1 0
1 0
1 0
0 0
0 0
0 0
0 0
0 0
0 0
1 0
1 0
2 1
1 0
0 0
0 0
0 1
0 0
0 0
0 1
0 1
1 0
0 0
0 0
0 0
1 0
0 0
0 0
17 0
2 0
5 0
1 0
7 0
1 0
0 1
1 0
0 0
2 2
0 1
0 0
0 1
3 0
0 0
0 0
1 0
0 0
1 0
3 0
0 0
0 0
1 2
8 1
0 0
1 1
3 1
2 0
1 0
1 0
7 0
26 0
9 0
1 0
6 0
1 0
0 0
0 0
0 0
0 0
0 0
0 0
0 0
3 0
0 0
10 0
14 0
2 0
1 0
2 0
0 0
0 0
0 0
0 0
0 1
0 0
0 0
0 0
0 0
0 0
0 0
1 0
0 0
0 0
0 3
0 0
0 0
0 0
1 0
0 0
1 0
1 0
1 0
0 0
1 0
3 2
2 0
1 0
8 0
0 0
1 0
2 0
0 0
1 0
0 0
0 0
0 0
0 0
1 0
1 0
2 0
0 0
0 0
1 0
0 0
0 0
0 0
0 0
0 0
0 0
0 0
0 0
2 0
0 0
0 0
0 0
0 0
0 0
0 0
2 0
0 0
0 0
0 0
0 0
0 0
0 0
0 0
0 0
0 0
0 1
0 0
0 0
1 0
0 0
0 0
0 0
0 0
0 0
0 0
0 0
0 0
0 0
1 1
0 0
0 0
0 0
0 0
0 0
0 0
0 0
0 0
0 0
0 0
0 0
0 0
0 0
0 0
0 0
2 0
1 0
0 0
0 0
0 0
0 0
0 0
1 0
2 0
8 1
1 0
10 1
0 1
0 0
0 0
0 0
5 0
1 0
0 0
0 0
0 1
0 0
0 0
0 0
0 1
22 0
2 0
5 0
0 0
0 0
0 0
0 0
0 0
0 0
0 0
0 1
0 0
2 0
5 0
0 0
0 1
11 0
1 1
0 0
0 0
0 1
0 5
0 3
0 0
0 3
0 1
0 0
2 0
3 1
26 0
2 0
102 0
0 0
0 0
0 1
0 0
0 0
1 1
0 0
1 0
0 0
0 0
0 1
2 0
0 0
2 0
3 0
34 0
23 0
9 0
0 0
0 0
2 0
2 0
1 0
1 0
0 0
1 0
0 0
0 0
1 0
0 0
0 0
0 0
0 0
0 0
6 0
0 0
0 0
3 0
0 0
0 0
0 0
11 0
1 0
8 2
2 0
23 2
0 0
5 1
2 1
5 0
52 0
1 0
2 0
0 0
0 0
0 0
0 0
5 0
3 0
2 2
23 0
26 0
0 0
0 0
0 0
5 0
2 0
0 0
0 0
2 0
0 0
0 0
0 0
0 0
1 0
0 0
0 0
0 0
1 0
1 0
0 0
0 1
0 0
0 0
0 0
0 15
1 11
1 8
1 2
0 0
0 0
0 0
0 0
0 0
1 0
0 1
0 0
0 0
0 1
0 1
0 1
0 2
0 0
0 0
0 0
0 0
0 0
0 0
0 0
0 8
6 0
0 0
1 0
0 0
0 0
1 0
0 0
2 0
1 0
1 0
0 0
0 0
0 0
0 0
0 0
0 0
0 0
0 0
0 0
0 0
0 0
0 5
0 5
0 6
0 3
0 2
0 0
0 0
0 0
0 0
0 0
0 0
0 0
0 0
0 0
0 0
0 1
3 0
0 0
1 0
0 0
0 0
0 0
0 0
0 0
0 0
0 0
0 0
0 0
0 0
0 0
0 0
0 0
0 0
0 0
0 0
0 0
0 0
0 0
0 0
0 0
0 0
0 0
1 0
0 0
0 0
0 0
0 0
0 0
0 0
0 0
0 0
0 3
0 0
0 1
0 0
0 0
0 0
0 1
2 1
1 2
0 0
0 0
0 0
0 2
0 0
1 0
0 0
0 0
1 0
0 0
0 0
0 0
1 0
0 0
0 0
2 0
0 0
0 0
0 0
0 0
0 1
0 0
1 0
1 0
1 0
2 0
1 0
0 0
0 0
0 1
0 0
0 0
0 0
0 0
1 0
0 0
17 0
0 0
0 0
0 0
0 0
0 0
0 1
0 0
0 0
0 0
0 0
0 0
0 0
0 0
0 0
0 0
0 0
0 1
0 0
0 0
0 0
0 0
1 0
0 0
3 0
0 0
3 0
0 0
0 0
1 0
6 0
1 0
1 0
0 0
0 0
0 0
0 0
0 0
0 0
0 0
1 0
0 0
1 0
0 0
0 0
0 0
0 0
0 0
0 0
1 0
0 0
0 0
1 2
0 0
0 0
0 0
2 0
0 0
0 0
0 0
1 0
1 0
3 0
10 0
0 0
1 1
0 0
0 0
0 0
0 1
0 0
0 0
0 0
0 0
0 0
0 0
0 0
1 0
2 0
0 0
0 0
1 0
1 0
0 0
0 0
0 0
0 0
1 0
0 0
1 0
0 0
1 0
0 0
0 0
0 0
0 0
0 0
0 0
0 0
0 0
0 0
1 0
0 0
0 0
0 0
0 0
0 0
0 0
0 0
0 0
0 0
0 0
0 0
2 0
0 0
0 0
0 0
0 0
0 0
0 0
1 0
0 1
0 0
0 2
1 0
0 0
0 0
0 0
0 0
0 0
1 0
0 0
0 0
1 0
1 0
0 0
0 0
0 0
0 0
0 0
0 0
0 0
0 0
2 0
0 0
0 0
0 0
0 0
0 0
0 0
0 0
0 1
0 0
1 0
0 0
0 0
0 0
0 0
0 0
0 0
2 0
0 1
0 0
0 0
0 0
0 0
0 1
0 0
0 0
0 0
1 0
3 0
0 0
0 0
1 0
0 0
0 2
0 0
0 0
0 0
0 0
0 0
0 0
0 0
0 0
0 0
0 0
0 0
2 0
0 0
0 0
0 0
1 0
1 0
3 0
0 0
0 0
0 0
0 0
0 0
0 0
0 1
0 0
0 0
0 0
0 0
0 0
0 0
0 1
1 0
0 0
0 0
0 0
0 0
0 0
0 0
0 0
0 0
0 0
0 0
0 0
0 0
11 1
0 1
0 0
0 0
0 0
0 0
0 0
0 0
0 0
0 0
0 0
0 1
0 0
0 0
0 0
0 0
0 0
0 0
0 0
0 0
0 0
0 0
0 0
0 0
0 0
0 0
0 0
0 0
8 1
2 0
0 0
0 0
0 0
0 0
0 0
0 1
0 0
0 0
0 0
0 0
0 0
0 0
0 0
0 0
0 0
0 0
0 0
0 0
0 0
0 0
0 0
1 0
0 0
0 0
0 0
0 0
0 0
1 0
0 0
0 0
0 0
0 0
0 0
0 0
0 0
0 0
0 0
0 0
0 0
0 0
0 0
1 0
0 0
0 0
0 0
0 1
0 0
0 0
0 0
0 0
0 0
0 0
0 0
0 0
0 0
1 0
0 0
0 0
0 0
0 0
0 0
0 0
0 0
1 0
0 0
0 0
0 0
1 0
0 0
2 0
2 0
6 0
0 0
0 0
0 0
0 0
0 0
0 0
0 0
0 0
0 0
0 0
0 0
0 0
0 0
1 0
0 0
0 0
0 0
0 0
1 0
3 0
0 0
0 0
0 0
0 1
0 2
0 6
0 5
0 0
0 0
0 0
0 0
0 0
0 0
0 0
0 0
0 0
0 0
0 0
0 0
0 1
0 0
0 0
0 0
0 0
0 0
0 0
0 0
0 0
0 0
0 0
0 0
2 0
0 1
0 2
0 0
0 2
0 0
0 0
0 0
0 0
0 0
0 0
0 1
0 0
0 0
0 1
1 0
0 0
0 0
0 0
0 0
0 0
0 0
0 0
0 0
0 0
0 0
1 0
0 0
0 0
0 0
1 0
0 0
0 0
0 0
0 1
3 0
0 0
0 0
0 6
0 0
0 1
0 1
0 0
0 0
0 0
0 0
0 0
0 0
1 0
0 0
0 0
0 0
0 0
0 0
0 0
0 0
0 0
0 0
0 0
0 0
0 0
0 0
0 0
0 0
0 0
0 0
0 0
0 0
0 0
0 0
0 0
0 0
0 0
0 0
1 0
0 0
1 0
0 0
0 0
0 0
0 0
0 0
1 0
0 2
0 0
0 0
0 2
0 2
0 0
0 0
0 0
0 0
1 0
1 0
0 0
0 1
0 0
0 0
0 0
0 0
0 0
0 0
0 0
0 1
0 2
2 1
0 2
1 1
0 0
0 0
0 0
0 0
0 0
0 0
0 0
0 1
0 0
0 0
0 0
0 0
0 0
0 0
0 0
0 0
0 0
0 0
0 0
0 0
0 0
0 0
1 1
1 0
0 0
0 0
1 0
0 2
1 0
0 0
0 0
0 0
1 0
0 0
0 0
0 0
1 0
7 0
6 0
11 0
0 0
0 0
0 0
3 0
1 0
0 0
2 0
0 0
0 0
0 0
0 0
0 0
0 0
0 0
0 0
0 0
0 0
0 0
0 0
0 0
0 0
0 0
0 1
0 0
0 0
0 0
0 0
0 0
0 0
0 0
0 0
0 0
0 0
0 0
0 0
0 0
0 0
0 0
0 0
1 0
1 0
0 0
0 1
0 0
0 0
0 0
0 0
0 0
0 0
0 0
0 0
0 0
0 0
0 0
0 0
1 0
2 0
0 0
0 0
0 0
0 0
1 0
0 0
0 0
0 0
0 0
0 0
0 0
0 0
0 0
0 0
0 0
0 0
0 0
0 0
1 0
0 0
0 0
0 0
0 0
0 0
0 0
0 0
0 0
0 0
0 0
0 0
3 0
0 0
0 0
2 0
0 0
0 0
0 0
0 0
0 0
0 0
0 0
0 0
1 0
0 0
0 0
0 0
0 0
0 0
0 0
3 0
1 0
1 0
0 0
0 0
0 0
0 0
0 0
0 0
0 0
0 0
0 0
0 0
0 0
2 0
0 0
0 0
2 0
0 1
0 0
1 0
0 0
0 0
0 0
0 0
0 0
0 0
0 0
0 0
0 0
0 0
0 0
0 0
0 0
0 0
0 0
0 0
0 1
0 0
1 0
0 0
0 0
0 0
0 0
0 0
0 0
0 0
0 0
0 0
0 0
0 0
1 0
0 0
0 0
0 0
0 0
0 0
0 0
0 0
1 0
1 0
0 0
0 0
0 0
0 0
0 0
0 0
1 0
0 0
0 0
0 0
0 0
2 0
0 0
0 0
0 0
0 0
0 0
0 0
0 0
0 0
0 0
0 0
0 0
1 0
0 0
3 0
3 0
1 0
0 0
0 0
0 0
0 0
0 0
0 0
0 0
0 0
0 0
0 0
0 0
0 0
0 0
0 0
0 0
2 0
3 0
0 0
0 0
0 1
0 0
0 0
0 0
1 0
1 0
0 0
0 0
0 0
0 0
0 0
0 0
0 0
0 0
0 0
1 0
1 0
1 0
0 0
0 1
0 0
0 1
0 0
0 0
0 0
0 0
0 1
0 0
0 0
0 0
0 0
0 0
0 0
0 0
2 0
0 0
0 0
0 0
0 0
0 0
0 0
0 0
0 0
0 0
3 0
0 0
0 0
0 0
0 0
0 0
0 0
0 0
0 0
0 0
0 0
0 0
0 0
0 0
0 0
0 0
0 0
0 0
0 0
0 0
0 0
0 0
0 0
0 0
0 0
0 0
0 0
0 0
0 0
0 0
0 0
0 0
0 0
0 0
0 0
0 0
0 0
0 1
0 0
2 1
5 0
3 0
0 0
0 0
0 0
2 0
0 0
0 0
0 0
0 0
0 0
0 0
0 0
0 0
0 0
0 0
0 0
2 0
0 0
1 0
0 0
0 0
0 0
0 0
0 0
0 0
0 0
0 0
0 0
0 0
0 0
0 0
0 0
0 0
0 0
0 0
0 0
0 0
0 0
0 0
0 0
0 0
0 0
0 0
0 0
0 0
1 0
0 0
0 0
0 0
0 0
0 0
0 0
0 0
0 0
0 0
0 0
0 0
0 0
0 0
0 0
0 0
0 0
0 0
0 0
0 0
1 0
0 0
0 0
0 0
0 0
0 0
0 0
0 0
0 0
0 0
0 0
0 0
0 0
0 0
0 0
0 0
0 0
0 0
0 0
0 0
0 0
0 0
0 0
0 0
0 0
0 0
0 0
0 0
0 0
0 0
0 0
0 0
0 0
0 0
0 0
0 0
0 0
0 0
0 0
0 0
0 0
0 0
0 0
0 0
0 0
0 0
0 0
0 0
0 0
0 0
0 0
0 0
0 0
0 0
0 0
0 0
0 0
0 0
0 0
0 0
0 0
0 0
0 0
0 0
0 0
0 0
0 0
0 0
0 0
1 0
0 0
2 0
0 0
0 0
0 0
0 0
0 0
0 0
1 0
0 0
0 0
0 0
0 0
0 0
0 0
0 1
0 0
0 0
0 0
0 0
0 0
0 0
0 0
0 0
0 0
0 0
0 0
2 0
1 0
0 0
0 0
0 0
0 0
0 0
0 0
0 0
0 0
0 0
0 0
0 0
0 0
0 0
0 1
0 0
0 0
0 1
0 0
0 0
0 0
0 0
0 0
0 0
0 0
0 0
0 0
0 0
0 0
0 0
0 0
0 0
0 0
1 0
0 0
0 0
0 0
0 0
0 0
0 0
0 0
0 0
0 0
0 0
0 0
0 0
0 0
1 0
0 0
0 0
0 0
0 0
0 0
0 0
0 0
0 0
0 0
0 0
0 0
0 0
0 0
1 0
0 0
0 1
0 0
0 0
1 0
0 0
2 0
0 0
0 0
0 0
0 0
0 0
0 0
0 0
0 0
0 0
0 0
0 0
0 0
0 0
0 0
0 0
0 0
0 0
0 0
0 0
0 0
0 0
1 0
0 0
0 0
0 0
0 0
0 2
0 0
0 0
0 0
0 0
0 0
0 0
0 0
0 0
0 0
0 0
0 0
0 0
0 0
0 0
0 0
2 0
0 1
2 3
0 0
0 0
0 0
0 1
0 0
0 0
0 0
0 1
0 0
0 0
0 0
0 0
0 0
0 0
0 0
1 0
11 0
0 0
0 0
1 0
0 0
1 0
0 0
0 0
0 0
1 8
0 0
2 1
0 0
0 0
0 0
0 0
0 0
0 0
0 0
0 0
0 0
0 1
0 1
0 0
0 0
1 0
0 0
0 2
0 0
0 0
0 0
0 0
0 0
0 0
0 0
0 0
1 0
0 0
0 0
0 0
0 0
0 0
0 0
0 1
1 0
0 0
0 0
0 0
0 0
0 0
1 0
0 0
0 3
0 1
0 1
0 0
0 0
0 0
0 0
0 0
0 0
0 0
0 0
0 0
0 0
0 0
0 0
0 0
0 0
0 0
0 0
0 1
0 0
0 0
1 0
0 0
0 0
0 0
0 0
0 0
0 0
0 0
0 0
0 0
0 0
0 0
0 9
0 0
0 0
0 1
0 1
0 0
0 0
0 0
0 0
0 0
0 0
0 0
0 0
0 0
0 0
0 0
0 1
1 0
0 0
0 0
1 0
0 0
0 5
1 0
0 0
0 0
0 3
0 1
0 0
0 0
0 0
0 0
0 0
0 0
0 0
0 0
0 0
0 0
0 0
0 0
0 1
0 0
0 0
0 0
0 0
0 0
0 0
0 0
0 0
0 0
0 0
1 0
0 0
0 0
0 6
0 0
0 0
0 0
0 0
0 0
0 0
0 0
0 0
1 0
0 0
0 0
0 0
0 0
0 0
0 0
0 0
0 0
0 0
0 0
0 0
0 1
0 0
0 0
0 0
0 0
0 0
0 1
0 0
0 0
0 0
0 0
0 0
0 0
0 0
0 0
0 0
0 0
0 0
0 0
1 0
0 0
0 0
0 0
0 0
0 0
0 0
0 0
0 0
0 0
0 0
0 0
0 0
0 0
0 0
1 1
0 0
0 0
0 0
0 0
0 0
0 0
0 0
0 0
0 0
0 1
1 0
1 0
0 0
0 0
0 0
1 0
0 0
0 0
0 0
0 0
0 0
0 0
0 0
0 0
0 0
0 0
0 0
0 0
0 0
0 0
0 0
0 0
0 0
0 0
0 0
0 0
1 0
0 0
0 0
0 0
0 1
0 0
0 0
0 1
0 0
0 0
0 0
0 0
0 0
0 0
0 0
0 0
0 0
0 0
0 0
0 0
0 0
0 0
0 0
0 0
0 0
0 0
0 0
1 0
0 0
0 2
0 0
0 1
0 0
0 0
0 0
0 0
0 2
0 0
0 0
0 0
0 0
1 0
0 0
0 0
0 0
0 0
0 0
0 0
0 0
0 2
0 0
0 0
0 0
0 1
1 0
0 0
0 0
0 0
0 0
0 0
1 0
0 0
0 0
0 0
0 0
0 1
0 0
0 0
0 0
0 0
0 0
0 0
0 0
0 0
0 0
0 0
0 0
0 0
0 0
0 0
0 0
0 0
0 0
0 1
0 0
0 0
0 0
3 0
0 0
0 0
0 0
0 0
0 1
0 0
0 0
0 0
0 0
0 0
0 0
0 0
0 0
0 0
0 0
3 0
0 0
0 27
0 1
0 2
0 1
1 0
0 0
0 0
0 0
0 0
0 0
0 0
6 0
0 0
0 0
0 0
0 0
0 0
0 0
0 0
0 1
0 0
0 0
0 1
0 3
0 10
0 2
0 1
0 1
0 0
0 0
0 0
0 0
0 0
0 0
0 0
0 0
0 0
0 0
0 0
0 0
0 0
0 0
0 0
0 0
0 0
0 0
1 0
0 0
0 0
0 0
0 0
0 0
0 5
0 0
0 0
0 1
0 0
0 0
0 0
0 0
0 0
1 0
0 0
0 0
0 0
0 0
0 0
0 0
0 0
0 0
0 0
0 0
0 0
0 0
3 0
0 0
0 0
0 0
0 0
0 1
0 0
0 1
0 0
0 0
0 1
0 1
0 0
0 5
0 0
0 0
0 0
0 0
0 0
0 0
0 0
0 0
0 0
0 0
2 0
3 0
2 0
8 0
0 0
0 0
0 0
0 0
0 0
0 0
0 0
0 0
0 0
0 0
0 0
0 0
0 1
0 0
0 0
0 0
1 0
0 0
0 0
0 0
0 0
0 0
0 0
0 0
0 0
0 0
0 0
0 0
0 0
0 0
0 0
0 0
0 0
0 0
0 0
0 1
0 2
0 0
1 0
0 0
0 0
0 0
0 0
0 0
0 0
0 0
0 0
0 0
0 0
3 1
2 0
2 0
0 0
0 0
0 0
0 0
0 0
0 0
0 0
0 0
0 0
0 0
0 0
0 0
0 0
0 0
0 0
0 0
2 1
0 0
0 0
0 0
0 0
0 0
1 0
0 0
0 0
0 0
0 0
0 0
0 0
0 0
0 0
1 0
0 0
0 0
0 0
0 0
0 0
0 0
0 0
0 0
0 0
0 0
0 0
1 0
0 0
0 0
0 0
0 0
0 0
0 0
0 1
3 0
0 0
1 0
0 0
1 0
0 0
0 0
0 0
1 0
0 0
0 0
0 0
0 0
0 0
0 0
0 0
0 0
0 0
0 0
0 0
0 0
0 0
0 0
0 0
0 0
0 1
0 0
0 0
0 0
0 0
0 0
0 0
1 0
0 0
2 0
0 0
3 0
0 0
0 0
0 0
0 0
0 0
0 0
0 0
0 0
0 0
0 0
0 0
0 0
0 0
0 0
0 0
0 0
0 0
0 0
0 0
0 0
0 0
1 0
0 0
2 0
0 0
1 0
0 0
0 0
0 0
0 0
0 0
0 0
0 0
0 0
0 0
0 0
0 0
0 0
0 0
2 0
0 0
0 0
0 0
0 0
0 0
1 0
0 0
0 0
0 0
0 1
0 0
0 0
3 0
0 0
2 0
0 0
0 0
1 0
0 0
0 0
0 0
0 0
0 0
0 0
0 0
0 0
0 0
0 0
0 0
0 0
1 0
0 0
1 0
0 0
0 0
0 0
0 0
0 0
0 1
0 1
0 0
0 0
0 0
0 0
0 0
0 0
0 0
0 0
0 0
0 0
0 0
0 0
0 0
0 0
0 0
0 0
0 0
0 0
0 0
0 0
0 0
0 0
2 0
1 0
2 0
0 0
0 0
0 0
0 0
0 0
0 1
0 1
0 1
0 0
1 0
0 0
2 0
3 0
3 0
0 0
0 0
0 0
0 0
0 0
0 0
0 0
0 0
0 0
0 0
0 0
0 0
0 0
3 0
0 0
0 0
0 0
0 0
0 0
1 0
0 0
0 0
0 0
0 0
1 0
0 0
1 0
1 0
2 0
0 0
0 0
5 0
1 0
0 0
0 0
0 0
0 0
0 0
1 0
0 0
0 0
0 0
1 0
0 0
0 0
1 0
0 0
0 0
0 0
0 0
0 0
2 0
0 0
3 0
0 0
3 0
1 0
0 0
1 0
0 0
0 0
0 0
0 0
0 0
1 1
0 0
1 0
0 0
0 0
0 0
0 0
0 0
1 0
0 0
1 0
0 1
0 0
0 0
0 0
1 1
1 0
0 0
0 0
0 0
0 0
0 0
0 0
0 0
0 0
0 0
0 0
0 0
0 0
1 0
0 0
0 0
1 0
0 0
0 0
0 0
0 0
3 0
0 0
8 0
2 0
0 0
1 0
1 0
0 0
0 0
0 0
0 0
1 0
2 0
0 0
3 0
0 0
0 0
1 0
0 0
1 0
0 0
0 0
0 0
0 0
0 0
2 0
2 0
8 0
9 0
19 0
8 0
5 0
32 0
3 0
1 0
18 0
5 0
5 0
2 0
5 0
0 0
0 0
0 0
0 0
0 0
0 0
0 0
0 0
2 0
5 0
1 0
0 0
1 0
2 0
0 0
0 0
0 1
2 0
3 0
0 0
2 0
2 0
0 0
0 0
0 0
0 0
0 0
0 0
0 0
0 0
0 0
0 0
0 0
0 0
0 0
0 0
0 0
0 0
0 0
0 0
0 0
0 0
0 0
0 0
1 0
1 0
0 0
0 0
0 0
1 0
0 0
5 0
1 0
1 0
2 0
0 0
0 0
0 0
0 0
0 0
1 0
0 0
0 0
1 0
0 0
1 0
2 0
2 0
0 0
1 0
0 0
0 1
0 0
0 0
0 0
0 0
0 0
0 0
0 0
0 0
0 0
1 0
0 0
0 0
0 0
0 0
0 0
0 0
2 0
0 0
0 0
1 0
0 0
0 0
1 0
0 0
0 0
0 0
0 0
0 0
0 0
0 0
0 1
0 0
0 0
0 0
0 0
0 0
0 0
1 0
0 0
1 0
0 0
0 0
0 0
0 0
0 0
0 0
0 2
0 0
0 0
2 0
0 0
0 0
2 0
0 0
0 0
1 0
0 0
0 0
0 0
0 0
6 0
2 1
5 0
1 0
6 0
6 0
0 0
1 0
1 0
1 0
0 0
0 0
1 0
0 0
0 0
0 0
0 0
0 0
1 0
0 0
1 0
3 0
0 0
0 0
1 0
5 0
2 0
0 0
0 0
0 0
0 0
1 0
0 0
0 0
6 0
0 0
0 0
1 0
1 0
3 0
1 0
3 0
3 0
0 0
1 0
0 0
0 0
0 0
2 0
0 0
2 0
0 0
0 0
0 0
0 0
1 0
0 0
0 0
0 0
0 0
0 0
0 0
0 0
0 0
0 0
0 0
0 0
0 0
1 1
0 0
0 0
1 0
0 0
11 0
2 0
0 0
0 0
0 0
0 0
0 0
0 0
0 0
0 0
0 0
0 0
0 0
0 1
0 0
0 0
0 0
0 0
0 0
0 0
0 0
0 0
0 0
1 0
0 0
0 0
0 0
0 0
0 0
0 1
0 0
0 0
0 2
0 0
0 0
1 0
5 0
2 0
3 0
3 0
1 0
1 0
7 0
0 0
1 0
3 0
0 0
0 0
0 0
0 0
0 0
0 0
0 0
0 0
0 0
0 0
1 0
2 0
0 0
0 0
0 0
0 0
0 0
0 1
0 0
0 0
0 0
3 0
1 0
1 0
0 0
0 0
0 0
0 0
0 0
0 0
0 0
0 0
0 0
2 0
0 0
7 0
0 0
20 0
0 0
0 0
0 0
0 0
0 0
0 0
0 0
0 0
0 0
0 0
0 0
0 0
0 0
0 0
1 0
0 0
0 0
0 0
0 0
0 0
0 0
0 0
0 0
0 0
0 0
7 0
1 0
0 0
0 0
0 0
0 0
0 0
0 0
0 0
0 0
0 0
0 0
0 0
0 0
0 0
0 0
3 0
0 1
0 0
0 0
0 0
0 1
0 0
0 0
0 1
0 0
0 0
0 0
0 0
1 0
1 0
0 0
0 0
0 0
0 0
0 0
0 0
0 1
0 0
0 0
0 0
0 1
0 0
0 0
0 1
0 0
0 1
0 0
0 0
0 0
0 0
0 0
0 0
1 0
0 0
0 0
0 0
2 0
0 0
0 0
0 0
0 0
0 0
0 0
0 0
0 0
0 0
0 0
0 0
0 0
9 0
0 0
0 0
0 0
0 0
0 1
1 0
0 0
1 0
0 0
5 0
0 0
0 1
0 0
0 0
0 0
0 0
0 0
0 0
0 0
0 0
0 1
0 0
0 0
0 0
0 0
0 0
0 1
0 0
0 0
0 0
0 0
0 0
0 0
0 0
0 0
1 0
1 0
0 0
0 2
0 0
0 0
0 0
0 0
0 0
0 0
0 0
0 0
0 0
0 1
0 0
0 0
0 0
0 0
0 0
0 0
0 0
0 0
0 0
0 0
0 0
0 0
0 0
0 0
0 0
0 0
0 0
1 0
0 0
0 0
0 1
0 0
0 0
0 0
0 0
0 0
0 0
0 0
0 0
0 0
0 0
0 0
0 0
0 0
0 0
0 0
0 0
0 0
1 0
1 2
0 1
0 0
0 0
3 0
0 0
0 0
0 0
1 0
0 0
0 0
0 0
0 0
0 0
0 0
0 0
0 0
0 1
0 0
0 0
0 0
0 0
0 0
0 0
0 0
0 0
0 0
0 0
0 0
0 0
1 0
0 0
5 0
0 0
0 0
0 0
0 0
0 0
0 0
0 0
0 0
0 0
0 0
0 1
0 0
0 0
0 0
0 0
0 0
0 0
0 0
0 0
0 1
0 0
0 0
0 0
0 0
0 0
0 0
0 0
0 0
0 0
0 0
0 0
0 0
0 0
0 0
0 0
0 0
0 0
0 0
0 0
0 0
0 0
0 0
0 0
0 0
0 0
0 0
0 0
1 0
0 0
0 0
0 0
0 0
0 0
0 0
0 0
0 0
0 0
0 0
0 0
1 0
0 0
0 0
0 0
0 0
3 0
0 0
0 0
0 0
0 0
0 0
1 0
0 0
1 0
6 0
1 0
1 0
0 0
1 0
0 0
0 0
0 0
0 0
0 1
0 0
0 0
0 0
0 0
0 0
0 0
0 0
0 0
0 0
2 0
0 0
0 0
0 0
2 0
0 0
1 0
0 0
0 0
0 0
5 0
10 0
8 1
2 0
5 0
0 1
0 0
0 0
0 0
0 0
0 0
0 0
1 0
3 0
7 0
0 0
0 0
0 0
5 0
0 0
1 1
1 0
0 0
0 0
0 0
0 0
0 0
1 0
0 0
0 0
1 0
0 0
0 0
0 0
0 0
6 0
1 0
1 0
1 0
0 0
0 0
23 0
1 0
1 0
0 0
0 0
0 0
1 0
0 0
0 0
0 0
1 0
0 0
2 0
0 0
0 0
0 0
0 0
0 0
0 0
0 0
2 0
0 0
0 0
2 0
11 0
3 0
1 0
1 0
1 0
0 0
3 0
5 0
3 0
1 0
0 0
0 0
0 0
0 0
0 0
2 0
0 0
0 0
0 0
0 0
1 0
0 0
8 0
1 0
0 0
1 0
0 0
3 0
0 0
0 0
0 0
0 0
0 0
2 0
0 0
5 0
0 1
1 0
2 0
1 0
0 0
0 0
0 0
1 0
1 0
0 0
0 0
0 0
0 0
0 0
1 0
0 1
0 1
0 0
0 0
1 0
0 0
0 0
2 0
0 0
0 0
0 0
0 0
0 0
2 0
0 0
3 0
0 0
0 0
0 0
0 0
0 3
1 0
0 0
2 0
1 0
0 0
1 0
1 0
0 0
1 0
6 0
0 0
0 0
0 0
0 0
0 1
0 0
0 0
0 0
0 0
0 0
0 0
3 0
1 0
1 0
1 0
0 0
0 0
0 0
2 0
2 0
6 0
3 0
1 0
69 0
2 0
0 0
0 0
2 0
0 0
0 0
1 0
1 0
0 0
0 0
0 0
1 0
0 0
0 0
0 0
0 0
1 0
0 0
2 0
0 0
1 0
1 0
1 0
1 0
0 0
0 0
1 0
7 0
9 1
0 0
0 0
1 0
1 0
0 0
0 0
6 0
0 0
0 0
1 0
1 0
7 0
16 0
2 0
2 0
2 0
1 0
2 0
1 0
0 0
0 0
0 0
0 0
0 2
0 0
0 0
0 0
0 0
0 0
0 0
1 0
0 0
0 0
0 0
0 0
0 0
0 0
0 0
0 0
1 0
0 0
13 0
1 0
1 0
0 1
0 2
0 0
5 0
7 0
1 0
58 0
0 0
1 0
3 0
0 0
0 0
0 0
0 0
0 0
0 0
0 0
0 0
0 1
0 0
0 0
1 0
0 0
0 0
3 0
0 0
0 0
1 0
0 0
0 0
0 0
0 0
0 0
1 0
5 0
1 0
0 0
2 0
0 0
0 0
1 0
0 0
0 0
0 0
0 0
0 0
0 0
0 0
1 0
0 0
1 1
2 0
5 0
1 0
1 2
0 1
1 0
1 0
2 0
0 0
5 0
31 0
2 0
10 0
0 1
0 0
24 3
0 0
1 0
0 0
0 1
1 0
0 0
0 0
1 0
0 0
2 0
5 0
1 0
0 0
1 0
1 0
3 0
0 0
0 0
1 8
1 5
2 1
14 3
0 6
6 3
3 1
0 0
0 0
0 0
2 0
0 1
0 0
0 0
0 0
0 0
0 0
0 1
0 9
0 0
0 1
0 0
0 0
1 1
1 0
0 0
0 0
1 0
0 0
0 0
0 0
3 0
8 0
1 0
2 0
1 0
2 0
1 0
2 0
3 0
0 0
6 0
8 0
5 0
2 0
8 0
16 0
3 0
0 0
1 0
3 0
9 0
1 0
2 0
1 3
1 0
6 0
2 0
8 0
2 0
40 0
0 0
3 0
2 0
1 0
5 0
1 0
2 0
0 0
0 0
0 0
0 0
2 0
0 0
1 0
0 0
0 0
0 0
0 0
0 0
1 0
0 0
0 0
1 0
7 0
3 0
30 0
11 0
1 0
2 0
3 0
1 0
0 0
2 0
2 0
0 0
13 0
1 0
8 0
30 0
69 0
163 0
24 0
7 0
3 0
14 1
1 0
0 0
1 0
0 0
0 0
0 0
1 0
0 0
1 0
2 0
0 0
9 0
0 0
1 0
0 0
0 0
2 0
19 0
9 0
3 2
23 0
0 0
0 0
0 0
0 0
0 0
0 2
0 0
0 0
0 0
0 0
1 0
0 0
1 0
0 0
0 0
2 0
0 0
0 0
0 0
0 0
0 0
0 0
1 0
13 0
17 0
9 0
56 0
2 1
2 2
5 1
0 2
0 2
1 0
0 0
0 0
0 1
0 0
3 0
2 0
0 0
0 0
0 0
1 0
0 0
2 0
0 0
0 0
0 0
0 0
0 0
0 0
1 0
2 0
0 0
0 0
0 0
0 0
0 0
2 0
1 0
0 0
2 0
2 0
0 0
0 0
5 1
0 0
2 0
8 0
13 0
23 0
2 0
5 0
2 0
2 0
0 0
9 0
0 0
0 3
0 0
1 6
0 2
0 0
1 1
0 0
0 0
3 0
3 0
5 0
1 0
2 0
0 0
2 0
1 0
0 0
3 0
1 0
0 0
0 1
2 0
0 0
2 0
0 0
0 0
0 0
0 3
0 0
0 0
0 0
0 0
0 0
0 0
0 0
0 0
0 0
1 0
0 0
0 0
0 1
5 0
0 0
0 0
0 0
0 0
1 0
1 0
0 0
0 0
0 0
0 0
0 0
2 0
0 0
1 0
3 0
3 0
0 0
0 0
0 0
0 1
0 0
3 0
2 0
7 0
0 0
0 0
1 0
1 0
0 0
0 0
0 0
0 0
0 0
0 0
0 0
0 2
0 0
0 0
0 0
0 0
0 0
1 0
0 1
0 0
0 0
0 0
0 0
1 0
0 0
0 0
0 0
0 0
0 0
0 0
0 0
0 0
0 0
0 0
0 0
0 0
0 0
0 0
0 0
1 0
0 0
0 0
0 0
0 0
0 0
0 0
0 0
0 0
0 0
0 0
0 0
0 0
0 0
0 0
0 0
2 0
0 0
0 0
0 0
0 0
0 0
0 0
0 0
0 0
1 0
0 0
0 0
0 0
0 0
2 0
1 0
0 0
6 0
0 0
0 0
0 0
1 0
0 0
1 0
0 0
1 0
1 0
3 0
0 0
0 0
0 0
0 0
2 0
0 0
0 0
0 0
0 0
0 0
0 0
0 0
0 0
0 0
35 0
0 0
0 0
0 0
0 0
0 0
3 0
0 0
0 0
0 0
0 0
0 0
0 0
0 0
0 0
0 0
1 0
0 0
0 0
0 0
0 0
0 0
0 0
0 0
0 0
0 0
0 0
1 0
0 1
0 0
0 0
0 0
0 0
0 0
0 0
1 0
0 0
5 0
1 0
0 0
0 0
0 0
0 0
0 0
0 0
5 0
6 0
6 0
14 0
2 0
0 0
0 0
0 0
0 0
0 0
0 0
0 0
0 0
0 0
0 0
0 0
0 0
1 0
0 0
0 0
0 0
0 0
0 0
0 0
0 0
0 0
0 0
0 0
0 0
0 0
0 0
0 0
0 0
0 0
0 0
0 0
0 0
0 0
0 0
0 0
0 0
0 0
0 0
0 0
0 0
1 0
0 0
3 0
0 0
1 0
0 0
0 0
1 0
0 0
0 0
0 0
0 0
0 0
0 0
0 0
0 0
0 0
0 0
0 0
0 0
0 0
0 0
0 0
1 0
0 0
0 0
0 0
2 0
0 0
0 0
0 0
0 0
0 0
0 0
0 0
0 1
1 0
0 0
0 0
0 0
0 0
0 0
0 0
0 0
2 0
0 0
0 0
0 0
0 0
0 0
1 1
1 0
0 0
0 0
0 0
0 0
0 0
0 0
2 0
0 0
0 0
0 0
0 0
2 0
0 0
0 0
0 0
3 0
0 0
1 0
0 0
1 0
0 0
6 0
0 0
0 0
0 0
0 0
0 0
0 0
0 0
0 0
0 0
0 0
0 0
0 0
0 0
1 0
0 0
0 0
0 0
0 0
0 0
0 0
3 0
0 0
2 0
2 0
0 0
0 0
1 0
1 0
1 0
1 0
0 0
0 0
13 0
0 0
0 0
0 0
0 2
0 0
0 5
0 2
1 0
0 0
0 0
1 0
0 0
0 0
0 1
0 0
0 0
0 0
0 0
0 0
1 0
0 0
0 0
2 0
0 0
0 0
0 0
0 0
0 0
0 0
0 0
0 0
0 0
0 0
0 0
0 0
0 0
0 0
0 0
0 0
0 0
0 0
0 0
0 0
0 0
0 0
0 0
0 0
0 0
0 0
0 0
0 0
0 0
0 0
0 0
0 0
0 0
0 0
0 0
0 0
0 1
1 0
0 0
0 0
0 0
1 0
0 0
1 1
1 0
0 0
0 0
0 0
0 0
0 0
1 2
1 1
0 0
0 2
0 1
0 0
0 0
0 0
0 0
0 0
2 0
0 1
1 0
5 3
0 0
1 0
0 0
0 0
0 0
0 0
0 0
0 0
0 0
0 0
0 0
0 0
0 0
0 0
0 0
0 0
0 0
0 0
0 0
2 0
0 0
0 1
0 0
0 0
0 0
0 0
0 0
0 0
0 0
0 0
0 0
0 0
0 0
0 0
0 0
0 0
0 0
0 0
0 0
0 0
0 0
0 0
1 0
0 0
0 0
0 0
0 0
0 0
0 0
0 0
0 0
0 0
0 0
0 0
0 0
0 0
1 0
0 0
0 0
0 0
1 0
2 0
0 0
0 0
0 0
0 0
0 0
0 0
0 0
2 1
2 0
1 0
0 0
0 0
0 0
0 0
0 0
0 0
0 0
3 0
0 0
1 0
0 0
0 0
0 0
1 1
0 0
0 1
1 0
0 0
0 0
0 0
0 0
0 0
0 0
0 1
0 1
0 0
0 0
1 0
5 0
6 0
1 0
1 0
0 0
0 0
0 0
2 0
0 0
0 1
0 0
1 0
0 0
0 1
0 0
0 1
0 1
0 0
0 0
0 0
0 0
0 0
0 0
0 0
0 1
0 0
0 0
0 0
0 0
0 0
0 0
0 0
0 0
2 0
0 0
8 0
0 0
0 0
0 0
0 0
0 0
0 0
0 0
0 1
2 0
1 0
0 0
0 0
1 0
0 0
0 0
0 0
0 0
0 0
0 0
0 1
0 0
0 0
0 0
2 0
0 0
1 5
0 0
0 0
2 0
1 0
1 0
0 0
0 0
0 0
0 0
0 0
0 0
0 0
0 0
0 0
1 0
0 2
1 0
0 0
1 0
0 1
0 0
0 0
0 0
0 0
0 0
0 0
0 0
0 0
0 0
1 0
0 0
0 0
0 0
0 0
0 3
0 0
0 0
0 0
0 0
0 0
0 3
0 0
0 0
0 0
0 0
0 0
0 0
0 0
0 0
0 0
0 1
0 0
0 0
0 0
0 0
0 0
0 0
0 0
0 0
0 0
0 0
0 0
0 0
0 0
0 0
0 0
0 0
0 0
0 0
0 0
0 0
0 0
0 0
0 0
0 0
0 0
0 0
0 0
1 0
0 0
0 0
0 0
0 0
0 0
0 0
1 0
0 0
0 0
0 0
0 0
0 0
2 0
2 0
0 1
0 0
0 0
0 0
0 0
0 0
0 0
0 0
0 0
0 0
0 0
0 0
0 0
0 0
0 0
0 0
0 0
0 0
0 0
0 0
0 0
0 0
0 0
0 0
0 0
0 0
0 0
1 3
0 0
0 0
0 0
1 0
2 0
0 0
0 0
0 0
0 0
0 0
0 0
0 0
0 0
0 0
0 0
0 0
0 0
0 0
0 0
0 0
0 0
0 0
0 0
0 0
0 0
0 0
0 0
0 0
0 0
0 0
0 0
0 0
0 0
0 1
1 0
0 0
0 0
0 0
0 0
0 0
0 1
0 0
0 0
0 0
0 1
0 0
0 0
0 0
0 0
0 0
0 0
0 0
0 0
0 0
0 0
0 0
0 0
0 0
0 0
0 0
0 0
0 0
0 0
1 0
0 0
0 0
1 0
0 0
0 0
0 2
0 0
0 0
0 0
0 0
0 0
0 0
0 0
0 0
0 0
0 5
0 0
0 0
0 0
0 0
0 0
0 0
0 0
0 0
0 0
0 0
0 0
0 0
0 0
0 0
0 0
1 0
2 0
2 0
1 0
0 0
1 1
0 0
0 0
1 0
0 0
1 0
0 0
0 0
0 0
2 0
0 0
0 0
6 0
1 0
0 0
0 0
0 0
0 0
0 0
1 0
0 0
0 0
0 2
1 0
1 0
0 0
0 0
0 0
0 0
0 0
0 0
0 0
0 0
0 0
1 0
0 0
0 0
0 0
0 0
0 0
0 1
0 0
0 1
0 0
0 0
0 0
0 0
0 0
1 0
0 0
0 0
2 0
0 0
1 0
0 0
0 0
0 0
0 0
0 0
0 0
0 3
0 0
0 0
0 0
0 0
0 0
0 0
0 0
1 0
0 0
0 0
0 0
1 0
0 0
0 0
0 0
1 0
3 0
1 0
14 0
0 0
1 0
0 0
0 0
0 0
0 1
3 2
0 0
0 2
1 6
1 1
0 0
0 0
0 2
0 0
0 0
0 0
1 0
0 0
0 0
0 0
0 1
1 0
0 0
0 0
0 0
0 0
0 0
0 0
0 0
0 0
0 0
0 0
0 0
0 0
0 0
0 0
0 0
0 0
0 0
1 0
0 0
0 0
0 0
0 0
0 0
2 0
0 0
0 0
0 0
0 0
0 0
0 0
0 0
0 0
0 0
0 0
0 0
0 0
0 0
0 0
0 0
0 0
2 0
1 0
3 0
1 0
0 0
1 0
0 0
1 0
0 0
0 0
1 0
0 0
0 0
0 0
0 0
0 0
0 0
5 0
0 0
7 0
0 0
0 0
0 0
0 0
0 0
0 0
0 0
0 0
0 0
0 0
0 0
0 0
0 0
0 0
0 0
0 0
0 0
0 0
1 0
0 0
9 0
13 0
10 0
2 0
1 0
3 0
3 0
0 0
0 0
0 1
0 0
0 1
0 0
0 0
0 0
0 0
0 0
0 0
0 2
0 0
0 0
0 0
0 0
1 0
1 0
1 0
1 0
0 0
0 0
0 0
1 0
0 0
2 0
0 0
0 0
0 0
0 0
0 0
0 0
0 0
0 0
0 0
0 0
0 0
0 0
0 0
0 0
0 0
0 0
0 0
0 7
0 0
0 0
0 0
0 0
0 0
0 0
0 0
0 0
0 0
0 0
0 0
0 0
0 0
0 0
0 0
0 0
0 0
0 0
0 1
0 0
0 2
0 0
0 0
0 0
0 0
0 0
0 0
0 0
3 0
0 0
0 0
0 0
0 0
0 3
0 0
0 0
0 1
0 0
0 0
0 0
0 0
0 0
0 0
0 0
0 1
0 0
0 0
0 0
0 1
0 0
0 0
0 0
0 0
0 0
0 0
1 0
0 0
0 0
0 0
0 0
0 0
0 0
0 0
0 0
0 0
0 0
0 0
0 0
0 0
0 0
0 0
0 0
0 0
0 0
0 2
0 0
0 0
0 0
0 0
1 1
0 0
2 0
1 0
0 0
1 0
0 0
0 0
0 0
0 0
0 0
0 0
0 0
0 1
0 0
0 0
0 0
0 0
0 0
2 0
0 0
1 0
0 0
0 0
0 0
0 0
0 0
1 0
0 0
0 0
0 1
0 0
0 1
0 0
0 0
0 0
0 1
0 0
0 1
0 0
0 0
0 0
0 0
0 0
0 0
0 0
0 0
0 0
0 0
0 0
0 0
0 1
0 0
0 0
0 0
0 0
0 0
0 0
0 0
0 0
0 0
1 0
1 0
0 0
0 0
0 0
0 0
0 0
0 0
0 0
0 0
0 0
0 0
0 0
0 0
0 0
0 0
0 0
0 0
0 0
0 0
0 0
0 0
0 0
0 0
0 0
0 0
0 0
0 0
0 0
0 0
0 0
0 0
0 0
0 0
0 0
0 0
0 0
0 0
0 0
0 0
0 0
0 0
0 0
0 0
0 0
0 1
0 0
0 0
0 0
0 0
0 0
0 0
1 0
1 0
0 0
0 0
0 0
0 0
0 0
0 0
0 0
0 0
0 1
0 0
0 0
0 1
0 0
0 0
0 0
0 0
0 0
1 1
0 0
0 0
1 0
0 1
0 1
0 0
0 0
0 0
0 0
0 0
0 0
0 0
0 0
0 1
0 0
0 0
0 0
0 0
0 0
0 0
0 0
0 0
0 0
0 0
0 0
0 0
0 1
0 0
0 0
0 0
0 1
0 0
0 0
0 0
0 0
0 0
0 0
0 0
1 0
0 0
0 0
0 0
1 0
0 0
0 0
0 0
0 0
0 0
1 0
0 0
0 0
0 0
1 0
0 0
0 0
0 0
0 0
0 0
0 0
1 0
0 0
0 0
0 0
0 0
0 0
1 0
0 0
0 0
0 1
0 1
0 0
0 0
0 0
1 0
0 0
0 0
0 0
0 0
0 0
0 0
0 0
0 0
0 0
0 0
0 0
0 0
0 0
0 2
0 0
3 0
0 0
0 0
0 1
0 0
0 0
0 0
0 0
0 1
2 0
0 0
0 0
0 0
0 0
0 0
0 0
0 0
0 0
0 0
0 0
0 0
0 0
0 0
0 0
0 0
0 0
0 0
0 0
0 0
0 0
1 0
0 0
0 0
0 0
2 0
0 0
0 0
0 0
0 0
2 0
0 0
0 0
0 0
0 0
0 1
1 0
0 0
0 0
0 0
0 0
0 0
0 0
0 0
0 0
0 0
0 0
0 0
0 0
0 0
0 0
0 0
0 0
0 0
0 0
0 1
0 0
0 0
0 0
0 0
1 0
1 0
0 0
0 0
0 0
0 0
0 0
0 0
0 0
0 0
0 0
0 0
0 0
0 0
0 0
0 0
0 0
0 0
0 0
0 0
0 0
0 0
0 0
0 0
0 0
0 0
0 0
0 0
0 0
0 0
0 0
0 0
0 0
0 1
0 1
0 0
0 0
0 0
0 0
0 0
0 0
0 0
0 0
0 1
0 0
0 0
1 0
0 0
0 0
0 0
0 0
0 0
0 0
0 0
0 0
0 0
0 0
0 0
0 0
0 0
0 0
0 0
0 0
0 0
0 0
0 0
0 0
0 0
0 0
0 0
0 0
0 0
0 0
0 0
0 0
0 0
0 0
0 0
0 0
0 0
0 0
0 0
0 0
0 0
0 0
0 0
0 0
0 0
0 0
0 0
0 0
0 0
0 2
0 0
0 1
0 1
1 1
0 0
0 0
0 0
1 0
0 0
0 0
0 0
0 0
0 2
0 1
0 0
0 0
0 0
0 1
0 0
0 0
0 0
0 0
0 0
0 0
0 1
0 0
0 0
0 0
0 1
0 0
1 3
0 7
0 0
0 0
5 0
0 0
0 0
0 0
0 0
0 0
0 0
0 0
0 0
0 0
0 0
0 0
0 0
0 0
0 0
0 0
0 1
0 0
0 0
0 0
0 0
0 0
0 0
0 0
0 0
0 0
0 0
0 0
0 0
0 0
0 0
0 0
0 0
0 0
0 0
0 0
0 0
0 0
0 0
0 0
0 0
0 0
0 0
0 0
1 0
0 0
0 0
0 0
0 0
0 0
0 0
0 0
0 0
0 0
0 0
2 0
0 1
0 0
0 0
0 0
0 6
0 0
0 0
0 0
0 1
0 1
0 0
0 0
0 0
0 0
0 1
0 0
0 1
0 0
0 0
0 0
0 0
0 0
0 0
0 0
0 0
0 0
0 0
0 0
0 0
0 0
0 0
0 0
0 0
0 0
0 0
0 0
0 0
0 0
0 0
0 1
0 1
1 1
0 0
0 0
0 0
1 0
0 0
0 0
0 0
0 0
0 0
0 0
0 0
0 0
2 0
0 0
0 0
0 0
0 0
0 0
0 0
0 0
0 0
0 0
0 1
0 0
0 0
0 0
0 0
0 0
0 2
0 0
2 0
0 0
0 1
0 0
0 3
0 2
0 0
0 3
0 0
0 1
0 1
0 0
0 0
0 0
0 0
0 0
0 0
0 0
0 0
0 2
0 0
0 0
1 0
1 0
2 1
3 0
0 0
0 0
0 0
0 0
0 0
0 0
0 0
0 0
0 0
0 0
0 0
0 0
0 0
0 0
0 0
0 0
0 0
1 0
0 0
0 0
0 0
0 0
0 1
0 0
0 0
0 0
0 0
0 0
0 1
0 0
0 0
0 0
0 0
0 0
0 1
0 0
0 0
0 0
0 0
0 0
0 0
0 0
0 0
0 2
1 0
0 0
1 0
0 0
0 0
0 0
0 0
0 0
0 10
0 3
0 2
0 1
0 1
0 0
0 0
0 0
0 0
0 0
0 0
0 0
0 0
1 0
0 0
2 0
0 0
0 0
0 2
0 0
0 1
0 0
0 0
0 1
0 0
0 0
0 0
0 0
0 0
1 0
0 0
0 0
0 5
0 1
0 0
0 2
0 0
0 0
0 0
0 0
1 0
0 0
0 0
0 0
0 0
0 0
0 2
0 1
0 0
0 0
1 0
0 0
0 0
0 0
0 0
0 0
2 1
1 1
0 0
0 0
0 0
0 0
0 0
0 0
0 0
0 0
0 0
0 0
0 0
0 0
0 0
0 0
0 0
0 0
0 0
0 0
0 0
0 0
0 0
0 0
0 0
0 0
0 0
0 0
0 0
0 0
0 0
0 0
0 0
0 0
1 0
0 1
3 0
0 1
0 0
0 0
0 0
0 0
0 3
0 0
0 0
0 1
0 0
1 0
0 0
0 0
0 0
0 0
0 0
0 0
0 0
0 0
0 0
0 0
0 0
0 0
0 0
0 0
0 0
0 0
1 0
0 0
0 0
0 1
0 0
0 0
0 0
0 0
0 0
0 1
0 0
0 0
0 0
0 0
0 0
0 0
0 0
0 0
0 0
0 0
0 0
0 0
0 0
0 0
0 0
0 0
0 0
0 0
0 0
0 0
0 0
0 0
0 2
0 0
0 0
0 0
0 0
0 0
0 0
0 0
0 0
0 0
0 0
0 0
0 0
0 0
0 0
0 0
0 0
0 0
0 0
0 0
0 0
0 0
0 0
0 0
0 0
0 0
0 0
5 0
0 0
0 0
0 0
0 0
0 0
0 0
0 0
0 0
0 0
0 0
0 0
0 0
0 0
0 0
0 0
0 0
0 0
0 0
0 0
0 0
0 0
0 0
0 0
0 0
1 0
0 0
0 0
0 1
0 0
0 0
0 0
0 0
0 0
0 0
0 0
0 0
0 0
0 0
2 0
0 0
1 0
1 0
0 0
0 0
0 0
1 0
0 0
0 0
0 0
0 0
0 0
0 0
0 0
0 0
0 0
0 0
0 0
0 0
0 0
0 0
0 0
0 0
0 0
0 0
0 0
0 0
0 0
0 0
0 0
0 0
0 0
0 0
0 0
0 2
0 0
0 0
0 0
0 0
0 0
0 0
0 0
0 0
0 0
0 0
0 0
1 0
0 0
0 0
0 0
0 0
0 0
0 0
2 0
1 0
0 0
0 0
0 0
0 0
0 0
1 0
0 0
0 0
0 0
0 0
0 0
0 0
0 0
0 1
0 0
0 0
0 0
0 0
0 0
0 0
0 0
0 0
0 0
0 0
1 0
0 0
0 0
0 0
0 0
1 0
0 0
0 0
0 0
0 0
0 0
0 0
0 0
0 0
0 0
0 0
0 0
0 0
1 0
0 0
0 0
0 0
0 0
0 0
0 0
0 0
0 0
0 0
0 0
0 0
0 0
0 1
0 0
0 0
0 0
0 0
0 1
0 0
0 1
0 0
0 0
0 0
0 0
0 0
0 0
0 0
0 0
0 0
0 1
0 1
0 0
0 0
0 0
0 0
0 0
0 0
0 0
0 0
0 1
0 0
0 0
0 0
0 1
0 1
0 0
0 3
0 0
0 2
0 0
0 0
0 1
0 0
0 0
0 0
0 0
0 1
0 0
0 0
0 0
0 0
0 0
0 0
0 0
0 0
0 2
0 1
0 0
0 0
0 0
0 0
0 0
0 0
0 0
0 0
0 0
0 0
0 0
0 0
0 0
0 0
0 0
0 0
0 0
0 0
0 0
0 0
0 0
0 0
0 0
0 0
0 0
0 0
0 0
0 0
0 0
0 0
0 0
0 0
0 0
0 0
0 0
1 0
0 0
0 0
1 0
2 0
1 1
22 0
2 0
1 0
1 0
0 0
0 0
0 0
0 0
0 0
0 0
0 0
0 0
0 0
0 0
2 0
0 0
0 0
0 0
1 0
0 0
0 0
0 0
0 0
1 0
0 0
0 0
0 0
0 0
0 0
0 0
0 0
0 2
0 0
0 1
0 0
0 0
0 0
0 0
0 2
0 1
0 1
0 0
0 0
0 0
0 0
0 0
0 0
0 0
0 0
0 1
1 0
0 0
1 0
1 1
0 0
1 0
1 1
2 0
1 0
0 0
1 2
0 0
0 3
0 1
0 30
0 3
0 1
0 1
0 0
8 0
0 1
0 0
0 0
0 0
0 0
0 0
0 0
0 0
0 2
0 2
0 0
0 1
0 0
0 0
0 0
0 0
0 0
0 0
0 0
0 0
0 0
0 0
0 0
0 0
0 1
0 0
0 0
0 0
0 0
5 0
0 1
0 0
3 0
1 0
0 0
0 2
0 0
0 0
1 0
0 0
1 0
1 3
0 0
0 0
0 1
0 5
0 0
0 1
0 1
0 0
0 0
0 0
0 0
0 0
0 0
0 0
0 0
0 0
0 0
0 0
0 0
0 0
0 0
0 0
0 0
0 0
0 0
0 0
0 0
0 1
0 0
0 0
0 0
1 0
0 0
0 0
0 0
0 0
0 0
0 0
0 0
0 0
0 0
0 0
0 0
0 0
2 0
2 1
0 0
0 1
0 1
0 1
0 0
0 0
0 0
0 0
0 0
0 0
1 0
0 1
0 0
0 1
0 0
6 2
0 5
0 2
0 2
0 0
1 0
0 0
0 0
0 0
0 0
1 0
1 0
2 0
0 0
0 0
0 0
0 1
0 0
0 0
2 0
2 0
0 0
0 0
1 0
0 0
0 0
0 0
0 0
1 0
0 0
0 0
3 0
0 0
0 0
0 1
5 0
1 9
7 1
1 2
0 1
0 0
0 0
0 0
0 1
0 13
0 0
0 0
0 0
0 0
2 0
0 0
0 0
0 0
0 0
0 0
0 0
0 0
0 0
1 0
0 0
0 0
0 0
0 1
0 1
0 0
0 0
0 0
0 0
0 0
0 0
1 0
0 0
7 0
1 0
2 0
2 0
0 0
0 1
0 0
0 3
0 1
0 0
0 0
0 0
0 1
0 0
1 0
1 0
0 0
0 0
0 0
0 0
0 0
0 0
0 0
0 0
0 0
0 1
1 0
0 2
0 5
0 1
0 0
0 0
0 0
0 0
2 0
0 0
0 0
3 1
1 0
0 0
2 0
0 0
5 0
2 1
0 0
0 0
0 0
0 0
0 0
0 0
0 0
0 0
1 0
1 0
1 0
3 0
0 0
0 0
1 0
0 0
0 1
0 0
0 0
0 0
0 0
0 0
0 0
0 0
0 0
0 0
0 0
0 0
1 0
0 0
0 0
0 0
0 1
0 0
0 0
2 0
0 0
1 2
0 0
0 0
0 1
0 0
0 0
0 0
0 0
0 0
0 0
0 0
0 0
0 1
0 0
0 1
2 0
0 0
0 0
0 0
0 0
0 0
0 0
0 1
0 0
0 0
0 0
0 6
0 5
0 11
0 2
0 8
0 1
0 0
0 9
1 0
1 2
0 0
0 0
0 0
0 0
0 0
1 0
0 0
1 2
0 0
0 0
0 0
0 0
0 3
0 0
0 0
0 0
0 5
0 0
1 1
2 0
0 0
2 0
1 0
1 0
0 1
0 0
0 0
2 0
0 0
0 0
0 0
0 0
0 0
1 0
0 1
0 0
0 0
0 1
0 0
0 1
0 0
0 0
0 0
1 0
3 0
1 0
0 3
1 1
0 2
0 0
0 0
0 0
0 0
0 0
1 0
0 0
0 0
0 0
0 0
0 0
0 0
0 0
0 0
0 0
0 0
0 0
0 0
0 0
0 0
0 0
0 0
0 0
0 0
0 0
0 0
0 0
0 0
0 0
0 0
0 0
0 0
0 0
0 0
0 0
0 0
0 0
0 0
0 0
0 0
0 0
0 0
0 0
0 0
0 0
0 0
0 0
0 0
0 0
0 0
0 0
0 0
0 0
0 0
0 0
0 0
0 0
0 0
0 0
0 0
0 0
0 0
0 0
0 0
0 0
0 0
0 0
0 0
0 0
0 0
0 0
0 0
0 0
0 0
0 0
0 0
0 0
0 0
0 0
0 0
0 0
0 0
