# Supplementary material for: Global Analysis of the HrpL Regulon in the Plant Pathogen Pseudomonas syringae pv. tomato DC3000 Reveals New Regulon Members with Diverse Functions
Source: PLoS One. 2014 Aug 29;9(8):e106115. doi: 10.1371/journal.pone.0106115 (PMC4149516; doi:10.1371/journal.pone.0106115)
Supplement: Dataset S2 — S2.1 to S2.6. Artemis-loadable profiles for the DC3000 chromosome, plasmid A and Plasmid B. These can be used to visualize results for RNA-Seq of hrpL-FLAG, t = 1.5 hours (dataset S2.1 to S2.3); ChIP-Seq of ΔhrpL, t = 1.5 hours (dataset S2.4 to S2.6), respectively. (ZIP) [file pone.0106115.s011.zip › dataS2.3normNC_004632-hrpLt15rna.trimmed.perfect.uniq.profile]

0 0
0 0
0 1
0 0
0 0
0 0
0 0
0 1
6 0
0 0
0 0
0 1
0 0
2 0
0 0
0 0
0 0
0 0
0 0
1 0
1 0
6 0
6 0
1 0
1 0
0 0
0 0
0 0
0 0
1 0
1 1
0 0
1 0
0 1
0 0
0 0
1 0
0 0
0 1
0 2
0 1
0 2
0 2
0 1
0 0
0 1
1 0
0 1
0 0
0 0
0 0
0 0
0 1
0 0
1 1
0 1
0 0
0 0
0 0
0 0
0 1
0 0
0 0
0 0
0 0
0 0
1 0
1 0
0 0
0 1
1 0
1 0
0 0
1 0
3 0
4 0
8 2
1 1
0 0
0 0
1 1
0 4
0 0
0 0
0 0
0 0
0 0
0 0
0 0
0 0
0 0
0 0
1 0
0 0
0 0
0 0
0 0
0 0
0 0
0 0
0 0
1 0
5 0
0 0
1 0
1 0
2 0
1 0
0 0
0 0
0 0
0 0
0 0
0 0
0 0
1 0
3 0
1 0
0 0
1 0
1 0
1 0
1 0
1 0
1 0
4 0
3 0
4 0
0 0
2 0
0 0
2 0
1 0
0 0
1 0
0 0
2 0
2 0
1 0
3 0
0 0
1 0
2 0
5 0
4 0
13 0
0 0
0 0
0 0
0 0
3 1
3 0
3 1
1 0
0 0
8 0
0 0
0 0
0 0
0 0
0 0
0 0
0 0
0 6
0 0
0 0
0 0
2 0
2 0
1 0
0 0
1 0
1 0
0 0
0 0
0 0
0 0
4 0
0 0
1 0
0 0
8 0
1 0
1 0
1 0
0 0
0 0
0 0
0 0
0 0
1 0
0 0
0 0
0 0
0 0
0 0
0 0
1 0
1 0
0 0
0 0
0 0
0 0
0 0
0 0
0 0
0 0
0 0
0 0
1 0
0 0
0 1
0 1
0 1
1 1
5 0
1 0
10 0
3 0
0 0
0 0
1 0
4 0
4 0
6 0
0 0
0 0
0 0
0 0
1 0
0 0
0 0
0 0
0 0
0 0
0 0
0 0
0 0
0 0
0 0
0 0
0 0
0 0
1 0
2 0
3 0
1 0
0 0
0 0
0 0
0 0
0 0
0 0
0 0
0 0
0 0
0 0
0 0
0 0
1 0
0 0
0 0
1 0
0 0
2 0
1 0
6 0
18 0
11 0
1 0
2 0
0 0
0 0
1 0
1 0
0 0
3 0
8 0
1 0
1 0
3 0
3 0
4 0
0 0
0 0
0 0
0 0
0 0
1 0
0 0
1 0
0 0
0 0
0 0
0 0
0 1
0 0
0 0
0 0
0 0
0 0
0 0
0 0
0 0
0 0
0 0
0 0
0 1
0 0
0 0
0 0
0 0
0 0
0 0
0 0
0 0
0 0
0 0
0 0
0 0
0 0
0 0
1 0
0 1
0 0
1 0
0 1
0 0
0 1
0 0
0 0
0 0
0 0
0 0
0 0
0 0
0 0
0 0
0 0
1 0
0 0
0 0
0 0
0 0
0 0
0 0
0 0
0 0
0 0
0 0
0 1
0 0
0 0
0 0
0 0
0 0
0 0
0 0
0 0
0 0
0 0
0 0
0 0
0 0
0 0
0 0
0 0
0 0
0 0
0 1
0 0
1 0
1 0
0 0
0 0
0 0
0 0
0 0
0 0
0 0
0 0
0 0
0 0
1 0
0 0
0 0
0 0
0 0
0 0
4 0
0 0
0 0
1 0
1 0
0 0
0 0
0 0
0 0
0 0
1 0
0 0
0 0
0 0
0 2
0 1
0 1
0 0
0 0
0 0
1 0
0 0
1 0
1 0
0 0
0 0
0 0
0 0
0 0
0 0
0 0
0 0
0 0
1 1
1 0
1 0
1 1
1 0
0 0
1 0
0 1
0 0
0 0
1 0
0 0
0 1
0 0
0 0
0 0
0 0
0 0
0 0
0 0
0 0
0 0
0 0
0 0
0 0
0 0
0 0
0 0
0 0
0 0
0 1
0 0
1 0
0 0
0 0
1 0
0 0
0 0
0 0
0 0
0 0
0 0
0 1
0 1
0 0
0 3
3 2
0 1
0 1
0 1
0 1
0 0
1 0
0 0
1 0
0 0
0 0
0 0
0 0
0 0
0 0
0 0
0 0
0 0
0 0
1 0
1 0
1 0
1 0
1 0
0 1
0 0
0 0
0 1
0 0
0 0
0 4
0 2
0 0
0 0
0 1
1 0
1 1
0 0
0 0
0 0
1 0
0 0
0 0
0 0
0 0
0 1
0 0
0 1
0 0
0 2
0 1
0 2
0 0
0 1
0 0
0 0
0 0
0 0
0 1
0 1
0 0
0 0
0 1
0 1
0 0
0 1
0 0
0 1
0 0
0 1
0 0
0 0
0 0
0 0
0 0
0 0
0 0
0 0
0 0
0 0
0 0
0 0
0 0
0 1
0 0
0 0
0 0
0 0
0 0
0 0
0 0
0 0
0 0
0 0
0 0
0 0
0 0
0 0
3 0
0 0
1 0
0 0
0 0
0 0
0 0
0 0
0 0
0 0
0 0
0 0
0 0
0 0
0 0
0 0
0 0
0 0
0 0
0 0
0 0
0 0
0 0
0 0
0 1
0 0
0 0
0 1
0 0
0 0
1 0
2 1
2 1
0 0
1 1
0 0
0 0
0 0
0 0
0 0
0 0
0 0
0 0
1 0
0 0
0 0
0 1
1 0
0 0
4 0
0 0
0 0
0 0
0 0
0 0
0 0
0 0
0 0
0 0
0 0
0 0
0 0
0 0
0 0
1 0
0 0
6 0
5 1
1 1
0 0
1 1
0 0
1 0
0 0
0 0
0 0
0 0
0 0
0 0
0 0
0 1
0 0
0 0
0 1
0 0
0 0
0 0
0 0
0 0
0 0
0 1
0 0
0 0
0 1
0 0
0 0
0 0
0 1
1 0
0 0
1 0
0 0
0 0
0 0
0 0
0 0
0 0
0 0
0 0
0 0
0 0
0 0
0 0
0 0
0 0
0 0
0 0
0 1
0 0
0 0
0 0
0 1
0 0
0 0
0 0
0 0
0 0
0 0
0 0
0 0
1 0
0 0
0 0
0 0
0 0
0 0
0 0
0 0
0 0
0 0
0 0
0 0
0 0
0 0
2 0
1 0
0 0
0 0
0 0
0 0
0 0
0 0
0 0
0 0
0 0
0 0
0 0
0 0
0 0
1 0
5 0
0 0
3 0
1 0
0 0
1 0
0 0
0 0
0 0
0 0
1 0
0 0
0 0
0 0
0 0
1 0
0 0
0 0
0 0
0 0
1 0
0 0
0 0
1 0
0 0
4 0
1 0
0 0
0 1
0 0
0 0
0 0
0 0
1 0
3 0
2 0
0 0
0 0
1 1
0 1
0 0
0 0
1 0
0 0
0 0
0 0
0 0
0 0
0 0
0 0
0 0
0 0
0 0
8 0
0 0
0 0
0 0
0 0
0 0
0 0
0 0
0 0
0 0
0 2
0 0
0 0
0 0
0 0
1 0
0 0
1 0
0 0
0 0
2 0
1 0
0 0
0 0
0 0
0 0
0 0
0 0
0 0
0 0
0 0
0 4
0 0
0 0
1 0
0 0
0 0
0 1
0 0
0 0
0 0
0 0
0 0
0 0
0 0
0 0
1 0
1 0
0 0
0 0
0 0
0 0
0 0
0 0
0 0
1 0
0 0
0 1
0 0
0 0
0 0
2 0
0 0
0 0
0 0
1 0
1 0
0 0
3 0
0 0
1 0
0 0
0 0
0 0
1 0
0 0
0 0
6 0
1 0
0 0
0 0
0 0
0 0
0 0
0 0
0 0
0 1
0 0
1 0
0 0
0 0
0 0
0 2
1 1
0 0
0 0
0 0
0 0
0 0
1 0
1 0
4 0
0 0
0 0
0 0
0 0
0 0
0 0
0 0
1 1
0 0
3 0
0 0
0 0
0 0
1 0
1 0
0 0
3 0
0 0
0 0
0 0
0 0
3 0
2 0
1 0
0 0
5 0
0 0
0 0
1 0
0 0
1 0
0 0
1 0
0 0
0 1
0 0
0 0
0 1
0 0
0 0
0 0
0 0
0 0
0 0
0 0
0 0
0 0
0 0
0 0
0 0
1 0
0 0
0 0
0 0
0 0
0 0
0 0
1 0
1 0
1 0
0 0
0 1
0 0
0 0
0 0
0 0
1 0
0 0
0 0
0 0
0 0
0 0
0 0
0 1
0 0
0 0
9 0
1 0
1 0
2 1
0 0
0 0
0 0
0 0
2 0
4 0
1 0
0 0
1 0
0 0
0 1
0 0
0 0
0 1
1 1
1 1
1 0
1 0
0 0
4 0
0 1
0 0
8 0
0 0
0 0
0 1
0 0
0 0
0 0
0 0
0 0
0 0
1 0
0 0
0 0
0 0
0 0
0 0
0 0
0 0
0 0
0 0
0 0
0 0
0 0
0 0
0 0
0 0
0 0
0 0
0 0
0 0
1 0
0 0
0 0
0 0
0 0
2 0
0 0
1 1
1 0
0 2
0 1
0 0
0 4
1 0
0 1
0 0
0 0
0 1
0 0
0 0
0 1
1 0
0 0
0 0
0 0
0 0
0 0
1 0
1 0
0 1
1 0
8 0
1 0
0 0
0 0
0 0
0 0
0 0
0 0
0 0
0 0
1 0
1 0
0 0
0 0
1 0
0 0
0 0
1 0
0 0
0 0
0 0
0 0
0 0
0 0
1 0
0 0
8 0
0 0
0 0
0 0
2 0
0 0
0 1
0 0
1 0
0 1
0 1
0 1
0 0
0 0
0 0
0 0
0 0
0 0
0 0
0 0
0 0
1 0
0 0
1 1
0 0
0 0
0 0
0 0
0 0
0 0
0 0
0 0
0 0
0 0
0 0
0 0
0 0
1 0
0 1
0 0
0 0
0 0
0 0
0 0
0 0
0 0
0 0
0 0
0 0
0 0
0 0
0 0
0 0
0 0
0 0
0 0
0 0
0 0
1 0
0 0
0 0
1 0
0 0
0 0
0 0
0 0
0 0
0 0
0 0
0 0
0 0
0 1
0 0
0 0
0 0
0 0
1 0
0 0
4 0
0 0
2 0
0 0
0 1
0 0
1 0
0 1
0 0
1 0
0 0
1 0
1 0
0 0
1 0
4 0
0 0
2 0
0 0
7 0
0 0
0 0
1 0
1 0
6 0
4 1
1 1
11 1
2 0
1 0
4 0
3 0
3 0
4 0
0 0
1 0
0 0
0 4
2 1
7 0
1 0
0 0
1 0
0 0
0 3
0 1
0 3
0 3
0 0
0 2
0 1
0 5
0 1
0 0
0 0
0 1
0 0
0 0
0 0
0 0
0 0
0 0
0 0
0 0
0 0
0 0
0 0
0 0
0 0
0 1
0 0
0 0
0 0
0 0
0 0
0 0
0 0
0 0
0 0
0 0
0 0
0 0
0 0
0 0
0 0
0 0
0 0
1 0
0 0
0 0
0 0
0 0
0 0
0 0
0 0
0 0
0 0
0 0
0 0
0 0
0 0
0 0
0 0
0 0
0 0
0 0
0 0
0 0
0 1
1 0
0 0
0 0
0 0
0 0
0 0
0 0
0 0
0 0
0 0
0 0
0 0
0 0
0 0
1 0
0 0
0 0
0 0
0 0
0 0
1 0
0 1
0 0
0 0
0 0
0 0
0 0
0 0
0 0
0 0
0 0
0 0
0 0
0 0
0 0
0 0
0 0
0 0
0 0
0 0
0 0
0 0
0 0
0 0
0 0
0 0
0 0
0 0
0 0
0 0
0 0
0 0
0 0
0 0
0 0
0 0
0 0
0 0
0 0
0 0
0 0
0 0
0 0
0 0
1 0
0 0
0 0
0 0
0 0
0 0
0 0
0 0
0 0
0 0
0 0
0 0
0 0
0 0
0 0
0 0
0 0
0 0
0 0
0 0
0 1
0 0
0 0
0 0
0 1
0 0
0 0
0 0
0 0
0 0
1 0
1 0
0 0
0 0
0 0
0 0
0 0
0 0
0 0
0 0
0 0
0 0
0 0
0 0
0 0
0 0
0 0
0 0
0 0
0 0
0 0
0 0
0 0
0 0
0 0
0 0
0 0
0 0
0 0
0 0
1 0
0 0
1 0
0 0
0 1
0 0
0 0
0 0
0 0
0 0
0 0
0 0
0 0
0 0
0 0
0 0
0 0
0 0
0 0
0 0
0 0
0 0
0 0
0 0
0 0
1 0
1 0
0 0
0 0
0 0
0 0
0 0
0 0
0 0
1 0
0 0
0 0
0 0
1 0
0 0
0 0
0 0
0 0
0 0
0 0
0 0
0 0
0 0
0 0
0 0
0 0
0 0
0 0
0 0
0 0
0 0
0 0
0 0
1 0
1 0
1 0
0 0
0 0
0 0
0 0
0 0
0 0
0 0
0 0
1 0
1 0
0 0
1 0
0 0
0 0
0 0
0 0
0 0
0 1
0 0
0 0
0 0
0 0
1 2
0 0
0 1
0 0
0 1
0 1
0 0
1 0
0 0
0 8
0 0
0 4
0 0
1 2
0 0
0 0
0 1
1 0
0 0
4 0
0 0
0 0
0 0
0 0
0 0
0 0
0 0
0 1
0 1
0 0
0 0
0 1
0 0
0 1
0 1
0 2
0 3
0 4
0 5
0 4
0 10
0 2
0 1
0 0
0 0
0 0
0 0
0 1
0 0
0 2
0 0
0 1
0 0
0 0
0 1
0 0
0 0
0 0
0 0
0 0
0 0
2 0
0 0
0 0
1 0
0 0
0 1
0 4
0 0
0 0
0 0
0 1
0 1
0 0
0 0
0 0
0 0
0 0
0 0
0 1
0 1
1 0
0 0
0 0
0 0
0 0
0 0
0 1
1 26
0 6
0 5
0 1
0 0
0 0
0 0
0 0
0 0
0 0
0 0
0 0
1 0
0 0
0 0
0 0
0 0
0 0
0 0
0 0
0 0
0 1
0 0
0 0
0 0
0 0
0 0
0 0
0 0
0 0
0 0
1 0
1 0
0 0
0 0
0 0
0 0
0 0
0 0
0 0
0 0
0 0
0 0
0 0
0 0
0 0
0 0
0 0
0 0
0 1
0 0
0 0
0 0
1 0
0 0
0 0
0 0
0 0
0 0
0 0
0 0
0 0
0 0
0 0
0 0
0 0
0 0
0 0
0 1
1 0
0 0
0 0
0 0
0 0
0 0
0 0
0 0
2 0
0 0
0 0
0 1
0 0
0 0
0 1
0 4
0 1
0 4
0 3
0 1
0 1
0 0
0 0
0 0
0 0
0 1
0 3
0 4
0 2
0 0
0 1
0 0
0 0
0 1
0 0
0 0
0 0
0 0
0 0
0 0
0 0
0 1
0 4
0 0
0 1
0 0
0 0
0 0
0 0
0 0
0 1
0 0
0 0
0 2
0 1
0 0
0 1
0 1
0 0
0 0
0 0
0 0
0 0
1 0
0 0
1 0
1 1
0 0
0 0
0 0
0 0
0 0
1 0
0 0
0 0
0 0
0 0
0 6
1 3
0 1
0 1
0 2
0 1
0 0
0 1
0 0
0 1
0 0
1 1
1 0
0 0
0 1
0 0
1 1
0 0
0 0
0 0
0 0
0 0
0 0
0 0
1 0
1 0
4 0
0 0
0 0
0 0
0 1
0 0
0 0
0 0
0 0
0 0
0 0
0 1
0 1
1 0
0 0
0 1
0 0
0 0
0 0
0 0
0 0
0 0
0 0
0 0
0 0
0 0
0 0
0 0
0 0
0 0
0 0
0 0
0 0
0 0
1 1
0 0
1 0
0 0
0 0
1 0
0 1
1 0
1 0
4 1
0 8
4 1
1 1
1 1
0 1
0 1
0 1
0 0
0 1
0 0
0 0
0 0
0 1
0 0
0 0
0 0
0 1
0 0
0 1
0 1
0 0
0 0
0 0
0 0
0 0
0 0
0 0
0 1
0 0
0 0
0 0
0 0
0 0
0 0
0 0
0 0
0 0
0 0
0 0
0 0
1 0
0 0
0 0
0 0
1 0
0 0
0 0
0 0
0 0
0 0
0 0
0 0
0 0
1 0
0 0
0 0
0 1
0 0
0 1
0 0
0 0
0 0
0 36
0 0
0 2
0 1
1 0
0 0
0 0
0 0
0 0
0 0
1 0
0 0
0 1
0 0
0 0
0 1
0 1
0 0
0 1
0 0
0 0
0 0
0 0
0 0
0 1
0 0
0 0
0 0
0 0
0 1
0 1
0 0
0 0
0 0
0 0
0 0
0 0
0 0
0 0
0 0
0 0
0 0
0 1
0 0
0 1
0 4
0 0
0 1
0 4
0 3
0 0
0 1
0 2
0 0
0 4
0 0
0 0
0 3
0 0
1 0
0 0
0 0
0 0
1 0
1 1
0 0
0 0
0 0
0 0
0 0
0 12
1 0
0 0
1 0
0 0
0 0
0 0
0 0
0 0
0 0
0 0
0 0
0 0
0 0
0 1
1 0
0 0
0 0
0 0
0 1
0 0
0 0
0 0
0 1
1 0
0 0
0 0
0 1
0 0
0 1
0 0
0 0
0 1
0 0
0 0
0 0
0 0
0 0
0 1
0 0
0 0
0 0
0 0
0 0
0 0
0 0
0 0
0 1
0 0
0 1
0 0
0 0
0 0
0 0
0 0
0 1
0 0
1 0
0 0
0 1
0 5
0 0
0 2
0 1
0 1
0 1
0 0
0 0
1 0
0 1
0 2
0 0
0 1
0 0
0 0
0 1
0 1
0 1
0 0
0 0
0 0
0 0
0 0
0 15
0 1
0 2
0 1
0 1
0 1
0 1
0 1
0 1
1 1
0 0
0 4
0 0
0 4
0 3
0 6
0 0
0 0
0 0
0 0
0 0
0 0
0 0
0 0
0 1
0 1
0 0
0 8
0 2
0 6
0 0
0 0
0 0
1 0
0 0
0 0
1 0
0 0
0 1
0 0
0 0
0 0
0 0
0 4
0 0
1 0
0 0
0 0
0 1
0 0
0 1
0 0
0 0
0 0
0 0
0 0
0 0
1 0
0 0
0 0
2 0
0 2
0 8
3 4
0 0
1 0
0 0
0 0
0 0
2 1
0 0
0 0
0 1
0 0
1 0
0 0
0 0
0 0
0 1
0 0
0 1
0 1
0 1
0 2
0 1
0 1
0 0
1 0
0 0
0 0
0 0
0 1
0 0
1 0
0 0
0 0
0 0
0 0
0 0
0 0
0 1
0 0
0 1
0 0
0 1
0 2
0 0
0 0
0 0
0 0
0 0
0 0
0 0
0 0
0 1
0 3
0 4
0 1
0 1
0 0
0 1
0 0
0 5
0 0
0 15
0 0
0 1
1 0
3 0
1 0
9 3
0 0
0 0
0 1
0 1
15 0
3 2
2 1
22 4
1 1
1 0
0 0
0 1
0 0
0 0
0 0
0 0
1 0
0 0
0 0
4 0
4 0
5 0
1 0
2 0
3 0
2 0
5 0
1 0
1 0
1 0
1 0
1 0
2 0
1 0
0 0
0 1
0 2
0 1
0 1
0 0
0 0
0 3
1 0
1 0
0 1
2 0
7 0
0 1
0 0
0 0
3 0
0 0
0 0
0 0
0 0
0 3
1 0
1 1
1 0
0 0
1 0
1 0
1 0
8 0
3 0
4 0
3 0
1 0
1 2
1 0
1 0
2 0
3 0
7 0
1 0
3 1
1 0
2 0
0 1
1 0
1 1
3 0
10 0
2 0
3 0
9 0
5 0
62 0
0 1
4 7
1 0
4 1
0 2
0 1
0 2
0 1
1 2
0 4
1 0
1 1
0 0
6 8
1 4
0 2
1 0
1 2
0 0
4 0
0 0
0 0
0 0
1 0
0 1
1 0
1 1
5 0
0 0
0 0
0 0
0 0
0 0
0 0
0 0
0 0
0 0
1 0
1 0
4 0
0 0
1 0
0 1
0 0
0 0
1 0
1 0
1 0
1 0
3 1
1 0
1 0
0 0
0 0
1 0
0 1
0 0
0 2
0 0
0 0
0 1
0 1
1 0
0 0
0 1
0 0
0 2
0 1
1 1
2 0
5 1
3 1
1 0
1 0
0 0
13 0
10 0
8 0
13 0
6 0
4 0
8 1
5 1
6 5
0 15
0 0
0 0
1 0
0 0
0 0
1 0
0 0
0 0
0 0
0 0
0 2
0 0
0 1
0 0
8 0
0 1
1 0
0 0
1 0
0 0
0 0
0 0
0 0
0 0
0 0
0 0
0 0
0 0
0 0
0 0
0 0
0 0
1 12
0 0
0 3
3 1
14 0
4 4
2 0
1 0
1 0
2 0
1 0
0 0
3 0
1 0
4 1
6 0
14 0
0 0
3 2
1 1
0 4
0 7
0 4
0 1
3 1
1 1
0 0
16 1
1 1
0 0
0 0
0 2
0 0
0 0
0 0
0 1
0 0
0 0
0 0
1 0
4 0
3 0
0 0
1 0
1 0
1 1
0 1
0 1
0 4
1 1
0 1
1 1
1 5
1 1
1 0
1 0
0 1
0 1
0 0
0 0
0 1
0 0
0 0
0 0
0 0
0 0
0 0
0 1
0 0
3 0
15 0
0 1
53 0
0 2
0 0
0 2
1 1
0 1
0 1
0 0
0 2
0 2
0 0
0 0
2 0
1 1
4 0
4 0
2 0
2 0
6 0
4 1
10 0
2 1
8 0
1 0
0 0
0 0
0 0
0 0
0 0
0 0
0 0
0 0
0 0
0 1
0 0
1 1
5 0
0 0
1 0
1 0
0 0
1 0
2 0
0 1
0 0
0 0
0 0
0 0
0 0
0 1
0 0
0 0
0 2
1 0
0 0
0 0
0 1
0 0
0 0
0 0
0 0
0 0
0 0
0 0
0 0
0 2
0 4
0 3
0 0
0 1
0 21
0 1
0 4
0 6
0 1
1 8
0 1
0 0
0 1
0 3
1 0
0 0
0 0
0 1
1 0
4 1
3 0
1 0
0 0
1 0
1 1
0 0
4 0
0 0
0 0
0 0
0 0
0 0
1 1
0 0
1 1
1 0
0 0
0 0
0 1
0 0
0 0
0 0
0 0
0 0
0 0
0 0
0 0
9 1
1 0
0 1
0 0
0 0
0 3
0 0
0 0
0 0
0 1
0 0
0 0
0 2
0 1
0 0
0 0
0 1
0 0
0 0
0 0
0 1
0 0
0 0
0 0
1 0
16 0
1 0
2 0
1 0
1 0
1 0
0 0
1 0
2 0
1 0
2 0
0 0
0 1
0 0
0 0
0 0
0 0
0 0
1 0
0 0
1 0
3 0
0 0
1 0
0 1
1 0
0 0
2 0
0 0
0 0
1 0
0 0
1 1
1 0
0 11
0 0
0 8
0 0
0 0
0 2
0 0
0 1
0 0
0 0
0 0
0 0
3 0
0 0
0 1
1 0
0 0
0 0
0 0
0 0
0 2
0 1
0 1
0 1
0 1
0 0
0 0
0 0
0 0
0 0
1 0
1 0
0 0
0 0
0 2
0 1
0 0
0 0
0 1
1 0
0 0
0 0
0 1
0 0
0 1
0 0
0 0
0 0
0 0
1 0
8 0
0 1
1 0
0 0
0 0
0 0
0 0
0 0
0 0
0 0
0 0
0 0
0 0
0 0
0 0
0 0
0 0
2 0
0 1
0 2
0 1
0 1
0 0
0 1
1 0
0 0
0 1
1 2
0 1
0 19
0 1
0 2
0 0
0 0
0 1
0 0
0 0
1 0
3 0
1 0
0 0
1 0
0 1
0 0
0 0
0 0
0 0
0 1
0 1
0 0
0 0
0 0
0 1
0 0
0 0
0 0
0 0
0 0
0 0
0 0
1 0
1 1
4 0
2 1
0 1
2 0
2 0
1 0
1 0
1 0
0 4
0 0
0 1
0 0
0 0
0 0
1 0
0 0
0 0
0 0
1 0
0 1
0 0
0 0
1 0
0 0
0 0
1 0
1 0
0 0
1 4
1 0
0 1
1 0
0 0
0 0
0 2
0 0
0 0
0 0
0 0
0 0
4 0
1 0
1 0
0 0
0 0
0 0
0 0
0 0
0 0
0 0
1 0
0 0
2 0
0 0
1 0
1 0
0 0
0 0
0 0
0 0
1 0
2 0
4 0
8 0
1 0
1 0
4 0
3 0
1 0
1 0
1 0
1 0
0 0
1 0
1 0
2 0
2 0
1 0
2 0
4 0
3 1
14 0
30 1
6 1
4 1
7 3
3 1
1 1
1 0
0 0
0 1
5 1
0 0
1 0
1 0
1 0
1 0
3 0
6 0
0 0
1 0
10 0
40 0
4 0
27 0
4 0
18 0
4 0
1 0
28 0
1 1
0 0
4 0
1 0
25 0
4 0
6 0
0 0
0 0
0 0
0 0
1 0
8 0
39 0
53 0
107 0
83 0
69 0
94 0
53 0
7 0
9 13
51 2
65 1
31 1
81 0
28 0
13 0
11 0
1 1
0 0
1 1
0 0
0 0
0 0
1 1
0 8
4 1
11 0
36 0
4 1
4 0
29 0
2 0
1 0
1 0
3 0
0 0
8 0
6 1
16 1
11 0
5 0
5 0
5 0
3 0
2 4
0 1
0 1
2 0
4 0
11 0
16 0
4 1
0 0
0 0
0 0
1 0
4 1
4 0
1 1
4 0
6 0
7 1
5 0
2 0
8 0
6 0
17 0
1 0
4 0
13 0
26 0
46 0
48 0
22 0
17 0
30 0
22 0
6 0
4 0
1 0
1 0
4 1
1 0
0 0
0 0
0 0
0 0
0 0
4 0
7 0
8 0
11 0
12 0
9 0
7 0
6 0
2 1
1 0
1 1
0 1
1 0
0 0
3 0
1 0
2 0
1 0
2 0
1 0
4 5
1 0
6 0
9 0
15 0
11 0
10 0
16 0
32 1
6 0
0 17
0 1
0 1
0 1
0 0
1 0
6 2
6 0
6 0
1 0
0 1
1 0
0 0
0 0
0 0
0 0
0 1
0 0
0 0
0 0
0 0
0 0
0 0
0 0
0 0
2 3
0 0
0 1
1 0
1 0
0 0
2 0
1 0
1 0
0 1
1 10
1 2
1 1
2 0
1 5
0 0
1 4
1 1
1 0
0 0
0 0
3 0
1 0
2 0
13 0
1 0
0 0
0 1
0 0
0 0
0 1
0 0
1 0
1 4
0 1
0 3
0 1
2 0
1 0
2 2
1 0
1 2
4 9
4 23
1 62
20 3
1 0
1 26
2 5
4 1
1 1
1 1
0 0
0 1
0 0
0 0
1 0
0 0
0 0
0 0
0 0
0 0
0 0
0 0
0 0
1 0
0 0
5 0
5 0
1 0
1 0
0 0
1 3
2 4
5 6
2 2
13 2
1 0
1 0
1 0
1 0
3 0
4 1
4 1
18 0
0 0
0 0
1 0
0 0
0 1
0 0
0 0
0 0
0 0
0 0
0 0
0 0
0 0
0 0
1 0
5 1
4 0
6 0
8 0
9 0
8 0
8 0
6 0
1 0
6 1
10 0
8 0
8 0
22 0
0 0
0 0
1 1
14 1
1 0
1 0
1 0
1 0
0 0
0 0
0 0
0 0
4 0
1 0
1 0
1 1
0 0
0 0
0 0
1 0
0 0
0 1
0 1
0 0
0 0
0 0
0 0
0 0
0 0
0 0
0 0
0 0
0 0
0 0
1 0
4 0
1 0
0 0
1 0
0 0
1 0
2 0
0 0
0 0
0 0
0 0
0 0
8 0
0 0
0 0
0 0
0 1
1 0
0 0
0 0
0 0
0 0
0 0
1 0
0 0
4 0
1 0
6 0
3 0
1 0
0 0
17 0
0 0
3 0
2 1
4 0
8 0
8 1
1 0
2 0
0 0
7 0
0 0
0 0
0 0
0 0
0 0
3 1
7 0
8 0
6 0
44 0
51 0
58 0
6 0
1 0
1 0
5 0
0 0
10 1
0 0
0 4
2 0
4 0
2 0
3 0
18 0
17 0
3 0
4 0
2 0
1 0
0 0
1 0
0 1
0 1
0 0
0 0
0 0
10 1
2 0
1 0
22 0
0 0
1 0
1 0
0 0
10 0
6 1
5 0
247 0
8 0
81 0
79 2
2802 46
590 5
5324 5
4 2
16 6
4 20
7 1
151 8
15 4
1589 3
81 4
6181 1
300 6
110 13
76 1
29 0
6 1
8 0
12 1
11 6
20 3
3 6
8 6
1 4
1 1
5 12
21 5
38 0
46 0
198 7
89 7
45 5
123 0
615 0
704 2
613 18
31 0
18 0
6 1
58 0
2 53
16 2
10 1
20 1
22 10
53 1
18 1
29 1
88 5
6 5
11 4
48 3
5 2
2 1
10 4
11 13
4 0
4 7
10 0
8 1
1 0
93 4
1 1
18 1
34 0
76 1
52 0
421 1
375 1
430 0
339 1
1115 0
1626 1
2465 3
1289 1
425 7
186 11
48 6
62 7
154 44
93 7
187 11
155 1
243 6
279 11
139 0
125 3
133 1
161 1
57 3
332 0
97 0
114 0
2815 0
179 0
554 0
211 0
189 0
213 1
262 0
24 4
74 2
168 2
233 6
1696 1
534 0
223 0
222 0
550 0
725 0
247 0
425 0
123 0
48 1
207 1
644 1
773 0
4327 0
370 0
22873 1
155 6
54 11
946 1
228 1
485 1
346 0
258 1
71 2
14 25
1108 1
35 1
209 1
199 1
1594 0
1309 1
1372 2
275 1
239 3
530 0
636 0
285 0
53 0
235 1
52 0
2836 1
332 0
135 110
43 0
958 2
10 1
18 1
258 0
397 0
442 3
157 1
322 2
76 72
10 4
32 9
25 3
22 2
17 0
212 0
8 0
12 0
11 0
154 3
386 3
1009 6
1021 8
175 0
1018 1
106 1
26 3
380 1
2 1
13 4
6 0
9 1
11 3
43 0
32 1
10 1
37 1
21 1
19 1
193 1
124 4
268 4
94 18
94 62
436 45
253 15
170 4
120 3
79 4
179 0
185 1
114 1
53 0
496 2
1082 4
1297 11
327 48
81 0
397 2
13 1
13 2
11 0
103 1
193 0
276 0
180 0
717 1
72 4
29 0
83 1
40 0
137 6
25 67
5785 1
86 4
541 0
414 0
697 0
334 0
484 2
219 0
83 0
75 1
106 0
189 0
212 0
139 0
81 0
190 1
308 1
420 9
4284 0
3146 1
3308 0
2335 0
230 0
10532 0
1053 3
899 1
2288 8
839 1
437 0
696 4
961 1
674 2
531 0
29 0
12 0
20 0
18 0
5 0
1 0
43 0
0 61
4 13
8 11
16 36
69 4
62 11
57 6
1698 36
245 9
585 13
229 25
248 2
134 0
27 1
7 2
11 1
12 1
11 6
35 2
51 1
121 8
86 2
100 1
211 1
64 0
47 1
377 19
5 4
7 1
1 1
11 1
7 0
2 0
1 0
1 0
1 0
0 1
1 2
5 16
11 0
4 1
5 11
4 8
4 320
1 95
2 64
6 13
0 9
0 1
7 0
15 1
15 0
4 3
18 5
5 6
62 25
43 22
2216 13
261 257
405 1
198 1
153 0
173 0
656 0
25 0
68 0
119 15
853 20
360 2
747 1
258 1
736 2
1093 1
6330 1
472 2
557 4
802 1
111 0
27 0
121 4
235 2
247 1
55 8
27 13
6 6
1 0
1 4
4 43
1 0
34 5
28 4
13 5
14 41
6 1
216 1
25 1
25 0
6 1
96 1
4 3
11 0
5 1
13 0
160 3
220 0
151 1
390 1
2954 2
2218 1
2556 1
348 0
11123 0
314 0
220 0
228 1
128 0
311 1
421 0
125 1
95 0
655 1
1065 13
684 1
306 0
677 0
124 1
108 29
102 3
34 6
177 12
48 3
19 25
93 6
1 5
8 5
32 20
53 8
1 4
4288 1
54 8
48 10
18 6
10 14
33 0
10 4
99 0
17 0
62 6
119 13
75 22
123 6
144 19
247 36
44 66
32 121
22 48
112 27
60 20
111 76
57 31
191 96
27 7
2 4
67 1
77 1
43 1
287 1
6 3
6 1
2 0
3 1
81 0
25 4
13 1
4 0
3 1
3 0
8 1
3 2
4 6
34 0
5 4
0 0
8 16
4 0
20 1
34 1
27 15
67 1
8 1
38 8
32 1
161 1
547 2
641 2
507 21
192 4
924 1
4505 4
12866 2
5989 4
1407 126
67 3
28 4
13 0
11 2
47 0
27 0
56 2
102 12
11 8
8 0
13 0
72 0
62 1
4 2
15 1
19 1
249 4
2920 2
5986 6
2848 13
839 3
1885 0
371 0
346 3
121 1
15 1
5 6
16 5
11 6
25 1
29 2
5 1
4 0
10 7
62 0
313 0
431 0
64 0
103 0
33 0
13 0
38 0
71 1
500 0
33 0
280 6
112 72
88 15
110 19
364 14
24 4
178 1
27 0
27 0
43 44
60 0
144 0
378 0
1984 0
282 1
132 0
23 0
36 1
22 0
47 0
1 0
626 0
3 0
8 0
1 0
6 0
1 0
8 0
1 0
4 0
2 1
3 0
11 1
89 1
160 0
235 1
1298 0
170 1
599 4
390 18
235 2
1097 0
321 6
164 0
320 1
146 0
114 0
4208 2
122 0
332 0
1587 0
1417 0
2641 0
140 0
296 0
371 0
238 2
62 1
1670 1
21 1
8 0
23 0
11 0
1 0
18 0
135 1
282 4
950 4
98 5
503 0
86 7
74 0
36 1
67 236
8 13
0 6
0 4
1 4
1 1
0 1
0 0
1 2
1 4
4 8
17 4
45 5
24 7
175 0
21 1
23 3
46 4
187 11
6 11
35 207
6 13
9 8
5 11
20 2
1 7
15 13
20 53
33 99
77 6
17 27
3 1
3 1
1 1
2 1
1 1
2 1
1 0
1 1
0 14
12 1
7 3
6 13
5 2
1 0
1 1
1 5
1 27
12 0
15 1
3 0
0 0
2 2
2 6
4 4
4 36
233 7
141 3
130 3
148 0
424 2
67 1
90 9
37 1
48 2
40 0
29 0
36 0
354 1
196 0
19 1
29 1
5 2
12 0
3 0
8 2
34 0
65 0
153 6
76 0
228 1
22 1
43 0
31 1
56 4
60 14
134 18
173 32
216 64
98 196
1562 11
127 7
115 88
446 1
220 7
82 21
90 17
30 21
7 13
1 3
3 0
13 0
4 2
4 0
5 0
1 0
1 0
0 0
1 0
2 0
10 0
13 0
92 0
135 0
52 0
19 0
8 1
24 8
61 26
161 14
90 20
306 6
43 1
15 1
11 1
80 0
312 0
328 0
229 0
849 1
8 1
9 0
22 0
6 0
86 1
0 0
1 1
2 0
1 0
6 0
3 0
0 0
2 0
0 0
64 0
34 0
26 1
114 3
468 9
247 2
348 5
411 29
118 27
84 36
117 17
218 18
151 25
162 14
642 1
23 0
19 1
25 1
123 1
10 1
13 4
18 0
3 2
2 0
0 0
0 1
0 0
10 0
0 2
1 9
0 20
6 3
1 4
1 1
12 0
1 1
1 11
7 0
1 1
5 0
1 0
6 0
2 1
10 0
4 0
6 0
14 4
8 8
6 3
13 0
43 0
31 1
7 0
39 0
1 2
4 6
8 5
3 4
6 2
0 2
0 4
0 35
23 1
0 4
0 10
0 1
1 12
2 1
0 0
0 0
0 1
0 0
1 0
0 0
1 0
2 0
0 1
6 1
3 5
1 5
18 7
1 6
1 7
4 1
1 0
0 6
0 10
2 1
0 1
0 0
4 0
3 0
20 0
13 0
3 1
0 6
4 5
2 1
1 6
0 1
0 1
0 0
0 0
0 0
0 0
0 0
1 0
1 0
2 2
5 11
4 10
5 10
4 0
4 0
0 0
2 1
1 4
4 6
17 11
27 1
4 4
85 1
0 0
0 1
0 0
0 1
1 0
0 0
1 0
0 3
1 0
1 1
1 4
1 0
0 0
1 0
1 0
0 1
0 3
1 1
1 1
1 1
24 1
4 3
89 1
11 0
13 0
11 1
9 0
1 1
6 0
7 0
1 0
9 0
0 0
2 0
1 0
9 0
1 0
8 6
0 14
1 6
2 17
2 13
8 5
6 1
3 6
41 2
1 0
0 1
1 10
0 1
0 3
0 1
17 1
20 2
21 4
18 3
45 0
1 1
1 0
0 0
0 0
1 3
1 4
1 0
1 0
1 0
0 0
50 0
1 0
0 0
0 0
0 1
0 1
0 1
0 4
1 4
0 71
0 4
1 8
0 9
1 46
1 18
1 133
6 135
11 104
3 6
1 4
2 1
1 0
0 1
15 1
0 32
0 46
0 46
0 12
0 19
1 2
0 13
0 0
1 0
0 1
1 0
0 5
4 1
1 2
22 0
3 7
11 28
2 1
97 2
3 6
2 123
4 20
0 13
0 4
1 3
1 16
4 12
11 3
13 1
10 0
3 1
10 0
0 2
0 1
0 4
0 0
3 2
0 0
2 0
2 0
1 0
15 0
1 0
1 1
3 0
4 0
4 1
13 1
8 0
11 0
29 0
15 1
192 1
103 0
1 0
1 1
7 3
17 11
4 3
11 2
6 0
6 1
0 2
0 8
1 3
1 2
3 10
1 0
4 0
12 3
25 12
13 15
3 34
292 34
0 93
0 74
0 77
0 9
0 3
0 14
1 8
3 182
5 14
15 25
6 22
6 5
2 0
3 4
1 2
1 2
2 0
0 1
4 10
1 15
0 11
0 6
0 5
0 1
0 13
0 1
0 1
0 6
0 12
1 19
0 5
1 211
1 2
1 9
0 0
6 0
0 0
0 1
4 1
11 1
5 0
1 0
0 1
1 1
0 3
1 6
0 8
1 4
13 0
16 37
34 15
36 15
22 2
0 4
1 4
0 3
4 3
3 0
1 0
168 0
4 0
20 0
8 0
6 0
1 0
3 0
6 0
5 0
4 0
7 0
0 1
0 1
4 1
15 6
71 3
14 4
4 6
2 12
2 2
1 5
2 1
11 1
1 1
1 1
0 4
0 4
0 2
1 0
0 0
0 1
1 0
1 0
1 0
0 0
65 1
1 640
23 2
4 15
4 2
1 22
1 3
1 11
0 7
7 18
0 18
8 7
0 18
0 13
0 59
0 48
1 275
6 1876
4 45
12 237
6 67
17 34
35 50
23 40
231 171
4 49
4 25
0 24
0 5
4 3
1 3
1 4
0 3
2 69
1 1
0 5
1 4
0 1
0 2
0 6
1 0
0 2
1 4
0 23
1 44
1 381
7 454
4 1694
8 97
1 151
0 14
1 20
0 1
0 9
0 41
0 1
0 4
0 4
0 8
0 6
0 156
0 44
0 50
0 1602
0 22
0 40
0 34
0 55
0 93
0 209
0 253
0 177
4 625
0 15
11 5
0 6
1 6
2 247
1 15
2 43
0 28
4 7
0 3
1 4
3 22
5 21
4 34
4 79
42 39
1 2308
0 72
1 109
1 117
1 49
0 14
1 4
1 8
2 3
0 1
0 1
1 4
1 21
1 29
0 69
1 49
1 48
6 26
2 8
3 3
1 4
19 2
20 3
20 0
68 2
22 3
2 0
0 1
3 57
3 1
0 7
1 5
1 1
0 11
1 1
2 3
4 4
0 11
11 6
34 13
41 34
0 13
2 23
1 48
11 12
34 4
22 6
34 12
39 50
135 59
3 13
1 28
0 63
4 57
0 767
0 6
0 34
0 6
1 4
1 2
2 7
0 18
1 15
1 21
0 0
0 0
1 1
0 4
0 4
1 13
1 14
0 9
0 390
0 32
0 51
0 64
0 44
0 462
0 205
0 250
0 149
1 172
0 9
0 7
0 11
0 4
0 0
0 3
0 43
0 22
0 143
1 23
0 39
1 91
0 12
0 7
0 9
0 6
0 3
0 4
0 153
0 2
0 0
0 0
0 1
0 1
1 3
0 0
0 1
0 3
0 1
0 1
0 8
0 32
0 29
0 33
0 116
0 8
0 74
0 17
0 5
0 0
0 0
0 0
0 0
0 0
0 7
0 6
1 6
1 18
0 115
0 61
0 523
1 146
1 96
1 53
1 7
0 14
0 46
0 56
0 37
0 12
1 14
1 0
4 6
8 7
21 9
0 11
1 69
0 34
0 22
0 11
0 7
1 4
0 0
0 1
0 0
0 65
0 0
0 4
0 1
0 1
0 2
1 0
0 1
0 0
0 0
0 0
0 0
0 1
0 1
0 0
0 1
0 1
0 0
0 0
0 1
0 1
1 0
0 2
1 1
0 4
0 1
0 6
0 15
0 11
0 9
0 20
0 10
2 10
1 5
1 2
0 3
0 1
1 1
0 31
0 1
0 4
1 73
0 153
1 168
0 86
0 28
0 6
0 11
0 19
0 24
1 26
0 6
0 7
1 15
1 9
1 18
0 29
1 20
0 10
1 8
0 1
0 2
0 1
0 0
0 1
0 2
1 15
0 17
0 27
0 84
0 26
0 39
0 115
1 11
0 39
1 36
0 29
0 4
1 3
0 3
1 2
0 4
0 12
0 12
0 11
0 12
0 5
0 15
0 14
1 15
0 6
0 4
0 1
0 1
0 1
0 21
0 8
0 11
0 21
0 4
0 6
1 2
0 3
0 0
0 4
0 1
0 0
0 11
0 4
0 22
0 19
0 20
1 12
0 32
0 39
0 16
0 12
0 114
0 54
0 45
0 18
0 24
0 27
0 21
0 24
0 82
0 46
1 23
0 18
0 39
0 17
1 17
0 39
0 14
0 68
0 15
0 13
0 9
0 3
1 2
1 1
1 4
1 6
0 11
0 8
1 3
0 78
0 6
0 5
1 13
0 10
0 11
0 4
0 4
0 2
0 1
0 0
0 1
0 1
0 0
0 0
0 6
0 18
1 4
0 5
0 1
0 3
0 0
0 1
0 2
0 1
0 4
0 0
0 1
0 5
1 1
0 58
0 18
0 11
1 11
0 1
0 3
0 1
0 3
1 22
0 8
1 20
0 19
1 8
0 1
1 6
0 6
0 6
0 4
0 2
0 2
0 1
0 10
1 4
0 8
0 21
0 16
0 16
0 186
0 14
0 21
0 13
0 9
0 13
0 23
0 29
0 13
0 18
0 41
0 20
0 15
0 3
0 6
0 9
1 14
0 14
0 10
1 214
0 3
0 13
0 25
0 1
0 2
0 1
1 1
0 18
0 1
0 7
1 4
0 2
0 8
0 3
0 0
0 4
0 27
0 4
0 4
0 3
0 5
0 1
1 0
0 1
0 1
0 1
0 2
0 1
0 1
1 0
0 1
1 2
0 0
0 30
0 13
1 42
0 48
1 29
0 8
0 8
0 11
0 1
1 4
2 12
0 4
1 0
1 1
0 1
0 0
0 0
0 3
0 6
1 8
0 17
0 6
0 6
1 5
2 11
1 6
1 26
1 6
8 11
11 1
56 1
6 0
1 1
0 4
0 1
0 4
4 2
1 22
1 1
0 5
0 20
1 13
0 8
0 6
0 4
0 4
0 1
1 4
1 1
0 8
0 1
4 6
1 20
1 1
0 6
1 14
0 22
0 19
1 13
0 43
0 22
1 4
0 1
0 1
0 1
0 0
0 0
0 2
0 119
1 1
0 1
0 1
1 7
0 6
0 3
1 11
3 8
0 8
4 9
0 13
1 36
0 12
1 34
1 13
2 360
2 53
0 39
0 8
0 2
0 0
1 3
0 3
1 8
0 18
0 15
1 11
0 13
1 30
4 30
0 3
0 4
0 14
0 0
0 2
0 80
0 2
1 57
1 19
0 6
0 8
1 1
0 5
0 5
0 17
0 42
0 336
0 148
0 275
0 25
0 34
0 7
1 8
0 37
0 6
2 10
0 13
0 12
1 4
0 1
0 1
0 1
0 0
0 0
0 0
0 105
1 1
0 123
0 10
0 39
1 46
1 15
0 1
3 1
1 11
3 1
0 19
1 7
0 11
1 18
0 13
0 5
0 3
1 8
1 8
5 1
0 4
0 0
0 3
0 4
1 6
2 1
7 5
60 4
8 7
0 1
0 0
8 0
0 4
0 1
1 1
0 0
1 1
0 11
1 1
0 0
0 1
0 1
0 3
2 6
1 4
4 2
0 0
5 6
15 7
7 18
6 1271
1 45
27 423
1 255
4 157
5 27
4 14
1 11
4 13
1 41
1 25
3 22
1 137
0 60
3 43
1 107
1 4
4 12
12 9
19 11
29 11
17 31
1 6
1 8
0 8
0 6
0 20
0 0
1 3
2 2
0 2
0 1
1 4
1 0
1 4
0 6
0 10
0 13
0 4
0 15
0 2
0 6
0 2
0 1
0 0
0 4
0 5
0 9
0 26
0 100
2 18
0 50
1 19
0 34
0 2
0 2
0 6
0 4
0 11
0 24
0 46
0 13
0 7
0 7
0 2
0 11
1 10
0 13
0 8
0 4
0 1
4 4
1 4
0 14
0 53
0 16
0 30
0 55
0 9
0 11
0 7
0 5
0 2
0 1
0 3
0 1
1 0
1 0
0 0
4 139
1 15
0 15
1 34
1 16
0 723
0 38
0 117
1 89
2 29
1 20
0 14
0 32
1 41
0 0
2 4
2 2
0 4
1 4
0 1
1 48
1 3
6 7
2 8
6 8
0 18
0 102
2 98
0 41
0 8
15 495
12 6
3 214
4 27
0 28
0 15
0 0
0 0
0 2
0 7
1 1
0 1
6 3
2 343
3 11
28 36
1 43
5 75
8 25
1 37
0 93
0 42
2 142
1 23
8 9
0 41
0 12
0 9
0 6
3 10
1 13
2 18
2 67
3 81
0 64
0 32
0 58
3 24
1 24
8 6
8 8
1 4
4 1
1 42
4 16
10 86
4 7
4 4
5 2
1 4
4 4
0 3
0 4
2 3
1 1
5 1
1 6
0 2
0 1
1 4
6 2
6 1
8 2
25 8
10 269
7 106
0 528
0 305
0 130
1 5
1 4
0 1
1 0
0 2
0 0
1 5
1 6
1 20
1 58
2 104
10 60
4 55
1 17
2 4
3 1
2 0
1 1
0 4
0 1
1 30
2 22
8 10
4 4
2 1
5 1
2 1
1 0
4 1
1 3
1 1
1 1
5 6
1 11
1 21
1 24
0 57
0 76
0 36
1 19
1 29
2 32
0 26
2 37
0 235
0 41
0 28
0 7
1 2
1 3
0 1
0 1
1 11
0 7
3 566
0 43
0 91
4 80
1 14
0 17
1 165
2 127
1 114
1 669
2 1
11 15
1 1
0 4
0 0
0 1
2 0
0 0
1 4
2 8
3 12
4 35
1 20
1 9
0 13
35 5
3 23
1 99
1 86
1 79
1 55
1 11
1 4
1 3
0 0
4 1
9 1
1 0
0 0
0 10
0 43
0 12
1 32
1 127
1 14
2 6
2 18
46 36
7 206
1 71
1 42
0 11
1 6
0 186
12 17
3 37
12 11
5 59
61 31
3 14
0 0
0 1
0 44
0 1
0 7
0 27
0 310
1 32
0 11
17 11
3 4
0 1
6 0
7 0
20 2
0 1
0 231
0 8
0 15
0 10
0 62
1 52
1 18
0 18
1 9
1 514
5 0
3 14
1 4
1 3
0 2
4 0
5 6
16 4
8 4
67 29
11 5
0 3
0 27
0 6
0 11
0 22
0 27
0 803
0 13
0 16
1 4
0 1
0 41
1 4
0 4
10 2
1 11
1 0
0 24
1 26
0 22
1 2
1 1
1 4
0 19
2 22
4 25
2 117
5 78
13 5
116 51
1 4
0 1
0 1
0 6
0 1
0 0
1 0
0 0
0 1
0 2
0 0
0 1
0 4
0 1
0 0
0 3
0 39
0 6
1 2
1 1
0 1
0 1
0 3
0 1
0 6
0 1
0 2
0 1
0 1
1 0
0 1
1 1
3 7
1 7
1 67
0 21
1 69
6 14
2 43
0 1
1 4
3 8
4 5
8 14
10 371
14 417
4 198
0 11
0 13
0 11
1 4
4 3
6 2
8 14
8 40
28 55
19 320
1 64
0 46
3 17
0 8
8 4
8 3
1 55
1 38
1 364
0 118
0 154
0 199
0 141
0 102
0 64
0 14
0 8
0 4
0 3
0 2
1 1
3 2
3 2
1 1
1 9
0 12
0 120
0 62
0 87
0 261
0 221
4 107
1 50
1 14
1 10
1 6
0 78
1 11
3 4
1 3
0 1
0 2
0 20
1 15
0 22
0 15
0 3
1 8
0 34
1 32
6 1927
1 137
2 139
2 46
3 31
2 10
1 53
2 55
0 62
0 90
0 52
1 158
0 111
0 110
1 85
22 60
1 119
11 40
0 24
5 76
0 11
0 24
0 13
0 151
0 302
1 32
0 20
2 15
0 3
4 2
1 2
1 7
1 0
4 1
0 3
1 1
1 11
1 39
1 41
0 110
1 4
1 5
0 28
4 7
14 8
20 9
13 10
6 6
138 3
1 104
0 8
1 125
21 10
6 15
4 15
0 7
0 8
0 200
0 40
0 161
1 175
3 247
3 214
20 388
5 212
2 187
1 401
0 514
0 193
0 362
0 3080
0 57
0 236
3 50
0 15
1 4
1 0
0 0
0 1
1 1
0 8
0 6
0 77
0 11
0 692
0 10
0 2
0 2
0 6
0 9
0 6
0 6
2 10
1 8
0 11
0 13
0 35
1 6
0 3
0 2
1 0
0 1
1 0
0 7
1 0
0 8
0 1
0 5
1 6
0 5
1 16
2 887
2 85
5 135
0 462
1 369
0 120
0 121
0 240
0 97
1 13
0 19
0 74
0 22
1 88
0 392
0 146
1 67
1 27
104 175
4 83
1 36
0 210
0 280
0 73
12 514
0 5
0 14
0 7
0 16
0 28
3 88
1 81
0 41
2 9
1 6
0 0
0 0
0 1
0 4
0 2
1 4
0 6
0 20
1 63
0 145
0 1705
0 361
0 467
0 517
1 193
1 117
1 37
0 36
1 13
0 2
1 1
1 23
0 13
1 8
0 7
0 1
0 0
0 0
0 14
0 10
0 13
0 10
1 6
0 1
0 15
1 4
0 7
0 53
0 7
0 123
0 50
0 2335
0 112
0 95
0 52
6 49
1 275
0 54
0 103
0 71
0 14
1 0
0 1
2 11
1 29
0 118
0 13
0 27
0 4
0 2
1 5
0 1
1 1
1 111
0 6
0 13
0 4
1 23
0 11
0 15
0 12
1 5
0 1
0 0
0 0
0 2
1 18
0 69
1 24
0 16
2 4
0 1
1 6
0 2
0 5
0 5
0 4
0 7
2 15
1 138
0 11
1 41
0 81
0 59
4 39
0 35
3 43
2 37
0 7
2 1
6 25
2 1
0 6
0 22
1 50
0 71
1 46
1 53
0 63
1 707
1 64
0 52
0 49
0 15
0 29
1 57
0 408
0 25
0 29
2 6
0 66
0 25
0 200
0 90
0 588
1 2
0 11
1 11
0 14
1 10
0 3
0 1
0 1
0 1
0 1
0 1
1 4
1 4
0 39
0 7
0 11
0 5
0 4
0 3
0 3
0 3
1 1
1 15
8 3
0 4
0 17
0 8
0 10
0 6
0 26
0 7
1 6
0 2
0 19
0 21
0 6
0 4
0 2
1 1
0 0
0 0
0 1
1 1
1 0
0 2
0 2
1 2
0 4
0 11
0 15
0 63
1 16
0 40
2 83
1 52
1 366
3 17
0 118
0 97
0 306
0 269
0 197
0 22
0 12
0 59
0 14
0 11
0 15
0 17
0 4
0 0
0 260
0 1
0 52
0 10
0 2
0 8
0 3
7 4
16 7
1 29
0 5
0 5
1 0
0 0
0 1
1 0
0 6
0 1
0 11
0 47
0 43
8 21
1 18
1 8
1 4
1 13
0 7
0 4
0 639
0 11
0 34
1 4
0 2
0 5
0 3
0 1
0 11
0 5
0 1
0 0
0 1
0 0
0 2
0 1
1 4
0 7
0 11
0 15
0 43
0 11
0 6
8 3
0 3
0 12
0 3
1 1
0 20
0 12
0 1
0 6
0 73
0 11
0 27
0 108
0 103
1 90
0 410
0 59
0 82
0 16
0 3
1 8
0 51
0 1
1 4
1 4
0 1
0 7
0 22
0 18
0 38
0 22
0 24
0 22
0 34
0 16
0 16
0 118
1 8
0 5
0 3
0 2
0 1
0 2
0 1
0 0
4 0
0 3
0 1
0 4
1 4
0 6
0 217
0 5
0 6
0 3
0 10
0 11
0 6
0 15
0 6
0 3
1 11
3 18
3 22
0 12
0 17
0 116
0 11
0 6
1 10
0 15
0 1
0 6
0 13
0 79
0 6
0 8
0 4
1 2
0 0
0 0
0 0
0 0
0 0
0 0
0 4
0 1
0 0
0 3
0 152
1 34
0 46
0 49
0 268
3 69
7 25
1 33
0 71
1 95
1 127
1 25
2 17
0 3
0 1
1 1
4 0
2 2
7 0
0 1
1 1
0 3
0 94
0 5
1 29
0 46
1 16
1 5
1 4
1 8
0 8
1 93
0 27
0 85
0 96
0 67
0 8
0 21
0 12
0 6
1 20
1 1
0 2
0 3
0 10
0 1
0 1
0 0
0 7
0 2
0 2
0 3
0 0
0 0
0 1
0 0
0 0
0 1
0 6
0 33
0 59
1 102
0 231
0 432
1 236
1 53
0 5
1 1
1 1
2 16
5 23
1 4
1 17
1 36
0 29
1 20
0 15
4 58
0 8
0 2
0 1
0 3
1 4
1 8
1 6
3 1
2 1
0 1
0 12
1 10
1 15
0 65
0 53
0 23
0 2
0 6
0 3
0 1
0 0
0 1
0 0
0 2
1 3
0 7
0 7
1 34
1 15
0 39
1 1
1 8
0 6
0 48
0 125
0 90
0 104
0 81
0 1652
1 120
0 91
0 43
0 82
0 25
0 26
0 15
1 52
1 3
1 13
12 5
16 13
29 16
55 71
239 33
2 114
2 337
1 146
1 214
1 159
5 104
3 76
2 38
1 157
1 144
1 156
1 179
3 2103
0 278
37 250
1 127
0 16
0 50
5 97
0 238
0 812
0 364
5 278
24 70
60 186
11 280
1 118
6 487
1 6
0 15
3 7
10 2
94 8
4 53
4 61
0 478
0 37
1 53
10 397
5 104
10 39
18 62
8 139
6 8
1 6
11 50
144 522
24 6
24 61
29 107
22 145
10 97
23 798
174 1431
7 1124
11 177
1 386
161 334
5 78
0 42
0 67
1 82
7 98
6 104
145 93
27 2049
10 18
6 43
39 148
25 36
31 93
3 172
9 166
5 302
13 118
17 418
4 1769
3 385
0 711
1 414
4 254
7 529
2 2146
0 3459
1 72313
2 2475
1 2387
4 318
3 116
11 33
10 1094
0 182
1 321
6 259
1 193
0 1056
12 2865
4 1642
49 584
3 238
4 2038
1 18
1 171
13 2311
20 1101
63 3671
29 495
71 491
2 142
1 10
1 3
0 2
4 11
2 6
8 3
56 15
5 301
5 20
2 60
7 33
1 101
5 94
4 1261
9 1512
9 1468
286 267
5 95
13 81
8 56
39 700
18 503
4 862
1 1110
0 315
0 116
14 17
4 27
9 4
22 8
6 11
1 21
1 69
2 86
4 1677
8 823
11 828
9 2638
6 708
57 1215
4 3825
0 846
1 2900
1 868
0 1590
3 447
0 179
0 657
0 32
0 46
0 38
0 121
1 418
2 379
1 146
6 552
1 144
0 258
0 13180
1 1108
0 5081
0 753
0 7015
1 1068
1 1909
0 734
0 531
0 596
0 16
0 23
2 46
1 59
0 69
1 127
56 59
1 58
4 8
0 120
0 11
1 23
12 11
74 8
38 23
71 43
18 20
17 11
15 4
1 27
4 1
2 3
1 6
5 66
3 331
4 513
1 575
0 465
4 3405
1 118
0 376
6 278
5 46
11 84
1 144
0 32
0 40
1 642
2 35
74 41
7 77
7 115
4 67
8 21
4 38
1 31
2 9
32 63
1 25
0 310
1 237
12 71
116 134
15 56
14 23
8 107
28 90
71 77
4 76
1 185
3 20
4 18
14 280
40 20
13 31
6 102
1 44
0 9
0 1
0 0
1 0
1 1
0 1
0 2
0 8
0 8
0 23
3 10
0 13
0 2
0 0
0 2
0 0
1 1
1 11
4 19
14 102
23 76
2 141
0 64
1 11
0 14
1 678
1 43
0 175
1 311
0 305
0 315
1 240
0 320
1 179
0 69
0 322
0 50
4 74
1 29
2 21
1 800
1 283
4 408
4 273
1 51
1 8
1 50
4 2
1 4
1 5
4 27
0 9
1 8
0 43
1 3
0 4
0 4
0 3
0 11
0 10
1 11
1 15
1 28
15 29
17 53
8 148
4 144
1 385
1 60
0 36
0 22
0 28
1 134
0 36
0 40
0 121
1 20
1 6
0 1
0 1
0 0
0 0
0 1
0 0
0 0
0 5
0 11
1 53
1 114
0 81
0 820
0 109
2 122
12 58
3 10
1 4
3 6
2 7
0 9
1 20
1 8
1 1
1 4
0 425
8 1
1 2
4 0
2 2
11 4
27 3
12 43
1 2
0 4
0 11
0 2
0 3
1 13
0 15
0 911
0 16
0 4013
0 134
0 101
1 205
1 313
1 371
1 2060
0 381
0 680
1 88
0 32
0 54
0 127
1 430
1 135
0 320
2 473
2 481
0 37
0 10
0 18
4 1
1 6
2 5
1 25
0 35
0 217
0 1295
0 336
0 341
0 130
0 28
0 5
0 4
0 6
0 208
0 80
0 211
0 281
0 64
0 491
1 12
0 53
2 50
0 92
1 32
2 29
6 31
0 29
0 3
4 1
1 0
1 0
0 1
1 39
1 159
1 25
0 52
6 9
1 78
5 3
32 5
265 10
104 1
12 4
18 11
2 107
1 64
1 238
8 626
8 772
60 746
65 153
20 493
14 196
21 82
1 22
0 8
13 5
4 12
407 4
9 2258
4 35
1 240
1 364
1 210
0 74
0 19
1 8
2 10
0 10
1 10
1 1
1 1
0 3
0 3
1 118
2 29
3 401
2 292
12 143
4 71
50 34
39 16
833 36
43 93
8 102
1 43
1 69
1 88
6 111
5 187
8 8
3 3
3 25
0 1
0 1
1 6
0 2
0 7
2 5
7 1
43 2
18 2
30 6
4 57
11 643
1 189
5 519
1 2413
0 459
1 141
1 16
0 38
0 730
2 497
6 706
1 452
1 607
0 250
5 131
1 165
0 41
7 23
8 1151
8 142
4 250
6 470
1 56
0 1323
0 172
0 210
1 93
1 310
0 88
2 119
1 79
0 168
1 65
0 153
0 606
0 9167
0 4601
0 2793
1 157
1 194
0 183
1 124
1 39
1 3233
0 173
0 1766
3 849
18 1485
11 627
15 643
12 864
8 574
1 1041
1 1926
1 887
5 712
4 46
16 6
7 60
0 310
0 273
0 99
0 55
0 458
0 550
3 486
1 1618
13 3133
52 2927
104 2948
13 2598
15 1499
52 1060
1 713
0 153
2 55
4 92
5 252
18 76
11 63
5 20
67 18
1 15
4 16
1 22
1 136
7 200
0 68
0 104
1 83
1 79
1 15
11 5
1 11
0 81
0 32
1 35
6 8
4 13
17 36
29 5752
23 396
8 1428
1 1480
57 409
1 146
1 43
1 14
4 29
0 4
0 4
1 14
4 4
27 31
12 53
1 30
1 130
1 364
8 426
2 176
2 1204
6 29
8 214
0 456
1 259
0 106
6 247
5 150
3 36
11 6
6 304
29 544
226 162
49 78
13 58
28 4
1 25
1 15
0 27
0 56
0 20
0 11
0 3704
0 6
2 1432
0 42
0 109
0 23
0 48
0 130
0 13
1 13
1 18
4 28
4 13
17 249
4 287
0 1086
25 619
1 44
6 51
16 116
34 189
9 139
3 41
4 14
4 96
6 360
102 76
1 167
1 339
1 113
1 2769
0 2064
1 809
1 2427
3 82
6 29
1 32
2 49
6 4114
0 153
1 218
1 123
1 13
29 11
10 197
17 4
35 30
113 5
27 7
34 1
10 1
4 3
1 18
1 46
0 75
0 224
0 3154
1 835
0 2587
0 2785
0 2018
6 425
11 34
13 26
0 6
2 5
1 230
0 64
0 1145
0 180
0 86
0 228
1 38
0 107
0 118
1 8040
1 1707
1 2942
2 1892
6 1939
1 487
4 934
1 978
0 891
1 870
0 1834
1 469
0 250
1 4478
0 307
1 585
2 901
3 3738
1 285
21 234
0 214
2 139
1 39
0 594
1 285
0 301
0 817
1 13
1 11
6 5
0 71
0 18
0 89
0 175
0 25760
1 472
2 1817
0 642
0 233
0 204
0 18
0 22
0 32
0 2429
0 18
0 83
0 7
0 20
2 15
1 10
0 17
0 226
0 19
1 23
0 42
1 17
0 3
0 22
0 25
0 320
0 24
0 18
0 3
0 9
1 1
0 1
0 4
0 52
0 6
0 2
0 3
1 0
0 1
3 0
2 0
2 1
1 1
0 0
10 44
2 1
0 3
4 0
17 1
6 4
1 10
1 7
1 17
14 7
1 18
3 6
0 4
1 5
1 2
0 1
1 0
0 299
1 1
0 23
0 2
0 1
0 0
0 0
0 0
1 1
0 0
0 6
0 8
0 5
0 4
0 4
1 2
0 0
1 0
1 1
1 1
0 0
11 0
3 0
2 6
1 0
3 1
1 1
4 1
6 8
0 10
1 1
2 6
2 0
1 0
1 0
0 2
0 2
1 1
1 1
0 1
0 2
0 1
1 53
0 9
1 14
0 14
0 15
0 578
0 10
0 66
0 43
0 15
0 3
0 21
0 6
1 1
0 1
1 8
0 0
0 2
1 2
0 0
0 0
1 0
0 0
0 1
0 3
0 6
0 9
0 4
0 0
0 6
0 1
0 1
0 0
0 0
0 0
0 0
0 0
0 2
11 1
0 1
0 1
1 0
1 0
0 0
0 0
0 0
0 0
0 0
0 0
0 0
0 0
0 1
0 0
0 0
1 1
0 4
1 0
0 2
0 1
0 1
0 1
0 0
0 0
3 3
0 1
0 1
1 1
0 0
0 0
1 1
1 1
3 3
2 1
6 1
1 1
0 1
0 0
0 0
0 1
0 2
1 0
0 0
1 0
0 0
1 0
0 0
2 0
0 0
0 0
0 0
0 0
0 0
0 1
0 0
0 0
0 0
0 0
0 0
0 0
0 0
0 2
0 0
0 0
0 0
0 0
1 1
1 0
0 1
0 0
0 0
0 0
0 0
0 0
0 0
0 0
0 0
0 0
0 0
0 0
1 0
0 0
0 0
0 0
0 0
0 0
1 0
1 0
0 0
0 1
4 0
0 0
0 0
0 0
0 0
2 0
0 0
0 0
0 0
0 0
0 0
0 0
0 0
0 0
0 0
0 0
1 0
0 0
0 0
0 1
0 0
0 0
0 0
0 1
6 0
0 0
0 0
2 0
0 0
0 0
0 0
0 0
0 0
0 0
1 0
0 0
1 0
0 0
0 0
0 0
0 0
0 3
1 0
0 0
1 0
1 1
0 0
0 0
0 0
0 0
0 0
3 0
0 1
0 0
0 0
0 0
0 0
0 0
1 1
4 0
11 0
16 0
15 0
6 0
7 0
4 0
1 0
11 0
1 0
0 0
0 0
0 0
0 0
0 0
0 4
1 0
4 0
10 1
13 0
9 1
5 4
8 3
1 4
1 0
0 0
1 0
4 2
2 0
1 0
1 0
1 0
4 0
14 0
4 1
0 0
1 0
4 0
0 0
0 0
0 0
1 0
1 0
2 5
1 1
4 0
0 0
1 1
0 1
4 0
0 0
19 0
0 0
1 0
1 0
2 0
0 0
0 0
0 0
0 0
0 0
0 0
0 0
0 0
0 0
2 0
1 0
20 0
0 1
0 4
1 6
0 7
1 0
1 0
0 1
1 0
0 0
0 0
0 0
0 0
0 0
0 0
1 0
11 0
4 0
84 0
4 0
5 0
2 0
0 0
1 0
1 0
1 0
1 2
1 1
1 1
2 0
0 0
1 0
1 0
0 0
3 0
0 0
0 0
0 0
1 0
1 0
1 0
5 4
1 0
4 0
0 1
1 0
1 0
3 1
1 1
4 0
1 0
0 0
0 1
0 0
4 1
0 0
0 0
0 0
0 0
0 0
1 0
0 0
0 0
0 0
0 0
0 0
1 0
0 0
0 0
0 1
0 0
0 1
0 1
1 0
0 0
0 2
0 0
0 0
0 1
0 0
0 1
0 0
0 0
1 0
0 1
0 0
1 0
0 0
0 1
0 1
0 0
2 0
0 0
0 0
0 0
1 0
0 0
0 0
0 0
0 2
2 11
0 4
1 1
1 0
1 0
0 0
0 4
0 0
0 0
0 0
1 0
0 0
1 0
2 0
1 0
1 0
0 0
0 0
0 0
0 0
0 0
0 0
0 0
1 0
0 0
0 0
1 0
0 0
0 0
2 1
0 0
0 1
1 0
0 0
0 1
0 1
0 1
0 1
0 1
0 0
1 0
0 0
0 1
3 0
2 6
0 1
0 4
4 2
2 2
3 1
3 2
0 2
0 1
0 0
1 0
1 0
0 0
0 0
0 0
1 1
0 0
0 3
0 0
0 0
15 1
0 0
3 6
0 0
6 1
0 1
0 0
0 0
0 0
1 0
2 0
0 0
0 0
1 0
1 0
1 0
1 0
0 0
0 0
1 0
0 0
0 0
14 1
0 0
0 0
0 0
0 1
0 0
0 0
0 1
0 0
0 0
0 1
1 0
1 2
0 4
1 35
0 3
0 5
0 1
0 1
1 0
2 0
1 0
2 0
1 0
0 1
1 0
0 0
3 0
0 0
1 0
13 0
1 0
4 0
1 0
1 0
1 0
0 0
0 1
0 1
0 0
0 0
0 0
1 0
1 0
29 0
1 0
5 1
1 0
6 0
0 0
0 1
0 0
0 0
0 12
1 0
0 1
0 1
0 1
0 0
0 3
0 42
0 0
0 1
1 0
0 0
0 0
0 1
0 0
0 0
1 1
1 0
0 0
0 1
0 1
4 2
1 4
1 2
1 2
1 1
0 3
0 0
0 3
0 7
0 35
4 20
0 13
1 5
0 1
0 0
0 3
0 1
1 1
0 1
0 2
1 57
1 3
0 3
0 3
0 9
0 0
0 1
0 0
0 0
0 1
0 0
0 0
1 0
1 1
0 2
0 1
1 2
2 4
0 3
1 20
0 6
0 3
0 2
0 1
0 3
0 0
0 6
0 6
0 2
0 8
0 238
1 11
6 27
0 14
1 9
1 27
0 0
0 1
0 0
0 0
0 1
1 19
1 3
0 4
1 3
4 3
1 6
1 1
1 36
13 4
12 2
8 29
13 1
1 5
0 6
1 4
1 4
0 4
0 0
0 8
0 0
0 0
0 1
0 1
0 0
0 0
0 6
1 1
2 1
3 1
0 0
1 0
1 1
0 0
0 0
0 0
0 0
0 0
0 0
0 0
0 0
0 0
0 1
0 0
0 0
1 1
0 1
1 1
0 3
0 4
0 3
0 0
1 2
0 0
0 0
0 0
0 0
0 0
0 0
0 1
0 0
0 0
0 0
0 0
0 0
0 0
0 1
0 15
0 1
0 4
4 10
0 1
0 1
1 0
0 1
3 28
1 1
0 6
0 0
0 4
1 1
0 3
1 3
0 1
0 9
0 2
0 0
0 15
6 0
1 0
0 0
1 0
1 0
1 1
0 0
0 0
1 0
0 0
0 0
0 4
2 1
0 0
0 1
0 28
1 4
1 5
0 8
0 8
0 6
0 0
0 0
1 0
3 1
4 0
2 0
1 0
15 0
1 50
1 0
2 4
19 0
8 0
2 0
1 1
1 1
1 1
6 2
1 1
0 11
3 0
0 0
1 0
0 0
0 0
2 0
3 7
1 1
1 2
1 1
0 1
0 1
1 4
1 1
0 3
0 1
1 0
0 1
1 5
0 0
0 0
0 0
0 0
0 0
0 1
0 1
0 3
0 6
0 1
0 1
0 22
0 1
0 3
0 1
1 0
5 0
2 0
2 0
0 0
2 0
2 0
6 0
0 1
2 7
1 6
4 5
1 4
1 1
1 10
0 4
0 2
1 1
0 1
1 1
0 1
1 12
0 6
0 36
0 8
5 8
0 3
4 2
1 1
1 0
0 0
1 0
0 4
1 8
0 1
1 0
0 0
0 1
0 1
0 4
0 6
1 5
0 26
0 11
0 1
0 5
0 0
0 0
0 0
0 1
0 0
0 1
0 0
0 1
1 4
1 4
0 4
0 1
0 1
0 1
0 0
0 0
0 5
0 1
3 1
5 2
0 87
0 1
0 9
0 1
6 4
0 2
0 1
0 2
0 2
3 1
1 6
0 1
1 1
1 1
2 0
4 1
32 1
6 10
0 4
0 15
0 4
0 1
0 0
0 0
1 0
1 0
0 0
0 0
0 1
0 0
0 0
0 4
0 6
0 80
0 18
0 15
1 10
0 3
0 22
0 1
1 0
0 1
1 1
0 0
0 1
1 1
0 0
0 0
0 0
0 1
0 0
0 0
0 0
0 1
0 8
0 0
0 2
0 7
1 1
2 1
0 0
0 0
0 0
0 0
0 0
0 0
1 0
1 0
1 0
0 0
0 0
0 0
0 1
0 1
0 2
0 0
0 1
0 1
1 1
0 4
11 4
0 5
0 1
0 1
0 1
0 1
0 45
0 4
1 15
0 12
0 10
0 17
1 2
0 2
0 3
0 1
0 1
0 4
0 7
4 8
1 4
0 11
1 10
1 1
0 67
1 0
1 1
0 2
1 1
0 1
1 0
0 0
0 2
0 2
0 0
0 0
0 0
0 0
0 1
0 0
0 0
0 1
0 1
0 3
1 136
0 2
0 2
1 0
0 6
0 7
0 2
0 1
0 1
0 2
0 3
0 6
0 120
0 41
1 69
0 28
0 14
0 13
0 20
0 4
0 11
0 14
0 13
0 18
1 1
0 4
0 10
0 1
0 8
0 100
0 4
0 0
0 2
0 4
0 6
0 11
0 12
0 6
0 24
0 3
0 4
0 10
0 26
0 1
0 9
0 4
1 7
0 18
0 25
0 6
0 4
0 3
0 2
0 6
0 1
0 9
0 4
0 4
0 1
0 0
0 0
0 3
0 0
0 0
0 0
0 1
2 1
1 0
1 0
0 0
0 0
1 1
0 0
0 0
0 0
0 0
0 0
0 0
0 0
0 0
0 0
0 0
0 0
0 1
0 0
0 0
0 1
0 0
1 0
0 0
3 0
1 0
0 0
0 0
0 0
0 0
0 0
0 0
0 0
0 0
0 0
0 0
0 0
0 0
0 0
0 0
0 0
0 0
0 0
1 4
0 0
0 0
0 0
0 0
0 0
0 0
0 0
0 0
0 0
0 0
0 0
0 1
0 0
0 0
0 0
0 0
1 0
1 0
0 0
0 3
1 0
0 0
1 0
0 0
0 0
1 0
0 0
0 0
0 0
1 0
0 0
0 0
1 0
0 0
0 0
0 0
0 1
0 0
0 0
0 0
0 0
1 0
0 0
0 0
0 0
0 0
0 0
0 0
0 0
0 0
1 0
0 0
0 0
0 3
0 1
0 1
0 2
0 1
0 0
0 0
0 0
0 0
0 1
0 0
0 0
0 0
0 0
0 0
0 0
0 0
0 1
1 1
0 0
4 0
0 2
0 0
0 1
0 1
0 1
0 8
0 2
0 5
0 0
0 0
0 1
0 1
0 1
0 0
0 1
0 1
1 0
0 1
0 1
0 0
0 3
0 1
0 1
0 1
0 0
1 0
0 0
0 0
1 0
0 0
0 0
0 0
0 1
0 0
0 0
0 0
0 0
0 0
0 0
0 0
0 0
0 0
0 1
0 0
0 1
0 0
0 0
0 0
0 0
0 0
1 0
1 0
0 0
0 0
0 0
0 0
0 0
0 0
0 0
0 0
0 0
0 1
1 0
0 0
0 0
0 0
0 0
0 2
0 0
0 0
0 0
0 1
0 0
1 0
0 0
0 0
0 0
0 0
0 0
0 0
0 0
0 0
4 0
1 0
0 1
0 0
1 1
0 1
0 0
0 4
0 0
0 0
0 0
0 0
0 0
0 1
0 0
0 0
0 0
0 1
0 0
0 0
0 1
0 0
0 0
0 3
0 1
0 1
0 1
0 14
0 0
0 1
0 1
0 0
1 2
0 3
0 2
1 0
0 0
0 1
0 0
1 0
0 1
0 2
0 1
0 0
1 0
0 0
0 0
0 0
0 0
0 0
0 0
1 0
0 0
0 0
0 0
0 0
1 0
1 0
2 0
0 0
0 0
1 0
1 0
0 0
0 0
0 0
0 0
0 0
0 0
0 0
1 0
0 0
0 0
0 1
0 0
0 4
0 0
0 1
0 1
0 0
0 0
0 0
0 0
0 0
0 1
0 0
0 0
0 0
0 1
0 0
1 0
0 0
0 0
0 0
0 1
1 0
0 1
1 0
0 6
3 0
1 0
1 0
1 0
0 0
0 0
0 0
0 0
0 0
0 0
0 0
0 0
1 0
1 0
0 0
0 0
0 0
0 0
0 0
0 0
0 0
0 0
0 0
0 0
0 0
0 0
0 1
0 0
0 0
0 0
1 0
0 0
0 0
0 0
0 8
0 0
1 0
0 0
1 0
0 1
0 0
0 0
0 0
0 0
0 0
0 0
0 0
0 0
1 0
1 0
0 1
0 0
0 0
0 0
0 1
0 1
0 0
0 0
0 0
0 0
0 0
1 0
0 0
0 0
0 2
0 0
1 6
0 15
0 36
3 1
0 1
0 7
0 13
0 2
0 0
0 3
0 0
0 0
0 1
0 0
0 0
0 0
0 0
0 0
0 0
0 0
0 0
0 0
0 0
0 0
0 0
0 0
0 0
0 0
0 0
0 1
0 1
0 1
0 1
0 2
1 0
0 0
0 0
0 0
0 0
0 0
1 0
0 0
0 0
0 0
0 0
0 0
0 0
0 0
0 0
0 0
0 0
0 0
0 0
0 1
0 0
0 0
0 0
0 1
0 0
0 0
0 0
1 1
0 0
0 0
0 0
0 1
0 0
0 1
0 0
0 1
0 1
0 0
1 0
0 0
0 0
0 0
0 0
0 0
0 0
0 0
0 0
0 0
0 0
0 0
0 0
0 0
0 0
0 0
0 0
0 0
0 0
0 0
0 0
0 0
0 0
0 1
0 0
0 0
0 0
0 0
0 0
0 0
0 0
0 0
0 0
0 0
0 0
0 0
1 0
0 0
0 0
0 1
0 0
0 0
0 0
0 0
0 0
0 0
0 0
0 0
0 0
0 0
0 0
0 0
0 1
0 0
0 0
0 0
0 0
0 0
0 0
0 0
0 0
0 0
0 0
0 0
0 0
0 0
0 0
0 0
0 0
0 0
0 0
0 0
0 0
0 0
0 0
0 0
0 0
0 0
0 0
0 0
0 0
0 0
0 0
0 0
0 0
0 0
0 0
0 0
0 0
0 0
0 0
0 0
0 0
1 0
0 0
0 0
0 0
0 0
0 0
0 0
0 0
0 0
0 0
0 0
0 0
0 0
2 0
0 0
0 0
0 0
0 0
0 0
0 0
0 0
1 0
0 0
0 0
0 0
0 0
0 0
0 0
0 0
0 0
0 1
0 0
0 0
0 0
0 0
0 0
0 0
0 0
0 0
0 1
0 0
0 0
1 0
0 0
0 0
0 0
0 0
0 1
0 0
0 0
0 0
1 0
0 0
0 0
0 0
0 0
0 0
0 0
0 0
1 0
0 0
0 0
0 0
0 0
0 0
0 0
1 0
0 0
0 0
0 0
0 0
0 0
0 0
0 0
0 0
0 0
0 1
0 0
0 0
0 0
0 0
0 0
0 0
0 0
0 0
0 0
0 0
0 0
0 0
0 0
0 0
0 0
0 0
0 4
0 1
0 1
0 0
0 0
0 0
0 1
0 0
0 0
0 0
0 1
0 0
0 0
0 1
0 1
0 1
0 0
0 0
0 0
0 1
0 0
0 0
0 0
0 0
0 0
0 0
0 0
0 0
0 0
0 0
0 0
0 1
0 0
1 4
0 0
0 2
0 1
0 0
0 0
0 11
0 1
0 1
0 0
1 0
0 0
0 0
1 0
0 0
0 0
1 0
0 0
1 0
1 0
0 0
0 0
0 0
0 0
0 1
0 1
0 1
0 0
0 0
0 0
0 1
0 0
0 0
1 0
0 0
0 0
0 1
0 0
0 0
0 0
1 0
1 0
0 0
0 0
0 0
0 0
0 0
0 0
0 0
0 0
0 0
0 0
0 0
0 0
1 0
0 0
0 0
0 0
0 0
0 0
0 1
0 1
0 1
0 0
1 0
1 0
0 0
1 0
0 0
0 0
0 0
1 0
0 0
0 1
0 0
0 0
0 0
0 0
1 0
0 0
0 0
0 0
0 0
0 0
0 1
0 0
0 1
0 0
0 0
0 0
0 0
0 0
1 0
1 0
0 0
0 0
0 0
0 0
0 0
0 0
0 0
0 0
0 0
0 0
0 0
0 0
0 0
0 0
0 0
1 0
0 0
0 0
0 0
0 0
0 0
0 0
0 0
0 0
0 0
0 0
0 0
0 0
0 0
1 0
0 0
1 0
0 0
0 0
0 0
0 0
0 0
0 0
0 0
0 1
0 5
0 0
0 0
0 0
0 1
1 0
0 1
0 0
0 2
0 0
0 1
0 1
0 0
0 1
0 1
0 0
1 1
0 0
1 0
0 0
0 0
0 0
0 1
0 1
0 0
0 0
0 0
0 1
0 0
0 0
0 0
0 0
0 1
0 0
0 0
0 0
0 0
0 0
0 9
0 0
0 4
0 0
0 0
1 0
0 0
0 0
0 0
0 0
0 0
0 0
0 0
0 0
2 6
0 6
0 1
0 5
0 3
0 1
0 0
0 0
0 0
0 0
0 0
0 0
0 0
0 0
0 0
0 0
1 0
0 0
0 1
0 0
1 0
1 0
1 0
1 0
1 0
1 0
0 0
0 0
0 0
0 0
0 0
0 0
1 0
0 0
0 0
0 0
1 0
0 1
0 0
1 0
0 0
0 0
1 0
1 0
0 0
0 0
0 0
0 0
0 0
0 2
0 0
0 0
0 0
0 0
0 1
0 0
0 0
0 1
0 0
0 0
0 1
0 1
0 0
0 0
0 0
0 0
0 0
0 0
0 0
0 0
0 0
0 0
0 0
0 0
0 0
0 0
0 0
0 0
0 0
0 0
0 0
2 1
0 1
0 0
0 0
0 0
0 0
0 1
0 1
0 0
0 0
0 0
0 0
0 0
0 0
2 1
0 0
1 0
0 0
0 0
0 0
0 0
4 0
0 0
0 0
0 0
1 0
0 0
0 0
0 0
1 0
0 0
0 0
0 0
0 0
1 0
0 0
0 0
0 0
1 0
0 0
0 1
0 0
1 1
0 0
0 0
1 0
0 0
1 0
0 0
0 0
0 0
0 0
0 0
0 1
0 2
0 1
0 0
1 0
1 0
2 0
0 0
1 0
0 1
0 0
0 0
0 0
1 0
0 0
0 0
0 1
0 0
1 1
0 0
0 0
0 0
0 0
0 0
0 0
0 0
1 0
1 0
0 0
0 0
0 0
0 0
0 0
2 1
0 0
0 0
0 0
1 0
1 1
0 0
2 0
1 0
1 1
0 0
0 0
0 0
0 0
0 0
0 0
0 0
0 0
0 0
0 0
0 0
0 0
0 0
1 0
0 0
0 0
0 0
0 1
0 0
0 0
0 0
0 0
0 0
0 0
0 0
0 0
0 0
0 0
0 1
0 0
0 1
2 0
3 0
0 0
0 0
0 0
0 5
0 0
0 1
0 1
0 0
0 0
0 0
1 1
1 1
0 0
0 3
0 0
0 0
0 0
0 0
0 0
0 0
0 0
0 0
0 0
0 0
0 0
0 0
0 0
0 0
0 0
0 1
0 1
0 3
0 1
0 0
0 0
0 0
0 0
0 0
0 0
0 0
0 0
0 0
0 0
0 0
0 0
0 1
0 0
0 1
0 0
0 0
0 0
0 0
1 0
0 0
0 0
0 0
0 0
0 0
0 0
1 0
1 0
0 0
0 0
0 0
0 0
0 0
0 0
0 0
0 0
1 0
0 0
0 0
0 0
1 1
0 1
0 1
0 0
0 0
0 8
0 0
0 3
0 1
0 6
0 0
0 1
0 0
0 1
0 0
0 0
0 0
0 0
0 0
0 0
0 2
0 0
0 0
0 2
0 0
0 0
0 0
0 0
0 0
0 0
0 0
0 0
0 0
0 0
1 0
0 0
0 0
0 0
1 0
0 0
0 0
0 0
0 0
0 0
0 0
0 1
1 1
0 1
0 0
0 1
0 0
0 1
0 0
0 0
0 0
0 0
0 0
0 0
0 0
0 0
0 1
1 0
1 1
0 0
0 0
0 1
0 0
0 0
0 1
0 0
0 0
0 0
0 0
0 0
0 1
0 0
1 0
0 0
1 0
0 0
0 0
0 0
0 0
0 1
0 1
0 1
0 0
0 0
0 0
0 0
0 0
0 0
0 0
0 0
0 0
0 0
0 0
0 0
0 0
0 0
0 0
0 0
0 0
0 0
0 0
0 0
1 0
0 0
0 0
0 0
0 0
0 0
0 0
0 1
0 0
0 0
0 0
0 0
0 0
0 3
0 1
0 1
0 1
0 0
0 1
0 1
2 0
1 0
1 1
1 1
0 1
0 4
0 1
0 1
0 1
1 1
0 0
0 1
0 0
0 0
0 0
0 0
0 0
0 0
0 0
0 0
0 0
0 0
0 0
0 1
0 6
0 0
0 0
0 2
0 0
0 1
0 0
0 0
0 0
0 0
0 1
0 1
0 1
0 1
0 0
1 0
0 1
0 0
0 0
0 1
0 1
0 2
0 1
0 1
0 0
0 1
0 1
0 0
0 0
0 14
0 1
0 1
0 4
0 1
1 14
0 1
0 1
0 4
0 1
0 1
0 0
0 0
0 0
0 0
0 0
0 1
0 0
0 1
0 0
1 0
2 0
0 0
0 0
0 0
0 0
0 0
0 0
0 8
1 2
0 10
0 13
0 11
0 4
0 1
0 18
0 1
0 8
0 4
0 2
0 2
0 3
0 4
1 4
0 0
0 8
0 2
0 1
1 2
0 1
1 1
0 0
0 1
0 0
1 1
0 0
0 1
0 12
0 0
0 2
1 2
0 1
0 1
0 1
0 0
0 1
0 1
0 0
0 0
0 0
0 0
0 0
0 1
0 5
2 1
1 1
0 0
0 0
0 0
0 3
0 0
0 0
0 0
0 0
0 0
0 0
0 0
0 1
0 1
0 0
0 0
0 0
0 0
1 1
8 0
2 0
6 0
4 0
21 3
6 0
28 1
18 0
47 0
25 0
3 0
262 0
0 0
7 0
0 0
1 1
1 0
8 1
3 1
2 0
13 0
1 0
1 0
1 0
0 1
20 12
2 2
5 15
13 11
88 4
41 0
18 0
18 0
8 0
172 0
4 0
0 1
0 0
0 2
0 1
0 3
0 1
0 2
0 0
0 0
0 0
0 0
0 0
0 0
0 0
6 0
60 0
34 1
14 1
3 0
6 0
5 0
4 0
1 0
11 0
0 0
0 0
0 0
0 0
0 0
0 1
0 0
4 1
0 0
1 1
1 0
0 1
6 0
2 0
0 0
0 0
1 0
0 0
1 1
0 0
1 0
1 14
0 4
0 8
0 4
1 1
1 6
1 2
0 7
1 1
0 4
0 42
0 8
0 4
0 4
1 4
0 1
0 6
1 1
0 1
0 1
0 6
0 1
0 1
0 5
0 1
0 1
0 1
1 0
1 0
1 0
0 1
0 0
0 0
0 0
0 1
1 0
0 36
1 0
1 3
1 0
0 8
0 0
0 0
0 0
4 0
1 0
1 0
0 1
0 1
1 1
0 1
0 1
0 329
1 5
1 35
0 12
0 2
0 1
0 0
0 0
0 0
0 1
0 0
0 0
0 0
0 0
0 0
0 0
0 0
0 0
0 0
0 0
0 4
0 1
0 15
0 1
2 17
1 4
0 2
0 1
0 7
0 3
0 1
0 0
0 2
0 1
0 0
0 1
0 0
0 0
0 0
0 0
1 0
1 0
0 1
0 0
0 0
0 0
0 1
0 0
0 2
0 0
3 0
1 10
0 1
0 0
1 0
0 1
1 0
0 0
1 1
1 1
5 2
4 1
8 2
2 9
0 3
0 11
1 2
0 1
2 0
0 0
15 0
1 1
0 1
0 1
2 1
0 1
0 4
0 0
0 1
1 0
4 0
8 0
14 1
20 2
29 5
26 1
22 1
16 0
121 0
1 1
9 9
7 12
41 14
11 6
325 0
3 0
11 0
11 1
22 1
0 0
11 2
21 4
31 5
11 6
13 2
22 3
18 3
2 2
3 4
4 1
6 4
3 1
14 4
18 4
3 1
4 1
15 0
4 1
1 1
0 62
3 153
1 50
0 34
1 6
14 1
6 2
7 59
23 149
23 206
139 107
7 14
4 8
1 39
3 2
0 1
8 1
1 1
2 0
1 0
2 0
4 0
2 0
4 0
3 0
6 0
0 0
5 2
1 0
28 0
13 0
1 0
0 0
1 0
0 0
1 1
6 7
24 5
46 1
24 2
16 0
178 0
52 0
31 0
1 0
43 0
0 0
1 0
0 0
0 0
0 0
0 0
0 0
1 1
1 0
1 0
0 0
0 0
4 0
1 1
0 0
0 0
0 0
0 0
0 0
0 0
1 0
7 0
6 0
33 0
29 0
1 0
0 0
1 0
1 0
1 0
1 0
1 0
0 0
3 0
0 0
0 0
0 0
0 0
0 0
0 0
0 0
0 0
0 1
0 0
0 1
0 0
0 1
1 0
0 0
0 0
0 0
3 0
0 0
0 0
0 0
1 0
0 0
2 0
5 0
8 0
2 0
2 0
0 0
0 0
0 0
0 0
0 0
0 0
0 0
0 0
0 0
0 0
0 0
0 0
0 0
0 0
0 0
0 0
0 1
0 0
0 0
1 0
1 0
1 0
1 0
1 0
1 0
18 0
5 0
8 0
17 0
6 0
11 0
0 0
0 0
0 0
0 0
0 0
1 0
0 0
0 0
1 0
0 0
0 0
0 0
0 0
0 0
0 0
0 0
0 0
0 1
1 0
0 0
0 0
3 0
0 0
0 0
1 0
0 0
0 0
0 0
0 0
0 0
1 0
0 0
0 0
0 0
0 0
0 0
0 0
0 0
0 1
0 1
1 0
1 0
3 0
0 0
1 0
0 0
1 0
0 0
4 0
0 0
0 0
0 0
0 0
2 0
0 0
0 0
0 0
1 0
1 0
0 0
1 0
0 0
1 0
1 0
1 0
2 0
1 0
3 0
0 0
6 0
1 0
1 0
4 0
3 0
1 0
1 0
0 0
1 0
1 0
0 0
5 0
4 0
1 0
1 0
4 0
0 0
0 0
1 0
0 0
0 0
0 0
0 0
1 0
0 0
0 0
1 0
0 0
0 0
0 0
1 0
0 0
0 0
1 0
1 0
2 0
3 0
2 0
2 0
3 0
6 0
3 0
33 0
4 0
4 0
15 0
9 0
2 0
4 0
1 0
11 0
1 0
1 0
6 0
2 0
4 0
1 0
26 0
1 0
1 0
1 0
1 1
1 1
4 0
0 0
61 0
1 0
1 1
0 0
1 0
0 0
1 0
1 1
1 0
7 0
2 0
0 0
0 0
1 0
0 0
0 0
0 0
0 0
0 0
3 0
6 0
15 0
4 0
3 0
8 0
7 0
1 0
1 0
4 0
1 0
1 0
7 0
0 0
0 0
0 0
1 0
0 0
0 1
0 0
2 0
1 0
0 0
6 0
0 0
1 0
0 0
1 0
5 0
4 0
18 0
10 0
11 0
24 0
1 0
0 0
4 0
0 0
0 0
1 0
0 0
1 0
6 0
1 0
2 0
1 0
0 0
0 0
1 0
0 0
1 0
3 0
2 0
0 0
2 0
0 0
1 0
3 0
0 0
0 0
4 1
4 0
6 0
1 0
1 0
0 0
1 0
0 0
0 0
0 0
0 0
0 0
0 0
0 0
0 0
1 0
0 0
0 0
0 0
0 0
1 0
0 0
0 0
0 0
0 0
0 0
1 0
0 0
1 0
3 0
2 0
2 0
0 0
36 0
1 0
4 0
10 0
2 0
1 0
0 0
0 1
0 0
0 0
1 0
6 0
25 0
0 0
1 0
4 0
0 0
1 0
0 0
0 0
0 0
0 0
0 0
0 0
1 0
0 0
0 0
0 0
0 0
1 0
0 0
2 0
1 0
0 0
1 0
0 0
2 0
2 0
1 0
1 0
0 0
0 0
3 0
2 0
1 0
0 0
0 0
0 0
10 0
6 0
18 0
24 0
9 0
6 0
12 0
17 0
6 0
31 0
0 0
1 0
6 0
23 0
1 0
67 0
0 0
0 0
0 0
0 0
0 0
1 0
1 0
1 0
1 0
1 0
16 0
5 0
1 0
0 0
1 1
2 0
1 0
5 0
0 0
0 0
0 0
0 0
0 0
0 0
0 0
0 0
0 0
0 0
0 0
0 0
2 0
6 0
17 0
5 0
5 1
3 0
25 0
5 0
1 0
4 0
0 0
6 0
0 0
0 0
1 0
0 0
0 0
0 0
0 0
1 0
1 0
0 0
1 0
1 0
2 0
7 0
4 1
11 1
2 0
1 1
1 0
8 0
0 0
1 0
0 0
0 0
0 0
0 0
0 0
0 0
0 0
0 0
0 0
0 0
1 0
1 0
7 0
4 0
1 0
8 0
8 0
3 0
1 0
1 0
1 0
1 0
2 0
1 0
1 0
1 0
0 1
0 0
0 0
0 0
0 0
1 0
3 0
2 0
41 0
1 0
4 0
7 1
4 1
2 0
21 0
1 0
0 0
1 0
0 0
0 0
0 0
0 0
0 0
0 0
0 0
0 0
0 0
0 0
1 0
1 0
3 0
2 0
20 0
8 0
4 0
9 0
1 0
5 2
1 0
3 0
8 0
2 1
8 0
4 0
2 0
0 0
1 0
0 0
0 0
0 0
0 0
1 0
1 0
1 0
3 0
2 0
0 0
8 0
0 0
0 0
0 0
0 0
0 0
0 0
0 0
0 0
0 0
1 0
0 0
1 0
0 0
0 0
0 0
0 0
0 0
0 0
0 0
0 0
0 0
0 0
0 0
0 0
0 0
0 0
0 0
0 0
0 0
0 0
0 0
0 0
1 0
2 0
1 0
3 1
1 0
0 0
0 0
1 0
1 0
1 0
2 0
13 0
0 0
87 0
1 0
0 1
0 0
0 0
0 0
0 1
0 0
0 0
0 0
0 0
0 0
1 0
1 0
0 0
1 0
1 0
0 0
27 0
0 3
0 7
0 3
0 0
0 1
60 1
1 0
5 0
3 0
6 2
2 0
1 0
0 0
2 0
1 0
3 0
0 0
1 0
3 0
9 0
1 0
22 0
0 0
0 0
0 0
0 0
1 0
0 0
4 0
1 0
64 1
0 1
0 1
0 0
0 0
4 0
0 0
0 0
0 0
0 0
1 0
0 0
1 0
0 0
1 0
0 0
1 0
1 0
4 0
2 0
84 0
1 0
1 0
1 0
1 1
1 0
15 0
0 0
0 0
0 0
0 0
1 0
1 0
0 0
1 0
2 1
2 0
5 0
1 0
7 1
4 1
1 0
5 0
0 0
0 1
2 0
2 0
1 0
7 0
1 1
0 0
15 0
0 0
0 0
0 0
0 0
0 0
0 0
1 0
0 0
0 1
1 0
0 0
2 0
0 0
4 0
18 0
48 0
25 1
25 0
1 0
2 0
8 0
13 0
40 0
22 0
11 0
1 0
0 0
1 0
12 0
8 0
4 0
3 0
5 0
18 0
1 0
4 0
10 0
29 0
41 0
41 0
6 0
1 0
0 0
0 0
1 0
0 0
1 0
1 0
2 0
0 0
9 0
6 0
1 0
6 0
1 0
1 0
5 0
0 0
3 0
18 0
15 0
6 0
15 0
0 0
1 0
0 0
1 0
0 0
0 0
0 0
2 1
0 0
0 1
2 2
2 0
3 0
3 0
4 0
3 0
2 1
11 1
0 0
1 0
6 0
4 1
1 0
11 0
0 0
0 0
0 0
1 0
0 0
0 0
0 0
1 0
1 0
1 0
1 0
1 0
1 0
1 0
0 0
1 0
1 0
0 0
1 0
1 0
1 0
1 0
1 0
13 0
1 0
3 0
1 0
0 0
0 0
0 0
0 0
0 0
0 0
0 0
0 0
0 1
2 0
10 0
1 0
2 1
1 0
1 0
4 1
1 0
4 0
1 0
1 1
0 13
0 0
1 0
0 0
0 0
0 0
1 0
0 0
0 0
0 0
0 0
0 0
0 0
0 0
0 0
0 0
0 0
1 0
0 0
0 0
0 0
0 0
0 0
1 0
0 0
0 0
0 0
0 0
0 0
0 0
1 0
0 0
0 0
0 0
0 0
1 0
1 0
0 0
1 0
1 0
0 0
0 0
0 0
1 0
0 0
1 0
0 0
0 0
0 0
0 0
0 0
0 0
0 0
1 0
0 0
0 0
2 0
6 0
4 0
3 0
1 0
5 0
2 0
0 0
1 1
1 0
1 0
0 0
0 1
0 0
0 0
0 0
1 0
0 0
1 0
0 0
0 0
1 0
0 0
0 0
1 0
0 0
0 0
0 0
0 0
0 0
0 0
0 1
0 0
0 0
0 0
0 0
0 0
0 0
0 0
0 0
1 0
0 0
0 0
1 0
0 0
0 0
3 0
2 0
2 0
15 0
3 0
0 0
1 0
0 0
5 0
0 0
0 0
0 0
8 0
1 0
4 0
7 0
1 0
1 0
1 0
1 0
10 0
0 0
1 0
0 0
0 0
0 0
1 0
0 0
1 0
0 0
0 0
0 0
0 0
0 0
0 0
1 0
0 0
0 0
0 0
0 0
1 0
12 0
2 0
1 0
0 0
0 0
1 0
1 1
1 0
1 0
4 0
8 0
2 0
23 0
0 0
1 0
2 0
6 0
2 0
1 0
2 0
0 0
0 0
0 0
0 0
0 0
0 0
1 0
0 0
0 0
4 0
1 0
1 0
1 0
1 0
4 0
1 0
0 0
1 0
0 0
0 0
1 0
0 0
0 0
0 0
0 0
2 0
1 0
1 0
1 0
1 0
1 0
0 0
1 0
0 0
0 0
1 0
0 0
1 0
4 0
5 0
25 0
8 0
3 0
2 0
3 0
1 0
1 0
1 0
1 0
0 0
17 0
6 0
119 0
8 0
34 0
9 0
321 0
7 0
3 0
49 0
0 0
1 0
1 0
1 0
5 0
4 0
1 0
1 0
1 0
2 0
0 0
5 0
3 0
1 0
1 0
1 0
3 0
8 0
6 0
10 0
14 0
4 0
0 0
2 0
1 0
0 0
6 0
1 0
2 0
0 0
0 0
0 0
1 0
1 0
0 0
1 0
0 0
6 0
0 0
13 0
1 0
0 0
1 0
1 0
1 0
0 0
0 0
3 0
1 0
2 0
3 0
0 0
36 0
2 0
4 0
12 0
3 0
1 0
9 1
5 0
4 0
6 0
12 0
6 0
14 0
5 0
4 0
3 0
12 0
2 1
2 0
0 0
0 0
0 0
0 0
0 0
0 1
0 0
1 0
0 0
0 0
0 0
0 0
10 0
2 0
1 0
6 0
1 0
0 1
0 1
0 0
0 1
0 0
0 0
0 0
0 0
0 0
1 0
1 0
2 0
6 0
1 0
2 0
0 0
0 1
1 0
4 0
4 0
0 0
4 0
3 0
1 0
0 0
4 0
0 0
0 0
1 0
2 0
2 0
0 0
0 0
2 0
0 0
2 0
3 0
8 0
0 0
1 0
0 0
1 0
2 0
25 0
5 0
3 0
8 0
1 0
20 0
0 0
0 0
1 0
0 0
0 1
2 0
1 0
0 0
1 0
2 0
1 0
1 0
3 0
11 1
8 0
107 0
4 1
1 0
4 0
4 1
78 0
1 1
0 0
1 0
2 0
0 0
1 0
2 0
4 0
8 0
4 0
0 5
16 1
15 2
21 0
12 1
2 0
0 1
0 1
0 1
2 1
1 0
1 1
0 0
0 0
1 0
0 0
1 0
0 0
0 0
0 0
2 1
3 1
1 0
6 1
5 1
8 5
4 1
11 0
6 0
1 1
6 0
1 1
1 1
0 0
2 0
1 0
1 1
4 0
3 0
5 0
3 0
8 0
4 0
2 0
3 0
2 1
8 0
1 0
0 1
6 1
0 18
1 2
1 0
1 0
1 0
1 0
1 0
0 0
1 0
0 0
2 0
0 0
0 0
0 0
1 0
1 0
6 0
10 0
11 0
27 0
2 1
16 0
6 1
3 0
1 0
2 0
4 0
7 0
10 0
9 0
8 0
2 0
1 0
2 0
1 0
2 0
2 0
0 0
4 0
0 0
0 0
4 1
1 0
2 0
2 0
0 0
1 0
0 0
2 0
0 0
0 0
0 0
0 0
0 0
0 2
0 0
0 0
0 0
0 0
0 0
0 0
0 0
0 0
0 0
0 0
0 1
0 0
0 0
0 0
1 0
0 0
0 0
0 1
0 0
0 0
0 0
0 0
0 0
0 0
0 0
2 0
0 0
1 0
1 0
0 0
0 0
0 0
0 0
1 0
0 0
0 0
0 0
3 0
0 0
2 1
1 0
1 0
1 0
1 0
0 0
0 0
1 0
0 0
0 0
0 0
0 0
0 0
1 0
0 0
0 0
0 0
0 0
0 0
0 0
0 0
0 0
0 0
1 0
0 1
6 0
0 0
1 0
1 0
0 0
1 0
1 0
0 0
2 0
1 0
2 0
4 0
2 0
5 0
2 1
1 1
1 0
2 1
13 0
7 0
1 1
11 0
1 0
0 0
0 0
10 0
24 0
9 0
6 0
8 0
1 0
12 1
13 0
34 0
10 0
34 0
2 0
1 0
5 0
1 1
1 0
9 0
6 0
7 0
1 0
3 0
3 0
0 0
0 0
0 0
0 0
0 0
0 0
0 0
1 0
2 1
3 1
1 0
11 0
2 0
5 0
4 2
1 0
1 1
4 1
1 0
0 0
0 0
0 0
2 0
0 0
2 1
3 0
7 0
1 0
6 0
2 0
10 0
3 0
83 0
4 0
2 0
1 0
3 0
11 0
9 0
5 0
1 1
11 0
15 1
22 0
10 2
5 2
1 1
1 0
0 0
8 0
20 0
69 0
22 0
697 0
13 1
4 0
2 0
0 0
2 0
1 2
1 0
3 1
4 0
0 0
0 0
0 0
0 0
0 0
0 0
0 0
0 0
0 1
0 0
0 0
1 0
0 0
7 0
5 0
2 0
1 0
1 0
6 0
2 0
3 0
0 0
0 0
4 0
1 1
4 0
4 0
4 0
16 1
13 3
2 0
87 0
0 0
3 1
5 1
6 0
4 0
0 0
3 1
14 0
15 0
22 0
44 1
15 0
33 1
29 0
9 0
48 0
1 0
8 0
9 0
11 0
3 1
2 22
0 2
0 1
1 0
4 1
5 0
13 0
14 1
2 0
0 0
0 0
1 0
1 0
2 0
4 0
8 0
14 0
25 0
1 1
1 0
4 0
1 0
1 0
3 0
2 0
6 1
6 0
5 0
2 0
5 0
8 0
7 1
13 1
88 0
6 0
0 0
3 0
6 0
14 0
4 0
6 1
97 0
14 1
7 0
5 0
2 0
0 0
0 0
0 0
0 0
0 0
0 0
3 0
10 0
1 0
20 1
6 0
13 0
4 0
8 0
4 0
6 1
13 0
22 0
29 0
21 0
28 0
19 0
22 0
8 0
1 1
1 1
1 0
6 1
1 1
0 1
0 0
2 0
7 0
3 0
3 0
9 0
1 0
0 0
1 0
1 0
0 0
6 0
1 0
96 0
4 0
12 1
11 0
7 0
3 0
2 0
39 0
60 0
1 0
43 0
22 0
6 0
8 0
6 0
1 1
1 1
1 0
3 1
0 0
1 0
1 0
3 1
3 0
6 1
6 0
1 0
0 1
1 0
0 0
0 0
1 0
0 0
3 0
2 0
5 0
3 0
9 0
3 0
16 0
0 0
36 0
1 0
5 0
1 0
1 0
8 0
2 0
6 0
2 0
4 0
12 0
22 0
6 0
97 0
2 1
3 0
0 0
0 0
2 0
0 0
3 0
4 0
0 0
1 0
1 0
0 0
1 0
1 0
0 0
0 0
2 0
0 0
4 0
16 0
23 0
22 0
34 0
13 0
14 0
3 0
3 0
4 1
7 0
1 0
106 0
0 1
6 1
1 1
2 0
2 0
6 0
0 0
1 0
0 0
0 0
0 0
1 0
2 0
1 0
4 0
0 0
6 0
1 0
1 0
2 0
0 1
0 1
0 0
0 3
0 1
0 0
0 1
0 0
1 1
1 0
0 0
0 0
15 0
1 0
4 0
2 0
4 0
1 0
1 1
1 0
0 0
2 0
7 0
2 0
1 0
2 0
1 0
41 0
0 0
0 0
0 0
0 0
0 0
1 0
0 0
0 0
2 0
0 0
0 0
0 0
0 0
0 0
1 0
0 0
0 0
1 0
0 0
1 0
2 0
3 0
0 0
0 0
1 0
1 0
1 0
1 1
0 0
1 6
0 0
0 0
5 0
0 0
3 0
0 0
1 0
1 0
4 0
20 0
8 1
7 0
67 0
1 1
1 1
0 0
0 0
0 0
0 0
1 0
0 0
0 0
0 0
9 0
4 0
6 0
1 0
13 0
1 0
0 0
0 0
0 0
0 0
0 0
1 0
0 0
4 0
1 0
3 0
1 0
0 0
6 0
1 0
1 1
4 0
1 1
0 0
20 0
1 0
1 1
0 0
0 0
1 0
0 0
0 0
0 0
1 0
1 0
3 0
4 0
6 0
1 0
19 0
10 0
8 0
11 0
4 0
6 0
4 0
1 0
0 1
0 0
0 0
0 0
1 0
0 0
0 0
1 0
1 0
2 0
3 0
1 0
7 0
4 0
2 0
2 0
2 0
2 0
1 0
0 0
1 0
0 0
1 0
1 0
1 0
14 0
6 0
1 1
1 1
0 1
1 0
1 0
0 0
3 0
3 0
1 0
0 0
24 0
11 0
1 0
1 0
1 0
2 0
1 0
1 0
0 0
81 1
0 0
0 0
0 0
0 0
0 1
0 0
0 0
0 1
1 0
0 0
12 1
0 0
0 0
0 0
0 1
0 0
0 3
3 0
4 1
3 0
15 0
1 0
4 0
3 0
1 0
1 1
1 0
1 0
15 1
0 1
0 0
0 0
1 6
0 0
0 2
1 0
1 0
3 1
2 0
1 0
1 0
0 0
0 0
1 0
1 0
2 0
1 0
0 1
2 0
1 0
1 0
1 0
0 0
3 0
0 0
0 0
5 0
1 0
3 0
1 0
21 2
3 1
2 0
4 0
0 0
1 0
2 0
4 0
1 0
0 0
0 0
0 0
0 0
0 0
0 0
0 0
0 0
0 1
0 0
0 0
1 1
0 0
0 0
0 0
0 1
0 0
0 1
1 0
0 0
0 0
0 0
1 3
1 1
2 5
1 3
17 8
1 6
2 1
0 4
1 1
0 0
1 0
2 0
0 15
0 1
0 1
1 0
0 1
0 0
1 1
1 0
1 0
0 0
1 0
5 0
1 0
3 0
18 0
1 0
3 0
3 0
18 0
1 0
2 0
2 0
0 0
0 1
0 1
1 1
2 0
15 0
2 0
10 0
1 0
1 0
0 0
0 0
0 0
0 1
0 0
1 0
1 0
5 1
2 0
1 1
1 0
8 0
1 0
1 0
1 0
0 0
1 0
1 0
4 0
0 1
15 0
0 0
0 0
0 0
0 0
17 1
0 0
3 0
8 1
4 1
11 0
1 13
1 1
7 1
7 1
0 1
1 1
1 1
0 0
3 4
0 0
27 4
5 1
0 0
1 1
0 0
1 1
1 0
1 0
1 0
0 1
0 0
1 1
3 0
4 0
6 0
6 0
2 0
18 0
4 0
2 0
4 1
2 0
0 0
0 0
0 12
1 0
1 4
0 1
0 6
0 0
0 1
1 2
1 0
0 0
0 0
8 0
0 0
0 0
0 0
0 0
0 0
0 0
0 0
0 0
0 0
1 0
2 0
1 0
3 1
5 0
3 1
1 0
0 0
0 0
3 4
1 0
6 0
11 0
1 0
2 1
0 0
0 0
3 0
0 0
1 0
5 0
3 0
5 0
5 0
1 0
2 0
0 0
0 0
4 0
1 0
0 7
0 0
0 0
1 0
1 0
0 0
8 0
2 0
1 0
9 0
0 0
1 0
1 0
0 1
0 0
0 0
1 2
1 0
4 0
2 1
50 0
7 0
6 1
2 0
2 0
1 0
0 1
1 0
0 0
0 1
0 0
0 0
0 0
0 1
1 3
0 9
0 1
0 18
0 0
0 1
0 0
6 0
6 0
11 0
1 0
1 0
0 0
0 0
3 0
0 0
1 0
1 0
1 1
1 1
0 0
1 2
1 0
0 0
5 0
0 0
1 2
1 0
1 0
1 1
0 0
0 0
6 0
1 0
5 0
1 1
6 0
1 0
0 1
0 0
0 0
0 4
0 0
0 1
0 0
0 1
1 0
1 0
2 0
1 0
50 0
2 0
1 0
0 0
0 1
1 5
0 0
0 0
0 0
0 0
4 0
2 0
1 0
0 1
1 1
0 7
8 0
3 0
1 1
1 0
0 0
0 1
0 11
3 0
0 1
0 1
0 0
0 0
0 0
0 0
0 2
1 2
0 0
0 1
0 1
0 1
1 2
0 0
0 1
0 7
0 5
0 8
1 48
0 3
0 10
0 26
0 19
0 13
1 1
1 1
1 1
1 0
0 0
1 0
4 0
17 0
9 4
15 0
55 0
5 8
0 0
0 1
0 0
0 1
1 0
0 1
1 0
3 0
1 0
16 0
1 0
4 1
4 0
0 0
0 0
0 1
0 0
1 0
2 0
12 0
13 0
4 0
0 0
3 0
1 0
4 0
4 1
6 0
0 0
6 1
4 1
1 1
0 0
9 1
0 1
1 0
1 0
1 0
2 0
0 0
3 0
3 0
2 0
9 0
2 0
8 0
6 2
6 0
6 0
13 0
10 0
38 0
10 0
4 0
1 0
0 0
0 0
1 0
1 0
0 0
1 0
3 0
0 0
10 0
1 1
0 0
2 0
4 0
9 0
2 0
8 0
1 0
1 1
0 0
0 0
1 1
0 0
0 0
0 0
0 0
1 0
3 0
3 0
2 0
4 1
3 0
2 0
0 1
0 0
6 0
12 0
11 0
6 0
56 0
6 0
1 0
0 0
1 0
2 0
1 0
1 0
0 0
25 0
0 0
0 1
0 0
0 0
0 0
0 0
0 1
1 0
2 0
0 0
10 0
4 0
7 0
11 0
4 0
4 0
1 0
0 1
0 0
1 1
0 0
1 0
0 0
0 0
0 0
0 0
1 0
0 0
0 0
1 0
0 0
4 0
1 0
3 0
3 1
1 2
0 3
1 3
2 0
0 0
0 0
0 0
0 0
0 0
1 0
0 0
0 0
0 0
0 0
0 0
0 0
1 0
1 0
0 0
1 0
1 0
0 0
2 0
0 0
6 0
0 0
0 0
0 0
0 0
0 0
0 0
0 0
0 0
0 1
0 3
0 1
0 0
0 0
0 0
6 0
0 0
1 0
1 0
4 0
0 1
1 0
0 0
1 0
1 0
0 0
0 1
2 0
0 0
1 0
0 0
4 0
1 0
1 0
0 0
23 1
0 0
0 0
0 0
7 0
4 0
2 0
9 0
1 0
0 0
1 0
1 0
1 0
0 0
1 0
0 4
0 0
0 0
2 0
0 0
0 0
0 0
0 0
0 0
1 0
0 0
1 1
0 0
0 0
0 0
0 0
1 0
0 1
0 0
0 1
0 2
0 3
0 10
0 1
1 2
1 1
1 0
1 0
0 0
1 0
0 0
1 0
0 1
1 0
1 0
1 0
0 1
0 1
0 0
0 0
0 0
0 0
0 0
0 0
0 0
0 0
0 0
0 0
0 0
0 0
1 0
1 0
0 0
0 0
2 0
2 0
5 0
1 0
12 0
0 0
0 0
0 0
0 0
0 0
0 0
0 1
1 1
0 1
1 0
1 0
0 0
1 0
0 0
1 0
0 0
0 5
0 1
0 1
0 0
1 0
6 0
2 0
8 1
1 0
4 0
6 0
16 0
1 0
64 0
0 0
1 0
1 0
1 0
0 0
0 1
0 0
1 0
0 0
0 0
1 0
0 0
1 0
4 0
3 0
3 0
3 0
1 0
0 1
28 8
0 1
0 2
0 1
0 2
0 5
0 5
0 3
0 1
0 0
0 0
0 2
0 0
0 2
0 6
0 2
0 0
0 0
0 1
0 1
0 1
0 0
0 0
0 1
0 0
0 0
0 0
0 0
0 0
0 0
0 0
0 1
0 1
0 1
1 0
0 0
0 2
0 0
0 0
0 0
0 0
1 0
0 0
0 0
4 0
0 4
0 0
0 0
0 1
0 0
0 0
0 1
0 1
0 1
0 0
0 0
0 0
0 0
0 0
0 0
0 0
0 1
0 0
0 8
0 2
4 3
4 1
12 1
2 2
0 1
0 0
0 1
0 0
0 1
0 0
0 0
0 0
0 0
0 0
0 0
0 0
0 0
0 0
0 0
0 0
1 1
0 1
0 1
0 0
0 0
0 0
0 0
0 0
0 0
0 0
0 0
0 0
0 1
0 0
0 0
0 0
0 0
1 0
0 0
0 1
0 0
0 1
0 1
0 0
0 0
0 1
0 0
1 1
0 15
0 3
0 4
0 1
0 1
0 0
0 6
0 2
0 1
0 0
0 2
0 0
0 3
0 1
0 1
0 0
1 0
1 0
1 0
1 0
1 0
1 0
0 0
1 0
0 0
0 0
0 0
0 1
0 1
0 0
0 0
1 0
1 0
0 0
0 1
0 1
1 0
0 1
0 4
2 6
0 5
0 12
0 1
0 1
1 1
0 1
1 0
0 0
1 0
1 0
0 0
0 0
0 1
0 0
0 0
0 0
0 0
0 1
0 1
0 0
3 0
0 0
0 0
0 0
0 0
0 0
0 0
0 2
0 0
0 1
1 0
0 0
2 0
4 0
1 1
1 0
0 0
0 0
0 0
0 0
1 1
0 1
1 0
0 0
0 0
0 1
0 1
0 0
0 0
0 1
0 0
0 0
1 0
0 0
1 0
0 0
1 0
0 0
0 0
0 0
0 1
0 0
1 0
1 2
0 1
0 4
0 3
0 2
1 1
4 1
2 0
9 0
0 0
0 2
0 1
0 1
0 15
0 0
0 4
0 2
0 0
0 0
0 3
0 0
0 0
0 1
0 1
0 0
0 1
0 4
0 6
0 4
0 1
0 0
0 1
0 1
0 1
0 0
0 0
0 1
0 0
0 0
0 0
0 0
0 1
0 0
0 0
2 0
0 0
0 0
0 0
0 0
0 0
0 0
0 0
0 0
0 0
0 0
1 0
1 0
0 1
0 0
0 0
0 0
0 0
0 1
0 0
0 1
0 0
0 0
0 1
0 0
0 0
0 0
0 0
0 0
0 0
0 0
0 0
0 1
1 1
0 1
0 1
0 0
0 0
0 0
0 0
0 1
0 0
0 0
0 1
0 1
0 0
0 0
0 0
0 0
0 0
0 0
0 0
1 0
0 0
0 0
0 0
0 0
0 0
0 0
2 0
0 0
1 0
0 0
0 0
0 1
0 0
0 0
0 0
0 2
0 0
0 0
0 0
0 0
0 0
0 0
0 0
0 0
0 0
1 20
0 15
1 3
1 3
0 1
0 1
0 0
2 0
0 0
0 1
0 1
0 0
0 0
0 1
0 0
0 0
0 0
0 0
0 0
0 25
0 0
0 0
0 0
0 0
0 0
0 0
0 0
0 0
0 0
0 0
0 0
0 0
0 2
0 4
0 3
0 1
0 1
0 2
0 0
0 1
0 0
0 0
0 0
0 1
0 0
0 1
0 1
0 1
0 1
0 5
0 3
0 1
0 2
0 1
0 4
0 4
0 0
0 1
0 0
0 0
0 1
0 1
0 2
0 0
0 0
0 3
0 1
0 0
0 1
0 0
0 0
0 0
0 0
0 1
0 0
0 12
0 2
0 1
0 3
0 0
0 3
0 1
0 0
0 1
0 3
0 1
0 1
0 3
0 0
0 0
0 0
0 0
0 0
0 0
0 0
0 0
0 0
0 1
0 0
0 1
0 0
0 0
0 3
0 1
0 1
0 0
0 0
0 0
0 0
0 0
0 0
0 0
0 0
0 0
0 0
0 0
0 0
0 0
0 0
0 0
0 0
0 0
0 0
0 0
0 0
0 0
0 0
0 0
0 0
0 1
0 0
0 0
0 1
0 0
0 0
0 0
0 0
0 0
0 0
0 0
0 0
0 0
0 0
0 0
0 0
0 0
0 0
0 1
0 0
0 1
0 0
0 0
0 1
0 0
0 0
0 0
0 0
0 0
0 1
0 0
0 0
0 1
0 1
0 1
0 0
0 3
0 2
0 1
0 1
0 0
0 0
0 0
0 0
0 0
0 0
0 2
0 0
0 0
0 0
0 1
0 0
0 0
0 0
0 0
0 2
0 0
0 1
0 0
0 0
0 0
0 0
0 0
0 1
0 1
0 0
0 0
0 0
0 1
0 2
0 7
0 1
0 0
0 0
1 0
0 0
0 0
0 1
0 0
0 1
0 0
0 0
0 1
0 8
0 0
0 0
0 0
0 0
0 0
0 0
0 0
0 0
0 0
0 0
0 0
0 0
0 0
0 0
0 0
0 0
0 0
0 0
0 2
0 1
0 27
0 4
0 5
0 1
0 0
0 0
0 0
0 1
0 0
0 0
0 0
0 0
0 0
0 0
0 0
0 0
0 0
0 0
0 0
0 0
0 1
0 1
0 0
0 0
0 0
0 1
8 1
0 1
0 1
1 1
1 1
0 1
0 3
0 1
0 2
0 67
0 3
0 13
0 6
0 7
0 0
0 2
0 1
0 0
0 0
0 1
0 0
0 0
0 0
0 0
0 4
0 0
0 2
0 0
0 0
0 0
0 0
0 0
0 0
0 0
0 0
0 0
0 0
0 1
0 1
0 0
0 0
0 0
0 0
0 0
0 0
0 0
0 0
0 0
0 0
0 0
0 0
0 0
0 0
0 0
0 2
0 0
0 0
0 4
0 5
0 7
0 8
0 26
0 9
0 0
0 1
0 0
0 0
0 0
0 1
0 1
0 0
0 0
0 0
0 1
0 0
0 0
0 0
0 1
0 0
0 2
0 0
0 0
0 0
0 5
0 5
0 10
0 4
0 3
0 0
0 0
0 0
0 0
0 0
0 4
0 1
0 1
0 0
0 1
0 0
0 1
0 1
0 0
0 0
0 0
0 0
0 1
0 1
0 2
0 1
0 0
0 1
0 0
0 0
0 0
0 0
0 0
0 0
0 0
0 0
0 0
0 0
0 0
0 0
0 0
0 0
0 4
0 0
0 0
0 0
1 0
0 0
0 0
0 0
0 0
0 0
0 0
0 0
0 0
0 0
1 0
0 0
0 0
0 0
0 0
0 0
0 0
0 0
0 0
0 0
0 0
0 0
0 0
0 0
4 1
0 0
0 0
0 2
1 1
0 1
0 0
0 0
0 0
0 4
0 0
0 0
0 0
0 0
0 0
0 0
0 1
0 8
0 1
0 6
0 9
0 11
0 1
0 1
1 3
0 0
0 2
0 5
0 1
0 1
0 4
1 15
0 2
0 2
0 3
0 2
0 2
0 1
0 21
0 2
0 1
0 4
0 4
0 0
0 13
0 1
0 4
0 4
0 1
0 34
0 1
0 6
0 12
0 2
0 1
0 0
0 1
0 0
0 1
1 1
0 0
0 1
0 0
0 0
0 0
1 0
0 0
1 0
0 1
1 11
0 1
0 1
0 1
0 0
0 1
0 1
0 6
0 1
0 1
0 1
0 2
0 0
0 1
0 4
0 6
0 4
1 5
1 24
0 29
0 32
0 10
0 1
0 3
0 0
0 0
0 4
0 1
0 4
0 3
0 5
0 1
0 4
0 13
0 11
0 6
0 33
0 13
0 12
0 5
0 2
0 1
0 3
0 1
0 0
0 1
0 5
0 0
0 0
0 0
0 0
0 0
1 0
0 0
0 1
0 0
1 7
0 3
2 0
0 3
0 4
0 1
0 0
0 1
0 0
0 0
0 0
1 1
2 2
1 2
1 2
0 2
0 3
0 0
0 0
0 0
0 1
0 0
0 0
0 0
1 0
0 0
0 0
0 0
0 1
0 1
0 1
1 0
0 0
0 0
0 0
0 1
0 0
0 0
0 1
0 0
0 0
0 0
0 3
0 0
0 1
0 1
0 1
0 1
0 1
0 6
0 1
0 1
0 0
0 0
0 0
1 0
1 1
2 0
1 0
1 0
3 0
0 0
0 0
0 0
0 0
0 1
0 0
0 0
0 0
0 0
0 0
0 0
0 1
1 5
1 5
0 7
0 0
0 10
0 10
0 4
0 6
0 0
1 0
0 1
0 4
0 3
0 6
0 1
2 0
0 1
1 1
0 0
0 1
0 2
0 8
0 4
0 2
0 1
0 1
1 1
0 3
1 1
1 0
13 0
1 0
3 1
0 23
0 5
0 8
0 1
0 0
0 0
0 0
1 0
0 0
4 1
1 0
0 0
0 0
0 3
0 5
0 22
0 26
0 11
1 2
0 5
0 1
0 0
0 1
0 11
0 0
0 1
0 0
0 1
0 22
0 0
1 0
0 0
0 0
0 0
0 41
0 0
1 0
2 0
0 1
0 2
0 0
0 0
0 3
1 1
1 8
0 0
0 1
1 2
0 6
0 0
0 1
0 1
0 9
0 9
1 6
0 2
1 6
1 9
1 8
0 8
0 18
0 1
0 8
8 8
0 2
0 1
1 2
1 1
2 1
2 0
0 0
0 1
0 2
0 0
1 3
0 18
0 8
0 8
0 6
0 3
1 1
1 1
1 4
1 1
0 2
0 0
0 0
0 0
0 1
0 1
1 0
0 1
0 1
0 9
0 6
0 2
0 5
0 3
0 0
0 0
0 0
0 1
0 0
0 0
0 6
0 2
0 2
0 2
0 1
0 0
1 2
0 15
3 4
1 1
1 1
1 1
0 2
0 0
0 1
1 1
0 1
0 0
0 0
1 1
0 0
0 8
0 0
0 4
4 0
0 3
0 3
1 1
1 3
0 0
1 4
0 5
0 5
0 1
0 3
0 0
0 1
1 13
1 1
2 1
0 0
0 1
0 1
0 0
0 1
0 0
1 0
2 1
0 1
0 0
0 1
0 1
0 0
0 0
0 0
0 0
0 1
0 1
1 1
0 1
0 4
0 2
0 4
0 0
0 1
0 0
0 0
1 0
1 1
0 5
0 4
1 1
1 1
0 3
3 0
0 0
0 0
0 0
1 0
6 0
0 0
0 1
0 0
0 0
0 1
0 0
0 0
1 0
0 0
0 0
0 0
0 1
0 0
0 0
0 0
0 0
0 0
0 0
1 0
0 1
1 2
1 0
0 1
0 1
0 1
0 1
0 1
1 1
0 0
0 0
6 0
0 0
4 0
0 0
0 0
0 0
0 1
0 0
0 0
0 7
0 20
0 15
0 11
0 5
0 1
0 3
0 0
0 3
0 0
1 0
1 1
0 1
0 0
0 0
0 1
0 0
0 0
0 1
0 0
0 0
0 0
0 0
0 0
0 1
0 2
0 38
0 0
0 5
0 22
0 11
0 6
0 1
0 1
0 12
0 1
0 1
0 0
0 1
0 0
0 1
0 1
0 3
0 0
0 1
0 0
0 1
0 1
0 1
0 0
0 0
0 0
0 1
0 0
0 0
0 0
0 1
0 0
0 1
0 0
0 0
0 0
0 0
0 0
1 0
0 0
0 0
0 0
0 0
0 0
1 0
0 1
0 0
0 0
0 0
0 1
0 0
0 1
0 1
0 1
0 1
0 4
0 1
1 0
0 0
0 0
0 0
0 0
0 0
0 0
0 0
0 0
0 0
0 0
0 0
1 0
0 0
0 0
0 0
0 1
0 4
0 0
0 4
0 13
0 6
0 1
0 0
0 0
0 0
0 1
0 10
1 4
0 4
1 3
0 0
0 1
0 0
0 6
0 3
0 1
0 1
0 0
0 0
0 0
0 0
0 1
0 4
0 2
1 0
1 0
0 0
0 0
0 1
0 0
0 0
0 0
0 0
0 1
0 0
0 1
0 3
0 0
0 1
0 0
0 0
0 0
0 0
0 0
1 0
2 0
0 1
0 8
0 7
0 22
0 0
0 1
1 1
0 0
0 0
0 0
0 0
1 0
1 0
0 0
0 0
0 0
0 0
0 0
0 0
0 0
0 0
0 0
0 2
1 1
0 1
0 2
0 2
1 8
3 8
1 0
21 0
0 0
1 0
0 0
0 0
0 0
0 1
0 0
0 0
1 0
1 0
0 1
0 0
0 0
0 0
0 0
0 2
0 0
0 1
0 0
0 0
0 0
0 0
0 26
0 4
0 10
0 5
0 1
0 1
1 0
0 1
0 1
0 1
0 0
0 0
0 0
1 4
0 0
0 0
0 1
1 0
0 0
0 0
0 1
0 0
0 0
0 1
0 0
0 1
0 0
0 0
0 0
0 0
0 15
0 1
0 6
0 1
0 1
0 0
0 0
1 0
0 0
0 0
1 0
0 1
0 0
0 0
0 0
0 0
0 1
0 11
0 0
0 1
0 0
0 0
0 0
0 0
0 0
0 1
0 0
0 1
0 0
0 0
0 7
1 0
0 1
0 1
0 1
0 1
0 1
0 1
0 1
0 0
0 2
0 5
0 6
0 0
0 1
0 1
0 0
0 0
0 0
0 4
0 1
0 4
0 0
0 0
0 0
0 0
0 0
0 0
0 2
0 0
0 1
0 0
0 1
0 1
0 1
0 1
0 2
1 4
1 7
20 1
1 1
1 0
1 2
0 0
0 1
0 0
0 1
0 4
0 1
0 1
0 0
0 1
0 3
0 0
0 1
0 0
0 0
0 0
0 0
0 0
0 0
1 1
0 1
0 0
0 0
0 1
1 0
0 0
0 1
1 1
0 0
7 0
4 1
2 1
6 1
0 0
0 0
1 0
1 0
1 0
0 0
0 0
0 0
0 0
1 1
0 1
0 0
0 0
0 1
0 1
0 0
0 8
0 2
0 1
0 1
0 0
0 0
0 0
0 0
0 1
0 1
0 0
0 0
0 0
0 0
0 0
0 0
2 0
0 0
1 0
1 0
0 1
0 0
0 0
0 6
0 4
0 18
0 0
1 1
0 1
0 1
1 3
0 0
0 1
0 6
0 1
1 0
0 0
0 0
0 0
0 0
0 0
0 0
0 0
0 0
0 1
0 0
0 1
0 0
0 0
0 0
0 0
0 1
0 0
0 1
0 0
0 0
1 0
0 1
0 0
0 0
0 0
0 0
0 0
0 0
0 1
1 1
1 0
1 0
1 0
0 0
3 0
0 0
1 0
0 0
4 0
0 0
0 0
1 0
0 0
2 0
0 0
0 0
1 0
0 0
0 0
1 0
0 0
1 0
0 0
1 0
1 0
3 0
0 0
0 0
0 0
0 0
0 0
0 1
0 0
0 0
0 0
0 1
0 0
0 4
0 2
0 3
1 0
0 1
0 9
0 0
0 0
0 1
0 0
1 1
0 6
0 1
1 2
0 1
0 0
0 4
0 1
0 1
0 0
0 0
0 0
0 0
0 0
0 1
0 0
0 0
0 0
0 0
0 0
0 0
0 0
0 0
0 1
0 1
0 1
0 0
0 1
0 0
0 2
0 0
0 0
0 0
0 0
0 0
0 0
0 1
0 1
0 1
0 0
0 0
0 0
0 3
0 0
0 1
0 0
0 0
0 1
0 1
0 0
0 0
0 0
0 0
0 0
0 0
0 0
0 0
0 1
0 1
0 1
0 4
0 0
0 0
0 2
0 1
0 0
0 4
0 5
1 6
1 1
1 6
0 1
0 0
0 0
0 0
0 2
0 0
0 0
0 0
0 0
0 1
0 0
0 0
0 0
0 0
0 0
0 0
0 1
0 4
0 22
0 41
0 18
0 2
0 0
0 2
0 4
0 1
0 0
0 0
0 0
0 0
0 1
0 0
0 0
0 0
0 0
0 0
0 0
0 0
0 0
0 0
0 0
0 0
0 0
0 0
0 1
0 0
1 0
2 0
1 0
5 0
9 0
21 0
7 0
36 0
39 0
51 1
22 0
152 1
85 1
29 1
54 0
48 0
20 0
8 1
1 1
10 0
2 0
3 1
1 2
1 3
0 10
4 4
0 0
0 1
5 0
0 1
0 1
0 1
4 1
0 0
2 18
8 1
0 0
1 0
1 0
1 0
2 0
2 1
1 0
2 0
4 0
2 0
34 0
0 0
1 1
0 2
0 1
15 0
0 0
0 0
0 0
0 1
0 0
0 0
0 1
0 0
1 1
0 6
0 4
1 3
0 5
0 2
0 0
0 0
0 1
0 0
0 0
0 0
0 0
0 0
0 1
0 0
0 1
0 0
0 1
0 0
4 0
0 0
0 0
1 0
0 0
8 0
0 0
1 0
2 0
1 0
36 1
1 0
2 1
6 4
0 1
0 0
0 6
1 33
0 24
0 110
2 15
1 9
1 1
2 1
1 1
17 6
1 3
0 1
0 0
0 2
0 1
0 0
0 0
0 2
102 1
1 16
1 0
1 0
0 0
0 0
0 0
0 2
0 0
0 1
1 0
0 0
1 0
1 0
3 0
37 0
2 0
1 0
1 0
1 0
0 0
0 0
0 0
0 0
1 0
0 0
1 0
2 1
1 1
11 1
4 1
1 0
23 11
0 1
0 1
0 2
0 2
1 3
0 8
0 2
0 1
1 1
0 6
0 0
0 1
0 0
1 2
1 2
0 4
1 13
4 5
4 8
3 0
1 0
1 0
6 0
1 0
0 0
0 0
0 0
0 0
0 0
0 0
1 0
1 1
2 0
6 0
14 0
0 8
2 2
1 1
0 2
1 0
3 1
4 3
0 2
1 7
1 4
0 15
2 39
2 27
9 13
5 0
3 1
1 0
2 0
1 1
2 0
0 0
6 1
0 0
1 0
0 0
1 0
0 0
0 0
0 0
0 0
2 0
11 0
2 0
0 0
0 0
0 0
0 0
0 2
0 0
0 1
0 0
1 0
0 0
0 0
0 0
0 7
0 0
4 1
1 4
1 2
2 0
0 0
0 0
0 1
0 2
1 1
0 1
0 2
1 6
6 1
1 0
0 0
0 1
0 1
0 1
0 0
0 0
0 0
0 0
0 0
1 0
0 0
0 0
0 0
2 1
0 0
1 0
0 0
1 0
1 1
1 1
1 1
0 1
0 2
0 1
0 0
0 0
0 0
0 1
0 0
0 0
0 0
1 0
1 0
0 0
0 1
1 0
0 0
0 4
1 2
0 1
0 0
0 4
0 0
27 2
0 1
1 1
0 1
0 0
0 0
0 0
0 0
0 0
0 0
0 0
0 0
0 1
0 6
0 4
1 2
0 0
0 14
1 0
0 1
0 2
0 2
1 1
1 0
0 12
2 0
1 1
3 55
6 1
2 4
0 0
0 1
2 0
0 0
1 0
0 1
0 1
1 1
0 0
0 0
1 0
0 0
1 1
1 0
0 0
1 0
0 0
0 0
0 0
0 0
0 0
0 0
0 0
0 4
0 1
1 1
1 1
7 0
1 1
1 1
3 0
1 0
11 0
13 0
4 0
11 0
12 0
32 0
9 0
5 0
11 1
4 1
0 2
2 6
2 4
0 1
0 1
1 1
0 0
1 0
1 0
0 0
0 0
0 0
1 0
0 0
0 0
0 2
2 1
7 0
4 1
6 0
5 0
4 0
6 0
13 0
10 0
4 0
113 0
4 0
8 0
0 0
1 0
0 0
1 0
1 0
3 0
0 0
1 0
2 0
4 1
13 0
0 0
1 0
0 0
1 0
0 0
1 0
0 0
0 1
0 0
0 0
0 0
1 0
0 0
0 0
0 0
1 0
0 0
0 0
0 0
0 0
0 0
0 0
0 0
0 0
0 0
0 0
2 0
0 0
1 0
1 0
1 0
0 0
0 0
7 0
2 0
0 0
0 0
0 0
0 0
0 0
0 0
2 0
1 0
0 0
1 0
2 1
0 1
4 1
0 1
0 0
1 0
0 0
1 0
2 1
1 0
7 0
1 0
2 1
5 0
1 0
11 0
9 0
12 0
3 0
15 0
4 0
4 0
11 0
13 0
1 2
0 0
2 0
1 0
20 0
0 0
29 1
1 0
0 0
0 0
1 1
0 1
0 0
0 1
0 0
0 0
0 0
1 0
0 0
0 0
0 0
0 0
0 0
0 0
0 0
0 0
0 0
0 0
0 0
0 0
0 0
0 0
0 0
0 0
2 0
0 0
0 0
0 0
4 0
4 0
11 1
6 0
7 0
17 0
11 0
8 0
5 0
3 0
1 0
2 1
0 1
4 1
1 1
0 0
0 0
4 0
5 0
1 0
25 0
8 0
2 0
2 0
1 0
1 0
1 0
0 0
0 0
0 0
0 0
0 0
0 0
0 0
0 0
0 0
0 0
0 0
1 0
1 1
0 0
0 0
6 0
0 0
0 0
0 0
0 1
2 0
1 0
1 0
1 0
1 0
0 8
1 1
0 1
0 1
0 0
0 1
1 0
0 0
0 0
0 0
0 0
0 0
0 0
0 0
0 0
0 0
0 0
0 0
0 0
0 0
0 0
0 0
0 0
0 0
0 0
0 0
0 2
0 0
0 0
0 0
1 0
0 0
0 0
0 0
0 0
0 0
0 0
1 0
0 0
0 0
0 0
0 0
0 0
0 0
0 0
0 0
0 0
4 1
0 0
0 0
0 0
0 0
1 0
3 0
0 0
0 0
0 0
0 0
0 0
0 0
0 0
0 0
0 0
0 0
0 0
0 0
0 0
1 0
0 0
1 0
0 0
1 1
0 0
0 0
0 0
0 2
0 1
0 0
0 1
0 1
0 1
0 0
0 0
0 0
0 0
0 0
0 0
0 0
1 0
1 0
1 0
0 0
0 1
0 0
0 1
0 1
0 2
0 2
0 4
0 0
0 0
0 1
0 0
0 1
0 0
0 1
0 0
0 0
0 1
0 0
0 1
0 0
0 1
0 0
0 0
0 0
0 0
0 0
0 0
0 0
0 0
1 0
0 1
0 2
4 0
0 1
0 1
0 0
0 0
0 1
0 0
0 0
0 1
0 0
0 0
0 0
0 0
0 0
0 0
0 0
0 0
0 0
0 1
0 0
0 2
0 4
0 1
0 2
0 2
0 8
0 5
0 0
0 0
0 0
0 0
0 0
0 0
1 0
0 0
0 0
0 0
0 0
0 0
1 0
0 3
0 0
0 1
0 2
0 1
0 0
0 0
0 1
0 0
0 0
0 0
0 0
0 0
0 1
0 1
0 1
0 0
0 1
0 0
0 1
0 1
0 1
0 0
1 0
0 1
0 1
1 0
0 0
0 0
0 0
0 0
0 0
0 0
0 0
0 0
0 0
0 0
0 1
0 0
0 0
0 0
0 0
0 0
0 0
0 1
0 0
0 0
0 0
0 0
0 0
0 0
0 0
0 0
0 0
0 0
0 0
0 0
0 0
0 0
0 0
0 0
0 0
0 0
0 0
0 0
1 0
0 0
0 0
0 0
0 0
0 0
2 2
1 4
0 10
0 3
0 1
0 0
0 0
0 4
0 0
1 1
0 0
0 0
1 0
2 1
0 0
3 0
4 0
7 0
0 0
0 0
0 0
0 0
0 0
0 1
0 0
0 0
0 0
0 0
0 0
0 0
1 0
0 0
0 0
0 0
0 0
0 0
0 0
0 0
1 1
0 0
1 0
0 1
0 1
0 0
0 0
0 0
0 0
0 0
0 1
0 0
0 1
0 0
0 2
0 2
1 6
0 0
0 0
0 1
0 0
0 0
0 0
0 0
0 0
0 0
0 3
0 1
0 0
0 0
0 1
0 0
0 1
0 0
0 1
0 0
0 0
0 1
0 0
0 0
3 0
0 0
0 0
0 0
1 0
0 0
0 0
0 0
0 0
1 0
0 0
0 0
0 1
0 0
0 0
0 0
0 0
0 0
0 0
0 0
0 0
0 1
0 0
0 0
0 0
0 0
0 0
0 0
0 0
0 0
0 0
0 0
0 0
0 0
0 0
0 0
0 0
0 0
0 0
0 0
0 1
0 0
0 0
0 0
0 0
0 0
1 0
0 0
0 0
0 0
0 0
0 0
0 0
0 0
0 0
0 0
0 0
0 0
0 0
0 0
0 0
0 0
0 0
1 0
0 0
0 0
0 1
0 0
0 1
0 1
0 0
0 0
0 0
1 1
0 0
4 0
0 0
0 0
0 0
0 0
0 0
1 0
1 0
0 0
1 0
0 0
11 1
0 13
1 1
0 0
0 2
0 0
0 0
0 0
0 0
0 0
0 0
0 0
0 0
1 1
0 2
0 1
0 1
0 1
0 0
0 0
0 1
0 0
0 2
0 1
0 1
0 1
0 0
0 0
1 0
0 0
0 0
0 1
0 0
0 0
0 0
0 1
0 0
0 0
0 1
0 0
0 1
0 0
0 1
0 1
0 0
0 0
0 0
0 0
0 0
0 0
0 0
0 0
0 0
1 0
1 0
0 1
1 1
0 0
0 0
0 0
1 0
1 0
1 0
1 0
0 1
0 1
0 0
0 0
1 0
0 1
1 0
1 0
2 0
2 0
1 0
0 0
0 0
1 0
0 0
1 0
1 0
1 0
0 0
0 0
0 0
1 0
1 0
0 0
0 1
0 0
0 1
1 0
0 0
1 1
0 0
1 0
0 0
3 0
1 0
1 0
1 0
1 0
0 0
0 0
0 0
1 1
1 0
1 1
0 0
0 0
0 0
0 0
0 1
0 0
0 0
0 0
0 0
0 0
0 0
0 0
0 0
1 2
0 0
0 1
0 0
0 0
0 0
0 1
0 0
0 0
0 0
0 0
0 0
0 0
0 0
0 0
0 0
0 0
0 0
1 0
1 0
0 0
0 0
0 0
0 0
0 0
0 0
0 0
0 3
0 0
0 0
0 0
0 0
1 0
1 0
0 0
1 1
0 0
0 0
0 0
0 0
1 0
1 0
0 1
0 1
0 0
0 0
0 1
1 0
0 0
0 0
0 0
0 0
0 0
0 0
0 0
0 0
0 0
0 0
0 0
0 0
0 0
3 0
0 0
0 0
0 0
1 0
1 0
0 0
2 0
0 0
0 0
0 0
0 0
0 0
0 1
1 4
0 4
0 1
0 1
0 0
0 1
0 1
0 0
0 1
0 0
0 0
0 0
1 0
1 0
1 0
0 4
0 0
0 0
1 0
0 0
0 0
0 0
0 0
0 0
0 0
0 0
0 0
0 0
0 0
0 0
0 0
0 0
0 0
0 0
0 0
0 0
0 0
0 0
0 0
2 0
1 0
1 2
2 3
0 1
0 0
0 0
0 0
0 0
0 0
0 0
1 0
1 0
0 0
0 0
0 0
0 0
1 0
0 5
0 0
0 1
0 1
1 0
0 0
1 0
1 1
1 0
1 0
0 0
0 0
0 0
0 0
1 0
1 0
0 1
0 0
0 0
0 0
0 0
1 0
1 0
0 0
0 0
0 0
1 0
1 0
1 0
4 0
1 0
0 1
0 0
0 1
0 1
0 1
0 1
0 0
0 0
0 1
0 0
0 0
0 0
0 0
0 0
0 0
0 0
0 0
1 0
0 0
0 0
0 8
0 0
0 0
0 0
1 0
0 1
0 0
0 4
0 0
0 1
0 11
0 0
0 1
0 0
0 1
0 0
0 0
0 0
1 11
0 0
0 0
0 0
0 0
0 0
0 0
0 0
0 0
0 0
0 1
0 0
1 3
0 1
0 0
0 0
0 0
0 0
0 0
0 0
0 0
0 0
0 4
0 0
0 0
0 3
0 0
0 1
0 0
0 1
0 0
0 0
0 0
0 0
0 0
0 1
0 4
0 7
0 0
0 1
0 4
0 20
0 1
0 2
0 0
0 4
0 0
0 1
1 1
0 0
0 0
0 0
0 1
0 1
0 1
0 0
0 0
1 0
0 0
1 0
0 2
0 0
0 0
0 1
0 0
0 0
1 0
0 0
0 0
0 0
0 0
0 0
0 0
0 0
0 1
0 0
0 0
0 0
0 0
0 0
0 1
0 0
1 0
0 0
2 0
0 0
0 0
1 0
0 2
0 0
0 1
0 0
0 0
0 0
0 0
1 0
0 0
0 0
3 0
0 0
0 0
0 0
0 0
0 1
0 0
0 1
0 1
0 0
0 0
0 0
0 0
0 0
0 0
0 0
0 0
0 0
1 0
0 0
0 0
1 0
0 0
0 1
0 1
0 0
0 0
0 0
0 0
0 0
0 0
0 0
0 0
0 1
0 0
0 0
0 0
0 0
0 0
0 0
1 0
0 0
0 1
1 0
0 1
0 0
1 0
1 0
0 0
0 0
0 0
0 0
0 0
0 0
0 0
0 0
0 0
0 0
0 0
0 0
0 0
0 0
0 0
0 0
0 0
0 0
0 0
0 0
0 0
0 0
0 0
0 0
0 0
0 0
0 0
0 0
0 0
0 0
0 0
0 0
0 0
1 0
0 0
4 0
3 0
0 1
1 1
0 0
4 0
6 0
4 0
38 0
11 0
17 0
0 1
8 1
0 0
0 0
1 0
0 0
1 0
1 0
0 0
1 6
1 0
1 1
1 0
6 0
0 0
0 0
1 0
0 0
1 0
0 1
0 0
0 0
0 0
0 0
0 1
0 0
0 0
0 0
0 0
0 0
0 0
1 0
0 0
0 0
0 4
0 0
0 0
0 0
0 0
0 0
0 0
1 0
0 0
0 0
0 0
4 0
0 1
6 0
2 0
22 0
4 0
7 0
3 0
4 0
8 0
0 0
0 0
0 0
0 0
0 0
0 0
0 0
0 0
1 0
0 0
5 0
1 0
0 0
4 0
2 0
0 0
3 0
6 0
1 0
1 0
1 0
0 0
0 0
0 0
0 0
0 0
0 1
0 0
0 0
0 1
1 0
0 0
2 0
4 0
1 0
0 0
0 0
0 0
1 0
0 0
0 0
0 0
1 0
0 0
0 1
0 1
0 0
0 0
0 3
0 0
0 1
0 1
1 0
1 0
0 0
0 0
0 0
1 0
0 0
0 0
0 0
1 0
0 0
1 0
2 0
1 0
0 0
0 0
0 0
0 0
1 1
0 0
0 0
0 1
0 0
0 0
0 0
22 0
0 0
1 0
1 0
0 0
0 0
0 0
1 0
0 1
0 2
1 1
0 0
4 0
0 0
0 1
0 0
0 0
0 0
0 0
0 0
0 0
0 0
2 0
0 0
1 0
1 0
1 0
1 0
1 0
1 0
0 0
0 0
1 0
0 0
0 0
2 0
1 0
1 0
0 0
1 0
1 0
0 0
0 0
0 0
0 0
1 0
0 0
1 0
2 0
3 0
0 0
1 0
1 0
0 0
0 0
0 0
8 0
0 0
1 0
4 0
7 0
6 1
25 0
4 0
0 0
0 0
0 0
0 0
0 0
0 0
0 1
0 0
1 0
0 0
0 0
2 0
1 0
1 1
1 0
2 0
0 0
2 0
1 0
0 0
0 1
0 1
0 0
1 0
0 0
3 1
3 0
1 0
4 0
6 1
0 1
1 0
0 0
25 0
0 0
16 0
0 0
1 0
4 0
2 0
1 0
3 0
1 0
4 1
12 0
4 0
3 0
2 0
0 0
0 0
0 0
0 0
0 1
1 0
1 1
0 0
0 0
0 0
0 0
0 1
0 0
0 0
0 1
0 0
0 0
0 0
1 0
0 0
0 0
0 0
0 0
0 0
0 0
1 0
0 0
1 0
1 0
6 0
3 0
1 0
1 0
0 0
0 0
0 0
4 0
1 2
0 4
3 1
1 1
2 1
1 4
16 1
3 0
6 0
1 0
1 0
4 0
1 1
0 0
0 1
0 0
0 0
0 0
0 0
0 0
0 0
0 0
0 0
0 0
1 0
0 0
0 0
1 3
0 1
4 3
1 1
0 1
5 0
1 0
4 4
11 0
1 1
0 0
0 0
1 0
1 0
1 4
0 1
0 0
0 0
0 0
0 0
1 0
0 0
1 0
0 0
0 0
0 0
1 0
0 0
1 0
0 0
1 0
2 0
0 0
0 0
7 0
0 0
0 0
0 1
4 0
6 0
7 0
2 0
28 0
0 0
0 0
0 0
1 0
0 0
0 0
0 0
0 0
2 0
0 1
1 0
4 0
0 0
29 0
0 0
2 0
0 0
0 0
0 0
0 0
0 0
0 0
0 0
1 0
3 0
4 0
10 0
1 0
1 0
1 0
1 0
0 0
0 0
0 0
1 0
0 0
1 1
1 0
7 0
1 0
0 0
0 0
0 0
1 0
0 0
0 0
0 4
0 0
0 0
0 0
0 5
0 0
0 0
0 0
0 0
1 2
3 0
4 0
1 0
3 0
3 0
5 0
2 0
14 0
0 0
0 0
0 0
0 1
1 0
0 0
0 0
0 1
0 0
0 0
0 0
0 1
0 1
0 0
0 3
0 0
0 1
1 0
3 0
0 0
1 0
1 0
0 0
0 0
6 0
1 0
0 0
0 0
0 1
0 0
1 5
0 6
0 7
0 3
0 1
0 0
1 0
1 1
4 0
1 0
0 0
0 0
0 0
0 0
0 0
0 0
1 0
0 0
0 0
1 1
2 0
14 0
3 0
6 0
4 0
1 2
0 0
0 1
1 1
1 1
4 0
1 0
2 0
3 0
0 0
0 0
4 0
0 0
0 0
0 0
0 0
1 0
0 1
0 1
0 0
30 1
1 1
0 1
0 1
0 0
1 0
0 0
0 0
1 0
0 0
0 0
0 1
0 0
1 0
0 0
1 0
1 1
27 0
2 0
1 1
11 1
1 0
0 1
0 0
0 0
1 0
0 1
0 0
0 3
0 0
0 0
0 0
1 0
1 0
0 0
2 1
4 0
1 0
0 0
0 0
0 0
0 0
0 1
1 0
0 0
0 0
0 1
0 0
0 0
0 0
0 0
1 0
1 4
0 0
1 0
0 0
0 0
2 0
1 0
0 0
1 0
0 0
0 0
0 0
1 0
1 0
0 0
1 0
0 0
0 0
0 0
0 0
0 0
0 1
0 0
0 0
0 0
0 0
1 0
0 1
0 4
0 0
0 0
1 0
0 0
2 3
0 0
1 0
1 0
4 0
0 0
0 0
0 0
0 3
0 0
1 1
0 4
2 2
0 8
1 1
2 2
2 0
0 0
0 0
0 1
0 0
0 1
1 0
0 1
0 1
0 3
1 1
1 1
0 3
1 1
0 0
1 0
0 2
17 0
0 0
1 1
1 0
0 0
0 1
0 0
0 0
1 1
0 1
0 0
0 1
0 1
0 0
1 0
3 0
0 0
0 0
1 0
0 0
1 0
4 0
3 0
13 0
6 0
21 0
8 0
6 1
8 0
4 0
2 0
1 0
1 0
1 0
0 0
0 0
1 1
0 1
0 0
0 0
1 1
0 0
0 0
1 0
0 0
1 0
0 0
1 0
0 0
0 0
1 0
2 0
8 0
4 1
3 0
4 0
8 0
3 0
6 0
11 0
11 0
8 0
6 0
4 0
9 0
5 0
2 0
0 0
3 0
1 0
0 0
3 0
1 0
5 0
0 0
2 0
1 0
0 0
7 0
14 0
6 0
8 0
0 0
0 0
0 0
0 0
0 0
0 0
0 1
1 0
1 0
2 0
2 1
18 0
15 0
116 0
4 0
8 0
4 0
2 0
1 0
2 0
1 0
0 0
0 0
0 0
0 1
0 0
0 0
0 0
0 0
0 0
0 0
0 0
1 0
0 0
0 0
0 0
0 0
5 0
1 0
6 0
3 1
0 0
0 0
0 0
0 0
0 0
1 0
1 0
0 0
0 0
0 0
7 0
0 0
48 0
3 0
1 0
2 0
4 1
2 6
1 0
0 0
1 0
0 0
1 0
1 0
3 0
4 0
3 0
1 1
0 0
1 0
1 4
0 0
1 1
1 0
4 0
5 0
13 0
11 0
7 0
3 0
4 0
1 0
1 0
4 0
2 0
1 0
0 1
0 0
2 0
0 0
1 0
0 0
22 0
1 1
1 0
0 0
1 0
0 0
0 0
1 0
1 0
0 0
0 0
1 0
0 0
1 0
0 0
2 0
1 0
0 1
22 0
1 0
1 0
4 0
7 0
18 0
11 0
35 0
1 0
13 0
5 0
5 0
2 0
6 1
6 0
12 0
28 0
22 0
4 0
3 0
2 0
3 0
0 0
0 0
0 0
1 0
3 0
9 0
7 0
8 0
25 0
3 0
5 0
1 0
0 0
0 0
2 0
1 0
13 0
4 0
12 0
27 0
5 0
1 0
1 0
0 0
0 0
0 0
0 0
1 0
0 0
1 0
1 0
0 0
0 0
0 0
0 0
1 1
0 0
0 0
0 0
0 0
0 0
0 1
0 0
0 1
1 0
0 0
0 0
0 0
0 0
0 0
0 0
0 0
1 0
8 0
9 0
4 0
0 0
4 0
1 0
1 0
11 0
1 0
1 0
0 1
1 0
2 0
0 0
1 0
0 0
1 0
0 0
2 0
0 0
1 0
1 0
0 0
20 0
1 0
1 0
0 0
1 0
1 0
2 0
1 0
1 0
1 0
0 0
0 0
0 0
0 0
0 0
0 1
0 0
0 0
1 0
9 0
19 0
3 0
3 0
4 0
1 0
6 0
0 0
26 0
0 0
1 0
1 0
2 0
1 2
0 0
2 0
0 0
0 0
0 0
1 0
1 0
0 0
0 0
0 0
0 0
0 0
0 0
0 0
0 0
0 0
0 0
1 1
1 0
5 0
7 0
6 0
0 0
0 0
0 0
0 0
0 0
0 0
0 1
0 0
1 0
0 0
0 0
1 0
1 0
11 0
1 0
0 0
0 0
0 0
0 0
0 0
1 0
1 0
3 0
0 0
4 0
0 0
0 0
0 0
3 0
2 0
12 0
2 1
1 0
3 0
1 0
1 0
1 0
1 0
1 0
1 0
1 0
1 0
2 0
0 0
1 0
1 0
0 0
0 0
0 2
0 1
0 0
0 0
0 0
0 0
1 1
0 2
0 0
1 1
0 1
0 0
0 0
0 0
0 0
1 0
1 0
0 0
0 0
0 1
0 0
0 0
0 0
0 0
0 0
0 0
0 0
0 0
0 0
0 0
1 0
1 0
0 0
0 0
0 0
0 0
0 0
0 0
0 0
5 0
0 0
0 4
0 0
0 0
1 0
0 0
0 0
0 0
1 1
2 1
1 0
0 0
0 1
0 0
0 0
0 0
0 0
1 0
1 0
2 0
0 0
6 1
5 0
11 0
0 0
1 0
1 0
0 0
0 0
0 0
0 0
0 0
0 0
0 1
0 0
1 2
4 0
4 1
6 0
0 0
0 3
0 0
0 1
0 0
0 0
0 0
0 0
0 0
0 0
1 0
0 0
0 0
1 0
0 0
6 0
0 0
0 0
0 0
0 0
0 0
0 0
0 0
1 0
0 0
0 0
0 6
0 0
0 0
0 0
1 0
0 0
1 0
0 0
0 0
0 1
0 0
0 0
0 0
0 0
0 0
0 0
1 0
0 0
0 0
1 0
1 0
1 0
4 0
0 0
1 0
0 0
0 0
0 0
0 0
0 0
0 1
0 0
1 0
0 1
0 0
1 0
1 0
2 0
2 0
1 0
0 0
0 0
1 0
0 0
0 0
0 1
0 0
0 0
0 0
0 0
0 0
0 0
0 0
0 0
0 0
0 0
0 0
0 0
0 0
0 0
0 0
0 0
0 0
0 2
0 1
0 0
0 1
0 0
0 0
0 0
0 0
0 0
0 0
0 0
0 1
0 0
1 0
1 0
4 0
4 0
1 0
0 0
0 0
0 0
0 1
1 0
0 0
0 0
0 0
3 0
1 0
0 0
0 1
0 0
0 3
0 2
0 1
0 3
0 1
2 0
0 0
0 0
0 0
0 0
0 0
0 0
0 0
0 0
0 1
0 4
0 0
0 0
0 0
0 0
1 0
0 0
0 1
1 0
1 1
1 0
0 0
0 0
0 0
0 0
0 0
0 0
0 0
0 0
0 0
0 0
0 0
0 0
0 0
0 0
0 0
0 1
1 0
0 4
0 2
0 2
2 6
3 6
1 3
0 4
13 1
0 0
0 0
0 1
0 0
0 0
0 0
1 1
1 0
1 1
1 0
1 0
0 0
0 0
1 0
1 0
0 0
0 0
0 0
0 0
0 0
0 0
19 0
0 0
0 0
0 0
0 0
0 0
0 1
0 1
0 5
0 10
0 1
0 2
0 1
1 3
0 1
1 11
1 8
1 7
1 1
0 1
0 0
0 0
0 0
2 1
0 4
0 3
0 1
0 0
0 3
0 1
0 1
0 0
0 0
0 0
0 0
0 0
1 0
0 0
4 1
0 0
1 0
1 0
2 0
2 18
0 1
0 7
1 6
1 4
1 1
0 1
2 1
3 1
5 1
6 0
1 0
8 0
0 0
0 0
0 0
0 0
1 0
0 0
0 0
0 0
0 0
5 0
1 0
0 0
0 0
1 1
2 0
1 0
1 0
0 0
1 0
4 1
22 0
10 0
1 0
0 0
1 0
2 0
1 0
1 0
0 1
1 0
0 1
0 1
0 0
0 1
1 0
0 1
1 0
4 1
4 2
6 4
1 5
78 8
0 6
0 4
0 0
0 0
0 8
0 0
0 1
1 1
1 0
1 0
1 0
1 0
2 0
1 41
0 60
1 13
1 1
0 1
1 0
0 5
10 1
0 2
0 1
0 1
0 0
1 0
1 0
1 0
0 1
0 1
0 5
0 1
0 0
0 0
0 2
2 1
0 1
0 1
0 0
1 0
1 3
0 6
1 4
0 4
0 2
0 0
0 1
0 7
0 10
0 13
1 11
0 6
0 13
0 4
0 31
0 0
0 8
0 1
0 0
0 1
1 1
0 1
0 2
0 1
0 9
0 0
1 1
0 2
0 4
0 29
0 35
1 36
0 39
1 15
0 23
0 4
0 11
0 31
1 0
0 0
0 0
0 0
1 0
0 5
0 0
1 1
0 3
1 0
0 1
1 7
1 4
1 4
0 0
0 1
0 0
0 1
0 31
0 28
0 31
0 100
2 3
0 2
0 4
0 8
0 22
0 11
0 7
0 11
1 7
0 4
0 6
17 3
0 8
1 4
1 1
0 0
0 15
0 1
0 1
0 1
0 8
1 29
0 12
0 197
0 1
1 6
1 0
0 102
0 1
1 9
0 4
4 5
2 17
1 0
0 1
1 3
1 0
6 0
2 0
2 0
1 0
1 0
1 0
4 0
1 0
0 0
0 0
3 0
0 1
4 0
0 0
0 0
0 0
0 0
0 0
0 0
0 0
0 0
0 0
0 0
2 0
0 0
1 0
8 0
3 0
38 1
2 0
0 0
1 0
0 5
0 1
0 0
0 0
0 0
0 0
0 0
0 0
0 0
0 0
0 0
0 0
0 0
1 0
0 0
0 0
0 1
0 0
0 1
1 0
0 0
1 0
0 0
0 0
0 0
1 0
1 0
0 0
0 1
0 0
0 0
1 1
0 1
1 1
1 6
4 0
0 0
0 1
2 1
2 0
1 0
1 1
0 1
0 1
0 1
0 0
1 0
0 0
0 0
0 0
0 0
0 0
0 0
0 0
0 0
0 0
0 0
0 0
0 0
0 0
1 0
1 0
0 0
1 0
1 0
0 0
0 0
0 0
0 1
0 0
0 0
0 0
0 0
0 0
1 0
0 0
0 0
0 3
0 1
0 2
0 0
0 1
0 4
1 0
4 1
0 0
2 0
0 0
1 0
0 0
0 0
9 0
1 3
1 1
1 1
0 1
0 0
0 0
0 0
0 0
1 0
0 0
2 0
2 0
4 0
3 0
1 0
0 18
0 0
0 0
0 0
0 0
0 0
1 0
0 0
0 0
0 1
0 1
1 0
0 0
0 0
0 0
0 0
1 0
1 1
1 1
0 0
1 1
1 1
0 0
6 0
0 1
1 0
0 2
0 0
0 0
0 0
0 0
0 0
0 0
0 0
0 0
0 0
0 0
1 0
0 0
1 0
0 0
0 1
0 0
0 0
0 0
0 0
0 0
0 0
0 4
0 1
0 22
0 1
0 8
0 9
0 6
0 1
0 0
0 0
1 0
0 8
0 0
1 1
1 0
0 0
0 0
0 0
0 0
1 0
0 0
0 0
0 0
0 0
0 0
1 0
0 6
0 0
0 0
0 1
0 1
0 1
0 4
0 4
0 2
0 1
0 0
1 0
0 0
0 0
0 0
1 0
0 0
0 1
0 1
0 0
0 0
0 0
0 0
0 11
0 1
0 0
0 0
0 0
0 0
0 0
0 0
0 0
0 0
0 0
0 0
0 0
1 0
0 0
0 0
0 0
0 0
1 0
0 0
0 0
0 0
1 6
0 0
6 1
1 1
0 1
1 1
0 1
0 0
0 1
0 0
0 0
0 0
0 0
0 0
0 0
0 0
1 0
0 0
0 0
0 0
0 0
0 0
0 0
0 1
0 0
0 0
1 0
0 0
0 0
0 0
0 2
0 0
0 0
0 0
0 1
0 0
0 0
0 0
0 0
0 0
0 0
0 0
0 0
0 0
0 0
0 0
0 0
0 0
0 0
0 0
0 0
0 0
2 0
0 0
2 1
5 0
3 0
1 0
0 0
0 0
0 0
0 0
0 0
0 0
0 0
0 0
1 1
1 0
1 0
2 0
0 0
4 0
1 0
2 0
4 0
3 0
1 0
0 0
1 0
13 0
14 1
7 0
57 0
8 0
2 1
4 4
19 2
34 0
141 1
14 1
11 1
18 0
41 0
48 0
135 4
114 3
63 4
48 3
23 4
4 1
1 0
1 0
1 0
0 1
0 1
0 1
1 1
0 0
1 0
1 0
4 0
5 1
13 1
2 1
81 0
8 0
13 0
71 0
6 1
33 1
20 1
20 2
8 3
97 2
22 0
34 0
26 0
69 0
12 0
32 1
13 0
15 1
69 1
101 0
39 0
95 2
65 0
46 4
41 1
4 1
282 4
62 1
136 1
194 0
51 0
4 1
4 0
1 0
0 0
55 3
3 3
6 1
6 27
5 6
1 4
0 3
1 3
0 0
1 0
13 1
1 1
1 2
7 1
22 1
47 0
69 12
3 0
4 0
31 0
0 0
3 0
8 0
34 0
90 1
12 1
140 1
78 2
119 0
26 0
15 1
11 3
51 1
11 2
8 0
13 6
18 0
13 3
32 0
47 1
19 0
50 0
1 1
0 3
0 2
1 5
1 1
2 0
2 1
0 9
4 0
1 0
1 1
38 1
18 0
4 0
27 0
10 0
32 0
32 0
23 0
126 1
17 0
8 0
13 8
5 1
6 2
5 0
16 0
4 4
4 1
3 4
1 1
46 0
1 0
0 1
1 1
1 1
1 1
3 4
7 1
8 3
11 690
76 24
22 116
327 62
53 53
18 0
81 0
7 0
11 2
4 0
19 0
25 0
26 1
4 0
120 2
0 1
1 1
2 0
20 0
14 9
1 0
1 1
4 0
3 0
0 3
2 1
1 12
4 4
18 1
90 0
87 0
135 3
92 4
2511 11
63 1
64 3
69 1
21 8
5 25
13 15
4 21
6 1
5 2
106 0
203 5
77 1
9 1
0 0
0 0
1 0
1 0
8 0
5 0
4 0
2 0
1 0
3 0
4 0
1 0
3 1
2 4
0 2
1 5
0 2
0 1
0 1
3 1
4 2
263 1
9 5
6 1
5 3
15 1
7 0
34 0
27 0
72 1
196 0
209 17
165 2
67 0
22 0
4 0
1 0
1 1
0 30
4 4
3 1
0 2
1 1
1 4
1 4
0 6
3 1
0 1
0 0
0 0
0 0
1 0
4 34
2 1
2 4
4 4
5 1
3 2
1 0
1 2
4 1
1 0
10 0
4 0
4 0
2 0
1 0
0 4
1 3
0 2
0 0
0 1
1 1
2 1
6 16
3 12
68 6
4 1
4 0
2 0
20 2
43 0
48 0
11 0
8 0
1 0
9 0
4 1
8 0
54 0
5 0
132 0
5 0
20 0
14 0
13 0
41 0
139 4
70 13
46 2
25 0
22 1
2 0
4 0
16 1
67 1
62 5
186 1
510 1
395 2
202 6
262 1
29 5
28 0
23 0
12 1
6 1
0 2
0 0
1 0
1 0
12 0
81 0
35 0
22 0
8 0
6 0
4 0
4 0
2 0
27 0
2 1
4 0
62 0
46 1
71 4
56 0
307 0
31 0
7 0
8 0
300 0
74 0
75 0
4 0
667 1
42 0
2 0
4 0
27 0
16 0
15 0
32 2
0 1
26 1
1 0
0 1
1 0
6 1
2 0
4 1
11 1
7 1
39 0
47 0
21 0
187 0
23 0
35 0
108 0
61 0
221 0
84 0
27 0
6 0
0 0
7 0
1 0
1 0
0 0
0 1
0 28
2 1
1 8
7 0
3 0
6 1
1 4
3 1
1 0
0 0
0 1
1 0
1 0
0 0
0 0
0 0
1 0
6 0
4 4
8 1
1 0
1 2
4 0
1 0
1 3
1 0
2 1
1 1
1 0
1 0
12 0
11 0
281 0
24 0
17 0
29 0
25 0
11 1
94 0
11 0
25 0
20 0
7 2
4 0
1 0
0 0
0 0
0 1
0 0
1 0
5 0
4 0
3 0
2 0
1 0
1 0
0 0
0 0
1 1
1 0
0 3
2 0
0 1
10 0
0 0
2 0
1 0
1 1
0 0
4 1
1 1
4 0
0 0
2 0
1 0
0 1
1 0
0 4
1 0
5 1
4 0
1 1
4 1
4 7
1 7
1 9
11 10
15 4
25 4
41 6
64 0
5 2
1 3
0 1
0 0
0 1
0 4
0 3
0 3
0 2
0 0
1 0
1 0
1 1
6 0
10 3
6 25
7 6
12 18
14 3
11 2
22 1
4 0
4 1
3 0
1 0
0 1
1 1
2 0
0 0
4 0
1 0
1 1
0 0
1 0
8 0
39 0
43 0
47 0
6 0
17 0
2 0
1 0
1 4
0 4
6 1
4 0
26 3
7 1
13 2
0 1
1 18
4 1
6 2
11 4
1 1
1 0
24 0
17 0
30 0
25 0
66 0
74 0
114 0
135 0
69 1
432 0
103 1
137 0
363 0
50 0
52 1
41 1
91 0
25 0
20 1
93 0
29 0
50 0
35 3
17 2
14 4
78 2
534 1
236 0
378 0
25 0
71 0
12 0
8 0
1 1
2 2
3 0
8 2
22 0
3 0
22 0
15 0
28 0
22 0
55 0
1 1
0 0
1 5
1 2
17 7
13 0
0 1
0 0
7 0
2 0
8 0
8 7
41 0
54 0
22 0
57 0
829 0
156 0
86 0
36 4
122 0
0 0
5 0
11 0
7 0
9 0
19 0
10 0
13 0
4 0
3 0
4 1
3 2
23 6
4 0
39 0
19 1
50 0
7 0
12 1
10 1
36 4
43 1
4 1
6 1
6 0
15 0
18 0
11 0
7 0
17 0
21 0
2 0
7 0
74 0
7 1
6 0
2 0
1 0
4 1
9 0
59 0
45 0
52 0
154 0
38 1
31 1
14 1
2 2
7 1
1 22
6 1
1 1
1 2
5 0
1 0
4 0
8 0
8 0
11 3
4 0
8 1
6 0
5 1
2 0
1 0
1 0
2 0
1 1
13 0
2 1
7 1
21 1
2 1
1 11
1 3
1 1
7 0
7 0
12 1
32 9
8 3
202 0
2 0
1 0
20 0
4 0
8 0
4 0
15 0
11 1
8 0
6 1
4 0
5 0
3 1
0 0
2 0
2 0
1 0
9 0
12 2
1 0
1 0
1 0
0 5
0 0
0 1
1 1
1 1
1 5
14 1
22 2
48 3
22 0
66 0
118 0
50 0
54 0
15 1
29 0
19 1
19 0
1 0
10 0
2 0
1 1
1 0
1 0
0 0
0 1
1 0
1 0
1 1
2 0
18 1
1 0
11 0
9 0
21 0
15 0
9 0
3 0
0 0
1 0
0 0
1 7
0 0
21 1
0 1
0 1
3 3
2 1
1 0
1 1
2 4
1 1
0 1
4 0
3 1
19 0
11 0
13 4
48 0
74 0
8 0
1 0
2 0
22 0
39 1
35 2
102 0
145 2
188 2
124 0
62 0
51 0
31 1
106 1
83 1
29 1
5 1
27 3
5 1
13 1
17 4
19 1
1 0
1 0
0 0
4 0
16 0
5 0
1 0
1 0
1 1
1 1
0 2
4 1
0 1
5 2
7 0
8 0
9 0
34 0
13 2
22 0
10 1
27 0
225 0
14 0
9 0
63 0
12 0
87 1
19 4
20 4
32 2
53 1
6 4
2 2
3 2
11 1
17 8
45 1
31 1
4 1
4 0
6 0
19 2
2 12
18 0
1 18
8 1
17 4
20 6
16 27
11 24
1 6
13 4
2 1
2 1
6 0
11 1
20 0
43 0
172 0
57 0
64 0
7 0
95 0
75 1
104 0
30 0
937 39
2 17
1 32
2 1
128 7
16 1
18 1
41 34
26 1
3 9
1 1
1 1
1 0
3 0
0 0
0 2
0 2
2 3
1 0
1 0
13 12
10 68
64 66
20 11
8 46
319 1
1 5
0 0
4 11
1 8
23 7
4 1
1 1
8 1
2 1
3 0
6 0
4 0
4 0
7 1
18 0
69 22
128 6
53 57
4 1
8 0
11 1
98 0
152 0
140 2
69 4
61 1
231 1
51 1
122 0
37 4
18 1
93 0
2 0
4 1
19 6
53 7
53 1
71 1
130 0
181 0
285 0
114 1
179 2
906 15
121 1
45 4
571 2
93 6
125 112
92 1
72 9
12 0
35 0
2 1
19 1
14 2
10 2
11 1
4 2
9 1
5 6
15 0
13 0
7 1
11 3
5 2
4 1
130 1
2 0
8 2
5 1
1 234
6 6
0 50
1 7
1 8
0 1
4 0
22 0
26 1
11 1
2 37
2 4
1 6
2 4
1 1
15 0
9 0
18 1
49 1
20 0
14 1
19 1
23 1
14 0
20 0
5 2
0 1
35 9
3 1
6 2
1 1
1 2
4 145
1 46
1 175
1 310
1 27
1 113
0 0
0 1
1 1
9 0
6 0
2 1
0 0
4 6
1 0
2 0
0 0
2 0
1 0
1 0
2 0
0 0
1 1
0 1
1 1
0 48
0 15
0 12
1 16
1 4
0 5
1 1
1 1
1 0
1 0
28 2
1 0
0 1
8 3
2 1
1 1
4 28
0 0
99 18
2 1
0 2
1 0
0 5
0 1
1 1
0 0
0 0
0 0
0 1
0 4
0 1
0 1
0 0
0 0
0 1
0 0
0 0
0 0
0 0
0 0
0 0
0 0
1 0
1 0
0 1
1 0
1 1
0 0
0 0
0 0
0 0
0 0
0 0
0 0
0 6
0 0
0 4
0 4
0 5
0 4
0 6
0 20
0 25
0 0
0 0
0 1
0 0
0 0
1 0
0 0
1 0
0 1
0 1
0 0
1 0
0 0
0 0
0 0
1 0
0 5
0 0
0 2
0 0
0 1
1 1
1 3
1 1
0 2
0 0
0 0
1 0
0 0
0 0
0 1
0 8
1 1
0 4
0 1
1 1
0 1
0 6
0 1
1 5
0 0
0 0
0 0
1 1
0 0
0 1
0 0
0 1
0 0
0 0
0 0
0 0
0 0
0 1
0 0
1 0
1 0
0 0
0 0
1 0
1 0
4 0
0 0
1 0
1 0
2 3
0 0
1 1
0 1
0 0
0 1
1 2
0 0
0 2
0 0
0 0
0 0
0 1
0 0
0 0
0 1
0 0
0 0
0 0
1 0
0 0
0 0
0 0
0 1
0 0
0 0
0 0
0 0
0 0
0 0
7 0
1 0
1 0
1 1
1 0
0 0
1 1
0 0
0 0
0 0
0 0
0 0
1 0
0 0
0 0
0 0
0 0
1 0
1 0
1 0
1 0
0 0
2 0
0 0
0 0
0 1
0 3
0 1
0 4
0 0
0 1
0 0
0 0
0 1
0 0
1 0
0 1
0 0
1 1
4 12
0 1
0 2
0 0
0 6
0 1
0 0
0 0
0 1
0 0
0 15
0 13
0 1
0 0
0 0
0 0
0 1
1 1
0 1
0 0
0 0
0 1
0 4
0 10
0 2
0 1
0 0
0 6
0 0
0 1
0 1
0 2
0 0
0 0
0 0
0 1
0 0
0 0
0 1
0 0
0 0
0 1
0 1
0 1
0 0
0 1
0 1
0 2
0 0
0 0
0 1
0 3
0 2
0 1
0 15
0 8
0 2
1 1
0 0
0 0
0 1
0 0
0 1
0 1
1 0
1 0
3 3
0 1
0 0
1 0
0 0
0 1
0 1
0 0
0 0
0 1
0 1
0 0
0 1
0 0
0 0
0 0
0 1
0 0
0 1
0 1
0 5
0 0
0 0
0 1
0 0
0 3
0 0
0 1
0 0
0 2
0 0
0 1
0 1
0 0
0 0
0 0
0 0
0 0
0 1
0 1
0 1
0 1
1 0
0 1
0 0
1 0
0 0
0 0
0 0
1 0
0 0
0 1
0 0
0 1
0 0
1 0
0 0
0 0
0 0
0 0
0 0
0 0
0 0
0 0
0 0
0 4
0 0
0 1
0 1
0 0
0 1
0 1
0 2
0 4
0 0
0 0
0 1
0 1
0 0
0 0
0 0
0 3
0 1
0 1
0 1
0 1
0 0
0 0
0 0
0 1
0 0
0 0
0 0
0 0
0 0
0 0
0 2
0 0
0 0
0 0
0 0
0 0
0 0
3 0
0 0
0 0
0 0
0 0
0 1
0 0
0 0
0 18
0 0
0 0
0 0
0 1
0 0
0 0
0 0
1 0
1 0
0 0
0 0
1 0
0 1
0 0
0 1
0 0
0 0
0 0
0 35
0 1
0 6
0 8
1 1
0 18
1 2
0 3
0 3
0 1
0 1
0 0
0 0
0 0
0 0
0 0
0 4
0 1
0 0
0 4
3 1
0 0
1 1
1 2
1 4
4 3
1 4
0 0
1 0
1 0
1 0
1 1
0 0
0 0
1 1
0 1
1 0
0 2
0 5
0 4
0 1
0 1
0 4
0 1
0 0
0 0
0 0
0 0
0 1
0 0
0 0
1 1
1 1
0 6
0 1
0 1
0 1
1 0
0 0
0 1
0 0
0 0
0 0
0 1
0 1
0 0
0 0
0 0
0 1
0 0
0 0
0 0
0 1
0 0
7 0
1 0
1 0
3 0
4 0
1 0
0 0
0 1
0 0
1 0
1 2
0 0
0 1
0 3
0 11
0 10
0 4
1 6
0 0
0 3
0 0
0 0
0 0
0 0
0 1
0 0
0 3
0 0
0 0
0 0
0 0
0 0
0 0
1 0
0 0
0 1
0 0
0 1
0 0
0 0
0 0
3 1
0 0
0 0
0 0
0 3
0 1
0 0
0 0
0 1
0 1
0 5
0 1
0 4
0 8
0 1
0 4
0 0
0 2
1 0
1 0
1 0
0 1
0 0
0 1
0 67
0 2
0 10
0 3
0 1
0 1
0 1
0 0
0 1
0 6
0 0
1 1
0 1
0 1
1 3
1 6
0 7
0 6
0 13
1 27
2 68
0 140
1 31
0 93
0 1
0 2
0 0
0 0
0 0
0 0
0 1
0 7
0 0
0 0
0 1
0 0
0 0
0 1
0 0
0 0
0 1
0 0
0 4
0 1
0 0
1 1
0 0
0 0
1 0
0 0
0 8
0 0
0 1
0 0
1 0
0 0
0 0
0 1
0 2
0 6
0 1
0 1
0 0
0 1
0 1
1 3
0 0
0 3
0 1
0 1
1 0
0 0
0 1
0 0
0 0
1 0
0 0
0 0
0 0
0 10
0 0
0 5
0 1
0 0
0 0
0 1
0 4
0 4
0 7
0 1
0 11
0 0
0 4
0 4
0 0
0 1
0 0
0 0
0 0
0 1
0 5
0 3
0 3
0 3
0 0
0 3
0 11
0 8
0 13
0 11
0 4
0 0
0 0
0 0
0 1
0 0
0 1
0 11
0 1
1 1
0 4
0 2
0 20
0 6
0 5
0 5
0 1
0 1
0 0
0 1
1 0
0 0
0 1
0 0
0 0
0 0
0 1
0 1
0 0
0 0
0 1
0 1
0 0
0 0
0 0
0 0
0 0
1 1
0 0
0 1
0 0
0 0
0 0
0 0
0 0
0 2
0 1
0 0
0 0
1 51
0 0
0 1
0 0
0 0
0 0
0 1
0 0
1 0
1 8
0 2
0 0
0 0
0 1
0 1
1 7
0 4
0 11
0 8
0 1
0 1
0 0
0 1
0 0
0 78
0 6
0 48
0 35
0 18
0 1
0 5
0 208
0 1
1 14
1 7
0 15
0 0
0 3
1 32
0 2
0 4
2 1
0 0
0 0
0 0
1 1
0 0
0 1
0 27
0 4
0 14
0 13
1 4
0 1
0 17
0 1
0 8
1 2
0 1
0 1
0 1
0 0
0 0
0 0
0 0
0 0
1 0
0 0
0 0
0 0
0 6
0 0
0 1
0 0
0 1
0 0
0 3
0 0
0 0
0 0
0 0
0 1
0 0
0 0
0 0
1 0
0 0
1 0
1 0
0 0
0 0
1 0
0 0
1 0
1 0
0 51
0 3
0 9
0 8
0 13
0 7
0 4
0 28
0 20
0 4
0 30
1 6
0 4
1 1
1 3
0 0
0 0
0 0
0 1
0 0
0 3
0 0
0 1
0 0
1 8
0 1
0 15
0 4
0 30
0 0
0 1
0 0
0 5
0 2
0 15
0 1
0 1
0 0
0 3
0 8
0 4
0 0
0 14
0 0
0 0
1 0
0 0
0 0
0 1
0 0
0 0
0 0
0 0
0 0
0 1
0 0
0 0
0 0
0 0
0 0
0 0
0 0
0 3
0 0
0 0
1 0
1 0
1 0
2 0
0 0
0 0
0 0
0 0
0 0
0 0
0 0
0 1
1 0
0 2
0 0
0 0
0 0
0 8
0 4
0 4
0 1
0 1
0 1
0 0
0 0
0 0
0 4
0 0
0 0
0 0
0 0
0 0
0 1
0 1
0 1
0 1
0 1
0 0
0 1
1 3
0 1
0 8
0 2
1 1
0 0
0 4
0 2
1 8
0 1
1 6
0 0
0 7
0 0
0 1
0 0
0 1
0 0
0 5
0 1
0 0
0 1
0 1
0 1
1 0
0 1
0 1
0 1
0 1
0 1
1 0
0 1
0 0
0 0
0 0
0 0
0 1
0 0
0 1
0 0
0 0
0 0
1 0
0 0
4 0
0 0
0 0
0 0
0 0
0 0
0 0
0 0
0 0
0 0
0 0
0 0
1 0
0 0
0 0
0 1
0 4
0 0
1 1
0 0
0 0
0 0
0 0
0 0
0 0
0 0
0 0
0 2
0 1
0 2
0 9
1 0
0 0
0 0
1 0
0 0
1 0
1 0
1 0
0 0
0 0
1 4
2 0
1 5
1 9
1 1
0 0
0 1
1 0
0 1
0 0
0 0
0 0
0 0
0 0
0 0
0 1
0 0
0 1
0 1
0 0
0 0
0 0
0 0
0 0
0 0
0 0
0 1
0 0
0 0
0 0
0 0
1 1
0 0
4 1
0 1
0 1
0 0
0 0
0 0
0 0
0 0
0 1
0 1
0 1
4 0
0 1
1 0
1 0
4 9
2 0
0 1
1 0
1 1
3 2
4 0
0 0
1 0
1 1
0 0
0 5
1 16
0 11
0 1
0 2
0 0
0 1
0 1
0 1
1 0
0 1
0 0
1 0
0 0
0 0
0 0
1 0
0 0
0 0
0 0
0 0
1 0
0 3
1 0
0 0
0 0
0 1
1 0
0 2
0 0
0 0
0 1
0 1
0 1
0 1
0 1
0 0
0 0
0 1
0 1
0 0
0 0
0 0
0 0
0 0
0 0
0 1
0 0
0 0
0 1
0 1
1 2
0 1
0 1
0 0
0 1
0 1
1 8
1 1
3 0
2 0
1 0
4 2
0 3
0 8
1 11
1 3
0 5
0 18
0 3
0 2
1 4
1 5
0 4
0 1
0 1
0 0
0 5
0 1
0 3
0 0
0 0
0 0
0 4
0 0
0 16
0 2
0 0
0 0
0 1
0 0
0 0
0 1
0 0
0 0
0 0
0 0
0 0
0 0
1 0
0 0
0 0
0 0
1 0
0 1
2 0
1 0
11 27
1 1
2 0
0 1
11 1
15 4
13 0
18 0
4 1
4 3
2 1
2 0
0 1
0 1
0 0
1 1
0 0
1 0
0 0
0 2
1 4
1 0
1 0
0 0
6 1
1 0
0 0
0 0
0 4
1 9
0 22
0 22
0 8
0 1
0 5
0 1
0 2
1 0
1 1
0 0
0 0
1 0
0 0
1 0
1 1
0 3
0 1
2 1
0 1
0 6
1 4
0 11
0 6
0 13
0 7
0 5
0 0
0 6
0 0
0 0
0 0
0 0
0 1
0 1
0 6
1 1
0 0
0 1
0 0
1 1
1 0
0 0
0 1
0 0
0 0
0 0
0 1
0 0
0 0
0 1
0 0
0 0
0 0
0 0
0 0
0 0
0 0
1 1
1 1
0 0
0 0
1 0
0 3
1 4
0 1
0 0
1 2
1 0
7 0
4 0
0 0
0 0
0 0
0 11
0 4
0 6
0 0
0 1
0 1
0 0
1 0
0 0
4 0
0 0
1 0
0 0
1 0
4 1
0 2
0 1
0 0
0 1
0 2
0 0
0 0
0 4
1 3
0 1
0 1
0 1
1 0
1 0
0 1
0 0
0 1
0 71
0 1
0 5
1 2
1 1
0 0
0 0
0 0
0 0
0 0
0 0
0 1
0 1
0 1
0 0
0 0
1 1
2 0
0 1
1 1
0 1
1 1
0 7
1 3
0 1
0 4
0 1
0 1
0 1
0 0
1 2
0 1
0 0
0 1
0 1
0 1
0 0
0 1
0 0
0 0
0 0
0 0
0 1
0 1
1 0
0 11
0 1
0 4
0 0
0 0
0 0
0 0
0 1
0 0
2 1
0 1
0 0
0 0
0 0
0 1
0 0
0 1
0 3
0 3
0 18
0 5
0 12
0 7
0 0
0 0
0 0
0 0
0 1
1 0
0 1
0 0
0 3
0 3
0 29
0 11
0 6
0 4
0 28
0 0
0 15
0 12
0 6
0 36
0 76
0 33
0 28
0 6
0 1
1 2
0 1
0 11
0 18
0 11
0 0
0 0
0 0
0 0
0 3
0 0
0 0
0 1
0 0
0 1
0 6
0 1
0 1
0 2
0 0
0 0
0 0
0 0
0 0
0 1
0 0
0 1
0 7
0 15
0 15
0 4
0 24
1 7
0 27
0 1
0 1
0 0
0 0
0 1
0 41
0 0
0 0
0 0
0 0
0 1
0 0
0 1
0 2
0 0
0 0
0 0
0 4
1 0
0 0
0 4
0 1
0 0
1 1
1 1
0 0
0 0
0 31
1 1
1 1
0 0
0 0
0 12
0 0
0 0
0 0
0 0
0 0
0 1
0 1
0 2
0 1
1 2
0 4
0 1
0 2
0 1
0 1
0 1
0 1
0 2
0 0
0 1
0 0
0 0
0 0
0 0
0 3
0 0
0 0
0 0
1 1
2 1
0 0
1 0
0 0
0 0
0 0
0 0
0 0
0 0
0 0
0 1
0 0
0 0
0 0
0 1
0 1
0 0
0 0
0 3
0 0
0 0
0 0
0 0
0 0
0 0
0 0
0 0
0 0
2 1
3 0
1 1
0 4
1 4
0 4
0 1
0 1
0 1
0 31
0 15
0 11
0 2
0 2
0 1
0 2
0 8
1 9
0 23
0 3
0 0
0 0
0 1
0 0
0 0
0 0
0 1
0 0
0 1
0 0
0 2
0 0
0 1
0 0
0 2
0 8
0 29
0 8
0 5
0 1
0 13
0 8
0 4
0 0
0 1
0 0
1 0
1 0
0 1
0 1
0 4
0 0
0 1
0 0
0 11
0 0
0 2
0 1
0 0
0 0
0 0
0 0
0 1
0 0
0 0
0 0
0 2
0 2
0 8
0 7
0 12
0 10
0 1
0 0
0 1
0 0
0 1
1 1
0 2
0 0
0 1
0 0
9 0
0 0
0 0
2 1
0 0
0 12
0 4
0 5
0 29
0 34
0 16
0 6
0 21
0 0
0 1
1 1
0 0
0 1
0 1
0 1
0 1
0 0
0 1
0 1
0 3
0 3
1 4
0 2
0 1
0 4
0 9
0 7
0 11
0 8
0 8
0 1
0 1
0 0
0 1
0 2
0 2
0 4
0 1
0 1
0 0
0 0
0 1
0 0
0 0
0 2
0 0
0 0
0 0
0 0
4 0
1 0
0 0
0 0
0 1
0 3
1 0
0 3
0 9
0 9
0 5
0 2
0 1
1 0
0 0
0 1
0 0
0 1
0 13
0 2
0 3
0 2
0 0
0 2
0 12
0 18
0 53
0 1
0 1
0 8
0 5
0 10
0 4
0 7
0 6
0 6
0 4
0 2
0 5
0 2
0 0
0 0
0 0
0 0
0 1
0 1
0 0
0 0
0 1
0 6
0 12
0 99
0 19
0 29
0 42
0 16
0 8
0 2
0 4
0 2
0 4
0 1
0 0
0 0
1 8
0 3
0 1
0 0
0 1
0 1
0 0
0 0
0 1
0 0
0 0
0 0
0 0
0 0
0 0
0 0
0 0
0 0
0 2
0 0
0 0
0 0
0 0
0 6
0 0
0 1
0 0
0 0
0 0
0 2
0 4
1 1
1 0
1 1
0 0
0 1
0 0
1 0
0 0
0 1
0 1
0 2
0 1
0 6
0 6
0 5
0 15
0 1
0 0
0 2
0 1
0 1
0 1
1 2
0 1
0 1
0 0
0 1
0 0
0 0
0 2
0 2
0 1
0 1
0 0
0 1
0 0
0 1
1 2
0 2
0 6
0 1
0 2
0 3
0 0
1 0
1 3
0 1
0 1
0 0
0 0
0 0
0 0
0 20
0 6
0 9
0 11
0 6
0 6
0 3
0 4
1 4
0 13
0 5
0 1
0 9
0 1
0 3
0 1
0 2
0 2
0 6
0 94
0 9
0 9
0 0
0 1
0 0
1 0
0 0
1 0
0 0
1 1
0 1
0 0
0 1
0 0
0 0
0 3
0 0
0 0
0 0
0 8
1 1
0 16
0 11
0 3
0 1
0 11
1 3
0 3
1 1
0 1
0 0
0 1
0 0
0 0
0 0
0 0
0 0
0 1
0 1
0 1
0 0
0 0
0 0
1 0
0 22
0 1
0 3
0 3
1 0
1 0
0 0
0 0
0 1
0 1
0 1
0 4
0 6
0 6
0 1
0 0
0 1
0 0
0 0
0 0
0 0
0 0
0 0
0 0
0 0
0 0
0 0
0 0
0 5
0 0
0 4
0 1
0 0
0 1
0 0
0 1
0 4
0 0
0 1
0 0
0 0
0 1
0 4
1 6
1 11
0 55
0 2
0 4
0 22
1 4
0 0
0 1
0 0
0 5
0 1
0 0
0 0
0 1
0 4
1 0
1 1
2 2
0 0
0 0
0 0
0 1
0 1
0 1
0 0
0 0
0 0
0 2
1 1
0 34
0 0
0 11
0 3
0 5
0 2
0 0
0 0
0 0
1 0
0 0
0 2
1 19
0 4
0 1
0 1
0 0
0 1
0 0
1 1
0 6
1 3
0 141
0 27
0 45
0 7
0 4
2 4
0 1
1 2
1 2
0 1
0 0
1 0
2 0
1 0
4 4
0 2
1 2
2 1
1 0
0 0
0 0
0 4
0 4
0 1
0 9
0 2
0 3
0 1
0 24
0 0
0 0
0 0
0 0
0 0
0 0
0 0
0 0
1 0
0 0
0 0
0 1
0 1
0 2
0 1
0 64
0 2
0 6
1 11
1 4
4 5
0 4
0 1
0 1
0 0
0 0
0 0
0 0
0 1
1 1
0 0
0 0
0 0
0 0
0 0
0 11
0 0
0 1
4 0
1 0
2 0
1 1
0 0
1 0
0 0
0 12
0 0
0 1
0 4
0 8
0 6
0 9
0 13
1 8
0 4
0 1
0 4
0 2
1 20
0 18
0 10
2 1
1 0
0 0
1 0
0 0
1 0
0 1
0 1
1 0
0 1
1 5
0 1
0 4
1 11
0 41
0 14
4 9
2 36
5 7
4 5
0 14
4 6
1 11
0 7
12 7
6 3
1 0
1 0
3 1
0 1
0 1
0 2
0 15
1 8
1 22
1 4
0 11
0 2
0 0
0 0
0 1
0 1
0 1
0 0
0 1
0 0
0 0
0 0
0 0
0 0
0 1
0 1
0 3
1 1
5 1
1 142
1 3
1 57
0 0
0 7
0 1
1 19
0 121
0 191
1 92
4 54
0 196
1 18
2 16
0 396
0 6
0 15
0 31
0 38
0 18
0 12
1 13
0 5
1 1
1 1
3 9
0 0
1 1
3 4
1 4
1 3
1 1
1 52
1 4
0 18
0 1
1 1
0 1
0 11
0 0
1 1
0 6
7 23
0 6
0 67
1 34
0 50
1 33
0 31
1 18
1 3
1 1
0 7
0 1
0 3
0 2
0 4
0 1
0 7
0 33
0 632
0 18
0 121
0 109
0 41
0 9
0 17
0 34
0 49
0 35
0 5
0 1
1 1
0 0
0 20
1 1
0 1
0 1
0 0
0 0
0 0
1 0
0 0
2 0
2 0
0 0
0 0
0 0
0 2
0 1
0 2
0 1
0 0
0 1
1 0
0 5
1 1
1 1
0 0
0 15
0 0
0 62
0 6
1 4
0 4
0 6
3 16
1 6
0 3
0 0
0 1
4 1
6 0
4 1
1 1
0 1
1 2
0 4
0 25
0 21
1 13
0 6
0 6
0 8
0 125
0 1
0 11
0 2
0 0
0 0
0 1
4 0
0 0
0 0
0 0
0 0
0 0
0 0
0 0
1 0
0 1
1 0
1 0
0 1
0 1
0 7
1 1
0 0
1 0
0 1
0 1
0 4
0 6
0 6
0 5
0 6
0 10
0 19
1 5
0 39
0 0
0 0
0 0
1 0
0 0
1 0
2 0
0 0
13 1
4 3
1 24
4 1
4 5
4 8
1 91
1 2
1 3
0 6
0 4
0 0
0 1
0 0
0 0
0 18
0 1
0 11
1 1
1 13
1 3
0 1
1 0
0 0
0 0
0 1
0 2
0 0
0 3
0 1
0 0
0 0
0 1
0 1
1 0
0 0
0 2
0 0
0 0
0 0
0 1
0 0
0 2
0 0
0 1
0 1
0 0
0 1
1 19
0 50
0 11
1 4
1 0
0 1
0 0
0 1
2 2
1 0
2 1
0 0
0 0
0 1
0 0
0 2
0 0
0 1
0 1
0 0
0 6
0 2
0 3
0 1
1 2
0 4
0 1
0 1
1 1
1 1
4 0
7 0
0 79
1 0
0 0
0 0
0 1
1 4
1 1
1 3
2 3
0 2
0 5
1 1
0 2
0 0
1 1
0 0
0 0
0 0
0 0
1 0
1 4
0 0
0 0
0 2
0 3
0 3
0 3
1 8
0 4
2 1
0 2
0 0
0 4
0 1
0 1
0 1
0 2
0 0
0 0
0 0
0 0
0 0
0 0
0 0
0 0
0 0
0 0
0 4
1 0
0 0
1 1
0 0
0 1
0 0
1 1
0 0
1 1
2 4
0 1
13 2
1 2
2 1
0 0
0 0
0 0
0 0
0 0
1 0
0 1
0 0
0 0
0 0
0 0
0 1
0 1
0 0
0 0
0 0
0 0
1 0
0 0
0 0
0 9
0 3
1 4
0 3
0 0
0 1
0 6
0 7
0 1
0 1
0 1
0 4
0 14
0 12
0 5
0 0
0 4
0 1
0 1
0 1
0 0
1 0
0 0
0 0
0 0
0 0
0 0
1 0
2 0
1 0
0 0
0 1
0 4
0 17
0 6
0 4
0 4
0 1
0 0
0 0
0 0
0 7
0 0
0 0
1 1
0 2
0 0
0 0
0 1
0 0
0 1
0 1
0 0
0 1
3 0
0 4
1 0
2 1
2 1
0 0
1 1
0 1
0 0
0 1
1 0
0 0
0 11
0 0
0 0
0 1
0 1
1 0
1 1
0 1
1 0
1 1
3 1
1 0
1 0
0 0
0 3
0 2
3 6
0 0
0 1
1 0
0 0
0 0
0 0
0 0
0 0
0 0
0 9
0 1
1 1
0 0
0 1
0 1
0 2
0 1
0 0
1 1
1 0
5 0
0 1
0 1
0 3
0 63
0 4
0 11
1 4
0 1
1 1
2 1
1 1
1 0
0 0
0 0
0 1
0 1
0 0
0 0
0 0
1 1
0 2
0 1
0 1
0 1
2 1
0 0
0 0
0 0
0 1
0 0
0 2
0 1
0 0
1 0
1 0
5 0
0 0
0 0
1 0
0 0
0 1
0 1
0 1
0 0
0 0
0 0
0 1
0 0
0 1
0 4
0 1
0 1
0 1
0 0
0 0
1 0
6 0
0 0
0 1
0 20
0 0
0 6
1 2
1 0
1 4
0 1
0 1
0 0
0 0
1 0
1 0
1 0
3 0
1 0
0 0
0 0
0 0
0 0
0 0
0 0
0 0
0 6
0 0
0 6
0 1
0 0
0 0
0 0
0 19
0 3
0 5
0 18
1 1
0 1
0 4
0 4
0 6
0 8
0 6
0 96
1 0
1 8
1 5
0 195
0 8
0 19
0 13
0 8
1 3
0 0
0 0
1 102
0 0
0 4
0 9
0 7
0 15
0 27
0 43
0 17
0 4
0 15
0 2
0 0
0 0
0 1
0 0
0 1
0 0
0 0
1 0
0 0
0 0
1 4
0 1
0 5
0 8
0 25
1 1
0 1
1 4
0 1
1 6
0 4
0 1
0 8
0 1
0 4
2 102
0 13
0 19
1 54
0 71
0 57
0 9
0 10
1 8
0 79
1 348
0 16
0 34
3 4
0 4
0 0
1 11
0 8
1 9
0 4
0 4
1 0
0 1
0 1
0 1
1 4
0 13
1 12
0 15
0 5
0 1
0 10
0 8
0 6
1 4
0 8
0 8
0 5
1 11
1 38
1 21
0 39
1 8
0 19
0 2
0 1
0 2
0 1
0 1
0 0
0 0
0 1
0 0
0 0
0 0
0 0
0 1
0 1
1 0
0 0
0 1
2 0
1 0
1 18
0 0
0 1
0 0
0 0
1 0
4 1
1 1
1 1
1 0
0 0
1 0
0 0
0 0
0 1
1 0
1 0
0 2
0 0
0 2
0 0
0 4
0 0
0 0
1 0
0 0
0 0
0 1
0 3
0 2
1 9
0 6
0 6
0 1
0 0
2 1
0 0
1 0
1 0
0 0
0 0
0 0
0 0
1 0
0 0
1 0
0 1
0 0
0 4
0 5
0 4
0 11
0 15
1 46
0 54
1 77
2 26
1 6
5 32
1 4
3 0
1 0
1 0
4 1
0 0
0 1
0 3
0 2
0 1
1 3
0 1
0 1
0 1
0 5
0 7
0 13
0 49
0 33
0 22
0 2
0 4
0 25
0 9
0 10
0 4
0 1
0 45
0 10
0 18
0 18
0 6
0 1
0 6
0 10
0 1
0 4
0 1
0 1
1 0
3 1
0 0
0 4
0 1
0 0
1 0
0 1
0 1
0 48
1 32
0 46
4 19
4 27
3 2
1 5
0 3
0 7
0 4
1 13
1 4
23 10
11 2
1 2
0 0
0 5
0 1
0 1
0 2
1 1
1 1
3 0
1 0
1 0
9 0
0 0
0 0
0 0
0 0
1 0
0 4
0 1
1 5
0 1
0 2
1 3
0 0
1 5
0 1
0 0
1 1
5 1
1 0
2 0
0 0
0 0
1 2
6 1
1 2
0 1
0 24
0 1
0 1
0 2
1 3
1 13
0 15
0 11
6 8
1 5
0 3
0 8
0 3
0 0
0 2
0 1
1 1
0 1
1 2
0 46
0 4
1 6
0 2
0 1
0 4
1 348
0 7
0 20
2 18
0 5
0 1
0 0
1 0
0 13
1 20
2 4
1 8
1 4
1 4
1 4
0 30
0 22
0 3
1 0
1 1
0 6
0 6
1 38
1 0
0 15
0 8
0 1
0 11
0 1
0 0
1 5
0 1
1 1
0 0
0 7
0 0
0 2
1 4
1 1
2 0
6 2
2 6
0 13
0 15
0 2
0 1
0 2
3 1
11 0
14 6
5 5
0 4
0 1
1 19
0 3
0 2
1 2
1 8
0 11
0 19
0 1
0 4
0 1
0 3
0 0
0 0
0 0
4 0
1 2
1 1
0 1
0 1
4 0
1 0
0 1
0 81
1 0
0 29
0 0
0 4
1 2
1 4
0 4
0 5
0 1
1 0
1 0
0 0
0 1
8 0
5 1
6 3
1 3
39 8
0 11
0 0
0 1
0 0
0 0
1 4
0 6
0 4
0 13
0 6
0 2
1 7
0 8
0 93
0 100
0 41
0 5
0 1
0 1
0 0
0 1
0 1
0 34
0 0
0 1
0 2
0 0
0 1
0 0
1 0
0 0
0 0
0 0
0 0
0 0
0 4
0 8
0 5
0 4
0 2
0 0
0 1
0 0
0 0
0 3
0 1
0 12
0 4
0 8
2 8
2 4
0 2
1 0
0 0
1 0
0 1
1 1
1 0
1 0
0 0
0 1
0 0
0 2
0 0
0 3
0 1
0 8
0 20
4 9
0 6
1 8
1 12
1 4
4 13
6 3
1 4
1 194
1 2
0 21
3 37
0 5
0 6
0 1
0 0
0 1
0 0
0 0
1 1
0 0
0 1
0 0
0 15
0 4
0 4
0 3
0 36
0 1
1 4
0 21
0 67
0 81
0 125
0 34
0 20
0 10
0 1
0 4
0 32
0 1
0 0
0 0
0 0
0 1
0 0
0 0
0 1
0 0
0 15
1 3
0 1
0 0
0 0
0 1
0 5
0 4
0 7
0 1
0 0
0 8
0 11
0 2
1 14
0 1
0 2
0 6
1 2
1 6
0 4
0 1
0 4
0 1
0 2
0 0
0 8
0 10
1 6
0 6
0 4
0 1
0 0
0 0
0 0
0 0
0 0
0 0
0 0
0 12
0 24
0 5
1 0
0 20
0 6
0 8
0 5
0 4
0 1
0 1
0 0
0 2
0 8
0 1
0 0
0 1
0 1
0 3
0 1
0 1
0 4
0 1
1 1
0 2
0 5
0 7
0 26
0 6
1 6
0 1
0 38
0 15
0 4
0 2
0 2
0 26
0 1
0 2
1 0
0 4
0 4
0 4
0 1
0 30
0 23
0 15
0 7
0 7
0 47
0 8
0 39
0 4
0 4
0 1
0 1
0 2
0 4
0 4
0 10
0 28
0 20
0 50
0 6
0 2
0 1
0 2
0 0
0 1
0 1
0 3
0 0
0 0
1 1
0 2
0 1
0 1
0 0
0 1
0 0
0 0
0 0
0 1
0 0
0 0
0 0
0 0
0 1
0 0
0 0
0 0
0 0
0 0
0 1
0 1
0 0
0 0
0 0
0 1
0 0
0 0
0 0
0 0
0 1
0 0
0 15
0 4
0 6
0 4
0 1
1 0
0 0
1 1
0 3
1 3
1 1
2 4
0 16
1 17
0 13
0 7
0 8
0 135
0 6
0 3
0 2
0 1
0 1
0 2
0 1
0 1
0 0
0 0
0 0
0 3
0 0
1 1
0 1
0 0
0 0
0 48
0 32
0 18
0 8
0 13
0 7
6 123
0 24
0 36
0 12
0 19
0 185
0 12
0 28
0 97
0 13
0 7
0 11
0 3
0 19
0 16
0 10
1 13
0 17
1 3
0 1
0 0
0 55
0 12
0 7
0 6
0 1
0 55
1 2
3 18
1 22
0 29
2 10
1 37
1 27
0 12
0 22
0 6
1 6
0 12
1 10
0 8
0 7
0 327
0 95
0 119
0 49
0 40
0 6
0 1
0 17
0 6
0 0
0 0
0 0
0 1
1 0
0 0
0 34
0 10
0 32
0 18
0 14
1 5
0 421
0 128
4 149
5 87
0 24
0 38
1 100
0 106
0 117
0 200
3 200
1 79
2 21
0 6
6 15
0 11
0 32
0 5
0 5
1 0
0 0
0 0
0 0
0 0
0 0
0 0
0 1
7 1
1 1
0 4
0 8
1 1
2 19
2 0
4 7
1 0
0 3
0 5
0 6
0 1
0 3
0 2
0 2
0 6
0 0
0 0
1 0
0 0
0 4
1 3
0 7
0 0
0 0
0 28
0 6
0 2
1 60
0 4
0 13
0 25
0 2
0 34
0 35
0 53
1 21
0 4
1 2
0 0
0 0
0 0
1 0
0 1
4 1
0 1
6 1
4 1
2 0
1 0
32 1
1 0
0 1
1 0
4 211
0 224
0 22
0 1
0 1
0 1
0 0
0 13
0 1
0 0
0 0
0 0
0 0
0 1
0 0
0 0
2 0
1 0
0 0
1 0
1 0
0 1
0 0
1 0
0 0
0 1
0 1
0 0
0 6
0 0
0 1
0 0
0 0
0 5
0 2
0 2
0 1
0 1
0 1
0 1
0 1
0 0
0 2
1 1
6 0
1 36
1 0
0 4
7 8
0 3
0 11
1 1
1 4
0 18
0 27
0 99
0 37
1 479
1 12
0 8
0 1
0 1
0 0
0 1
0 0
0 1
0 1
0 4
0 4
0 38
0 12
0 32
0 5
0 1
1 36
0 5
0 3
0 0
1 11
0 1
0 3
0 4
0 4
0 0
0 5
1 6
0 14
0 23
0 3
1 1
0 3
0 1
1 14
0 0
0 1
1 2
1 4
0 3
0 2
0 3
0 418
0 26
0 13
0 4
0 2
0 0
0 0
1 4
1 0
1 0
0 0
0 0
0 0
0 1
0 4
0 6
0 37
0 62
0 21
0 6
0 3
0 9
0 0
0 0
0 8
1 0
0 0
0 4
0 3
0 3
0 0
0 4
0 4
0 2
0 3
1 2
0 32
0 6
0 31
0 5
0 2
0 23
0 0
1 6
0 1
0 1
1 1
4 4
1 0
1 0
0 4
0 0
0 0
0 1
0 0
1 0
1 0
0 0
1 0
0 0
0 0
0 0
0 0
1 0
0 0
1 0
0 0
0 0
0 0
0 0
2 0
0 0
0 0
0 0
0 0
0 0
0 0
0 0
1 0
0 0
13 1
0 0
0 0
1 0
1 0
3 1
1 0
4 0
6 0
0 0
3 0
0 1
1 0
0 0
0 0
0 0
0 0
4 0
3 0
6 0
0 0
4 0
0 0
0 0
0 0
1 0
1 0
0 0
0 0
7 0
1 0
1 0
3 0
0 0
0 1
0 1
0 1
0 0
0 0
0 0
0 0
0 0
0 0
1 0
0 0
0 0
0 0
0 0
0 0
0 0
0 1
1 0
0 0
1 1
0 0
0 0
0 3
0 4
0 3
1 1
0 1
0 0
6 0
5 4
4 1
0 1
1 0
4 0
4 0
0 1
0 0
0 0
0 0
2 0
0 0
0 1
0 0
0 0
0 0
4 0
0 0
0 0
0 0
0 0
0 1
0 3
0 0
0 1
0 0
3 0
0 1
0 0
0 0
1 0
1 0
1 0
0 0
1 0
1 0
1 0
2 0
1 0
0 1
4 0
2 0
0 0
0 0
0 0
0 0
0 0
1 0
0 0
1 0
0 0
0 0
0 0
0 0
0 0
5 0
0 1
1 0
4 4
4 0
9 0
6 0
0 1
0 1
0 0
0 0
1 0
0 0
0 0
0 1
0 3
0 0
0 1
1 0
1 0
0 0
2 0
1 0
0 0
9 0
0 6
8 0
0 1
0 0
2 0
6 1
2 0
1 0
0 0
0 0
0 0
1 1
1 1
1 0
0 0
2 0
0 0
0 0
0 0
0 0
0 0
1 0
0 1
0 1
0 1
0 1
0 0
0 0
0 0
0 0
0 0
0 0
0 0
1 0
1 1
1 0
9 0
4 0
1 0
0 0
0 0
1 0
1 0
0 0
1 0
6 0
7 0
13 0
2 0
6 0
8 0
6 0
0 0
2 0
5 0
8 0
5 0
3 0
1 0
1 0
0 0
5 0
4 0
1 0
1 0
0 0
1 0
5 0
8 0
4 0
1 1
4 0
8 0
5 0
3 0
15 0
8 0
2 0
1 0
0 0
0 0
1 0
3 0
7 0
6 0
13 0
6 1
1 0
1 0
3 0
11 0
1 0
3 0
0 0
4 0
1 0
5 0
15 0
47 0
27 0
4 0
0 0
0 0
1 0
3 0
0 0
2 0
1 0
0 0
0 0
1 0
1 0
3 0
7 0
1 0
22 0
1 0
6 0
3 0
6 1
0 0
11 0
0 0
0 1
0 1
1 0
1 0
1 0
0 0
4 0
0 0
0 0
0 0
0 0
0 0
0 0
0 0
1 0
1 0
0 0
2 0
15 0
1 0
0 0
1 0
4 0
6 1
3 1
1 1
25 1
0 0
0 4
3 0
3 1
0 1
1 1
0 0
0 1
0 0
0 1
1 1
0 1
1 0
0 0
0 1
0 0
41 1
18 0
21 0
8 0
13 0
14 0
43 0
25 0
10 0
176 3
2 2
6 0
26 1
1 1
0 0
18 0
0 1
0 0
1 1
0 1
1 0
0 0
0 0
0 0
0 0
0 0
0 0
1 0
2 0
8 0
16 1
0 0
1 1
1 0
1 0
10 0
0 1
0 1
0 0
4 0
1 0
2 0
2 0
26 0
41 0
0 1
9 0
0 0
0 1
6 0
4 0
7 0
9 0
6 0
13 0
1 0
4 0
28 0
34 0
56 0
10 0
6 0
2 0
0 0
0 0
0 0
0 0
0 0
0 0
6 0
17 0
6 0
31 0
3 0
0 1
1 1
1 5
1 0
6 1
1 0
1 0
1 0
1 0
3 0
6 0
4 0
8 0
27 0
0 1
1 0
1 3
1 0
18 0
0 0
1 0
0 0
0 1
0 0
1 0
0 0
1 0
1 0
5 1
1 0
6 0
6 0
6 1
2 0
1 1
1 1
4 0
13 1
12 2
74 3
383 1
18 8
11 0
34 1
1 0
390 0
1 1
1 0
1 0
0 0
0 0
0 1
1 0
3 0
7 0
4 0
7 0
13 0
14 0
27 1
41 0
15 0
3 1
123 2
2 0
0 0
1 1
3 0
6 0
5 0
8 0
5 2
11 0
2 1
4 0
4 0
1 0
8 0
13 0
4 1
2 1
1 0
7 0
6 0
6 0
8 0
133 0
1 0
1 0
0 0
1 0
0 4
0 1
1 1
1 1
0 0
1 0
1 1
3 0
9 0
11 0
253 0
26 0
21 0
50 0
29 0
19 0
1 0
1 1
1 2
1 1
10 0
13 0
3 0
1 6
1 0
4 0
4 0
1 0
1 0
6 0
0 0
0 0
4 0
7 0
501 0
7 0
1 0
12 1
1 3
0 0
2 0
0 1
99 11
8 3
4 7
0 8
1 4
2 0
1 1
2 2
0 3
1 1
1 2
4 4
11 0
20 1
40 0
20 0
12 0
46 0
51 0
118 0
46 0
47 0
429 6
75 0
13 0
345 0
14 0
16 0
2 0
1 0
4 0
4 0
3 0
1 0
8 0
1 0
0 0
0 0
1 0
2 1
4 0
0 0
11 0
14 0
9 0
0 0
62 0
4 0
4 0
0 0
18 0
1 6
0 3
0 2
0 0
0 0
0 0
0 0
1 1
1 0
1 0
16 1
15 0
6 1
3 2
13 0
0 0
4 1
8 0
0 0
1 1
1 1
1 0
8 0
23 0
18 0
14 0
22 2
5 3
1 0
8 0
14 0
6 0
64 0
48 0
16 0
45 0
12 0
9 0
110 0
34 0
9 1
1 0
5 0
1 1
3 0
7 0
4 0
1 0
0 0
5 0
0 0
13 0
0 0
0 0
1 0
1 1
0 0
1 1
1 0
16 1
12 0
9 0
39 0
3 0
37 0
4 0
15 0
4 0
2 0
8 0
8 0
7 0
1 1
9 0
30 2
13 0
3 0
100 3
5 0
11 0
11 1
1 1
3 1
1 0
2 2
15 0
25 0
21 0
23 0
6 0
4 0
2 0
1 0
4 0
1 0
1 0
0 0
0 0
1 1
0 0
0 1
0 0
0 0
1 0
1 0
4 0
1 0
6 0
7 0
3 0
2 0
3 0
2 0
2 0
5 0
0 0
10 0
14 0
17 0
5 0
51 3
5 0
11 0
22 1
20 0
1 10
142 0
4 0
8 0
2 0
0 0
5 0
0 0
1 0
0 0
1 0
1 0
3 1
4 0
1 0
15 1
1 0
4 0
8 1
6 0
54 0
0 0
11 2
1 1
3 0
60 0
55 0
48 0
39 0
6 0
2 0
3 1
1 0
15 0
11 0
10 0
1 0
2 0
11 0
27 0
17 0
60 0
39 0
8 0
15 0
3 0
3 0
4 0
0 0
11 0
0 1
1 1
1 8
1 2
0 1
0 1
1 0
1 1
0 0
1 1
1 0
2 0
1 0
4 0
0 0
2 0
11 0
6 1
4 1
36 3
0 4
0 1
0 1
0 0
0 1
0 0
0 0
0 0
0 0
1 0
12 0
1 0
0 1
3 17
4 0
3 1
3 8
7 0
8 1
5 0
4 0
3 1
0 1
0 0
1 0
5 0
0 0
1 0
0 0
0 0
0 1
0 0
0 0
0 0
1 0
0 1
1 0
0 2
2 2
0 1
0 0
1 0
1 1
3 0
6 1
4 0
5 1
29 1
8 0
23 0
0 0
1 0
1 0
1 0
1 0
3 0
8 1
2 0
4 0
8 0
8 0
4 0
1 0
1 1
1 0
1 1
2 5
4 1
2 1
0 1
0 1
0 0
1 0
0 0
1 0
0 0
0 0
0 0
0 0
3 0
3 1
6 0
4 0
1 0
4 0
3 0
1 0
23 0
1 0
1 0
1 0
0 0
1 1
0 0
1 1
6 0
1 0
0 0
1 0
0 0
0 0
2 0
0 0
43 0
4 0
3 0
0 0
6 0
7 0
9 0
1 0
1 0
4 0
6 0
2 0
14 0
1 0
1 0
1 0
2 0
4 0
6 0
3 0
1 0
1 0
4 0
3 0
1 0
1 0
1 0
14 0
6 0
25 0
16 0
8 0
15 0
3 1
4 0
0 0
0 0
29 0
1 0
0 0
0 1
6 0
1 0
0 0
0 0
0 0
2 0
1 0
4 0
34 1
34 0
49 0
228 0
6 0
1 0
1 0
0 0
2 0
0 0
0 0
1 0
0 0
0 0
0 0
0 0
0 0
0 0
0 0
1 0
6 0
1 0
2 0
2 0
2 0
2 0
5 0
1 0
1 0
3 0
4 0
0 1
12 0
0 0
1 0
0 0
0 0
0 1
0 0
0 0
0 0
1 0
0 1
0 1
0 0
0 0
0 1
0 0
0 1
0 0
0 0
0 0
0 0
0 0
0 0
0 0
0 0
0 0
1 0
0 0
1 1
0 0
1 0
0 1
0 0
4 1
1 0
1 0
1 1
0 0
0 1
0 0
0 0
8 0
1 0
1 0
1 1
0 1
1 0
0 0
1 1
1 0
8 0
1 0
0 0
0 0
0 0
1 0
0 0
1 0
0 0
1 0
0 0
0 0
0 0
0 0
0 0
1 0
0 0
0 0
0 0
0 0
0 0
0 0
0 1
1 0
1 0
0 0
0 0
1 0
0 0
1 0
0 0
0 0
0 0
0 0
0 0
0 0
0 0
1 0
0 1
1 0
0 1
0 0
0 0
1 0
1 0
1 0
3 0
2 0
1 0
1 0
2 0
4 0
1 0
1 0
1 0
1 0
0 0
0 0
1 0
1 0
0 0
7 0
0 0
0 1
0 0
3 0
0 0
0 0
0 1
1 0
1 5
0 0
0 0
4 0
2 0
0 0
0 0
0 0
1 0
0 0
0 0
0 0
0 0
0 0
4 0
0 0
1 0
0 0
0 0
1 0
0 0
0 0
0 0
0 0
0 0
1 0
0 0
0 0
0 0
9 0
1 0
1 0
1 0
1 1
1 1
0 0
0 0
2 0
0 1
0 5
1 4
6 6
6 2
0 0
0 0
0 0
0 0
0 0
0 0
0 1
0 0
0 0
0 0
1 0
0 0
0 0
0 0
0 0
1 1
0 0
0 8
0 0
0 1
1 0
3 0
0 1
7 1
0 4
0 1
0 0
0 0
1 0
1 5
4 3
4 7
4 1
3 0
1 2
0 0
1 0
0 0
0 0
0 0
0 1
0 1
0 0
0 1
0 0
1 0
0 0
1 0
0 0
0 0
0 0
0 0
1 0
0 0
0 0
11 0
4 0
1 0
0 0
1 1
1 0
8 0
1 0
4 1
2 1
1 0
1 0
3 0
0 0
0 0
5 0
1 0
0 0
0 1
0 0
0 0
0 0
0 0
0 0
0 12
2 4
0 3
0 6
3 4
0 4
0 1
1 0
0 0
1 2
0 2
0 0
1 0
0 0
0 0
1 0
0 0
0 0
4 0
4 1
6 0
3 0
22 4
0 1
0 0
0 0
0 0
0 0
0 0
0 1
0 2
0 1
1 1
1 1
0 1
0 0
0 1
0 0
0 0
0 0
0 1
0 0
0 0
0 0
0 2
0 0
0 0
0 0
0 0
1 0
0 1
0 0
1 0
0 0
0 4
0 0
1 0
1 1
4 0
1 0
1 1
3 0
1 0
2 0
2 2
1 0
1 0
1 0
3 1
0 0
1 0
0 0
0 0
1 0
0 0
0 0
0 0
0 0
1 0
1 0
1 0
1 4
1 0
0 0
0 0
0 0
0 4
1 0
1 2
1 1
3 0
5 0
4 0
1 0
1 1
0 0
0 0
0 0
0 1
0 0
1 0
0 0
0 1
0 0
0 4
0 0
1 2
0 0
0 0
0 0
0 0
0 0
1 0
6 1
1 0
4 1
4 0
6 0
1 2
4 4
0 1
8 2
4 3
3 1
11 0
0 0
0 0
0 0
1 0
1 0
4 0
4 0
14 1
0 3
8 0
0 1
0 0
0 0
1 3
0 0
1 1
0 0
2 0
1 0
0 0
2 0
0 0
20 0
1 0
0 0
0 0
0 0
0 0
0 0
0 0
0 0
0 6
0 0
0 1
0 9
0 2
0 1
0 6
0 4
1 1
0 1
1 1
1 5
1 0
0 3
0 1
0 1
0 0
0 4
1 4
0 4
0 12
0 1
0 0
1 0
1 1
1 1
3 0
1 0
1 0
1 0
0 0
1 0
0 0
1 3
0 0
0 0
1 1
0 1
0 0
0 0
0 0
0 0
0 0
0 1
1 0
0 0
3 0
0 0
1 0
1 0
1 0
1 17
0 1
0 0
0 6
0 4
0 1
0 2
0 1
0 2
0 1
0 1
2 2
0 1
0 1
0 0
0 4
0 1
1 1
1 0
0 1
1 0
2 1
1 1
1 4
1 1
0 2
0 2
0 1
0 0
0 0
0 0
0 0
0 0
0 0
0 6
0 0
0 0
0 0
0 1
0 1
0 0
0 0
1 0
1 0
0 0
0 0
0 0
0 1
0 1
0 2
1 0
0 0
1 0
0 0
0 0
0 0
0 0
0 0
0 2
0 1
0 1
0 0
0 2
0 0
0 2
0 0
0 0
0 0
0 0
0 0
0 1
1 0
1 0
0 0
0 0
0 0
1 1
0 0
1 0
0 1
1 0
0 0
0 0
0 0
1 0
0 0
1 0
0 0
4 0
1 4
0 1
3 1
0 1
0 1
5 0
0 0
0 0
0 0
0 0
0 0
1 0
0 0
0 0
0 0
0 1
0 1
0 0
0 0
1 1
0 1
0 22
1 10
0 12
0 4
0 1
0 0
0 0
0 0
3 3
3 0
1 0
10 0
1 1
1 0
1 0
1 0
7 0
1 0
4 0
2 0
5 0
1 0
4 1
0 0
1 0
0 0
0 0
1 0
0 0
0 0
0 0
0 0
0 0
0 0
0 0
0 0
0 0
0 1
0 0
0 0
0 57
0 1
1 1
0 0
0 0
0 0
0 0
0 0
0 0
0 1
0 0
0 0
0 0
0 0
0 0
0 0
0 0
0 0
0 0
0 1
0 1
1 6
3 12
0 1
0 1
0 4
0 3
0 2
0 0
0 0
4 0
0 0
0 0
1 0
0 0
0 0
0 1
0 0
0 0
0 3
0 0
0 0
1 0
0 0
2 0
1 0
1 2
11 1
0 2
1 8
0 8
2 8
2 4
5 2
18 0
0 4
5 4
0 1
1 0
0 0
0 0
1 1
3 0
0 0
3 0
1 1
1 0
0 0
0 0
0 0
0 24
0 0
0 1
0 1
0 0
0 1
1 0
0 0
0 0
0 0
0 1
0 1
0 2
0 0
1 1
0 1
0 6
3 0
2 1
5 0
1 0
0 0
1 0
1 0
3 0
0 0
1 0
0 4
0 1
0 2
0 0
0 0
0 1
0 1
0 1
0 4
0 83
1 4
1 16
0 0
2 0
0 0
3 0
4 0
0 0
1 0
1 0
0 0
1 0
1 1
0 0
0 0
0 0
0 0
0 0
0 0
0 0
0 0
0 0
0 0
0 0
0 1
0 0
0 0
0 1
0 1
0 1
1 0
0 0
0 1
1 0
1 0
0 0
3 3
0 20
0 16
0 5
0 1
1 0
0 0
0 0
0 0
0 0
0 0
0 0
0 2
0 0
0 0
0 1
0 0
0 2
0 0
0 0
0 0
0 0
0 0
0 0
0 0
1 1
1 3
1 1
0 0
0 1
0 0
0 0
0 0
0 0
0 0
0 0
2 0
8 0
0 0
1 0
1 0
0 1
0 0
4 0
0 0
1 0
0 0
0 0
1 0
0 0
0 0
0 0
0 0
0 0
0 0
0 0
0 0
1 0
0 0
0 0
0 0
0 0
0 0
1 0
1 0
1 0
0 0
0 0
1 0
1 0
1 0
0 0
1 0
2 0
0 0
3 0
0 0
0 0
0 0
0 0
1 0
4 0
0 0
1 0
1 0
1 0
0 0
0 0
0 0
0 0
0 0
0 0
0 0
0 1
0 0
0 0
0 0
0 4
0 1
0 1
0 0
0 0
0 0
0 0
0 0
0 0
0 0
0 0
0 0
0 0
0 0
0 0
0 0
0 0
0 0
1 0
0 2
0 0
0 0
0 0
0 0
0 0
0 0
0 0
0 1
0 0
0 1
2 0
8 0
25 0
0 0
0 0
1 0
0 0
13 0
0 3
1 0
0 1
0 1
0 1
0 1
0 1
1 2
0 0
0 0
7 0
1 0
0 0
22 0
1 0
1 0
0 0
0 0
1 0
0 0
1 0
1 0
1 0
0 1
0 0
0 1
0 0
39 3
0 0
1 1
0 0
0 0
0 0
0 0
0 0
0 0
0 0
0 0
0 0
1 0
0 0
4 0
0 0
58 0
4 0
19 0
2 0
10 0
4 0
1 0
1 0
0 0
239 0
0 0
0 0
0 0
0 0
0 0
0 0
1 0
0 0
1 0
0 0
1 0
2 0
2 0
1 0
4 0
2 0
196 0
1 0
60 0
8 0
1 0
5 0
6 0
6 0
4 0
8 0
7 0
13 0
6 0
0 0
0 0
0 0
1 0
0 1
1 0
3 0
8 0
43 0
21 0
81 1
4 0
13 4
14 0
4 0
74 0
9 0
7 0
1 0
11 1
4 0
15 0
14 0
13 0
22 0
3 0
1 0
0 0
0 0
1 0
1 0
2 0
1 0
0 0
1 0
0 0
1 0
4 0
6 0
4 0
8 0
11 0
7 0
43 0
2 0
0 0
0 0
0 0
0 0
1 0
0 0
16 0
13 0
12 0
1 0
0 0
3 0
2 0
0 0
1 0
0 0
1 1
1 0
1 0
4 0
0 0
0 0
4 0
18 0
36 0
30 0
3 1
6 0
19 0
12 0
11 0
14 0
20 0
22 1
6 0
3 0
18 0
1 0
0 0
0 0
1 0
3 0
0 0
1 1
0 0
1 0
0 1
1 1
3 0
3 0
1 1
4 0
1 1
11 0
5 0
11 0
41 0
86 0
36 0
22 0
4 0
1 0
0 0
1 0
0 0
1 0
1 0
4 0
2 0
0 0
0 0
2 0
2 0
1 0
1 0
1 0
0 0
0 0
3 1
0 0
0 0
0 0
0 0
65 0
0 0
0 0
1 0
1 0
1 0
0 0
0 0
0 0
2 0
1 0
1 0
1 0
0 0
0 0
1 0
0 0
0 0
0 1
1 0
0 0
0 0
0 1
0 0
0 0
1 0
1 0
0 0
0 0
2 0
1 0
4 0
4 0
5 0
39 0
1 0
1 0
0 0
0 0
1 0
0 0
3 0
6 0
30 4
1 0
6 0
1 0
0 0
1 0
1 0
4 0
5 0
1 0
6 0
1 0
4 0
0 0
0 0
1 0
0 0
2 1
0 0
1 0
0 0
0 0
6 0
3 0
4 0
1 0
1 0
1 0
12 0
10 1
2 0
26 1
0 0
7 1
6 0
8 0
210 0
71 3
4 0
2 0
1 0
0 0
40 0
4 0
6 0
6 0
27 0
14 0
7 0
3 0
1 0
0 0
0 0
0 0
2 0
4 0
0 1
5 0
4 0
2 0
4 0
3 0
9 0
18 0
11 0
8 0
141 1
4 0
4 1
0 1
10 4
1 4
0 4
0 1
1 1
4 11
3 0
15 3
13 0
0 1
1 0
0 0
1 0
18 0
0 0
0 0
1 0
0 0
0 0
0 0
4 0
0 0
0 0
0 0
0 1
0 0
0 0
0 0
0 0
3 0
2 0
1 0
0 4
0 2
0 1
0 0
1 0
0 0
0 0
0 0
0 0
0 0
0 0
0 0
0 0
1 0
6 0
0 1
7 0
1 0
4 0
1 0
1 0
2 0
6 0
1 0
1 0
0 0
2 0
3 0
1 0
0 0
4 0
1 0
1 0
1 0
40 0
7 1
7 0
1 0
0 0
1 0
3 0
3 0
5 0
4 0
1 0
1 0
0 0
1 0
0 0
2 0
1 0
0 0
0 0
0 0
0 0
0 0
0 0
0 0
0 0
0 1
0 0
1 1
8 1
2 0
11 0
3 0
5 0
4 0
7 0
3 0
2 0
0 0
0 0
1 0
1 0
0 0
1 0
0 0
0 0
1 0
1 0
1 0
1 0
0 0
11 1
0 3
1 1
0 1
2 1
0 1
0 1
0 0
0 1
0 0
0 0
0 0
0 0
0 0
0 3
1 0
0 0
0 0
0 1
0 0
0 0
0 0
0 1
0 7
0 0
0 0
0 0
0 0
0 0
0 0
1 0
6 0
3 0
1 0
1 0
1 0
0 1
1 1
0 0
1 0
0 1
0 0
1 7
0 1
0 1
2 0
0 1
0 0
1 0
0 0
0 0
1 0
0 0
1 0
0 0
0 0
0 0
0 0
0 0
0 0
1 0
2 0
3 0
0 0
0 0
0 0
0 0
1 0
0 0
3 0
2 0
1 0
3 0
0 0
0 0
0 1
0 0
0 0
0 0
1 0
1 0
0 0
2 0
1 0
1 0
0 0
31 0
2 0
4 0
1 0
1 0
1 0
1 0
0 0
0 0
1 0
0 0
0 0
0 0
0 1
0 0
0 0
0 0
1 0
1 0
1 1
1 0
13 0
5 0
0 0
6 0
0 0
0 0
6 1
1 0
1 0
2 0
0 0
0 0
0 0
0 0
0 0
0 0
0 0
0 0
0 0
0 0
0 0
0 0
0 0
0 0
0 1
1 0
0 0
6 0
22 0
13 0
87 0
4 0
13 0
3 0
5 1
1 0
0 0
1 0
2 0
4 0
4 0
6 0
21 0
16 0
6 0
7 0
0 0
0 0
1 0
1 0
0 0
0 0
1 0
1 0
0 0
0 0
0 0
0 0
0 1
0 0
0 1
1 0
0 1
0 0
1 0
1 0
0 1
13 0
11 0
3 1
18 0
1 0
0 0
3 1
1 0
2 0
40 0
3 0
1 0
0 0
1 0
1 0
1 0
0 0
0 0
1 0
2 0
3 0
1 0
3 0
0 0
1 1
2 0
0 0
0 0
0 1
0 0
0 0
0 1
1 0
1 0
1 0
0 0
0 1
2 1
0 0
0 0
0 0
1 0
0 0
0 0
0 0
1 1
0 0
0 0
1 0
1 0
1 0
0 0
7 0
2 0
12 0
4 0
20 0
1 1
3 0
8 1
7 0
1 0
65 0
1 2
6 1
27 0
11 0
188 1
13 0
4 0
5 0
0 0
0 1
4 1
0 0
0 1
0 0
0 0
0 0
0 0
0 0
0 0
0 0
0 0
0 0
0 0
0 0
6 0
1 0
0 0
1 0
1 0
0 0
5 0
1 0
0 0
0 0
1 0
1 0
0 0
1 0
2 0
38 0
1 0
0 0
0 0
0 0
0 0
0 1
0 0
0 0
0 2
0 0
1 1
6 1
1 0
0 0
1 0
6 0
0 0
0 0
0 1
0 0
0 0
0 1
2 0
0 0
0 0
1 0
1 0
1 0
1 0
0 0
1 0
2 0
1 0
0 0
1 1
1 0
8 0
4 0
22 0
2 0
0 0
0 0
0 0
0 0
0 0
0 0
0 0
0 0
1 0
1 0
5 0
0 0
0 0
0 0
0 1
0 0
1 1
2 0
0 0
1 0
0 0
0 0
1 0
0 0
0 0
0 0
0 0
1 0
0 0
0 0
0 0
1 0
1 0
1 0
1 0
1 0
4 0
1 0
1 1
1 0
3 0
2 0
1 0
4 0
4 0
5 0
4 0
1 0
1 0
0 0
4 0
1 0
1 0
4 0
0 0
0 0
0 0
0 0
0 0
0 0
1 1
1 0
1 0
0 0
0 0
0 0
0 0
0 0
1 0
0 0
1 0
1 0
0 0
1 0
1 0
1 0
1 0
1 0
1 0
7 0
1 0
0 0
12 0
1 0
1 0
3 0
2 0
1 0
2 0
0 0
0 0
0 1
0 0
1 0
1 0
4 1
0 0
1 0
0 0
1 0
0 0
1 0
0 0
0 0
0 0
0 0
0 0
0 0
0 0
0 0
0 0
1 0
1 0
0 0
4 0
0 0
4 0
0 0
8 0
0 0
6 0
0 0
1 0
1 0
3 0
4 0
2 0
2 0
1 0
1 0
0 0
2 0
1 1
1 0
0 0
0 0
0 0
0 0
0 0
1 0
0 0
1 0
0 0
3 0
1 0
8 0
1 0
4 0
4 0
1 0
1 0
3 0
21 0
10 0
0 0
2 0
0 0
0 0
0 0
0 0
0 0
0 0
0 0
0 0
0 0
0 0
0 0
0 0
0 0
5 0
4 0
8 0
1 0
1 0
0 0
0 0
0 0
6 0
0 1
1 1
0 0
0 0
1 0
1 0
0 0
1 0
0 0
0 0
0 0
0 0
0 4
0 0
1 0
1 0
1 0
2 0
1 1
0 0
1 0
0 0
1 0
1 0
2 0
0 1
0 0
0 0
1 0
0 0
0 0
0 0
1 0
0 0
0 0
0 0
0 0
0 0
0 0
0 0
1 0
3 0
1 0
0 0
1 0
0 0
0 1
0 0
0 0
0 0
0 0
0 0
1 0
0 0
0 0
0 0
1 0
1 0
0 0
0 0
0 0
0 0
0 0
0 0
0 0
0 0
1 0
3 0
1 0
3 0
1 0
0 0
0 0
1 0
1 1
0 0
1 0
1 0
0 0
0 0
2 0
0 0
0 0
0 0
0 0
1 0
0 0
0 0
0 0
0 0
0 0
1 0
0 0
0 0
0 0
1 0
0 1
0 0
0 0
0 0
0 0
0 0
0 0
0 0
0 0
0 0
0 0
0 0
0 0
0 0
0 0
0 0
0 0
0 0
0 0
0 0
0 0
0 2
0 0
0 0
0 0
0 0
0 0
0 0
0 0
0 0
0 0
0 0
0 0
1 1
0 0
0 0
0 0
0 0
0 0
0 0
0 0
0 0
0 0
0 0
0 0
0 0
0 0
0 0
0 1
0 0
0 0
0 0
0 0
0 0
0 0
0 0
0 0
0 0
0 1
0 0
0 0
0 0
0 0
1 0
1 0
0 0
0 0
0 0
0 0
0 0
1 0
0 0
0 0
0 0
0 0
0 0
0 0
0 0
0 0
0 0
0 0
0 0
0 0
0 0
0 0
0 0
0 0
0 0
0 0
0 0
0 0
1 0
0 0
0 1
0 0
0 0
0 0
0 0
0 0
0 0
0 0
0 0
0 0
0 0
0 0
0 0
0 0
0 0
0 0
0 0
0 0
0 0
0 0
0 0
0 0
0 0
0 0
2 0
0 0
4 0
0 0
1 0
1 0
0 0
0 0
0 0
0 0
0 0
0 0
0 0
0 0
0 0
0 0
0 0
0 0
0 0
0 0
0 0
0 0
0 0
0 0
0 0
0 0
0 0
0 0
0 0
0 0
0 1
0 1
0 0
0 0
0 0
0 0
0 0
0 0
0 0
0 0
0 0
0 0
0 0
0 0
0 0
0 1
0 0
0 0
0 1
0 0
0 0
0 0
0 0
0 0
0 0
0 0
1 0
0 0
0 0
0 0
0 0
0 0
0 0
0 0
0 0
0 0
0 0
0 0
0 0
1 0
0 0
0 1
0 0
0 0
0 0
0 0
0 0
0 0
0 0
1 0
0 0
1 0
0 0
0 0
0 0
0 0
0 0
0 0
0 0
0 0
1 0
0 0
0 0
0 0
0 0
0 0
0 0
0 0
0 0
0 0
0 0
0 0
0 0
0 0
0 0
0 0
0 1
0 1
0 0
0 0
0 1
0 0
0 0
0 0
0 0
0 0
0 0
0 0
0 0
0 0
0 1
0 0
0 0
0 1
0 1
0 1
0 0
0 1
0 0
1 0
1 0
0 0
0 0
0 0
0 0
0 0
0 0
0 0
0 0
0 0
0 0
0 0
0 0
0 0
0 0
0 0
1 0
0 0
0 0
0 0
0 0
0 1
0 0
0 0
0 0
0 0
0 0
0 0
0 0
0 0
0 0
0 0
0 1
0 0
0 0
0 0
0 0
0 0
0 0
0 0
0 0
0 0
0 0
0 0
1 0
0 0
0 0
0 0
0 0
0 0
0 1
0 0
0 0
0 0
0 0
0 0
0 1
0 0
0 0
0 0
0 0
0 0
0 0
0 0
0 0
0 0
0 0
0 0
0 1
0 0
0 0
0 0
0 0
0 0
0 0
0 0
0 0
0 0
0 0
0 0
0 0
0 0
0 0
0 1
0 1
0 0
0 0
0 3
0 15
0 0
0 2
0 0
0 0
0 0
0 0
0 0
0 1
0 0
0 0
0 0
0 0
0 0
0 0
0 0
0 0
0 0
0 0
0 2
0 0
0 0
0 1
0 1
0 1
0 1
0 1
0 1
0 0
0 1
0 0
0 1
0 0
0 0
0 0
0 0
0 0
0 0
0 0
0 1
0 0
0 0
0 0
0 0
0 0
0 0
0 0
0 0
0 0
0 1
0 0
0 0
0 0
0 0
0 0
0 0
0 0
0 1
0 0
0 0
0 0
0 0
0 6
0 0
0 0
0 0
0 0
0 0
0 0
0 0
0 0
0 0
0 0
0 0
0 0
0 0
0 0
0 0
0 0
0 0
0 0
0 0
0 0
0 0
0 0
0 0
0 0
0 0
0 0
0 0
0 0
0 1
0 0
0 0
0 1
0 1
0 0
0 0
0 0
0 0
0 0
0 0
0 0
0 0
0 0
0 0
0 0
0 1
0 0
0 1
0 0
0 2
0 0
0 0
0 1
0 0
0 3
0 0
0 0
0 1
0 0
1 0
1 0
0 0
0 0
0 0
0 0
0 0
0 0
0 0
0 0
0 0
0 0
0 0
0 0
0 0
0 0
0 0
0 0
0 1
0 1
0 0
0 0
0 1
0 0
0 1
1 0
10 0
1 0
0 0
1 1
1 0
8 0
1 0
4 0
0 0
1 0
1 0
3 0
6 0
13 0
5 0
1 0
0 0
0 0
1 0
0 0
1 0
1 0
1 0
1 0
1 0
2 20
17 0
1 1
2 0
11 0
6 0
3 13
1 0
1 1
1 0
1 0
5 0
1 1
1 0
0 0
1 0
1 1
3 0
0 0
1 0
0 0
0 0
0 0
0 0
1 0
1 1
1 0
0 0
1 0
1 0
1 0
0 0
0 0
0 0
1 0
0 0
0 0
0 0
0 0
0 1
0 0
0 0
0 0
0 4
1 0
1 1
0 0
0 1
0 0
1 0
0 0
0 0
0 0
0 0
0 1
0 0
0 0
0 0
0 0
0 0
0 0
0 1
1 1
1 0
1 1
1 1
0 0
0 0
0 0
0 0
0 0
0 0
0 0
1 2
0 1
1 0
0 1
0 0
0 0
0 0
0 0
0 0
0 0
0 0
0 0
0 0
5 0
0 0
0 0
0 0
0 0
0 0
0 0
0 0
0 0
0 0
3 0
0 0
0 0
1 0
0 0
0 0
0 0
0 0
0 0
0 0
0 0
0 0
0 0
0 1
0 0
0 0
0 1
1 0
0 0
0 0
0 0
0 0
0 0
0 1
0 1
0 0
0 0
0 0
0 0
0 0
1 0
2 0
1 0
1 0
3 0
2 0
0 1
0 0
0 0
0 0
0 0
0 0
1 0
1 1
1 0
0 0
0 0
1 0
1 0
1 0
0 0
1 0
0 0
0 0
0 0
0 0
0 0
1 0
0 0
0 0
0 0
0 0
1 0
0 0
0 0
0 0
0 0
0 0
1 0
1 0
3 0
1 0
1 0
2 0
0 0
7 0
0 0
1 0
0 0
0 0
0 1
0 0
0 0
0 0
0 0
0 0
0 0
0 0
1 0
0 0
1 0
0 0
0 1
0 0
1 0
0 0
0 0
1 0
0 0
0 1
0 0
0 0
0 1
0 0
1 0
0 0
0 0
0 0
0 0
0 0
0 0
0 0
0 0
0 0
0 0
0 0
0 0
1 0
1 0
3 0
0 0
0 0
0 0
0 0
0 2
0 1
1 0
0 1
0 0
0 0
0 1
1 1
0 1
0 0
0 0
0 0
0 0
0 0
0 0
0 0
0 0
0 0
0 0
0 0
0 0
1 0
0 0
0 0
0 0
1 1
0 0
0 0
0 0
1 0
0 0
0 0
0 1
0 0
0 1
0 0
0 0
0 0
0 0
0 0
0 0
0 0
0 0
0 0
0 0
0 1
0 0
0 1
0 0
0 0
0 0
0 0
0 0
0 0
0 0
0 0
0 0
0 0
0 0
0 0
0 0
0 0
0 0
0 0
0 0
1 0
0 0
1 0
0 0
0 0
0 1
0 1
0 1
0 1
0 0
0 0
0 0
0 0
0 0
1 0
0 0
0 0
0 0
0 0
1 0
3 0
0 0
0 0
0 0
0 0
0 0
1 0
0 0
0 0
0 0
0 0
0 0
0 0
0 0
0 0
0 0
0 0
0 0
0 0
0 0
1 0
2 0
0 0
1 0
0 0
0 0
0 0
1 0
1 0
0 0
0 0
0 1
0 0
0 0
0 0
0 0
0 0
0 0
0 0
0 0
0 0
0 1
0 0
0 0
0 0
1 0
1 0
2 1
0 0
0 1
1 0
0 0
0 0
0 0
0 0
0 1
0 0
0 0
1 0
0 1
0 0
0 5
0 0
5 1
0 1
1 0
3 0
1 0
8 1
5 1
2 1
0 0
1 1
20 0
0 0
0 0
0 0
0 0
0 0
0 0
0 0
0 0
0 1
0 1
0 0
2 0
1 1
0 0
4 0
0 0
0 1
0 0
0 0
0 0
0 1
0 0
0 0
0 2
0 0
1 3
0 1
0 1
0 2
0 3
0 1
0 0
0 5
0 1
0 4
0 0
0 0
0 0
2 0
6 0
4 0
3 0
2 1
0 0
0 1
1 0
0 0
0 0
0 0
0 3
1 0
1 2
3 1
27 1
1 1
1 0
1 4
0 3
0 0
0 0
0 0
0 0
0 0
0 39
0 0
0 0
0 0
0 0
0 0
0 0
0 0
0 0
0 1
0 0
0 0
0 2
0 1
0 1
0 0
1 0
0 1
0 2
0 1
0 4
0 1
0 1
0 0
0 0
0 0
0 0
0 1
0 0
0 0
1 0
4 0
1 1
2 6
1 0
2 0
0 0
0 0
0 0
0 0
0 0
0 0
0 0
0 0
1 0
4 0
0 0
1 0
0 0
1 0
0 46
0 3
0 2
1 2
0 1
0 0
1 0
11 0
1 1
3 0
1 0
0 0
0 0
0 2
0 0
0 0
0 0
0 0
0 1
0 1
0 0
0 2
0 1
1 0
1 0
17 0
8 1
6 1
38 0
30 0
32 0
6 0
1 0
0 0
0 1
0 0
0 0
0 0
0 0
0 0
0 0
0 0
0 2
0 0
0 0
0 0
0 1
0 0
0 1
1 0
1 0
5 0
2 0
2 0
0 0
0 0
0 0
0 0
0 0
0 0
0 0
0 0
0 0
0 0
0 0
0 0
0 0
0 1
0 0
0 0
0 0
0 0
0 0
0 0
0 0
0 0
0 0
1 0
1 0
0 0
0 0
0 1
0 4
0 2
0 1
0 57
0 1
0 6
0 1
0 0
0 0
2 0
0 1
0 0
0 0
1 0
0 0
2 3
0 4
1 1
0 1
1 0
1 0
2 1
1 0
5 0
1 1
0 0
0 0
1 0
0 0
0 0
0 0
0 0
0 0
0 1
0 1
0 1
0 1
0 0
0 0
0 0
1 0
0 0
0 0
0 0
0 0
0 49
0 31
0 205
0 25
0 10
0 3
0 1
0 1
0 0
0 1
1 1
1 1
1 0
4 0
0 0
1 1
0 5
0 0
0 2
0 0
0 1
0 0
0 2
1 2
0 0
0 0
0 0
1 11
0 0
0 0
1 1
0 0
0 0
1 0
1 0
0 1
0 3
0 0
0 0
1 20
0 7
0 4
1 2
0 5
1 0
1 0
3 1
1 5
0 6
0 1
1 1
0 1
0 1
0 0
0 0
0 0
0 0
0 0
0 0
0 0
0 0
0 0
1 0
0 0
0 0
0 0
0 0
0 0
1 0
1 0
0 0
0 0
0 1
0 1
0 1
0 1
0 0
0 0
0 0
0 0
0 1
0 1
0 1
0 0
0 0
0 0
0 5
1 0
0 0
0 0
1 0
0 1
0 0
0 0
0 0
0 0
0 0
0 0
0 0
0 0
0 0
0 0
0 0
0 0
0 0
0 0
0 0
1 0
0 1
0 0
0 0
0 0
0 0
0 0
0 0
0 0
1 0
1 0
0 0
1 0
0 0
0 0
0 0
0 0
0 0
0 0
0 0
0 1
0 2
0 1
0 1
0 0
0 0
0 0
0 0
0 0
0 0
0 0
4 0
0 0
2 0
6 1
4 0
1 1
1 1
1 2
0 1
1 3
1 2
1 1
0 0
0 0
1 0
2 0
1 1
3 0
4 1
0 0
1 0
1 0
0 1
0 0
0 0
0 0
10 0
1 0
2 0
1 0
0 0
0 0
0 0
1 0
0 0
0 0
0 0
1 0
7 1
2 0
0 1
0 0
0 0
0 0
0 0
0 0
0 0
0 1
0 0
0 1
0 1
0 4
0 1
0 0
0 1
0 1
1 0
1 0
1 0
9 0
3 0
5 0
0 0
0 0
0 0
0 0
0 0
0 0
0 0
1 0
1 0
1 0
8 0
1 0
0 0
2 0
0 0
0 0
1 0
0 0
0 0
0 0
0 0
0 0
0 0
0 1
0 0
1 0
0 0
0 1
0 0
5 1
2 4
4 3
38 1
2 0
5 1
1 0
0 1
1 0
0 0
0 0
0 0
0 1
0 0
1 6
0 0
1 0
1 0
0 0
0 0
0 0
1 0
3 0
1 1
0 0
0 4
0 0
0 4
0 0
0 0
0 0
0 0
0 0
0 0
0 0
0 0
0 0
0 0
0 0
0 0
0 0
0 0
0 0
0 0
0 0
0 0
0 0
1 0
0 0
0 0
0 0
0 1
1 0
0 0
0 2
1 0
0 0
0 0
0 0
0 2
0 0
0 0
0 0
0 0
0 0
0 0
0 0
0 0
0 0
0 1
0 0
0 0
0 0
0 0
0 0
0 1
0 0
0 2
0 0
0 2
0 1
0 1
0 0
0 1
0 0
0 0
0 1
0 1
0 1
2 0
0 1
0 0
1 0
0 0
1 0
0 0
0 1
0 0
1 1
0 0
0 0
1 1
0 0
0 0
0 0
1 0
2 0
1 0
4 0
0 0
0 0
0 0
0 0
4 0
0 1
0 0
0 0
1 0
1 0
1 0
5 0
0 0
0 0
0 0
0 0
1 0
0 0
1 1
18 1
0 0
1 0
2 0
1 0
0 1
1 0
0 0
0 0
0 0
0 0
1 0
0 0
0 1
1 0
0 3
0 1
0 0
0 1
0 0
0 0
0 0
1 1
1 0
1 0
1 0
0 0
0 0
1 0
1 0
0 1
1 0
0 1
0 0
0 0
0 0
0 0
0 0
0 0
0 4
0 1
0 0
0 4
0 0
0 0
0 0
1 0
0 0
0 0
0 0
1 0
0 0
0 0
1 0
0 0
0 0
1 0
6 0
0 0
0 0
0 0
0 0
0 0
0 0
0 0
0 0
0 0
0 0
0 0
0 0
0 0
0 0
0 0
0 0
0 0
0 0
0 0
0 0
1 0
1 0
0 0
0 0
0 0
1 0
0 0
0 0
0 0
0 0
0 0
0 0
0 0
0 0
0 0
0 0
0 0
0 0
0 0
0 0
0 0
1 0
0 0
0 1
0 0
0 0
0 0
0 1
0 0
0 0
0 0
0 0
0 0
0 0
0 0
0 0
0 0
0 0
0 0
0 0
0 0
0 0
0 0
0 0
0 0
0 0
0 0
0 0
0 0
0 0
0 0
0 0
0 0
0 0
2 0
0 0
0 0
0 0
0 0
0 0
1 0
0 0
0 0
0 0
0 0
0 0
0 0
0 0
0 0
1 0
0 0
1 0
1 0
0 0
1 0
1 0
0 0
0 0
0 0
0 0
0 0
0 0
0 0
0 0
0 0
1 0
0 0
0 0
0 0
0 0
1 0
0 0
0 0
0 0
0 0
0 0
0 0
0 0
0 0
0 0
0 0
0 0
1 0
0 0
1 0
0 0
1 0
0 0
0 0
2 0
1 0
0 0
0 0
0 0
0 0
0 0
1 0
0 0
0 0
0 0
0 0
0 0
0 0
0 0
0 0
0 0
0 0
0 0
0 0
0 0
0 0
0 0
0 0
1 0
0 0
0 0
0 0
0 0
0 0
0 0
0 1
0 0
0 0
0 0
0 0
0 0
0 0
0 0
0 0
0 0
0 0
1 0
0 0
0 0
0 0
0 0
1 1
1 0
0 0
0 0
1 0
1 0
0 0
0 0
0 0
0 0
0 0
0 0
1 0
0 0
0 0
0 0
0 0
1 0
11 0
1 1
1 0
1 0
2 1
3 0
1 0
0 0
1 0
1 0
1 0
2 0
0 0
0 0
0 0
0 0
0 0
0 0
0 0
0 0
0 0
2 0
0 1
4 0
4 0
4 0
1 0
0 0
0 0
0 0
0 0
1 0
0 0
0 1
0 0
0 0
0 0
0 0
4 1
0 0
0 1
1 1
0 0
0 0
0 0
0 0
0 0
0 0
0 0
0 0
0 0
0 0
0 0
0 0
0 0
0 0
0 0
0 0
0 0
0 0
3 0
0 0
0 0
1 0
0 0
0 0
2 0
0 0
0 0
0 1
0 0
0 0
0 0
0 0
0 1
0 1
0 2
0 0
0 1
0 1
0 0
0 1
1 1
1 0
1 0
1 0
0 4
0 0
1 1
0 1
0 0
0 0
0 0
0 0
0 0
0 0
0 0
0 0
0 0
0 0
0 0
0 0
0 0
0 0
0 0
0 0
2 0
0 0
1 0
0 0
0 0
0 0
0 0
0 0
0 0
0 1
0 0
0 0
0 0
0 0
0 0
0 1
0 0
0 1
0 0
0 2
0 0
0 1
0 1
1 0
1 0
0 0
0 1
0 0
0 0
3 0
0 0
0 0
0 0
0 0
0 0
0 0
0 0
0 0
0 0
0 0
0 0
0 0
0 1
0 0
0 0
0 0
0 0
0 0
0 1
0 0
4 0
0 0
0 0
0 0
0 0
0 0
0 0
0 0
0 0
0 0
0 0
0 0
0 0
0 0
0 0
1 0
0 0
0 0
0 0
0 0
0 0
0 0
0 0
0 0
0 0
0 0
0 0
0 0
1 0
1 0
3 0
1 0
1 0
0 0
0 0
0 0
0 2
1 0
0 1
0 1
0 1
1 0
0 1
0 0
0 2
0 0
0 1
0 0
0 0
0 0
0 0
0 1
0 0
0 0
0 0
0 0
0 0
0 0
0 0
0 0
0 0
0 0
0 0
0 0
0 0
0 0
0 0
0 0
0 0
0 0
0 0
0 0
0 0
0 0
0 0
0 0
0 0
0 0
0 0
0 0
0 0
1 0
1 0
0 0
0 0
1 0
1 0
1 1
0 0
0 1
0 0
0 0
0 0
0 0
0 0
0 0
0 0
0 0
0 0
0 0
0 0
0 0
0 0
0 0
0 0
0 0
0 0
0 0
0 1
0 1
0 0
0 0
0 0
0 0
0 0
0 0
0 0
0 0
0 0
0 0
0 0
0 0
0 0
0 0
0 0
0 0
0 0
0 0
0 0
0 0
0 0
0 0
0 0
0 0
0 0
0 0
0 0
0 0
0 0
0 0
0 0
0 0
0 0
0 0
0 0
1 0
0 0
0 0
0 0
0 0
0 0
0 0
0 0
0 0
0 1
0 1
0 0
1 1
0 0
0 0
0 0
0 0
0 0
0 0
0 0
0 0
0 0
0 0
0 0
0 0
0 0
0 1
0 0
0 0
0 1
0 0
0 0
0 0
0 0
0 0
0 2
0 0
0 0
0 0
0 0
0 0
0 0
0 0
0 0
0 0
0 0
0 0
0 4
0 1
0 1
0 2
0 0
0 0
0 0
0 0
0 0
0 0
0 1
0 0
0 0
0 0
0 0
0 0
0 0
0 0
0 0
0 0
0 0
0 3
0 54
0 6
0 3
1 1
1 0
4 1
8 0
0 0
0 0
0 0
0 0
0 0
0 0
0 0
0 0
0 0
0 0
0 1
0 0
0 0
0 0
0 0
0 1
0 0
0 0
0 0
0 0
0 1
0 0
0 0
0 9
0 0
0 1
0 0
0 0
0 0
0 1
0 1
0 0
1 1
1 0
0 1
0 1
1 0
0 0
0 8
0 0
0 1
0 0
0 1
0 0
0 0
0 0
0 0
0 0
0 0
0 0
0 1
0 0
0 0
0 0
0 0
0 0
0 1
0 1
0 0
0 1
0 0
0 1
0 0
0 1
0 0
0 0
0 0
0 0
0 0
0 0
0 1
0 0
0 1
0 0
0 1
0 1
0 4
0 4
0 22
0 9
0 0
0 0
0 0
0 6
0 0
0 1
0 3
0 1
0 4
0 0
0 0
0 0
0 0
0 0
0 0
0 0
0 0
0 0
0 0
0 0
0 0
0 0
0 0
0 1
1 0
0 0
0 0
0 0
0 0
0 0
0 0
0 0
0 0
0 1
0 0
0 0
0 1
0 0
0 1
0 1
0 1
0 0
0 0
0 0
0 0
0 0
0 0
0 1
1 0
0 0
0 0
0 1
0 0
0 0
0 0
0 0
0 0
0 0
0 0
0 0
0 2
0 1
0 2
0 1
0 0
0 0
0 15
0 1
0 1
0 3
0 3
0 0
0 1
0 4
0 1
0 90
0 0
0 2
0 3
0 0
0 0
0 0
0 0
0 0
0 1
0 0
0 1
0 0
0 1
0 4
0 0
0 0
0 3
0 1
0 0
1 0
0 0
0 1
0 1
0 1
0 4
0 1
0 1
0 2
0 0
0 41
0 0
0 0
0 0
0 1
0 0
0 8
0 2
0 4
0 4
0 0
0 1
0 7
1 6
0 6
0 15
0 10
0 1
0 0
0 1
0 0
0 1
0 1
0 1
0 0
0 0
0 0
0 1
0 5
0 6
0 26
0 23
0 9
0 34
0 10
0 18
0 9
0 4
0 2
0 2
0 5
0 6
0 25
0 7
0 32
0 5
0 18
0 16
0 3
0 4
0 7
0 5
0 3
0 1
0 14
0 3
0 13
0 11
0 8
0 1
0 2
0 6
1 4
1 6
1 4
0 27
0 8
0 0
0 3
0 0
0 0
0 0
1 0
0 0
6 1
0 2
0 1
0 0
0 0
2 0
4 8
3 0
0 0
1 0
1 0
1 1
0 4
0 8
0 5
0 100
0 1
0 4
0 0
0 0
0 2
1 4
0 2
1 9
0 27
2 16
0 51
0 7
1 6
0 4
0 6
0 8
1 4
0 4
0 12
1 1
0 2
0 1
1 1
0 3
0 6
0 4
0 4
0 4
0 5
0 28
1 19
0 14
1 104
1 36
0 41
0 13
1 33
1 4
1 0
1 1
1 14
8 1
0 5
0 95
0 11
0 14
0 8
0 29
0 13
0 4
0 6
0 1
1 0
0 0
1 1
0 0
0 0
0 0
0 1
0 1
1 32
0 3
0 6
1 34
1 0
0 7
0 0
0 1
0 3
0 6
1 1
0 1
0 7
0 11
0 3
0 6
0 1
1 3
0 11
0 21
1 15
0 8
0 2
0 0
1 4
0 1
0 8
0 12
0 106
0 10
0 13
0 12
1 36
0 30
0 72
0 83
0 23
0 4
0 4
0 1
0 13
2 0
0 8
0 14
0 15
0 15
1 45
0 14
0 4
0 11
0 1
0 0
0 1
0 21
0 16
0 1
0 13
0 4
0 7
0 5
0 2
0 2
0 2
0 3
0 3
0 2
0 0
0 3
1 4
1 118
1 2
0 15
0 4
0 1
0 1
0 1
0 0
0 1
0 0
0 0
0 1
0 8
0 4
0 3
0 0
0 1
0 0
0 0
0 0
0 1
0 1
0 0
0 1
0 4
0 46
0 3
0 8
0 6
0 1
0 1
0 1
2 1
0 0
0 4
0 0
0 1
0 1
0 1
0 0
0 0
0 0
2 1
1 0
0 0
1 1
3 0
1 3
0 1
1 0
0 0
1 0
0 0
0 0
0 0
0 1
0 2
0 4
0 2
0 3
0 2
1 0
0 6
0 11
0 6
1 2
0 1
0 39
0 11
0 4
0 7
0 11
0 3
0 1
0 1
0 1
0 1
0 2
0 15
0 2
0 1
0 1
0 0
0 0
0 0
0 4
0 0
0 4
0 1
0 0
0 0
0 1
6 1
0 1
0 0
0 0
0 1
0 5
0 0
0 1
0 12
0 1
0 4
0 3
0 0
0 0
0 0
0 1
0 0
0 1
0 0
0 49
0 7
0 22
0 4
1 41
0 1
0 6
0 4
0 4
1 3
1 14
0 15
0 5
0 1
0 1
0 0
0 0
1 0
0 0
0 0
0 0
0 0
1 0
0 0
0 1
1 0
0 1
0 1
0 4
0 1
0 4
0 6
0 4
0 1
0 2
0 12
0 96
0 22
0 12
0 27
0 13
0 9
0 11
0 13
0 3
0 3
0 1
0 1
0 2
0 4
0 2
0 32
0 6
2 4
4 1
0 0
0 2
0 3
0 0
1 0
0 0
0 4
0 1
0 1
0 2
0 3
0 4
2 1
0 2
1 11
0 1
0 8
0 5
0 5
0 22
0 6
0 12
3 1
7 1
3 1
1 0
0 1
0 1
0 1
0 0
0 1
0 4
1 25
0 9
0 154
0 44
0 40
0 12
0 10
0 0
0 1
0 1
2 1
1 5
0 37
0 4
0 2
0 1
0 0
0 5
0 0
0 7
0 1
1 4
0 8
0 1
0 5
0 0
0 1
1 1
0 0
0 0
0 0
0 1
0 0
0 13
3 2
0 2
0 6
1 5
0 22
0 5
0 4
0 4
0 25
1 2
0 3
0 4
0 1
0 2
0 4
0 4
0 8
0 317
0 32
0 20
0 6
0 4
0 10
0 15
0 238
0 11
0 28
0 8
0 4
0 48
0 12
0 6
0 1
0 1
0 5
0 2
0 3
1 4
0 3
0 4
0 4
2 21
0 14
0 7
0 77
0 1
1 9
0 29
0 16
0 7
0 2
0 6
0 4
0 1
0 3
0 2
0 5
0 0
0 0
0 0
0 0
0 1
0 0
0 1
0 0
0 76
0 3
1 17
0 8
0 10
0 5
0 4
0 4
0 0
0 1
0 0
1 0
0 5
0 10
1 3
0 0
0 0
0 0
0 2
0 1
0 3
0 271
0 39
0 46
0 104
0 22
1 17
0 24
0 20
0 15
0 6
0 5
1 1
0 70
1 9
0 8
0 7
1 1
0 6
0 1
0 0
1 3
1 1
0 1
0 0
0 15
0 1
0 4
0 1
0 1
1 0
0 1
0 0
0 0
0 1
0 0
0 4
1 0
1 0
0 2
1 2
0 3
0 0
0 0
0 0
1 0
0 0
0 0
0 0
0 0
0 0
1 0
0 1
0 2
0 1
0 0
0 1
0 1
0 1
0 1
0 1
0 15
0 1
0 4
0 2
0 0
1 0
0 2
0 0
0 0
0 1
0 18
0 0
0 1
0 10
0 6
0 119
0 4
0 7
0 7
0 6
0 7
0 15
0 23
0 18
0 101
0 0
0 20
0 13
0 6
0 1
0 2
0 1
0 1
0 0
0 1
0 1
0 1
0 1
0 1
0 10
0 22
1 31
0 1
0 1
0 1
0 343
0 11
1 32
1 15
1 10
0 6
0 1
0 0
0 2
0 1
0 5
0 8
0 14
0 8
0 11
0 6
0 14
0 6
0 25
0 1
0 0
0 2
0 0
0 1
1 3
1 4
1 3
0 1
0 1
0 8
0 1
0 1
0 1
1 52
1 11
0 18
0 13
0 8
0 2
0 0
0 0
0 0
0 10
0 0
0 0
0 2
0 1
0 1
0 2
0 3
0 5
0 1
0 8
0 1
0 4
0 16
0 24
0 49
0 32
0 79
0 43
0 38
0 11
0 4
0 6
0 3
0 3
1 3
0 1
0 1
0 2
0 0
0 0
0 0
0 0
0 0
0 1
0 1
0 21
0 0
0 5
0 1
0 0
0 1
0 1
0 0
0 0
0 0
0 1
0 0
0 1
0 0
0 1
0 1
0 0
0 0
0 0
0 0
0 2
0 2
0 2
0 0
1 0
0 0
0 0
0 0
0 0
0 3
0 0
0 13
0 20
0 15
0 6
0 4
0 8
1 83
0 13
1 13
0 39
0 48
0 60
0 26
0 8
0 4
0 1
0 1
0 20
0 11
0 22
0 13
0 4
0 3
0 2
0 0
0 0
0 0
0 0
0 0
0 0
0 0
0 0
0 0
0 0
0 0
0 0
0 0
0 1
0 0
0 0
0 0
0 0
0 0
0 0
0 0
0 0
0 0
0 0
0 0
0 0
0 0
0 0
0 0
0 0
0 0
0 0
0 0
0 0
0 0
0 0
0 0
0 0
0 0
0 0
0 0
0 0
0 0
0 0
0 0
0 0
0 0
0 0
0 0
0 0
0 0
0 0
0 0
0 0
0 0
0 0
0 0
0 0
0 0
0 0
0 0
0 0
0 0
0 0
1 0
0 0
0 0
0 0
0 0
0 0
0 0
0 0
0 0
0 0
0 0
0 0
0 0
0 0
0 0
0 0
0 0
0 0
0 0
0 0
0 0
0 0
0 0
0 0
1 0
0 0
0 0
0 0
4 0
4 0
1 0
0 0
4 0
2 0
43 0
1 0
9 0
3 0
1 0
6 0
12 0
4 0
23 0
1 0
3 0
14 0
3 0
214 0
1 0
0 0
0 0
0 0
0 0
2 0
2 0
1 0
1 0
0 0
15 0
4 0
1 0
0 1
0 0
0 1
0 0
0 0
0 0
0 0
0 1
0 0
1 1
0 0
0 0
0 0
0 0
0 0
1 1
0 1
2 0
7 0
27 0
6 1
11 3
7 0
1 1
1 0
1 0
0 0
1 1
1 0
1 0
1 0
4 1
0 0
1 0
1 0
1 0
0 1
3 0
0 0
3 0
12 0
44 0
17 0
1 0
0 0
0 0
0 0
1 0
0 0
0 0
0 0
0 0
0 0
0 0
0 0
0 0
0 0
1 0
2 1
1 1
1 0
0 0
0 0
4 0
1 0
7 0
10 0
5 0
4 0
1 2
3 8
1 2
1 1
1 0
1 0
1 0
0 0
0 0
1 0
0 0
0 0
2 0
0 0
0 0
0 0
1 0
1 0
0 0
0 0
1 0
4 0
1 0
0 0
5 0
4 0
0 0
0 0
0 1
0 0
1 0
1 0
0 0
0 1
0 0
1 0
0 0
1 1
1 0
1 1
0 0
1 0
0 0
0 0
0 0
1 0
0 0
1 0
6 0
3 0
4 0
6 0
3 0
1 0
1 0
1 0
0 0
0 0
0 0
0 0
1 0
1 0
7 0
1 0
3 1
7 0
18 0
14 0
11 0
6 0
1 0
2 0
6 0
5 0
4 0
0 0
0 0
0 3
0 0
1 0
0 0
4 0
0 0
0 0
0 0
0 0
2 0
12 0
20 0
64 0
51 0
1 0
5 0
0 0
0 0
6 0
1 0
2 0
1 0
1 0
0 0
0 0
0 0
0 0
0 0
0 0
0 0
1 0
0 0
0 0
0 0
0 1
0 0
0 0
0 0
0 0
0 0
0 0
0 0
0 0
0 0
0 0
1 1
0 0
1 0
0 0
8 0
12 0
10 0
3 0
69 1
11 0
8 0
0 1
46 0
2 0
1 0
1 1
0 0
1 0
0 0
0 0
2 0
0 0
1 0
0 1
0 1
0 0
0 0
0 0
0 1
0 0
0 0
0 0
0 1
4 0
0 0
35 0
0 1
0 0
1 1
1 0
1 5
2 0
4 1
1 1
0 0
0 0
0 0
0 0
1 0
1 1
0 0
1 0
0 0
18 0
1 0
1 0
1 0
4 0
1 0
1 0
1 0
0 1
0 1
1 1
0 0
3 0
11 0
18 0
15 0
14 0
23 0
15 0
3 0
7 0
7 0
14 1
50 1
6 0
336 0
14 0
1 0
1 0
0 0
1 0
0 1
0 0
0 0
1 0
3 1
42 0
1 0
1 0
8 0
1 0
0 1
0 0
0 0
1 0
1 1
6 0
23 0
33 0
39 1
36 0
158 0
11 0
18 0
14 0
11 0
1 0
13 1
0 0
0 0
0 1
0 0
0 0
0 7
0 0
1 1
0 0
0 0
0 0
1 0
0 0
0 1
0 0
0 0
0 0
0 0
0 0
1 0
3 1
1 0
4 0
29 0
1 0
4 0
8 1
8 1
1 1
8 0
1 0
2 0
19 0
8 0
5 0
2 0
3 6
12 1
10 0
2 0
4 0
6 0
6 0
3 0
9 0
1 0
0 0
1 6
1 1
1 1
0 0
1 0
0 0
0 0
0 0
0 0
63 0
1 0
1 0
3 1
1 0
0 0
0 4
0 0
0 0
0 1
0 2
0 5
1 1
0 0
6 4
0 0
18 1
1 1
2 1
0 3
1 0
0 1
0 1
0 0
1 0
1 1
1 0
1 0
0 0
1 1
0 0
0 1
0 0
1 0
0 0
1 1
4 0
3 1
4 8
1 9
4 1
1 2
0 1
0 1
1 0
3 0
1 0
1 0
0 4
1 1
0 1
0 1
0 0
0 0
0 1
0 0
0 0
0 0
1 0
1 0
28 0
0 0
4 0
0 0
2 0
0 0
0 1
3 0
0 0
0 0
13 0
0 0
0 0
1 1
0 0
0 0
0 0
1 0
1 1
1 0
5 0
1 0
0 0
0 0
1 0
1 0
2 0
11 0
4 0
25 0
2 0
0 1
1 0
0 0
0 0
0 0
0 0
0 0
0 0
0 0
0 0
0 0
0 0
0 1
0 0
1 0
1 0
3 0
4 1
1 1
1 33
0 1
6 0
4 0
3 0
6 0
3 0
8 0
4 0
1 0
1 0
0 0
0 0
1 0
1 0
2 0
0 0
0 0
0 0
0 1
0 1
0 0
1 0
0 0
0 0
0 0
1 0
0 0
5 1
10 0
22 1
20 1
42 8
15 0
11 1
4 2
10 5
1 0
27 0
0 0
0 0
1 0
1 0
0 0
0 1
0 0
2 0
0 0
0 0
0 0
4 1
0 0
1 0
2 1
3 0
2 0
3 0
1 0
1 0
1 0
0 1
0 0
0 0
0 3
1 0
4 0
11 0
22 0
6 0
5 0
1 0
1 0
0 0
1 0
1 0
1 0
1 1
0 0
0 0
1 0
0 0
0 0
0 0
0 0
1 2
1 0
19 1
0 0
2 0
3 0
1 0
0 0
0 0
0 1
0 0
0 0
1 0
0 0
0 0
0 4
0 0
0 0
1 0
0 0
1 0
1 0
1 0
0 0
0 0
0 0
0 0
0 0
0 0
0 0
0 1
1 0
2 0
4 0
4 0
1 0
1 0
1 0
1 0
0 0
2 0
0 0
1 0
0 0
0 0
1 0
0 0
0 0
0 0
0 0
0 0
0 0
1 0
1 0
0 0
1 0
0 0
0 0
1 0
1 0
0 0
0 0
0 1
0 0
0 0
0 1
0 0
1 0
2 0
2 0
6 0
0 0
2 0
0 0
1 0
0 0
1 0
1 0
0 1
0 1
7 1
2 1
2 1
0 0
0 0
0 0
0 0
0 0
0 0
0 1
0 1
0 1
1 1
0 0
1 0
1 0
1 0
0 0
1 0
1 0
0 0
0 0
0 0
0 0
1 0
1 0
1 1
4 0
8 0
0 0
11 0
1 0
3 1
0 5
0 0
0 1
0 0
0 0
0 0
4 0
1 0
2 0
3 0
0 0
0 0
5 0
6 0
6 0
4 0
4 0
1 0
1 0
0 0
0 0
0 0
1 0
0 0
0 0
0 0
0 0
0 0
0 0
12 0
1 1
2 0
1 1
7 1
3 0
6 0
1 0
1 1
0 0
0 0
0 0
0 0
0 0
0 0
0 0
0 0
0 0
1 1
0 0
1 0
1 0
0 4
0 0
1 1
0 0
0 1
1 0
0 0
0 1
1 0
0 0
0 0
1 0
1 3
1 0
4 0
2 0
0 0
15 0
1 0
0 0
2 0
0 0
0 0
0 0
1 0
0 0
0 0
0 0
0 0
4 0
2 1
4 0
4 1
0 0
0 0
0 0
0 0
0 0
0 0
2 0
2 0
1 0
8 0
0 0
2 0
1 0
0 0
0 0
1 0
0 0
2 1
3 1
2 0
1 0
4 0
4 0
1 0
1 0
1 0
0 0
0 1
0 0
0 0
0 0
0 0
0 0
1 0
6 0
19 0
29 0
4 0
129 0
11 0
3 0
19 0
6 0
1 0
1 0
0 0
0 0
0 0
1 0
0 0
0 0
0 0
0 0
62 0
0 0
1 4
0 1
0 0
0 0
0 0
0 0
0 0
0 0
0 0
0 0
0 0
0 0
0 1
3 0
1 0
0 0
2 0
0 0
0 0
0 0
0 0
0 0
0 0
0 0
0 0
0 0
0 0
0 0
0 0
0 0
1 0
0 0
11 0
0 1
0 1
0 0
0 1
0 0
0 0
0 0
0 1
0 0
1 0
0 0
0 0
1 0
0 0
0 1
0 1
0 0
0 0
0 0
0 0
0 0
0 0
0 0
0 0
0 0
0 0
0 0
0 0
1 0
0 0
1 0
0 0
0 0
0 0
2 0
0 0
0 0
1 0
0 0
0 0
0 2
1 0
1 1
5 0
3 0
12 0
7 0
11 0
20 0
2 0
36 0
2 0
6 0
4 0
0 0
0 0
1 0
0 0
1 0
2 1
0 1
0 0
0 0
0 0
1 1
1 0
4 0
1 0
0 0
0 0
0 1
0 1
0 2
0 1
0 1
0 4
0 0
1 0
0 0
0 0
0 0
0 1
1 0
0 3
1 1
1 0
0 0
0 0
0 1
0 0
0 0
0 0
3 1
1 0
4 0
1 0
0 0
1 0
0 0
1 0
4 0
3 1
4 0
1 0
1 0
1 0
0 0
1 0
1 0
15 0
1 2
12 0
19 1
11 0
8 1
1 0
2 0
1 0
0 0
1 0
0 0
0 0
0 0
0 1
0 0
0 1
0 0
0 0
0 0
0 1
0 0
0 0
1 0
0 0
0 0
0 0
0 0
1 0
0 0
0 0
0 0
1 0
0 0
0 0
0 0
1 1
0 1
1 0
4 1
4 0
6 0
2 0
5 0
9 0
9 0
1 0
3 0
1 0
0 0
0 0
4 0
1 0
0 0
0 0
1 0
0 0
1 0
1 0
4 0
0 0
0 0
1 0
1 0
1 0
16 0
0 0
0 0
0 0
0 0
0 0
0 0
0 0
0 0
0 0
1 0
1 0
0 0
1 0
2 0
2 0
3 0
2 0
1 0
1 0
0 0
0 0
0 0
0 0
0 0
0 0
0 0
1 0
0 0
15 0
2 0
4 0
1 0
3 0
0 0
1 0
0 0
0 0
0 0
0 0
1 0
0 0
0 0
0 0
0 0
0 0
0 0
1 0
0 0
1 0
4 0
3 0
1 0
0 0
0 0
0 0
1 0
2 0
1 0
1 0
0 0
1 0
4 0
26 0
41 0
43 0
10 0
163 0
5 0
2 0
3 0
0 0
1 0
0 0
0 0
0 0
0 0
0 0
0 0
0 0
2 0
1 0
1 0
1 0
1 0
1 0
0 0
0 0
0 0
2 4
0 0
0 0
0 0
0 0
0 0
0 0
0 0
1 0
0 0
0 0
0 0
1 0
0 0
0 0
0 0
0 0
0 0
1 0
0 0
0 0
1 0
0 0
3 0
1 1
58 0
0 1
0 1
0 0
0 0
0 0
0 0
0 0
1 0
1 1
0 0
3 0
2 0
6 0
4 0
1 0
0 0
0 0
1 0
0 0
1 0
1 0
2 2
4 0
0 0
0 0
1 0
1 1
0 0
0 0
1 0
0 0
0 0
0 0
0 0
0 0
0 0
2 0
1 0
0 0
2 0
4 4
4 0
3 0
1 0
0 0
1 0
0 0
0 0
0 0
1 0
0 1
0 0
0 1
1 0
0 0
3 1
0 0
1 0
0 0
0 0
0 0
0 0
4 0
1 0
1 0
5 0
8 0
5 1
1 0
1 1
4 1
1 0
1 1
2 1
1 0
0 0
1 0
0 1
0 0
0 0
0 0
0 0
0 0
0 1
0 0
0 0
0 0
0 7
0 0
0 0
0 0
1 0
0 0
1 0
0 0
0 0
0 0
0 0
0 0
0 0
1 0
0 1
0 0
0 0
1 0
2 0
1 0
1 1
2 0
0 0
0 0
0 0
0 0
0 0
0 0
1 1
1 0
0 0
0 0
0 1
0 0
0 0
0 0
0 0
0 0
0 0
0 0
0 0
0 0
0 0
0 0
1 0
1 0
0 0
0 0
0 0
0 0
1 0
3 0
17 1
0 1
0 0
3 0
6 1
1 0
32 0
3 0
1 1
1 0
1 0
0 0
4 0
22 1
15 2
8 5
23 0
0 1
4 0
11 0
16 0
13 2
1 0
0 0
1 0
2 0
5 0
1 0
0 0
0 0
1 1
0 1
2 0
4 0
1 0
0 0
0 0
0 0
0 0
0 0
4 0
4 0
0 0
1 0
0 0
0 0
4 0
4 1
4 0
0 0
0 0
0 0
0 0
0 0
0 0
0 0
15 0
0 0
0 1
0 0
0 0
1 0
0 0
1 0
0 0
5 0
6 0
4 1
5 0
0 0
1 1
1 0
1 1
1 1
1 0
0 1
1 0
0 0
0 0
0 1
0 0
0 0
1 0
0 0
0 0
0 0
0 0
0 0
0 0
0 0
0 0
0 0
0 1
0 0
0 3
0 0
0 0
0 0
0 0
0 0
0 0
0 0
0 1
0 0
0 0
0 0
1 0
1 0
0 0
0 0
1 0
2 0
1 0
2 0
50 0
0 0
0 0
0 0
0 0
0 0
0 1
1 0
1 0
1 0
2 0
0 0
1 0
1 0
1 0
1 0
1 0
4 0
8 0
2 0
1 0
2 19
1 0
0 3
0 1
1 0
1 0
1 6
0 3
0 7
0 0
0 0
0 0
1 0
0 0
0 0
1 1
0 0
1 0
0 0
0 18
1 0
0 0
0 0
1 1
0 0
0 0
0 0
0 0
0 0
0 0
0 0
0 0
0 0
1 1
3 0
0 0
0 1
0 4
0 0
1 0
0 0
0 0
0 0
1 0
1 0
1 0
1 0
1 0
0 1
0 0
0 1
0 1
0 0
2 0
0 0
0 0
0 0
0 0
0 0
0 0
0 0
0 0
0 1
0 1
0 0
2 1
0 1
1 0
1 0
0 0
13 0
2 0
3 0
3 0
4 0
3 0
1 0
2 0
1 0
11 0
0 0
0 0
2 0
0 0
6 1
15 0
3 1
2 0
1 0
0 0
20 0
0 1
0 0
1 0
0 1
0 0
0 3
12 0
0 0
0 0
0 0
0 0
0 2
0 0
0 5
1 0
0 0
0 0
0 1
0 0
1 0
1 0
0 0
1 0
0 0
1 0
2 1
20 0
1 0
3 0
2 0
1 0
0 0
0 0
0 0
0 0
0 0
0 0
0 0
0 0
0 0
2 0
3 0
3 1
4 0
1 0
1 0
1 0
1 0
15 0
1 0
2 1
2 0
1 0
3 3
0 0
0 1
0 0
0 7
1 1
0 0
0 0
0 0
0 0
1 1
0 1
0 1
0 0
2 1
1 0
0 0
23 0
1 1
0 0
1 0
0 5
1 0
0 2
1 1
1 1
10 1
1 0
4 1
0 0
2 0
2 0
2 1
0 0
1 0
1 0
4 0
1 0
2 0
0 0
0 0
0 0
0 0
0 0
0 1
1 0
0 0
0 0
0 0
0 0
0 0
0 1
0 0
0 1
6 0
0 0
0 0
0 0
1 0
0 0
1 0
1 0
0 0
0 0
0 0
0 0
0 0
0 0
0 0
4 0
1 0
1 0
13 0
2 0
3 0
0 0
0 0
1 0
2 0
1 0
0 0
0 0
0 0
0 0
0 0
4 0
0 0
0 0
8 0
5 0
4 0
0 0
22 0
4 4
11 0
10 0
1 0
3 1
3 0
0 0
1 0
1 0
0 0
2 0
1 1
0 0
1 0
0 0
0 0
0 1
0 0
0 0
0 0
0 0
0 0
0 0
0 1
0 0
0 0
0 1
0 1
1 0
2 0
0 0
2 0
1 0
0 0
0 0
0 0
0 0
1 0
0 0
0 0
1 0
0 0
5 0
3 0
0 0
0 0
0 0
0 0
0 0
1 0
1 0
1 2
1 0
1 0
1 0
3 0
8 0
4 0
1 0
0 0
6 0
0 0
0 0
0 0
0 0
1 0
4 0
6 0
1 0
4 0
0 0
0 0
0 0
0 0
1 0
0 0
4 0
6 0
13 0
1 0
1 0
1 0
0 0
0 0
39 0
0 0
0 0
1 0
2 0
5 0
1 0
3 0
20 0
11 0
11 0
3 0
8 0
0 0
1 0
0 0
4 0
0 0
1 0
1 0
0 1
2 4
0 2
0 1
0 2
1 0
0 0
1 0
0 0
1 1
0 0
1 0
0 0
0 0
1 0
1 0
0 0
0 0
0 0
0 0
0 0
0 1
0 0
1 0
0 1
0 0
0 1
0 0
0 1
0 0
0 0
1 0
3 0
0 0
13 0
4 0
1 0
0 0
0 0
0 0
0 0
0 0
0 1
0 0
0 0
0 0
0 0
0 1
1 0
0 0
0 0
0 0
0 0
0 0
0 0
0 0
0 0
0 1
0 0
1 0
0 0
1 0
0 0
0 0
0 0
0 0
0 0
0 0
0 0
0 0
1 0
3 0
2 0
2 0
0 0
0 0
0 0
0 0
0 0
0 0
0 0
0 0
0 0
0 0
0 0
0 0
0 0
0 0
0 0
0 0
0 0
0 0
0 0
1 0
1 0
0 0
0 0
0 0
0 0
0 0
0 0
0 0
0 0
0 0
0 0
0 0
1 0
0 0
0 0
0 0
1 0
0 0
0 0
1 0
0 0
0 0
0 0
0 0
0 0
2 0
1 0
1 0
0 0
0 0
1 0
0 0
0 0
0 0
0 0
0 0
0 0
0 3
2 0
0 0
1 0
0 0
0 0
0 0
0 0
0 0
0 0
0 0
1 0
0 0
1 0
0 0
0 0
1 0
0 0
1 0
0 0
0 0
0 0
0 0
0 0
0 0
0 0
0 0
0 1
1 0
0 1
1 0
0 0
0 0
1 0
0 0
0 0
0 0
1 0
0 0
0 0
0 0
0 0
0 0
0 0
0 0
0 0
0 0
1 1
0 0
0 0
0 0
0 1
1 0
0 0
0 0
0 0
14 0
3 0
1 0
5 0
3 0
4 0
0 1
1 0
1 0
1 2
0 0
1 0
1 0
0 0
0 0
0 0
0 0
0 0
0 0
0 0
1 0
3 4
3 0
1 0
0 1
0 1
0 7
1 1
4 1
0 1
0 0
0 1
1 0
2 1
0 0
13 0
0 5
1 1
0 0
0 0
0 0
0 0
1 0
0 0
0 0
0 0
0 0
1 0
0 0
2 0
0 0
0 1
0 1
0 0
0 0
0 0
1 0
0 0
0 0
0 0
0 0
0 0
4 0
0 0
0 0
0 0
1 0
1 0
1 0
1 0
2 0
7 0
1 1
0 1
1 0
0 0
1 1
1 1
0 0
1 0
0 0
0 0
0 0
0 0
0 0
0 0
0 0
1 0
1 0
0 0
1 0
1 0
0 0
8 0
10 0
13 0
1 0
5 0
6 0
1 0
4 0
0 0
0 0
1 0
1 0
0 0
1 0
0 0
0 0
1 0
0 0
1 0
1 0
0 0
1 0
0 0
1 0
1 0
0 0
0 0
0 0
1 0
0 0
0 0
0 1
0 0
0 0
0 0
0 0
0 0
0 0
1 0
0 0
0 0
0 0
0 0
0 0
0 0
1 0
0 0
0 1
0 0
1 0
1 0
3 0
1 0
1 0
0 0
0 0
0 0
2 0
1 0
2 0
2 0
0 0
1 0
0 0
0 0
0 0
1 0
1 0
0 0
0 0
0 0
0 0
2 0
0 0
3 0
8 0
0 0
1 0
0 0
0 0
0 0
0 0
0 1
0 1
0 0
1 0
0 0
0 0
0 0
0 0
0 0
1 0
0 0
0 0
0 0
0 0
1 0
0 0
0 0
0 0
0 0
0 0
7 0
0 0
0 0
1 0
0 0
1 0
1 0
8 1
0 0
1 0
1 0
1 0
1 0
1 0
1 0
0 0
0 0
4 0
2 1
3 0
4 0
1 0
0 0
0 1
0 0
8 1
0 0
0 0
0 0
0 0
0 0
0 0
0 0
0 0
0 0
1 0
0 0
1 0
0 0
0 0
4 0
1 0
1 1
3 0
0 0
1 0
1 1
1 0
0 0
0 0
0 0
0 0
1 1
0 0
6 0
6 1
0 0
0 0
0 0
0 0
0 0
0 0
0 0
0 0
1 0
1 0
6 0
1 0
0 1
0 0
1 0
0 0
0 0
0 0
0 0
0 0
0 0
0 0
0 0
0 0
0 0
0 0
0 0
0 0
0 0
1 0
0 0
0 0
0 0
0 0
0 0
1 0
0 0
0 0
0 0
1 0
1 0
1 0
1 0
0 0
3 0
0 0
0 0
0 0
0 0
0 0
1 0
1 0
0 0
1 1
2 0
3 0
0 1
0 0
0 0
1 0
0 0
1 0
0 0
0 0
0 1
2 0
1 0
1 0
2 0
0 0
20 0
1 0
2 0
0 0
3 0
1 0
1 0
1 0
1 1
0 0
0 0
1 0
0 0
0 2
0 0
0 1
0 0
0 1
0 0
0 0
0 0
0 1
0 1
0 0
0 1
0 0
0 0
1 0
0 0
0 1
0 0
0 0
0 0
0 0
0 0
0 0
0 0
0 0
0 0
0 0
0 0
0 0
0 0
0 0
0 0
0 0
0 0
0 0
0 0
0 0
0 0
0 0
0 1
0 0
0 0
0 0
0 0
0 4
0 0
0 1
0 0
0 0
0 0
0 0
0 0
0 0
1 0
1 0
0 0
0 4
0 0
0 1
0 4
1 1
0 1
0 0
0 0
0 0
0 0
0 0
1 0
0 0
0 0
1 1
0 0
1 0
0 0
0 0
0 0
0 0
0 0
0 0
1 0
3 0
2 1
3 0
6 0
7 0
2 0
1 0
1 0
1 0
1 0
0 0
0 1
0 0
0 0
0 0
0 0
0 0
0 0
0 0
1 1
1 0
0 0
0 0
0 0
0 1
0 0
0 1
0 0
0 0
0 0
0 0
0 0
0 0
0 0
0 0
0 0
0 0
1 0
0 0
1 0
1 0
0 0
0 1
9 1
0 0
0 3
1 0
0 0
0 0
0 0
0 0
0 0
0 0
0 0
0 0
0 0
0 0
1 0
0 0
0 0
1 0
0 0
0 0
0 0
0 1
1 0
0 0
0 0
0 0
1 0
0 2
0 0
1 2
1 0
0 0
0 0
0 1
1 0
0 0
0 0
0 0
0 0
0 0
0 1
0 0
0 0
0 0
0 0
0 1
0 1
0 0
0 4
0 1
0 0
0 0
0 0
0 1
0 0
0 0
0 1
0 0
0 0
0 0
1 0
0 0
0 0
0 0
0 0
0 0
0 0
0 0
0 1
0 1
0 1
0 0
1 3
0 0
3 1
0 0
0 0
0 0
1 0
0 0
0 0
0 0
0 0
0 0
0 0
0 0
0 0
0 0
0 0
0 0
0 0
0 0
0 0
0 0
0 0
4 0
0 0
0 0
0 1
0 0
0 0
0 0
0 0
0 0
0 0
0 0
3 0
0 0
0 0
0 0
1 1
0 1
0 0
5 0
0 0
0 1
1 0
0 0
0 1
1 2
1 1
1 2
3 3
0 1
0 2
0 1
0 0
0 0
0 0
0 0
0 0
1 2
0 0
0 0
0 0
1 1
0 0
0 0
1 0
0 0
0 0
0 0
0 0
0 0
0 0
0 0
0 1
0 0
0 1
0 1
0 0
0 1
0 1
0 6
0 1
0 1
0 2
0 1
0 4
0 0
0 1
0 3
0 0
0 0
0 0
0 0
1 0
0 0
0 0
0 1
0 0
0 0
0 0
0 3
0 5
0 1
0 24
0 0
0 2
0 1
0 2
0 0
0 0
0 0
0 1
0 0
0 0
0 0
0 1
1 0
0 0
0 0
0 0
2 0
1 1
0 0
0 1
1 2
0 0
0 0
1 0
0 0
0 4
0 0
0 1
0 4
0 0
0 3
0 1
0 2
0 0
0 0
0 1
0 0
0 0
0 0
0 0
0 0
0 1
0 0
0 0
0 1
0 0
0 0
0 0
0 0
0 0
0 0
0 1
0 0
0 0
0 0
0 1
0 1
0 1
0 0
0 0
0 0
0 0
0 0
0 0
0 0
1 0
0 0
0 0
0 0
0 0
0 0
0 1
0 0
0 0
0 0
0 2
0 1
0 1
0 0
0 0
0 0
0 0
0 0
0 0
0 0
0 0
0 0
0 0
0 0
0 0
0 0
0 0
0 1
0 0
1 0
0 0
0 0
3 0
0 0
0 0
0 0
0 0
0 0
0 0
0 1
0 1
0 0
0 0
0 0
0 0
0 3
0 1
0 0
0 0
0 0
0 0
0 0
0 0
0 0
0 0
0 1
0 1
1 1
0 0
1 0
0 1
0 3
0 1
0 1
1 1
0 1
0 0
0 0
0 1
0 2
0 1
0 2
0 0
0 2
0 1
0 0
0 1
0 0
0 1
0 0
0 0
0 0
0 0
0 0
0 0
0 0
1 0
0 0
4 1
36 0
54 0
608 1
112 1
1688 0
177 0
34 1
27 0
99 0
92 0
172 0
10 9
7 0
3 0
6 0
2 0
1 0
7 1
0 1
0 1
0 1
0 1
3 0
1 1
1 0
0 1
1 0
1 0
1 0
6 0
1 0
0 0
0 0
1 4
21 1
1 0
4 67
0 1
0 25
0 2
0 1
1 2
0 1
0 1
1 6
21 0
15 0
18 0
13 0
210 0
19 0
15 0
0 1
51 0
2 2
1 0
12 1
5 0
15 1
4 0
0 0
0 0
0 11
0 0
0 0
0 0
0 4
0 0
0 0
0 3
0 1
0 3
4 0
1 0
21 0
69 2
87 0
381 0
18 0
659 0
1 0
0 0
0 0
0 1
1 1
1 28
1 1
4 8
8 3
7 3
5 2
0 1
1 1
1 0
1 0
1 0
3 0
0 0
2 0
0 3
2 1
6 2
8 3
5 1
116 25
34 0
9 4
3 3
20 3
1 7
0 4
0 3
0 4
1 4
1 0
2 0
1 12
3 1
8 1
14 1
9 1
24 1
55 0
63 2
11 0
27 0
6 0
4 0
6 0
4 0
43 0
6 0
4 0
1 0
0 0
1 1
3 0
1 0
4 15
11 0
4 4
0 0
1 3
1 0
20 0
3 1
0 2
4 0
2 1
9 1
11 7
16 0
22 0
1 0
6 0
2 0
15 1
4 0
20 1
10 0
11 0
12 0
7 0
8 1
6 0
2 0
21 0
10 1
263 1
19 1
44 3
1 0
1 2
5 12
0 11
0 4
0 2
2 1
1 0
0 1
0 0
0 4
0 15
0 15
0 6
2 0
1 0
4 0
0 0
1 0
1 1
4 3
4 1
2 1
42 0
11 0
1 0
2 0
8 0
3 0
1 0
11 0
3 0
1 0
8 0
20 0
19 0
6 0
0 0
11 1
1 1
0 0
30 0
0 0
0 0
4 1
5 1
1 4
7 0
16 4
41 0
123 0
660 0
586 1
383 1
524 0
446 14
291 2
28 4
24 1
6 20
18 4
8 0
179 2
2 1
4 1
17 1
39 0
135 1
221 1
956 1
185 33
92 1
41 7
32 55
1221 6
5 0
1 0
19 0
26 1
1 0
2 0
1 0
5 0
4 2
1 3
1016 0
43 1
109 1
43 4
540 6
60 8
74 27
3 13
5 9
5 4
4 1
1 6
18 4
2 10
0 8
0 6
1 4
6 27
29 25
50 136
118 13
118 11
57 8
45 6
36 11
1 3
1 20
1 4
10 1
1 2
1 3
0 2
0 5
0 2
1 2
0 2
0 6
1 3
0 20
0 51
0 96
0 32
1 244
1 37
6 38
5 20
7 43
2 26
1 29
1 41
6 22
17 27
43 1
48 1
22 3
7 1
2 10
1 3
2 2
0 4
0 1
1 0
1 0
0 0
0 0
1 0
1 0
4 0
4 0
1 0
2 0
6 1
15 4
2 8
1 10
20 6
1 225
0 24
6 48
1 55
5 25
0 16
1 50
4 41
4 48
8 14
6 11
0 6
4 2
1 1
3 1
4 34
3 3
0 1
0 2
0 1
18 1
0 3
0 1
0 8
1 1
1 1
4 4
0 1
7 0
3 0
1 0
2 2
1 3
1 6
0 15
4 1
0 0
2 0
1 0
25 0
62 1
17 4
331 1
15 0
17 1
0 2
3 8
5 4
9 5
11 8
14 8
266 1
3 6
1 20
1 73
1 23
0 3
1 1
0 0
1 0
6 4
1 15
2 1
4 4
4 1
3 2
1 0
1 0
0 1
0 0
5 0
7 0
16 2
5 5
6 1
18 2
20 0
21 0
15 2
36 0
42 0
91 0
23 0
29 0
16 1
1 0
66 0
2 0
0 3
1 0
0 2
0 0
0 0
0 0
0 5
1 0
1 1
1 1
0 4
9 2
16 1
12 1
101 1
4 0
15 0
0 5
4 1
1 4
6 1
3 0
1 0
1 0
4 0
18 0
20 1
29 4
20 0
19 0
6 0
11 0
39 7
8 1
6 0
66 1
4 0
1 3
1 1
20 1
13 1
39 3
30 6
5 1
1 0
1 0
1 1
1 0
3 0
4 0
15 1
13 0
2 1
4 0
25 1
1 0
4 0
4 0
4 0
1 6
1 0
36 1
20 4
50 13
4 1
35 1
7 2
6 0
1 6
20 0
4 0
7 1
1 0
25 0
1 0
2 1
1 1
34 0
3 0
4 0
6 0
3 0
3 0
20 2
32 1
8 1
148 1
23 1
40 0
57 0
50 0
74 2
8 1
3 4
1 1
0 1
1 0
0 1
2 9
2 3
6 3
27 0
1 0
6 0
4 2
0 1
0 8
0 8
0 4
0 13
0 0
1 1
0 0
0 1
0 9
1 6
0 2
0 2
1 0
0 1
4 0
1 0
3 0
1 0
2 1
1 6
3 1
10 2
13 0
6 3
3 1
6 1
1 0
0 0
1 0
0 1
0 2
3 4
0 8
0 1
0 1
0 1
0 1
0 1
1 1
0 8
8 0
0 2
0 1
2 0
3 1
5 0
3 5
20 0
7 0
21 1
4 0
21 0
18 7
19 0
18 1
21 4
2 0
0 1
2 1
1 3
0 0
1 0
0 0
0 1
2 0
0 0
4 0
0 0
4 1
4 1
4 1
1 1
2 2
4 4
2 1
1 0
0 0
0 1
4 0
1 0
4 0
0 0
0 0
0 0
0 0
1 0
0 0
0 0
3 0
0 0
0 0
1 0
2 0
0 1
0 0
1 0
0 1
0 3
1 1
14 1
8 1
4 0
6 0
8 0
1 0
2 1
3 1
1 1
2 0
5 0
1 2
1 1
0 0
0 0
0 0
0 8
1 0
0 1
0 0
23 0
0 0
3 1
1 0
3 1
4 0
2 0
0 0
1 12
1 0
0 2
3 0
6 3
1 0
0 0
1 1
4 1
21 0
2 0
3 0
1 0
2 0
3 0
7 11
22 4
4 3
4 0
18 1
4 11
5 2
2 4
0 8
1 1
1 1
1 2
0 0
0 0
0 2
0 4
0 1
0 1
0 3
1 0
1 0
0 1
0 0
0 0
0 0
0 0
0 0
3 0
0 0
2 0
1 0
3 0
3 0
2 0
1 0
3 1
1 1
3 1
0 0
2 1
18 0
12 0
60 0
2 0
1 0
0 1
0 0
0 0
2 0
0 0
2 0
2 1
11 0
75 0
97 0
114 0
1 0
27 1
0 1
0 1
0 13
0 1
0 6
0 1
0 1
0 0
0 0
1 0
0 0
2 7
1 1
3 1
3 0
17 0
116 0
8 0
9 0
3 0
1 0
1 0
4 0
6 1
23 0
4 1
4 4
4 1
0 1
7 0
1 0
0 0
2 0
1 0
0 0
0 1
0 1
1 0
0 3
0 6
0 0
0 1
0 0
0 0
0 0
0 0
1 0
3 1
1 0
1 0
0 0
1 0
1 0
0 0
3 0
2 0
0 0
1 0
1 0
0 2
0 0
0 1
3 0
3 1
1 0
0 2
11 1
1 0
0 0
0 0
0 1
0 0
1 0
1 1
1 0
2 1
1 0
1 1
1 0
1 0
6 0
0 0
0 0
0 1
0 0
0 3
1 0
1 1
1 0
6 0
1 0
1 0
1 0
2 0
0 0
1 4
0 1
0 3
0 3
1 1
0 3
0 1
0 2
0 2
0 0
0 1
0 1
0 0
0 1
0 0
0 0
0 0
0 0
0 0
1 0
0 1
0 0
1 0
1 0
0 1
0 0
0 1
1 1
0 1
0 9
0 1
0 14
1 9
2 3
1 1
0 1
3 2
0 1
0 1
0 0
0 0
0 0
0 0
1 0
1 2
3 2
5 0
3 0
2 0
2 0
0 1
1 1
1 0
3 2
1 1
1 1
1 1
3 6
1 0
5 0
2 3
1 1
0 1
0 0
0 0
0 0
0 0
0 1
0 1
1 1
1 1
1 0
0 0
0 0
0 0
1 0
1 0
0 0
0 0
0 0
0 0
0 0
0 0
0 1
0 2
0 0
0 0
0 1
0 1
0 1
0 1
0 0
1 0
0 0
0 1
0 0
0 0
1 0
0 0
0 0
0 0
0 0
0 8
0 2
0 0
0 1
0 1
0 1
0 1
0 0
0 4
4 1
0 17
0 0
0 4
1 1
0 2
1 2
0 1
0 4
0 2
0 1
0 0
0 2
0 1
0 1
0 1
0 0
0 0
0 0
0 1
0 1
0 1
0 0
0 0
0 0
0 0
0 0
1 0
0 0
0 0
0 0
0 0
0 0
0 0
0 0
0 0
0 1
0 7
0 1
1 60
0 4
0 6
1 2
0 1
0 1
0 2
1 4
0 9
1 124
4 3
4 13
1 4
0 1
1 8
0 0
0 1
1 1
1 0
0 0
0 1
1 1
0 1
1 1
1 3
0 1
1 0
0 1
1 0
0 0
0 1
1 1
1 1
0 1
1 1
1 0
1 0
1 0
5 0
8 0
1 0
0 0
0 0
0 0
1 1
0 0
0 1
0 15
0 1
0 3
0 13
0 14
0 15
0 6
1 2
0 1
0 0
0 1
0 0
0 0
1 0
6 0
6 0
2 0
1 0
3 0
2 0
0 1
1 2
3 0
0 4
0 1
0 1
0 1
0 1
0 0
0 0
0 0
1 2
0 1
0 1
0 0
1 0
0 1
0 0
0 0
0 0
0 1
1 0
0 0
0 1
0 4
0 18
0 2
0 4
0 9
0 1
1 0
0 0
0 0
0 1
0 0
0 0
0 0
0 19
0 5
0 5
0 6
0 5
2 5
0 8
13 4
3 2
4 0
0 1
4 4
17 1
1 1
0 0
0 0
0 0
0 1
0 0
0 1
0 0
0 0
0 0
0 0
0 0
0 1
0 1
0 13
0 13
0 7
0 1
0 1
0 1
0 0
0 1
0 3
0 1
1 1
0 1
0 1
0 3
1 3
1 18
0 6
0 11
2 48
0 13
0 5
0 3
0 2
0 0
1 4
3 5
0 1
7 3
1 0
0 0
0 1
2 1
1 0
0 1
0 5
0 7
0 1
0 1
0 1
0 1
0 0
0 0
0 0
0 0
0 0
0 2
0 4
0 8
0 57
0 11
3 11
1 4
2 1
8 0
0 1
1 0
1 0
1 0
0 1
2 1
1 0
0 2
0 0
0 0
0 1
0 1
1 1
1 0
1 0
1 0
1 0
1 0
0 0
0 1
1 0
0 1
2 1
1 2
0 6
0 11
0 3
1 0
2 1
0 4
1 1
0 0
0 0
2 0
8 0
1 0
1 1
1 0
0 1
0 1
1 0
2 1
0 0
0 0
0 0
1 1
1 0
2 0
0 0
0 0
1 0
1 0
0 0
0 0
1 1
1 0
1 0
0 0
0 1
0 0
5 4
0 2
6 1
5 1
1 1
0 3
0 3
0 1
0 0
0 0
0 0
0 0
0 0
0 0
0 1
0 1
0 2
0 8
1 4
0 1
0 1
0 1
0 0
2 0
4 1
2 0
2 0
1 4
0 3
0 3
0 1
0 3
0 0
0 17
0 2
0 5
0 4
0 1
0 1
0 45
0 1
0 8
0 0
0 1
1 1
0 3
0 2
0 4
1 1
0 1
1 1
0 0
0 0
0 0
0 13
0 0
0 3
0 1
0 2
0 11
0 1
0 3
0 1
0 0
0 1
1 1
0 1
1 0
0 1
0 0
0 0
1 0
0 0
1 0
4 8
0 20
0 1
0 2
0 3
0 1
0 0
0 0
0 1
0 0
8 0
0 0
0 0
0 0
1 1
0 1
0 20
0 1
0 3
0 0
0 1
0 1
1 1
3 0
1 0
1 1
1 0
0 0
0 0
0 1
0 0
2 0
0 0
0 0
0 0
0 0
0 0
1 0
1 0
1 0
0 0
0 0
0 0
0 0
0 1
1 1
0 3
0 3
0 3
0 6
0 6
0 10
0 2
0 3
0 1
0 1
1 1
0 0
0 0
0 0
0 1
2 0
1 0
1 1
0 0
0 0
0 0
1 1
2 0
0 1
0 1
0 11
0 0
0 2
0 1
0 0
0 0
0 0
0 1
1 1
0 0
1 0
1 0
4 0
0 0
0 0
0 0
0 0
0 0
1 0
1 0
0 0
0 0
1 0
1 1
0 0
1 0
0 0
0 0
0 0
0 0
0 1
0 4
0 96
0 11
0 35
0 43
0 22
0 22
0 3
0 4
0 18
0 3
0 6
0 0
0 0
0 0
0 0
0 6
0 2
0 6
0 1
0 1
0 1
0 0
1 2
1 11
4 1
1 2
0 0
1 0
0 0
0 0
0 1
0 4
0 4
0 6
0 2
0 1
0 0
0 1
0 0
0 1
0 1
1 12
0 17
0 18
0 25
0 2
0 1
0 15
0 3
0 13
0 18
0 20
0 14
0 3
0 0
0 2
0 0
0 0
0 1
0 7
0 15
0 2
0 1
0 1
0 0
0 0
0 0
0 0
0 0
0 0
0 0
0 0
0 0
0 1
0 0
0 0
0 7
0 63
1 43
0 10
1 10
0 4
0 1
0 0
0 0
0 0
0 0
0 0
0 0
0 0
1 8
1 4
0 4
5 3
0 6
1 3
0 3
0 0
0 1
1 6
0 1
0 1
0 11
0 4
0 1
1 0
0 0
0 1
0 6
0 4
0 3
1 3
0 0
1 8
0 1
0 0
0 2
0 4
0 1
0 0
0 0
0 1
0 1
1 0
0 1
2 0
0 0
1 0
0 0
1 4
0 0
0 1
0 0
0 1
0 3
0 5
0 4
0 11
0 141
0 7
0 14
0 15
0 109
0 8
0 22
0 21
0 19
0 1
0 1
0 0
0 0
0 0
0 0
0 1
1 0
0 1
0 1
1 9
3 3
2 21
2 1
1 0
2 2
0 3
0 2
4 0
0 83
0 6
0 11
0 4
0 2
1 0
0 1
1 0
0 1
4 1
2 0
4 0
4 1
1 0
0 0
4 0
2 0
1 1
1 1
0 1
0 1
0 0
0 0
0 0
1 0
4 1
0 0
0 1
1 1
5 0
0 0
0 1
0 7
0 2
0 1
1 3
1 0
0 2
0 1
0 2
0 4
0 9
0 7
0 6
0 5
1 11
1 13
1 0
0 1
0 1
0 1
0 4
0 10
0 20
0 3
0 1
0 0
0 1
0 1
0 1
1 1
0 10
1 1
1 0
1 0
1 0
0 0
1 1
0 1
1 6
1 2
0 1
0 0
0 0
0 1
0 0
0 0
0 0
1 1
0 1
0 1
0 2
1 4
0 2
1 4
0 0
1 0
0 1
0 0
0 3
1 0
0 2
0 0
0 1
0 0
0 3
1 1
0 0
0 2
1 1
1 6
0 2
0 11
0 19
0 28
0 13
0 13
1 4
0 4
0 7
0 8
1 2
0 1
0 4
0 5
0 4
0 2
0 2
1 0
0 0
0 0
0 0
0 0
0 0
0 0
1 0
1 0
0 0
0 2
0 4
0 5
0 0
0 0
0 1
1 0
0 0
0 0
0 0
0 0
0 0
0 0
0 1
0 6
0 1
0 3
0 44
1 19
1 13
0 2
0 0
0 1
0 0
0 0
1 1
0 1
0 0
1 0
0 1
0 1
1 1
0 2
1 1
0 0
1 0
0 0
0 0
0 0
1 0
0 0
2 0
1 0
1 0
1 1
22 3
1 0
1 0
6 0
0 0
0 0
0 0
1 0
0 0
0 0
0 0
0 0
0 0
0 0
0 0
0 0
0 1
0 0
3 0
0 0
0 0
0 1
0 2
0 1
2 3
1 0
1 4
1 8
0 3
0 6
0 4
0 0
0 4
0 6
0 30
0 28
0 27
1 6
1 4
1 1
1 3
4 1
1 1
0 3
0 0
2 1
0 0
0 0
0 4
0 0
0 1
0 1
0 0
0 0
0 0
1 1
1 0
0 0
1 0
1 1
0 1
0 0
0 0
0 1
0 0
1 0
1 0
0 4
0 0
0 1
1 1
1 1
6 2
1 6
1 4
1 15
4 8
0 5
4 1
3 0
1 0
1 1
29 0
4 1
2 0
5 0
4 3
4 3
3 2
4 1
0 0
1 0
1 0
6 0
33 1
7 0
31 0
11 0
0 0
11 36
6 4
4 5
0 19
0 27
0 3
0 1
1 3
0 4
0 0
0 1
1 1
0 1
13 3
12 1
165 9
11 3
8 0
15 1
8 0
4 0
3 1
1 0
0 0
0 0
0 0
0 0
0 1
0 3
1 2
1 1
1 0
0 2
0 0
0 0
0 0
0 0
0 0
0 4
0 1
1 3
0 5
1 4
1 11
0 6
1 6
0 1
0 0
0 0
0 1
1 1
0 4
1 11
0 40
1 11
0 19
0 22
0 12
0 2
0 5
0 125
0 8
0 9
1 10
0 1
0 1
0 0
2 0
0 0
6 0
1 0
4 0
7 1
1 0
1 4
2 4
0 1
0 0
2 20
0 2
0 2
0 9
1 14
0 6
9 4
0 11
2 6
3 2
1 0
0 1
1 3
0 0
0 0
0 0
0 0
0 1
0 2
0 3
1 24
4 12
0 11
0 0
1 2
1 0
1 0
4 0
1 1
1 1
0 0
0 0
1 0
0 24
0 4
0 6
0 6
0 4
0 8
0 3
1 4
0 6
0 6
0 15
0 13
0 32
0 16
1 43
4 16
3 3
2 0
0 1
17 1
0 0
0 1
0 0
1 1
1 0
0 1
0 1
0 1
0 1
0 1
0 1
1 0
0 1
0 0
0 0
0 0
0 0
0 0
0 0
0 0
0 0
0 0
0 1
0 10
0 0
0 4
0 0
1 0
1 0
0 1
0 1
1 3
0 0
0 0
1 0
0 0
0 0
0 2
1 0
1 36
0 2
1 11
0 4
0 4
0 4
0 11
0 10
3 13
1 11
1 5
8 9
1 3
1 13
1 10
3 5
1 71
4 66
1 22
18 12
1 1
1 2
1 0
1 0
0 1
0 1
0 2
0 98
1 6
0 16
0 6
0 4
0 2
0 0
1 1
8 0
15 1
1 0
8 0
4 0
2 1
4 2
1 0
0 0
0 0
0 0
0 0
1 0
0 0
0 0
0 0
0 0
0 0
0 0
0 0
0 0
0 0
1 1
0 1
0 1
0 3
0 5
0 1
0 0
0 0
0 0
0 39
2 0
5 4
8 5
20 1
1 13
3 4
2 5
3 2
1 2
1 1
0 11
0 1
6 2
0 5
0 4
0 1
0 1
0 11
1 8
1 2
0 0
0 0
5 1
0 0
1 0
1 1
0 9
0 0
0 1
1 1
1 1
1 11
6 11
1 7
4 9
0 8
1 3
1 1
6 0
0 0
0 0
0 0
0 0
1 0
0 0
0 0
0 0
0 0
0 0
0 0
0 0
0 0
0 0
1 0
0 0
0 0
0 0
1 0
0 0
0 0
0 0
0 0
0 0
0 0
0 0
0 0
0 0
0 0
0 1
0 0
0 0
0 0
0 0
2 2
1 0
1 0
2 0
1 0
1 0
0 0
0 0
0 0
0 0
0 0
1 0
0 0
0 1
0 0
0 0
0 0
0 0
0 0
0 0
0 0
0 0
0 0
0 0
0 0
0 0
0 0
1 0
1 0
0 0
0 1
1 1
0 2
0 1
1 1
0 0
1 0
0 0
0 0
0 0
0 0
0 0
0 0
0 0
0 0
0 0
0 0
0 0
0 0
0 0
0 0
0 0
0 0
0 0
0 2
0 0
0 0
0 1
0 0
1 0
0 1
0 0
0 1
0 0
0 1
0 0
0 0
0 0
0 0
0 0
0 0
1 0
0 0
0 0
0 0
1 0
0 0
0 0
0 0
0 0
0 0
0 1
1 0
0 0
0 0
0 0
0 0
0 1
0 0
0 0
0 0
0 0
0 0
0 0
0 0
0 0
0 0
0 0
0 0
0 0
0 1
0 0
0 0
0 0
0 0
0 0
0 0
0 0
0 0
0 0
0 1
0 0
0 5
0 0
0 4
0 2
0 4
0 4
0 0
0 0
1 0
0 0
0 0
0 0
0 0
0 0
0 0
0 0
0 0
1 0
0 0
2 0
4 0
0 0
0 0
0 0
0 0
0 0
0 0
0 0
0 0
0 0
0 0
0 0
0 1
0 1
0 0
1 0
0 0
0 0
0 0
0 0
0 0
0 3
0 1
0 0
0 0
0 0
0 1
0 0
0 2
0 0
0 1
0 0
0 0
0 0
0 0
1 0
0 0
1 0
1 0
0 1
0 0
0 0
0 0
0 0
0 0
0 1
0 0
0 0
0 0
0 0
0 0
0 0
1 0
0 0
0 0
1 0
0 0
0 0
0 0
0 0
0 1
0 0
0 0
0 0
0 0
0 0
0 1
0 0
0 0
0 0
0 0
0 0
0 0
0 0
0 0
0 0
0 1
0 1
0 9
0 3
0 6
4 4
0 0
0 1
0 1
0 1
0 0
0 1
0 0
0 0
0 0
0 0
0 1
0 0
1 0
1 0
0 0
1 0
0 0
0 0
0 0
0 0
0 0
0 1
0 0
0 0
0 0
1 0
0 0
0 0
0 0
0 0
0 0
0 1
0 1
0 0
0 1
0 0
0 0
0 0
0 0
0 0
0 0
0 0
0 0
0 0
0 0
0 0
0 1
0 0
0 0
0 0
0 0
0 0
0 0
0 0
0 0
0 0
0 0
0 0
0 0
1 0
0 0
3 1
0 0
0 1
0 0
0 0
0 1
0 0
0 0
0 0
0 0
0 0
0 0
0 0
1 0
0 0
0 0
0 0
0 1
0 0
0 0
0 0
0 0
0 1
0 0
0 0
0 0
0 0
0 0
0 0
0 1
0 1
0 0
0 1
0 0
0 0
0 0
0 0
0 1
0 1
1 0
0 0
0 0
1 0
0 0
0 0
0 0
0 0
0 0
0 0
0 0
0 0
0 0
0 0
0 0
0 0
0 0
0 0
0 0
1 0
0 0
1 0
0 0
0 0
0 0
0 0
0 0
0 0
0 0
0 0
0 0
0 0
0 0
0 0
0 0
0 0
1 1
0 0
0 0
0 3
2 1
0 0
0 0
0 1
0 1
0 0
2 0
0 1
1 0
0 1
0 0
0 0
0 0
0 0
0 0
2 0
1 0
3 0
1 0
0 0
1 0
0 0
0 0
0 0
0 0
0 0
0 0
0 0
0 0
0 0
0 0
0 0
0 0
0 0
1 0
1 0
0 0
0 0
0 0
0 0
0 0
0 0
0 0
0 0
0 0
0 0
0 0
0 0
0 0
0 0
1 0
0 0
0 0
0 0
2 0
0 0
0 0
1 0
0 0
1 0
2 0
2 0
0 0
4 0
0 0
0 0
0 0
0 0
0 0
0 0
0 0
0 0
0 1
1 1
1 0
0 0
0 0
0 0
0 0
0 0
0 1
0 0
0 0
0 0
0 0
1 0
0 0
0 0
1 0
0 0
0 0
0 0
0 0
0 0
0 0
0 0
0 0
0 0
0 0
0 0
0 0
0 0
0 0
0 0
0 0
0 0
0 0
0 0
0 0
0 2
0 0
0 0
0 0
0 0
0 0
0 0
0 0
0 0
0 1
0 0
0 2
0 0
0 1
0 1
0 0
8 0
1 0
21 0
1 0
1 0
1 1
1 1
0 1
1 0
1 0
0 0
2 0
0 0
1 0
6 0
4 1
4 0
4 2
2 0
1 1
1 0
2 0
1 0
1 0
0 0
1 0
0 1
0 0
0 0
0 0
0 0
0 0
0 0
0 0
0 0
0 0
0 0
1 0
2 0
0 1
0 0
0 0
0 0
0 0
0 0
0 0
0 0
0 0
0 0
0 0
0 0
0 0
0 0
0 0
0 0
0 0
0 0
0 0
0 0
0 0
1 0
1 4
0 0
0 0
2 0
0 0
0 0
0 0
0 0
1 0
0 0
0 0
1 0
0 0
1 0
0 0
0 0
0 0
0 0
0 0
0 0
0 0
0 0
0 0
0 0
0 0
1 0
0 0
0 1
0 0
0 0
0 0
0 0
0 0
0 0
0 0
0 0
0 0
0 0
0 0
0 1
0 0
0 1
0 0
0 0
0 0
0 0
0 0
0 0
0 0
0 0
0 1
1 0
1 0
0 0
1 0
0 0
0 0
0 0
0 0
0 0
0 0
1 0
0 0
0 0
0 0
0 0
0 0
0 0
0 0
0 0
0 0
0 0
0 0
0 0
0 0
0 0
0 0
0 1
0 0
0 0
0 0
0 0
0 0
0 0
0 0
0 0
0 0
0 0
0 0
0 0
0 0
0 0
0 0
0 0
0 0
1 0
0 0
0 0
1 1
0 1
1 0
1 0
1 0
1 0
1 0
0 0
0 0
0 0
1 0
1 0
1 0
0 0
0 0
0 0
0 0
1 0
0 0
0 0
0 0
0 0
0 0
0 0
0 0
0 0
1 0
0 0
0 0
0 0
0 0
0 0
0 0
0 0
0 0
0 0
2 0
0 0
1 0
0 0
0 0
1 0
0 1
0 1
1 2
0 1
0 4
0 1
0 0
0 0
0 0
0 0
0 0
0 2
0 1
0 1
0 1
1 0
0 1
1 1
0 0
0 0
0 0
0 0
0 0
0 0
0 0
0 1
1 0
0 0
1 0
1 0
0 0
0 0
0 0
0 0
0 0
0 0
0 0
0 0
0 0
0 0
0 0
0 0
0 0
0 0
0 0
0 1
0 1
0 0
0 0
0 0
0 0
0 0
0 0
0 1
0 0
0 0
0 0
0 0
0 0
0 0
0 1
0 0
0 0
0 0
0 0
0 1
0 0
0 1
0 1
0 0
0 0
0 0
0 0
0 0
0 1
0 1
1 0
0 0
0 2
0 0
0 0
1 0
0 0
0 0
0 0
0 0
0 0
0 0
0 0
0 0
0 0
0 0
1 0
0 0
0 0
0 0
0 0
0 0
0 0
0 0
0 1
0 0
0 1
0 1
0 0
0 0
1 0
0 0
0 0
0 0
0 0
0 0
0 0
1 0
1 0
1 0
1 0
2 0
0 0
0 0
0 0
0 0
0 3
0 1
0 0
1 0
1 0
0 0
0 0
1 0
0 0
0 0
0 0
0 0
1 0
0 0
0 0
0 0
0 0
0 0
0 0
0 0
0 0
0 0
0 0
0 0
0 0
0 0
0 0
0 0
0 0
0 0
0 0
0 0
0 0
0 0
0 0
0 0
2 0
0 0
0 1
0 0
0 0
0 0
0 0
0 0
0 0
0 1
0 0
0 0
1 0
0 0
1 1
0 0
0 0
0 0
0 0
0 0
0 0
0 0
0 0
0 0
0 0
0 0
1 0
0 0
0 2
0 0
0 0
0 0
1 0
0 0
0 0
1 0
0 0
1 0
0 0
0 0
0 0
0 0
0 1
0 0
0 0
0 0
0 0
0 0
0 0
0 0
0 0
0 0
0 0
0 0
1 0
0 0
0 0
0 0
0 0
0 0
0 1
0 0
0 0
0 0
0 0
0 0
0 0
1 0
0 0
0 0
0 0
0 0
0 0
1 0
0 0
0 0
0 0
0 0
0 0
0 0
0 0
0 0
0 0
1 0
0 0
0 0
0 0
0 1
0 1
0 0
3 0
0 0
0 0
0 0
0 0
0 0
0 0
0 0
0 0
0 0
0 0
0 0
0 0
0 0
0 0
0 0
0 1
0 0
0 1
0 0
0 1
0 0
0 1
0 1
0 0
0 1
0 0
0 0
0 0
0 0
0 0
0 0
0 0
0 0
0 0
0 0
0 0
0 4
0 0
0 0
0 0
0 0
1 0
0 0
0 0
0 0
0 0
0 0
0 0
0 0
0 0
0 1
0 1
0 0
0 0
0 1
0 0
0 0
1 0
0 0
0 0
0 0
0 0
0 0
0 0
0 0
0 0
0 0
0 0
1 0
0 0
1 0
0 0
0 2
0 0
0 0
2 0
1 0
0 0
0 0
0 0
1 1
0 0
0 0
0 0
0 0
0 0
5 0
1 0
4 0
0 0
0 0
0 1
0 0
0 2
0 0
5 0
0 0
0 0
0 0
0 0
0 0
0 0
0 0
0 0
0 0
0 0
0 0
1 0
0 0
0 0
2 1
1 0
1 1
2 0
0 0
0 0
1 0
0 0
2 0
1 0
0 1
0 0
0 0
0 0
0 0
1 0
0 2
0 0
0 1
0 0
0 0
0 0
0 0
0 0
0 0
1 0
0 0
1 0
0 0
0 0
1 1
0 0
0 0
0 1
0 1
1 0
0 5
1 0
0 0
0 1
0 0
0 1
0 3
0 1
0 6
0 0
0 0
2 0
0 0
2 0
0 10
0 1
1 0
0 0
0 0
1 0
0 1
2 2
0 1
0 0
1 4
4 8
2 2
2 3
1 6
0 0
1 1
0 0
0 0
0 1
0 0
0 0
0 0
0 0
0 0
0 0
0 0
0 0
0 0
0 0
0 1
0 2
0 1
0 0
0 0
0 0
0 1
1 1
1 2
0 0
0 0
0 0
0 0
0 0
0 0
0 0
0 0
0 0
0 0
0 0
1 1
0 1
0 1
0 0
0 0
0 0
0 0
0 0
1 0
0 1
0 2
0 4
0 3
0 1
0 6
0 0
0 0
1 0
1 11
1 0
0 4
1 0
0 0
0 0
0 0
0 0
0 0
0 1
0 0
0 0
0 0
0 1
0 0
0 3
0 1
0 1
1 1
2 0
0 0
0 0
0 1
0 0
1 0
0 0
0 0
0 1
0 0
1 3
0 1
0 1
0 0
0 1
1 1
0 1
0 0
0 1
0 0
0 0
0 0
0 0
0 0
0 0
0 0
0 0
0 0
0 0
0 0
0 0
2 0
0 0
0 0
4 1
0 0
2 0
2 0
1 0
1 1
0 0
0 1
0 0
0 1
0 1
0 0
0 0
0 0
0 0
1 0
0 0
0 0
0 0
0 0
0 0
0 0
1 0
0 0
0 0
0 0
0 0
1 0
0 1
1 0
0 3
0 0
0 0
1 0
3 0
0 0
1 0
4 0
1 0
1 0
0 0
1 1
0 0
0 0
0 0
0 0
0 0
0 0
0 0
0 0
0 0
0 0
0 0
0 0
0 0
0 0
0 0
0 0
0 0
0 0
0 0
0 0
0 0
0 0
0 0
0 0
0 0
0 0
0 0
1 0
0 0
0 0
0 0
0 0
0 0
0 0
0 0
0 0
0 0
0 0
1 0
0 0
0 0
0 1
0 0
0 0
0 0
0 0
0 0
1 0
0 0
0 0
0 0
0 0
0 0
0 0
0 0
0 0
0 0
0 0
0 0
0 0
0 0
0 0
0 0
0 0
0 0
0 0
0 0
0 0
0 0
0 0
0 0
0 0
0 0
0 0
0 0
0 0
0 0
0 0
0 0
0 0
0 0
0 0
0 0
0 0
0 0
0 0
0 0
0 0
0 0
0 0
0 0
1 0
18 0
0 0
0 0
0 0
1 0
0 0
0 0
1 0
0 0
0 0
0 0
0 0
1 0
0 0
0 0
0 0
0 0
0 0
0 0
0 0
0 0
0 0
0 0
0 0
0 0
0 0
0 0
0 0
0 0
0 0
0 0
1 0
0 0
0 0
0 0
0 0
0 0
0 1
0 0
0 0
0 0
0 0
0 0
1 0
0 0
0 0
0 0
0 0
0 0
0 0
1 0
0 0
0 0
2 0
0 0
1 0
1 0
0 0
0 0
0 0
1 0
0 0
1 0
0 0
0 0
0 0
0 0
0 0
0 0
0 0
0 0
0 0
0 0
0 0
0 0
0 0
0 0
0 0
0 0
0 0
0 0
0 0
0 0
0 0
0 0
0 0
0 0
1 0
0 0
0 0
0 0
0 0
0 0
0 0
0 0
0 0
0 1
0 0
0 0
0 0
0 0
1 0
1 0
1 0
0 0
0 0
0 0
0 0
0 0
0 0
0 0
0 0
0 0
0 0
0 0
0 0
0 0
0 0
0 0
0 0
0 0
0 0
0 0
0 0
0 0
0 0
0 1
1 0
0 0
0 0
0 0
0 0
0 0
0 0
1 0
0 0
0 0
0 0
0 0
0 0
0 0
0 0
0 0
0 0
0 0
0 0
0 0
0 0
0 0
0 0
1 0
0 0
0 0
0 0
0 0
0 0
0 1
1 1
0 0
1 0
1 0
1 0
0 0
0 0
0 0
0 0
0 0
0 0
0 0
0 0
0 0
0 0
0 0
1 0
0 0
0 0
0 0
0 0
0 0
0 0
0 0
0 0
0 0
0 0
0 0
0 0
0 0
0 0
0 0
0 0
1 0
0 0
0 0
1 0
0 0
0 1
0 0
0 0
1 0
0 0
0 0
0 1
1 0
0 0
0 0
2 0
0 0
0 0
0 0
0 0
0 0
0 0
0 0
0 0
0 0
0 0
0 0
0 0
0 0
0 0
0 0
0 1
0 0
1 0
0 0
0 0
0 0
0 0
1 0
0 0
0 0
0 0
0 0
0 0
0 0
0 0
0 0
0 0
0 0
0 0
0 0
0 0
0 0
0 0
0 0
0 0
0 0
0 0
0 0
2 0
0 0
0 0
0 0
0 0
0 0
0 0
0 0
0 0
0 0
0 0
0 0
0 0
0 0
0 0
0 0
0 0
0 0
0 0
0 0
0 0
0 0
0 0
1 0
0 0
4 0
0 0
0 0
0 0
0 0
0 0
1 0
0 0
0 0
0 0
0 0
0 0
1 0
0 0
4 0
1 0
0 0
0 0
0 0
0 0
0 0
0 0
0 0
0 0
0 0
0 0
0 0
0 0
0 0
0 0
0 0
0 0
0 0
0 0
0 0
0 0
0 0
0 0
0 0
0 1
0 0
0 0
1 1
1 0
0 0
0 0
1 0
0 0
0 0
0 0
0 0
0 0
0 0
0 0
0 0
0 0
0 0
0 0
0 0
0 0
0 0
0 0
0 0
0 0
0 0
0 0
0 0
0 0
0 0
0 0
0 0
0 0
0 0
0 0
0 0
0 0
0 0
0 0
0 0
0 0
0 0
0 0
0 0
0 0
0 0
0 1
0 0
0 0
0 0
0 0
0 0
0 0
0 0
0 0
0 1
0 0
0 0
0 0
0 0
0 0
0 0
0 1
0 0
0 0
0 0
0 0
0 0
1 0
3 0
0 0
0 0
0 0
0 0
0 0
0 0
0 0
0 0
0 0
0 0
0 0
0 0
0 0
0 0
0 0
0 0
0 0
0 0
0 0
0 0
0 0
0 1
0 0
0 0
0 0
0 0
0 0
0 0
0 0
0 0
0 0
0 0
0 0
0 0
0 0
0 0
0 0
0 0
1 0
0 0
0 0
0 0
2 0
0 0
1 0
1 0
0 0
0 0
1 0
0 0
0 0
0 0
0 0
0 0
0 0
0 0
0 0
0 0
0 0
0 0
0 0
0 0
0 0
0 0
0 0
0 1
0 0
0 0
0 0
1 0
0 0
0 0
0 0
0 0
0 0
0 0
0 0
0 0
0 0
0 0
0 0
0 0
0 0
0 1
0 0
0 0
0 0
1 0
2 0
0 0
0 0
0 0
0 0
0 0
0 0
0 0
0 0
0 0
0 0
0 0
0 0
0 0
0 0
0 0
0 0
0 0
0 0
0 0
0 0
0 0
0 0
0 0
0 0
0 0
0 0
0 0
0 0
0 0
0 0
0 0
0 0
0 0
0 0
0 0
0 0
0 0
0 0
0 0
1 0
0 0
0 0
0 0
0 0
0 0
0 0
0 0
0 0
0 0
0 0
0 0
0 0
0 0
0 0
0 0
0 0
0 0
0 0
0 0
0 0
0 0
0 0
1 0
1 0
0 0
0 0
0 0
0 0
0 1
0 0
0 0
0 0
0 0
0 0
0 0
0 0
0 0
0 0
0 0
0 0
0 0
0 0
0 0
0 0
0 0
0 0
0 0
0 0
0 0
0 0
0 0
0 0
0 0
0 0
0 0
1 0
0 0
0 0
0 0
0 0
0 0
0 0
0 0
0 0
0 0
0 0
0 0
0 0
0 0
0 0
0 0
0 0
1 0
1 0
0 0
0 0
0 0
0 0
0 0
0 0
0 0
0 0
0 0
0 0
0 0
0 0
0 0
0 0
0 0
0 0
0 0
0 0
0 0
1 0
0 0
0 0
0 0
1 0
1 1
0 0
0 1
0 0
0 0
1 0
0 0
1 0
0 0
0 0
0 0
0 0
0 0
0 0
0 0
0 0
0 0
0 0
0 0
0 0
0 0
0 0
0 0
1 0
0 0
0 0
0 0
0 0
0 0
0 0
0 0
0 0
0 0
0 0
0 0
1 0
1 0
1 0
0 0
1 0
0 0
0 1
0 0
0 0
0 0
0 0
0 0
0 0
0 0
0 0
0 0
0 1
0 0
0 0
0 0
0 0
0 0
0 0
0 0
0 0
0 0
0 0
0 0
0 0
0 0
0 0
0 0
0 0
0 0
0 3
0 0
0 0
0 0
0 0
0 0
0 0
0 0
0 0
0 0
0 0
0 0
0 0
0 0
0 0
0 0
0 0
0 0
0 0
0 0
0 0
0 0
0 0
0 0
0 0
0 0
0 0
0 0
0 0
0 0
0 0
0 0
0 0
0 0
0 0
0 0
0 0
0 0
0 0
0 0
0 0
0 0
0 0
0 0
0 0
0 0
0 0
0 0
0 0
0 0
0 0
0 0
0 0
0 0
0 0
2 0
0 0
0 0
0 0
0 0
0 0
1 0
0 0
1 0
1 0
0 0
0 0
0 0
0 0
1 0
0 0
0 1
0 0
0 0
0 0
0 1
0 0
0 0
0 1
0 0
0 0
0 0
0 0
0 0
0 0
0 0
0 0
1 0
2 0
2 0
2 0
0 0
0 0
0 0
0 0
1 0
0 0
0 0
0 0
0 0
0 1
0 1
0 0
0 0
0 0
0 0
1 0
1 0
0 0
0 0
0 1
0 0
0 0
0 0
0 0
0 0
0 0
0 0
0 0
0 0
0 0
0 0
0 0
0 0
0 0
0 1
0 0
0 0
0 0
0 0
0 0
0 0
0 0
0 0
0 0
0 0
0 0
1 0
1 0
0 0
0 0
0 0
0 0
1 0
0 0
0 0
0 0
0 0
0 0
0 0
0 0
1 0
2 0
3 0
1 0
0 0
0 0
0 0
0 0
0 0
0 0
0 0
0 0
0 0
0 0
0 0
0 0
0 0
0 0
0 0
0 0
0 0
0 0
0 0
0 0
0 0
0 0
0 0
0 0
0 0
0 0
0 0
0 0
0 0
0 0
0 0
0 0
1 0
1 0
0 0
0 0
0 0
0 0
0 0
0 0
0 0
0 0
0 0
0 0
0 0
0 0
0 0
0 0
1 0
1 0
0 0
0 0
0 0
0 0
1 0
0 0
0 0
1 0
0 0
0 0
0 0
0 0
0 0
0 0
0 0
0 0
0 0
0 0
1 0
0 0
0 0
0 0
0 0
0 0
0 0
0 0
0 0
0 0
0 0
0 0
7 0
0 0
0 0
0 0
0 0
0 0
0 0
0 0
0 0
0 0
0 0
1 0
0 0
1 0
0 0
1 0
0 0
0 1
0 0
0 1
0 0
0 0
0 0
0 0
0 0
0 0
0 0
0 0
0 0
0 0
0 0
0 0
0 0
0 0
0 0
0 0
0 1
0 0
0 0
0 0
0 0
0 0
0 0
0 0
0 0
0 0
0 0
0 0
0 0
0 0
0 0
0 0
0 0
0 0
0 0
0 0
0 0
0 0
0 0
0 0
0 0
1 0
1 0
0 0
0 0
0 0
0 0
0 0
0 0
0 0
0 0
0 0
0 0
0 0
0 0
0 0
0 0
1 0
1 0
1 0
0 0
0 0
0 0
0 0
0 0
0 0
0 0
0 0
0 0
0 0
0 0
2 0
0 0
1 0
0 0
0 0
0 0
0 0
0 0
1 0
0 0
1 0
0 0
6 0
0 0
0 0
0 0
1 0
0 0
1 0
1 0
0 0
0 0
0 0
0 0
0 1
0 0
0 0
0 0
0 0
0 0
0 0
0 0
0 0
0 0
0 0
0 0
0 0
0 0
0 0
0 0
0 0
1 0
0 0
0 0
0 0
1 0
0 0
0 0
0 0
0 0
0 0
0 0
0 1
2 0
0 0
0 0
0 0
0 0
1 0
1 0
4 0
1 0
0 0
1 0
0 0
0 0
6 1
1 1
0 0
0 0
0 0
0 0
0 0
0 1
0 0
0 0
0 0
0 0
0 1
0 0
0 0
0 0
0 0
1 0
0 0
0 0
0 0
1 0
0 0
1 0
0 0
2 0
0 0
0 0
0 0
0 0
0 0
0 0
0 0
0 0
0 0
0 0
0 0
0 0
0 0
0 0
0 0
0 0
0 0
0 0
0 0
0 0
0 0
0 0
0 0
0 0
0 0
0 0
0 0
0 0
0 0
0 0
0 0
0 0
0 0
0 0
0 0
0 0
0 0
0 0
0 0
3 0
0 0
2 0
0 0
1 1
1 0
0 0
1 0
1 0
0 0
1 0
0 0
1 0
0 0
0 0
0 0
0 0
0 0
0 0
0 0
0 0
0 0
0 0
0 0
0 0
0 0
0 0
0 0
0 0
0 0
0 0
0 0
0 0
0 0
0 0
0 0
0 0
0 0
0 0
0 0
0 0
0 0
0 0
0 0
0 0
0 2
0 0
0 0
0 0
1 0
0 0
0 0
0 0
0 0
0 0
0 1
0 0
0 0
0 0
0 0
0 0
0 0
0 0
0 0
0 0
0 0
0 0
0 0
0 0
0 0
0 0
0 0
0 0
0 0
1 0
0 0
0 0
0 0
0 0
0 0
0 0
0 1
0 0
0 1
0 0
0 0
0 0
1 0
0 0
2 0
2 0
0 0
0 0
1 0
0 1
0 1
0 0
0 0
0 0
0 0
0 0
0 0
0 0
0 1
0 0
0 0
0 0
0 0
0 0
0 0
0 0
0 0
0 0
0 0
0 0
1 0
0 0
0 0
1 0
0 0
0 0
0 0
0 0
0 0
0 0
0 0
0 0
0 0
0 0
0 0
0 0
0 0
0 0
0 0
0 0
0 0
0 0
0 0
0 0
0 0
0 0
0 1
0 0
0 1
0 0
0 0
0 0
0 1
0 1
0 0
0 1
0 0
0 0
0 0
0 0
0 0
0 0
0 0
0 0
0 0
0 0
0 0
0 0
0 0
1 0
0 0
0 0
0 0
0 0
0 0
0 0
0 0
0 0
1 0
0 0
0 0
0 0
0 0
0 0
0 0
0 0
0 0
0 1
0 0
0 1
0 0
0 0
1 0
0 1
0 0
0 0
0 0
0 0
0 0
0 1
0 0
0 0
0 0
1 0
0 0
0 0
0 0
0 0
0 0
0 2
0 0
0 0
0 0
0 0
0 1
1 0
0 0
0 0
0 0
1 0
1 0
1 0
0 0
1 0
0 0
0 0
1 0
0 0
7 0
0 0
0 0
0 0
0 1
0 1
1 0
0 0
1 0
0 0
0 0
0 0
0 0
0 0
0 0
0 0
0 0
0 0
0 0
0 1
0 0
0 0
0 0
0 0
0 0
0 1
0 0
0 0
0 0
0 0
0 0
0 0
0 0
0 0
0 0
1 0
0 0
0 0
0 0
1 0
0 0
0 0
0 0
4 0
0 0
1 0
0 0
0 0
0 0
0 0
0 0
1 0
0 0
0 0
0 0
0 0
0 0
0 0
0 0
0 0
15 1
0 1
0 0
1 0
0 0
0 0
0 0
0 0
0 0
0 0
1 0
0 0
1 0
0 0
0 0
0 0
0 0
0 0
1 0
0 0
0 0
0 0
0 0
0 0
0 0
0 0
0 0
0 0
0 0
0 0
0 0
1 0
0 0
1 0
1 0
1 0
0 0
0 0
0 0
0 1
0 0
0 0
0 2
0 0
0 0
0 0
0 0
0 0
0 1
0 0
0 0
0 0
0 0
0 0
0 0
0 0
0 0
0 1
1 0
0 0
0 0
0 0
0 0
0 0
0 0
4 0
5 0
0 0
0 1
4 1
0 0
0 1
0 0
1 0
0 0
1 0
0 0
0 0
0 0
0 0
0 0
0 0
0 0
0 0
0 0
0 0
0 0
0 0
0 0
0 0
0 0
0 0
0 0
0 0
0 0
0 0
0 0
0 0
0 0
1 0
0 0
0 0
1 0
0 0
1 0
0 0
0 0
0 0
0 1
1 0
0 0
0 1
0 0
0 0
0 1
0 0
0 0
0 1
0 0
1 1
0 0
0 0
0 0
0 1
0 0
0 0
0 0
0 0
0 0
0 0
0 0
0 0
0 0
0 0
0 0
0 0
0 0
0 0
0 0
0 0
1 1
0 0
0 0
0 0
0 0
0 0
0 0
0 0
0 0
0 0
0 0
0 1
0 0
0 0
0 0
0 0
0 0
0 0
0 1
0 0
0 1
1 0
0 0
3 0
0 0
0 0
0 0
0 0
0 0
0 0
0 2
0 0
0 0
0 0
1 0
0 0
0 1
1 0
0 0
0 1
0 0
0 0
0 0
0 0
1 1
0 0
0 0
0 0
0 0
0 0
0 0
0 1
1 1
0 0
2 0
0 0
1 0
0 0
1 0
0 0
0 0
0 0
0 0
0 0
0 0
0 0
0 0
0 0
0 1
0 1
0 0
0 0
0 0
0 0
0 0
0 1
0 0
0 0
0 0
0 0
0 3
0 0
0 0
0 1
0 0
0 0
0 0
0 0
0 0
0 0
0 0
0 0
1 0
0 0
0 0
0 0
0 0
0 0
0 0
0 0
0 0
0 0
0 0
1 0
1 0
0 0
0 0
0 0
0 0
0 0
1 0
2 3
10 0
4 0
0 0
0 0
1 0
2 0
0 0
1 1
0 0
1 0
2 0
0 0
1 1
1 0
0 0
0 0
0 0
0 0
0 0
0 0
0 0
0 0
0 0
1 0
0 0
4 0
0 0
1 0
8 1
0 0
2 0
0 0
0 0
1 0
0 0
1 0
0 0
3 0
0 0
0 0
0 0
0 0
0 0
0 0
0 0
0 0
1 0
0 0
0 0
0 0
0 0
0 0
0 1
0 0
0 0
0 0
0 0
0 0
0 0
0 0
0 0
0 2
0 0
0 0
0 0
0 0
0 0
0 0
0 1
0 0
0 0
0 9
1 2
0 1
0 1
0 1
0 0
0 0
0 0
0 0
0 0
0 1
1 0
0 0
0 1
0 0
0 0
1 0
0 0
8 0
0 0
1 0
1 0
2 2
1 0
0 0
1 0
1 0
0 0
0 0
1 0
0 1
4 0
4 1
0 0
0 0
0 0
0 0
1 0
0 0
0 0
0 0
0 0
4 0
0 0
0 0
0 0
0 0
0 0
0 0
1 0
0 0
3 0
0 0
0 0
0 0
0 0
0 0
1 0
1 0
0 0
1 5
4 1
0 0
0 0
4 0
0 0
1 0
2 0
4 0
5 0
13 0
2 0
1 0
0 0
1 0
0 1
0 0
0 3
0 0
0 0
0 0
0 1
0 7
4 1
1 0
7 1
6 0
3 0
6 0
4 1
8 0
1 1
6 36
0 1
0 0
0 0
0 0
0 0
0 0
0 0
0 0
0 0
0 0
0 0
0 0
0 0
0 1
0 0
0 0
0 0
0 0
0 0
0 0
0 1
0 1
1 0
0 0
3 0
0 0
0 0
0 0
0 0
0 0
0 0
0 5
0 0
0 2
0 0
0 0
0 0
1 0
1 2
0 0
2 0
0 0
0 0
0 0
0 0
0 0
0 0
0 0
0 0
0 0
1 0
3 0
5 0
1 0
2 1
2 0
0 6
0 1
2 1
2 0
2 1
5 0
0 0
2 0
2 0
1 0
0 0
0 0
1 0
0 1
0 0
0 0
0 0
0 0
0 0
0 0
0 0
0 0
0 0
0 0
0 0
0 0
0 0
0 1
0 1
0 1
0 1
0 0
0 0
0 0
0 0
0 1
0 1
0 1
1 3
0 1
0 1
0 1
0 0
0 0
1 0
0 0
0 0
0 1
0 0
0 1
0 0
0 1
1 0
0 0
1 0
0 0
0 0
0 0
0 11
0 0
0 0
0 0
0 0
0 0
0 1
0 0
0 1
0 0
0 0
0 0
0 0
0 1
0 0
0 0
0 0
0 0
0 0
1 0
0 0
0 0
0 0
0 0
0 0
0 0
0 0
0 0
0 0
0 10
0 0
0 1
0 0
0 3
0 1
1 0
0 0
1 0
1 0
0 1
0 0
0 1
0 0
0 0
0 0
0 0
0 0
0 0
2 0
0 0
0 0
0 0
0 0
0 0
0 0
0 0
0 0
0 0
0 0
0 0
0 0
0 1
0 0
0 0
0 0
0 0
0 0
0 0
0 0
0 0
0 0
0 0
0 4
0 4
0 1
0 1
0 3
0 4
0 11
0 1
0 1
0 0
0 1
0 1
0 1
0 0
0 1
0 0
0 0
0 0
0 0
0 0
0 0
0 0
0 1
1 0
0 0
0 0
0 0
2 1
1 0
0 0
0 0
0 0
1 0
1 0
0 1
0 1
0 0
0 0
0 0
0 0
0 0
0 0
0 0
0 0
0 0
0 0
0 0
0 0
0 0
0 0
0 0
0 0
0 0
0 1
0 0
0 0
0 0
0 0
0 0
1 0
0 0
0 0
0 0
0 0
0 0
0 0
0 0
0 0
1 0
0 0
1 0
1 0
2 6
1 0
8 1
0 1
0 0
0 0
0 0
0 0
0 0
0 0
0 0
0 0
0 1
1 0
1 1
0 0
1 0
1 0
1 0
3 0
0 0
0 0
0 0
0 0
0 0
0 0
0 0
0 0
0 0
0 1
0 1
0 1
0 0
0 1
0 0
0 0
0 0
0 0
0 0
0 0
1 0
0 2
0 6
0 11
0 7
0 6
0 5
0 137
0 4
0 11
0 4
0 6
0 1
0 2
0 1
0 0
0 0
0 0
0 4
0 24
0 29
0 23
0 26
0 12
0 1
0 1
0 0
0 0
0 0
0 0
0 0
0 0
0 0
0 0
0 1
0 0
0 0
0 4
0 4
0 14
0 11
0 8
0 1
0 3
0 11
0 1
0 0
0 7
0 4
0 3
0 6
0 6
0 1
0 1
0 1
0 1
0 2
0 2
0 3
0 7
0 4
0 2
0 0
0 0
0 0
0 8
0 1
0 3
0 116
0 0
0 4
0 4
0 3
0 1
0 1
0 1
0 1
0 0
0 1
0 17
1 1
0 1
0 1
0 5
0 1
0 0
0 1
1 1
1 1
0 1
0 0
1 0
0 0
0 0
1 0
0 0
0 0
0 1
0 0
0 34
1 0
0 1
0 0
1 0
0 0
2 1
0 1
0 1
0 0
0 0
0 0
1 2
0 0
0 0
1 0
0 0
0 0
2 1
0 6
0 1
0 0
0 0
0 0
0 0
0 1
0 4
0 12
2 6
0 79
1 4
0 6
0 10
0 3
0 1
0 1
0 1
0 1
0 1
0 0
0 0
0 0
0 1
0 0
0 1
0 0
0 0
0 1
0 18
0 5
0 1
1 6
0 6
0 2
0 0
0 1
0 6
0 1
1 1
0 93
0 5
0 2
0 4
0 3
1 22
0 6
0 6
0 4
0 1
0 0
0 1
0 0
0 36
0 4
0 3
0 7
0 6
0 222
0 83
0 100
0 68
0 6
0 1
0 0
0 1
0 51
0 1
0 0
0 13
0 63
1 7
1 11
3 20
1 15
0 7
1 13
0 14
1 6
0 0
0 1
1 1
0 2
0 6
0 9
0 12
0 3
0 1
0 8
0 5
0 1
0 11
1 48
1 21
0 6
0 3
1 0
0 0
1 0
0 2
0 1
0 1
0 4
1 1
1 1
0 0
0 1
0 0
0 0
0 0
0 0
0 4
0 3
0 0
0 0
0 1
0 1
0 2
0 3
0 0
0 7
0 29
0 15
0 5
0 32
0 6
0 33
0 74
0 109
0 8
0 5
0 2
0 1
0 2
0 3
0 6
0 4
0 3
0 0
0 0
0 1
0 3
0 3
0 9
0 11
0 48
0 12
0 14
0 15
0 3
0 4
0 7
0 4
0 1
0 1
0 4
0 64
0 11
0 16
1 14
0 15
0 17
0 28
1 56
0 38
1 0
0 0
0 1
0 0
0 0
0 0
0 0
0 0
0 0
0 0
0 0
0 0
0 0
0 0
0 0
0 0
0 0
0 0
0 0
0 1
0 1
0 0
0 0
0 0
0 0
0 0
0 0
0 1
0 0
0 1
1 0
0 0
0 0
0 0
0 0
0 0
0 0
0 0
0 0
0 0
0 0
0 0
0 0
0 0
0 0
0 0
0 0
0 0
0 0
0 0
0 0
0 0
0 0
0 0
0 0
0 0
0 0
0 0
1 0
0 0
0 0
0 0
0 0
0 0
0 0
0 0
0 0
0 0
0 0
0 0
0 0
0 0
0 0
0 0
0 0
0 0
0 0
0 0
0 0
0 0
3 0
2 0
3 0
1 0
1 0
6 0
1 0
1 0
2 0
1 0
7 0
3 0
1 0
0 0
0 0
0 0
0 0
0 0
0 0
0 0
0 0
0 0
0 0
0 0
0 0
0 0
0 0
0 0
0 0
0 0
0 0
0 0
0 0
0 0
0 0
0 0
0 1
0 1
0 0
1 2
0 1
0 1
0 0
0 1
0 0
0 0
1 0
0 0
0 1
0 0
0 1
0 0
0 1
0 0
0 0
0 0
0 0
0 0
0 0
0 0
0 0
0 0
0 0
0 0
0 0
0 0
0 0
0 0
0 0
0 0
0 0
0 0
0 0
0 0
1 0
0 0
0 0
0 0
0 0
0 0
0 0
0 0
0 0
0 0
0 0
0 0
0 0
0 0
0 0
1 0
1 0
4 0
0 0
0 0
0 0
0 0
0 1
0 0
0 0
0 0
0 0
2 0
2 0
5 0
0 0
0 0
3 1
0 1
1 1
11 0
0 0
0 0
1 0
0 0
0 0
1 0
1 0
6 0
1 0
4 1
0 0
1 0
0 0
0 0
0 0
0 0
0 0
1 1
0 0
0 1
0 0
0 0
0 0
0 1
0 1
0 0
0 0
0 0
0 0
0 0
1 0
0 0
0 0
1 1
0 0
0 0
0 0
0 0
0 0
0 0
0 0
0 0
0 0
1 0
0 0
1 0
0 0
0 0
0 0
2 0
3 0
4 1
1 1
0 0
1 0
0 0
0 0
0 0
1 0
0 0
1 0
1 0
1 0
14 0
1 0
2 0
0 0
0 0
0 0
1 0
3 0
1 0
0 0
0 0
0 0
0 1
0 0
0 1
0 0
0 4
0 0
0 0
0 1
0 1
0 1
0 1
0 1
0 1
0 0
0 0
0 1
0 0
0 1
0 0
0 1
0 0
0 1
0 0
1 0
0 0
0 2
0 0
0 0
0 0
0 0
0 0
0 2
0 0
0 0
0 0
0 0
0 0
1 0
0 0
0 0
0 0
0 0
0 0
2 0
4 0
2 0
0 0
0 0
0 0
0 0
0 0
0 0
0 0
0 0
0 0
0 0
1 0
1 3
1 0
0 0
0 0
0 0
0 1
0 0
0 0
0 1
0 1
0 4
0 0
0 0
0 0
1 0
0 0
1 0
1 1
0 0
0 0
0 0
0 0
0 0
0 1
0 1
0 0
0 0
1 0
1 0
0 0
0 0
0 0
0 0
0 0
0 0
0 0
1 0
0 0
0 0
1 0
2 0
4 0
41 0
2 0
1 0
0 0
12 0
7 0
18 0
15 0
11 0
7 0
4 0
4 0
0 0
1 2
0 0
0 0
0 0
0 0
0 0
0 0
0 0
2 0
1 1
4 0
6 1
2 1
1 0
2 1
0 4
0 1
1 4
0 1
0 0
0 1
0 0
0 1
0 0
1 1
0 0
1 1
0 1
0 1
0 0
0 0
0 3
0 0
0 0
0 0
0 0
0 0
1 0
0 0
0 0
0 0
0 0
0 0
0 1
0 0
0 1
0 0
0 0
0 0
0 0
1 0
0 0
0 0
2 0
3 0
3 0
8 0
2 1
3 1
0 2
1 1
0 0
1 0
1 0
1 1
0 0
0 0
0 0
0 0
1 1
0 1
0 1
0 1
0 0
0 0
0 0
0 0
0 0
0 0
1 0
4 0
6 0
4 0
4 0
4 0
28 0
1 1
0 1
1 1
11 1
1 0
5 0
1 0
22 4
0 0
0 0
1 0
0 0
0 0
0 0
0 0
0 1
0 0
0 0
0 0
0 0
1 0
3 0
0 0
16 0
1 0
67 0
0 0
0 0
0 1
0 0
0 0
1 0
0 0
0 0
1 0
0 0
0 0
0 1
0 2
0 0
0 0
0 6
0 0
0 0
1 0
0 0
0 0
0 0
0 0
0 0
0 0
0 0
0 0
0 0
0 0
0 0
0 0
1 0
2 0
0 0
4 1
1 0
4 0
5 0
2 0
2 0
1 0
1 0
0 1
1 0
0 0
1 0
0 0
0 0
0 0
0 0
3 0
0 1
1 0
1 1
1 0
0 0
0 0
0 0
1 0
3 0
0 0
0 0
0 0
0 0
0 0
1 0
5 2
2 1
11 0
1 0
3 0
2 0
4 0
3 0
0 0
1 0
1 0
0 0
0 0
0 0
3 0
0 0
0 0
0 0
0 1
0 0
0 0
0 0
0 0
0 0
0 0
0 0
0 0
0 0
1 0
0 0
1 0
2 0
13 0
1 0
2 0
7 0
8 0
4 0
0 0
4 0
11 0
16 0
16 0
10 0
13 0
6 0
3 0
1 0
0 0
0 1
0 0
1 2
0 0
0 2
0 0
0 0
0 0
0 0
2 0
0 0
2 0
0 1
0 0
1 0
1 0
0 0
0 0
0 0
0 0
0 0
0 0
0 0
0 0
0 0
0 0
0 0
0 0
0 0
1 0
0 0
1 0
1 0
3 0
1 0
0 0
0 0
0 1
0 0
0 0
1 0
0 0
0 0
0 0
0 0
0 0
3 0
0 0
0 0
0 0
1 0
0 0
0 0
0 0
0 0
0 0
0 0
0 1
0 0
0 0
1 0
0 0
0 0
0 0
0 0
0 0
0 0
0 0
2 0
1 0
1 0
0 0
1 0
1 0
1 0
0 1
0 0
0 0
1 0
0 0
0 0
0 0
1 0
0 1
0 0
0 0
0 0
0 1
0 1
0 1
0 0
0 0
0 0
0 0
1 0
0 0
0 0
0 0
0 0
0 0
2 1
0 0
0 0
0 0
0 0
0 0
0 0
0 0
0 0
0 0
0 0
0 1
0 0
0 0
0 0
0 0
0 0
0 0
0 0
1 0
0 0
1 0
1 0
1 1
0 0
7 0
0 0
1 0
0 0
0 0
0 0
0 1
0 1
0 1
0 1
0 0
0 0
0 0
0 1
0 0
0 0
0 0
0 0
0 1
0 0
0 0
0 0
0 0
0 0
0 0
0 0
1 0
2 0
6 0
16 0
0 0
1 0
1 0
0 0
0 0
0 1
0 1
0 0
0 0
1 0
0 0
0 0
0 0
0 0
0 0
0 0
0 0
0 1
0 1
0 4
0 0
0 0
0 0
0 0
0 0
0 0
0 0
0 0
0 0
1 1
0 0
0 0
1 0
0 0
0 0
0 0
0 0
0 0
0 1
0 1
0 1
1 0
0 1
0 1
0 0
0 0
0 0
0 1
0 0
0 1
0 0
0 0
0 0
0 0
0 0
1 0
0 0
0 0
0 0
0 0
0 0
0 0
0 0
0 0
0 0
0 0
0 0
0 0
0 0
0 0
0 0
0 0
0 1
1 0
0 0
0 0
0 0
0 0
0 0
0 1
1 0
0 1
0 11
0 0
0 1
0 1
1 1
3 1
0 0
1 2
0 1
0 0
0 0
0 0
0 1
2 0
1 2
4 4
0 1
0 1
0 2
0 1
0 3
0 2
0 1
0 0
0 0
0 0
0 0
0 0
0 0
0 0
1 0
0 0
0 0
1 0
2 0
1 0
0 0
0 1
0 4
0 0
0 0
0 1
0 0
0 0
0 0
0 0
0 4
0 1
0 0
0 0
0 0
0 0
0 1
0 11
0 0
0 0
0 0
0 0
0 1
0 0
0 1
13 0
1 4
1 0
1 3
0 1
0 0
0 13
0 0
0 1
0 1
0 0
0 0
0 0
0 2
0 0
0 0
1 0
1 2
0 0
0 3
0 0
0 0
0 0
0 0
0 0
0 0
0 0
0 0
0 0
0 0
1 0
0 0
3 1
0 0
0 0
0 0
0 0
0 0
0 0
0 0
0 1
0 1
0 1
2 0
2 0
1 0
0 0
0 0
1 0
0 0
0 0
0 0
0 0
0 0
0 0
0 0
0 0
0 0
8 0
0 0
0 4
0 0
0 1
0 15
0 2
0 2
0 6
1 29
1 3
0 1
1 0
0 1
0 0
0 0
0 0
0 0
0 0
0 0
0 0
1 0
1 0
4 1
0 2
0 0
1 0
1 1
0 2
0 1
0 1
0 0
0 1
1 0
1 1
0 0
8 0
0 0
0 0
0 3
0 0
0 4
0 2
0 3
0 0
0 0
3 0
1 0
1 0
0 0
0 0
0 0
0 0
8 0
0 0
0 0
0 0
0 2
0 8
0 1
0 0
0 0
2 0
0 0
0 0
3 0
1 0
1 0
5 0
3 0
1 0
11 0
3 0
1 0
4 0
2 0
4 0
1 0
9 0
0 0
0 1
0 0
0 0
0 0
0 1
0 0
0 1
0 0
1 0
3 0
2 0
0 0
0 0
0 0
0 0
0 0
0 1
0 0
0 0
1 0
0 1
0 1
1 0
0 0
0 0
0 0
0 0
0 4
1 0
1 0
9 2
2 0
0 0
1 0
1 0
0 0
0 0
0 0
0 0
0 1
0 0
1 0
0 1
0 0
0 0
4 0
2 0
2 0
1 0
8 0
1 0
1 0
2 0
5 0
3 0
1 0
2 0
0 0
0 0
5 0
0 0
0 0
0 0
1 1
0 0
0 0
0 0
0 1
0 0
0 0
0 0
0 0
0 0
0 0
0 0
0 0
0 0
0 0
0 0
0 4
0 0
1 2
0 0
0 0
0 0
0 0
0 0
0 0
0 0
0 0
1 0
0 0
0 0
0 0
0 0
0 0
0 0
0 0
0 0
0 0
0 0
0 0
0 3
1 0
1 0
0 0
1 0
0 0
0 0
1 0
0 0
0 0
0 0
0 0
0 0
0 0
0 0
0 0
3 0
0 0
0 0
1 0
0 0
1 0
0 0
0 0
1 0
0 0
0 0
0 0
0 0
0 0
0 0
0 0
0 0
1 1
0 0
0 0
1 0
0 0
0 0
0 0
0 0
0 0
0 0
0 0
1 0
0 0
0 0
1 0
1 0
1 0
1 0
0 0
0 0
0 0
0 0
0 0
1 0
0 0
0 0
0 0
0 0
0 0
0 0
0 0
0 0
0 3
0 1
0 1
0 0
0 1
0 0
0 1
0 0
0 0
0 0
0 1
1 0
0 1
0 1
1 0
1 0
0 0
1 0
0 0
0 0
2 0
2 0
1 1
1 0
0 0
1 0
0 0
0 0
1 0
0 0
0 4
1 0
0 1
1 1
0 0
0 0
0 0
0 0
0 0
0 2
0 0
0 0
0 1
0 0
0 0
0 0
0 0
0 0
0 0
0 0
1 1
0 1
1 1
0 0
1 1
0 0
0 0
0 0
0 0
0 13
0 2
0 1
0 1
0 0
0 0
1 0
0 0
0 0
0 0
0 0
0 0
0 1
0 0
0 0
0 0
0 0
1 0
0 0
0 0
0 0
0 0
0 0
0 0
0 0
0 0
0 0
0 0
0 0
0 1
0 0
0 0
0 0
1 0
1 0
0 0
0 0
2 0
0 0
1 0
1 0
1 0
0 1
0 0
0 1
0 0
0 0
0 0
0 0
0 0
0 0
0 1
0 0
0 0
0 0
0 1
0 0
0 1
0 1
0 0
0 0
0 1
0 1
0 0
0 0
0 0
1 0
0 0
0 0
0 0
0 0
0 0
0 0
0 0
0 0
0 0
0 0
0 0
0 0
0 1
0 0
0 0
0 0
0 0
0 0
0 0
0 1
0 0
1 0
1 0
0 0
0 0
0 0
0 1
0 0
0 0
0 0
0 1
0 1
0 0
0 0
0 1
0 0
0 3
0 1
0 0
0 0
0 1
0 0
0 0
0 1
0 1
0 0
0 1
0 1
0 0
0 0
0 0
0 1
0 1
0 0
0 0
0 0
2 0
0 1
0 0
0 0
1 7
0 0
0 0
0 2
0 0
0 1
1 1
0 0
1 1
0 0
1 0
0 0
1 0
1 1
4 0
1 0
4 0
0 0
1 1
1 0
1 0
0 0
0 0
0 0
0 5
0 0
1 0
0 1
0 0
0 1
0 0
0 0
0 0
0 2
1 0
0 1
0 1
0 0
1 0
0 0
1 0
0 0
2 0
0 4
1 0
0 0
0 3
0 0
1 0
0 0
1 0
1 0
1 0
0 0
1 0
0 0
0 0
0 0
0 1
0 0
0 1
0 0
0 1
0 1
0 1
0 0
0 3
0 0
0 0
0 0
0 0
0 0
0 0
0 0
0 0
0 0
0 0
0 0
0 3
0 0
1 0
0 0
1 1
0 2
0 1
0 0
1 1
0 0
0 0
1 0
0 0
0 1
3 1
1 10
2 1
1 4
0 1
0 4
0 4
0 5
1 4
1 2
0 1
8 4
0 0
0 0
0 2
0 0
0 0
0 0
0 0
0 0
0 0
3 0
0 0
0 0
0 0
0 0
0 0
1 0
1 1
1 0
0 0
0 0
0 0
0 0
1 1
0 1
0 0
1 1
0 0
0 1
7 0
1 0
0 0
1 0
0 0
0 0
0 0
0 0
0 1
0 0
0 0
1 0
3 0
1 0
8 0
1 0
1 0
0 0
1 0
0 0
0 0
0 1
0 1
0 0
0 0
0 1
0 0
0 0
0 0
1 0
0 10
0 0
0 1
2 0
0 0
0 1
3 0
5 0
4 0
4 0
6 0
2 0
1 0
0 0
0 0
0 0
1 0
1 0
1 0
0 1
0 0
0 0
0 0
0 0
15 1
4 0
1 1
0 0
0 0
0 1
0 2
0 3
0 1
1 1
0 0
0 0
1 0
0 0
1 0
0 0
0 1
0 0
0 0
0 0
0 1
0 1
0 0
0 0
0 0
0 0
0 0
0 0
0 1
0 0
0 0
0 1
0 0
0 0
0 0
0 0
0 0
0 0
0 0
0 0
0 0
0 0
0 1
0 2
0 0
0 0
0 0
0 0
0 1
0 0
0 0
0 0
0 0
0 0
0 0
0 4
1 4
0 6
0 1
0 4
0 1
0 0
0 0
1 0
0 0
0 0
0 4
0 0
0 1
0 1
0 1
0 1
0 1
0 0
0 0
0 1
1 0
0 1
1 0
1 1
0 4
0 1
0 7
0 1
0 7
1 4
1 4
0 4
0 2
0 1
0 1
0 1
0 0
1 0
0 0
0 0
0 0
0 0
0 0
0 0
0 1
0 0
0 3
0 4
0 0
0 1
0 4
0 0
0 0
0 1
0 2
0 1
0 0
0 0
1 0
0 0
0 0
0 0
0 0
0 1
0 1
0 1
0 1
0 1
0 0
0 0
0 0
0 0
1 1
0 0
0 0
0 0
0 0
1 0
0 0
0 1
0 0
1 0
5 0
2 0
1 0
0 0
0 0
0 0
1 0
0 0
0 0
0 0
0 0
1 0
0 0
0 0
0 0
0 0
0 0
0 0
0 0
0 0
0 0
0 0
0 0
0 1
0 0
1 0
0 0
0 0
0 0
0 0
0 0
0 0
0 0
0 0
0 0
0 0
0 0
0 0
0 0
0 0
0 0
1 0
0 0
0 0
0 0
0 0
0 1
0 0
0 1
0 0
0 0
0 0
0 0
0 0
0 0
0 0
0 0
0 0
0 1
0 0
0 0
0 0
0 0
0 0
0 1
0 0
0 0
0 0
0 0
0 0
0 0
0 0
0 0
0 0
0 0
0 0
0 0
0 0
0 0
0 0
0 0
0 1
0 0
1 1
1 1
0 1
0 0
0 0
0 0
0 0
0 0
0 0
1 1
0 0
1 1
1 1
1 0
0 0
0 0
1 0
0 0
0 0
0 0
0 0
0 0
0 0
1 0
0 1
0 1
0 0
0 0
0 1
0 1
0 0
0 2
0 0
0 0
1 1
0 1
0 0
0 0
0 0
0 0
0 0
0 0
0 0
0 0
0 0
0 0
0 0
0 0
0 1
0 0
0 1
0 0
0 0
0 0
0 0
0 0
0 0
0 0
0 0
0 0
0 0
0 0
0 0
1 0
0 0
0 0
0 0
0 0
0 0
0 1
0 0
0 0
0 0
1 0
0 0
0 0
0 0
0 0
0 0
0 0
0 0
0 0
0 0
0 0
0 0
0 0
0 0
0 0
0 0
0 0
0 0
0 0
0 0
0 0
0 0
0 0
0 0
0 0
0 0
1 1
0 0
0 1
1 0
1 0
0 0
0 0
0 0
1 0
0 1
0 1
0 1
0 1
0 1
0 1
1 0
0 0
0 0
0 0
1 1
0 0
1 0
2 0
2 1
1 1
0 1
0 0
0 1
0 2
0 1
0 0
0 0
0 0
2 1
0 1
0 0
0 0
0 0
0 0
0 0
0 0
0 0
0 0
0 0
0 0
0 0
0 0
0 0
0 0
0 0
0 0
0 0
0 0
0 0
0 0
0 0
0 0
0 0
0 0
1 0
1 0
0 0
0 0
4 0
0 0
0 0
0 1
1 0
0 0
1 0
0 0
0 0
0 1
0 1
0 1
0 2
1 0
0 0
0 0
0 0
0 0
0 0
0 0
0 0
0 0
0 0
0 0
0 0
0 0
0 0
0 0
0 0
0 1
0 0
0 0
0 4
0 2
1 2
0 0
1 1
0 0
12 0
2 0
0 0
0 0
8 0
0 0
0 0
0 0
0 0
0 1
0 1
0 4
0 0
0 0
1 0
0 1
0 1
0 0
0 0
0 0
0 0
0 0
0 0
0 0
0 0
0 0
0 3
0 0
0 3
0 0
0 0
0 0
0 4
0 5
0 0
0 1
0 1
0 0
0 0
0 1
0 0
0 0
0 1
0 0
0 0
0 0
0 0
0 0
0 0
0 0
0 1
0 1
0 0
0 1
0 1
0 0
0 0
0 0
0 0
0 0
0 0
0 1
0 1
0 0
0 8
0 0
0 0
0 0
0 0
0 0
0 0
0 0
1 0
0 4
1 0
0 5
0 1
0 0
0 0
0 0
0 0
0 0
0 2
0 2
1 1
0 0
0 0
0 0
0 0
0 0
0 0
1 0
1 0
0 0
0 0
0 0
1 1
1 0
6 0
0 0
0 0
1 0
1 0
0 0
0 0
0 0
0 0
1 0
0 0
1 0
0 0
0 0
1 0
0 0
0 3
0 6
0 8
0 8
0 1
0 0
0 0
0 0
0 1
0 0
0 0
0 1
0 0
0 0
0 0
0 0
0 0
1 1
0 1
0 1
0 1
0 0
0 1
0 1
0 1
0 0
0 0
0 0
0 1
0 0
0 1
0 3
0 2
1 2
0 2
0 2
0 0
0 0
0 1
0 1
0 0
0 1
0 1
0 1
0 0
0 0
0 0
0 0
0 0
0 0
0 0
0 1
0 0
3 0
0 0
0 0
0 8
0 5
0 6
0 6
1 1
1 0
0 0
1 0
1 0
1 1
0 1
3 0
0 1
0 1
0 1
0 0
0 0
1 0
0 1
0 1
0 1
1 0
0 1
0 3
0 1
0 1
0 3
0 1
0 1
0 1
0 0
0 0
0 0
0 1
0 0
0 0
0 0
0 1
0 0
0 0
0 0
0 0
0 1
0 1
0 0
0 0
0 0
0 1
0 0
0 0
0 0
0 1
0 1
0 0
0 0
0 0
0 1
0 1
0 1
0 9
0 2
0 7
0 3
0 0
0 0
0 1
0 1
0 1
0 2
0 12
0 4
0 8
0 5
0 1
4 1
0 0
0 0
0 0
0 0
0 0
0 0
0 0
0 0
0 0
0 0
0 0
0 0
0 0
0 0
0 0
0 0
0 0
0 0
0 1
0 2
1 4
0 6
0 0
0 1
0 6
0 1
0 1
0 0
0 0
0 0
0 0
0 1
0 4
1 1
0 2
0 2
0 10
0 1
0 8
0 1
0 1
0 1
0 0
0 4
0 0
0 0
0 1
0 1
0 2
0 15
3 4
0 3
0 1
0 1
0 0
0 0
0 0
0 1
0 1
0 0
0 0
1 0
0 0
1 8
0 16
0 14
0 7
0 12
0 4
1 27
1 11
0 11
1 4
0 0
0 0
0 0
0 0
1 0
0 0
0 0
0 0
1 0
0 0
0 0
1 0
0 0
1 0
0 0
0 0
0 0
0 0
0 0
0 0
0 0
1 0
0 0
0 0
1 0
0 0
0 0
0 0
0 0
0 0
0 0
0 0
1 0
0 0
0 0
0 0
0 0
0 0
0 0
0 0
0 0
0 0
0 0
0 0
0 0
0 0
1 0
0 0
0 0
0 0
0 0
0 0
1 0
1 0
0 1
0 0
0 0
0 0
0 0
0 0
0 0
0 0
0 0
0 0
0 0
0 0
0 0
0 0
0 0
0 0
0 0
0 0
0 1
0 0
0 0
0 0
1 0
1 0
1 0
0 0
1 0
5 0
1 0
1 0
1 0
2 0
0 0
1 0
0 0
0 0
0 0
0 0
1 0
0 0
0 0
0 0
0 0
0 0
0 0
0 0
0 0
0 0
1 0
0 0
0 0
0 0
0 0
0 0
0 0
0 0
0 0
0 0
0 0
0 0
0 0
0 0
0 0
0 0
0 0
0 0
1 0
1 0
0 0
0 0
0 0
0 0
0 1
1 0
0 0
0 0
0 0
0 0
0 0
0 0
0 0
0 0
0 0
0 0
1 0
0 0
0 0
2 0
3 0
0 1
2 0
9 0
1 0
0 0
0 0
0 1
0 0
0 0
0 0
0 0
0 0
1 0
0 0
1 0
1 0
0 0
1 0
0 0
1 0
2 0
0 0
0 0
0 0
0 0
0 0
0 0
0 0
0 0
0 0
0 0
0 0
0 0
0 0
0 0
0 0
0 0
0 0
0 0
0 0
0 0
0 0
1 0
1 0
2 0
0 0
0 0
0 0
0 0
1 0
0 1
0 0
1 0
1 0
0 0
0 0
3 0
0 0
0 0
0 0
0 0
1 0
0 0
0 0
1 0
0 0
0 0
0 0
1 0
0 0
0 0
1 0
1 0
0 0
4 0
1 0
0 1
2 1
10 0
3 0
2 0
2 0
2 0
0 0
0 0
0 0
0 0
0 0
1 0
1 0
1 0
1 0
0 0
0 0
1 0
1 0
1 0
0 0
1 0
1 0
0 0
0 0
0 0
1 0
3 0
1 0
2 0
1 0
4 0
1 0
1 0
2 0
3 0
6 0
4 0
15 0
22 0
4 0
6 0
24 0
1 0
0 0
6 1
0 0
0 0
1 0
0 0
0 1
0 1
0 0
0 0
1 0
0 0
1 0
0 0
0 0
0 0
0 0
0 0
1 0
0 0
0 0
1 0
0 0
0 0
0 0
0 0
0 0
0 0
0 0
0 0
1 0
1 1
0 0
0 0
0 0
0 0
0 0
0 0
1 0
0 0
0 0
0 0
0 1
0 0
0 0
1 0
0 2
0 0
0 0
0 0
1 0
0 1
0 0
0 0
0 0
0 0
0 0
0 1
1 1
0 0
0 1
0 1
0 0
0 0
1 0
1 0
0 0
0 0
0 0
0 0
0 0
0 0
0 0
0 0
0 0
0 0
0 0
0 0
0 0
0 0
0 0
0 0
0 0
0 0
0 0
0 0
0 0
1 0
0 0
0 0
0 0
0 0
0 0
0 0
0 0
0 0
0 0
0 0
0 0
0 0
0 0
0 0
0 0
0 0
0 0
0 0
0 0
0 0
0 0
0 0
0 0
0 0
0 0
1 0
1 0
1 0
0 0
0 0
0 1
0 0
1 0
1 0
0 0
0 0
1 0
0 0
0 0
0 0
0 0
0 0
0 0
0 0
0 1
0 0
0 0
0 0
0 1
0 0
0 1
0 0
0 1
0 0
0 0
0 0
0 1
0 0
0 0
0 0
0 0
0 1
0 0
0 0
0 0
0 0
0 0
0 0
1 0
0 0
0 0
0 0
0 0
0 0
0 0
0 0
0 0
0 0
0 0
0 0
0 0
0 0
0 0
0 0
0 0
0 0
0 0
0 0
0 0
0 0
0 0
0 0
0 0
0 0
0 0
1 0
0 0
0 0
0 1
0 0
0 0
0 0
0 0
0 0
0 0
0 0
0 0
0 0
0 0
0 0
0 0
0 0
1 0
0 0
0 0
1 0
0 0
0 0
0 0
0 0
0 0
0 0
0 0
0 0
0 0
0 0
0 0
0 0
0 0
0 0
0 0
0 0
0 0
0 0
0 0
0 0
0 0
0 0
0 0
0 0
0 0
0 0
0 0
0 0
0 0
0 0
0 0
0 0
0 0
0 0
0 0
0 0
0 0
0 0
0 0
0 0
0 0
0 0
0 0
0 0
1 0
0 0
0 0
0 0
0 0
0 0
0 0
0 0
0 0
0 0
0 0
0 0
0 0
0 0
0 0
0 0
0 0
0 0
0 0
0 0
0 0
0 1
0 0
0 0
0 0
0 0
0 0
0 0
0 0
0 0
0 0
0 0
0 0
0 0
0 0
0 0
0 0
0 0
0 0
0 0
0 0
0 0
0 0
0 0
0 0
0 0
0 0
0 0
0 0
0 0
0 0
0 0
0 0
0 0
1 1
1 0
0 0
0 0
0 0
1 0
0 0
0 0
0 0
0 0
0 0
1 0
0 0
0 0
0 0
0 0
0 0
0 0
0 0
0 0
0 0
1 0
0 0
0 0
3 0
0 0
0 0
0 0
0 0
0 0
0 0
0 0
0 0
0 0
0 0
0 0
0 0
0 0
0 0
0 0
0 0
0 0
0 1
0 0
0 0
0 0
0 0
0 0
2 0
0 0
0 0
0 0
0 0
0 0
0 0
0 1
0 0
0 0
0 0
0 0
0 1
0 0
0 0
0 0
1 0
0 0
0 0
0 0
0 0
0 0
1 0
0 0
0 0
0 0
0 0
0 0
0 0
0 0
0 0
0 0
0 0
0 0
0 0
1 0
0 0
0 0
0 0
0 0
0 0
0 1
0 0
0 0
0 0
0 0
0 0
0 0
0 0
1 0
0 0
0 0
1 0
3 0
0 0
0 0
0 0
0 0
1 0
0 0
0 0
0 0
0 0
0 0
0 0
0 0
0 0
0 0
0 0
0 0
0 0
0 0
0 0
0 0
0 0
0 0
0 0
0 0
0 0
0 0
1 0
0 0
0 0
0 0
0 0
0 0
0 0
0 0
0 0
0 0
0 0
0 0
0 2
0 0
0 0
0 0
0 0
0 0
0 0
1 0
0 0
0 0
0 0
0 0
1 0
0 5
0 0
0 0
0 0
0 0
0 0
0 0
0 0
0 0
1 0
0 0
0 0
0 0
0 0
0 0
0 0
0 0
1 0
0 0
0 0
0 0
0 0
0 0
0 0
0 3
0 0
0 0
0 0
0 0
0 0
0 0
0 0
0 0
0 0
0 0
0 0
0 0
0 0
0 0
0 0
0 0
0 0
0 0
0 0
0 0
0 0
0 0
0 2
0 0
0 0
0 0
0 0
0 0
1 0
1 0
1 0
0 0
1 0
0 0
1 0
0 0
0 0
0 0
1 0
1 0
1 0
0 0
1 0
1 0
0 0
0 0
0 0
0 0
0 0
0 0
0 0
0 0
0 1
4 0
0 0
1 0
0 0
0 0
0 1
0 0
0 1
0 1
1 0
0 0
1 0
0 0
0 0
0 0
0 1
0 0
0 0
0 0
0 0
0 0
0 0
0 0
0 0
0 0
0 0
0 0
0 0
0 1
0 0
0 0
0 0
0 0
0 0
0 0
0 0
0 0
0 0
1 0
0 0
1 0
0 0
1 0
1 0
1 0
0 0
0 0
0 0
0 1
0 0
0 0
0 0
0 0
0 0
0 0
0 0
0 0
0 0
0 0
0 0
0 0
0 0
0 0
0 0
0 0
0 0
0 0
0 0
0 1
0 0
0 0
0 0
1 0
0 0
0 0
0 0
1 1
0 1
0 0
0 0
0 0
0 0
0 0
0 0
0 0
0 0
0 0
0 0
0 0
0 0
0 0
0 0
0 0
0 0
0 0
0 0
0 0
0 0
0 0
0 0
0 0
0 0
0 0
0 0
0 0
0 0
1 0
1 0
0 0
0 0
0 0
1 0
0 0
1 0
1 0
0 0
1 0
0 0
1 0
0 0
1 0
0 0
0 1
0 0
0 0
0 0
0 0
0 0
0 0
0 0
0 0
0 0
1 0
0 0
0 0
0 0
0 0
0 0
0 1
0 0
0 0
0 0
0 0
0 0
0 0
0 0
0 0
0 0
0 0
0 0
0 0
0 0
0 0
0 0
0 0
0 0
0 0
0 0
0 0
0 0
0 0
0 0
0 0
0 0
1 0
0 0
0 0
0 0
0 0
0 1
0 0
0 0
0 0
0 0
1 0
0 0
0 2
0 0
0 0
0 0
0 0
0 0
0 0
0 0
0 0
0 1
0 0
0 0
0 0
0 0
0 0
0 0
0 0
0 0
0 0
0 0
0 0
0 0
0 0
0 0
0 0
0 0
0 0
0 0
0 3
0 0
0 0
0 1
0 0
0 0
0 0
0 1
0 0
0 0
0 0
0 0
0 0
0 0
0 0
0 0
0 0
0 0
0 0
0 0
0 0
0 0
0 0
0 0
0 0
0 0
0 0
0 0
0 0
0 0
0 0
0 0
1 0
0 1
0 1
0 0
0 0
1 0
0 0
0 0
1 0
0 0
0 0
0 0
0 0
0 0
0 1
0 0
0 0
0 0
0 0
0 0
0 0
0 0
0 0
0 0
0 0
0 0
0 0
0 0
0 0
0 0
0 0
0 0
0 0
0 0
0 0
1 0
0 0
0 0
0 0
0 0
0 1
0 0
0 0
0 0
0 0
0 0
1 0
0 0
0 0
0 0
1 0
0 0
0 0
1 0
0 0
0 0
1 0
0 0
0 0
0 0
0 0
1 0
0 0
1 4
0 0
0 1
0 0
1 0
2 0
1 0
0 0
0 0
0 0
0 0
0 1
0 0
0 0
0 0
0 0
0 0
0 0
0 0
0 0
0 0
0 0
0 0
0 0
0 0
0 0
0 0
0 0
0 0
1 0
0 0
0 0
0 0
0 0
0 0
0 0
0 0
0 0
1 0
1 0
0 0
0 0
0 0
0 0
0 0
0 0
0 0
0 0
0 0
0 0
0 0
0 0
0 0
0 1
0 0
0 0
0 0
0 1
0 0
0 3
0 1
0 1
0 0
0 0
1 0
0 0
0 0
0 0
0 0
0 0
0 0
0 0
0 0
0 0
0 0
0 0
0 0
0 0
0 1
0 0
0 0
0 0
0 0
0 0
0 0
0 0
0 0
0 0
0 0
0 0
1 0
0 1
0 1
0 0
0 0
0 0
0 0
0 0
0 0
0 0
0 0
0 0
0 0
0 0
0 0
0 1
0 0
0 0
0 0
0 0
0 0
0 0
0 0
1 0
0 0
3 0
0 0
0 0
0 0
0 0
0 0
0 0
0 0
0 0
0 0
0 0
0 0
0 1
0 0
0 0
0 0
0 0
0 0
0 0
0 0
0 0
0 0
0 0
0 0
0 0
0 0
0 0
0 0
0 0
0 0
0 0
0 0
0 0
0 0
0 4
0 0
0 0
0 0
0 0
0 0
0 1
0 2
1 0
1 0
0 1
0 0
0 0
0 0
1 0
1 0
1 0
0 0
1 2
1 0
0 0
0 0
2 0
0 1
0 0
1 0
0 0
0 0
0 0
0 0
0 0
0 1
0 0
0 0
0 0
0 0
0 0
0 0
0 0
0 0
0 0
0 0
0 0
0 0
0 0
1 0
0 0
0 0
1 0
0 0
0 0
0 0
0 0
0 0
0 0
0 0
0 0
0 0
0 0
0 0
0 1
0 0
0 0
0 0
0 0
0 0
0 0
0 0
0 0
0 0
0 2
0 0
0 0
5 0
0 0
0 0
1 0
0 0
0 0
0 0
0 0
0 0
0 0
0 0
0 0
0 0
0 0
18 0
0 0
0 0
0 0
1 0
1 1
1 1
1 0
1 0
4 0
0 0
1 0
1 0
0 0
0 0
0 0
0 0
0 0
0 0
0 0
1 0
0 0
0 0
0 0
0 1
0 0
1 0
2 1
0 0
0 0
0 1
0 1
0 1
0 0
0 0
0 0
0 1
0 0
0 0
0 1
1 0
0 0
0 0
0 0
0 0
0 0
0 0
0 0
0 0
0 0
0 0
0 1
0 1
0 0
0 1
0 0
0 0
4 0
0 0
0 0
0 0
0 0
0 0
10 0
1 1
0 1
1 1
1 0
0 0
0 1
0 1
0 0
0 1
1 0
1 0
3 0
1 0
1 1
0 1
0 0
0 0
0 1
1 1
0 0
0 0
0 0
0 0
0 0
0 0
0 0
0 0
1 0
0 0
1 2
1 0
0 0
0 0
0 0
0 0
0 0
1 0
0 0
0 0
1 0
0 0
0 0
0 0
0 0
0 0
0 0
0 0
0 0
1 0
4 0
1 0
0 0
0 0
0 0
0 1
0 1
0 0
0 4
0 0
0 3
0 0
0 1
0 0
0 1
0 0
0 0
0 0
0 0
0 0
0 0
0 1
0 1
0 1
0 0
6 0
1 0
0 0
0 0
0 0
0 0
1 0
0 0
0 0
1 4
1 0
0 1
1 0
0 1
0 0
0 0
0 0
0 0
0 0
0 0
0 0
0 0
0 0
0 0
0 0
0 0
0 0
0 0
0 0
0 0
0 0
0 0
0 0
0 0
0 0
1 0
0 0
0 0
0 1
0 0
0 0
0 0
0 0
0 0
0 0
1 0
0 0
0 0
0 0
1 0
0 0
1 0
1 1
0 0
0 0
0 0
0 0
0 0
0 0
0 0
0 0
0 0
0 0
0 0
0 0
0 0
0 0
0 1
0 0
0 0
0 0
0 0
0 0
0 0
0 0
0 0
1 0
0 0
1 0
2 0
0 0
4 0
0 0
0 0
0 0
0 1
0 1
0 5
0 1
0 3
0 1
0 1
0 0
0 0
0 0
0 0
0 0
0 1
0 0
0 1
0 0
0 0
0 0
1 0
0 0
0 0
0 0
0 0
0 0
0 0
0 0
0 0
1 0
1 0
0 0
0 0
0 0
0 1
0 0
0 0
0 3
0 1
0 0
0 1
0 1
0 1
0 0
0 0
0 0
0 0
0 0
1 0
7 0
0 3
0 1
0 0
0 0
0 0
0 0
0 1
0 3
0 3
0 0
0 1
0 11
0 2
0 6
1 2
0 0
0 0
0 0
0 0
3 0
2 0
1 0
0 0
0 0
0 0
0 0
0 0
0 0
0 0
0 0
0 1
0 0
0 0
0 0
0 3
0 0
0 1
0 0
0 0
0 0
0 0
0 0
0 0
0 2
0 5
0 1
0 1
0 7
1 27
0 7
0 12
0 0
1 1
0 0
0 0
0 0
0 1
0 0
0 0
0 0
0 0
0 0
0 0
0 1
0 0
1 1
1 1
1 6
0 6
0 5
0 5
0 1
1 0
0 0
0 0
0 0
0 0
0 1
0 0
0 1
0 0
0 1
0 0
0 0
0 0
0 0
0 1
0 1
0 0
0 0
0 0
0 0
0 0
0 0
0 0
1 0
0 0
0 0
0 0
0 0
0 1
0 1
0 2
1 0
0 0
0 1
0 1
0 1
0 1
0 0
0 1
0 0
0 0
0 0
0 0
0 0
1 0
0 0
0 6
0 0
1 0
0 1
0 0
0 0
0 0
0 0
0 0
0 0
0 0
0 1
0 0
0 1
0 0
0 2
0 0
0 0
0 1
0 1
0 1
0 1
0 1
1 2
1 0
4 0
0 2
0 3
0 0
0 0
0 0
0 0
0 0
0 0
0 0
0 0
0 1
0 0
0 1
0 0
0 0
0 0
0 0
0 1
0 1
0 0
0 0
0 0
0 0
0 0
0 1
0 0
0 1
0 0
1 0
0 0
0 0
0 0
0 4
0 0
0 0
0 1
0 1
0 1
0 6
0 4
0 1
0 1
0 0
0 1
4 1
0 1
0 0
0 0
0 0
0 0
0 0
0 0
0 1
0 0
0 0
0 0
7 0
0 0
0 0
0 0
0 0
0 0
0 0
0 0
0 0
0 0
0 0
0 0
0 0
0 0
0 0
1 0
0 0
0 0
1 0
0 0
1 0
0 0
0 0
0 0
1 0
0 0
0 0
1 0
1 0
0 1
0 0
0 1
0 0
0 0
0 0
0 0
0 0
0 0
0 0
0 0
0 0
0 0
0 0
0 0
0 0
0 0
0 0
0 0
0 0
0 3
0 0
0 0
0 0
0 0
0 0
0 0
0 0
0 0
0 0
0 0
0 0
0 0
0 0
0 0
0 0
0 0
0 0
0 0
0 0
0 0
0 0
0 0
0 0
0 0
1 0
0 0
0 0
1 0
0 0
0 0
0 0
0 1
0 1
1 0
0 0
0 1
0 0
0 1
0 0
0 0
0 0
0 0
0 0
0 0
0 0
0 0
0 0
0 0
1 0
5 0
0 0
0 0
0 0
0 0
0 0
0 0
0 0
0 0
0 0
0 0
0 0
0 0
0 0
1 0
0 0
0 0
0 0
0 0
0 0
0 0
0 0
0 0
0 0
0 0
0 0
0 0
0 0
1 0
0 0
0 0
0 0
0 0
0 0
0 0
0 0
0 0
0 0
0 0
0 0
0 0
0 0
0 0
0 0
0 1
0 0
1 0
0 0
0 0
0 0
0 0
0 0
0 0
0 0
1 0
0 0
0 0
1 0
0 0
0 0
0 0
0 0
0 1
0 0
0 0
0 0
0 0
0 0
0 0
0 0
0 0
0 0
0 0
0 0
1 0
1 0
0 0
1 0
1 0
0 0
0 0
0 1
0 0
1 0
0 0
0 0
0 0
0 0
1 0
0 0
1 0
0 0
0 0
1 0
0 0
0 0
7 0
0 0
1 0
0 0
0 0
0 0
0 0
0 0
0 0
0 0
0 0
0 0
0 0
0 0
0 0
3 0
0 0
0 0
0 0
0 0
0 0
0 0
0 0
0 0
0 0
0 1
0 4
1 0
0 0
0 0
0 0
0 1
0 0
2 0
0 0
0 0
0 0
0 0
0 0
0 0
0 0
0 0
0 0
1 0
0 0
0 0
0 0
1 0
0 0
3 0
0 0
0 0
0 0
0 0
0 0
0 0
0 0
0 0
1 0
0 0
0 0
0 0
0 0
3 0
1 0
0 0
0 0
0 0
0 0
2 0
1 0
0 0
1 0
0 0
1 0
1 0
0 0
1 0
0 0
0 0
0 0
0 0
0 0
0 0
0 0
0 0
0 0
1 0
0 0
0 0
0 0
0 0
0 0
1 0
1 0
0 0
0 0
0 0
1 0
0 0
0 0
0 0
0 0
1 0
1 0
0 0
0 0
1 0
3 0
0 0
1 0
0 0
1 0
0 0
0 0
1 0
1 0
4 0
1 0
26 0
0 0
0 0
0 0
0 0
0 0
0 0
0 0
0 0
0 0
0 0
0 0
0 0
0 0
0 0
1 0
1 0
0 0
0 0
0 0
0 0
0 0
0 0
0 0
1 0
0 0
0 0
0 0
0 0
0 0
0 0
0 0
0 0
1 0
0 0
0 0
0 0
0 0
0 0
0 0
0 0
0 0
0 0
0 0
0 0
0 0
1 0
0 0
0 0
0 0
0 0
0 0
0 0
0 0
0 0
0 0
0 0
0 0
0 0
1 1
0 0
0 0
0 0
0 0
0 1
0 0
0 1
0 1
0 0
0 0
0 0
0 0
0 0
0 0
0 0
0 0
0 0
0 0
0 0
0 0
0 0
0 0
0 0
0 0
0 0
0 0
0 0
0 0
0 0
0 0
0 0
0 0
0 0
0 0
0 0
0 0
0 0
0 0
0 0
0 0
0 0
0 0
0 0
0 0
0 0
0 0
1 0
0 0
0 0
0 0
0 0
0 0
0 0
0 0
0 0
0 0
0 0
1 0
1 0
1 0
1 0
4 0
2 0
5 0
3 0
0 0
0 0
0 0
0 0
0 0
0 1
2 0
1 0
0 0
0 0
0 0
0 0
0 0
0 0
0 0
0 0
0 0
0 0
1 0
0 0
0 1
1 0
2 0
6 0
0 0
0 0
4 0
0 0
0 0
0 0
0 0
0 0
0 0
0 0
0 0
0 0
2 0
0 0
2 0
0 0
1 0
0 0
0 0
0 0
0 0
0 1
0 0
0 0
0 0
0 0
0 0
0 0
0 0
0 0
0 0
0 0
0 0
0 0
3 0
0 0
0 1
0 0
0 0
0 1
0 0
1 0
0 0
0 1
0 1
0 0
0 0
0 0
0 0
0 1
10 1
0 0
0 0
0 0
0 0
1 0
1 0
4 0
1 0
22 0
8 0
2 0
4 0
1 0
3 0
0 0
0 0
0 0
0 0
0 0
0 1
0 0
0 3
0 0
0 0
0 1
0 0
1 0
0 0
0 0
0 0
2 0
0 0
0 2
0 0
0 1
1 0
0 0
1 0
0 0
1 0
0 0
1 0
3 0
1 1
1 0
8 0
0 0
0 0
0 0
0 0
1 1
0 0
0 0
0 0
0 0
1 0
1 8
0 0
1 0
0 1
0 0
0 0
0 0
0 0
0 0
1 2
0 0
1 0
1 0
0 0
0 0
0 0
1 0
1 0
1 1
0 0
0 1
0 0
1 0
0 0
0 3
0 0
0 0
1 1
4 0
1 0
1 0
0 1
4 1
3 14
4 0
1 1
15 0
1 0
1 0
0 0
1 0
0 0
1 0
1 0
0 0
1 0
0 0
0 0
0 1
0 0
0 0
0 0
0 0
0 0
0 1
0 0
0 0
0 0
0 0
0 0
0 2
0 1
0 4
0 0
0 1
0 0
0 1
0 1
1 1
0 0
6 0
0 0
0 0
0 0
0 0
0 0
0 0
0 0
0 0
0 0
0 0
0 0
0 0
0 0
0 0
0 0
0 0
0 9
0 0
0 0
0 0
0 0
0 0
0 0
0 0
0 0
1 1
0 0
0 0
0 0
0 1
0 1
0 3
0 0
0 0
0 1
0 0
0 0
0 1
0 0
0 0
0 0
0 0
1 0
1 1
0 0
0 0
0 0
0 0
0 0
1 0
1 0
0 0
0 0
0 0
0 0
0 0
0 1
4 0
1 0
0 0
1 0
8 1
0 0
1 0
0 0
1 0
0 0
0 0
0 0
0 0
0 0
0 0
0 0
0 0
0 0
0 0
1 0
1 0
0 0
0 0
0 0
0 0
0 0
0 0
0 0
0 0
0 1
0 0
0 0
0 0
0 0
0 0
0 0
0 0
0 0
0 0
4 0
1 0
0 0
0 0
0 0
0 0
0 0
0 0
0 0
0 0
0 0
0 0
3 0
1 0
0 0
0 0
0 0
0 0
0 0
0 0
0 0
0 0
0 0
0 0
0 0
1 0
0 0
0 0
0 0
0 0
0 0
0 0
0 0
0 0
0 0
0 0
1 0
3 0
0 0
0 0
0 0
0 0
0 0
0 0
1 0
0 0
0 0
0 0
0 0
1 0
0 0
1 0
0 0
0 2
0 0
0 0
0 0
0 0
1 0
0 0
0 0
0 0
0 0
0 0
1 0
0 0
0 0
0 0
0 0
0 0
0 0
0 0
0 0
0 0
0 0
0 0
0 0
0 0
0 0
0 0
0 0
0 1
0 0
0 0
0 0
0 0
1 0
1 0
1 0
1 0
0 0
0 0
1 0
0 0
1 0
0 0
1 0
0 0
0 0
0 0
1 0
0 0
0 0
0 0
0 0
1 0
0 0
0 0
0 0
1 0
0 0
0 0
0 0
1 0
0 0
0 0
0 0
0 0
0 0
0 0
0 0
0 0
0 0
0 0
0 0
0 0
0 0
1 0
0 0
1 0
0 0
0 0
0 0
2 0
0 0
0 1
0 0
1 0
1 0
1 0
3 0
2 0
1 0
10 0
0 0
0 0
0 0
0 0
0 0
0 0
0 0
0 0
0 0
0 0
0 0
0 0
0 0
0 0
0 0
0 0
0 0
0 1
0 0
0 0
0 0
0 0
0 0
0 0
0 0
0 0
0 0
0 0
0 0
0 0
0 0
0 0
0 0
1 0
0 0
0 0
0 0
0 0
0 0
0 0
0 0
0 0
0 0
0 0
0 0
0 0
0 0
1 1
0 0
0 0
0 0
0 0
0 0
1 0
0 0
0 0
0 0
0 0
0 0
0 0
0 0
0 0
0 0
0 0
0 0
0 0
0 0
0 0
0 0
0 0
0 0
0 0
0 0
0 0
0 0
0 0
0 0
0 0
0 0
0 0
0 0
0 0
0 0
0 0
0 0
1 0
0 0
0 0
0 0
0 0
0 0
0 0
0 0
0 0
0 0
0 0
0 0
1 0
0 0
0 0
0 0
0 0
0 0
0 0
0 0
0 0
0 0
0 0
0 0
0 0
0 0
0 0
0 0
0 0
0 0
0 0
1 0
3 0
0 0
0 0
0 0
0 0
0 0
3 0
0 0
0 0
0 0
0 0
1 0
0 0
1 0
0 0
0 0
0 0
1 0
1 0
1 0
0 0
2 0
0 0
0 0
0 0
0 0
1 0
0 0
0 0
0 0
0 0
0 0
0 0
0 1
0 0
0 0
0 0
0 0
0 0
0 0
0 0
0 0
0 0
0 1
0 0
0 0
0 0
0 0
0 0
0 0
1 0
0 0
0 0
0 0
0 1
0 0
1 0
0 0
1 0
0 0
0 0
0 0
0 0
1 0
0 0
0 0
0 0
1 0
1 0
1 3
0 0
0 3
1 0
0 0
0 0
0 0
0 0
0 0
0 0
0 0
0 0
0 0
0 0
0 0
0 0
1 0
1 0
0 1
0 0
0 0
0 0
0 0
0 0
0 0
0 0
0 0
0 0
0 0
0 1
0 0
0 0
0 0
0 0
0 0
0 0
1 0
0 0
0 0
0 0
0 0
0 0
0 0
0 0
0 0
0 0
0 0
0 0
1 0
0 0
0 0
0 0
0 0
0 0
0 0
0 0
0 0
0 0
0 0
0 0
0 0
0 0
0 0
0 0
0 0
0 0
1 0
0 0
0 0
0 0
0 0
0 0
0 0
1 0
0 0
0 0
0 0
0 0
0 0
0 0
0 0
0 0
0 0
0 0
0 0
0 0
0 0
0 0
0 0
0 0
0 1
0 0
0 0
0 0
0 1
0 0
0 0
0 0
0 0
0 0
0 0
0 0
0 0
0 0
1 0
0 0
1 0
0 0
0 0
0 0
0 0
0 0
0 0
0 0
0 0
0 0
0 0
0 0
0 0
0 0
0 0
0 0
0 1
0 0
0 1
0 0
1 0
0 0
0 0
0 0
0 0
0 0
0 0
0 0
0 0
0 0
0 0
0 0
1 0
0 0
0 0
0 0
0 1
0 0
1 0
0 0
0 0
0 0
0 0
0 0
0 0
0 1
0 0
1 0
1 0
1 0
1 0
0 0
0 0
0 0
0 0
0 0
0 0
0 0
0 0
0 1
0 0
0 1
0 0
0 0
0 0
0 0
0 0
0 0
1 0
0 0
0 0
1 0
0 0
0 0
0 0
0 0
0 0
0 0
0 0
0 0
0 0
1 0
0 0
0 0
0 0
0 0
0 0
0 0
0 0
0 0
0 0
0 0
1 0
0 0
0 0
0 0
0 0
0 0
0 0
1 0
0 0
0 0
0 0
0 0
0 0
0 0
0 0
0 0
0 0
0 0
0 0
0 0
0 0
0 0
0 0
0 0
0 0
0 0
0 0
0 0
0 0
0 0
0 0
0 0
0 0
0 0
0 0
0 0
0 0
0 0
0 0
0 0
0 0
0 0
0 0
0 0
0 0
0 0
0 0
0 0
0 0
0 0
0 0
0 0
0 0
0 0
0 0
0 0
0 0
0 0
0 0
0 0
0 0
0 0
0 0
0 0
0 0
0 0
0 0
0 0
0 0
0 0
0 0
0 0
0 0
0 0
0 0
0 0
0 0
0 0
0 0
0 0
0 0
0 0
0 0
0 0
0 0
0 0
0 0
0 0
0 0
0 0
0 0
0 0
0 0
0 0
0 0
0 0
0 0
0 0
0 0
0 0
0 0
0 0
0 0
0 0
0 0
0 0
0 0
0 0
0 0
0 0
0 0
0 0
0 0
0 0
0 0
0 0
0 0
0 0
0 0
0 0
1 0
0 0
0 0
0 0
0 0
3 0
0 0
1 0
1 0
1 0
0 0
0 0
0 0
0 0
2 0
0 0
3 0
1 0
0 0
21 0
1 0
1 0
4 0
3 0
1 0
1 0
1 0
1 0
0 0
1 0
1 0
0 0
0 0
0 0
1 0
2 0
1 0
1 0
1 0
1 0
4 0
0 0
0 0
1 0
1 0
8 0
1 0
0 0
0 0
1 0
0 0
1 0
1 0
2 0
0 0
0 0
1 0
0 0
1 0
1 0
2 0
1 0
0 0
1 0
1 0
0 0
0 0
0 0
0 0
0 0
1 0
0 0
0 0
0 0
0 0
1 0
0 0
1 0
5 0
0 0
0 0
0 0
0 0
0 0
0 0
0 0
0 0
0 0
0 0
0 0
0 0
0 0
0 0
0 0
0 0
0 0
1 0
2 0
2 0
0 0
0 0
0 0
1 0
1 0
4 0
0 0
0 0
0 0
0 0
0 0
0 0
0 0
0 0
0 0
0 0
0 0
0 0
0 0
0 0
0 0
0 0
0 0
0 0
0 0
0 0
0 0
0 0
0 0
0 0
0 0
1 0
0 0
0 0
3 0
3 0
0 0
0 0
1 1
0 0
4 0
0 0
1 0
1 0
0 0
4 0
4 0
5 0
3 0
6 0
1 0
1 0
5 0
3 0
6 1
6 0
0 0
1 0
174 0
7 0
2 0
20 0
1 0
0 0
0 0
1 0
1 0
1 0
0 0
1 0
1 0
0 0
0 2
0 0
0 0
1 0
0 0
0 0
1 0
0 0
1 0
0 0
0 0
1 0
0 0
1 0
1 0
0 0
1 0
8 0
1 0
20 0
1 0
1 0
0 0
1 0
1 1
0 0
1 1
1 0
0 0
6 0
0 0
0 0
5 0
6 0
1 0
0 1
6 1
7 1
3 0
4 0
1 0
1 0
4 0
4 0
8 0
0 0
0 0
1 0
0 0
1 0
1 0
0 0
0 0
0 0
0 0
1 0
1 1
2 0
3 1
6 0
9 0
1 0
0 0
1 1
4 0
2 0
0 0
0 0
0 1
0 0
0 0
0 0
0 0
0 0
0 1
0 0
0 1
0 0
4 0
1 0
1 0
0 0
0 3
0 0
0 1
0 1
0 1
0 0
1 0
0 0
0 0
1 0
0 0
1 0
0 0
1 0
0 0
4 0
1 0
29 0
0 0
0 0
0 0
0 0
2 0
0 0
0 0
0 0
0 1
0 0
0 0
0 0
0 0
0 0
0 0
0 0
0 0
1 0
0 0
1 0
1 0
1 0
7 0
6 0
5 0
1 0
0 1
0 0
0 0
0 0
0 0
0 0
0 0
0 0
0 0
0 0
0 0
0 0
1 0
1 0
1 0
0 0
1 0
1 0
0 0
1 0
1 0
6 0
1 0
0 0
0 0
0 0
0 0
0 0
0 0
1 0
0 0
0 1
0 0
1 0
0 0
0 0
1 0
0 0
0 0
1 0
0 0
0 0
0 0
1 0
0 0
1 0
0 0
1 0
1 5
0 1
0 1
0 1
0 0
0 0
0 1
0 0
0 1
0 0
0 0
0 0
0 0
0 0
0 4
1 0
0 1
0 1
0 1
0 4
0 0
0 0
0 1
0 0
0 0
0 1
0 0
0 0
0 0
0 0
0 0
0 0
0 0
0 0
0 0
0 0
0 0
0 0
1 0
1 0
0 0
0 0
0 0
2 0
0 1
0 0
0 0
0 0
0 0
0 0
0 0
0 0
0 0
0 0
0 0
0 1
0 1
0 1
0 3
0 1
0 0
0 0
0 0
0 0
0 0
0 0
0 0
0 0
0 0
0 0
1 0
0 0
0 0
0 0
0 0
0 0
0 0
0 0
0 0
1 0
1 0
0 0
0 0
5 0
0 0
0 0
1 0
0 0
0 0
0 0
0 0
0 0
0 0
0 0
0 0
0 0
0 0
1 0
0 1
0 1
0 0
0 4
0 0
0 1
0 2
0 0
0 0
0 0
0 0
0 0
1 0
0 0
0 1
1 2
0 0
0 1
1 0
0 0
0 0
0 0
1 0
1 0
0 0
0 0
0 1
0 0
0 0
0 0
0 0
0 0
0 0
0 0
0 0
0 0
0 0
1 0
0 0
0 0
0 0
0 0
0 0
1 0
0 0
0 0
0 0
1 0
0 1
1 1
0 1
0 1
0 1
0 1
0 1
0 1
0 1
0 0
0 1
0 0
0 0
0 0
0 0
0 0
0 0
6 0
0 0
2 0
0 0
0 0
0 0
0 0
0 0
0 0
0 0
0 0
1 0
0 0
0 1
0 2
0 0
0 0
0 0
0 0
0 0
0 0
0 1
0 0
0 0
0 0
0 0
0 0
1 0
0 0
1 0
1 1
0 2
4 1
0 4
1 3
0 1
4 0
0 0
0 0
0 0
0 0
0 1
0 1
0 0
0 0
0 0
0 0
1 1
1 0
1 1
0 4
0 0
0 0
1 0
0 0
0 0
1 0
0 1
0 0
0 0
1 0
0 0
0 1
0 0
0 0
0 0
0 0
0 0
0 4
0 1
0 0
1 0
0 0
0 0
0 0
0 0
0 0
0 0
1 0
0 0
0 0
0 4
0 0
0 0
0 1
0 0
0 0
1 1
2 0
0 0
0 0
0 0
0 1
0 0
1 0
0 0
0 0
0 0
1 0
0 0
0 0
0 0
0 0
0 0
0 0
2 0
0 1
0 0
1 0
0 1
6 0
0 0
0 0
0 1
1 0
1 0
15 0
4 0
3 0
1 1
0 0
1 0
0 3
0 7
0 5
0 3
0 0
0 0
1 0
0 0
1 0
2 0
4 0
3 0
2 1
4 0
1 0
1 0
22 0
1 0
2 0
2 0
1 0
0 0
1 0
0 0
0 1
0 1
0 0
1 0
1 0
0 0
1 0
0 0
1 0
0 0
0 0
0 0
0 0
1 0
0 0
0 0
1 1
2 0
1 1
0 0
1 0
0 1
2 0
0 0
1 0
1 1
0 0
1 0
0 0
0 0
1 0
0 0
0 0
4 0
1 0
1 1
2 0
7 0
24 0
11 4
71 0
2 0
1 1
1 1
3 2
7 0
9 2
1 0
4 1
0 0
0 0
0 0
0 0
0 0
0 0
0 0
0 0
1 0
0 0
1 0
12 0
29 0
18 0
1 2
0 1
2 0
7 1
3 0
1 0
0 0
1 0
0 0
0 0
0 0
1 0
1 1
1 1
0 0
1 0
1 1
0 0
0 0
0 0
0 1
0 0
0 0
1 8
1 0
0 0
0 0
2 0
0 0
4 0
6 0
0 0
0 0
0 0
1 0
1 0
0 1
0 0
2 1
1 0
4 0
2 0
1 1
1 0
1 0
3 0
1 0
1 0
1 0
1 0
1 0
0 1
0 0
1 0
4 0
0 0
4 0
2 0
0 0
0 0
1 0
1 0
7 0
0 0
1 0
0 0
0 0
0 0
0 0
6 0
19 1
1 0
0 0
0 0
0 0
0 0
0 0
0 1
1 0
2 0
1 0
2 0
0 0
4 0
0 0
0 0
0 0
0 0
0 1
1 0
0 0
0 0
0 0
0 0
1 0
0 0
0 0
0 0
0 0
0 0
0 0
0 1
0 0
0 0
0 0
0 0
0 0
0 1
1 0
0 0
0 0
0 1
1 1
1 0
4 1
5 0
1 0
45 0
1 0
0 1
0 0
0 0
0 0
0 0
0 0
0 0
0 0
0 0
0 0
5 0
1 0
1 1
0 0
0 0
0 0
0 0
4 0
1 1
1 0
1 0
1 0
12 0
0 0
1 1
0 0
1 0
0 0
0 0
1 0
0 0
7 0
1 0
6 1
16 0
18 0
14 1
21 0
6 0
1 0
2 0
0 0
1 0
0 0
0 0
0 0
0 0
0 0
0 0
0 0
1 0
1 0
0 0
1 0
2 0
4 0
12 0
4 0
6 1
4 0
7 0
5 0
2 0
2 0
1 0
1 0
0 0
0 0
0 0
1 0
0 0
1 0
5 0
12 0
10 0
8 0
1 0
0 1
1 0
0 0
0 0
3 0
0 0
1 0
0 0
0 0
1 0
0 0
0 0
0 0
0 0
0 1
0 0
0 0
0 0
0 0
0 0
0 0
0 0
0 0
0 0
0 0
0 1
2 0
4 1
22 0
1 0
1 0
0 0
0 0
0 0
1 0
0 0
0 0
0 0
0 0
0 0
0 0
0 0
1 0
0 0
0 0
0 0
0 0
0 0
0 0
0 0
0 0
2 0
0 0
0 0
0 0
0 0
0 0
1 0
0 0
0 0
0 0
0 0
0 0
0 0
0 0
0 0
0 0
0 0
0 0
2 0
1 0
0 0
2 0
1 0
10 0
11 0
17 0
19 0
1 0
0 0
1 0
0 0
0 0
0 0
0 0
0 0
1 0
0 0
0 0
1 0
1 0
1 0
0 0
0 0
23 0
3 0
17 0
20 0
1 0
1 0
1 1
0 0
0 0
0 0
0 0
0 0
0 0
0 0
0 0
0 0
0 0
1 0
1 0
1 0
0 0
0 0
0 0
0 0
0 1
0 0
0 0
0 0
0 0
0 0
0 0
0 0
0 0
1 0
0 0
0 0
0 0
0 0
0 0
0 0
0 0
1 0
1 0
0 0
0 0
0 0
0 0
0 1
0 0
0 0
0 0
0 0
0 0
1 0
1 0
0 0
0 0
0 0
0 0
0 0
2 0
1 0
1 0
0 0
0 0
1 0
1 0
2 0
2 0
1 0
0 0
0 0
0 0
0 0
0 0
0 0
0 0
0 1
0 0
0 0
0 0
0 0
0 0
1 0
0 0
0 0
0 0
1 0
0 0
0 1
1 0
0 0
0 0
3 0
0 0
1 0
1 0
0 0
8 0
1 0
1 0
0 0
4 0
0 0
1 0
1 0
0 0
1 0
4 0
0 0
0 0
1 0
0 0
0 0
0 0
1 1
0 0
1 0
0 0
0 0
0 0
0 0
0 0
1 0
0 0
5 0
0 0
1 0
0 0
0 0
0 0
0 0
0 0
0 0
0 0
0 0
0 0
0 0
0 0
0 0
0 0
2 0
0 0
0 0
1 0
5 0
1 0
1 0
0 0
0 0
3 0
1 0
0 0
0 0
9 0
0 0
0 0
1 0
4 0
11 0
0 0
0 0
0 0
0 0
0 0
0 0
0 0
0 1
0 0
0 0
0 0
0 0
0 0
0 1
1 0
0 0
0 0
0 0
0 0
0 0
1 0
1 0
1 0
3 0
2 0
1 0
0 0
5 0
0 0
0 0
0 0
0 0
0 0
0 0
0 0
0 0
0 0
0 0
0 0
0 0
1 0
2 0
2 0
0 0
0 0
1 0
0 0
0 0
1 0
0 0
1 0
5 0
0 0
1 0
1 0
0 0
0 0
0 0
0 0
1 0
6 0
13 0
7 0
1 0
0 0
0 0
1 0
0 0
1 1
0 0
0 0
2 0
1 0
0 0
0 0
0 0
0 0
0 0
0 0
0 0
1 0
0 0
0 0
0 0
0 0
0 0
0 0
0 0
0 0
0 0
0 0
0 0
0 0
4 0
0 0
0 0
0 0
0 0
0 0
0 0
0 0
0 0
0 0
0 1
1 0
0 0
0 0
0 0
0 0
0 0
1 0
0 0
0 0
1 0
1 0
1 0
1 0
0 0
0 0
0 0
0 0
0 0
0 0
0 0
0 0
1 0
1 0
0 0
0 0
0 0
6 0
1 0
0 0
0 0
0 0
0 0
0 0
0 0
0 0
1 2
0 0
1 1
0 1
0 0
1 0
0 2
0 0
0 0
1 0
1 0
2 0
0 0
0 0
0 0
0 0
0 0
0 0
0 0
0 0
0 0
0 0
0 0
0 0
0 0
0 0
0 0
0 0
0 1
0 0
0 0
0 0
0 0
0 0
0 0
0 0
0 0
0 0
0 0
0 0
0 0
0 0
0 0
0 0
0 0
0 0
0 0
0 0
0 0
0 0
0 0
0 0
0 0
0 0
0 0
0 0
0 0
0 0
0 0
0 0
0 0
0 0
0 0
0 0
0 0
0 0
0 0
1 0
0 0
0 0
1 0
0 0
0 0
0 0
0 1
0 0
0 0
0 0
1 0
0 0
0 0
0 0
0 0
0 0
0 0
0 0
1 0
0 0
1 0
6 0
3 1
4 0
0 0
1 0
0 0
0 0
0 0
1 0
0 0
0 0
0 0
0 0
1 0
0 0
0 0
0 0
0 0
0 0
1 0
0 0
1 0
0 0
0 0
0 0
0 0
0 0
0 0
0 0
1 0
0 0
1 0
0 0
1 0
1 0
1 0
0 0
0 0
0 0
0 0
1 0
0 0
0 0
1 0
1 0
0 0
0 0
2 0
0 0
0 0
0 0
0 0
0 0
0 0
0 0
1 0
0 0
0 0
0 0
1 0
0 0
0 0
0 0
1 0
0 0
0 0
1 2
0 0
0 0
0 0
1 0
0 0
1 0
0 0
1 0
0 0
0 0
0 0
0 0
0 0
0 0
0 0
1 0
0 0
0 0
2 0
0 0
0 0
0 0
0 0
0 0
0 0
0 0
1 0
0 0
0 0
0 0
0 0
0 0
0 0
0 0
0 0
0 0
0 0
1 0
0 0
1 0
0 0
0 0
0 0
0 0
0 0
0 0
0 0
0 0
0 0
0 0
0 0
0 0
0 0
0 0
0 0
1 0
0 1
0 0
0 0
1 0
0 0
0 0
0 1
1 0
0 1
0 0
0 0
0 0
1 0
1 0
1 0
1 0
5 0
4 0
0 0
0 0
0 0
0 0
0 0
2 0
0 0
1 0
0 0
0 0
0 0
0 0
0 0
0 0
0 0
0 0
1 0
0 0
0 0
0 0
0 0
0 0
0 0
0 1
0 0
0 0
0 0
0 0
0 0
0 0
0 0
1 0
0 0
1 0
1 0
0 0
0 0
0 0
0 0
0 0
0 1
0 0
0 0
0 0
0 0
0 0
1 1
0 0
0 0
0 0
0 0
2 0
3 0
6 0
0 0
5 0
3 0
5 0
0 0
6 0
0 0
0 0
0 0
0 0
0 0
1 0
0 0
1 0
0 0
0 0
0 0
0 0
0 0
0 0
0 0
0 0
0 1
0 0
0 0
0 0
0 0
0 0
0 0
0 1
0 1
0 0
0 0
0 0
1 0
1 0
0 0
0 0
0 0
0 0
0 0
1 0
0 0
1 0
0 0
0 0
0 0
0 0
0 0
0 0
0 0
0 0
0 0
0 1
0 0
0 0
0 0
0 0
0 1
0 1
0 0
0 0
0 0
0 0
1 0
1 1
1 0
1 0
1 0
0 0
0 0
0 0
0 0
0 0
0 0
0 1
0 0
0 0
0 1
0 0
0 0
0 0
0 0
0 0
0 0
0 0
0 0
0 0
0 0
0 0
0 0
0 0
1 0
0 0
0 0
0 0
0 0
0 0
0 0
0 0
1 0
0 1
0 1
0 0
0 1
0 1
0 0
0 0
0 0
0 0
0 0
0 0
0 0
0 0
0 0
0 0
0 0
1 0
1 0
0 0
0 1
0 0
1 0
0 0
0 0
0 1
0 0
0 0
0 0
1 0
0 0
1 0
1 0
2 0
1 0
0 0
1 0
0 0
0 0
1 0
0 0
0 0
0 0
0 0
4 1
0 0
0 0
0 0
0 0
0 0
0 0
0 0
0 0
0 0
0 1
0 0
0 0
0 0
0 0
0 0
0 0
0 0
0 0
0 0
0 0
1 0
0 0
0 2
0 3
0 9
0 0
0 0
0 0
0 0
0 0
0 0
0 0
0 0
0 0
0 0
1 0
1 0
0 0
0 0
0 0
0 0
0 0
0 0
0 0
0 0
0 0
0 0
0 0
0 0
0 0
0 0
0 1
0 0
0 0
0 0
0 0
0 0
0 0
0 0
1 1
4 3
0 1
1 1
0 1
0 1
0 1
0 4
0 2
1 1
0 0
2 7
1 0
11 2
1 5
0 6
1 0
3 0
1 0
0 0
0 0
1 0
0 0
0 0
1 0
0 0
0 0
0 0
0 0
0 0
0 0
0 0
0 0
0 0
0 0
0 0
0 0
0 0
0 0
0 0
0 0
0 0
0 0
0 0
0 0
0 1
0 0
0 0
0 0
0 0
0 0
0 0
1 1
0 0
2 0
1 0
0 0
0 0
2 0
4 0
1 0
4 0
0 0
0 0
0 0
0 0
0 0
0 0
0 0
0 0
0 0
0 0
0 0
0 0
0 0
0 1
0 0
1 0
0 0
0 0
0 0
0 0
0 0
0 0
0 0
0 0
0 0
1 0
0 0
0 0
0 0
0 0
0 0
0 0
0 0
0 0
1 0
0 0
0 0
0 0
0 0
0 1
0 0
0 0
0 0
0 0
0 0
0 0
0 0
0 1
0 0
0 0
0 0
0 0
0 0
0 0
0 0
1 0
0 0
0 0
0 0
0 1
0 2
0 3
0 6
0 10
1 6
0 1
0 1
0 0
0 0
1 0
0 0
0 0
0 0
0 0
0 0
0 0
1 0
0 0
0 0
0 0
0 0
6 1
0 0
0 0
0 0
0 0
0 0
0 0
0 0
0 0
0 0
0 0
1 0
1 0
0 0
0 0
1 0
0 0
1 0
0 0
0 1
3 0
1 0
0 0
4 0
3 0
1 0
1 0
1 0
1 0
0 0
0 0
0 0
0 0
1 0
0 0
0 0
1 0
0 0
0 0
0 0
0 0
0 1
0 0
0 0
0 0
1 0
0 0
1 0
3 0
11 0
3 0
2 0
1 0
11 0
1 0
1 0
4 0
0 0
0 0
0 0
0 0
0 0
0 0
0 0
0 0
1 0
0 0
0 0
1 0
0 0
0 1
0 4
0 0
0 1
0 0
0 0
0 0
0 0
0 0
0 0
0 0
0 0
0 0
0 1
0 0
0 0
1 0
0 0
0 0
0 0
1 1
0 0
1 0
0 0
0 0
0 3
0 0
0 0
0 0
0 0
0 0
1 0
0 0
1 1
0 0
1 0
0 0
0 0
0 0
0 0
0 0
0 0
0 0
1 0
0 0
0 0
0 0
0 0
0 0
0 0
0 0
0 0
0 0
0 0
0 0
0 0
0 0
1 1
0 0
1 0
0 1
0 0
0 1
0 0
0 0
0 0
0 0
0 0
0 0
0 0
0 0
0 0
0 0
0 0
0 0
0 0
0 0
1 1
0 0
1 1
0 1
0 1
4 1
0 0
0 1
0 1
0 1
0 0
0 0
0 0
0 0
0 0
0 1
1 0
0 0
0 0
0 0
0 0
0 0
0 0
0 0
0 0
0 1
0 0
0 0
0 0
0 0
0 0
0 0
0 0
0 0
0 0
0 0
0 0
0 0
0 0
0 0
1 0
0 1
0 0
0 0
0 1
0 0
0 0
0 0
1 0
0 0
0 1
0 0
0 0
0 0
0 0
1 0
1 0
0 0
0 0
1 0
0 0
0 0
0 0
0 0
0 0
0 0
1 0
0 0
1 0
1 0
1 0
3 0
1 0
0 0
0 0
0 0
0 0
0 0
0 0
0 1
0 0
0 0
0 0
0 0
0 0
0 0
0 0
0 0
0 0
0 0
0 0
0 0
0 0
0 0
0 0
1 0
0 0
0 0
0 0
1 0
1 0
0 0
0 0
0 0
1 0
0 0
0 0
0 0
0 0
0 0
1 0
0 0
1 0
0 0
0 0
0 0
0 0
0 0
0 0
0 0
0 0
0 0
0 0
0 0
1 1
0 0
0 0
0 0
0 0
0 0
0 0
0 0
0 0
0 0
0 0
0 0
0 0
0 0
0 0
0 0
0 0
0 1
0 0
0 1
0 0
0 0
0 0
0 0
0 0
0 0
0 0
0 0
0 0
0 1
0 0
0 0
0 0
0 0
0 0
0 0
0 0
0 0
0 0
0 0
0 1
0 0
0 0
0 0
0 0
0 0
0 0
0 0
0 0
1 0
0 2
0 4
0 1
0 2
0 1
0 1
0 2
1 1
0 1
0 1
0 1
1 0
1 0
1 1
0 0
1 0
0 0
0 0
0 0
0 0
0 0
0 0
0 0
0 0
0 0
0 0
0 0
0 0
0 0
2 0
0 0
0 0
0 0
0 0
0 0
0 0
0 0
0 0
0 0
1 0
0 0
1 0
0 0
0 0
0 0
1 0
0 0
0 0
0 0
0 0
0 0
0 0
0 0
0 1
0 0
0 0
0 0
1 0
0 0
0 0
0 0
0 0
0 0
1 0
0 0
0 0
0 0
0 0
0 0
0 0
0 0
0 0
0 0
0 0
1 1
0 1
1 0
0 0
0 0
0 0
0 3
0 0
0 1
0 0
0 0
0 0
0 0
0 0
0 0
1 0
3 0
1 0
1 0
0 1
0 0
0 0
0 0
0 0
0 0
0 0
1 0
0 0
0 0
1 0
2 0
0 0
0 0
1 0
0 0
1 0
1 0
0 0
0 0
0 0
0 0
0 0
1 0
0 0
0 0
0 0
0 0
0 0
1 0
1 0
1 0
0 0
0 1
0 0
2 0
0 0
1 0
0 0
0 0
1 0
1 0
1 0
3 0
0 0
2 0
1 0
1 0
1 0
1 0
0 0
1 0
0 0
0 0
1 1
0 0
1 0
1 0
0 0
2 1
1 0
1 0
0 0
0 3
0 0
1 0
1 1
0 0
4 0
0 0
2 0
1 0
1 0
0 0
0 0
0 0
0 0
0 0
0 0
0 0
0 0
0 0
0 0
1 0
0 0
1 0
0 0
0 0
0 0
0 0
0 0
0 0
0 0
0 0
1 0
2 0
0 0
1 0
0 0
1 1
0 4
0 2
0 2
0 1
0 0
0 0
0 0
0 0
0 0
0 0
0 0
0 0
0 0
0 0
0 0
0 0
0 0
0 0
0 0
0 0
0 0
0 0
0 0
0 0
0 0
1 0
0 0
0 0
0 0
0 0
0 0
0 0
1 0
1 0
0 1
0 0
0 0
1 0
0 0
0 0
0 0
0 0
0 0
0 0
0 0
0 0
0 0
0 0
0 0
1 0
1 0
0 0
0 0
0 0
0 0
0 0
0 0
0 1
0 0
0 0
0 0
0 0
0 0
0 0
0 0
0 0
0 0
0 0
3 0
1 0
1 0
0 0
0 0
1 0
0 0
0 0
2 0
1 0
0 0
1 0
1 0
1 0
0 0
0 0
1 0
0 0
0 0
0 0
0 0
0 0
0 0
0 0
1 0
0 0
1 0
1 0
0 0
0 0
2 0
0 0
0 0
0 0
0 0
1 0
0 0
0 0
0 0
0 0
0 0
0 0
0 0
0 0
0 0
0 0
0 0
0 0
1 0
0 0
1 0
4 0
0 0
0 0
0 0
0 0
1 0
2 0
0 0
0 0
0 0
0 0
0 0
0 0
0 0
0 0
0 0
0 0
0 0
0 0
0 0
0 1
0 0
1 0
0 0
1 0
0 0
1 2
0 1
0 1
0 0
0 0
0 1
0 1
0 0
1 0
0 0
0 0
2 0
1 0
0 0
0 0
0 0
0 0
0 0
0 0
0 0
0 0
0 0
0 0
0 1
0 0
0 1
0 0
1 0
0 0
0 0
0 0
0 0
0 0
0 0
0 0
0 0
0 0
0 0
0 0
0 0
0 0
0 1
6 0
0 1
0 0
0 0
0 0
0 0
0 0
1 0
0 0
0 0
2 0
0 0
0 0
0 0
0 0
0 0
0 0
0 0
1 0
0 0
0 0
0 0
0 0
2 0
1 0
1 0
0 0
0 0
0 0
0 0
0 0
0 0
0 0
0 0
0 0
0 0
1 0
1 0
0 0
0 0
0 0
0 0
0 0
1 1
0 0
1 0
0 0
0 0
0 0
0 0
0 0
0 0
1 0
0 0
0 1
0 0
0 0
0 0
0 0
0 0
0 0
0 0
0 0
0 0
0 0
3 0
0 0
0 0
0 0
0 0
2 0
0 0
1 0
1 0
0 0
2 0
1 0
0 0
0 0
0 0
1 0
1 0
0 0
1 0
0 0
0 0
0 0
1 0
0 0
0 0
0 0
0 0
0 0
0 0
0 0
0 0
0 0
0 0
0 0
0 0
0 0
0 0
0 0
0 0
0 0
0 0
0 0
1 0
0 0
0 0
0 0
0 0
0 0
0 0
0 0
0 0
0 0
0 0
0 0
0 0
0 0
0 0
0 0
0 0
0 0
1 0
0 0
0 0
0 0
0 0
0 0
0 0
0 0
0 1
0 0
0 0
0 0
0 0
0 0
0 0
0 0
0 0
1 0
0 0
0 0
0 0
0 0
0 0
0 0
0 0
0 0
0 0
1 0
0 0
0 0
0 0
0 0
0 0
0 1
0 0
0 0
0 0
0 0
1 0
1 0
0 0
0 0
0 0
0 0
0 0
0 0
1 0
0 0
0 0
0 0
0 0
0 0
1 0
0 0
0 0
0 0
0 0
0 0
0 0
0 0
0 0
0 0
0 0
0 0
0 0
0 0
0 0
0 0
0 0
0 0
0 0
0 0
0 0
0 0
0 0
0 0
0 0
0 0
0 0
0 0
1 0
0 0
0 0
0 0
0 0
0 0
0 0
0 0
0 0
0 0
0 0
0 0
0 0
0 0
0 1
0 0
0 0
1 0
0 0
0 0
0 0
0 0
0 0
0 0
0 0
1 0
1 0
0 0
1 0
1 0
0 0
0 0
0 0
1 0
0 0
0 0
0 0
1 0
2 0
0 0
0 0
0 0
0 0
0 0
0 0
0 0
0 0
0 1
0 0
0 0
0 0
0 0
0 0
0 0
0 0
0 0
0 0
0 0
0 0
0 0
0 0
0 0
0 0
0 0
0 0
0 0
1 0
0 0
0 0
0 0
0 0
0 0
0 0
0 0
0 0
0 0
1 0
1 0
0 0
1 0
1 0
0 0
8 0
0 0
0 0
0 0
0 0
0 0
0 0
0 0
0 0
0 0
0 0
0 0
0 0
0 0
0 0
0 0
0 0
0 0
0 0
0 0
0 0
0 0
0 0
0 0
1 0
0 0
0 0
0 0
0 0
0 0
0 0
0 0
0 0
0 0
0 0
0 0
0 0
0 0
0 0
0 0
0 0
0 1
0 0
0 0
0 0
0 0
0 0
0 0
0 0
0 0
0 0
0 0
0 0
0 0
0 0
0 0
0 0
0 0
0 0
0 0
0 0
0 0
0 0
0 0
0 0
0 0
0 0
0 0
0 0
0 0
0 0
0 0
0 0
0 0
0 0
0 0
0 0
0 0
0 0
0 0
0 0
0 0
0 0
0 0
0 0
0 0
0 0
0 0
0 0
0 0
0 0
0 0
0 0
0 0
0 0
0 0
0 0
0 0
0 0
1 0
0 0
1 0
1 0
0 1
1 0
0 0
0 0
1 0
1 0
3 0
0 0
0 0
0 0
1 0
0 0
0 0
1 0
0 0
1 0
0 0
0 0
0 0
1 0
0 0
2 0
0 0
0 0
0 0
0 0
0 0
0 0
0 0
0 0
0 0
0 0
0 0
0 0
0 0
0 0
0 0
0 0
0 0
0 0
0 0
0 0
0 0
0 0
0 0
1 0
0 0
0 0
0 0
0 0
0 0
0 0
0 0
0 0
0 0
0 0
0 0
0 0
0 1
0 0
0 0
0 0
0 0
0 0
0 0
0 0
0 0
0 1
1 0
0 0
0 0
0 0
0 0
0 0
0 0
0 1
0 0
0 0
0 0
0 0
0 0
0 0
0 0
0 0
0 0
0 0
0 0
0 0
0 0
0 0
0 0
0 0
0 0
0 0
0 0
0 0
0 0
2 0
0 0
0 0
0 0
0 0
0 0
0 0
0 0
0 0
0 0
0 0
0 0
0 0
2 0
0 0
0 0
0 0
0 0
0 0
0 0
1 0
0 0
0 0
0 0
0 0
0 0
0 0
0 0
1 0
0 0
0 0
0 0
0 0
0 0
0 0
0 0
0 0
0 0
0 0
0 0
0 0
0 0
0 0
0 0
0 0
0 0
1 0
0 0
0 0
0 0
0 0
0 0
0 0
0 0
0 0
1 0
0 1
0 0
0 0
0 0
0 0
0 0
0 0
0 0
0 0
0 0
0 0
0 0
0 0
0 0
0 0
0 0
0 0
0 0
0 0
0 0
0 0
0 0
1 0
0 0
0 0
0 0
0 0
0 0
0 0
0 0
0 0
1 0
0 0
0 0
0 0
0 0
0 0
0 0
0 0
0 0
0 0
0 0
0 0
0 0
0 0
0 0
0 0
0 0
0 0
0 0
0 0
0 0
0 0
0 0
0 0
0 0
0 0
0 0
0 0
0 0
0 0
0 0
0 0
1 0
0 0
0 0
0 0
0 0
0 0
0 0
0 0
0 0
0 0
2 0
0 0
0 0
0 0
0 0
0 1
0 0
0 0
0 0
0 0
0 0
0 0
0 0
0 0
0 0
0 0
0 0
0 0
0 0
0 0
0 0
0 0
0 0
0 0
0 0
0 0
0 0
0 0
0 0
0 0
0 0
0 0
0 0
0 0
0 0
0 0
0 0
0 0
0 0
0 0
0 0
0 0
0 0
0 0
0 0
0 0
1 0
0 0
0 0
0 0
0 0
0 0
0 0
1 0
1 0
0 0
0 0
0 0
0 0
0 0
0 0
0 0
0 1
0 0
0 0
0 0
1 0
1 0
0 0
0 0
0 0
0 0
0 0
0 0
0 0
0 0
0 0
0 0
0 0
0 0
0 0
0 0
0 0
0 0
0 0
0 0
0 0
0 0
1 0
1 0
0 0
0 0
0 0
0 0
0 0
0 0
0 0
0 0
0 0
0 0
0 0
0 0
0 0
0 0
0 0
0 0
0 0
0 0
0 0
0 0
0 0
0 0
0 0
0 0
0 0
0 0
0 1
0 0
0 0
0 0
0 0
0 0
0 0
0 0
0 0
0 0
0 0
0 0
0 0
0 0
0 0
0 0
0 0
0 0
0 0
0 0
0 0
0 0
0 0
0 0
0 1
1 0
0 0
0 0
0 0
0 0
0 0
0 0
0 0
0 0
0 0
0 0
0 0
0 0
0 0
0 0
0 0
0 0
0 0
0 0
0 0
0 0
0 0
1 0
0 1
0 0
0 0
0 0
4 0
0 0
0 0
0 0
0 0
0 0
0 0
0 0
0 0
0 1
0 0
0 0
0 0
0 0
0 0
1 0
0 0
0 0
0 0
0 0
0 0
2 0
0 0
0 0
0 0
1 0
0 0
0 1
0 0
0 1
0 0
0 0
0 0
0 0
1 0
0 0
0 0
0 0
1 0
0 0
0 0
0 0
0 0
0 0
0 0
0 0
0 0
0 0
0 0
0 0
0 0
1 0
0 0
0 0
0 0
0 0
0 0
1 1
0 0
0 0
0 0
0 0
0 0
0 0
0 0
0 0
0 0
0 0
0 0
0 0
0 0
0 0
0 0
0 0
0 0
0 0
0 0
0 0
0 0
0 0
0 0
0 0
0 0
0 0
1 0
0 0
0 1
0 0
0 0
1 0
0 0
1 0
0 0
2 0
0 0
0 0
0 0
0 0
1 0
1 0
3 0
0 0
7 0
0 0
0 1
8 1
0 1
0 0
0 0
0 0
1 0
0 0
2 0
0 0
1 0
0 0
0 0
0 0
0 1
0 0
1 0
1 0
3 0
1 0
1 1
0 0
0 1
1 0
12 1
5 0
17 0
0 0
3 0
1 1
4 0
0 0
0 0
1 0
1 0
5 0
1 0
0 0
0 0
1 0
0 0
0 0
0 0
0 0
1 0
2 0
1 0
1 0
1 0
0 0
0 0
1 0
0 0
1 1
0 0
1 0
0 0
1 0
0 0
0 0
0 0
0 0
0 0
0 0
0 0
0 0
0 0
0 1
1 0
1 0
1 0
1 0
0 0
3 0
1 0
1 0
1 0
4 0
1 0
0 0
1 0
0 0
0 0
0 0
0 0
0 0
0 0
1 0
1 0
1 0
1 0
1 0
0 0
1 0
0 0
0 0
0 0
0 0
0 0
0 0
1 0
0 0
0 0
0 0
0 0
0 0
0 0
0 0
0 0
0 0
0 0
0 0
0 0
0 0
0 0
0 0
2 0
0 0
0 0
0 0
0 0
1 0
1 0
3 0
4 0
1 0
1 0
2 0
1 0
7 0
8 0
20 0
36 0
11 0
189 0
8 0
17 0
3 0
0 0
0 0
1 0
0 0
2 0
1 0
0 0
0 0
0 0
1 0
0 0
0 0
2 0
0 0
0 0
15 0
5 0
6 0
8 0
11 0
36 0
10 0
14 0
3 0
1 0
2 0
0 0
1 0
4 0
4 0
8 0
1 0
0 0
0 0
0 0
1 0
1 0
1 0
0 0
0 0
1 0
0 0
0 0
8 0
0 0
22 0
9 0
22 0
29 0
8 0
13 0
8 0
3 0
3 0
4 1
25 0
46 1
119 0
12 0
13 0
1 0
1 0
2 0
1 0
4 0
3 0
1 5
2 0
1 0
3 0
5 0
1 0
4 0
6 0
13 1
8 0
13 0
0 0
0 0
0 0
0 0
0 0
0 0
0 0
0 0
1 0
0 0
1 0
1 0
0 0
6 1
0 0
13 0
0 0
0 0
0 0
0 1
0 0
0 0
2 0
4 0
4 0
0 0
1 0
0 0
0 0
1 1
4 0
4 0
1 0
0 0
8 1
11 1
0 0
0 0
1 0
0 0
1 0
0 0
1 0
4 0
1 0
6 0
15 0
22 1
8 0
0 0
1 1
0 0
0 0
0 0
0 0
0 0
1 0
1 0
1 0
1 0
1 0
4 0
0 0
1 1
6 0
16 1
5 0
16 1
1 1
4 1
26 0
13 0
12 0
1 0
1 0
1 0
6 0
5 0
5 0
6 0
1 0
2 0
10 0
13 0
0 1
0 0
0 0
1 0
1 2
0 0
0 0
0 0
2 0
0 0
1 0
5 0
1 0
0 0
0 0
1 0
1 0
0 0
1 0
1 0
0 0
0 0
0 0
0 0
0 0
0 0
0 0
1 0
0 0
0 0
0 0
1 0
1 0
0 1
1 0
1 0
0 0
1 0
1 0
0 0
0 0
0 0
0 0
0 0
1 1
1 0
8 1
1 0
20 0
0 0
1 0
1 1
1 0
0 0
0 0
0 0
0 1
0 0
0 3
0 2
0 0
0 0
0 0
0 0
0 0
0 0
1 0
9 0
1 0
0 0
0 0
0 0
1 0
3 0
1 1
0 0
0 0
0 0
0 0
0 1
0 0
0 0
0 0
0 0
0 0
1 0
0 0
0 0
0 0
0 0
0 0
0 0
0 0
0 0
0 0
0 0
0 0
0 0
0 1
0 0
0 0
0 1
0 0
0 0
0 0
0 0
0 0
0 0
0 0
0 0
0 0
0 1
1 1
2 0
0 0
1 0
0 0
1 0
0 0
0 0
0 0
0 0
0 0
0 0
0 1
1 0
1 0
0 0
0 2
0 0
0 0
0 0
1 0
0 0
0 0
0 0
0 0
0 0
0 0
3 0
1 0
1 0
0 0
0 0
0 0
0 0
0 0
0 1
0 0
0 0
0 0
0 0
0 0
0 0
0 0
0 0
0 0
0 0
0 1
0 0
0 0
0 0
1 0
1 0
0 0
0 2
0 0
1 1
1 0
1 0
0 0
0 0
0 0
0 0
1 0
1 0
0 0
0 1
0 0
0 0
0 1
0 1
0 0
0 0
0 0
0 0
1 0
0 0
2 0
1 0
0 0
0 0
0 0
0 0
0 0
0 0
0 0
5 1
0 0
1 0
0 0
0 0
0 0
0 0
1 0
1 0
0 0
1 0
0 0
2 0
0 0
0 0
0 1
0 0
0 0
0 0
0 0
0 0
0 0
0 0
0 0
1 0
0 0
0 0
1 0
0 0
0 0
0 0
0 0
0 0
1 0
0 0
0 0
1 0
0 0
0 1
0 0
0 0
0 0
0 0
0 0
1 0
0 0
0 0
1 0
0 0
0 0
0 0
0 0
0 0
0 0
0 0
0 0
0 0
0 0
1 0
0 0
0 0
0 0
0 0
0 0
0 0
1 0
0 0
0 0
0 0
0 0
0 0
0 0
0 0
1 0
0 1
1 0
0 0
0 1
0 0
0 1
0 0
0 1
0 0
0 4
1 0
0 0
0 0
4 0
1 0
5 0
3 0
0 0
0 0
0 0
0 0
0 0
0 0
0 0
0 0
0 0
1 0
0 0
0 0
0 0
0 0
0 0
0 0
0 1
0 0
1 1
0 0
0 0
0 0
0 0
0 0
0 0
0 0
0 0
0 0
0 0
0 0
0 0
0 0
0 0
0 0
0 0
0 0
0 0
0 0
0 0
0 0
0 0
0 0
0 0
0 0
0 0
0 0
0 0
0 0
0 0
0 0
0 0
0 0
0 0
0 0
0 0
0 0
0 0
0 0
0 0
0 0
0 0
0 0
0 0
0 0
0 0
0 0
0 0
0 0
0 0
0 0
0 0
0 0
0 0
0 0
0 0
0 0
0 0
1 0
0 0
1 0
0 0
0 0
0 0
0 0
1 0
0 0
0 0
0 0
0 0
0 0
0 0
0 0
0 0
0 0
0 0
0 0
0 0
0 0
0 0
0 0
0 0
4 0
0 0
1 0
0 0
1 0
0 0
1 0
0 0
0 0
0 0
0 0
1 0
0 0
1 0
0 0
0 0
0 0
0 0
0 0
0 0
0 0
0 0
0 0
0 0
0 0
0 0
0 2
0 0
0 0
0 0
0 0
0 0
0 0
0 0
0 0
0 0
0 0
0 0
0 0
0 0
0 0
0 0
0 0
0 0
0 0
1 0
0 0
1 0
1 0
3 0
1 0
0 0
0 0
0 0
0 1
0 0
0 0
0 0
0 0
0 0
0 0
0 0
0 0
0 0
0 1
0 0
0 1
0 0
0 0
0 0
1 0
0 0
1 0
1 0
2 0
1 0
1 0
0 0
0 0
0 0
0 0
1 0
1 0
0 0
0 0
0 0
0 0
1 0
0 0
0 0
1 0
0 0
0 0
1 0
0 0
0 0
0 0
0 0
0 0
0 0
0 1
0 0
0 1
0 1
1 0
1 0
1 0
0 0
0 0
0 0
0 0
0 0
0 0
0 0
1 0
0 0
0 0
0 0
0 0
1 0
0 0
0 1
4 0
0 1
1 0
0 0
0 1
1 0
0 0
0 0
0 0
0 0
0 0
0 0
1 0
0 0
0 0
0 0
0 0
0 0
0 0
0 0
1 0
1 0
4 0
0 0
0 1
1 0
0 0
0 0
0 0
1 0
0 0
1 0
0 0
0 0
0 0
0 0
0 0
0 0
0 0
0 0
0 0
0 0
0 0
0 0
0 0
0 0
0 0
0 0
0 0
0 0
0 0
0 0
0 0
0 0
0 1
0 0
0 0
0 1
1 0
1 0
0 0
0 0
0 0
0 1
0 1
0 0
0 3
1 0
0 1
0 1
0 0
0 0
0 0
8 0
1 0
0 0
0 0
0 0
0 1
0 0
0 0
0 0
0 0
0 0
0 0
0 0
0 0
0 0
0 0
0 0
0 0
2 0
0 0
0 1
0 0
0 0
0 0
0 0
0 0
0 0
0 0
0 0
0 0
1 0
1 0
2 0
8 0
1 0
4 0
1 0
0 0
0 2
0 0
0 0
0 0
0 0
0 0
0 0
0 0
0 0
0 0
0 0
0 0
0 0
0 0
0 0
0 0
0 0
0 1
0 0
0 0
0 0
0 0
0 0
0 0
0 0
1 0
0 0
3 0
0 0
0 0
0 0
0 0
0 0
0 1
0 0
0 0
0 0
0 0
0 0
0 0
0 0
0 0
0 0
0 0
0 0
0 0
3 0
0 0
0 0
1 0
0 0
0 1
0 0
0 0
0 0
0 0
0 4
0 0
0 0
0 0
0 1
0 0
0 0
0 0
0 0
0 0
0 0
0 0
1 0
1 0
0 0
0 0
0 0
0 0
0 0
0 0
0 0
0 0
0 0
0 0
0 0
0 0
0 0
0 0
0 0
0 0
0 0
0 0
0 1
0 0
0 1
0 0
0 0
0 0
0 0
0 0
0 0
0 0
0 0
0 0
0 0
0 0
0 0
0 0
0 0
0 0
0 0
0 0
0 0
0 0
0 0
0 0
0 0
0 0
0 0
0 0
0 0
0 0
0 0
0 0
1 0
0 0
0 0
0 1
0 1
0 0
0 0
1 1
0 0
0 0
0 0
0 0
0 0
0 0
0 0
0 0
0 0
0 0
0 0
0 0
0 0
0 0
0 0
0 0
0 0
0 0
0 0
0 0
0 0
0 0
0 0
0 0
0 0
0 0
0 0
0 0
0 0
0 0
0 0
0 0
0 0
0 0
0 0
0 0
0 0
0 0
1 0
0 0
0 0
0 0
0 0
0 0
0 0
0 0
0 0
0 0
0 0
0 0
0 0
0 0
0 0
0 0
0 0
0 0
3 0
1 0
0 0
0 0
0 0
0 0
0 0
0 0
0 0
0 0
0 0
0 0
0 0
0 0
1 0
2 0
1 0
1 1
0 0
0 0
0 0
0 0
0 0
0 0
1 0
0 0
0 0
0 0
0 0
0 0
0 0
0 0
0 1
0 0
1 0
0 0
0 0
0 0
0 0
0 0
0 0
0 0
1 0
0 0
0 0
0 0
0 0
0 0
0 0
0 0
0 0
0 0
0 0
0 0
0 0
0 0
0 0
0 0
0 0
0 0
0 0
0 0
0 0
0 0
0 0
0 0
0 0
0 1
0 0
0 0
0 0
0 0
0 0
0 0
0 0
0 0
0 0
0 0
0 0
0 0
0 0
0 0
0 0
0 0
0 0
0 0
0 0
0 0
0 0
0 0
0 0
0 0
0 0
0 0
0 1
0 0
0 0
0 0
0 1
0 0
0 0
0 0
0 0
0 0
0 0
0 0
0 0
0 0
0 0
0 0
0 0
0 0
0 0
0 0
0 0
0 0
0 0
0 0
0 0
0 0
0 0
0 0
0 0
0 0
0 0
1 0
0 0
0 0
0 0
0 0
0 0
1 0
0 0
1 0
1 0
0 0
1 0
1 0
1 0
0 0
0 0
0 0
0 0
1 0
1 0
0 0
0 0
0 0
0 0
0 0
0 0
0 0
0 0
0 0
0 0
0 0
0 0
0 0
1 0
0 0
0 0
0 0
0 0
0 0
0 0
0 0
0 0
0 0
0 0
0 0
1 0
1 0
3 0
1 0
13 0
0 0
2 0
0 0
0 0
0 0
0 0
0 0
0 0
0 0
0 0
0 0
0 0
0 0
0 0
0 0
0 0
0 0
0 0
0 0
0 0
0 0
0 0
0 0
0 0
0 0
1 0
0 0
0 0
0 0
0 0
0 0
0 0
0 0
0 0
0 0
0 0
0 0
0 0
0 0
0 0
0 0
0 0
0 0
0 0
0 0
0 0
0 0
0 0
0 0
0 0
0 0
0 0
0 0
1 0
0 0
0 0
0 0
1 0
0 0
0 0
0 0
0 0
0 0
0 0
0 0
0 0
0 0
0 0
0 0
0 0
0 0
0 0
0 0
0 0
0 0
0 0
1 0
1 0
0 1
0 0
0 0
0 0
0 0
0 0
0 0
0 0
0 0
0 0
0 0
0 0
0 0
0 0
0 0
0 0
0 0
0 0
1 0
0 0
0 0
0 0
0 0
0 0
0 0
0 0
0 0
0 0
0 0
0 0
0 0
1 0
0 0
0 0
0 0
0 0
0 0
0 0
0 0
0 0
0 0
0 0
0 0
0 0
0 0
0 0
0 0
0 0
0 0
0 0
0 0
0 0
0 0
1 0
0 0
0 0
0 0
1 0
0 0
0 0
0 0
0 0
1 0
0 0
0 0
0 1
0 0
0 0
0 0
0 0
0 0
0 0
0 0
0 0
0 0
0 0
0 0
0 0
0 0
0 0
0 0
0 0
0 0
0 0
0 0
0 0
0 0
0 0
0 0
0 0
0 0
0 0
0 0
0 0
0 0
0 0
0 0
0 0
0 0
0 0
0 0
0 0
1 0
0 0
1 0
0 0
0 0
0 0
0 0
0 0
0 0
0 0
0 0
0 0
0 0
0 0
0 0
1 0
0 0
0 0
1 0
0 0
0 0
0 0
0 1
0 0
0 0
0 0
0 0
0 0
0 0
0 0
0 0
0 0
0 0
0 0
0 0
0 0
0 0
1 0
0 0
0 0
0 0
0 0
0 0
0 1
0 0
0 0
0 0
0 0
0 0
0 0
0 0
0 0
1 0
0 0
0 0
0 0
0 0
0 0
0 0
0 0
0 0
0 1
0 0
0 0
1 0
0 0
0 0
0 0
0 0
0 0
0 0
0 0
0 0
0 0
0 0
0 0
0 0
0 0
1 0
1 0
0 0
0 1
0 0
0 0
0 0
1 0
0 0
0 0
0 0
0 0
0 0
1 0
0 0
0 0
0 0
0 0
0 0
0 0
0 0
0 0
0 0
0 0
0 0
0 0
0 0
1 0
0 0
4 0
3 0
12 0
4 0
4 0
1 0
0 0
1 0
1 0
0 0
0 0
0 0
0 0
0 0
0 0
0 0
0 0
1 0
2 0
0 0
1 0
1 0
0 0
0 0
0 0
0 0
0 0
6 0
0 0
4 1
4 0
1 0
1 0
1 0
1 0
1 0
1 0
1 0
1 0
0 0
0 0
0 1
0 0
0 0
0 0
4 0
0 0
0 0
0 0
0 0
0 0
0 0
0 0
3 0
1 0
0 0
1 0
1 0
0 0
2 0
6 0
3 1
1 0
1 1
0 1
0 0
0 0
0 0
0 0
0 0
1 1
0 0
0 0
0 0
0 0
0 1
0 0
0 0
0 0
0 0
0 0
0 0
0 0
0 1
0 0
0 0
0 1
0 0
0 0
0 0
0 0
0 1
0 0
0 0
0 0
3 0
1 0
0 0
0 0
1 0
0 0
0 0
0 0
0 0
0 0
0 0
0 0
0 1
0 1
0 1
0 1
0 0
0 0
0 0
0 0
0 0
0 0
0 1
1 0
1 0
0 0
4 0
0 0
0 0
0 0
0 0
0 0
0 0
0 0
0 0
1 0
0 0
0 0
0 0
0 1
0 0
0 0
0 0
0 0
1 0
0 0
0 0
1 1
0 2
0 1
1 1
1 0
6 0
0 0
1 0
0 0
1 0
0 0
0 0
1 0
0 0
0 0
0 0
0 0
0 1
0 0
0 0
0 0
0 0
0 0
0 0
0 0
0 0
0 0
0 0
0 0
0 0
0 0
0 0
0 0
0 1
0 1
0 0
0 0
0 0
0 0
0 0
0 0
0 0
0 0
0 0
0 0
0 0
0 0
0 0
0 0
0 0
1 0
1 0
0 1
0 1
0 0
0 0
0 0
0 0
0 0
0 0
0 0
0 0
0 0
0 0
0 0
0 0
0 0
0 0
0 0
0 0
0 0
0 0
0 0
0 0
0 0
0 0
0 0
0 0
0 0
0 0
0 0
0 0
0 0
0 0
0 0
3 0
4 0
1 0
0 0
5 0
0 0
0 0
0 2
0 0
0 0
0 0
1 0
1 0
0 0
0 0
0 0
0 4
0 1
0 1
0 0
1 0
1 0
0 0
20 0
5 1
1 0
0 0
0 0
0 1
0 1
0 0
0 1
0 0
1 1
0 0
0 0
0 0
0 0
0 1
0 0
0 0
0 0
1 0
0 0
1 0
3 0
4 0
1 0
3 1
1 0
0 0
1 0
0 0
3 0
0 0
0 0
0 0
1 1
0 0
0 0
0 0
0 0
1 0
0 0
0 0
0 0
0 1
0 0
0 0
0 0
1 0
0 0
4 2
0 3
0 0
0 0
0 0
0 0
0 0
0 1
0 0
0 1
0 0
1 0
0 0
4 0
0 0
0 0
1 1
0 1
0 0
0 0
1 0
0 0
0 0
0 0
0 0
0 0
0 0
0 0
0 0
1 0
0 0
0 0
0 0
1 0
1 0
0 0
0 0
0 0
0 0
0 0
0 0
0 0
0 0
0 0
0 0
0 0
0 0
1 0
12 0
0 0
0 0
0 0
1 0
0 0
0 0
0 0
0 0
0 0
0 0
1 0
0 1
0 1
0 0
0 0
0 0
1 0
3 0
2 0
1 0
0 0
1 0
0 1
0 0
0 0
0 0
0 0
0 0
1 0
0 0
0 0
1 0
0 0
6 0
0 0
0 0
0 0
0 0
0 0
0 0
0 0
0 0
1 0
0 0
0 0
0 0
0 0
0 0
0 0
1 0
0 0
0 0
0 0
0 0
0 1
0 1
1 1
0 0
3 1
1 0
0 0
0 0
1 0
3 0
0 0
2 0
4 0
1 0
0 0
1 2
0 0
1 0
0 0
0 0
0 0
0 0
0 0
0 0
0 0
0 0
1 0
0 0
0 0
1 0
0 0
0 0
0 1
0 0
0 0
1 0
1 1
0 0
0 0
2 0
0 0
2 0
2 0
7 0
1 0
4 0
3 0
1 0
1 0
0 0
0 0
0 0
0 0
0 0
0 1
0 0
0 0
0 1
0 1
0 0
0 0
0 0
1 0
1 0
1 0
1 0
1 0
0 0
2 0
1 0
7 0
5 0
3 0
5 0
4 0
0 0
0 0
0 0
0 0
0 2
0 0
0 2
0 0
0 0
1 0
0 0
0 0
1 0
0 0
1 0
0 1
0 0
0 0
0 1
0 0
0 0
0 0
1 0
0 1
0 0
0 0
1 1
0 0
0 0
0 0
0 0
0 0
1 0
0 0
0 0
0 0
0 0
0 0
0 0
0 0
0 0
0 1
0 0
1 0
1 2
0 0
0 0
0 0
0 0
1 1
0 1
1 0
0 0
0 0
0 0
0 0
0 1
0 0
0 0
0 0
0 0
0 0
0 1
0 0
0 1
0 1
0 0
0 1
0 1
0 0
0 1
0 0
0 1
0 1
0 0
1 3
0 1
6 0
0 0
1 0
0 0
1 0
0 0
1 0
1 0
1 0
0 1
30 0
0 0
0 0
0 0
0 0
0 0
0 0
0 0
0 0
0 0
0 1
0 1
1 0
0 1
1 0
1 0
0 0
0 0
0 0
0 0
1 0
0 0
0 0
1 0
1 0
0 0
0 0
2 0
1 0
3 0
0 0
0 0
0 0
0 0
0 0
0 1
0 1
0 1
0 0
0 4
0 0
0 0
0 0
0 0
0 0
0 0
0 0
0 0
0 0
0 0
0 0
0 0
0 0
0 0
0 0
0 0
0 0
0 0
0 1
0 2
0 0
0 1
0 3
0 0
0 1
0 4
0 1
0 2
0 1
0 1
0 0
1 0
7 0
3 1
3 0
2 1
1 0
0 2
0 25
0 1
0 4
0 1
0 2
0 0
0 0
0 2
0 0
1 0
1 0
0 1
13 0
1 0
0 0
8 0
1 0
3 0
1 0
1 0
1 0
0 0
0 0
0 0
0 0
0 0
1 0
1 0
0 0
1 0
5 0
0 0
0 0
0 1
0 0
0 0
0 0
0 0
0 0
3 0
0 0
2 0
4 0
1 0
1 0
1 0
1 0
1 0
1 0
11 0
4 0
15 0
1 0
11 0
0 0
0 0
2 0
0 0
0 0
1 0
0 0
1 0
4 0
1 0
1 0
0 0
0 0
0 0
0 0
1 0
3 0
1 0
0 0
0 0
0 0
1 0
0 0
2 0
0 0
1 0
0 0
0 0
0 1
0 1
0 0
0 0
0 0
0 1
0 0
0 1
0 10
0 1
0 0
0 0
0 0
0 1
0 0
0 0
0 0
0 0
0 1
0 0
0 0
0 0
0 0
0 0
0 0
0 4
0 0
0 1
0 0
0 0
0 1
0 1
0 0
0 0
0 0
0 1
0 2
0 2
0 0
0 0
0 0
0 0
0 0
0 0
0 0
0 0
0 0
0 0
0 0
0 0
0 0
0 0
0 0
0 0
0 0
0 0
0 0
0 0
0 0
0 1
0 0
0 0
0 0
0 0
0 0
1 0
0 0
0 0
0 0
1 0
2 0
1 0
0 0
0 0
0 0
0 0
0 0
0 0
0 0
0 0
0 0
0 0
0 0
0 0
0 1
0 0
0 0
0 2
0 0
0 0
0 0
0 0
0 0
0 0
0 0
0 0
0 0
0 0
0 0
0 0
0 0
0 0
0 0
0 0
0 0
0 0
0 0
1 0
0 0
0 0
0 0
0 0
0 0
0 0
0 1
0 0
0 0
0 0
0 0
1 0
1 0
0 0
0 0
1 0
0 0
0 0
0 0
0 0
0 0
0 0
0 0
0 0
1 0
0 0
0 0
0 0
0 0
0 1
0 0
0 0
0 0
0 0
0 1
0 0
0 0
0 0
0 0
0 0
0 0
0 1
0 0
0 0
0 0
0 1
0 1
0 0
0 0
0 0
0 0
0 0
1 0
1 0
0 0
0 0
0 0
0 0
0 0
0 0
0 0
0 1
0 0
0 0
0 0
0 0
1 0
0 1
0 0
0 0
0 0
0 0
0 0
0 0
1 0
0 0
0 0
2 0
0 0
0 0
0 0
0 0
0 0
0 0
0 0
0 0
0 0
0 0
0 0
0 0
0 0
0 1
0 0
0 0
0 0
0 0
0 1
1 0
0 0
0 0
0 1
1 0
1 0
1 0
0 0
0 0
0 0
0 0
3 0
1 0
0 0
0 0
0 0
0 0
0 0
1 0
0 0
0 0
0 0
0 0
0 0
0 0
0 0
0 0
0 0
0 0
0 0
0 0
1 0
0 1
0 0
0 0
0 0
0 0
0 0
0 1
1 0
0 0
0 0
0 0
0 0
0 1
0 0
0 0
0 0
0 0
0 0
0 0
0 0
0 0
0 0
0 0
1 0
0 0
0 0
0 1
0 0
0 0
0 0
0 0
0 0
0 0
0 0
0 0
0 0
0 0
0 0
0 0
0 0
0 0
0 0
0 0
0 0
0 0
0 0
0 0
0 0
0 0
0 1
0 0
0 0
0 0
0 1
0 0
0 0
1 0
0 0
0 0
0 0
0 0
0 0
0 0
0 0
1 1
0 0
0 0
0 0
0 0
0 2
0 6
0 0
3 0
0 1
1 1
1 0
0 0
0 0
0 0
1 0
0 0
0 0
0 0
0 0
0 0
0 0
0 0
0 0
0 0
0 1
0 0
1 0
0 0
0 1
0 0
0 0
0 0
0 3
0 1
0 0
0 0
0 0
0 0
0 0
0 0
0 0
0 0
0 0
0 0
0 0
0 1
0 0
0 0
0 0
0 0
0 0
0 0
0 0
0 0
0 0
0 0
0 0
0 0
1 0
1 0
0 1
0 0
1 0
0 0
0 1
0 1
0 0
0 0
0 0
0 1
0 0
0 0
0 0
0 0
0 0
0 0
0 0
0 0
0 0
0 0
0 0
0 0
0 0
0 1
0 1
1 0
0 0
7 0
1 0
5 0
3 1
2 1
7 1
1 0
0 1
0 0
0 0
0 0
0 0
0 0
0 0
0 0
0 0
0 0
1 1
0 0
1 0
0 0
0 0
1 0
1 0
0 0
1 0
0 0
0 0
0 0
0 0
0 0
0 0
0 0
0 0
0 0
0 0
0 0
0 0
0 0
0 0
0 0
0 0
0 10
0 1
0 1
0 1
0 0
0 0
0 0
2 0
0 0
1 1
0 0
1 0
1 0
2 0
1 0
1 0
1 0
1 0
0 0
0 0
0 0
1 0
1 0
1 0
0 0
0 0
0 0
0 0
0 0
0 0
1 0
0 0
0 0
0 0
1 1
1 3
0 0
1 0
1 0
0 0
0 0
0 0
0 0
0 0
1 1
0 0
0 0
0 0
0 0
1 0
0 0
0 0
0 0
0 0
1 0
0 0
0 0
0 1
0 0
0 0
0 0
0 0
0 1
0 0
0 0
0 0
0 0
1 0
0 0
0 0
1 0
1 0
1 0
1 1
1 0
0 0
0 0
1 0
0 0
3 0
6 0
13 0
1 0
0 0
1 0
1 0
0 0
0 0
0 0
0 0
0 0
0 0
0 0
0 0
0 0
0 0
1 0
0 0
0 0
1 0
3 0
0 0
0 0
1 0
0 0
0 0
1 1
1 0
0 1
0 1
0 0
0 0
0 0
1 0
1 0
15 0
0 0
0 0
0 1
0 1
0 0
0 0
1 0
0 0
2 0
3 0
2 0
0 0
0 0
0 0
0 0
0 0
0 0
1 0
0 0
0 0
1 0
0 0
0 0
1 1
1 1
0 1
0 3
0 1
1 1
0 0
0 1
0 0
0 0
0 0
0 0
0 0
0 0
0 0
0 0
0 0
0 0
0 0
1 0
1 0
0 0
3 0
0 0
1 0
0 0
1 0
0 1
0 0
0 0
0 0
0 0
0 0
0 4
0 0
0 0
0 0
0 0
0 0
0 0
0 1
0 0
0 0
0 0
0 0
0 0
0 0
0 0
0 0
0 0
0 0
0 0
0 0
0 0
0 0
0 0
0 0
0 1
0 0
0 0
0 0
0 0
0 1
0 0
0 0
0 0
0 0
0 0
0 0
0 1
0 2
0 0
0 1
0 1
0 2
0 0
0 1
0 0
0 1
0 0
0 1
0 0
0 0
0 0
0 0
0 1
0 1
0 0
0 1
0 0
0 0
0 1
0 0
0 0
0 0
0 0
0 0
0 0
0 0
0 1
0 0
0 0
0 0
0 0
0 0
0 0
0 0
0 0
0 0
0 0
0 0
0 1
0 0
0 0
0 0
0 0
0 2
0 0
0 1
0 0
0 0
0 0
0 0
0 0
0 0
0 0
0 0
0 0
0 0
0 0
0 0
0 0
0 0
0 0
0 0
0 1
0 1
0 0
0 0
0 0
0 0
0 0
0 0
0 0
0 0
0 0
0 0
0 0
0 0
0 0
0 1
0 0
0 0
0 1
0 0
1 0
0 0
0 0
0 0
0 0
0 0
0 0
0 0
0 0
0 1
0 0
0 0
0 0
0 0
0 0
0 0
0 0
0 0
0 0
0 0
0 0
0 1
0 1
0 0
0 0
0 0
0 0
0 0
0 0
0 0
0 0
0 1
0 0
0 0
0 1
1 0
0 1
0 0
0 0
0 0
0 0
0 0
0 0
1 0
0 0
0 1
0 0
3 1
0 0
0 0
0 1
0 0
0 0
0 0
0 0
0 0
0 0
0 0
0 0
0 0
0 0
0 0
0 0
0 0
0 0
0 1
0 2
0 6
0 0
0 1
1 0
0 0
0 0
0 0
0 0
1 0
0 0
0 1
1 1
0 0
0 0
0 0
2 0
0 0
0 0
0 0
0 0
0 0
0 0
0 0
0 1
0 0
0 0
0 0
0 1
0 1
1 2
0 0
0 0
0 0
0 0
0 0
0 0
0 0
0 1
0 1
0 0
0 1
0 0
0 1
0 0
0 0
0 0
0 0
0 0
0 0
1 0
0 0
3 0
0 0
0 0
0 0
1 0
1 0
0 0
0 0
0 1
0 1
0 1
0 4
0 0
0 0
0 2
0 1
0 0
0 0
0 0
0 0
0 0
0 0
0 0
0 1
0 0
0 0
0 0
0 0
1 0
0 0
0 0
0 0
0 0
1 0
0 1
0 1
1 0
0 1
1 0
0 0
0 0
0 0
1 0
2 0
0 0
0 0
0 0
0 0
0 0
0 0
0 0
0 0
0 0
0 0
0 0
1 0
0 0
0 0
0 0
0 0
0 0
0 0
0 0
0 0
0 0
0 0
0 0
0 0
0 0
0 0
1 0
0 0
0 0
0 0
0 0
0 1
0 1
0 0
0 0
0 1
0 6
0 3
0 1
0 0
0 1
0 1
0 0
0 1
0 0
0 0
0 1
0 2
0 0
0 1
0 0
0 2
0 0
0 0
0 0
0 0
0 0
0 0
0 0
0 0
1 0
0 0
1 0
0 0
0 0
1 7
1 1
0 2
0 0
0 0
0 0
0 0
0 0
1 0
0 0
0 0
0 0
0 0
0 0
0 0
0 0
0 1
0 1
0 1
0 0
0 0
1 0
0 0
1 1
0 13
0 11
0 7
0 3
0 4
0 5
0 0
0 0
0 0
0 1
1 1
0 0
0 0
0 0
0 0
0 0
0 0
1 1
1 0
0 0
0 0
0 0
0 1
0 0
1 0
0 0
0 0
0 0
0 0
0 0
0 0
0 0
0 0
0 0
0 0
0 0
2 0
0 0
0 0
1 0
1 0
1 0
0 0
0 0
0 0
0 0
0 0
1 0
0 0
0 0
0 0
0 2
0 1
0 38
1 0
0 1
0 0
0 0
0 0
0 0
0 0
0 0
1 0
0 0
0 0
0 0
1 0
0 0
0 0
0 0
0 0
0 1
0 1
0 1
0 8
0 1
0 2
0 1
0 1
0 0
0 1
0 4
0 1
0 1
0 0
0 0
0 0
0 0
0 0
0 0
0 0
0 1
0 0
0 0
0 0
0 0
0 0
0 1
0 1
0 0
0 1
0 1
0 0
0 1
0 0
0 1
0 1
0 0
0 0
0 0
0 27
0 1
0 3
0 3
0 1
0 1
0 0
0 0
0 0
0 0
0 0
0 0
0 0
0 0
0 0
0 0
0 0
0 0
0 0
0 0
0 0
0 0
0 0
0 0
0 0
0 0
0 0
0 0
0 0
0 0
0 0
0 1
0 1
0 0
0 0
1 0
1 0
0 4
0 4
0 11
0 1
0 1
0 0
0 1
0 0
0 0
0 0
0 0
0 0
0 0
0 2
0 0
0 0
0 0
0 0
0 0
0 4
0 1
0 1
0 0
0 0
0 0
0 0
0 0
0 0
1 0
0 0
0 0
0 0
0 0
0 0
0 0
0 0
0 1
0 0
0 0
0 0
0 0
0 0
0 0
1 0
0 3
0 2
0 11
0 5
1 0
0 0
0 0
0 0
0 0
0 0
0 0
0 0
0 0
0 1
0 0
0 0
0 0
0 0
0 0
0 0
0 1
0 0
0 0
0 0
0 1
0 1
0 0
0 1
0 0
0 0
0 0
0 0
0 0
0 0
0 0
0 0
0 0
0 0
0 0
0 0
0 0
0 0
0 0
0 0
0 0
0 1
0 0
0 0
0 0
0 0
0 1
0 0
0 0
0 0
0 1
0 0
0 0
0 0
0 0
0 0
0 0
0 0
0 0
0 0
0 0
0 0
0 0
0 0
0 0
0 0
0 0
0 0
0 0
0 0
0 0
0 0
0 1
0 1
0 2
0 1
5 0
0 0
0 1
0 1
0 1
0 0
0 0
0 0
0 0
0 1
0 0
0 0
1 0
0 0
0 0
0 0
0 0
0 0
0 1
0 0
0 0
0 0
1 0
0 0
0 0
0 0
0 0
0 0
0 0
0 0
0 1
0 0
0 0
0 0
0 1
0 1
1 0
0 1
0 0
0 0
0 0
0 1
0 1
0 0
0 0
0 1
0 1
0 1
0 0
1 0
0 0
0 0
0 0
0 0
0 0
0 0
0 0
0 0
0 1
1 0
0 0
0 0
0 0
0 1
0 1
0 1
1 1
0 0
0 0
0 1
0 0
0 0
0 1
0 0
0 0
0 0
0 0
0 0
0 0
0 0
0 0
0 0
2 0
0 0
1 0
0 0
0 0
0 0
0 0
0 0
0 0
0 0
0 0
0 0
0 0
0 0
0 0
1 0
0 0
0 0
0 0
0 0
0 0
0 0
0 0
1 0
0 0
0 0
1 0
0 0
0 0
1 0
0 0
0 0
0 0
0 0
0 0
0 0
0 1
0 0
0 0
0 0
0 1
0 0
0 0
0 1
0 4
0 0
0 1
0 4
0 2
0 1
0 1
0 1
0 1
0 2
0 1
0 1
2 1
1 1
1 0
0 0
0 0
0 0
0 1
0 0
0 0
0 0
0 0
0 0
0 0
0 0
0 0
0 0
0 1
0 0
0 1
0 0
0 0
0 0
0 1
0 0
0 0
0 1
0 0
0 0
0 0
0 0
0 0
0 0
0 0
0 0
1 0
1 0
0 0
0 0
0 0
0 0
0 0
0 0
0 1
0 8
0 1
0 0
0 0
0 0
0 0
0 0
0 0
0 0
0 0
0 1
0 0
0 0
0 1
1 1
0 0
0 0
0 0
1 0
1 0
1 1
0 0
0 0
0 0
0 0
0 1
0 0
0 0
0 0
0 0
0 0
0 0
0 1
0 1
0 0
0 0
0 0
0 1
0 1
0 1
0 1
0 1
0 0
0 0
1 0
1 0
1 0
0 1
0 0
0 0
1 0
0 0
0 0
1 0
0 0
0 0
0 0
0 2
0 0
0 0
0 0
0 0
0 0
0 0
0 0
0 0
0 0
0 0
0 0
0 0
0 1
0 0
0 1
0 0
0 0
0 0
0 0
0 0
0 0
0 0
0 0
0 0
0 0
0 0
0 1
0 0
0 0
0 0
0 0
0 0
0 0
0 0
0 0
0 1
0 0
0 0
0 0
0 0
0 0
0 0
0 0
0 0
0 0
0 0
0 1
0 1
0 0
0 0
0 0
0 0
0 0
0 0
0 0
0 0
0 2
0 1
0 0
0 0
0 0
0 0
0 0
0 1
0 0
0 2
0 0
0 0
0 0
0 0
0 0
0 0
0 0
0 0
0 0
1 0
0 0
0 0
0 0
0 0
0 0
0 0
0 0
0 0
0 0
0 0
0 0
0 0
0 0
0 0
0 1
0 0
7 1
0 0
0 0
0 0
0 0
0 0
0 0
0 0
0 0
0 0
0 0
0 0
0 0
0 0
0 0
0 0
0 0
0 0
0 0
0 0
0 0
0 0
0 0
0 0
0 1
0 0
0 0
0 0
0 0
0 0
0 0
1 0
1 0
0 0
0 0
0 0
1 0
0 0
1 0
0 0
0 0
0 0
0 0
0 0
0 0
0 1
0 0
0 1
0 0
0 1
0 1
1 2
0 1
0 0
0 0
1 0
0 0
0 0
0 0
0 0
1 0
1 0
0 0
0 1
0 0
0 0
0 0
0 0
0 0
0 0
0 0
0 0
0 0
0 0
0 0
0 1
1 0
0 0
0 0
0 0
0 0
0 0
1 0
0 0
1 0
1 0
5 0
0 0
0 1
0 0
1 0
0 0
0 0
0 0
0 0
0 0
0 0
0 0
0 0
0 0
0 0
0 0
0 0
1 0
0 0
1 0
0 0
0 0
0 0
1 0
0 0
3 0
0 0
0 0
0 0
0 0
0 0
0 0
0 0
0 0
0 0
0 0
0 0
0 0
2 0
0 0
0 0
0 0
0 0
1 1
0 0
0 0
0 2
0 3
0 1
0 0
0 0
0 1
0 0
0 0
0 0
0 0
0 0
1 0
0 0
0 0
1 0
0 1
0 0
0 0
0 0
0 0
0 0
0 0
0 0
0 0
0 0
0 0
1 1
0 0
0 1
0 1
0 0
0 0
0 0
0 2
0 0
0 0
0 0
1 0
0 0
0 0
0 3
0 0
1 0
0 1
0 0
4 1
0 1
1 1
0 0
0 1
0 0
1 0
1 0
1 0
0 0
0 0
0 0
0 0
0 0
0 0
0 0
0 1
1 0
0 0
0 0
0 0
0 0
0 0
1 0
0 0
0 0
0 0
0 0
0 0
0 0
0 0
0 0
0 0
1 0
0 0
1 0
0 0
0 0
0 0
0 0
0 0
0 0
0 0
0 0
1 0
0 0
1 0
0 0
0 0
0 0
0 0
0 0
2 0
0 0
1 3
1 0
0 0
0 0
0 0
0 0
0 0
0 0
0 1
0 0
1 0
1 0
3 1
0 0
0 0
0 0
0 0
0 0
0 0
0 0
0 0
0 0
1 0
0 0
0 0
0 0
0 0
0 0
0 0
0 0
0 0
0 0
0 0
0 0
0 0
0 0
1 0
0 0
1 0
0 0
0 0
0 0
0 0
0 0
0 0
0 0
0 0
0 0
0 0
0 0
0 0
0 0
0 0
0 1
0 0
0 0
0 0
0 0
0 0
0 0
0 0
0 0
0 0
0 0
0 0
0 0
0 0
0 1
0 0
0 0
0 0
0 0
0 0
0 0
0 0
1 0
4 0
1 0
4 0
1 3
13 1
0 1
0 1
1 1
1 0
0 0
0 0
0 0
0 0
0 0
0 0
0 0
0 0
0 0
0 0
0 0
0 0
0 0
0 0
0 0
0 0
0 0
0 0
0 1
0 0
0 0
0 0
0 0
0 1
0 0
0 0
0 0
0 0
0 0
3 0
0 0
0 0
0 0
0 0
0 0
0 0
0 0
0 0
0 0
0 0
0 0
0 0
1 0
0 1
0 0
0 0
0 0
2 0
1 0
0 0
0 0
0 0
8 0
0 1
0 1
1 0
0 0
0 0
0 0
0 0
0 0
0 0
0 0
2 0
0 5
1 0
1 1
0 0
0 1
2 0
1 0
0 0
0 0
0 0
0 0
1 0
0 0
2 1
0 0
0 0
1 0
3 0
4 0
0 0
0 0
1 0
0 0
0 1
4 0
0 0
0 0
0 0
0 0
0 0
0 0
0 0
0 0
1 0
0 0
1 0
1 0
1 0
0 4
0 0
0 1
0 0
0 0
0 0
1 1
0 1
0 0
1 4
2 1
2 1
2 2
1 0
1 0
3 0
1 0
1 0
1 0
0 0
1 0
0 0
1 0
3 0
1 0
1 1
0 0
0 0
0 0
0 1
0 1
0 0
0 0
1 0
0 0
0 0
0 0
0 0
0 0
0 0
0 1
0 0
0 0
1 0
0 0
0 0
15 0
0 0
0 0
4 1
0 0
1 1
1 0
0 0
1 0
3 0
1 0
11 0
3 0
1 0
1 0
1 0
0 0
0 0
0 0
0 0
0 0
0 0
0 0
0 0
1 0
1 0
8 0
1 0
1 0
1 1
0 0
0 0
0 0
0 0
0 0
0 0
0 0
3 0
0 0
0 0
2 0
0 0
0 0
0 0
1 1
0 0
1 0
0 0
1 0
1 0
0 1
1 0
0 0
0 0
0 0
0 0
0 0
0 1
0 0
0 0
2 0
1 0
3 0
0 0
0 0
1 0
4 0
18 0
4 0
9 0
2 0
0 0
1 0
0 0
0 1
0 0
1 0
0 0
0 0
0 0
0 0
0 0
0 0
0 0
0 0
0 0
0 0
1 0
0 0
0 0
0 0
0 0
0 0
0 0
0 0
0 0
0 0
0 0
0 0
0 0
0 0
0 0
0 0
0 0
0 0
0 0
0 0
1 0
0 0
0 0
0 0
1 0
0 0
0 0
0 0
0 1
0 0
1 0
1 0
0 0
0 0
0 0
0 0
2 0
1 0
0 0
0 0
0 0
0 0
0 0
0 0
0 0
0 0
0 0
0 0
0 0
5 0
0 0
0 0
0 1
0 0
0 0
0 0
0 0
0 0
0 0
0 0
1 0
1 0
0 0
0 0
0 0
0 0
0 0
0 0
0 0
0 0
0 0
0 0
3 0
0 0
1 0
0 0
0 0
0 0
0 0
0 0
0 0
0 0
0 0
0 0
0 0
0 0
3 0
0 0
0 0
0 0
0 0
0 0
0 0
0 0
0 0
1 0
0 0
0 0
0 0
1 0
0 0
0 0
1 0
0 0
0 0
0 0
0 0
1 0
1 0
1 0
0 0
0 0
0 0
0 0
0 0
0 0
0 0
1 0
1 0
0 0
11 0
0 0
1 0
0 0
0 0
0 0
0 0
1 0
4 0
0 0
1 0
0 0
5 0
0 0
0 0
0 0
0 0
1 0
0 0
0 0
0 0
0 0
0 0
1 0
0 0
0 0
0 0
0 0
0 0
0 0
0 0
0 0
0 0
0 0
0 0
0 0
1 0
0 0
0 0
0 0
0 0
0 0
0 0
0 0
1 0
1 0
0 0
1 0
1 0
1 0
1 0
0 0
0 0
0 0
0 0
0 0
0 0
0 0
0 0
0 0
2 0
0 0
0 0
0 0
0 0
1 0
2 0
1 0
1 0
1 0
0 0
0 0
0 0
0 0
1 0
0 0
1 0
0 0
1 0
0 0
0 0
0 0
0 0
0 0
0 0
0 0
0 0
0 0
1 0
0 0
0 0
0 1
0 0
0 0
0 0
0 0
0 1
0 0
0 0
0 0
0 0
0 0
0 0
0 0
0 0
0 0
0 0
0 0
0 0
0 0
0 0
0 0
0 0
0 0
1 0
0 0
0 0
0 0
0 0
0 0
0 0
0 0
0 0
0 0
1 0
1 0
0 0
6 0
0 0
0 0
1 1
0 0
0 0
0 1
0 0
0 0
0 0
1 0
0 0
0 0
0 0
0 0
1 0
0 0
0 0
0 0
0 0
0 0
0 0
0 0
0 0
0 0
0 0
0 0
0 0
0 0
1 0
0 0
0 0
0 0
0 0
0 0
0 0
0 0
0 0
0 0
0 0
1 0
0 0
1 0
0 1
0 0
0 0
0 0
1 0
0 0
0 0
1 0
0 0
0 0
0 0
0 0
1 0
0 0
0 0
0 1
0 0
0 0
0 0
0 1
0 0
0 0
0 0
0 0
0 0
0 0
0 0
0 0
0 0
1 0
0 0
0 1
0 0
0 0
1 0
1 0
0 0
0 0
0 0
0 0
0 0
0 0
0 0
0 0
0 0
0 0
0 0
1 0
0 0
0 0
0 0
0 0
0 0
1 0
0 0
0 0
0 0
0 0
0 0
0 0
0 0
0 0
0 0
0 0
0 1
0 0
0 0
0 0
0 0
0 0
0 1
0 0
0 0
0 0
0 0
0 0
0 0
0 0
0 1
0 0
0 0
0 0
0 0
0 0
0 0
0 0
0 0
0 0
0 0
0 0
0 0
0 1
0 1
0 0
0 0
0 0
0 0
1 0
0 0
0 0
0 0
0 0
0 0
0 0
0 0
0 0
0 0
0 0
0 0
0 0
0 0
0 0
0 0
0 0
0 1
0 0
0 0
0 1
0 0
1 0
0 0
0 0
0 0
0 0
0 0
0 0
0 0
0 0
0 0
0 0
0 0
0 0
0 0
0 0
0 0
0 0
1 0
0 0
0 0
0 0
0 0
0 0
0 0
0 0
0 0
0 0
0 0
0 0
0 0
0 0
0 0
0 0
4 0
1 0
0 0
0 0
0 0
0 0
0 0
0 0
1 1
0 3
0 0
0 0
0 0
0 0
0 0
0 0
0 0
0 0
0 0
0 0
0 0
0 0
1 0
0 0
0 0
0 0
0 0
0 0
0 0
0 0
0 0
0 0
0 0
0 0
0 0
0 0
0 0
0 0
1 0
1 0
1 0
1 0
0 0
0 0
0 0
0 0
0 0
0 1
0 0
0 0
0 0
0 1
0 0
0 0
0 0
0 0
0 0
0 0
0 0
0 0
0 0
0 0
0 0
0 1
0 2
0 8
0 2
0 1
0 0
0 1
0 1
0 0
0 0
0 0
0 1
0 1
0 0
0 6
0 1
0 0
0 0
0 0
0 0
0 0
0 0
0 0
0 0
0 0
0 0
0 0
0 0
0 0
0 1
0 0
0 0
0 5
0 1
0 1
0 1
0 2
0 0
0 0
0 7
0 2
0 1
1 1
0 1
1 0
0 0
0 0
0 0
0 0
1 0
0 0
0 1
0 0
0 0
0 8
0 0
0 4
0 2
0 0
0 0
0 0
0 0
0 0
0 0
1 0
0 1
0 2
0 5
0 7
0 4
0 3
0 1
1 1
1 1
0 0
0 1
0 0
0 0
0 0
0 0
0 0
0 0
0 0
0 0
0 0
0 0
0 0
0 1
0 0
0 0
0 0
0 0
0 0
0 0
0 0
0 1
0 0
0 0
0 3
0 0
0 0
0 0
0 0
0 0
0 0
0 0
1 0
0 0
0 0
0 0
0 0
0 0
0 0
0 0
0 0
0 0
0 0
0 0
0 0
0 0
0 0
0 0
0 0
0 0
0 0
0 0
0 0
0 0
0 1
0 1
0 0
0 0
0 0
0 0
0 0
0 0
0 0
0 2
0 0
0 0
0 0
0 0
0 0
0 0
0 0
0 0
0 0
0 0
0 0
0 0
0 0
0 0
0 0
0 0
0 0
0 0
0 0
0 1
0 1
0 0
0 0
0 0
0 0
0 0
1 0
0 0
0 0
0 0
0 0
0 0
0 0
1 0
0 0
0 0
0 0
0 0
0 0
0 0
0 0
0 0
0 0
0 0
1 0
0 0
0 0
0 0
0 0
0 0
1 0
0 0
0 0
1 0
0 0
0 0
0 0
0 0
0 0
0 0
0 0
0 0
0 0
0 0
0 0
2 0
0 0
1 0
0 0
1 0
0 0
0 0
0 0
0 0
0 0
0 0
0 0
0 0
0 0
0 0
0 0
0 0
0 0
0 0
0 0
0 0
0 0
0 0
0 0
0 0
0 0
0 0
0 0
0 0
0 0
0 0
0 0
0 0
0 0
0 0
0 0
0 0
0 0
0 0
0 0
0 0
0 0
0 0
0 0
0 0
0 1
0 0
0 0
0 0
0 1
0 0
0 0
0 0
0 0
0 0
0 0
0 0
0 0
1 0
0 0
0 0
0 0
0 0
0 0
0 0
0 0
0 1
0 0
0 0
0 0
0 0
0 0
0 1
1 0
0 0
0 0
0 0
0 0
1 0
0 0
0 0
1 0
0 0
0 0
0 0
0 0
0 0
0 0
0 0
0 0
0 0
0 0
0 0
0 0
0 0
0 0
0 0
0 0
0 0
0 0
0 0
0 0
0 0
0 0
0 0
0 0
0 0
0 0
0 0
0 0
0 0
0 0
0 0
0 0
0 0
0 0
0 0
0 0
0 0
0 0
0 0
0 0
0 0
0 0
0 0
0 0
0 0
0 0
0 0
0 0
0 0
0 0
0 0
0 1
0 0
1 0
0 0
1 0
1 0
0 0
0 0
1 1
0 0
0 0
0 0
0 0
0 0
0 0
0 0
0 0
0 1
0 1
0 0
0 0
0 0
0 0
0 0
0 0
0 0
0 0
1 0
0 0
0 0
1 0
1 0
1 0
0 0
0 0
0 0
1 0
1 0
0 0
0 0
0 0
0 0
0 0
0 1
0 0
0 0
0 0
0 0
0 0
1 1
0 0
0 0
0 0
0 0
0 0
0 0
0 0
0 0
0 0
0 0
0 0
1 0
2 0
1 0
2 0
2 0
0 0
0 0
0 0
0 0
0 0
0 0
0 0
0 0
0 0
1 0
0 0
0 0
0 0
0 0
0 0
0 0
0 0
0 0
0 0
0 0
0 0
0 0
0 0
3 0
0 0
0 0
0 0
0 0
0 0
0 0
0 0
0 0
0 0
0 0
0 0
0 0
0 0
0 0
0 0
0 0
0 0
1 1
0 0
0 0
0 0
0 0
0 0
0 0
0 0
0 0
0 0
0 0
0 0
0 0
0 0
0 0
0 0
0 0
0 0
1 0
4 0
9 0
2 0
0 0
0 0
0 0
0 0
0 0
0 0
0 0
0 0
0 0
0 0
0 0
1 1
0 0
0 0
0 0
0 0
0 0
0 0
0 0
0 0
0 0
0 0
0 0
0 0
0 0
0 0
0 0
0 0
0 1
0 0
0 0
0 0
0 0
1 0
0 0
0 0
0 0
0 0
0 0
0 1
0 0
0 0
0 0
1 0
0 0
1 0
2 0
0 0
0 0
0 0
0 0
0 0
1 0
0 0
0 0
0 1
1 1
1 0
0 0
1 0
1 0
0 0
0 0
0 0
4 0
0 0
0 0
0 0
0 0
0 0
0 0
0 0
0 0
0 0
0 0
0 1
0 0
0 0
1 0
2 0
1 0
0 1
0 0
0 0
0 0
0 0
0 0
0 2
0 1
0 0
0 0
0 0
0 1
0 0
0 0
0 0
0 1
0 0
0 0
0 0
0 0
0 0
0 0
0 0
0 0
0 0
1 0
0 0
0 0
0 0
3 0
0 0
0 1
0 0
0 0
0 0
0 0
0 0
0 0
0 0
0 0
0 0
0 0
0 0
0 0
0 0
0 0
0 0
0 0
0 0
0 0
0 0
0 0
0 0
0 0
0 0
0 0
0 0
0 0
1 0
0 1
0 0
0 1
0 1
0 1
0 0
0 0
0 0
0 0
1 0
0 0
0 0
0 0
0 0
0 0
0 0
0 0
0 0
0 0
0 0
0 0
3 0
0 0
0 0
0 0
0 0
0 0
0 1
1 0
0 0
0 1
0 1
0 0
0 1
0 0
0 0
0 1
0 0
0 0
0 0
0 0
0 1
0 0
0 0
0 0
0 0
0 0
0 0
0 0
0 0
0 0
0 0
0 1
0 0
0 0
0 0
0 1
0 0
0 0
0 0
0 0
0 0
0 0
0 0
0 0
0 0
0 0
1 0
1 0
0 0
0 0
1 0
0 0
3 0
0 0
0 0
0 0
0 0
0 0
0 0
0 0
0 0
0 0
0 1
0 1
1 0
1 1
0 2
0 0
0 0
0 0
0 0
0 0
0 0
0 0
1 0
1 0
0 0
1 0
0 0
2 0
0 0
1 0
1 0
8 0
1 0
1 0
0 0
2 0
0 0
0 1
0 0
3 0
0 0
0 0
0 0
0 0
0 1
0 0
0 1
0 0
0 0
0 1
0 0
1 0
0 1
1 0
0 0
1 0
0 0
0 1
0 0
0 0
1 0
1 0
1 0
0 1
0 0
0 0
0 0
0 0
0 0
0 0
0 1
0 5
0 3
0 1
0 32
0 4
0 7
0 1
0 0
0 0
0 0
0 0
0 0
0 0
0 0
0 3
0 0
0 0
0 1
0 1
0 0
0 1
0 0
0 1
0 0
0 0
1 0
1 0
0 0
0 0
0 2
0 1
0 0
0 0
0 1
0 0
3 1
0 0
0 0
0 0
0 0
0 0
0 1
0 0
1 0
1 0
0 0
1 0
0 0
0 1
0 0
0 0
0 0
0 0
0 4
0 0
0 0
0 0
0 0
0 0
0 1
1 0
0 1
0 0
1 0
0 0
0 0
0 0
0 0
0 0
0 0
1 0
0 0
1 0
0 0
0 1
0 1
0 0
1 0
0 1
0 0
0 1
0 0
0 0
0 0
0 0
0 1
0 0
0 0
0 0
0 0
0 0
0 0
0 0
1 0
0 0
0 0
0 0
1 0
0 0
0 0
0 0
0 0
0 0
0 0
0 0
0 0
0 0
0 0
0 0
1 0
0 0
0 0
0 0
0 0
0 0
0 0
0 0
0 0
0 0
0 0
0 0
0 0
1 0
0 0
0 0
0 0
0 0
0 0
0 0
1 0
0 0
0 0
0 0
0 0
0 0
0 6
0 4
0 1
0 1
0 1
0 1
0 0
0 0
0 1
0 0
0 0
0 0
1 0
1 0
0 1
0 0
0 0
0 1
0 0
1 0
0 0
0 0
0 0
0 0
0 0
0 1
0 0
0 0
0 0
0 0
0 0
0 0
0 0
0 0
0 0
0 0
0 0
0 0
0 1
0 1
1 1
0 0
0 0
0 0
0 0
0 0
0 0
0 0
1 0
0 1
0 0
0 0
0 0
0 0
0 0
0 0
0 0
0 1
1 0
0 0
1 4
3 0
1 0
1 2
0 1
0 0
0 0
0 0
0 1
1 1
0 0
0 0
0 1
0 0
1 0
1 1
0 1
0 1
0 0
0 1
0 0
0 0
0 0
0 0
0 0
0 0
0 0
0 0
0 0
0 0
0 0
0 0
0 0
0 0
0 0
0 0
0 0
0 0
0 0
0 0
0 0
0 0
0 0
0 0
0 0
0 0
1 0
0 0
0 0
0 0
0 0
0 0
0 0
0 2
0 0
0 0
0 0
0 0
0 1
0 0
0 0
0 1
0 4
0 0
0 0
0 0
0 1
0 0
0 0
0 0
0 0
0 0
0 0
2 0
0 0
0 0
0 0
0 0
0 0
0 0
0 0
0 0
0 0
0 0
0 0
0 0
0 1
0 0
0 0
0 0
0 0
0 0
0 0
0 0
0 0
0 0
0 0
0 0
0 0
0 0
0 0
0 0
0 0
0 1
0 0
0 0
0 0
0 0
0 0
0 0
0 0
0 0
0 0
1 0
0 0
0 0
0 0
0 0
1 0
0 0
0 0
0 0
0 0
0 0
0 0
0 0
0 0
1 0
0 0
0 1
1 0
0 0
1 1
0 0
0 0
0 0
0 0
0 0
0 0
0 0
0 0
0 0
0 0
0 0
0 0
0 0
0 0
0 0
0 0
1 0
0 0
0 0
0 0
0 0
0 0
0 0
0 0
0 0
0 0
0 0
0 0
0 0
0 0
0 1
0 0
0 0
0 0
0 0
0 0
0 0
1 0
0 0
0 0
0 0
0 0
0 0
0 0
0 0
0 0
0 0
0 0
0 0
1 0
0 0
0 0
0 0
1 0
0 0
0 0
0 0
0 0
0 0
0 0
1 0
1 0
0 0
0 0
0 0
1 0
0 0
0 0
0 0
0 0
0 0
0 0
0 1
0 0
0 0
1 0
0 0
1 0
1 0
0 0
0 0
1 0
0 0
0 0
0 0
0 0
0 0
0 0
0 1
0 0
0 0
0 0
0 0
0 0
0 0
0 0
0 0
0 0
0 0
0 0
0 0
0 1
0 0
0 0
0 0
0 0
0 0
1 0
0 0
1 0
0 0
0 0
0 0
0 0
0 0
0 0
0 0
0 0
0 0
0 0
0 0
0 0
0 0
0 0
0 0
0 0
0 0
0 0
0 0
0 0
0 0
0 0
0 0
0 0
0 0
0 0
0 0
0 1
0 0
0 0
0 0
0 0
0 0
0 0
0 0
1 0
0 0
1 0
0 0
2 0
0 0
1 0
0 0
0 0
0 0
0 0
0 0
0 0
0 0
0 0
0 0
0 0
0 0
0 0
0 0
0 1
0 0
0 0
0 0
0 0
0 0
0 0
0 0
0 0
0 0
0 0
1 0
3 0
0 0
0 0
0 0
0 0
0 0
0 1
0 0
0 4
0 1
0 1
0 0
0 0
0 0
0 0
0 0
1 0
0 0
0 0
0 0
0 0
0 0
0 0
0 0
0 0
0 0
0 0
0 0
0 0
0 0
0 1
0 0
0 1
0 0
1 0
0 0
0 0
1 0
0 0
0 0
1 0
0 1
0 1
0 0
0 0
0 0
0 0
0 0
0 0
0 0
0 0
0 0
0 0
0 0
0 0
0 0
1 0
0 0
0 0
0 0
0 0
0 0
0 0
0 0
0 0
0 0
0 0
0 1
1 1
0 0
1 0
0 0
0 0
0 0
0 0
0 0
0 0
0 0
0 0
0 0
0 0
0 0
0 0
0 0
0 1
0 0
0 0
0 0
0 0
0 1
0 0
0 0
0 0
0 0
0 0
0 0
0 0
0 0
0 0
0 0
0 0
0 0
0 0
0 0
0 0
0 0
0 0
0 0
0 0
0 0
0 0
1 0
0 0
0 1
0 1
0 0
0 0
0 0
0 0
0 0
0 0
0 0
0 0
0 0
0 0
0 0
0 0
0 0
0 0
0 1
0 1
1 2
0 3
0 0
0 0
0 1
0 0
0 1
0 1
0 0
0 1
0 0
0 0
0 0
0 0
0 1
0 1
0 1
0 1
0 0
0 1
0 1
0 0
0 0
0 0
0 0
0 0
0 0
0 0
0 0
0 3
0 0
0 0
0 1
0 0
0 0
0 0
0 0
0 0
0 0
0 0
0 0
0 0
0 0
0 0
0 0
0 0
0 0
0 0
0 0
0 0
0 0
0 0
0 0
1 0
0 0
0 0
1 0
0 0
0 0
0 0
0 0
0 0
0 0
0 0
0 1
0 0
1 1
0 0
0 0
0 0
1 0
0 1
0 0
0 1
0 0
0 0
0 0
0 1
0 0
0 1
0 0
0 1
0 0
0 0
0 1
0 1
1 0
0 0
0 0
0 0
0 0
0 0
0 0
0 0
0 0
0 0
0 0
0 0
0 0
0 0
0 0
0 0
0 0
0 0
0 0
0 4
0 0
0 0
0 1
0 0
0 0
0 1
0 0
0 0
0 1
0 0
0 0
0 0
0 0
0 0
0 0
0 0
0 0
0 0
0 0
0 0
0 1
0 0
0 0
0 0
0 0
0 0
0 0
0 0
0 0
0 1
0 1
0 1
0 0
0 0
0 0
0 0
0 0
1 0
0 0
0 0
0 0
0 0
0 0
0 0
0 0
0 0
0 0
0 0
0 0
0 0
0 0
0 0
0 0
0 0
0 0
0 1
0 0
0 0
0 0
0 0
0 0
0 0
0 0
0 0
0 0
1 0
0 0
0 0
0 0
0 0
0 0
0 0
0 0
1 0
0 0
0 0
0 0
0 0
0 1
0 0
0 0
0 0
0 1
0 0
0 4
0 0
0 1
0 1
0 1
0 0
0 1
0 0
0 0
0 0
0 0
0 0
0 0
0 0
0 0
0 0
0 0
0 0
0 0
0 0
0 0
0 1
0 0
0 1
0 0
0 0
0 0
0 1
0 0
0 1
0 0
0 1
0 0
0 0
0 0
0 0
0 0
0 0
0 0
1 0
0 0
0 0
0 1
0 0
0 0
0 0
0 0
0 0
0 0
0 0
0 0
0 0
0 0
0 0
1 0
0 0
0 0
0 0
0 2
0 9
0 0
0 4
0 0
0 1
0 0
0 0
0 0
0 0
0 0
0 0
0 0
0 0
0 4
0 1
0 1
0 1
0 0
0 0
0 0
0 0
0 0
0 0
0 0
0 1
0 0
1 0
0 0
0 0
0 0
0 1
0 1
0 0
0 0
0 0
0 0
0 1
0 6
0 0
0 1
0 0
0 2
0 3
0 2
0 6
0 9
0 3
0 4
0 1
0 0
0 5
0 4
0 8
0 6
0 20
0 11
0 1
0 2
0 0
0 0
1 1
0 1
0 4
0 1
0 2
0 0
1 1
0 1
0 0
0 0
0 0
0 0
0 0
0 0
0 1
0 1
0 0
0 5
0 4
0 1
0 1
0 15
0 4
0 1
0 0
0 1
0 1
0 0
0 0
0 0
0 1
0 0
0 0
0 0
0 0
0 0
0 0
0 0
0 0
0 0
0 0
0 0
0 0
0 0
0 1
0 0
0 1
1 6
0 6
0 11
0 1
0 1
0 6
0 11
0 0
0 0
0 6
0 0
1 0
0 0
1 0
0 0
0 0
0 0
0 0
0 0
0 0
0 0
0 0
0 0
0 0
0 0
0 0
0 0
0 0
0 0
0 0
0 0
0 0
0 0
0 0
0 1
0 2
1 1
0 2
0 0
0 0
0 0
0 0
0 2
0 1
1 1
0 0
0 1
0 0
0 0
0 1
0 3
0 1
0 9
0 2
0 1
0 0
0 1
0 0
0 1
0 0
0 3
0 15
0 2
0 4
0 4
0 0
0 0
0 0
0 0
0 0
0 0
0 1
0 1
0 0
0 4
0 0
0 0
1 1
0 0
0 0
1 1
0 1
0 9
0 0
0 2
0 0
0 1
0 0
0 1
0 1
0 0
0 0
0 0
0 0
0 0
0 0
0 0
0 0
0 0
0 0
0 0
0 0
0 0
0 1
0 1
0 0
0 0
0 1
0 1
0 1
0 0
0 19
0 1
0 0
0 1
0 1
0 2
0 1
0 1
0 0
0 0
0 1
0 2
0 2
1 1
0 2
0 0
0 0
0 0
0 0
0 0
0 0
0 1
0 0
0 0
0 0
0 0
0 0
1 0
0 0
0 0
0 0
0 1
0 0
0 1
0 0
0 0
0 0
0 0
0 0
1 0
1 0
0 1
0 0
0 0
0 0
0 0
0 0
0 0
1 0
0 0
0 0
0 0
0 0
0 0
0 0
0 0
0 1
1 0
0 0
0 0
0 0
0 0
0 0
0 0
0 0
0 0
0 0
1 0
0 0
0 0
0 0
0 0
0 0
0 0
0 1
3 1
1 0
0 0
1 0
1 0
1 0
0 0
0 0
0 0
0 0
0 0
0 1
0 1
0 0
0 1
0 1
0 0
0 0
0 0
0 0
0 0
0 0
0 0
0 1
0 0
0 1
0 1
0 0
0 0
1 0
0 1
0 1
0 1
2 1
0 1
0 1
0 1
0 1
0 0
0 0
0 0
0 0
0 0
1 0
1 0
1 0
1 0
1 0
0 0
1 0
0 0
0 0
0 1
1 1
0 0
0 0
1 0
0 0
0 0
0 0
0 0
0 0
0 0
0 2
0 1
0 0
0 0
0 0
0 0
1 0
0 0
0 0
0 1
0 1
1 0
0 0
1 0
1 0
0 0
0 0
1 2
1 5
0 1
1 3
0 0
0 0
0 0
0 0
0 0
0 0
0 0
0 0
0 0
0 0
0 0
0 0
0 0
0 0
0 0
0 0
0 0
0 0
0 1
0 0
0 0
0 0
0 0
0 1
0 0
0 0
0 0
1 1
1 0
1 1
1 3
1 1
1 5
0 5
0 3
0 4
1 18
0 2
1 1
0 1
0 0
0 0
0 1
0 3
0 2
0 0
0 1
0 0
0 0
1 1
0 0
0 0
1 0
0 0
0 0
0 0
0 0
0 1
0 0
0 1
0 0
0 0
0 0
0 0
0 0
0 0
0 1
0 0
0 1
0 0
0 0
0 0
0 0
0 0
0 0
0 0
0 0
0 0
0 0
0 0
0 0
0 0
0 0
0 0
0 0
0 0
1 0
0 0
0 0
0 1
0 0
0 0
1 0
1 0
0 0
0 0
1 0
0 0
0 0
0 0
1 0
2 0
3 0
1 0
0 2
0 0
0 1
0 0
0 0
0 0
0 0
0 0
0 2
0 0
0 2
0 1
0 5
0 1
1 4
1 1
0 1
1 1
0 0
3 0
1 0
0 0
3 3
0 5
0 7
0 2
0 0
0 0
0 4
0 4
0 1
0 0
0 0
0 0
0 1
0 1
0 1
0 3
0 0
0 2
0 0
0 1
0 0
0 0
0 0
0 0
0 0
0 0
0 0
0 0
0 0
0 0
0 0
0 0
0 0
0 0
0 1
0 4
0 0
0 0
0 0
0 0
0 1
0 0
0 0
0 0
1 0
0 1
0 0
1 0
5 0
0 0
0 0
1 0
0 0
0 0
0 0
0 0
0 0
0 1
0 0
1 1
0 1
0 0
0 1
0 2
0 1
0 0
0 2
0 0
0 0
0 0
0 0
1 0
1 0
0 1
0 1
0 1
0 0
0 1
0 1
0 0
0 1
1 0
0 0
0 0
1 0
0 0
4 0
0 0
0 0
1 0
0 0
0 0
1 0
0 0
0 0
1 1
0 1
0 0
0 1
0 5
0 4
0 1
0 0
0 0
0 0
0 0
0 0
0 0
0 0
0 0
0 0
0 1
0 0
1 0
0 0
1 0
0 0
0 0
0 0
0 0
0 1
0 0
0 0
0 0
0 0
0 0
0 0
0 0
0 1
0 1
0 0
1 0
0 0
0 0
4 0
0 0
0 0
0 0
0 0
0 0
0 0
0 1
0 0
0 0
0 0
0 0
0 0
0 0
0 0
0 0
0 0
0 0
0 0
0 0
0 0
0 0
0 0
0 0
0 0
0 0
0 0
0 0
0 0
0 0
0 0
0 0
0 0
0 0
0 0
0 0
0 0
0 0
0 0
0 0
0 0
0 0
0 0
0 0
0 0
0 0
0 0
0 0
0 0
0 0
0 0
0 0
0 1
0 0
0 0
0 0
0 0
0 0
0 0
0 0
0 0
0 0
0 0
0 0
0 0
0 0
0 0
0 0
0 0
0 0
0 0
0 0
0 0
0 0
0 0
0 0
0 0
0 0
0 0
0 0
0 0
0 0
0 0
0 0
0 0
0 0
0 0
0 0
0 0
0 0
0 0
0 0
0 0
0 0
0 0
0 0
0 0
0 0
0 0
0 0
0 0
0 0
0 0
0 0
0 0
0 0
0 0
0 0
0 0
0 0
0 0
0 1
0 0
0 0
0 0
0 0
0 0
0 0
0 0
0 0
0 0
0 0
0 0
0 0
0 0
0 0
1 0
0 0
0 0
0 0
0 0
0 0
0 0
0 0
0 0
0 0
0 0
0 0
0 0
0 0
0 0
0 0
0 0
0 0
0 1
0 0
0 0
0 0
0 0
0 0
0 0
0 0
0 0
0 0
0 0
0 0
0 0
0 0
0 0
0 0
0 0
0 0
0 0
0 0
0 0
0 0
0 0
0 0
0 0
0 0
0 0
0 0
0 0
0 0
0 0
0 0
0 0
0 0
0 0
0 0
0 0
0 0
0 0
0 0
0 0
0 0
0 0
1 0
0 0
0 0
0 0
0 0
0 0
0 0
0 0
0 0
0 0
0 0
0 0
1 0
0 0
0 0
0 0
0 0
0 0
0 0
0 0
0 0
0 0
0 0
0 0
0 0
0 0
1 0
0 0
0 0
0 0
0 0
0 0
0 0
0 0
0 0
0 0
0 0
0 0
0 0
0 0
0 0
0 0
0 0
0 0
0 0
0 0
0 0
0 0
0 0
0 0
0 0
0 0
0 0
0 1
0 0
0 0
0 0
0 0
0 0
0 0
0 0
0 0
0 0
0 0
0 0
0 0
0 0
0 0
0 0
0 0
1 0
0 0
0 0
0 0
0 0
0 0
0 0
0 0
0 0
0 0
0 0
1 0
0 0
0 0
0 0
0 0
0 0
0 0
0 0
0 0
0 0
0 0
0 0
0 0
1 0
0 0
0 0
0 0
0 0
0 0
0 0
0 0
0 0
0 1
0 0
0 0
0 0
0 0
0 0
0 0
0 0
0 0
0 0
0 0
0 0
0 0
0 0
0 0
0 0
0 0
0 0
0 0
0 0
0 0
0 1
0 0
0 0
0 0
0 0
0 0
0 0
0 0
0 0
0 0
0 0
0 0
0 0
0 1
0 1
0 0
0 0
0 0
0 1
0 0
0 1
1 1
0 1
2 0
0 0
2 0
0 0
0 0
0 0
0 0
0 0
0 0
0 0
0 0
0 0
0 0
0 0
0 1
0 0
0 0
0 0
0 0
0 0
0 0
0 0
0 0
0 0
0 0
0 0
0 0
0 0
0 0
0 0
0 0
0 1
0 0
0 0
0 0
0 0
0 0
0 0
0 0
0 0
0 0
0 0
0 0
0 0
0 0
0 0
0 0
0 0
0 0
0 0
0 0
0 0
0 0
0 0
0 0
0 0
0 0
0 0
0 0
0 0
0 0
0 0
0 0
0 0
0 0
0 0
1 0
0 0
0 0
0 0
0 0
0 0
0 0
0 0
0 0
0 0
0 0
0 0
0 0
0 0
1 0
0 0
0 0
0 0
0 0
0 0
0 0
0 0
0 0
0 0
0 0
0 0
0 0
0 0
0 0
0 0
0 0
0 0
0 0
0 0
0 0
0 0
0 0
0 0
0 0
0 0
0 0
0 0
0 0
0 0
0 0
0 0
0 0
0 0
0 0
0 0
0 0
0 0
0 0
1 0
0 0
0 0
0 0
1 0
0 1
1 0
0 0
0 0
0 1
0 0
0 0
0 0
0 0
0 0
0 0
0 0
0 0
0 0
0 0
1 0
0 0
0 0
0 0
0 0
0 0
0 0
0 0
0 0
0 0
0 0
1 0
0 0
0 0
1 0
0 0
0 1
0 1
0 0
0 0
0 0
0 0
0 0
0 0
0 0
0 0
0 0
0 0
0 0
0 0
0 0
0 0
0 0
0 0
0 0
0 0
0 0
0 0
0 0
0 0
0 1
0 1
0 0
0 1
0 0
0 0
0 0
0 0
0 0
0 0
0 0
0 0
0 0
0 0
0 0
1 0
0 0
0 0
0 0
0 0
0 0
0 0
0 0
0 0
0 0
0 0
0 0
0 0
0 0
0 0
0 0
0 0
0 0
0 0
0 0
0 2
0 1
0 1
0 0
0 0
0 0
0 0
0 0
0 0
0 0
0 0
0 0
0 0
0 0
0 0
0 0
0 0
0 0
0 0
0 0
0 1
0 0
0 0
0 0
0 0
0 0
0 0
0 0
0 0
0 0
0 0
0 0
0 0
0 0
0 1
0 1
0 0
0 0
0 0
0 0
0 1
0 3
0 3
0 2
0 1
0 0
0 0
0 0
0 0
0 1
0 0
0 0
0 1
0 0
0 0
0 0
0 0
0 0
1 0
0 0
0 0
0 0
0 0
0 0
0 0
0 0
0 0
0 0
0 0
0 0
0 0
0 0
0 0
0 0
0 0
0 0
0 0
0 1
0 0
0 1
0 0
0 0
0 0
0 0
0 0
0 0
0 0
0 0
0 0
0 0
0 0
0 1
0 3
0 3
0 0
0 0
0 0
0 0
0 0
0 0
0 0
0 0
0 0
0 0
0 0
0 0
1 0
0 0
1 0
0 0
0 0
0 0
0 0
0 0
0 0
0 0
0 0
0 0
0 1
0 0
0 1
0 0
0 0
0 0
0 0
0 0
0 0
0 0
0 0
0 0
0 0
0 0
0 0
0 0
1 0
1 0
0 0
0 0
0 0
1 0
5 0
1 0
0 0
1 0
0 0
0 0
0 0
0 0
0 0
0 0
0 0
3 0
0 0
0 0
0 1
0 0
0 0
0 0
0 0
0 0
0 0
0 0
0 0
0 0
0 0
0 0
0 0
0 0
0 3
0 0
0 1
0 0
0 0
0 0
0 0
0 2
0 0
0 1
0 0
0 0
0 0
0 0
0 1
0 0
0 0
0 0
0 0
1 0
0 0
0 0
0 0
0 0
0 0
0 0
0 0
1 0
0 0
0 0
0 0
0 2
0 0
0 1
0 0
0 1
0 1
0 0
0 0
0 0
0 1
0 2
0 1
0 0
6 1
0 0
0 2
0 0
0 0
0 1
0 0
0 0
0 0
0 1
0 1
0 0
0 1
0 3
0 0
0 0
0 1
6 2
4 1
0 0
0 0
0 0
1 0
1 0
0 0
0 0
0 0
1 0
0 0
0 0
1 0
0 0
1 0
1 0
2 0
0 0
6 0
1 0
0 0
0 0
0 0
0 0
0 0
0 0
0 0
0 0
0 1
0 0
0 1
0 0
0 0
0 0
0 1
0 0
0 0
1 0
3 0
3 0
0 1
0 1
0 0
1 0
0 0
1 0
0 0
0 0
0 0
0 0
0 0
0 0
1 0
1 0
1 0
1 0
0 0
1 0
1 0
0 0
0 0
1 0
2 0
0 0
0 0
0 0
0 0
0 0
1 0
4 0
0 0
1 0
0 0
1 0
0 0
1 2
0 0
0 1
1 0
1 0
1 0
0 0
1 1
0 0
0 0
1 0
1 0
1 0
2 0
2 0
0 0
0 1
2 0
0 0
0 0
0 0
1 0
0 0
0 0
7 0
13 0
22 0
1 0
2 0
0 0
0 1
0 1
0 0
0 0
0 0
1 0
0 0
0 0
0 0
0 0
0 0
0 0
0 0
0 0
0 0
0 0
1 0
1 0
4 0
4 0
2 0
8 0
6 0
1 0
0 0
0 0
0 0
0 0
0 0
0 0
0 1
1 0
0 0
1 0
6 0
4 1
8 0
1 0
0 0
0 0
0 0
0 0
0 0
1 0
0 0
0 0
0 0
1 0
0 0
0 0
0 0
0 0
0 0
0 0
0 0
0 0
0 0
0 0
0 1
0 0
0 1
0 1
0 0
1 0
1 1
1 0
0 0
0 0
0 0
0 0
0 0
0 0
0 0
0 0
0 0
0 0
0 0
0 0
0 0
0 0
0 0
0 0
0 0
0 0
0 0
0 0
0 0
0 0
0 0
0 0
0 1
0 0
0 0
1 1
0 0
0 0
0 0
0 0
0 0
0 0
0 0
0 0
0 0
0 0
0 0
0 0
0 0
0 0
0 0
0 0
1 0
0 0
0 0
0 0
0 0
1 0
0 0
0 0
0 0
0 0
0 0
0 0
0 0
0 0
0 1
0 0
2 0
0 0
1 1
0 0
0 0
0 0
1 0
0 0
0 0
0 0
0 0
0 0
0 0
0 0
1 0
0 0
0 0
1 0
1 0
6 0
0 0
0 0
0 0
0 0
0 0
0 0
0 0
0 0
0 0
1 0
0 0
0 0
0 0
0 0
0 0
0 0
0 0
0 0
0 0
0 1
0 0
0 0
0 0
0 0
1 0
0 0
0 0
1 0
0 0
0 0
1 0
0 0
0 0
0 0
0 0
0 0
1 0
4 0
1 0
1 0
1 0
0 0
0 0
1 0
0 0
0 0
0 0
0 1
0 1
0 0
0 0
0 0
0 0
0 0
0 0
0 1
0 0
0 0
0 0
0 0
0 0
0 0
0 0
0 0
0 0
0 0
0 0
0 0
0 1
0 0
0 0
0 0
0 0
0 0
0 0
0 0
0 1
0 0
0 0
0 1
0 0
0 1
0 0
0 0
0 0
0 0
0 0
0 0
1 0
0 0
4 0
0 0
0 0
0 0
0 0
0 0
0 0
0 0
0 0
0 0
0 0
0 0
1 0
0 0
0 0
0 0
1 0
0 0
0 0
0 0
0 0
0 0
4 0
0 0
0 0
0 0
0 0
0 0
0 0
0 0
0 0
0 0
0 1
0 0
0 0
0 0
0 0
0 0
0 0
0 0
0 0
1 0
0 0
0 0
0 0
0 0
0 0
0 0
0 0
0 0
0 0
0 0
0 0
0 0
0 0
0 0
0 0
0 0
0 0
0 0
0 0
0 0
0 0
0 0
0 0
0 0
0 0
0 0
0 0
0 0
0 0
0 0
0 0
0 0
0 0
0 0
0 0
0 0
0 0
0 0
0 0
0 0
0 0
0 0
0 0
0 0
0 1
0 0
0 0
0 0
0 0
0 0
0 0
0 0
0 0
0 0
0 0
0 0
0 1
0 0
0 0
0 1
0 0
0 0
0 0
0 0
0 0
0 0
0 0
0 0
0 0
0 0
0 0
0 0
0 1
0 0
0 0
0 0
0 1
0 0
1 1
0 0
0 0
0 0
0 0
0 0
0 0
0 0
0 0
0 0
0 1
0 1
1 0
0 0
0 0
1 0
0 0
0 1
0 0
0 0
0 0
0 4
1 0
1 0
1 0
1 0
4 0
0 0
0 0
0 0
0 0
0 0
0 0
0 0
0 0
0 0
0 0
0 0
0 0
0 0
0 1
1 0
1 1
0 0
1 0
0 0
0 0
0 0
0 0
1 0
1 0
1 0
1 0
0 0
0 0
0 0
0 0
0 0
0 0
0 0
0 0
0 0
0 0
0 0
0 0
0 0
0 1
0 1
0 1
0 0
1 1
0 0
0 0
0 0
0 0
0 0
0 0
1 0
0 0
0 0
0 0
0 0
0 0
0 0
0 0
0 0
0 0
0 0
0 0
0 1
1 0
0 0
0 1
0 0
1 0
0 0
0 0
0 1
0 0
2 0
0 0
4 0
0 0
0 0
0 0
0 0
1 0
0 0
0 0
0 0
0 0
0 0
0 0
0 0
0 0
0 0
0 0
1 0
0 1
0 0
0 1
0 0
5 0
6 0
13 0
26 0
4 0
0 0
0 0
0 0
1 0
0 0
0 1
0 0
0 1
0 0
1 0
1 0
0 0
0 0
0 0
0 0
1 0
0 0
0 0
0 0
0 0
0 0
0 0
0 0
0 0
1 0
0 0
0 0
0 0
0 0
0 1
1 0
1 0
0 0
0 0
1 0
1 0
0 2
0 0
0 0
1 0
1 0
0 0
1 0
0 0
0 0
0 0
0 1
0 0
0 0
0 0
0 0
0 0
0 0
0 0
0 1
0 1
2 1
0 0
1 1
0 0
0 0
0 0
0 0
0 0
0 0
0 0
0 0
0 0
0 0
0 0
0 0
0 0
1 0
0 0
0 0
0 0
0 0
0 0
0 0
0 0
0 0
0 0
0 0
0 0
0 0
0 0
0 1
0 0
0 2
0 0
0 0
0 0
1 0
0 0
0 1
0 0
0 1
0 1
0 0
0 1
0 1
1 3
0 0
0 1
0 0
0 0
0 0
0 0
0 0
0 0
0 0
0 0
0 0
0 0
0 0
0 0
0 0
0 0
1 0
0 0
1 0
0 0
0 0
0 0
0 0
0 0
0 0
0 0
0 0
0 0
0 0
0 0
0 0
0 0
0 0
0 0
0 0
0 0
0 0
0 0
0 0
0 0
0 1
0 0
0 1
0 0
0 0
0 0
0 1
0 0
1 0
1 0
0 0
0 0
0 0
0 0
0 1
0 0
0 0
0 1
0 0
0 2
0 0
0 0
0 0
0 0
0 0
0 0
0 1
0 0
0 0
0 1
0 0
0 0
0 0
0 0
0 0
0 0
0 0
0 1
0 0
0 0
0 0
0 0
0 0
0 0
0 0
0 0
0 0
1 0
0 0
0 0
0 0
0 0
0 0
0 0
0 0
0 0
0 0
0 0
0 0
0 0
0 0
0 0
0 0
0 0
0 0
0 0
0 0
0 0
0 0
0 0
0 0
0 0
0 0
0 0
1 0
0 0
0 0
0 0
0 0
0 0
0 0
0 0
0 1
0 0
0 0
1 0
1 0
0 0
1 0
0 0
0 0
0 0
0 0
0 0
0 0
1 0
0 0
0 0
0 0
0 0
0 0
0 1
0 0
0 0
0 0
0 0
0 0
0 0
0 1
0 0
0 1
0 0
0 0
0 0
1 0
0 0
0 0
0 0
0 0
1 0
0 0
0 0
0 0
0 0
0 0
0 0
0 0
1 0
0 0
0 0
0 0
0 0
0 0
0 0
0 0
0 0
0 0
0 0
0 1
0 0
0 0
0 0
0 1
0 0
0 1
0 1
0 1
0 0
1 0
0 1
0 0
0 0
0 0
0 0
0 0
0 0
0 0
0 1
0 1
0 0
0 0
0 0
0 0
0 0
0 0
0 0
0 0
1 0
0 0
1 0
0 0
0 0
0 0
0 0
0 0
0 0
0 1
0 0
0 0
0 0
0 1
0 0
0 0
0 0
0 0
0 0
0 0
0 0
0 0
0 0
0 0
2 0
0 0
0 0
0 0
0 1
0 1
1 1
0 0
0 0
1 0
1 0
0 1
2 0
0 0
0 0
1 1
0 0
0 0
0 0
0 1
0 0
0 1
0 1
0 6
0 1
0 1
0 0
0 1
0 1
0 1
0 0
0 0
1 0
0 1
1 1
0 1
1 1
0 0
0 0
0 0
0 0
0 2
0 1
0 1
0 1
0 0
0 0
0 0
0 0
0 0
0 0
0 0
0 0
0 0
0 0
0 0
0 0
0 0
0 0
0 0
0 2
0 0
0 0
0 0
0 0
0 0
0 1
0 0
0 0
0 1
0 2
0 1
0 1
0 6
0 15
0 4
0 1
0 0
0 0
0 0
0 0
0 0
0 0
0 0
0 0
0 0
0 0
0 0
0 0
0 0
0 0
0 0
0 0
0 0
0 0
1 0
0 0
0 0
0 0
0 0
0 1
1 0
0 0
0 0
0 0
0 0
0 0
0 0
0 1
0 0
0 0
1 0
0 0
0 0
0 0
0 0
0 0
0 0
1 0
1 0
0 0
0 0
0 0
0 0
0 0
0 0
0 0
0 0
0 0
0 0
0 0
0 0
0 0
0 0
0 0
0 0
0 0
0 0
0 0
0 0
0 0
0 0
0 0
0 0
0 0
0 0
0 0
0 0
0 0
0 0
0 0
0 0
0 1
0 0
0 0
0 0
1 0
0 0
1 0
0 0
0 0
0 0
0 0
0 0
0 0
0 0
0 0
0 0
0 0
0 0
0 1
0 0
0 0
0 0
0 0
0 0
0 0
0 0
1 0
0 0
0 0
0 0
0 0
0 0
0 0
0 0
0 0
0 0
0 0
0 0
0 0
0 0
0 0
0 0
0 0
0 0
0 1
0 0
0 0
0 0
0 0
0 0
0 0
0 0
1 0
0 0
0 0
0 0
0 0
0 0
0 0
0 0
0 1
1 1
0 2
0 1
0 0
0 0
0 0
0 0
0 0
0 0
0 0
0 1
0 0
0 0
1 0
0 0
0 0
0 0
0 0
0 0
0 0
0 0
0 0
0 0
0 0
0 0
0 0
0 0
0 0
0 0
0 0
0 0
0 0
0 0
0 0
0 0
0 0
0 0
0 0
0 0
0 0
0 0
0 1
0 0
0 1
0 1
0 1
0 0
0 0
0 0
0 0
0 0
0 0
0 0
0 0
0 0
0 0
0 0
0 0
0 1
0 0
0 1
0 0
1 0
0 0
0 0
0 0
0 0
0 0
0 0
0 0
0 0
0 0
0 0
0 0
0 0
1 0
0 0
0 0
0 0
0 0
0 0
1 0
0 0
0 0
0 0
0 0
0 0
0 0
0 0
0 0
0 0
0 0
0 0
0 0
0 0
0 0
0 0
0 0
0 0
0 0
0 0
1 0
0 0
1 0
0 0
0 1
0 0
0 0
0 0
0 0
0 0
0 0
0 0
1 0
0 0
0 0
0 0
0 0
0 0
0 0
0 0
0 0
0 0
0 0
0 0
0 0
0 0
0 0
0 0
0 0
0 0
0 0
0 0
0 0
0 0
0 0
0 0
0 0
0 0
0 0
0 0
1 0
0 0
0 0
0 1
0 0
0 0
0 0
0 0
0 0
0 0
0 0
0 0
0 1
0 0
0 0
0 0
0 0
0 0
0 0
0 0
1 0
1 0
0 0
0 0
0 0
0 0
0 1
0 0
0 0
0 0
0 0
0 0
1 0
1 2
1 1
0 1
0 13
0 0
0 2
0 1
0 0
0 0
0 0
0 0
0 0
0 0
0 0
0 0
0 0
0 0
0 1
1 0
0 0
0 0
0 0
0 1
0 0
0 0
0 2
0 1
0 0
1 0
0 1
1 0
1 0
0 0
0 0
0 0
0 0
0 0
0 0
0 0
0 0
0 0
0 0
0 1
0 1
0 0
0 0
1 1
0 0
0 1
0 0
2 1
0 0
0 0
0 0
0 0
0 0
0 0
0 0
0 0
1 0
0 0
0 0
0 0
2 0
0 0
1 0
0 0
0 0
0 0
0 0
1 0
0 0
1 0
1 0
0 1
0 1
0 0
0 0
0 0
0 0
1 0
0 0
0 0
0 0
0 0
1 0
1 0
8 0
0 0
1 0
0 0
0 0
0 0
0 0
1 0
0 0
0 0
1 0
0 0
0 0
0 0
0 0
0 0
0 0
0 0
0 0
0 0
0 0
0 0
1 0
0 0
0 0
0 0
1 0
0 0
1 0
0 0
2 0
0 0
1 0
0 1
0 0
0 0
0 0
0 1
0 0
0 1
0 0
0 0
0 0
0 0
0 0
0 0
0 0
0 0
1 0
0 1
1 0
0 0
0 0
0 0
0 0
0 0
0 0
0 0
0 10
0 0
0 1
0 1
0 0
0 8
0 36
0 1
0 1
0 1
0 0
0 0
0 0
0 1
0 1
0 0
0 0
0 0
0 0
0 0
0 0
0 0
0 0
0 0
0 0
0 0
0 0
0 0
0 0
0 0
0 0
0 1
0 0
0 1
0 1
0 0
0 0
0 0
0 0
2 0
6 0
4 0
1 0
1 1
1 1
1 0
1 0
1 0
0 0
1 0
0 6
0 0
0 0
4 0
0 1
0 6
0 0
0 0
0 0
0 0
0 1
0 0
0 0
0 1
0 1
0 0
0 0
0 0
0 0
0 0
0 0
0 1
0 0
0 0
0 0
0 0
0 0
0 0
0 0
0 0
0 0
0 0
0 0
0 0
0 0
0 0
0 0
0 0
0 0
0 0
0 0
0 0
0 0
0 1
0 0
0 0
0 0
0 0
0 0
0 0
1 0
0 0
1 0
0 0
0 0
0 0
0 0
0 0
0 0
0 0
0 0
0 0
0 0
0 0
0 0
0 0
0 1
0 1
0 1
0 0
0 0
0 0
0 0
0 0
0 0
0 0
0 0
0 0
0 1
0 0
0 0
0 0
0 0
0 0
0 0
0 0
0 0
0 0
0 0
0 0
0 0
0 0
0 0
0 0
0 0
0 1
0 0
1 0
0 0
2 0
1 0
0 0
0 0
1 0
0 0
0 0
0 0
0 0
0 0
0 0
0 0
0 0
0 0
0 0
0 0
0 0
0 0
1 0
0 0
0 0
0 0
0 0
0 0
0 1
0 0
0 0
0 0
0 0
0 0
0 0
0 0
0 0
1 0
2 0
1 0
0 0
0 0
0 0
1 0
0 0
0 0
0 0
0 0
0 0
0 0
0 0
0 1
0 0
0 0
0 0
0 0
0 0
0 0
0 0
0 0
0 0
0 0
0 0
2 0
0 0
0 0
0 0
0 0
0 0
0 0
0 0
0 0
0 0
0 0
0 0
0 0
0 0
0 0
0 0
0 0
0 0
0 0
0 0
0 0
0 0
0 0
0 0
0 0
0 0
0 0
0 0
0 0
0 0
0 0
1 0
1 0
1 0
0 0
0 0
0 0
0 0
0 0
0 0
0 0
0 0
0 0
0 0
0 0
0 0
1 0
0 0
0 0
0 0
1 0
0 0
1 0
0 0
1 0
0 0
1 0
0 0
1 0
0 0
0 0
0 0
0 0
0 0
0 0
1 0
0 0
1 0
0 0
0 0
0 0
0 0
0 1
0 0
0 0
0 0
0 0
0 0
0 0
0 0
0 0
0 0
0 0
0 0
0 0
1 0
0 0
0 0
0 1
0 0
0 0
1 0
0 0
0 0
1 0
1 0
1 0
1 0
0 0
0 0
0 0
0 0
0 0
0 0
0 0
0 0
0 0
0 0
0 0
0 0
0 0
0 0
1 0
0 0
0 0
1 0
0 0
0 0
0 0
0 0
0 0
0 0
0 0
0 0
0 0
0 0
0 0
1 0
0 0
0 0
0 0
4 0
0 0
0 0
0 0
0 0
0 0
0 0
0 0
1 0
0 0
0 0
0 0
0 0
3 0
1 0
0 0
0 0
0 0
0 0
1 0
1 0
0 0
1 0
0 0
1 0
0 0
0 1
0 0
0 0
0 0
0 0
0 0
0 0
0 0
0 0
0 0
0 0
0 0
0 0
0 0
0 0
0 0
1 0
1 0
1 0
0 0
1 0
4 0
2 0
1 0
1 0
1 0
3 0
1 0
6 0
0 0
0 0
0 0
1 0
0 0
0 0
1 0
1 0
1 0
1 0
0 0
0 0
0 0
1 0
0 0
0 0
0 0
0 0
0 0
0 0
0 0
0 0
0 0
0 0
0 0
0 0
0 0
0 0
0 0
0 0
1 0
3 0
5 0
1 0
4 0
6 0
4 0
8 0
15 0
7 0
5 0
1 0
2 0
1 0
0 0
1 0
0 1
0 1
1 0
0 0
0 0
1 0
4 0
6 0
1 0
0 0
3 0
1 0
1 0
1 0
19 0
0 0
0 0
0 0
0 0
0 0
0 0
0 0
0 0
0 0
0 0
0 0
0 0
0 0
0 0
0 0
0 0
0 0
0 0
5 0
0 0
0 1
0 0
0 0
0 0
0 0
0 0
0 0
0 0
0 0
0 0
0 1
0 0
0 0
0 0
0 0
0 0
0 0
0 1
0 0
0 0
0 0
0 0
0 0
0 0
0 0
0 0
1 0
1 0
0 0
0 0
0 0
0 0
0 0
0 0
0 0
0 0
0 0
0 0
0 0
0 0
0 0
0 1
0 0
0 0
0 0
0 0
0 2
0 0
0 1
0 0
0 0
0 0
0 0
0 0
0 0
0 0
0 0
0 1
0 0
0 0
0 0
0 1
0 0
0 0
0 0
0 0
0 0
0 0
1 0
0 0
1 0
0 0
0 0
0 0
0 0
0 0
0 1
0 0
0 0
0 0
0 0
0 0
1 0
0 1
0 0
0 0
0 0
0 0
0 0
0 0
0 1
0 0
0 0
0 0
0 0
0 0
0 0
0 0
0 0
0 0
0 0
0 0
0 0
0 0
0 0
0 0
0 0
0 1
4 4
0 1
1 0
0 0
0 0
0 0
0 0
0 0
0 0
1 0
2 1
0 0
0 0
0 0
0 0
0 0
0 1
1 0
1 0
0 1
0 1
0 0
0 0
0 1
0 0
0 0
0 0
0 0
1 0
0 0
0 0
0 0
0 0
0 0
0 0
0 0
1 0
0 0
0 0
0 0
1 0
0 0
0 1
0 0
0 0
0 0
0 0
1 1
7 0
1 0
0 0
0 0
0 0
0 0
2 0
2 0
0 1
0 0
0 1
0 0
0 0
1 0
0 0
0 0
1 1
12 0
1 0
1 0
1 0
4 0
0 0
0 0
3 0
0 0
1 0
0 0
0 0
0 0
0 0
0 0
0 0
0 0
1 0
1 0
3 0
1 0
2 0
7 0
17 0
11 0
5 0
78 0
1 0
1 0
1 0
1 0
0 0
0 0
0 0
1 0
1 0
6 0
0 0
0 0
0 0
0 0
0 0
0 0
0 1
0 0
0 0
0 0
0 0
0 0
0 0
0 0
0 0
0 0
1 0
1 0
1 0
1 0
2 0
0 0
1 0
0 0
1 0
0 0
0 0
1 0
0 0
0 0
0 0
0 0
0 0
0 0
0 0
0 0
1 0
0 0
0 0
0 0
0 0
0 0
1 0
0 0
0 0
0 0
31 0
0 0
0 0
0 0
1 0
0 0
0 0
1 0
0 0
0 0
0 0
0 0
0 0
0 1
0 0
0 1
0 0
0 0
0 0
1 0
1 0
1 0
0 0
0 0
0 0
1 0
1 0
1 0
2 0
0 1
0 1
0 0
0 0
0 0
0 0
0 0
0 0
0 0
0 0
0 0
0 0
0 0
1 0
0 0
0 0
0 0
0 0
0 0
0 0
0 0
0 0
0 1
0 0
0 0
0 0
0 0
0 0
0 0
0 0
0 1
0 0
0 0
0 0
1 0
0 0
1 0
1 0
0 0
1 0
0 0
0 0
0 0
6 0
0 0
2 0
0 0
0 0
1 0
1 0
1 0
0 0
1 0
0 0
0 0
0 0
0 0
0 0
0 0
0 0
0 0
0 0
0 0
0 0
0 0
0 0
0 0
0 0
1 0
0 0
0 0
0 0
0 0
0 0
0 1
0 0
2 0
1 0
1 0
1 1
1 1
0 0
0 1
0 0
0 0
0 0
1 0
1 0
0 0
1 0
0 0
0 0
0 0
0 0
0 0
0 0
0 0
1 0
0 0
0 0
1 0
4 0
1 0
8 0
1 0
0 0
0 0
0 0
0 0
0 0
0 0
0 0
1 0
1 0
6 0
4 0
1 1
1 0
1 0
0 0
0 0
0 1
0 0
0 0
0 0
0 0
1 0
0 0
1 0
0 0
22 0
0 0
1 0
0 0
0 0
0 0
1 0
0 0
1 0
0 0
0 0
0 0
1 0
0 0
0 0
0 0
1 1
0 0
6 0
0 1
1 0
0 1
2 0
0 0
2 0
0 0
1 0
0 0
0 1
0 1
0 0
0 0
1 0
0 0
0 0
0 0
0 0
0 0
0 0
0 0
0 0
0 0
1 0
0 0
13 0
0 0
0 0
0 0
0 0
0 0
0 0
0 0
1 0
1 1
18 0
0 0
1 1
0 0
0 0
0 0
0 0
1 0
1 0
2 0
1 0
0 0
0 0
1 1
1 0
0 0
0 0
0 1
0 0
0 0
0 0
0 0
0 0
0 0
0 0
0 0
0 0
0 0
0 0
1 0
0 0
3 0
1 0
1 0
0 0
0 0
0 0
0 0
0 0
1 0
3 0
4 0
10 0
1 0
1 0
1 0
1 0
0 0
0 0
0 0
0 0
0 1
0 0
0 0
0 0
1 0
1 0
2 0
1 0
1 0
0 0
0 0
0 1
0 3
0 1
0 0
0 0
0 0
0 0
0 0
0 0
0 0
1 0
0 0
0 0
3 0
0 0
0 0
0 0
0 0
0 0
0 0
0 1
0 0
0 0
0 0
0 0
0 0
0 0
0 0
0 0
0 0
3 0
0 0
0 3
1 0
0 1
0 0
0 0
0 1
0 0
0 0
0 1
0 0
0 1
0 0
0 0
0 0
0 0
0 0
1 0
1 0
0 0
0 0
1 0
0 0
1 0
0 0
0 0
1 0
0 0
0 1
0 0
0 0
0 0
0 0
0 0
0 1
0 0
0 0
0 0
0 0
0 1
0 0
0 1
0 0
0 0
0 0
0 0
0 0
0 0
1 0
0 0
1 0
4 0
0 0
1 0
0 0
0 0
0 1
0 0
0 0
0 0
0 0
0 0
0 0
0 0
0 0
1 0
4 0
4 0
2 0
0 0
0 0
0 0
4 0
0 0
0 0
1 0
0 0
0 0
0 0
0 2
0 0
0 0
0 1
0 0
0 0
0 0
0 1
0 0
0 0
0 0
0 0
0 0
0 0
0 0
1 0
0 0
0 0
0 0
0 0
1 0
0 1
0 0
0 1
0 0
0 0
0 0
0 0
0 0
1 0
0 0
1 0
0 0
0 0
0 0
0 0
1 0
0 0
0 0
0 0
0 0
0 0
2 0
0 0
1 0
0 0
0 0
0 0
0 0
0 0
0 0
0 0
1 0
0 0
1 0
0 0
0 0
0 0
0 0
0 0
0 0
1 0
1 0
0 0
0 0
0 0
1 0
1 0
0 0
0 0
0 0
1 0
8 0
1 0
1 0
0 0
0 0
1 0
0 0
0 0
1 0
0 0
1 0
1 0
1 0
0 0
0 0
0 0
1 0
0 0
0 0
0 0
0 0
0 0
0 0
0 1
0 0
0 0
0 0
1 0
0 0
0 0
0 0
0 0
0 0
0 0
0 0
0 0
0 0
0 0
0 0
0 0
0 0
0 0
0 0
0 0
0 1
0 0
1 0
1 0
0 0
0 0
0 0
0 0
0 0
0 0
0 0
0 0
0 0
0 0
0 0
0 0
0 0
0 0
0 0
0 0
0 0
0 0
0 0
0 0
0 0
0 0
0 0
0 0
0 0
0 0
0 0
0 0
0 0
0 0
0 0
0 0
0 0
0 0
0 0
0 0
0 0
0 0
0 0
1 0
0 0
0 0
0 0
1 0
1 0
0 0
0 0
0 0
0 0
0 0
0 0
0 0
0 0
0 0
2 0
2 0
1 0
0 0
0 0
0 0
0 0
0 0
0 0
0 0
0 0
0 0
0 0
0 0
0 0
0 0
0 0
0 0
0 0
0 0
0 0
0 0
0 0
0 0
0 0
0 0
0 0
0 0
0 0
0 0
0 0
0 0
0 0
0 0
1 0
0 0
0 0
0 0
0 0
0 0
0 0
0 1
0 0
0 0
0 0
0 0
0 0
0 0
0 0
0 0
0 0
0 0
1 0
0 0
0 0
0 0
0 0
0 0
0 0
0 0
0 0
0 0
0 0
0 0
0 0
0 1
0 0
1 0
0 0
0 0
1 0
0 0
0 0
0 0
0 0
0 0
0 0
0 0
0 0
0 0
0 0
3 0
1 0
1 0
0 0
0 0
0 0
0 0
1 0
1 0
0 0
0 0
0 0
0 0
0 0
0 0
0 0
0 0
0 0
1 0
0 0
1 0
1 0
1 0
3 1
0 0
0 0
0 0
0 0
0 0
0 0
1 0
0 0
0 0
0 0
0 1
0 1
0 0
0 0
0 1
0 0
0 0
0 0
0 0
0 0
1 0
1 0
0 0
0 0
0 0
0 0
0 0
0 0
0 0
0 0
0 0
0 0
0 0
2 0
0 0
1 0
1 0
1 0
1 1
1 0
0 0
1 0
1 0
0 0
0 0
0 0
0 0
0 0
0 0
0 0
0 0
0 0
0 0
0 0
0 0
0 0
0 0
0 0
0 0
0 0
0 0
0 0
0 0
0 0
0 0
0 0
0 0
0 0
0 0
0 0
0 0
0 0
1 0
0 0
0 0
0 0
0 0
0 0
1 0
1 0
3 0
0 0
1 0
0 0
0 0
0 0
0 0
0 0
0 0
0 0
0 0
0 0
0 0
0 0
0 1
0 0
1 0
0 0
1 0
0 0
0 1
0 0
0 0
0 0
0 0
0 0
1 0
0 0
0 0
6 0
1 0
0 0
0 0
0 0
0 0
0 0
0 0
0 0
0 0
0 0
1 0
0 0
0 0
0 0
0 0
0 0
0 0
0 0
0 0
0 0
0 0
0 0
0 0
0 0
0 0
0 0
0 0
0 0
0 0
0 0
0 0
1 0
0 0
0 0
0 0
0 0
0 0
0 0
0 0
1 0
1 0
0 0
0 0
0 0
2 0
0 0
1 0
9 0
2 0
5 0
1 0
4 0
0 0
0 0
1 0
0 0
0 0
0 0
0 0
0 0
1 0
3 0
0 0
0 0
6 0
0 0
0 0
0 0
1 0
1 0
0 0
1 0
1 0
0 0
0 0
1 0
0 0
0 0
0 0
1 0
0 0
0 0
1 0
1 0
0 0
0 0
0 0
0 0
0 0
1 0
5 0
16 0
5 1
3 0
0 0
0 0
0 0
0 0
0 1
0 0
0 0
0 0
0 0
0 0
0 0
1 0
1 0
1 0
0 0
0 0
0 0
1 0
1 0
0 0
0 0
0 1
0 0
0 0
2 0
0 0
0 0
1 0
0 0
0 0
0 0
0 0
0 0
0 0
0 0
0 0
0 0
1 0
0 0
0 0
0 0
0 0
0 0
0 0
0 0
0 0
0 0
0 0
0 1
0 0
0 0
0 0
0 0
0 0
0 0
0 0
0 0
0 0
0 0
0 0
0 0
0 0
0 0
0 0
0 0
0 0
0 0
0 0
0 0
0 0
1 0
0 0
0 0
0 0
0 0
0 0
0 0
0 0
0 0
0 0
1 0
0 0
0 0
0 0
0 0
0 0
1 0
2 0
1 0
1 0
0 0
0 0
0 0
0 0
0 0
0 0
1 0
0 0
0 0
0 0
0 0
1 0
0 0
0 1
0 0
1 0
0 0
1 0
0 0
0 0
0 0
0 0
0 0
0 0
0 0
0 0
1 0
1 0
1 0
3 0
6 0
6 0
4 0
0 0
0 0
0 0
1 0
1 0
1 0
0 0
1 0
0 0
4 0
1 0
2 0
0 0
1 0
0 0
1 0
0 0
1 0
1 0
0 0
0 0
0 0
0 1
0 0
0 0
0 0
0 0
1 0
0 0
0 0
0 0
1 0
2 0
0 0
0 0
0 0
0 0
0 0
0 0
0 0
0 0
0 0
0 0
1 0
0 0
0 0
0 0
0 0
0 0
0 0
0 0
0 0
0 0
0 0
0 0
0 0
1 0
0 0
0 0
0 0
0 0
0 0
0 0
1 0
0 0
0 0
0 0
0 0
0 0
0 0
0 0
0 0
0 0
0 0
0 0
0 0
0 0
0 0
0 0
0 0
0 0
0 0
0 0
0 0
1 0
0 0
1 0
0 0
0 0
0 0
0 0
1 0
0 0
0 0
0 0
0 0
1 0
0 0
0 0
1 0
0 0
0 0
1 0
0 0
0 0
0 0
0 0
0 0
0 0
0 0
0 0
0 0
0 0
0 0
1 0
0 0
0 0
0 0
1 0
0 0
1 0
0 0
0 0
0 0
0 0
0 0
1 0
0 0
1 0
0 0
0 0
0 0
0 0
0 0
0 0
0 0
0 0
0 0
0 0
0 0
0 0
0 0
0 0
0 0
0 0
0 0
0 0
0 0
0 0
0 0
0 0
0 0
0 0
0 0
0 0
1 0
1 0
2 0
0 0
1 0
1 0
0 0
1 0
0 0
1 0
0 0
1 0
0 0
0 0
0 0
0 0
0 0
0 0
0 0
0 0
0 0
0 0
0 0
0 0
0 0
0 0
0 0
1 0
0 0
0 0
0 0
0 0
0 1
0 0
0 0
0 0
0 0
0 0
0 0
0 0
1 0
0 0
0 0
0 0
0 0
0 0
0 0
0 0
0 0
0 0
1 0
0 0
0 0
0 0
0 0
0 0
0 0
0 0
0 0
0 0
0 0
1 0
0 0
0 0
0 0
0 0
0 0
0 0
1 0
0 0
0 0
0 0
0 0
1 0
0 0
0 0
0 0
0 0
0 0
0 0
0 0
0 0
0 0
0 0
0 0
0 0
0 0
0 0
0 0
0 0
0 0
0 0
0 0
1 0
0 0
0 0
0 0
0 0
0 0
0 0
0 0
0 0
0 0
0 0
0 0
0 0
0 0
0 0
0 0
0 0
1 1
0 0
0 0
0 0
0 0
0 0
0 0
0 0
1 0
0 0
0 0
0 0
0 0
0 0
0 0
0 0
0 0
0 0
0 0
1 0
0 0
0 0
0 0
0 0
0 0
0 0
0 0
0 0
0 0
0 0
0 0
0 0
0 0
0 0
0 0
0 0
0 0
0 0
0 0
0 0
1 0
0 0
0 0
0 0
0 0
0 0
0 0
0 0
0 0
0 0
0 0
0 0
0 0
0 0
0 0
0 0
0 0
3 0
0 0
0 0
0 0
0 0
0 0
0 0
1 0
1 0
0 0
0 0
0 0
0 0
0 0
0 0
0 0
0 0
0 0
0 0
0 0
0 0
0 0
0 0
1 0
0 0
0 0
0 0
0 0
0 0
0 0
0 0
0 0
0 0
0 0
0 0
0 0
0 0
1 0
0 0
1 0
0 0
0 0
0 0
0 0
0 0
0 0
0 0
0 0
0 0
0 0
0 0
0 0
0 0
0 0
0 0
0 0
0 0
0 0
0 0
0 0
0 0
0 0
0 0
0 0
0 0
0 0
0 0
0 0
0 0
0 0
0 0
0 0
0 0
0 0
0 0
0 0
0 0
0 0
0 0
0 0
0 0
0 0
0 0
0 0
0 0
0 0
0 0
0 0
0 0
0 0
0 0
0 0
0 0
0 0
0 0
0 0
0 0
0 0
0 0
0 0
0 0
0 0
0 0
0 0
0 0
0 0
0 0
0 0
0 0
0 0
0 0
0 0
0 0
0 0
0 0
0 0
0 0
0 0
0 0
0 0
0 0
0 0
0 1
0 1
0 1
0 0
0 1
0 0
0 0
0 0
1 0
0 0
0 0
0 0
0 0
0 0
0 0
0 0
0 0
0 0
0 0
0 0
0 0
0 0
0 0
0 0
0 0
0 0
0 0
0 0
0 0
0 0
0 0
0 0
0 0
0 0
0 0
0 0
0 0
0 0
0 0
0 0
0 0
0 0
0 0
0 0
1 0
0 0
1 0
0 0
2 0
4 0
0 0
0 0
3 0
0 0
1 0
0 0
0 0
0 0
0 0
0 0
0 0
1 0
1 0
0 0
2 0
1 0
0 1
0 0
1 0
0 0
1 0
2 0
3 0
0 0
1 0
0 0
0 0
0 0
0 0
1 0
1 0
2 0
4 0
2 0
16 0
0 0
0 0
1 0
0 0
5 0
0 0
1 1
0 0
0 0
0 0
0 0
1 0
0 0
0 0
0 0
0 0
0 0
0 0
0 0
1 0
0 0
1 0
0 0
0 0
0 0
0 0
0 0
0 0
1 1
1 0
0 0
1 1
4 0
5 0
3 1
6 0
1 0
2 0
2 0
1 0
10 1
0 0
1 0
3 0
1 1
0 0
0 1
0 1
0 1
0 0
1 0
0 1
0 0
0 0
0 0
1 0
0 0
0 1
0 0
1 0
0 0
0 0
0 0
0 0
0 0
1 0
0 0
1 0
0 0
6 0
4 0
6 0
1 0
4 0
4 0
1 0
1 0
1 0
5 1
1 0
11 0
0 1
0 0
0 1
0 0
0 0
0 0
0 0
0 0
0 0
0 0
1 0
1 0
1 0
0 0
1 0
0 0
0 0
0 0
3 0
1 0
1 0
0 0
0 0
0 0
1 0
0 0
0 0
0 0
1 0
7 1
1 0
2 0
1 0
4 0
1 0
1 0
0 0
0 0
0 0
1 0
0 0
0 0
0 0
0 0
1 0
1 0
3 0
1 0
0 0
0 0
0 0
0 0
0 0
0 0
0 0
0 1
0 0
0 0
0 0
1 0
0 0
0 0
0 0
0 0
0 0
0 0
0 0
0 0
0 0
0 0
0 0
1 0
1 0
0 0
0 0
0 0
0 0
0 0
0 0
0 0
0 0
0 0
0 0
0 0
1 0
0 0
0 0
0 0
1 0
0 0
2 0
3 0
1 0
0 0
0 0
0 0
0 0
0 0
1 0
0 0
0 0
0 0
0 0
1 0
0 0
0 0
0 0
1 0
0 0
1 0
1 0
1 0
6 0
1 0
0 0
3 0
4 0
1 0
3 0
1 0
1 0
3 0
3 0
0 0
0 0
0 0
0 0
0 0
1 0
0 0
0 0
1 0
0 0
1 0
1 0
0 0
0 0
0 0
0 1
0 0
0 0
0 0
0 0
1 0
2 0
1 0
0 0
1 0
0 0
0 0
5 0
1 0
2 0
1 0
1 0
1 0
1 0
0 0
0 0
0 0
0 0
0 0
0 0
0 0
0 0
0 0
1 1
1 0
0 0
4 0
0 0
2 0
0 0
0 0
0 0
1 0
1 0
5 0
1 0
2 0
0 0
2 0
0 1
1 0
1 0
0 0
0 0
1 0
1 0
1 0
0 0
0 0
0 0
0 0
0 0
0 0
0 0
18 0
3 0
1 0
1 0
1 0
1 0
1 0
1 0
0 0
3 0
0 0
0 0
0 0
0 0
1 0
0 0
4 0
2 0
1 0
1 0
1 0
0 0
3 0
0 0
7 0
1 0
0 0
1 0
1 0
0 0
1 0
0 0
1 0
0 0
1 0
4 0
1 0
1 0
1 0
0 0
0 0
0 0
3 0
1 0
0 0
0 0
0 0
0 0
0 0
0 0
1 0
1 0
0 0
1 0
2 0
0 0
0 0
0 0
1 0
1 0
1 0
1 0
4 0
3 0
4 0
1 0
8 0
0 0
0 0
0 0
1 0
3 0
1 0
0 0
0 0
0 0
0 0
0 0
1 0
0 0
0 0
0 0
0 0
0 0
0 0
0 0
0 0
0 0
0 0
0 0
1 0
0 0
0 0
1 0
1 0
1 0
1 0
1 1
4 0
1 0
2 1
2 0
0 0
1 0
0 0
3 0
1 0
0 1
1 0
1 0
0 0
0 0
2 0
0 0
5 0
2 0
1 0
1 0
0 0
3 0
2 0
4 0
5 0
7 0
0 0
1 0
0 1
0 0
0 0
1 0
0 0
0 0
0 0
0 0
2 0
0 0
0 0
1 0
1 0
1 0
0 1
0 0
0 0
0 0
0 0
0 0
0 0
0 1
0 1
0 0
0 0
0 0
0 0
0 0
0 0
0 0
0 0
0 0
1 0
1 0
0 0
0 0
0 0
0 0
1 0
0 0
2 0
0 0
3 0
0 0
1 0
1 0
0 0
0 0
0 0
0 0
0 0
0 0
0 0
0 0
0 0
1 0
0 0
0 0
0 0
0 0
0 0
0 0
0 0
1 0
0 0
0 0
0 0
4 0
1 1
1 0
0 0
0 0
1 0
0 0
0 0
0 0
0 0
0 0
0 0
0 0
0 2
1 0
1 0
1 0
0 0
1 0
1 0
1 0
1 0
13 0
1 0
1 0
1 0
0 0
0 0
0 0
0 0
2 0
1 0
1 1
1 0
0 0
0 0
0 0
0 1
1 0
1 0
0 0
1 0
0 0
0 0
0 0
0 0
0 0
0 0
2 0
1 0
3 0
1 0
2 0
0 0
0 0
0 1
0 0
0 0
0 0
1 1
0 0
0 0
0 0
0 0
0 0
0 0
0 0
0 0
0 0
0 0
0 0
0 0
0 0
0 0
0 0
1 0
0 0
1 0
0 0
1 0
0 0
0 0
0 0
0 0
0 0
0 0
0 0
0 0
0 0
0 0
0 0
0 0
1 0
1 0
0 0
0 0
1 0
3 0
1 0
1 0
0 0
0 0
0 0
0 0
0 0
0 0
0 0
0 0
0 0
0 0
0 0
1 0
1 0
0 0
0 0
0 0
4 0
0 1
1 0
0 0
0 0
0 0
0 0
0 0
0 0
0 0
0 0
1 0
6 0
0 0
4 0
1 0
1 0
1 0
1 0
7 0
0 0
0 0
0 0
0 0
0 0
1 0
0 0
0 0
0 0
1 0
20 0
0 0
0 0
0 0
0 0
1 0
0 0
0 0
0 1
0 0
0 0
0 0
0 0
0 0
0 0
0 0
0 0
1 0
0 0
1 0
1 0
0 0
0 0
1 0
0 1
0 0
0 0
0 0
0 0
0 0
0 0
0 1
0 2
0 0
0 1
0 2
0 0
0 0
0 1
0 0
0 0
0 0
0 0
0 0
0 0
0 0
0 1
0 0
0 0
0 0
0 0
0 0
0 0
0 0
0 1
0 0
0 0
0 0
0 0
0 0
0 0
0 0
0 0
0 0
0 0
0 0
0 0
0 0
0 0
0 0
0 0
0 0
0 0
0 0
0 0
0 1
0 0
1 1
0 0
0 0
0 0
0 0
0 1
0 0
0 0
0 0
0 0
0 0
0 0
0 0
0 0
0 0
0 0
0 0
0 0
0 0
0 0
0 1
0 0
0 0
0 0
1 0
1 0
0 0
0 0
0 0
0 0
0 0
0 0
1 0
0 0
0 0
0 0
0 0
0 0
0 0
0 0
0 0
0 0
0 0
0 0
0 0
0 0
0 0
0 0
0 0
0 0
0 0
0 0
0 0
0 0
0 0
0 0
0 0
3 0
0 0
0 0
1 0
1 0
1 0
0 0
2 0
0 0
1 0
1 0
0 0
0 0
0 0
1 0
0 0
0 0
0 0
0 0
0 0
0 0
0 0
1 0
0 0
0 0
0 0
0 0
0 0
1 0
0 0
0 0
0 0
1 0
0 0
0 1
0 1
1 0
3 1
0 0
13 0
1 0
1 0
0 0
0 0
1 0
0 0
1 0
0 0
0 0
0 0
0 0
0 0
6 0
1 0
1 0
0 0
1 0
0 0
0 0
1 0
1 0
0 0
0 0
1 0
0 0
0 0
0 0
0 0
0 0
0 1
0 0
0 2
0 1
0 0
0 0
0 0
0 0
0 0
0 0
0 0
0 0
1 0
0 0
0 0
0 0
0 0
1 0
0 0
0 0
0 0
0 0
0 0
1 0
1 0
1 0
1 0
0 0
0 0
0 0
0 0
0 0
0 0
1 0
0 0
0 0
0 0
0 0
0 0
0 0
0 0
0 0
0 1
0 1
2 1
0 5
0 0
0 0
1 0
1 0
0 0
0 0
0 0
0 0
1 0
1 0
1 0
0 0
0 0
1 0
0 0
0 0
3 0
1 0
0 0
1 0
0 0
0 0
1 0
0 0
0 0
1 0
0 0
0 0
0 0
2 1
0 0
0 0
0 0
0 0
0 1
0 0
0 0
0 0
0 0
0 0
0 1
0 0
0 0
0 1
0 1
0 0
0 0
0 0
0 0
0 0
0 0
0 0
0 0
0 1
0 0
0 0
3 0
1 0
7 0
1 1
5 0
0 0
1 0
1 0
1 0
0 0
0 0
0 0
0 0
0 0
0 0
0 0
0 0
0 0
0 0
0 1
0 0
0 0
0 0
0 0
0 0
0 0
0 0
0 0
0 0
0 0
0 0
0 0
0 0
0 0
0 0
0 0
0 0
0 0
0 0
2 0
0 0
0 0
0 0
0 0
0 0
3 0
1 0
2 0
0 0
1 0
1 0
2 0
0 0
0 0
0 0
0 0
0 0
1 0
0 1
0 2
0 1
0 0
0 0
0 0
0 0
0 0
0 0
0 0
0 0
0 0
0 0
0 0
0 0
0 0
0 0
0 0
0 1
0 0
0 0
0 1
0 0
0 0
0 0
0 0
0 0
0 0
0 0
0 0
0 0
0 0
0 0
0 0
0 0
0 0
0 0
0 0
0 0
0 0
0 0
0 0
0 2
0 0
0 0
0 1
0 0
0 0
0 0
0 2
0 4
0 0
0 0
0 0
0 0
0 0
0 0
0 1
0 0
0 0
0 0
0 1
0 0
0 0
0 0
0 1
0 0
0 0
0 0
0 0
0 0
0 0
0 0
0 0
0 0
0 0
0 0
0 0
0 0
0 0
0 0
0 0
0 1
0 0
0 1
0 1
0 0
0 0
0 0
0 0
0 0
0 0
0 0
0 0
1 0
0 0
0 0
0 0
0 0
0 0
0 0
0 0
0 0
0 1
0 0
0 0
0 0
0 0
0 0
0 0
0 0
1 0
0 0
0 0
0 0
0 0
1 0
0 0
0 0
0 0
0 0
0 0
0 0
0 0
0 0
0 0
0 0
0 0
0 0
0 0
0 0
0 2
0 0
0 1
0 1
0 0
0 0
0 0
1 0
5 3
0 0
0 0
1 0
0 0
0 0
0 0
0 1
0 0
0 0
0 0
0 0
3 0
2 0
2 0
0 0
1 0
2 1
0 0
0 0
0 0
0 0
0 0
0 0
0 0
0 0
0 0
0 0
0 0
0 0
1 0
0 0
0 0
0 0
0 0
0 0
0 0
0 0
0 0
0 0
0 0
0 0
0 0
0 0
0 0
0 1
0 1
0 1
0 0
0 1
1 0
0 0
1 0
0 1
0 0
0 0
1 1
1 0
1 0
1 0
0 0
0 0
0 0
0 0
0 0
0 0
0 0
0 0
0 0
0 0
0 0
0 0
0 0
0 0
0 0
0 0
0 0
0 0
0 0
0 0
0 0
1 0
0 0
0 0
0 0
0 0
0 0
0 0
0 0
0 0
0 0
0 1
0 0
0 1
0 1
0 0
0 0
0 0
0 0
0 1
0 0
0 1
1 0
1 0
0 1
0 0
0 1
0 0
0 1
0 0
0 0
0 0
0 0
0 0
0 0
0 0
1 0
0 0
0 0
0 0
0 0
0 0
1 1
0 0
0 0
0 0
0 0
0 0
0 0
0 0
0 0
0 0
0 0
0 0
0 0
0 0
0 0
0 0
0 0
0 0
0 0
0 0
0 0
1 0
0 0
0 0
0 0
0 0
0 0
0 0
0 0
0 0
0 0
0 0
0 0
0 0
0 0
0 0
0 0
2 0
0 0
0 0
0 0
0 0
0 0
0 0
0 0
0 0
0 0
0 0
0 0
0 0
0 0
0 1
0 0
0 0
0 0
0 0
0 0
0 0
0 0
0 0
0 0
0 0
0 0
0 0
0 0
0 0
0 0
0 0
0 0
0 0
0 0
0 0
0 0
0 0
0 0
0 0
0 0
0 0
0 0
0 0
0 0
0 0
0 1
0 0
0 0
0 0
0 0
0 0
0 0
0 0
0 0
0 0
0 0
1 0
0 0
0 0
0 0
1 0
0 0
0 0
0 0
0 0
0 0
0 0
0 0
1 0
0 0
0 0
0 0
0 0
0 0
0 1
0 1
0 0
0 0
0 0
0 0
0 0
0 0
0 0
0 0
0 0
0 0
0 0
0 0
0 0
0 0
0 0
0 0
0 0
0 0
0 0
1 0
0 0
0 0
0 0
0 0
0 0
0 0
0 0
0 0
0 0
0 0
0 0
0 0
0 0
0 0
1 0
1 0
1 0
0 0
1 0
0 0
0 0
1 0
0 0
0 0
0 0
0 0
0 0
0 0
1 0
0 1
0 0
0 0
0 0
0 0
0 0
0 0
0 0
0 0
0 0
0 0
0 0
0 0
0 0
0 0
0 0
1 0
0 0
0 0
0 0
0 0
0 0
0 0
0 0
0 0
0 0
0 0
0 0
0 0
1 0
0 0
0 0
0 0
0 0
0 0
0 0
0 0
0 0
0 0
0 0
0 0
0 0
0 0
0 0
0 0
0 0
0 0
0 0
0 1
0 0
0 0
0 0
0 0
0 0
0 0
0 0
0 0
0 0
0 0
0 0
0 0
0 0
0 0
0 0
0 0
0 0
0 0
0 0
0 0
0 0
0 0
0 0
0 0
1 0
1 0
1 0
0 0
0 0
0 0
1 0
0 0
0 0
0 0
0 0
0 0
0 0
0 0
0 0
0 0
0 0
0 0
0 0
0 0
1 0
0 0
1 0
0 0
1 0
0 0
0 0
0 0
1 0
0 0
0 0
0 0
0 0
1 0
0 0
0 0
1 0
0 0
0 0
0 0
0 0
1 0
1 0
0 0
4 0
0 0
0 0
1 0
0 0
1 0
0 0
0 0
0 0
0 0
0 0
4 0
0 0
0 0
0 0
0 0
0 0
0 0
0 0
0 0
0 0
0 0
0 0
0 0
0 0
0 0
0 0
0 0
0 0
1 1
0 0
0 0
0 0
0 0
0 0
0 0
0 0
6 0
0 0
1 0
0 0
0 0
0 0
0 0
0 0
0 0
0 0
0 0
0 0
0 0
0 0
0 0
3 0
3 0
3 0
4 0
0 0
0 0
0 0
0 0
0 0
4 0
1 0
0 0
1 0
0 0
2 0
3 0
1 0
0 0
2 0
1 0
0 0
0 0
0 0
0 0
0 7
0 0
0 1
0 0
0 0
0 0
0 0
0 0
0 0
0 0
1 0
0 0
0 0
0 0
0 0
0 0
1 0
0 0
0 0
1 0
0 0
0 0
0 1
0 0
0 0
0 0
0 0
1 0
3 0
0 0
2 0
0 0
0 0
1 0
1 0
0 0
0 0
0 0
0 0
0 0
1 0
0 0
0 0
0 0
0 0
0 0
0 0
0 0
0 0
0 0
0 0
1 0
0 0
0 0
0 0
0 0
1 0
0 0
0 0
0 0
1 0
1 0
0 0
2 0
0 0
0 0
1 0
1 0
1 0
1 0
2 0
3 0
0 0
1 0
1 0
0 0
0 0
0 0
0 0
0 0
0 0
0 0
0 0
1 0
3 0
0 0
4 0
0 0
0 0
0 0
0 0
0 0
0 0
0 0
0 0
1 0
10 0
0 0
1 0
0 0
0 0
0 1
0 0
0 0
0 0
1 0
0 0
0 0
0 0
0 0
0 0
0 0
0 0
0 0
0 0
0 0
0 0
0 0
0 0
0 0
0 0
1 0
0 1
0 0
0 1
1 1
0 0
0 0
0 1
0 2
0 0
0 0
0 0
0 0
0 0
1 0
0 0
0 0
11 0
6 0
4 0
1 0
2 0
2 0
1 0
0 0
0 1
0 0
0 0
0 0
2 0
1 0
2 0
0 0
3 0
1 0
2 0
2 0
0 1
1 0
0 0
0 1
0 0
0 0
0 0
0 1
0 0
0 1
0 1
0 0
0 0
1 1
1 1
1 0
0 0
1 0
0 0
0 0
0 0
1 0
0 0
0 0
1 0
0 0
1 0
0 0
1 0
1 0
0 0
0 0
0 0
1 0
0 0
0 0
0 0
0 0
0 1
0 0
0 0
2 0
0 0
0 0
0 0
0 0
0 0
0 0
0 0
0 0
0 0
1 0
0 0
0 0
0 0
0 0
0 0
0 0
0 0
1 0
2 0
4 0
5 0
4 0
0 0
0 0
0 0
3 1
4 0
1 1
1 0
2 0
1 0
1 0
2 0
16 0
0 1
0 0
0 2
0 0
1 0
0 0
0 0
0 0
0 0
0 0
0 1
4 0
12 0
7 0
0 0
0 3
4 4
4 0
1 0
0 0
0 0
2 0
2 0
10 0
25 1
9 0
5 1
4 2
1 0
4 0
1 1
4 1
0 1
1 0
1 16
0 0
0 0
0 0
0 0
0 0
0 0
0 0
1 1
0 0
0 0
0 0
0 0
0 10
1 0
4 4
1 1
1 4
1 1
5 0
3 1
1 0
0 0
0 0
0 0
1 0
0 0
0 0
1 0
22 0
4 0
4 0
3 0
4 0
5 0
7 0
1 1
0 4
0 1
0 0
1 1
0 1
0 1
0 0
0 1
0 0
0 1
0 0
0 0
0 0
0 0
0 0
0 0
0 0
0 0
0 0
0 0
1 0
1 0
1 0
0 0
0 0
0 0
0 0
0 0
0 0
0 0
0 0
1 0
0 0
0 0
0 0
0 1
1 0
3 0
1 0
0 0
0 1
1 0
1 0
0 0
0 0
4 0
0 1
0 0
0 0
1 1
1 0
0 0
0 0
0 0
0 0
1 0
1 0
6 0
8 0
17 0
4 0
6 0
3 0
5 0
0 0
0 0
2 0
1 0
0 0
0 0
0 0
0 0
0 0
0 0
0 0
0 0
0 0
0 0
0 0
0 0
1 0
0 0
1 0
1 0
1 0
0 0
0 0
0 0
0 0
2 0
5 0
5 0
0 0
0 0
0 0
0 0
0 0
0 0
1 0
0 0
1 1
0 0
6 0
1 0
0 0
0 0
0 0
0 0
0 1
0 0
0 1
0 0
0 0
0 0
0 0
0 0
0 0
0 0
0 1
0 0
0 0
0 0
1 0
1 0
1 0
0 0
0 0
0 0
0 0
0 0
0 0
0 0
0 0
2 0
0 0
0 0
0 0
0 0
0 0
0 0
0 0
0 0
0 0
0 0
0 0
0 0
0 0
4 0
0 0
0 0
0 0
0 0
0 0
0 0
0 0
0 0
0 0
0 0
0 0
2 0
0 0
0 0
1 0
0 0
0 0
0 0
0 0
0 0
0 0
0 0
1 0
0 1
4 0
0 1
0 0
0 0
0 0
0 0
0 0
0 0
0 0
0 0
0 0
0 0
0 0
0 0
0 0
1 0
0 0
0 0
0 0
0 0
0 0
0 0
1 0
0 0
1 0
0 0
4 0
1 0
0 0
1 0
1 0
1 0
0 0
0 0
0 0
0 0
0 0
0 0
0 0
0 0
0 0
0 0
0 0
0 0
0 0
0 0
1 0
0 0
1 0
1 0
0 0
0 0
0 0
0 0
0 0
0 0
0 0
0 0
0 0
0 0
0 0
0 0
0 0
0 0
0 0
0 0
0 0
0 1
0 0
0 0
1 0
0 0
1 0
3 0
0 0
0 0
0 0
0 0
0 0
0 0
0 0
0 0
1 0
0 0
1 0
0 0
1 0
0 0
0 0
1 0
1 0
0 0
0 0
0 0
0 0
1 0
1 0
0 0
2 0
2 0
0 1
0 0
0 0
1 0
0 0
0 0
0 0
0 0
0 0
0 0
0 0
0 0
0 0
0 0
0 0
0 0
0 0
0 0
0 0
3 0
2 0
0 0
1 0
0 0
1 0
0 0
0 0
0 0
1 0
1 0
1 0
0 0
1 0
1 0
0 0
0 0
0 0
0 0
0 0
0 0
0 0
0 0
0 0
0 0
0 0
0 0
0 0
0 0
0 0
0 0
0 0
0 0
0 0
0 0
0 0
0 0
0 0
0 0
0 0
0 0
0 0
0 0
1 0
0 0
0 0
0 0
1 0
0 0
0 0
0 0
0 0
0 0
0 0
0 0
0 0
0 1
0 0
1 0
0 0
0 0
0 0
1 0
0 0
0 0
0 0
5 0
0 0
0 0
1 0
1 0
0 0
4 0
0 0
2 0
0 0
0 0
1 0
0 0
0 0
0 0
0 0
0 0
0 0
0 0
0 0
1 0
1 0
0 0
1 0
0 0
0 0
0 0
1 0
0 0
0 0
0 0
0 0
0 0
0 0
0 0
0 0
0 0
1 0
0 0
0 0
1 0
0 0
0 0
0 0
0 0
0 0
0 0
0 0
0 0
1 0
2 0
0 0
1 0
1 0
0 0
1 0
0 0
0 0
1 0
0 0
1 0
0 0
1 0
0 0
0 0
1 0
0 0
0 0
0 0
0 0
0 0
2 0
0 0
1 0
1 0
0 0
0 0
1 0
0 0
0 0
0 0
1 0
0 0
1 0
0 0
1 0
1 0
1 0
0 0
0 0
0 0
0 0
0 0
0 0
0 0
0 0
0 0
0 0
0 0
0 0
0 0
0 1
0 0
0 0
0 0
0 0
0 0
0 0
0 0
0 0
0 1
0 0
0 0
0 0
0 0
0 0
0 0
0 0
0 0
0 0
1 0
0 0
3 0
1 0
4 0
0 0
0 0
0 0
0 0
0 0
0 0
0 0
0 0
0 0
0 0
0 0
0 0
0 0
0 0
0 0
0 0
0 0
0 0
0 0
0 0
0 0
0 0
0 0
1 0
0 0
0 0
0 0
0 0
0 0
0 0
0 0
0 0
0 0
0 0
0 0
0 0
0 0
1 0
0 0
3 0
0 0
0 0
1 0
2 0
1 0
1 0
0 0
0 0
1 0
0 0
1 0
0 0
0 0
0 0
0 0
1 0
0 0
0 0
0 0
2 0
1 0
1 0
0 0
0 0
4 0
0 1
0 0
1 0
8 0
1 0
0 0
2 0
0 0
0 0
0 0
0 0
0 0
1 0
0 0
0 0
0 0
0 0
0 0
1 0
4 0
1 0
4 0
1 0
1 0
1 0
1 0
0 0
0 0
1 0
1 0
2 0
1 0
4 0
0 0
6 0
1 0
1 0
2 0
9 0
0 0
1 0
0 0
0 0
0 0
0 0
0 0
0 0
0 0
0 0
0 0
0 0
1 0
0 0
1 0
0 0
0 0
0 0
0 0
0 0
0 0
0 0
0 0
1 0
1 0
0 0
0 0
1 0
1 0
1 0
1 0
9 0
0 0
2 0
4 0
6 0
0 0
1 0
0 0
1 0
0 0
0 0
0 0
0 0
0 0
0 0
0 0
0 0
0 0
0 0
0 0
0 0
0 0
0 0
0 0
0 0
0 0
1 0
0 0
0 0
0 0
0 0
0 0
0 0
0 0
0 1
0 1
0 0
0 0
0 0
0 0
1 0
0 0
1 0
1 0
0 0
0 0
0 0
0 0
0 0
0 0
1 0
1 0
1 0
0 0
1 0
2 0
0 0
0 0
1 0
0 0
0 0
0 0
0 0
0 0
0 0
0 0
0 0
0 0
0 0
0 0
0 0
0 0
0 0
0 0
0 0
1 0
1 0
0 0
0 0
1 0
0 0
0 0
0 0
1 0
0 0
1 1
0 0
1 0
0 0
0 0
0 0
1 0
0 0
0 0
0 0
0 0
0 0
0 0
0 0
1 0
3 0
1 0
0 0
0 0
0 0
0 0
1 0
1 0
0 0
0 0
0 0
0 0
0 0
0 0
1 0
0 0
18 0
2 1
0 0
0 0
1 0
0 0
0 0
0 0
0 0
0 0
0 0
0 0
0 1
0 1
0 0
0 0
0 0
0 0
0 0
0 0
1 1
1 0
0 0
0 0
1 0
1 0
2 0
6 0
6 0
4 0
2 0
0 0
1 0
1 0
0 0
0 0
1 0
0 0
0 0
0 0
0 0
0 0
0 0
0 0
0 0
0 0
0 0
0 0
0 0
0 0
0 0
1 0
0 1
0 0
4 0
0 0
0 0
0 0
1 0
0 0
0 0
1 0
3 0
8 0
25 0
20 0
55 0
4 0
2 0
0 0
0 0
0 0
0 0
0 0
0 0
0 0
0 0
0 0
0 0
1 0
1 0
1 0
1 0
1 1
3 0
1 0
1 0
3 0
1 0
15 0
0 0
0 0
2 0
0 0
0 0
1 0
0 0
0 0
0 1
0 0
0 1
0 0
0 0
0 0
0 0
0 0
1 1
3 0
2 1
0 0
7 0
0 0
0 0
1 0
1 0
0 0
0 2
1 0
1 1
1 1
1 0
4 0
4 1
4 0
4 0
1 0
15 0
0 0
1 0
0 0
0 0
0 0
0 0
0 0
0 0
0 0
1 0
0 0
3 0
1 0
2 0
0 0
6 0
1 0
0 0
0 0
0 0
1 0
1 0
0 0
1 0
0 0
15 0
0 0
0 0
0 0
0 0
0 0
0 0
0 0
1 0
1 0
0 0
0 1
0 0
0 0
0 1
1 0
0 0
1 0
0 0
1 0
0 0
0 0
0 0
0 0
0 1
0 0
0 1
1 0
3 0
1 1
1 0
1 1
1 0
0 1
0 1
0 0
0 0
0 0
0 0
0 0
0 0
0 0
0 0
1 0
0 0
0 1
0 0
1 0
0 0
0 0
0 0
0 0
0 1
0 1
0 0
0 0
0 0
0 0
0 0
0 0
0 0
0 0
0 0
0 0
0 0
0 0
0 0
1 0
0 0
0 0
0 0
0 0
1 0
0 0
0 0
0 0
0 0
1 0
1 0
1 0
0 0
0 0
1 0
2 0
1 0
0 0
0 0
0 0
0 0
0 0
1 0
0 0
0 0
4 0
1 0
7 0
1 0
4 0
1 0
0 0
0 0
0 0
0 0
1 0
0 0
0 0
0 0
0 0
0 0
0 0
0 0
1 0
1 0
0 0
1 0
4 0
0 0
1 0
1 0
1 0
1 0
0 0
1 0
0 0
1 0
0 0
0 0
0 0
0 0
1 0
3 0
1 0
2 1
1 0
1 0
0 1
0 0
1 0
0 0
0 1
0 0
0 0
0 0
0 0
0 0
0 0
0 0
0 0
0 0
0 0
4 0
1 1
0 0
0 0
0 0
0 0
0 0
1 1
0 0
0 0
0 0
0 0
0 0
0 0
0 0
0 0
0 0
0 0
0 0
0 0
0 0
0 0
0 0
1 0
1 0
4 0
0 0
1 0
1 0
1 0
1 0
0 0
1 0
0 0
0 0
0 0
0 0
1 0
0 0
1 0
0 0
1 0
0 0
0 0
0 0
1 0
0 0
0 0
0 1
1 0
0 0
1 0
1 0
0 0
0 0
1 0
0 0
0 0
1 0
0 0
1 0
1 0
1 1
0 0
1 0
1 0
1 0
0 0
1 0
1 0
2 0
5 0
4 0
6 0
2 0
6 0
0 0
1 0
0 0
2 0
0 0
0 0
0 0
0 0
0 0
0 0
0 0
23 0
1 0
6 0
1 0
0 0
0 0
0 0
0 0
0 0
0 0
1 0
1 1
0 0
0 0
2 0
0 0
0 0
1 0
10 0
4 0
0 0
0 0
1 0
1 0
0 1
0 0
0 0
1 0
0 0
0 0
0 0
0 0
0 0
0 0
1 0
1 0
1 0
5 0
4 0
0 1
0 1
1 0
0 0
7 0
0 0
0 0
0 0
0 0
0 0
0 0
0 0
4 0
1 0
3 0
0 0
4 0
0 0
0 0
0 0
0 0
0 0
0 0
0 0
1 0
0 0
0 0
0 0
0 0
0 0
0 0
0 0
0 0
1 0
0 1
0 1
0 0
0 0
0 0
1 0
7 0
1 0
4 0
3 0
1 0
2 0
1 0
1 1
0 0
6 0
0 0
3 0
1 0
1 0
1 0
0 0
1 1
3 1
6 0
4 0
4 0
6 0
12 1
13 0
73 0
12 1
4 1
13 0
9 0
18 0
15 0
1 0
6 0
1 0
2 1
0 0
1 0
0 0
0 1
1 0
0 0
0 0
0 1
0 0
0 0
0 0
0 0
1 0
4 0
8 0
22 0
9 1
5 1
1 0
0 0
1 0
0 0
0 0
2 0
6 0
1 1
4 1
0 2
1 1
4 3
0 0
0 1
2 0
5 2
4 2
12 3
1 0
0 0
0 0
0 0
0 0
1 0
1 0
1 0
3 0
2 0
0 0
0 0
0 0
0 0
0 0
1 0
0 0
1 0
0 0
0 0
1 0
0 0
0 0
0 0
0 0
0 0
0 0
0 0
0 0
0 0
0 0
2 0
0 0
1 1
1 0
1 1
0 0
1 0
1 0
1 0
1 0
8 0
2 0
1 0
6 0
2 0
6 0
8 0
22 0
3 1
49 0
3 0
6 1
2 1
1 1
0 0
0 4
0 1
1 0
0 0
1 0
1 0
1 0
1 0
1 0
1 0
1 0
0 0
1 0
0 0
0 0
0 0
0 0
0 0
0 0
0 0
0 0
0 0
0 0
1 1
0 0
0 0
0 0
0 1
0 0
0 0
1 0
0 0
0 0
1 0
1 1
0 0
0 0
0 0
0 1
1 1
1 1
1 0
3 0
2 0
6 0
10 0
18 1
4 1
1 1
1 0
0 1
4 0
0 0
1 0
0 0
2 1
0 1
4 1
8 0
7 0
9 0
1 1
11 0
1 0
0 0
1 0
0 0
4 0
1 0
0 0
0 0
0 0
0 1
0 0
0 0
0 0
5 0
0 0
0 0
1 0
0 0
0 0
4 0
0 0
2 2
1 1
0 0
0 0
0 0
0 0
0 0
0 0
2 0
2 0
11 0
22 0
8 0
80 0
0 1
4 0
13 0
61 0
26 0
16 0
109 0
84 0
149 0
308 0
332 0
111 0
136 0
56 4
28 0
4 0
1 0
0 0
1 0
0 0
0 0
1 0
3 1
0 0
2 0
1 0
1 0
1 0
2 0
2 0
1 0
6 0
6 0
42 0
130 0
73 0
345 0
2 0
0 0
0 0
0 0
0 0
1 0
0 0
0 0
0 0
0 0
0 0
0 0
0 0
0 0
0 0
1 0
0 0
1 0
1 0
0 0
1 0
2 0
2 0
1 0
80 0
1 0
0 0
6 0
6 0
7 0
1 0
2 0
1 0
1 0
32 0
18 0
23 0
19 0
15 0
6 0
7 0
0 0
0 0
1 0
1 0
0 0
0 0
2 0
0 0
0 0
0 0
0 0
9 0
15 1
23 0
9 1
5 3
2 0
2 0
1 0
0 0
2 0
0 0
0 0
0 0
6 0
3 0
0 0
2 0
1 0
1 0
2 0
4 0
2 0
1 0
0 0
0 1
2 0
2 2
4 0
11 1
0 4
1 1
0 0
0 1
1 0
1 0
2 0
0 0
32 1
1 0
1 0
4 0
4 0
18 0
5 0
1 0
2 0
8 0
24 0
60 0
18 0
8 0
25 0
0 0
3 0
4 0
1 0
3 0
1 0
0 1
1 1
1 0
4 0
7 1
2 0
3 1
11 0
13 2
8 0
11 2
286 1
6 5
2 2
1 1
14 0
5 0
1 0
1 0
3 0
3 0
0 0
3 0
4 0
9 0
1 1
11 1
2 0
1 0
0 0
0 0
1 0
1 0
7 0
36 0
102 0
234 0
10 0
13 1
4 1
3 4
0 0
0 0
0 2
1 1
2 8
0 0
0 0
0 0
0 1
1 0
1 0
12 0
2 0
0 0
0 0
0 0
1 0
0 0
1 0
0 0
1 0
0 1
0 0
1 1
11 0
20 0
16 0
1 0
1 0
0 0
0 1
3 0
4 0
18 0
17 0
15 0
58 0
22 0
17 0
4 1
116 1
2 0
1 0
1 0
0 0
1 0
0 0
1 0
0 0
0 1
6 2
0 1
1 1
0 0
2 1
4 0
1 0
0 0
3 3
0 1
1 6
1 0
0 0
0 0
1 0
0 0
1 1
1 0
6 0
4 0
5 0
7 0
6 0
0 0
0 0
0 0
1 0
0 0
0 0
0 2
0 0
0 0
0 0
0 0
2 0
0 0
1 0
0 0
0 0
0 0
0 0
0 0
1 0
1 0
2 0
0 0
1 0
1 0
1 0
4 0
1 1
2 0
13 0
3 0
19 0
21 1
13 0
14 0
8 0
2 0
1 0
3 0
14 0
32 0
6 0
1 0
1 0
1 1
8 0
9 0
32 0
8 0
27 0
0 0
0 0
1 0
11 0
1 0
0 0
1 1
0 0
0 0
0 0
1 0
28 1
1 1
1 3
0 1
0 0
1 0
1 0
0 0
0 0
0 1
0 3
0 3
0 0
0 0
0 0
1 0
1 0
1 0
0 0
0 0
0 0
0 0
1 0
1 4
3 0
1 0
1 1
0 0
0 0
0 0
0 0
0 0
1 0
0 0
1 0
0 0
0 1
8 0
0 0
1 1
1 3
4 6
4 2
5 1
0 0
0 0
0 1
0 0
0 0
0 0
0 1
0 0
0 2
0 1
0 1
0 0
1 0
1 0
4 1
2 0
2 4
5 6
8 2
18 1
1 1
1 2
0 5
0 4
0 1
1 0
2 0
1 0
1 1
1 0
4 1
12 0
6 0
10 0
15 0
6 0
61 0
0 1
1 0
1 1
1 0
1 0
2 0
1 1
2 1
8 1
1 2
0 0
2 0
1 0
0 0
0 0
0 0
0 0
0 0
0 0
0 0
0 0
3 0
0 0
7 3
0 0
0 0
0 0
26 1
15 1
18 5
32 0
20 1
196 1
6 2
3 6
1 0
0 0
34 1
1 0
14 0
16 0
31 0
53 0
23 0
21 0
8 0
4 0
4 0
0 0
0 0
1 0
0 0
0 0
0 0
0 1
1 0
0 0
0 0
0 0
0 0
22 0
0 0
4 0
5 0
0 15
0 1
0 1
0 2
0 0
0 0
0 0
4 1
8 1
13 1
4 0
1 0
8 0
0 0
7 0
0 0
0 0
0 0
0 0
0 0
1 1
0 0
0 1
0 1
1 1
0 0
0 0
0 0
0 0
0 0
0 0
0 0
1 0
0 0
1 0
1 0
1 0
6 0
0 0
158 0
6 0
0 0
13 0
0 0
1 0
0 0
0 0
1 0
0 0
4 0
1 0
5 0
5 1
1 0
0 0
0 0
0 0
0 0
1 0
1 0
0 0
13 0
0 1
0 0
0 2
0 0
0 0
1 0
1 1
1 0
1 0
0 0
0 1
0 1
0 0
1 1
0 0
0 0
0 0
0 0
1 1
1 1
10 0
0 0
2 1
0 0
0 1
1 1
0 0
0 0
1 1
4 1
3 1
9 1
5 0
1 0
0 2
1 0
0 1
0 0
0 0
0 0
0 0
0 0
0 0
0 0
1 0
0 0
1 0
4 2
0 0
4 0
0 0
2 0
1 1
2 0
1 0
8 0
11 0
26 0
9 0
41 0
2 0
1 0
3 0
3 0
1 0
1 0
2 1
0 0
0 1
0 0
1 0
0 0
1 0
1 0
1 0
0 0
1 0
4 0
11 0
4 1
18 1
0 0
2 0
1 0
0 0
1 0
1 0
4 0
2 0
1 0
1 0
0 0
0 0
0 0
0 0
0 0
0 1
0 0
0 0
0 0
1 0
0 0
0 0
0 1
0 1
1 0
3 0
5 0
2 1
1 0
1 0
1 0
0 0
1 0
0 1
1 0
0 0
0 0
0 0
0 0
0 0
0 0
0 0
0 0
2 0
1 0
0 0
0 0
2 0
1 0
11 0
1 0
1 0
1 0
4 0
0 0
18 0
15 0
21 0
49 0
1 0
6 0
20 1
17 0
15 0
95 0
1 0
1 0
8 0
6 0
2 0
6 0
2 0
11 0
1 0
4 0
9 1
6 2
4 0
40 0
5 0
6 0
6 0
6 0
9 0
11 0
4 0
1 0
1 0
34 0
0 0
0 1
0 1
0 0
1 0
1 0
0 0
4 1
6 0
1 0
0 0
4 0
8 0
11 0
1 0
6 0
0 1
0 0
0 0
0 0
0 0
0 0
1 0
0 0
1 0
1 0
1 0
0 0
0 0
9 0
1 0
31 0
1 0
1 1
0 2
0 0
0 0
0 0
0 1
0 0
1 0
0 0
0 0
1 0
0 0
6 0
0 0
0 1
0 0
0 0
1 1
0 1
0 1
0 3
0 0
0 0
0 0
1 0
0 2
0 0
0 0
0 0
0 0
1 0
0 1
3 1
0 0
4 1
2 1
5 1
1 1
1 0
1 0
1 0
0 0
0 1
0 0
0 0
1 1
1 0
1 0
0 0
1 0
1 0
0 1
1 1
1 0
2 1
8 0
0 2
0 0
2 1
0 1
1 0
0 0
0 0
0 0
0 0
0 0
0 1
0 0
0 1
0 1
0 0
0 1
0 0
0 0
0 0
0 0
0 0
0 0
0 0
1 0
0 0
5 0
3 0
6 0
0 0
2 0
0 0
1 0
0 0
1 0
6 0
1 0
1 0
3 0
3 0
1 10
0 4
11 1
1 0
4 0
6 0
13 0
35 0
29 0
77 0
28 0
13 0
2 0
1 0
0 2
0 4
0 2
0 1
0 0
0 0
1 0
4 0
11 0
3 0
8 0
0 0
0 0
1 1
0 0
4 0
0 0
3 0
1 0
1 1
1 0
0 0
5 0
6 11
3 1
9 1
1 2
0 2
1 8
0 2
0 4
0 1
0 2
0 1
0 1
0 0
0 0
0 0
0 0
0 0
1 0
0 0
0 0
0 0
0 0
0 0
0 0
0 0
0 0
0 0
0 0
0 0
1 0
0 0
1 0
0 0
0 0
0 0
0 0
0 0
0 0
0 0
1 0
0 1
4 1
1 0
12 2
0 0
0 0
0 0
0 0
0 0
0 0
1 0
0 0
0 0
0 0
0 0
0 0
0 0
1 0
0 0
0 0
0 0
0 0
1 0
2 0
0 0
0 0
0 0
0 1
0 1
0 4
3 1
0 0
0 0
0 0
0 0
0 0
1 0
1 0
0 0
0 0
1 0
0 0
0 0
1 0
0 0
0 0
0 0
0 0
0 0
0 0
0 0
0 0
0 0
0 0
0 0
0 0
0 0
0 0
0 0
0 0
0 0
0 13
0 2
0 2
0 3
0 0
0 10
0 0
0 0
0 2
0 0
0 0
0 1
0 0
1 0
0 1
0 1
0 1
0 0
0 0
0 0
0 0
0 0
0 0
0 0
0 0
0 0
0 0
1 0
0 0
0 0
0 0
0 0
0 1
0 0
1 1
0 1
1 0
0 0
0 0
0 0
0 0
0 0
0 28
0 0
1 6
0 2
1 0
0 0
0 2
0 1
0 0
0 0
0 0
0 0
0 0
0 0
0 0
1 1
0 0
0 1
1 0
0 0
1 0
0 0
0 0
2 0
6 0
0 0
0 0
1 0
2 0
3 0
6 0
1 0
0 0
0 0
0 0
0 0
0 0
0 0
0 0
0 0
0 0
0 0
1 0
0 0
0 4
0 1
0 3
0 0
0 1
0 2
0 1
0 1
0 0
0 0
0 0
0 1
0 0
0 1
0 0
0 0
0 0
1 0
1 0
1 0
0 0
1 0
0 0
0 1
0 0
1 2
1 1
1 0
1 0
0 0
1 0
0 0
0 0
0 0
1 0
0 0
7 0
0 0
1 0
4 1
0 0
0 1
3 1
0 1
0 0
0 0
0 0
0 0
0 0
0 0
0 0
0 0
0 0
0 0
0 0
0 0
0 0
0 0
0 0
0 1
0 6
0 5
0 6
0 4
0 4
0 4
0 2
1 2
0 1
6 0
0 0
3 2
1 18
4 0
20 1
4 0
4 0
0 0
2 1
1 0
1 0
0 0
0 0
6 2
0 1
0 8
0 4
0 22
0 25
0 7
0 54
0 10
1 4
0 0
0 0
1 0
0 0
0 0
0 1
0 2
0 0
0 1
0 0
0 0
1 0
1 1
0 1
1 1
0 14
0 2
0 13
0 4
0 1
0 1
0 2
0 0
0 0
1 0
0 8
0 0
0 0
0 0
0 1
0 4
1 0
0 0
4 0
1 0
3 0
0 0
3 0
0 0
1 1
1 1
2 3
0 24
1 1
0 1
1 0
0 0
3 0
0 0
3 0
0 1
0 0
0 0
0 0
0 0
0 0
0 0
0 0
1 0
1 2
0 0
3 0
1 1
5 12
0 1
1 14
6 1
2 2
3 2
0 1
1 0
1 0
1 1
3 1
4 3
25 4
1 1
0 1
0 8
0 3
0 1
0 1
1 0
2 0
1 0
0 0
2 0
6 0
15 0
12 0
1 0
0 0
1 0
1 1
1 0
1 0
1 0
1 0
0 0
0 0
1 0
0 4
6 0
0 0
0 2
0 2
0 0
1 0
0 0
1 0
3 0
0 1
0 2
0 2
1 4
0 5
0 1
1 5
0 1
0 0
1 1
0 0
0 0
1 0
2 1
1 0
0 0
4 0
4 0
1 0
30 0
1 0
1 1
3 1
4 0
0 1
4 0
0 0
0 0
0 0
1 0
0 0
1 0
0 4
9 1
0 0
0 0
0 0
0 0
0 0
0 0
0 0
0 0
0 0
0 0
9 1
8 0
3 1
4 3
12 1
1 1
5 1
3 0
1 0
2 0
20 0
1 0
1 1
1 0
1 0
1 0
6 0
4 0
1 0
10 0
6 0
1 0
4 0
1 1
1 0
0 1
1 5
0 3
0 6
0 4
0 4
0 0
0 0
0 1
1 0
0 0
0 0
0 0
0 0
0 0
0 0
0 0
0 0
0 0
0 0
1 0
0 0
0 0
0 0
1 0
1 0
1 0
1 0
0 0
0 0
0 0
0 0
0 0
0 0
0 0
0 0
0 0
0 0
0 0
3 0
11 0
8 1
1 1
1 0
0 0
1 0
1 1
0 0
3 0
0 0
0 0
0 0
1 0
0 0
0 0
0 0
0 0
0 0
0 0
0 1
0 0
0 1
0 1
0 1
0 1
1 0
1 0
6 0
8 0
12 0
55 0
2 0
3 0
1 0
1 0
3 0
0 0
0 1
0 0
0 0
0 1
0 0
0 0
0 0
0 1
0 0
1 1
1 0
2 0
0 0
1 0
0 0
0 1
1 0
1 1
0 0
0 0
1 0
1 0
12 0
3 0
1 0
4 0
2 0
0 0
0 0
0 0
1 0
0 0
1 0
10 0
2 0
0 0
0 0
0 0
1 0
0 0
0 0
0 0
0 0
0 0
4 0
0 0
1 0
0 0
0 1
1 1
3 0
6 0
2 0
14 0
0 0
0 0
0 1
0 0
0 5
1 0
0 2
1 0
0 0
0 1
0 0
0 0
1 0
0 0
0 0
0 0
0 0
0 0
0 1
0 0
1 0
1 0
1 0
2 0
4 0
4 0
4 0
0 0
0 0
0 0
0 0
0 0
0 0
0 0
0 0
0 0
0 0
0 0
0 1
2 1
14 3
1 1
1 1
0 1
0 4
0 0
0 0
0 0
0 0
0 1
0 0
0 0
0 7
0 0
0 0
0 0
0 0
0 0
0 0
0 1
0 0
0 0
0 0
0 0
0 0
6 0
3 0
1 0
1 0
1 0
0 0
0 0
1 0
3 0
0 0
0 0
0 1
1 0
0 0
0 0
0 0
0 0
0 0
0 0
0 0
0 0
0 0
0 0
0 0
1 0
1 0
1 0
0 0
0 0
0 0
0 0
1 0
1 0
0 0
1 0
0 0
0 0
0 0
0 0
0 0
0 1
0 0
1 0
0 0
0 1
0 0
0 0
0 1
0 1
0 0
0 0
1 0
0 0
0 0
0 0
0 0
0 0
1 0
1 0
1 0
1 0
0 0
0 0
0 0
0 0
0 0
0 0
0 0
0 0
0 0
0 0
0 0
1 0
0 0
0 0
1 0
0 0
1 0
2 0
3 0
1 0
2 0
1 0
0 0
0 0
0 0
1 0
5 1
1 0
6 1
0 0
0 0
0 0
0 0
4 0
1 0
0 0
0 0
1 1
0 0
0 0
0 0
0 1
13 0
1 0
4 0
0 0
0 0
0 0
0 0
0 0
0 0
0 0
0 1
0 0
2 0
3 0
0 0
0 0
8 0
1 1
0 0
0 0
0 1
0 3
0 2
0 0
0 1
0 1
0 0
1 0
2 1
16 0
1 0
63 0
0 0
0 0
0 1
0 0
0 0
1 1
0 0
1 0
0 0
0 0
0 1
1 0
0 0
1 0
2 0
21 0
14 0
6 0
0 0
0 0
1 0
1 0
1 0
1 0
0 0
1 0
0 0
0 0
1 0
0 0
0 0
0 0
0 0
0 0
4 0
0 0
0 0
2 0
0 0
0 0
0 0
7 0
1 0
5 1
1 0
14 1
0 0
3 1
1 1
3 0
32 0
1 0
1 0
0 0
0 0
0 0
0 0
3 0
2 0
1 1
14 0
17 0
0 0
0 0
0 0
3 0
1 0
0 0
0 0
1 0
0 0
0 0
0 0
0 0
1 0
0 0
0 0
0 0
1 0
1 0
0 0
0 1
0 0
0 0
0 0
0 9
1 8
1 8
1 2
0 0
0 0
0 0
0 0
0 0
1 0
0 1
0 0
0 0
0 1
0 1
0 1
0 1
0 0
0 0
0 0
0 0
0 0
0 0
0 0
0 4
4 0
1 0
1 0
0 0
0 0
0 0
0 0
1 0
1 0
1 0
0 0
0 0
0 0
0 0
0 0
0 0
0 0
0 0
0 0
0 0
0 0
0 3
0 3
0 4
0 2
0 1
0 0
0 0
0 1
0 0
0 0
0 0
0 0
0 0
0 0
0 0
1 0
1 0
1 0
1 0
0 0
0 0
0 0
1 0
0 0
0 0
0 0
0 0
1 0
1 0
0 0
1 0
0 0
0 0
0 0
0 0
0 0
0 0
0 0
0 0
0 0
1 0
0 0
1 0
0 0
0 0
0 0
0 0
0 0
0 0
0 0
0 1
1 1
0 1
0 1
0 0
0 0
0 0
0 1
1 1
1 1
0 0
0 1
0 1
1 1
0 0
1 0
0 0
0 0
1 0
0 0
0 0
0 0
1 0
0 0
0 0
1 0
0 0
0 0
0 0
0 0
0 1
0 0
1 0
1 0
1 0
1 0
1 0
0 0
0 0
0 1
0 0
0 0
0 0
0 0
1 0
0 0
11 0
0 0
0 0
0 0
0 0
0 0
0 1
0 0
0 0
0 0
0 0
0 0
0 0
0 0
0 0
0 0
0 0
0 1
0 0
0 0
0 0
0 0
1 0
0 0
2 0
0 0
2 0
0 0
0 0
1 0
4 0
1 0
1 0
0 0
0 0
0 0
0 0
0 0
0 0
0 0
1 0
0 0
1 0
0 0
0 0
0 0
0 0
0 0
0 0
1 0
0 0
0 0
1 1
0 0
0 0
0 0
1 0
0 0
0 0
0 0
1 0
1 0
2 0
6 0
0 0
1 1
0 0
0 0
0 0
0 1
0 0
0 0
0 0
0 0
0 0
0 0
0 0
1 0
1 0
0 0
0 0
1 0
1 0
0 0
0 0
0 0
0 0
1 0
0 0
1 0
0 0
1 0
0 0
0 0
0 0
0 0
0 0
0 0
0 0
0 0
0 0
1 0
0 0
0 0
0 0
0 0
0 0
0 0
0 0
0 0
0 0
0 0
0 0
1 0
0 0
0 0
0 0
0 0
0 0
0 0
1 0
0 1
0 0
0 1
1 0
0 0
0 0
0 0
0 0
0 0
1 0
0 0
0 0
1 0
1 0
0 0
0 0
0 0
0 0
0 0
0 0
0 0
0 0
1 0
0 0
0 0
0 0
0 0
0 0
0 0
0 0
0 1
0 0
1 0
0 0
0 0
0 0
0 0
0 0
0 0
1 0
0 1
0 0
0 0
0 0
0 0
0 1
0 0
0 0
0 0
1 0
2 0
0 0
0 0
1 0
0 0
0 1
0 0
0 0
0 0
0 0
0 0
0 0
0 0
0 0
0 0
0 0
0 0
1 0
0 0
0 0
0 0
1 0
1 0
2 0
0 0
0 0
0 0
0 0
0 0
0 0
0 1
0 0
0 0
0 0
0 0
0 0
0 0
0 1
1 0
0 0
0 0
0 0
0 0
0 0
0 0
0 0
0 0
0 0
0 0
0 0
0 0
7 1
0 1
0 0
0 0
0 0
0 0
0 0
0 0
0 0
0 0
0 0
0 1
0 0
0 0
0 0
0 0
0 0
0 0
0 0
0 1
0 0
0 0
0 0
0 0
0 1
1 0
0 0
0 0
9 0
2 0
0 1
1 0
0 0
0 1
0 0
0 0
0 0
1 0
0 0
0 1
0 0
0 0
0 0
0 0
0 0
0 0
0 0
0 0
0 0
0 0
0 0
0 0
0 0
0 0
0 0
0 0
0 0
1 0
0 0
0 0
0 0
0 0
0 0
0 0
0 0
0 0
0 0
0 0
0 0
0 0
0 0
1 0
0 0
1 0
0 0
0 0
0 0
0 0
0 0
0 0
0 0
0 0
0 0
0 0
0 0
0 0
1 0
3 0
4 0
0 0
1 0
0 0
0 0
0 0
0 0
0 0
0 0
0 0
0 0
0 0
0 0
0 0
0 0
2 0
0 0
0 0
0 0
0 0
0 1
0 0
0 0
0 0
0 1
0 0
0 0
0 0
0 0
0 0
1 0
0 0
0 0
0 0
0 0
0 0
0 0
0 0
0 0
0 0
1 0
0 0
0 1
0 0
0 0
0 1
0 0
0 0
0 0
0 0
0 0
0 0
1 0
0 0
0 0
0 0
0 0
0 0
0 1
0 0
0 3
0 0
0 1
0 0
0 0
0 1
0 0
0 1
0 0
0 1
0 0
0 0
0 1
0 0
0 0
0 0
0 0
0 1
0 0
0 1
0 0
0 1
1 0
1 0
0 0
0 0
0 0
0 0
0 0
0 0
0 0
0 0
0 0
0 0
0 0
0 0
0 1
0 0
0 0
0 0
1 0
0 0
0 0
0 0
0 0
0 0
0 0
0 0
0 0
0 0
0 0
3 0
0 0
0 0
0 0
0 0
0 0
0 0
0 0
0 0
0 0
0 0
0 0
0 0
1 0
0 0
0 0
0 1
0 1
0 0
0 0
0 0
0 0
0 0
0 0
0 0
0 0
0 0
0 0
1 0
0 0
0 3
0 0
0 0
1 0
0 0
2 0
0 0
0 0
0 0
0 1
0 0
0 0
0 0
1 0
0 1
0 0
0 0
0 0
1 0
1 0
0 0
0 0
0 0
0 0
0 0
0 0
0 0
0 0
0 0
0 0
0 0
0 0
0 0
0 0
0 0
0 0
0 0
0 0
0 0
0 0
0 0
0 0
0 0
0 0
0 0
0 0
0 0
2 0
0 0
0 0
0 0
0 0
1 0
1 0
0 0
0 0
0 0
0 1
0 1
0 0
0 0
0 0
0 0
0 0
0 0
0 0
0 0
0 0
0 0
0 0
0 0
0 1
0 0
0 0
0 0
0 0
0 1
0 0
0 2
0 0
1 0
0 0
1 0
0 0
0 0
1 0
0 0
0 0
0 0
0 0
0 0
0 0
0 0
0 0
0 1
0 0
0 1
0 0
0 0
0 0
1 1
0 1
0 0
0 0
0 0
0 0
0 0
0 0
0 0
0 0
2 0
0 1
0 0
0 0
1 0
0 0
0 0
0 0
0 0
0 2
0 0
0 0
0 1
1 0
0 0
0 0
0 0
0 1
0 0
0 0
0 1
0 0
0 1
0 0
0 0
0 0
0 0
0 0
0 0
0 0
0 0
1 1
0 0
0 0
0 0
0 0
0 0
0 0
0 0
0 0
0 0
0 1
0 0
0 0
0 0
0 1
0 0
0 0
0 0
0 5
0 0
0 0
0 2
0 0
0 1
1 1
0 0
0 0
0 0
0 0
0 0
0 0
1 0
0 0
0 0
0 0
0 0
0 0
0 0
0 0
0 1
0 2
0 5
0 8
0 23
0 4
0 3
0 5
1 1
1 0
0 1
1 4
0 6
0 6
0 3
0 1
0 5
0 0
0 0
0 2
0 2
0 0
0 0
0 0
0 0
0 0
0 0
0 0
0 0
1 0
0 0
0 1
0 0
1 0
0 1
1 1
1 1
0 0
1 7
0 0
0 0
0 1
0 0
0 1
0 1
0 0
0 2
0 0
0 0
0 0
0 0
0 0
0 1
6 0
0 0
0 0
0 0
0 1
0 0
0 0
0 0
0 0
0 0
0 0
0 0
3 0
0 0
0 0
0 0
0 0
0 1
0 0
0 0
0 0
1 0
0 0
0 0
0 1
1 0
0 0
1 0
0 0
0 0
0 0
1 0
1 0
0 0
0 0
0 0
0 0
0 0
0 0
0 1
0 0
0 1
0 0
0 0
0 0
0 0
0 0
0 1
0 0
0 0
0 0
0 0
1 0
1 0
1 0
0 0
2 0
0 19
0 0
0 0
0 1
0 0
0 0
0 1
1 0
0 0
0 0
0 0
0 0
0 1
0 3
0 1
0 12
0 4
0 3
0 3
0 2
0 1
0 121
0 1
0 8
0 3
0 8
0 0
0 0
0 0
0 0
0 0
0 0
0 0
0 0
0 0
0 0
0 2
0 0
0 4
1 1
0 1
0 1
0 0
0 0
1 0
0 0
0 0
0 0
0 0
1 27
0 7
0 97
0 26
0 4
0 2
0 0
0 1
3 0
0 0
0 0
0 0
0 1
0 1
0 1
0 0
0 0
0 0
0 0
0 0
1 2
0 0
1 1
0 0
0 0
0 0
0 0
0 0
0 0
0 4
0 0
0 1
0 1
0 0
0 0
0 0
0 1
0 1
0 2
0 0
0 0
0 0
0 0
0 0
0 0
0 0
0 0
0 1
0 1
0 5
0 2
0 1
4 0
0 0
0 0
0 0
0 0
0 4
0 1
0 0
0 0
0 0
0 0
0 0
0 0
0 0
0 0
0 0
0 0
0 1
0 0
0 1
0 0
0 0
0 0
0 0
0 0
0 0
0 0
0 0
0 0
0 0
0 0
0 0
0 0
0 0
0 0
0 1
1 0
0 0
1 0
0 0
0 0
0 0
0 0
0 0
0 0
0 0
0 0
0 0
0 0
0 0
1 0
0 0
0 0
3 0
0 0
0 0
0 0
0 0
1 1
0 0
0 0
0 0
0 0
0 0
0 0
0 0
0 0
0 0
0 1
0 0
0 0
0 1
0 0
0 0
0 0
0 0
0 0
0 0
0 0
0 1
0 1
0 1
0 0
1 0
0 0
0 1
0 0
0 1
0 1
0 0
0 0
0 0
0 0
0 0
0 0
0 0
0 0
0 0
0 0
0 0
0 0
0 0
0 0
0 0
0 0
0 0
0 0
0 0
0 0
0 0
1 0
0 0
0 0
0 0
0 0
0 0
1 0
0 0
0 0
0 0
0 0
0 0
0 0
0 0
0 0
0 0
0 1
0 0
0 0
0 0
0 0
0 0
0 1
0 0
0 0
0 0
0 0
0 0
0 0
0 0
1 0
0 0
1 0
0 0
0 0
0 3
0 0
0 0
0 0
0 1
0 0
0 0
0 0
0 0
0 0
0 1
0 0
0 0
0 0
0 0
0 0
0 0
0 0
0 0
0 0
0 0
0 0
0 0
0 0
0 0
0 0
0 0
1 0
0 0
0 0
0 0
0 0
0 0
0 0
0 0
1 0
0 0
0 0
0 0
0 0
0 0
0 0
0 0
0 0
0 0
0 0
0 0
0 0
0 1
0 0
0 0
0 0
0 0
0 0
0 0
0 2
1 0
0 0
0 0
0 0
0 0
0 0
0 0
0 0
0 0
0 1
0 1
1 1
0 1
1 1
0 0
0 0
0 0
0 0
0 0
0 0
0 0
0 1
0 0
0 0
0 0
0 0
0 0
0 0
0 0
0 0
0 0
0 0
0 0
0 0
0 0
0 0
1 1
1 0
0 0
0 0
1 0
0 1
1 0
0 0
0 0
0 0
1 0
0 0
0 0
0 0
1 0
4 0
4 0
7 0
0 0
0 0
0 0
2 0
1 0
0 0
1 0
0 0
0 0
0 0
0 0
0 0
0 0
0 0
0 0
0 0
0 0
0 0
0 0
0 0
0 0
0 0
0 1
0 0
0 0
0 0
0 0
0 0
0 0
0 0
0 0
0 0
0 0
0 0
0 0
0 0
0 0
0 0
0 0
1 0
1 0
0 0
0 1
0 0
0 0
0 0
0 1
0 0
0 0
0 0
0 0
0 0
0 0
0 0
1 0
1 0
1 0
0 0
0 0
0 0
0 0
1 0
0 0
0 0
0 0
0 0
0 0
0 0
0 0
0 0
0 0
0 0
0 0
0 0
0 0
1 0
0 0
0 0
0 0
0 0
0 0
0 0
0 0
0 0
0 0
0 0
0 0
2 0
0 0
0 0
1 0
0 0
0 0
0 0
0 0
0 0
0 0
0 0
0 0
1 0
0 0
0 0
0 0
0 0
0 0
0 0
2 0
1 0
1 0
0 0
0 0
0 0
0 0
0 0
0 0
0 0
0 0
0 0
0 0
0 0
1 0
0 0
0 0
1 0
0 1
0 0
1 0
0 0
0 0
0 0
0 0
0 0
0 0
0 0
0 0
0 0
0 0
0 0
0 0
0 0
0 0
0 0
0 0
0 1
0 0
1 0
0 0
0 0
0 0
0 0
0 0
0 0
0 0
0 0
0 0
0 0
0 0
1 0
0 0
0 0
0 0
0 0
0 0
0 0
0 0
1 0
1 0
0 0
0 0
0 0
0 0
0 0
0 0
1 0
0 0
0 0
0 0
0 0
1 0
0 0
0 0
0 0
0 0
0 0
0 0
0 0
0 0
0 0
0 0
0 0
1 0
0 0
2 0
2 0
1 0
0 0
0 0
0 0
0 0
0 0
0 0
0 0
0 0
0 0
0 0
0 0
0 0
0 0
0 0
0 0
1 0
2 0
0 0
0 0
0 1
0 0
0 0
0 0
1 0
1 0
0 0
0 0
0 0
0 0
0 0
0 0
0 0
0 0
0 0
0 0
1 0
1 0
0 0
0 1
0 0
0 1
0 0
0 0
0 0
0 0
0 1
0 0
0 0
0 0
0 0
0 0
0 0
0 0
1 0
0 0
0 0
0 0
0 0
0 0
0 0
0 0
0 0
0 0
2 0
0 0
0 0
0 0
0 0
0 0
0 0
0 0
0 0
0 0
0 0
0 0
0 0
0 0
0 0
0 0
0 0
0 0
0 0
0 0
0 0
0 0
0 0
0 0
0 0
0 0
0 0
0 0
0 0
0 0
0 0
0 0
0 0
0 0
0 0
0 0
1 0
0 0
0 0
1 1
3 0
2 0
0 0
0 0
0 0
1 0
0 0
0 0
0 0
0 0
0 0
0 0
0 0
0 0
0 0
0 0
0 0
1 0
0 0
1 0
0 0
0 0
0 0
0 0
0 0
0 0
0 0
0 0
0 0
0 0
0 0
0 0
0 0
0 0
0 0
0 1
0 0
0 0
0 0
0 0
0 0
0 0
0 0
0 0
0 0
0 0
0 0
0 0
0 0
0 0
0 0
0 0
0 0
1 0
0 0
0 0
0 0
0 0
0 0
0 0
0 0
0 0
0 0
0 0
0 0
0 0
1 0
0 0
0 0
0 0
0 0
0 0
0 0
0 0
0 0
0 0
0 0
0 0
0 1
0 0
0 0
0 0
0 0
0 0
0 0
0 0
0 0
0 0
0 0
0 0
0 0
0 0
0 0
0 0
0 0
0 0
0 0
0 0
1 0
0 0
1 0
1 0
1 0
0 0
0 0
0 0
0 0
0 0
0 0
0 0
0 0
0 0
0 0
0 0
0 0
0 0
0 0
0 0
0 0
0 0
0 0
0 0
0 0
0 0
0 0
0 0
0 0
0 0
0 0
0 0
0 0
0 0
0 0
0 0
0 0
1 0
0 0
1 0
0 0
0 0
0 0
0 0
0 0
0 0
1 0
0 0
0 0
0 0
0 0
0 0
0 0
0 1
0 0
0 0
0 0
0 0
0 0
0 0
0 0
0 0
0 0
0 0
0 0
1 0
1 0
0 0
0 0
0 0
0 0
0 0
0 0
0 0
0 0
0 0
0 0
0 0
0 0
0 0
0 0
0 0
0 0
0 1
0 0
0 0
0 0
0 0
0 0
0 0
0 0
0 0
0 0
0 0
0 0
0 0
0 0
0 0
0 0
0 0
0 0
0 0
0 0
0 0
0 0
0 0
0 0
0 0
0 0
0 0
0 0
0 0
0 0
1 0
0 0
0 0
0 0
0 0
0 0
0 0
0 0
0 0
0 0
0 0
0 0
0 0
0 0
1 0
0 0
0 1
0 0
0 0
1 0
0 0
1 0
0 0
0 0
0 0
0 0
0 0
0 0
0 0
0 0
0 0
0 0
0 0
0 0
0 0
0 0
0 0
1 0
0 0
0 0
0 0
0 0
0 0
1 0
0 0
0 0
0 0
0 0
0 0
0 0
0 0
0 0
0 0
0 0
0 0
0 0
0 0
0 0
0 0
0 0
0 0
0 0
0 0
0 0
1 0
0 1
1 1
0 0
0 0
0 0
0 1
0 0
0 0
0 0
0 1
0 0
0 0
0 0
1 0
0 0
1 0
1 0
0 0
1 0
0 0
0 0
1 0
0 0
0 0
0 0
1 0
0 0
0 1
0 0
1 1
0 0
0 1
0 1
0 0
0 0
0 0
0 0
0 0
0 0
0 0
0 0
0 0
0 0
0 0
0 0
0 0
0 0
0 0
0 0
0 0
0 0
0 0
0 0
0 1
0 0
1 0
0 0
1 0
0 0
0 0
0 0
0 0
0 0
0 0
0 0
0 0
0 0
0 1
0 0
0 0
0 0
0 0
0 0
0 0
0 0
0 0
0 0
0 0
0 0
0 0
0 0
0 0
0 0
0 0
0 0
0 0
0 0
0 0
0 0
0 0
0 1
0 0
0 0
0 0
0 0
0 0
0 0
0 0
0 0
0 0
0 0
0 0
0 0
0 0
0 6
0 0
0 0
0 1
0 1
0 0
0 1
0 0
0 0
0 0
0 0
0 0
0 0
0 0
0 0
0 1
0 1
1 0
0 0
0 1
1 0
0 0
0 3
1 0
0 0
0 0
0 2
0 1
0 0
0 0
0 0
0 0
0 0
0 0
0 0
0 0
0 0
0 0
0 0
0 0
0 1
0 0
0 0
0 0
0 0
0 0
0 0
0 0
0 0
0 0
0 0
1 0
0 0
0 0
0 4
0 0
0 0
0 0
0 0
0 0
0 0
0 0
0 0
1 0
0 0
0 0
0 0
0 0
0 0
0 0
0 0
0 0
0 0
0 0
0 0
0 1
0 0
0 0
0 0
0 0
0 0
0 1
0 0
0 0
0 0
0 0
0 0
0 0
0 0
0 0
0 0
0 0
0 0
0 0
1 0
0 0
0 0
0 0
0 0
0 0
0 0
0 0
0 0
0 0
0 0
0 0
0 0
0 0
0 0
1 1
0 0
0 0
0 0
0 0
0 0
0 0
0 0
0 0
0 0
0 1
1 0
1 0
0 0
0 0
0 0
1 0
0 0
0 0
0 0
0 0
0 0
0 0
0 0
0 0
0 0
0 0
0 0
0 0
0 0
0 0
0 0
0 0
0 0
0 0
0 0
0 0
1 0
0 0
0 0
0 0
0 1
0 0
0 0
0 1
0 0
0 0
0 0
0 0
0 0
0 0
0 0
0 0
0 0
0 0
0 0
0 0
0 0
0 0
0 0
0 0
0 0
0 0
0 0
1 0
0 0
0 1
0 0
0 1
0 0
0 0
0 0
0 0
0 1
0 0
0 0
0 0
0 0
1 0
0 0
0 0
0 0
0 0
0 0
0 0
0 0
0 1
0 0
0 0
0 0
0 1
1 0
0 0
0 0
0 0
0 0
0 0
1 0
0 0
0 0
0 0
0 0
0 1
0 0
0 0
0 0
0 0
0 0
0 0
0 0
0 0
0 0
0 0
0 0
0 0
0 0
0 0
0 0
0 0
0 0
0 1
0 0
0 0
0 0
2 0
0 0
0 0
0 0
0 0
0 1
0 0
0 0
0 0
0 0
0 0
0 0
0 0
0 0
0 0
0 0
2 0
0 0
0 17
0 1
0 1
0 1
1 0
0 0
0 0
0 0
0 0
0 0
0 0
4 0
0 0
0 0
0 0
0 0
0 0
0 0
0 0
0 1
0 0
0 0
0 1
0 2
0 6
0 1
0 1
0 1
0 0
0 0
0 0
0 0
0 0
0 0
0 0
0 0
0 0
0 0
0 0
0 0
0 0
0 0
0 0
0 0
0 0
0 0
1 0
0 0
0 0
0 0
0 0
0 0
0 3
0 0
0 0
0 1
0 0
0 0
0 0
0 0
0 0
1 0
0 0
0 0
0 0
0 0
0 0
0 0
0 0
0 0
0 0
0 0
0 0
0 0
2 0
0 0
0 0
0 0
0 0
0 1
0 0
0 1
0 0
0 0
0 1
0 1
0 0
0 3
0 0
0 0
0 0
0 0
0 0
0 0
0 0
0 0
0 0
0 0
1 0
2 0
1 0
5 0
0 0
0 0
0 0
0 0
0 0
0 0
0 0
0 0
0 0
0 0
0 0
0 0
0 1
0 0
0 0
0 0
1 0
0 0
0 0
0 0
0 0
0 0
0 0
0 0
0 0
0 0
0 0
0 0
0 0
0 0
0 0
0 0
0 0
0 0
0 0
0 1
0 1
0 0
1 0
0 0
0 0
0 0
0 0
0 0
0 0
0 0
0 0
0 0
0 0
2 1
1 0
1 0
0 0
0 0
0 0
0 0
0 0
0 0
0 0
0 0
0 0
0 0
0 0
0 0
0 0
0 0
0 0
0 0
1 1
0 0
0 0
0 0
0 0
0 0
1 0
0 0
0 0
0 0
0 0
0 0
0 0
0 0
0 0
1 0
0 0
0 0
0 0
0 0
0 0
0 0
0 0
0 0
0 0
0 0
0 0
1 0
0 0
0 0
0 0
0 0
0 0
0 0
0 1
2 0
0 0
1 0
0 0
1 0
0 0
0 0
0 0
1 0
0 0
0 0
0 0
0 0
0 0
0 0
0 0
0 0
0 0
0 0
0 0
0 0
0 0
0 0
0 0
0 0
0 1
0 0
0 0
0 0
0 0
0 0
0 0
1 0
0 0
1 0
0 0
2 0
0 0
0 0
0 0
0 0
0 0
0 0
0 0
0 0
0 0
0 0
0 0
0 0
0 0
0 0
0 0
0 0
0 0
0 0
0 0
0 0
0 0
1 0
0 0
1 0
0 0
1 0
0 0
0 0
0 0
0 0
0 0
0 0
0 0
0 0
0 0
0 0
0 0
0 0
0 0
1 0
0 0
0 0
0 0
0 0
0 0
1 0
0 0
0 0
0 0
0 1
0 0
0 0
2 0
0 0
1 0
0 0
0 0
1 0
0 0
0 0
0 0
0 0
0 0
0 0
0 0
0 0
0 0
0 0
0 0
0 0
1 0
0 0
1 0
0 0
0 0
0 0
0 0
0 0
0 1
0 1
0 0
0 0
0 0
0 0
0 0
0 0
0 0
0 0
0 0
0 0
0 0
0 0
0 0
0 0
0 0
0 0
0 0
0 0
0 0
0 0
0 0
0 0
1 0
1 0
1 0
0 0
0 0
0 0
0 0
0 0
0 1
0 1
0 1
0 0
1 0
0 0
1 0
2 0
2 0
0 0
0 0
0 0
0 0
0 0
0 0
0 0
0 0
0 0
0 0
0 0
0 0
0 0
2 0
0 0
0 0
0 0
0 0
0 0
1 0
0 0
0 0
0 0
0 0
1 0
0 0
1 0
1 0
1 0
0 0
0 0
3 0
1 0
0 0
0 0
0 0
0 0
0 0
1 0
0 0
0 0
0 0
1 0
0 0
0 0
1 0
0 0
0 0
0 0
0 0
0 0
1 0
0 0
2 0
0 0
2 0
1 0
0 0
1 0
0 0
0 0
0 0
0 0
0 0
1 1
0 0
1 0
0 0
0 0
0 0
0 0
0 0
1 0
0 0
1 0
0 1
0 0
0 0
0 0
1 1
1 0
0 0
0 0
0 0
0 0
0 0
0 0
0 0
0 0
0 0
0 0
0 0
0 0
1 0
0 0
0 0
1 0
0 0
0 0
0 0
0 0
2 0
0 0
5 0
1 0
0 0
1 0
1 0
0 0
0 0
0 0
0 0
1 0
1 0
0 0
2 0
0 0
0 0
1 0
0 0
1 0
0 0
0 0
0 0
0 0
0 0
1 0
1 0
5 0
6 0
12 0
5 0
3 0
20 0
2 0
1 0
11 0
3 0
3 0
1 0
3 0
0 0
0 0
0 0
0 0
0 0
0 0
0 0
0 0
1 0
3 0
1 0
0 0
1 0
1 0
0 0
0 0
0 1
1 0
2 0
0 0
1 0
1 0
0 0
0 0
0 0
0 0
0 0
0 0
0 0
0 0
0 0
0 0
0 0
0 0
0 0
0 0
0 0
0 0
0 0
0 0
0 0
0 0
0 0
0 0
1 0
1 0
0 0
0 0
0 0
1 0
0 0
3 0
1 0
1 0
1 0
0 0
0 0
0 0
0 0
0 0
1 0
0 0
0 0
1 0
0 0
1 0
1 0
1 0
0 0
1 0
0 0
0 1
0 0
0 0
0 0
0 0
0 0
0 0
0 0
0 0
0 0
1 0
0 0
0 0
0 0
0 0
0 0
0 0
1 0
0 0
0 0
1 0
0 0
0 0
1 0
0 0
0 0
0 0
0 0
0 0
0 0
0 0
0 1
0 0
0 0
0 0
0 0
0 0
0 0
1 0
0 0
1 0
0 0
0 0
0 0
0 0
0 0
0 0
0 1
0 0
0 0
1 0
0 0
0 0
1 0
0 0
0 0
1 0
0 0
0 0
0 0
0 0
4 0
1 1
3 0
1 0
4 0
4 0
0 0
1 0
1 0
1 0
0 0
0 0
1 0
0 0
0 0
0 0
0 0
0 0
1 0
0 0
1 0
2 0
0 0
0 0
1 0
3 0
1 0
0 0
0 0
0 0
0 0
1 0
0 0
0 0
4 0
0 0
0 0
1 0
1 0
2 0
1 0
2 0
2 0
0 0
1 0
0 0
0 0
0 0
1 0
0 0
1 0
0 0
0 0
0 0
0 0
1 0
0 0
0 0
0 0
0 0
0 0
0 0
0 0
0 0
0 0
0 0
0 0
0 0
1 1
0 0
0 0
1 0
0 0
7 0
1 0
0 0
0 0
0 0
0 0
0 0
0 0
0 0
0 0
0 0
0 0
0 0
0 1
0 0
0 0
0 0
0 0
0 0
0 0
0 0
0 0
0 0
1 0
0 0
0 0
0 0
0 0
0 0
0 1
0 0
0 0
0 1
0 0
0 0
1 0
3 0
1 0
2 0
2 0
1 0
1 0
4 0
0 0
1 0
2 0
0 0
0 0
0 0
0 0
0 0
0 0
0 0
0 0
0 0
0 0
1 0
1 0
0 0
0 0
0 0
0 0
0 0
0 1
0 0
0 0
0 0
2 0
1 0
1 0
0 0
0 0
0 0
0 0
0 0
0 0
0 0
0 0
0 0
1 0
0 0
4 0
0 0
13 0
0 0
0 0
0 0
0 0
0 0
0 0
0 0
0 0
0 0
0 0
0 0
0 0
0 0
0 0
1 0
0 0
0 0
0 0
0 0
0 0
0 0
0 0
0 0
0 0
0 0
4 0
1 0
0 0
0 0
0 0
0 0
0 0
0 0
0 0
0 0
0 0
0 0
0 0
0 0
0 0
0 0
2 0
0 1
0 0
0 0
0 0
0 1
0 0
0 0
0 1
0 0
0 0
0 0
0 0
1 0
1 0
0 0
0 0
0 0
0 0
0 0
0 0
0 1
0 0
0 0
0 0
0 1
0 0
0 0
0 1
0 0
0 1
0 0
0 0
0 0
0 0
0 0
0 0
1 0
0 0
0 0
0 0
1 0
0 0
0 0
0 0
0 0
0 0
0 0
0 0
0 0
0 0
0 0
0 0
0 0
6 0
0 0
0 0
0 0
0 0
0 1
1 0
0 0
1 0
0 0
3 0
0 0
0 1
0 0
0 0
0 0
0 0
0 0
0 0
0 0
0 0
0 1
0 0
0 0
0 0
0 0
0 0
0 1
0 0
0 0
0 0
0 0
0 0
0 0
0 0
0 0
1 0
1 0
0 0
0 1
0 0
0 0
0 0
0 0
0 0
0 0
0 0
0 0
0 0
0 1
0 0
0 0
0 0
0 0
0 0
0 0
0 0
0 0
0 0
0 0
0 0
0 0
0 0
0 0
0 0
0 0
0 0
1 0
0 0
0 0
0 1
0 0
0 0
0 0
0 0
0 0
0 0
0 0
0 0
0 0
0 0
0 0
0 0
0 0
0 0
0 0
0 0
0 0
1 0
1 1
0 1
0 0
0 0
2 0
0 0
0 0
0 0
1 0
0 0
0 0
0 0
0 0
0 0
0 0
0 0
0 0
0 1
0 0
0 0
0 0
0 0
0 0
0 0
0 0
0 0
0 0
0 0
0 0
0 0
1 0
0 0
3 0
0 0
0 0
0 0
0 0
0 0
0 0
0 0
0 0
0 0
0 0
0 1
0 0
0 0
0 0
0 0
0 0
0 0
0 0
0 0
0 1
0 0
0 0
0 0
0 0
0 0
0 0
0 0
0 0
0 0
0 0
0 0
0 0
0 0
0 0
0 0
0 0
0 0
0 0
0 0
0 0
0 0
0 0
0 0
0 0
0 0
0 0
0 0
1 0
0 0
0 0
0 0
0 0
0 0
0 0
0 0
0 0
0 0
0 0
0 0
1 0
0 0
0 0
0 0
0 0
2 0
0 0
0 0
0 0
0 0
0 0
1 0
0 0
1 0
4 0
1 0
1 0
0 0
1 0
0 0
0 0
0 0
0 0
0 0
0 0
0 0
0 0
0 0
0 0
0 0
0 0
0 0
0 0
1 0
0 0
0 0
0 0
1 0
0 0
1 0
0 0
0 0
0 0
2 0
6 0
5 1
1 0
3 0
0 1
0 0
0 0
0 0
0 0
0 0
0 0
1 0
2 0
4 0
0 0
0 0
0 0
3 0
0 0
1 1
1 0
0 0
0 0
0 0
0 0
0 0
1 0
0 0
0 0
1 0
0 0
0 0
0 0
0 0
4 0
1 0
1 0
1 0
0 0
0 0
14 0
1 0
1 0
0 0
0 0
0 0
1 0
0 0
0 0
0 0
1 0
0 0
1 0
0 0
0 0
0 0
0 0
0 0
0 0
0 0
1 0
0 0
0 0
1 0
7 0
1 0
1 0
1 0
1 0
0 0
0 0
1 0
1 0
1 0
0 0
0 0
1 0
0 0
0 0
1 0
0 0
1 0
0 0
0 0
1 0
0 0
2 0
0 0
1 0
0 0
0 0
0 0
0 0
0 0
0 0
0 0
0 0
0 0
0 0
3 0
0 1
0 0
0 0
0 0
0 0
0 0
0 0
0 0
1 0
0 0
0 0
0 0
0 0
0 0
0 0
1 0
0 0
0 0
0 0
1 0
0 0
0 0
1 0
0 0
0 0
0 0
0 0
0 0
1 0
0 0
2 0
0 0
0 0
0 0
0 0
0 2
1 0
0 1
1 0
1 0
0 0
1 0
1 0
0 0
1 0
4 0
0 0
0 0
0 0
0 0
0 1
0 0
0 0
0 0
0 0
0 0
0 0
2 0
1 0
1 0
1 0
0 0
0 0
0 0
1 0
1 0
4 0
2 0
1 0
43 0
1 0
0 0
0 0
1 0
0 0
0 0
1 0
1 0
0 0
0 0
0 0
1 0
0 0
0 0
0 0
0 0
1 0
0 0
1 0
0 0
1 0
1 0
1 0
1 0
0 0
0 0
1 0
4 0
6 1
0 0
0 0
1 0
1 0
0 0
0 0
4 0
0 0
0 0
1 0
1 0
4 0
10 0
1 0
1 0
1 0
1 0
1 0
1 0
0 0
0 0
0 0
0 0
0 1
0 0
0 0
0 0
0 0
0 0
0 0
1 0
0 0
0 0
0 0
0 0
0 0
0 0
0 0
0 0
1 0
0 0
6 0
1 0
1 0
0 1
0 1
0 1
3 0
6 0
0 0
36 0
0 0
0 0
1 0
0 0
0 0
0 0
0 0
0 0
0 0
0 0
0 0
0 1
0 0
0 0
0 0
0 0
0 0
4 0
1 0
0 0
1 0
0 0
0 0
0 0
0 0
1 0
1 0
0 0
0 0
0 0
1 0
0 0
0 1
0 0
0 0
0 0
0 0
0 0
0 0
0 0
0 0
0 0
0 0
1 0
2 1
4 0
0 0
0 0
1 0
3 0
0 1
2 0
1 0
3 0
15 0
1 0
6 0
0 1
0 0
17 2
0 0
1 0
0 0
1 1
1 0
0 0
0 0
0 0
0 0
1 0
4 0
1 0
1 0
1 0
1 0
2 0
0 0
0 0
1 4
1 2
1 1
13 2
1 4
4 3
2 1
0 0
0 0
1 0
1 0
0 1
0 0
0 0
0 0
0 0
0 0
0 1
0 6
0 0
0 1
0 0
0 0
1 1
1 0
0 0
0 0
1 0
0 0
0 0
0 0
2 0
5 0
1 0
1 0
1 0
1 0
1 0
1 0
2 0
0 0
4 0
5 0
3 0
1 0
5 0
10 0
2 0
0 0
1 0
2 0
6 0
1 0
1 0
1 2
1 0
4 0
1 0
5 0
1 0
25 0
0 0
2 0
1 0
1 0
3 0
1 0
1 0
0 0
0 0
0 0
0 0
1 0
0 0
1 0
0 0
0 0
0 0
0 0
0 0
1 0
0 0
0 0
1 0
4 0
2 0
18 0
7 0
1 0
1 0
2 0
1 0
0 0
1 0
1 0
0 0
8 0
1 0
5 0
18 0
43 0
100 0
15 0
4 0
2 0
8 1
1 0
0 0
1 0
0 0
0 0
0 0
1 0
0 0
1 0
1 0
0 0
6 0
0 0
1 0
0 0
0 0
1 0
12 0
6 0
2 1
14 0
0 0
0 0
0 0
0 0
0 0
0 1
0 0
0 0
0 0
0 0
1 0
0 0
1 0
0 0
0 0
1 0
0 0
0 0
0 0
0 0
0 0
0 0
1 0
8 0
11 0
6 0
34 0
1 1
1 1
3 1
0 1
0 1
1 0
0 0
0 0
0 1
0 0
2 0
1 0
0 0
0 0
0 0
1 0
0 0
1 0
0 0
0 0
0 0
0 0
0 0
0 0
1 0
1 0
0 0
0 0
0 0
0 0
0 0
1 0
1 0
0 0
1 0
1 0
0 0
0 0
3 1
0 0
1 0
5 0
8 0
14 0
1 0
3 0
1 0
1 0
0 0
6 0
0 0
0 2
0 0
1 4
0 1
0 0
1 1
0 0
0 0
2 0
2 0
3 0
1 0
1 0
0 0
1 0
1 0
0 0
2 0
1 0
0 0
0 1
1 0
0 0
1 0
0 0
0 0
0 0
0 2
0 0
0 0
0 0
0 0
0 0
0 0
0 0
0 0
0 0
1 0
0 0
0 0
0 1
3 0
0 0
0 0
0 0
0 0
1 0
1 0
0 0
0 0
0 0
0 0
0 0
1 0
0 0
1 0
2 0
2 0
0 0
0 0
0 0
0 1
0 0
2 0
1 0
4 0
0 0
0 0
1 0
1 0
0 0
0 0
0 0
0 0
0 0
0 0
0 0
0 1
0 0
0 0
0 0
0 0
0 0
1 0
0 1
0 0
0 0
0 0
0 0
1 0
0 0
0 0
0 0
0 0
0 0
0 0
0 0
0 0
0 0
0 0
0 0
0 0
0 0
0 0
0 0
1 0
0 0
0 0
0 0
0 0
0 0
0 0
0 0
0 0
0 0
0 0
0 0
0 0
0 0
0 0
0 0
1 0
0 0
0 0
0 0
0 0
0 0
0 0
0 0
0 0
1 0
0 0
0 0
0 0
0 0
1 0
1 0
0 0
4 0
0 0
0 0
0 0
1 0
0 0
1 0
0 0
1 0
1 0
2 0
0 0
0 0
0 0
0 0
1 0
0 0
0 0
0 0
0 0
0 0
0 0
0 0
0 0
0 0
24 0
0 0
0 0
0 0
0 0
0 0
2 0
0 0
0 0
0 0
0 0
0 0
1 0
1 0
0 0
0 0
0 0
0 0
0 0
1 0
1 0
1 0
0 0
0 0
0 0
0 0
0 0
0 0
0 0
0 0
0 0
0 0
0 0
0 0
0 0
0 0
0 0
1 0
0 0
0 0
0 0
0 0
0 0
0 0
0 0
5 0
1 0
4 0
1 0
1 2
0 0
0 0
0 1
0 0
0 1
0 0
0 0
0 0
0 0
0 0
0 0
0 0
0 0
0 0
0 0
0 0
0 0
0 0
0 0
0 0
0 0
0 0
0 0
0 0
0 0
0 0
0 0
0 0
0 0
0 0
0 0
1 0
0 0
0 0
0 0
0 0
0 0
0 0
0 0
0 0
0 0
0 1
1 0
0 0
1 0
0 0
0 0
0 0
0 0
0 0
0 0
0 0
0 0
0 0
0 0
0 0
0 0
0 0
0 0
0 0
0 0
0 0
0 0
0 0
0 0
0 0
0 0
1 0
0 0
0 0
0 0
0 0
0 0
0 0
0 0
0 1
1 0
0 0
0 0
0 0
0 0
0 0
0 0
0 0
1 0
0 0
0 0
0 0
0 0
0 0
1 1
1 0
0 0
0 0
0 0
0 0
0 0
0 0
1 0
0 0
0 0
0 0
0 0
1 0
0 0
0 0
0 0
2 0
0 0
1 0
0 0
1 0
0 0
4 0
0 0
0 0
0 0
0 0
0 0
0 0
0 0
0 0
0 0
0 0
0 0
0 0
0 0
1 0
0 0
0 0
0 0
0 0
0 0
0 0
2 0
0 0
1 0
1 0
0 0
0 0
1 0
1 0
1 0
1 0
0 0
0 0
8 0
0 0
0 0
0 0
0 1
0 0
0 3
0 1
1 0
0 0
0 0
1 0
0 0
0 0
0 1
0 0
0 0
0 0
0 0
0 0
1 0
0 0
0 0
1 0
0 0
0 0
0 0
0 0
0 0
0 0
0 0
0 0
0 0
0 0
0 0
0 0
0 0
0 0
0 0
0 0
0 0
0 0
0 0
0 0
0 0
0 0
0 0
0 0
0 0
0 0
0 0
0 0
0 0
0 0
0 0
0 0
0 0
0 0
0 0
0 0
0 1
1 0
0 0
0 0
0 0
1 0
0 0
1 1
1 0
0 0
0 0
0 0
0 0
0 0
1 1
1 1
0 0
0 1
0 1
0 0
0 0
0 0
0 0
0 0
1 0
0 1
1 0
3 2
0 0
1 0
0 0
0 0
0 0
0 0
0 0
0 0
0 0
0 0
0 0
0 0
0 0
0 0
0 0
0 0
0 0
0 1
0 0
0 0
0 0
0 1
0 0
0 0
0 0
0 0
0 0
0 0
0 0
0 0
0 0
1 0
0 0
0 0
0 0
0 1
0 0
0 0
0 0
0 0
0 0
0 0
0 0
0 0
0 0
0 0
0 0
0 0
0 0
0 0
0 0
0 0
0 0
0 0
0 0
0 1
0 0
0 0
0 0
0 0
0 0
0 0
0 0
0 0
0 0
0 0
0 0
0 0
0 0
0 0
0 0
0 0
0 0
1 0
0 0
0 0
0 0
1 0
0 0
2 0
0 0
1 0
0 0
0 0
0 0
1 1
0 0
0 1
1 0
0 0
0 0
0 0
0 0
0 0
0 1
0 0
0 0
0 0
0 0
0 0
0 0
0 0
0 0
0 0
0 0
0 0
0 0
0 0
0 0
0 0
0 0
1 0
0 0
0 1
0 0
0 1
0 1
0 0
0 0
0 0
0 0
0 0
0 0
0 0
0 0
0 0
0 0
0 0
0 0
0 0
0 0
0 0
0 0
1 0
0 0
4 0
0 0
0 0
0 0
0 0
0 0
0 0
0 0
0 1
1 0
1 0
0 0
0 0
1 0
0 0
0 0
0 0
0 0
0 0
0 0
0 1
0 0
0 0
0 0
1 0
0 0
1 2
0 0
0 0
1 0
1 0
1 0
0 0
0 0
0 0
0 0
0 0
0 0
0 0
0 0
0 0
0 0
0 0
0 0
0 0
1 0
0 0
0 0
0 0
0 0
0 0
0 0
0 0
0 0
0 0
0 0
0 0
0 0
0 0
0 0
0 0
0 0
0 0
0 0
0 0
0 0
0 0
0 0
0 0
0 0
0 0
0 0
0 0
0 0
0 0
0 0
0 0
0 0
0 0
0 0
0 0
0 0
0 0
0 0
0 0
0 0
0 0
0 0
0 0
0 0
0 0
0 0
0 0
0 0
0 0
0 0
0 0
0 1
0 0
0 0
0 0
0 0
0 0
0 0
0 0
0 0
0 0
0 0
0 0
0 0
0 0
0 0
0 0
0 0
0 0
0 1
0 0
0 0
0 0
0 0
0 0
0 0
0 0
0 0
0 0
0 0
0 0
0 0
0 0
0 0
0 0
0 0
0 0
0 0
0 0
0 0
0 0
0 0
0 0
0 1
0 0
0 0
0 0
0 0
0 1
0 0
0 0
0 0
0 0
0 0
0 0
0 0
0 0
0 0
0 0
0 0
0 0
0 0
0 0
0 0
0 0
0 0
0 0
0 1
0 1
0 0
0 0
0 0
0 1
0 0
0 0
0 1
3 0
0 0
0 0
0 1
0 0
0 0
0 0
0 3
1 0
0 0
0 0
0 0
0 0
0 0
0 0
0 0
0 0
0 0
0 0
0 0
0 0
0 2
0 0
0 1
0 0
0 0
0 0
0 0
0 0
0 1
1 0
0 0
0 0
0 0
0 0
0 0
0 0
0 0
0 0
0 0
0 0
0 0
0 0
0 0
0 0
0 0
0 0
0 0
0 0
0 0
0 0
0 0
0 0
0 0
0 0
0 0
0 0
0 0
0 0
0 0
0 0
0 0
0 0
0 0
0 0
0 0
0 0
0 0
0 0
0 0
0 0
0 0
0 0
0 0
0 0
0 0
1 0
0 0
0 0
0 1
0 0
0 0
0 0
0 0
1 0
1 0
1 0
8 0
1 0
0 0
0 1
0 0
0 0
0 0
0 0
0 2
1 0
0 0
0 0
0 0
0 0
0 0
0 0
0 0
0 0
0 0
0 0
0 0
1 0
0 0
0 0
0 0
0 0
0 0
0 1
0 0
0 0
0 0
0 0
0 2
0 1
0 0
0 1
0 0
0 0
0 0
0 1
0 0
0 0
0 0
0 0
0 0
0 0
0 0
1 0
0 0
0 0
0 0
0 0
0 0
0 0
1 0
0 0
0 0
0 0
0 0
0 0
0 0
0 0
0 0
1 0
1 0
0 0
0 0
0 0
0 0
0 7
0 0
0 1
0 0
1 0
0 0
0 0
0 0
0 0
0 0
0 0
0 0
0 0
0 0
0 0
0 0
1 0
0 0
0 0
0 0
0 0
0 0
0 0
0 0
0 0
0 0
0 0
0 0
0 0
0 0
0 0
0 0
0 0
0 0
0 0
0 0
0 0
0 0
0 0
0 0
0 0
0 0
0 0
0 1
0 0
0 0
0 0
0 0
0 1
0 0
0 0
0 0
0 0
0 0
0 0
0 0
0 0
0 0
0 0
0 0
0 0
0 0
0 0
0 0
0 0
0 0
0 0
0 0
0 0
0 1
0 0
0 0
0 1
0 6
0 1
0 0
0 1
0 2
0 3
0 0
0 1
0 0
0 1
0 0
0 2
0 0
0 0
0 0
0 0
0 0
0 0
0 0
0 1
0 0
1 0
0 3
0 0
0 0
0 0
1 0
0 0
0 0
0 0
0 0
0 0
0 0
0 1
0 0
0 0
1 0
0 0
0 0
0 0
1 0
0 0
1 0
0 0
0 0
0 0
0 0
4 0
0 0
0 0
0 0
0 0
1 0
0 1
0 0
0 1
0 0
0 0
0 0
0 0
0 0
0 0
0 0
1 0
1 0
2 0
9 0
0 0
1 0
0 0
0 0
0 0
0 0
0 0
0 0
0 0
0 0
0 0
1 0
0 0
0 0
1 0
0 0
1 0
0 0
0 0
0 0
1 0
0 0
1 0
0 0
4 0
0 0
0 0
0 0
0 0
0 0
0 0
0 1
0 1
0 0
0 0
0 1
0 0
0 0
0 0
0 0
0 4
0 6
0 1
1 1
0 0
0 0
0 0
0 1
0 2
1 0
3 0
0 0
0 0
1 0
0 0
1 0
0 4
0 2
0 3
0 1
0 5
0 3
0 13
0 4
0 2
0 1
0 1
0 0
0 0
0 0
0 0
0 0
0 0
1 0
0 1
1 0
0 0
1 0
1 0
1 0
0 0
1 1
0 1
0 0
0 2
0 0
0 0
0 0
0 0
0 0
0 0
0 0
0 0
0 0
0 0
0 0
0 0
0 0
0 0
0 0
0 0
0 1
0 0
0 0
1 0
0 0
1 0
1 0
0 0
0 0
0 0
0 0
0 1
0 1
0 1
0 0
0 1
0 0
1 0
1 0
0 0
3 0
4 0
4 0
0 0
0 0
0 0
0 0
0 0
0 0
0 0
0 0
0 0
0 0
0 0
0 0
0 0
0 0
0 0
0 0
0 0
0 0
0 0
0 0
0 0
0 0
0 0
0 0
0 0
0 0
0 0
0 0
0 0
0 0
0 0
0 0
0 0
0 0
0 0
0 0
0 0
0 0
0 0
0 0
0 0
0 0
0 0
0 0
0 0
0 0
0 0
0 0
0 0
0 0
0 0
0 0
0 0
0 0
0 0
0 0
0 0
0 0
0 0
0 0
0 0
0 0
0 0
0 0
0 0
0 0
0 0
0 0
0 0
0 0
0 0
0 0
0 0
0 0
