# Supplementary material for: Global Analysis of the HrpL Regulon in the Plant Pathogen Pseudomonas syringae pv. tomato DC3000 Reveals New Regulon Members with Diverse Functions
Source: PLoS One. 2014 Aug 29;9(8):e106115. doi: 10.1371/journal.pone.0106115 (PMC4149516; doi:10.1371/journal.pone.0106115)
Supplement: Dataset S2 — S2.1 to S2.6. Artemis-loadable profiles for the DC3000 chromosome, plasmid A and Plasmid B. These can be used to visualize results for RNA-Seq of hrpL-FLAG, t = 1.5 hours (dataset S2.1 to S2.3); ChIP-Seq of ΔhrpL, t = 1.5 hours (dataset S2.4 to S2.6), respectively. (ZIP) [file pone.0106115.s011.zip › dataS2.5normNC_004633-delhrpLt15rna.trimmed.perfect.uniq.profile]

0 0
0 0
0 0
0 0
0 0
0 0
0 2
0 2
0 0
45 0
9 0
9 0
40 0
7 0
131 0
0 0
0 0
0 0
2 0
2 0
2 0
30 0
169 0
73 0
105 0
5 0
5 0
2 0
0 0
9 0
19 0
2 2
5 0
7 0
5 5
21 0
0 0
5 0
0 9
0 0
0 0
0 7
37 2
0 5
0 0
0 7
5 5
9 12
0 0
0 0
2 0
7 0
33 0
5 0
9 2
26 12
0 0
0 0
0 0
0 0
0 0
0 0
0 2
0 0
0 0
0 0
0 0
0 0
0 0
0 5
5 0
2 0
14 5
5 5
28 9
19 2
21 7
77 84
14 2
14 0
7 9
5 5
5 73
0 2
2 0
0 0
2 7
5 0
7 0
0 0
19 2
5 0
5 0
7 0
5 0
2 0
66 0
14 0
2 0
0 0
9 0
19 0
0 0
26 0
2 0
30 0
108 0
145 0
101 0
40 0
30 0
26 0
0 0
5 0
0 0
16 0
14 0
12 0
87 0
37 0
66 0
7 0
2 0
5 0
23 0
19 0
45 0
70 0
73 0
21 0
16 0
2 0
54 0
9 0
2 0
30 0
23 0
70 0
40 0
45 0
40 0
2 0
37 0
23 0
42 0
5 0
68 0
9 0
5 0
19 0
5 0
21 0
23 2
12 0
0 0
5 5
19 0
0 0
0 0
7 0
2 0
0 0
0 0
0 7
0 23
2 0
2 0
5 0
23 0
9 0
7 0
0 0
14 0
0 0
0 0
0 0
0 0
2 0
40 0
19 0
28 0
14 5
45 0
14 2
23 2
16 2
0 0
0 0
0 0
0 0
0 2
12 0
5 0
7 0
0 0
0 0
2 0
0 0
5 0
2 0
0 0
0 0
0 0
0 0
0 0
0 0
2 0
0 0
0 0
0 0
0 0
5 0
5 52
5 0
0 5
7 2
7 16
2 0
19 0
0 0
0 0
2 0
0 0
19 0
2 9
2 0
0 0
0 0
0 0
2 0
0 0
0 0
0 0
0 0
0 0
0 0
0 0
0 0
0 0
0 0
0 0
0 0
2 0
2 0
2 0
0 0
16 0
2 2
2 0
0 0
0 0
2 0
0 0
0 0
0 0
0 0
2 0
0 0
0 0
0 0
0 0
0 0
0 0
63 0
0 0
0 0
12 0
21 0
33 2
26 0
2 0
5 0
2 0
0 0
0 0
2 0
23 0
37 0
54 0
80 0
66 0
47 0
56 0
35 0
16 0
2 0
0 0
0 0
0 0
30 0
14 0
21 0
0 0
0 0
0 0
0 0
0 0
0 5
0 0
0 0
0 0
0 0
2 0
5 0
0 0
0 0
0 0
0 0
0 0
0 0
0 0
0 0
0 0
0 0
0 0
0 0
0 0
0 0
0 0
0 0
0 0
0 0
0 0
0 0
0 0
0 7
2 0
0 2
0 5
0 0
0 0
0 0
0 0
2 0
0 2
0 0
0 0
0 0
0 0
0 0
0 0
0 0
0 0
0 0
0 0
0 0
0 0
0 0
0 0
0 0
0 0
0 0
0 2
0 0
0 0
0 2
0 0
2 0
2 2
0 0
0 0
0 0
0 2
0 0
0 0
0 0
0 0
0 0
0 0
0 0
0 0
0 0
0 0
0 0
0 0
0 0
0 0
0 0
0 0
0 0
0 2
0 0
0 0
0 0
0 0
0 0
0 0
2 0
0 0
0 0
21 0
0 0
0 0
0 0
0 0
5 0
5 2
0 0
0 0
0 0
5 0
0 0
0 0
5 0
0 0
0 0
0 9
2 7
0 0
0 2
2 0
0 0
19 0
0 0
0 0
0 0
0 0
0 0
0 0
0 0
2 0
2 2
2 0
0 2
0 0
9 0
2 0
0 0
2 0
0 5
5 0
2 0
0 0
5 0
0 0
0 0
2 0
0 0
0 0
0 0
2 0
0 0
0 0
0 0
0 0
0 0
2 0
0 0
0 0
0 0
0 0
0 0
0 0
0 0
0 0
0 0
0 0
0 0
0 0
0 0
0 0
0 0
0 0
0 0
0 5
0 7
0 5
0 5
0 9
0 2
0 7
0 0
0 2
0 2
0 2
0 5
0 5
0 0
5 0
5 0
5 0
0 0
2 0
0 0
2 0
0 0
0 0
0 0
0 5
0 0
0 0
0 0
0 0
0 2
0 5
0 0
0 7
0 0
0 2
0 26
0 7
0 2
0 0
0 12
0 0
0 12
0 0
0 0
0 0
0 0
0 0
2 0
0 0
0 2
0 0
0 0
0 0
0 2
0 0
0 12
0 2
0 7
0 0
0 7
0 2
0 5
0 0
0 7
0 5
0 0
0 0
0 2
2 2
2 0
0 2
0 5
0 0
2 2
0 2
5 0
0 0
0 0
5 0
0 0
0 2
5 0
0 0
0 5
0 0
0 0
0 7
0 0
0 0
0 0
0 0
0 0
2 0
0 0
0 0
0 0
7 2
5 2
0 5
7 0
0 0
2 0
0 0
2 0
0 0
0 0
0 0
5 0
0 0
0 0
0 0
0 0
0 0
0 0
0 0
0 0
0 0
0 0
0 0
0 0
0 5
0 0
0 0
0 0
0 0
0 0
0 5
0 0
0 2
0 0
0 2
0 0
2 0
0 2
0 2
0 0
5 0
0 0
2 2
0 16
0 7
0 2
0 0
0 0
0 0
0 0
0 0
0 0
0 0
0 0
0 0
0 0
0 0
0 0
0 0
0 0
0 0
0 0
2 5
2 0
0 2
0 2
0 0
0 0
0 12
0 0
0 2
0 2
2 12
2 16
0 2
0 9
2 9
0 30
0 7
0 7
5 2
0 0
2 0
0 7
2 5
0 12
0 0
0 0
0 0
0 0
0 0
0 0
0 0
0 0
0 0
0 0
2 2
0 45
0 12
0 21
0 2
0 2
0 2
0 0
0 0
7 0
2 0
2 0
2 0
2 0
0 0
0 0
0 0
0 0
0 0
0 0
0 0
7 0
2 0
7 12
5 2
2 0
2 0
0 0
0 0
0 0
0 0
0 0
0 0
0 0
0 0
0 0
0 0
2 9
0 0
0 0
0 2
0 0
0 5
0 0
0 0
0 0
0 2
0 0
0 0
0 0
0 0
0 0
0 0
0 0
0 0
0 2
0 0
0 0
0 0
0 0
0 0
0 0
0 0
0 2
0 0
0 0
0 0
0 0
0 0
5 0
2 0
5 0
0 0
2 0
0 0
0 0
0 0
2 0
0 0
0 0
0 0
0 0
2 0
2 0
5 0
0 0
2 0
0 0
0 5
0 2
0 0
0 0
0 2
5 0
2 0
0 5
12 0
5 0
0 0
0 0
0 0
0 0
0 0
0 0
5 0
12 0
23 0
2 2
2 0
5 5
0 0
0 0
0 0
0 0
2 0
0 0
0 0
0 0
0 0
0 0
0 0
0 0
2 9
0 0
45 0
0 0
0 5
0 0
0 0
0 0
0 0
0 0
0 0
0 0
0 0
0 0
0 0
0 0
0 0
0 0
0 0
2 0
2 2
0 0
0 0
0 0
0 0
0 0
2 0
0 0
0 0
0 2
0 5
0 0
0 2
0 7
2 2
0 5
2 0
5 5
2 0
2 7
5 5
5 0
0 5
0 7
0 0
0 0
5 0
0 0
2 0
5 0
0 0
0 0
0 0
0 0
0 0
2 0
2 0
0 7
0 0
0 0
0 0
0 0
0 0
5 0
0 0
2 0
0 0
0 2
0 0
0 0
9 0
0 0
0 2
0 0
0 0
0 0
0 2
2 0
0 0
21 0
5 0
2 0
2 0
0 0
0 0
0 0
0 0
2 7
0 0
2 0
0 0
0 0
0 2
0 0
0 0
9 0
2 0
0 0
0 0
5 0
12 0
9 0
2 0
5 0
2 0
0 0
0 0
0 0
0 2
0 7
0 0
9 2
14 0
7 0
2 0
5 0
16 0
5 0
2 0
2 0
12 0
0 0
0 0
0 0
0 0
5 2
5 0
0 0
0 2
14 0
0 0
0 0
0 0
0 0
0 0
2 0
0 0
0 0
0 5
0 0
0 0
0 0
0 5
0 0
0 12
0 0
0 0
0 0
0 0
0 0
0 2
0 0
0 2
0 0
5 0
0 0
0 21
0 0
0 0
0 0
0 0
0 0
0 0
0 2
0 0
0 12
0 0
0 2
2 0
12 0
2 0
2 0
0 0
5 0
2 0
2 2
0 0
0 2
0 0
0 0
19 0
9 0
5 0
14 2
7 2
7 0
2 0
5 0
5 0
19 2
9 0
5 0
0 0
0 0
0 5
0 0
0 0
5 9
7 2
0 2
2 0
21 0
9 0
16 0
2 7
2 0
26 0
0 0
0 2
0 0
0 0
2 0
2 2
5 0
0 0
0 0
9 0
0 0
0 0
5 0
2 0
0 0
5 0
0 0
0 0
7 0
0 0
0 2
0 0
0 0
0 0
0 2
0 0
0 0
0 0
0 0
2 0
5 0
0 0
2 0
7 2
59 0
0 0
0 0
0 2
2 0
0 0
0 0
0 26
0 0
0 0
0 0
5 2
5 26
0 28
0 0
5 0
0 5
0 0
0 0
0 0
0 0
7 0
5 0
14 0
9 0
0 5
30 2
0 0
2 2
0 0
0 0
0 0
0 0
0 0
0 2
2 0
0 0
0 0
0 0
0 0
0 0
0 2
0 0
0 0
2 0
0 0
0 0
0 0
0 5
2 0
0 9
0 2
9 0
0 0
0 7
0 0
0 0
0 0
0 0
0 2
2 0
0 0
0 0
2 0
12 2
0 2
2 0
7 12
2 23
2 7
30 0
5 0
5 0
2 0
0 0
0 0
2 0
5 0
7 0
2 0
0 0
0 0
0 0
0 0
0 0
0 5
0 0
0 5
0 0
9 0
0 73
0 0
0 0
0 5
0 0
0 5
0 0
0 0
0 2
0 0
0 7
0 0
0 0
0 5
0 0
0 26
0 0
0 7
2 9
5 16
0 16
2 0
2 0
26 0
2 0
0 0
0 0
0 2
0 2
0 0
0 5
0 12
2 0
0 2
0 0
9 0
0 0
0 0
0 2
0 0
2 0
0 0
2 0
0 0
2 9
0 2
2 0
0 2
0 0
0 0
16 0
12 0
16 0
2 0
5 0
16 0
0 0
0 0
5 0
16 0
0 0
0 0
7 0
0 2
21 2
2 2
21 7
33 2
0 2
5 0
12 0
7 0
7 0
9 0
0 2
0 0
0 0
5 9
5 0
9 2
16 0
0 2
2 0
0 0
0 0
0 9
0 9
0 16
0 7
0 2
0 2
0 2
0 0
0 2
0 0
0 2
0 0
0 0
0 0
0 0
0 0
0 0
0 0
2 0
0 12
0 23
0 2
0 0
0 14
0 14
0 7
2 7
0 19
0 0
0 0
0 0
0 0
0 2
0 0
0 0
0 0
0 16
2 0
0 54
0 26
0 61
0 7
0 7
0 2
0 0
0 0
0 0
0 0
0 0
0 0
0 0
0 0
0 0
0 0
0 0
0 0
0 0
0 0
0 0
0 0
0 0
0 0
0 0
0 0
0 0
0 0
0 0
0 0
0 0
0 0
0 0
0 0
0 0
0 0
0 0
0 0
0 0
0 0
0 0
0 0
0 0
0 0
0 0
0 0
2 0
5 2
0 0
0 0
5 0
0 0
0 0
0 0
0 0
0 0
0 0
0 0
0 0
2 0
0 0
0 0
0 0
0 0
0 0
0 2
0 0
0 0
0 0
2 0
2 0
0 0
0 0
2 0
0 0
0 0
0 0
0 0
0 0
0 0
0 0
0 0
0 0
0 0
0 0
0 0
0 0
0 0
0 0
0 2
0 0
0 0
0 0
0 0
0 0
0 0
2 0
0 0
0 0
0 0
0 0
0 0
0 0
0 0
0 0
2 0
0 0
12 0
0 0
2 0
9 0
2 0
5 0
0 0
0 0
0 0
0 0
2 0
0 0
0 0
0 0
0 0
0 0
0 0
0 0
0 0
0 0
0 0
0 0
12 0
0 0
0 0
0 0
5 0
0 0
2 0
5 0
0 0
9 0
0 0
0 0
0 0
0 0
2 0
2 0
0 0
2 0
0 0
0 0
0 0
0 0
0 0
2 0
2 0
0 0
0 0
0 0
0 0
0 0
0 0
0 0
0 0
0 0
0 0
0 0
0 0
0 0
0 0
0 0
0 0
0 0
0 0
2 0
0 0
0 0
5 0
0 0
0 0
0 0
0 0
2 0
2 0
0 0
0 0
2 0
0 0
0 0
0 0
0 0
0 0
2 0
0 0
0 0
0 0
5 0
0 0
0 0
12 0
0 0
0 0
0 0
0 0
0 0
0 0
0 0
0 0
0 0
0 0
0 0
0 0
0 0
0 0
0 0
2 0
5 0
0 0
0 0
0 0
0 0
0 2
0 0
0 0
0 9
0 0
0 2
0 0
0 2
0 0
0 2
0 0
0 0
0 0
0 0
5 2
0 0
0 0
0 0
0 0
0 0
0 0
5 0
0 0
0 0
0 0
0 0
0 0
2 0
0 0
0 0
5 0
0 0
0 0
0 0
0 0
0 0
0 0
0 0
0 0
0 0
0 0
0 0
0 0
0 0
0 0
0 0
0 0
0 0
0 0
0 0
2 0
0 0
0 0
0 0
0 0
0 0
0 0
0 0
0 0
0 0
0 0
5 0
0 0
2 0
0 0
0 7
0 0
0 0
2 0
2 0
0 0
0 0
0 0
0 0
0 0
0 0
0 0
0 0
0 0
0 0
0 0
0 0
0 0
5 0
0 0
0 0
0 0
0 0
0 0
0 0
0 0
0 0
0 0
0 0
0 0
0 0
0 0
12 0
5 0
2 0
0 0
0 0
2 9
0 0
2 5
2 0
2 0
5 0
7 0
2 0
0 0
0 0
7 0
0 0
0 0
0 0
0 0
2 0
0 0
0 0
0 0
0 0
2 0
5 0
7 0
9 0
2 0
23 0
2 0
2 0
0 0
0 0
5 0
0 0
9 0
7 0
0 0
7 0
0 0
0 0
0 0
2 0
0 0
0 0
0 0
0 0
0 0
0 0
2 0
2 0
5 0
2 0
0 0
5 0
12 0
23 0
2 0
9 0
0 0
0 0
0 0
0 0
0 0
7 0
0 0
5 0
0 0
5 0
2 0
2 0
0 0
0 0
0 0
0 0
0 0
0 0
0 0
0 0
2 0
0 0
0 0
0 0
0 0
0 0
0 2
0 0
0 0
0 0
0 0
5 0
0 0
0 2
0 0
0 0
0 2
0 0
0 0
2 2
0 0
0 0
2 0
9 0
0 0
2 0
23 0
0 0
0 0
5 0
14 0
7 0
7 0
9 0
7 0
0 0
2 7
0 0
0 0
0 0
0 0
9 0
0 0
0 0
0 0
0 0
0 0
0 0
0 0
0 0
0 0
0 0
0 0
0 0
0 0
2 0
0 0
5 0
0 0
7 0
7 0
7 0
5 0
12 0
0 0
5 0
0 0
0 0
0 0
2 0
2 0
12 0
0 0
30 0
2 0
0 0
0 0
7 0
0 0
7 0
0 0
0 0
9 0
5 0
0 0
45 0
0 0
0 2
16 5
0 2
5 0
0 0
7 0
0 0
0 0
0 7
0 0
0 0
0 0
0 0
0 0
12 0
2 0
0 0
0 0
2 0
5 0
0 0
5 0
12 0
0 0
2 0
2 0
7 0
5 0
0 0
0 5
0 0
0 2
0 0
0 0
0 0
0 0
0 0
0 0
0 2
0 0
0 2
0 0
0 2
0 0
0 0
0 0
0 0
0 0
5 0
187 0
26 0
40 0
0 5
0 2
0 0
0 0
2 0
0 0
12 0
14 0
5 0
5 0
2 0
33 0
5 0
26 0
12 0
61 0
5 0
12 0
0 0
5 0
0 0
0 0
5 0
0 0
2 0
0 0
0 0
0 0
7 0
7 0
0 0
0 0
0 0
47 0
5 0
0 0
9 0
0 0
0 0
2 0
0 0
0 0
5 0
2 0
2 0
9 0
2 0
7 0
5 0
0 0
5 0
30 0
0 0
7 2
2 0
0 0
5 0
9 0
9 0
2 0
2 0
2 0
7 0
0 0
7 2
16 0
5 7
0 0
0 0
2 0
28 14
0 0
0 0
0 0
0 0
5 0
0 0
0 0
14 0
7 0
2 0
9 0
0 0
2 0
9 0
68 0
33 0
14 0
0 0
108 0
0 0
0 0
0 2
0 0
2 0
2 0
0 2
0 0
0 0
0 0
19 0
0 0
0 0
14 0
87 0
12 0
21 0
0 0
0 0
0 0
0 0
5 0
2 0
0 0
0 0
2 0
0 0
0 0
2 0
0 0
0 0
5 0
0 0
5 0
2 5
0 2
0 16
0 0
0 0
7 0
0 0
0 0
2 0
5 0
7 0
0 0
0 0
0 0
2 0
0 0
0 0
5 0
2 0
2 0
14 0
0 0
0 0
5 2
9 0
14 5
7 0
0 0
47 0
2 0
0 0
7 0
0 12
0 0
2 0
0 0
5 0
2 0
14 0
12 0
0 0
12 0
0 0
0 0
7 0
0 0
0 0
0 0
0 0
0 0
5 0
0 0
0 0
0 0
2 0
2 0
0 0
0 0
2 0
0 0
16 19
0 0
0 2
0 0
0 0
2 0
9 0
16 0
16 0
21 0
26 0
98 0
0 0
0 0
5 0
5 0
0 0
9 0
5 0
9 0
33 0
12 0
19 0
19 0
16 0
21 0
28 0
54 0
145 7
77 0
26 0
45 0
26 0
0 0
0 0
12 5
0 0
0 0
2 0
9 0
0 0
0 0
9 0
0 0
0 0
0 5
0 0
0 0
0 0
0 5
2 0
0 0
70 0
9 0
7 0
35 0
40 2
56 0
42 0
12 0
16 0
2 0
19 0
12 0
59 0
23 0
5 0
5 0
5 2
2 2
0 7
0 0
0 0
0 0
0 0
0 0
0 0
0 0
0 0
0 0
0 0
0 0
2 0
2 5
5 0
5 0
7 5
12 0
5 0
0 0
2 0
0 0
0 0
0 0
2 0
2 0
7 0
7 0
9 0
19 0
5 5
5 0
2 2
7 0
2 0
2 0
0 0
2 0
0 0
5 0
0 0
0 0
5 0
12 0
12 0
12 0
2 0
0 0
7 0
5 0
0 2
0 0
23 0
0 0
0 0
0 0
16 0
12 0
0 0
23 0
9 0
0 0
2 0
2 0
2 5
7 0
0 2
7 0
0 0
0 0
0 0
0 0
5 0
0 9
0 21
0 12
0 0
0 0
2 0
0 0
0 2
0 0
7 0
0 0
0 0
0 0
0 0
0 0
0 0
2 0
0 0
2 0
2 0
5 0
0 0
0 0
5 0
12 5
0 2
0 7
2 2
0 2
0 7
0 5
0 0
0 0
0 0
0 0
0 0
0 0
2 2
5 0
0 0
0 0
0 0
0 0
0 0
0 7
0 0
7 0
0 0
2 0
2 0
0 0
0 0
0 0
0 0
0 0
0 0
0 0
0 0
0 0
0 5
0 0
7 0
2 0
2 0
2 0
5 0
0 0
26 0
2 0
0 0
2 0
0 0
5 0
5 0
0 0
0 0
0 0
0 0
2 2
0 9
0 0
0 2
19 5
9 5
0 2
7 2
2 23
5 0
0 0
16 0
0 0
0 0
0 0
0 12
0 2
28 0
0 0
0 0
0 0
0 0
0 0
5 0
7 0
7 2
0 0
5 2
0 0
2 0
0 0
0 0
0 0
0 0
2 0
0 0
0 2
0 5
0 0
0 5
0 2
0 0
0 2
0 0
0 5
0 0
0 0
0 0
0 2
0 2
2 0
5 2
2 0
14 0
5 0
2 0
12 0
2 0
7 0
2 2
14 0
14 0
2 0
5 0
7 0
2 0
0 5
0 0
0 0
0 0
0 0
0 0
0 2
0 0
0 2
0 0
0 0
0 0
0 0
0 9
0 5
0 0
0 0
0 0
0 0
0 2
5 0
2 0
0 0
2 0
0 0
2 0
2 0
0 0
0 0
0 0
0 0
2 0
9 0
47 0
0 0
5 0
2 0
9 0
0 0
0 7
5 0
2 0
7 0
0 0
2 0
2 0
0 0
0 5
0 7
2 0
0 0
0 0
0 5
0 0
0 0
7 2
2 0
2 0
7 0
2 0
5 0
5 0
59 0
0 0
12 0
9 0
19 0
28 7
2 0
7 0
2 7
0 0
12 7
0 0
0 0
0 0
0 0
0 0
0 0
0 0
2 2
0 0
0 2
0 0
0 0
0 0
0 0
0 0
0 0
0 0
0 0
14 0
5 0
0 0
0 16
7 0
0 0
2 0
0 2
0 0
0 0
0 5
0 0
0 0
0 0
0 0
0 0
0 0
0 0
0 0
0 0
0 0
2 0
5 0
2 0
21 0
16 0
21 0
12 0
7 0
2 0
5 0
0 2
5 0
0 0
0 0
0 0
0 7
0 0
7 0
0 2
0 0
9 0
5 2
9 2
7 28
19 0
0 0
5 28
2 0
5 5
0 12
0 2
0 0
0 0
2 0
0 0
2 0
0 0
0 0
0 0
0 0
0 0
0 5
0 9
0 0
2 2
9 7
0 0
0 0
0 2
0 0
0 0
0 5
0 0
0 0
7 0
0 0
0 0
0 7
0 0
0 9
0 0
0 0
7 0
0 0
0 0
0 0
0 2
0 2
0 2
0 5
0 12
0 16
2 5
0 2
0 2
0 0
0 0
0 0
0 0
5 0
2 0
0 0
0 0
0 0
0 0
5 0
2 0
9 0
7 0
0 0
2 0
2 0
23 0
2 0
5 0
16 5
59 0
2 2
37 0
21 0
14 2
0 0
0 0
0 5
0 0
0 0
5 5
9 0
19 0
9 0
0 2
0 5
0 2
0 2
2 0
28 0
16 0
0 0
0 0
5 0
0 5
0 0
0 0
9 5
9 0
9 0
9 0
2 0
16 0
35 0
28 0
5 0
0 0
2 0
0 0
0 0
0 0
0 7
0 2
0 0
0 0
0 0
2 0
7 0
61 0
5 2
0 2
0 0
0 0
14 0
7 0
12 2
2 0
0 0
9 0
98 7
26 7
19 0
12 5
0 0
0 5
0 0
12 0
52 0
12 0
5 0
112 2
0 0
0 0
0 7
0 0
2 2
0 5
12 0
2 0
0 0
14 0
14 0
14 0
7 2
12 0
0 0
9 0
0 5
0 0
12 2
5 2
16 12
2 7
7 0
2 0
0 0
0 0
2 0
0 0
0 0
9 0
0 0
0 0
0 0
0 7
0 5
0 45
0 42
0 2
0 14
0 9
0 19
0 9
0 7
0 5
2 2
2 2
0 5
0 0
0 0
5 0
0 0
0 0
0 2
0 2
0 138
0 7
0 9
0 0
0 12
0 28
0 12
7 0
7 0
0 0
7 14
0 0
0 7
0 28
0 0
0 0
0 5
0 7
0 0
0 5
0 2
7 0
0 7
0 0
0 2
0 0
2 0
0 0
0 2
0 5
0 2
0 2
5 0
2 0
0 0
0 2
0 0
0 0
0 0
0 0
0 7
5 5
0 7
5 19
2 7
19 0
26 0
28 0
7 2
54 2
19 0
5 0
0 0
45 5
0 0
7 9
2 0
12 5
0 0
0 5
0 0
0 0
0 2
2 0
5 16
19 0
47 2
0 0
2 2
0 0
0 5
0 0
2 0
0 0
0 0
0 0
0 0
0 0
0 0
0 0
0 0
0 0
0 0
0 0
0 5
0 0
0 0
0 0
0 0
0 0
0 0
5 0
5 0
12 0
45 0
5 0
0 2
12 0
0 0
2 2
0 2
0 0
0 0
2 2
2 42
2 9
0 7
2 0
2 2
0 0
0 0
0 2
2 0
5 0
0 0
35 0
0 7
0 5
0 12
0 0
0 7
0 5
2 5
0 0
5 0
2 2
5 2
2 0
16 0
0 0
2 7
0 2
0 0
0 2
2 2
7 0
0 5
0 2
9 5
0 0
2 0
0 0
0 2
0 0
0 5
0 2
0 0
0 2
2 0
0 0
0 0
7 0
2 0
52 0
0 0
2 0
0 0
2 0
0 7
0 7
0 9
0 16
9 2
5 5
0 7
12 5
37 2
5 2
0 0
28 5
7 0
2 0
7 0
2 0
9 7
5 5
5 7
2 2
2 2
0 2
2 2
19 16
0 5
0 2
0 2
2 0
2 5
0 0
0 0
7 2
2 9
0 0
0 0
0 0
0 5
0 2
0 0
0 0
23 0
0 0
0 0
0 0
0 0
2 0
30 0
0 0
0 0
0 2
2 0
0 14
7 7
0 0
0 5
0 0
0 2
0 0
0 0
0 23
0 0
0 7
0 14
0 2
0 2
2 0
0 0
0 9
16 0
0 0
54 5
0 0
0 5
0 0
0 12
0 12
0 16
2 452
0 49
0 77
0 7
0 0
0 0
2 0
2 0
14 14
12 0
14 16
2 0
7 7
0 2
0 2
2 7
0 7
5 0
14 2
9 0
0 0
0 5
0 2
0 0
0 2
0 0
0 33
0 2
0 16
0 0
0 9
0 0
0 0
2 2
2 2
5 7
2 0
0 0
0 0
2 0
2 0
12 0
28 2
14 0
16 2
47 0
21 0
45 9
21 2
21 35
2 5
5 2
0 0
7 0
2 0
5 0
12 2
12 7
5 0
0 0
2 5
2 0
0 0
2 0
0 0
9 0
0 2
2 0
0 2
2 5
0 12
0 2
0 7
2 0
2 2
0 2
0 0
5 0
23 7
2 0
42 0
5 122
16 0
0 21
2 9
0 0
0 7
2 12
23 9
16 0
2 5
5 0
0 0
0 0
0 0
14 0
2 0
12 0
0 0
0 0
2 0
5 0
0 0
0 0
0 0
2 5
0 0
0 37
0 0
0 0
0 5
0 7
0 0
0 0
0 0
0 0
0 5
0 2
0 2
0 0
7 0
0 0
2 0
0 9
2 0
0 0
5 0
0 0
0 0
9 0
2 0
0 0
0 0
0 0
0 0
5 0
5 0
0 2
16 0
5 0
19 0
0 2
0 5
0 2
0 5
0 14
0 2
0 9
0 0
0 0
0 0
0 0
9 2
2 0
0 0
2 0
0 2
0 7
0 0
0 0
2 0
0 0
2 0
0 0
0 0
7 2
5 2
0 14
37 2
0 12
0 7
2 0
9 0
2 0
7 0
9 0
12 0
19 0
7 12
0 9
2 2
0 0
0 0
0 2
0 0
0 2
0 0
0 0
5 0
0 0
35 0
0 0
0 0
0 0
0 0
0 0
0 0
0 0
5 0
0 5
5 0
7 2
2 0
0 0
33 0
26 0
2 0
2 0
2 0
0 0
19 5
0 0
30 0
21 0
33 2
66 0
91 0
37 0
7 0
42 0
82 0
42 0
7 2
0 2
12 0
0 0
0 0
7 2
7 2
28 0
0 2
2 0
0 45
0 5
0 5
0 2
0 5
0 0
2 0
0 0
0 0
5 0
2 0
7 5
0 0
26 2
16 0
14 0
2 0
206 0
7 14
0 5
5 0
7 0
0 0
0 0
0 2
0 0
12 0
5 0
0 2
0 0
5 2
0 0
7 0
14 0
26 0
33 0
2 0
14 0
5 0
5 5
2 5
28 0
0 0
0 0
0 0
2 2
5 0
105 0
2 5
0 0
0 0
0 0
7 0
2 2
0 2
7 0
0 0
0 2
0 0
21 0
12 0
0 0
5 0
0 0
2 0
7 2
9 5
7 21
9 0
19 5
9 0
7 0
9 0
0 0
0 0
0 5
2 0
0 12
5 0
0 0
5 5
0 2
9 5
75 2
21 0
26 7
0 5
5 0
0 5
0 2
0 14
7 7
23 28
30 14
49 12
68 7
45 2
19 5
35 0
7 9
0 9
0 0
0 0
0 0
0 0
0 0
0 0
2 0
5 5
26 0
0 2
7 2
45 2
12 0
28 0
5 0
30 0
7 0
14 35
7 9
110 9
14 0
2 0
7 2
12 0
19 5
2 2
5 0
7 0
2 47
0 16
7 14
5 0
2 2
7 0
5 0
63 0
61 0
28 0
28 2
33 0
56 2
42 2
127 2
2 2
5 2
0 2
7 0
0 0
171 0
19 0
2 0
7 0
14 0
12 0
0 0
2 0
0 0
2 0
5 7
19 12
59 117
52 77
52 148
211 7
2 7
5 2
5 5
12 0
2 33
12 2
56 5
12 21
2 9
2 2
0 0
0 0
5 110
0 5
2 0
0 28
0 7
7 14
16 2
0 180
0 5
0 0
0 0
0 0
0 0
0 2
0 12
2 0
0 26
0 9
2 26
0 2
0 9
14 0
2 2
0 0
0 2
2 0
2 0
166 2
26 0
2 0
23 0
9 0
28 5
2 42
9 7
7 45
2 12
5 2
16 5
2 26
0 94
0 30
5 26
16 26
5 2
2 0
5 2
0 12
7 0
0 0
23 9
7 0
9 0
5 0
9 9
14 12
30 5
16 0
26 0
2 5
5 9
2 9
0 9
0 2
0 9
0 2
2 5
0 7
5 2
21 5
5 0
14 0
5 0
0 0
0 0
2 0
5 0
28 5
5 37
0 9
12 2
26 7
0 7
0 0
5 0
26 9
7 0
2 9
0 14
0 26
5 23
2 12
5 21
2 7
0 28
2 14
9 5
19 5
5 2
0 0
0 0
0 16
0 16
0 35
21 16
5 0
2 0
7 0
5 0
12 0
0 0
2 0
0 0
0 0
7 0
0 2
2 16
14 0
5 9
2 7
0 63
0 0
0 0
0 16
0 7
0 12
0 0
0 0
0 0
7 87
0 2
0 7
7 5
2 0
0 7
5 5
0 0
42 7
5 0
5 0
0 0
7 0
9 0
45 2
12 0
2 0
0 2
0 0
21 5
14 0
75 2
105 12
26 7
2 0
16 2
9 7
63 0
12 2
5 33
21 16
0 19
2 5
5 2
0 2
0 5
2 2
0 9
0 2
5 7
2 12
5 5
0 12
2 5
7 12
2 0
9 0
2 2
5 2
0 5
0 9
2 2
12 7
14 5
35 7
21 155
40 21
2 7
23 2
5 0
16 0
91 0
2 0
5 2
0 5
7 30
0 9
2 0
0 5
7 0
0 0
0 2
0 2
5 2
2 12
0 19
0 166
0 26
0 7
0 26
23 0
2 2
16 7
5 7
14 2
16 0
0 0
14 0
7 0
0 0
0 0
12 0
0 7
0 0
0 0
0 0
26 0
16 0
23 0
42 2
7 0
35 26
2 2
0 16
0 2
0 2
0 0
0 0
0 5
0 117
5 5
5 0
2 0
2 0
0 7
2 2
0 35
0 12
7 28
0 37
0 21
14 9
59 2
30 7
9 0
2 5
63 12
2 35
0 47
2 21
9 23
26 124
56 9
108 16
105 28
16 16
21 7
16 30
2 9
12 5
5 0
23 12
35 0
28 0
21 14
14 2
59 12
7 80
0 9
2 5
7 2
0 21
2 19
2 19
0 12
21 12
0 0
0 9
5 12
0 7
2 5
0 12
0 5
2 9
0 0
0 0
0 0
2 84
5 2
7 138
2 26
2 12
0 14
0 0
7 0
0 0
0 0
2 0
0 19
19 0
2 5
75 2
21 0
0 0
0 5
0 0
2 0
0 28
0 0
0 5
0 14
0 2
0 7
0 0
0 2
0 5
0 5
9 220
0 16
9 30
2 12
0 23
7 23
0 136
0 23
0 45
2 21
0 5
0 5
0 0
5 26
2 0
2 2
7 0
23 0
16 0
0 0
0 0
7 0
0 2
12 0
0 30
7 0
2 0
2 2
23 0
9 0
19 0
2 9
12 0
2 70
0 2
0 33
2 7
5 9
5 12
0 0
5 12
7 9
14 0
0 5
37 0
5 0
0 0
0 0
0 0
0 0
0 2
0 5
2 16
0 68
0 56
0 37
0 7
0 26
0 14
0 9
0 7
0 0
2 5
2 0
0 7
0 2
2 5
5 2
5 5
0 0
2 7
9 0
0 5
5 56
0 2
2 5
9 2
12 0
14 0
2 0
344 0
0 0
5 0
2 12
0 0
0 0
0 0
5 0
7 0
14 0
7 5
0 5
0 0
0 9
0 0
5 12
0 0
28 0
0 2
0 0
16 0
37 16
12 9
21 9
2 26
9 26
0 16
0 19
0 5
0 2
0 5
2 0
0 0
2 0
0 12
9 26
2 42
68 47
2 127
2 87
7 426
12 5
12 14
2 0
0 19
0 2
0 0
9 0
0 0
14 0
2 0
178 7
0 0
0 0
0 0
0 12
0 7
0 5
0 2
0 0
0 0
2 2
0 9
2 5
5 16
0 37
0 75
0 96
5 35
0 49
0 12
0 0
5 2
0 7
0 0
5 21
0 0
0 5
0 0
5 0
7 0
0 28
5 7
0 7
42 0
0 0
0 7
19 0
2 0
0 14
7 0
2 5
7 2
300 5
49 9
33 0
120 28
28 2
28 14
26 19
19 2
9 0
19 0
7 5
2 5
2 5
66 0
0 5
0 9
0 5
0 9
5 33
2 28
0 59
0 35
0 49
0 54
0 30
0 494
9 45
40 77
12 26
16 19
2 0
12 5
0 2
5 52
12 2
9 19
23 26
0 9
316 0
0 26
2 35
19 28
5 49
19 28
9 42
14 0
0 5
33 0
2 0
19 7
5 0
9 21
2 0
5 21
7 2
35 0
33 0
220 138
28 150
312 37
5 23
12 28
9 127
7 12
47 68
0 49
14 21
19 21
7 2
5 0
21 2
12 2
37 5
1073 2
9 5
14 12
352 9
30 23
150 26
387 14
49 54
598 94
19 895
511 77
5 204
12 143
206 54
26 12
30 26
42 7
0 2
2 26
66 2
5 9
321 0
171 7
0 33
7 5
120 30
0 16
9 37
23 19
77 16
73 766
52 12
143 45
75 42
30 26
21 30
0 16
2 16
0 5
5 2
0 52
21 9
0 12
5 5
2 12
37 9
9 14
49 21
0 5
0 26
7 5
0 12
0 30
2 19
2 33
2 42
16 7
0 12
0 77
0 40
0 35
2 7
5 5
0 0
0 0
0 2
0 0
2 12
2 73
2 101
0 28
0 387
0 49
2 26
0 12
5 9
12 2
0 0
0 61
2 5
33 5
0 0
0 0
0 5
0 0
0 0
0 2
2 5
7 2
45 2
21 0
19 9
82 0
82 0
328 2
28 0
52 7
45 2
7 0
2 5
2 7
0 35
2 16
0 45
2 162
0 7
0 9
0 0
0 0
2 0
0 0
2 2
0 21
14 37
7 12
5 5
9 5
5 0
16 0
7 16
0 0
0 0
0 0
5 0
0 2
0 0
0 0
0 0
2 2
0 0
0 0
0 0
0 19
0 148
5 5
2 0
0 7
2 2
2 14
0 2
0 12
0 7
0 0
0 5
0 12
7 23
0 2
148 5
0 0
0 0
0 0
0 0
5 0
7 0
56 0
5 0
5 9
0 9
5 14
0 9
12 12
0 2
0 7
2 0
5 0
2 0
0 2
2 2
14 0
42 5
37 21
7 2
49 9
9 0
2 2
9 0
0 9
0 2
0 7
0 0
0 0
0 0
14 0
0 0
12 0
0 0
0 0
2 5
2 0
0 5
0 2
0 0
0 0
0 0
5 0
7 0
2 0
45 5
5 5
0 2
0 0
14 0
0 2
0 0
0 5
0 2
5 0
0 0
0 0
0 0
2 0
0 0
0 0
2 0
0 0
2 0
0 0
0 0
14 0
0 0
2 0
0 0
2 0
5 0
0 0
0 0
2 0
5 0
0 0
2 0
5 16
2 0
16 2
0 0
0 0
0 0
0 56
0 2
0 0
0 0
0 0
2 0
0 2
0 2
2 0
0 0
0 0
0 2
0 2
0 0
0 0
2 0
9 0
9 2
0 0
0 0
2 0
14 0
0 0
0 0
12 0
5 0
5 2
0 2
9 0
0 0
5 0
0 0
5 0
12 5
0 7
12 2
9 0
5 0
0 0
0 0
0 0
0 0
0 0
0 5
0 0
0 0
2 0
0 0
0 0
2 0
0 5
0 26
0 12
7 33
9 5
7 0
5 7
0 0
0 0
5 0
7 0
2 0
0 0
0 7
0 0
0 5
21 21
5 220
0 28
2 2
0 2
2 7
12 0
5 9
0 0
0 0
5 0
5 0
0 0
33 0
7 2
7 5
2 0
2 0
2 0
0 0
7 0
0 5
5 21
0 2
0 0
0 0
0 0
0 0
0 5
2 2
0 14
0 2
0 0
0 2
0 0
0 0
0 0
0 0
0 0
5 0
5 2
28 0
26 0
5 0
0 0
0 0
0 0
0 2
0 0
0 0
0 0
0 0
0 0
0 0
0 0
0 2
2 0
0 2
0 0
5 0
0 0
0 0
0 0
0 0
5 0
0 5
7 0
19 12
9 0
9 0
2 7
0 0
16 0
0 0
0 0
12 0
5 0
0 0
0 0
0 0
2 2
2 2
0 0
0 0
2 0
0 0
14 2
0 0
0 0
0 0
0 0
16 0
0 2
0 0
0 0
0 0
84 0
7 0
14 0
0 0
23 0
5 0
5 0
5 0
14 0
54 0
0 0
0 0
0 0
0 0
5 0
5 0
0 2
2 2
9 2
0 2
0 0
7 0
21 0
28 0
382 0
0 2
0 0
2 0
5 2
5 2
26 2
2 7
14 7
5 0
0 0
0 0
12 0
54 9
66 5
35 2
94 12
28 2
19 9
21 0
187 9
12 2
26 0
12 0
19 0
190 0
73 0
19 0
9 0
124 0
14 0
9 0
16 0
7 0
0 0
5 0
2 0
0 0
5 0
12 0
2 0
2 0
2 0
9 0
0 0
16 0
0 0
12 0
0 2
0 0
5 0
0 0
2 0
0 0
0 0
2 0
0 0
5 0
2 0
9 0
0 0
12 0
9 0
14 0
2 2
14 0
0 2
0 2
0 0
0 0
0 2
0 33
0 0
0 2
0 0
0 0
0 0
0 0
0 0
0 2
0 2
0 7
2 2
2 5
0 7
2 0
9 2
2 0
0 0
9 0
0 2
0 2
0 2
0 0
0 0
0 0
0 0
0 0
2 0
0 0
0 0
2 0
0 0
0 0
0 0
0 2
0 0
0 5
0 0
0 12
0 47
0 7
21 16
12 5
12 2
19 0
0 0
0 2
0 7
0 5
0 0
0 26
0 0
2 2
0 2
0 0
2 0
0 0
2 5
5 0
0 0
7 0
5 0
0 0
0 0
5 0
2 0
28 0
7 0
5 0
0 0
0 0
0 0
7 0
2 0
5 0
0 5
0 0
0 0
2 2
5 0
0 0
0 0
0 0
9 0
0 0
2 0
0 0
42 0
0 0
2 0
0 0
9 0
0 0
2 0
2 2
0 0
5 0
2 0
19 0
45 0
73 0
42 0
23 0
68 0
9 0
7 0
0 0
2 0
0 0
0 0
0 0
0 0
0 2
5 0
0 0
2 0
2 9
12 0
0 0
2 0
0 2
0 0
0 9
0 0
2 12
0 0
0 0
0 0
0 0
7 0
0 5
2 2
14 0
0 0
2 0
0 0
0 0
0 0
12 0
5 0
16 0
5 0
5 2
0 0
9 0
0 0
0 0
0 5
0 0
0 2
0 0
0 0
0 0
0 0
0 7
0 2
0 2
0 2
5 0
0 0
5 23
0 5
0 0
7 0
9 0
7 0
5 0
9 0
5 5
0 2
0 2
0 0
5 0
7 0
12 0
9 0
2 0
5 0
9 0
2 0
21 0
23 0
7 0
2 0
0 0
0 2
2 0
0 0
0 2
0 0
0 0
0 0
0 2
0 0
0 0
0 0
0 0
0 0
2 5
0 26
0 9
0 5
0 0
0 5
0 5
0 0
0 0
0 0
5 2
7 0
0 2
2 2
7 0
0 0
0 0
0 0
0 0
0 0
0 0
0 0
0 0
0 2
2 7
5 0
0 0
0 0
0 0
0 0
7 0
16 0
7 0
0 0
0 0
0 0
0 12
0 0
5 9
0 5
0 12
5 2
0 2
5 5
7 7
9 0
0 0
0 0
0 0
0 0
0 2
0 0
0 0
0 0
23 0
0 0
0 0
0 0
0 0
0 0
0 0
0 0
0 0
0 0
0 0
0 0
7 0
2 0
7 0
5 0
77 9
0 0
2 0
0 0
2 9
0 7
0 14
0 9
5 49
2 14
0 16
0 9
0 2
0 0
0 0
0 12
0 7
0 2
0 2
0 5
0 19
9 35
5 14
0 26
5 5
0 0
5 2
0 0
7 0
7 0
14 0
2 0
7 0
7 0
12 0
0 0
19 2
0 12
0 30
0 2
5 21
0 7
0 26
2 2
0 2
0 0
0 2
0 0
0 2
0 16
2 5
0 7
0 7
0 19
2 2
0 5
0 0
0 2
0 0
0 5
2 0
0 0
0 0
5 0
9 0
9 16
2 0
0 0
0 0
0 7
2 5
2 16
0 5
0 5
5 7
5 14
0 0
7 0
7 7
0 0
2 9
0 0
0 14
2 19
5 7
0 19
2 5
2 2
2 2
0 66
0 9
0 0
2 7
0 0
9 28
0 21
0 0
0 5
0 12
0 5
0 0
0 0
0 2
0 5
0 0
0 2
0 0
0 0
0 0
0 0
0 0
0 0
0 0
0 0
7 2
2 0
5 0
19 0
30 0
9 2
37 0
5 0
0 0
0 2
0 0
0 0
0 0
0 0
0 0
0 0
0 0
0 0
2 0
2 0
0 0
0 0
0 0
0 0
0 5
0 16
0 14
0 21
7 7
5 26
0 9
0 12
0 14
2 0
0 0
2 2
19 37
14 7
14 2
28 0
5 7
2 2
2 0
0 0
9 5
9 0
0 0
0 0
0 2
0 0
0 9
0 0
0 0
5 7
7 16
5 7
2 16
5 0
0 5
0 0
5 0
0 0
2 0
2 0
0 0
0 0
0 0
0 0
0 0
0 0
0 28
2 12
0 16
14 2
2 2
7 0
0 0
0 75
7 7
0 2
5 0
0 7
0 0
0 0
5 0
0 2
0 2
2 0
30 0
2 0
2 0
7 0
61 0
0 0
2 5
14 0
19 0
9 0
37 0
7 0
5 0
2 5
14 0
5 0
5 0
9 0
0 2
0 0
35 0
7 0
5 0
2 0
5 0
5 0
0 0
0 0
5 0
2 0
0 0
0 0
0 0
0 0
2 0
0 5
0 0
2 0
0 14
0 0
7 0
2 0
0 5
5 7
9 5
7 5
12 0
0 14
0 7
2 2
2 5
5 5
0 0
0 0
0 0
2 0
5 0
0 2
0 12
0 7
0 0
0 5
0 0
0 2
0 5
0 0
0 0
0 0
0 0
16 2
0 0
0 0
0 77
9 7
2 206
0 9
0 14
0 2
5 2
5 7
28 21
12 21
56 87
7 52
9 12
0 19
2 40
0 37
0 26
7 7
0 9
5 5
0 2
7 2
7 7
14 0
0 0
5 0
2 2
23 19
0 0
7 2
2 2
0 94
0 2
0 12
0 33
2 101
2 14
0 5
5 9
2 14
0 0
2 2
0 0
0 0
28 12
12 2
12 2
23 0
2 0
0 7
0 0
0 5
2 9
0 2
0 0
0 5
0 19
0 12
2 5
0 0
14 0
0 0
0 0
0 2
0 2
2 2
5 42
2 12
5 21
19 26
9 42
14 21
5 110
5 23
2 42
5 14
12 5
0 0
0 2
0 0
0 0
0 0
19 0
0 2
0 0
2 0
5 0
2 0
16 0
2 0
0 0
0 0
12 0
0 0
0 0
0 0
2 0
5 0
45 0
14 0
19 0
14 0
21 0
40 0
7 0
7 0
12 2
7 0
0 0
0 0
0 0
0 0
0 0
0 0
0 2
0 0
0 2
0 0
0 0
0 2
0 0
7 0
0 2
5 0
5 0
9 0
5 0
2 0
12 0
5 5
5 0
2 0
9 2
14 0
28 5
14 0
19 7
9 7
0 2
0 9
2 0
0 0
5 0
9 2
0 0
2 5
9 0
0 0
0 2
0 42
0 5
0 7
0 16
0 0
0 0
0 0
0 0
0 5
0 0
0 0
0 0
0 0
2 0
21 0
0 0
0 0
5 2
9 0
0 7
9 0
0 7
0 5
0 5
5 0
0 0
0 2
2 0
0 0
2 0
9 0
0 5
5 9
0 23
0 0
0 0
0 2
0 0
0 0
0 0
0 0
0 2
0 0
0 0
7 0
0 12
7 12
2 19
5 9
7 33
0 19
0 5
0 7
0 9
12 5
14 14
0 2
16 7
0 0
7 5
2 0
21 0
14 0
7 9
2 2
16 2
9 0
19 0
0 9
0 0
12 0
0 0
0 0
0 0
2 0
0 0
0 0
2 0
0 0
0 2
0 0
5 0
7 0
2 0
2 0
19 0
7 5
5 5
0 5
0 0
9 0
0 0
2 0
9 0
12 0
0 7
2 0
0 0
0 0
0 0
2 0
0 2
2 0
0 14
7 0
0 0
0 0
2 0
0 0
0 0
7 0
0 0
0 0
0 0
5 0
0 0
0 0
0 0
0 0
0 0
2 0
5 0
0 0
0 0
0 0
0 9
0 0
0 0
0 0
0 0
0 2
5 0
2 0
0 0
5 5
0 0
0 0
0 0
0 0
0 0
0 0
0 0
0 0
2 0
0 2
0 0
2 0
0 0
0 0
0 0
0 0
5 0
0 0
14 2
2 2
5 0
0 0
5 2
2 0
0 2
0 5
9 0
2 5
0 7
0 0
0 2
2 0
0 0
0 0
0 0
2 0
2 0
0 0
0 0
2 0
0 0
0 0
0 0
0 0
0 12
0 0
5 5
0 0
0 0
2 2
0 0
0 0
2 5
0 2
0 0
2 0
0 0
0 0
0 0
0 0
0 0
0 0
2 0
0 0
0 0
0 0
0 0
7 0
0 0
0 0
0 0
2 0
2 0
2 0
0 0
0 5
0 0
0 7
0 2
0 2
0 0
0 7
2 2
0 9
0 2
0 0
5 0
0 0
0 0
0 0
0 0
0 0
0 0
12 0
0 0
2 0
0 0
12 0
0 0
7 0
0 0
5 0
0 0
0 0
0 0
0 0
0 0
0 0
0 2
5 0
0 0
7 2
7 0
0 0
0 5
0 0
0 0
0 0
0 0
0 0
0 0
2 0
0 0
0 0
0 2
0 0
0 0
0 2
0 0
0 30
0 7
0 14
0 16
0 14
0 9
0 47
0 26
0 14
2 5
0 9
0 9
0 0
0 2
0 0
0 2
0 0
0 0
0 0
0 0
0 7
0 35
5 21
0 5
7 2
0 2
2 9
0 5
0 2
0 0
0 2
2 2
2 0
2 0
9 0
2 0
0 0
0 0
0 0
0 0
0 0
0 0
0 0
5 0
0 0
0 0
2 0
0 0
16 2
0 23
0 0
0 0
5 0
0 0
0 0
0 0
0 0
0 2
0 0
0 0
2 0
0 0
5 0
2 0
0 0
9 0
0 5
0 7
0 0
7 0
2 2
7 0
0 2
0 2
2 0
2 0
0 7
0 0
5 0
0 0
0 0
0 0
0 0
0 0
0 0
0 2
0 0
0 5
0 0
0 0
0 0
0 0
0 0
0 0
0 0
0 2
0 0
0 0
0 0
0 0
7 0
0 2
0 0
0 5
0 0
0 0
0 2
0 0
0 0
0 0
0 0
2 0
56 0
5 0
7 0
5 5
0 5
0 0
0 0
0 0
5 0
0 0
2 0
0 0
0 0
0 0
0 0
0 0
0 0
2 0
0 0
0 0
0 2
2 0
2 0
0 2
0 0
0 0
0 0
0 0
0 0
2 2
0 2
0 12
12 0
7 0
0 0
5 0
0 0
0 0
0 0
0 0
0 0
0 0
0 0
2 0
0 0
7 0
0 0
0 2
0 0
9 0
0 0
42 0
0 0
0 0
0 0
0 0
16 0
9 0
9 12
0 0
0 2
2 5
2 0
0 9
2 0
0 5
5 2
0 0
0 7
2 0
0 0
0 0
7 0
0 0
42 0
0 0
0 0
0 0
14 0
19 0
0 0
0 0
5 0
2 0
5 7
2 0
0 0
0 0
7 0
0 0
0 0
0 0
7 0
2 0
0 0
0 0
0 0
0 0
0 0
0 0
0 0
2 0
0 0
70 0
12 0
0 0
0 0
0 0
5 0
5 0
9 0
9 0
2 0
7 0
7 0
12 0
0 0
26 2
0 0
0 2
30 0
162 0
26 0
7 2
0 0
5 0
2 0
0 0
2 0
0 0
7 0
0 0
2 0
0 0
0 0
16 0
0 0
0 0
2 0
0 0
0 19
0 7
0 0
0 12
0 5
0 0
2 0
0 2
0 2
0 2
0 0
0 0
2 0
0 0
5 0
14 0
28 0
23 0
19 0
2 0
0 0
0 0
0 2
5 0
0 0
0 0
0 0
0 14
0 0
2 2
0 14
0 28
0 28
2 16
2 12
2 0
2 0
0 0
0 0
0 23
0 7
0 0
0 0
0 0
0 0
2 7
5 0
5 2
0 0
0 2
0 5
0 7
0 0
0 9
0 9
0 0
2 0
0 0
0 2
2 0
7 5
0 0
2 0
0 2
0 2
0 5
0 5
0 5
0 19
0 2
0 2
0 0
14 0
14 0
21 0
28 5
141 0
28 0
7 0
9 2
26 0
59 0
7 0
12 0
12 2
21 0
12 0
73 0
9 5
0 2
2 0
2 2
2 0
7 0
2 0
2 0
2 0
9 0
7 0
5 5
0 0
21 0
14 0
12 0
12 16
14 7
37 5
0 0
0 0
2 0
2 0
2 0
9 0
12 2
2 0
26 0
42 0
16 0
56 0
14 0
7 0
9 0
0 0
73 0
2 0
0 0
0 0
0 9
2 0
0 7
2 7
9 0
0 2
2 0
2 0
0 0
2 0
0 0
5 0
0 0
0 0
19 0
23 2
2 0
12 0
2 0
7 0
9 0
5 5
5 0
0 2
5 12
0 14
7 2
2 0
2 0
0 0
66 0
19 0
12 0
16 0
12 0
12 0
14 0
7 0
5 0
2 0
2 0
0 0
0 0
0 2
35 0
7 0
0 0
0 0
5 0
7 0
0 0
14 2
16 0
19 0
7 2
2 0
0 0
28 0
0 2
0 0
0 0
0 0
0 0
14 7
0 0
0 0
0 0
0 0
0 0
0 0
0 0
0 0
0 0
0 0
0 0
2 0
9 5
0 12
5 0
7 7
9 0
2 5
0 0
0 5
7 0
2 0
0 0
0 2
0 0
0 0
14 0
5 0
2 0
2 0
0 0
2 5
0 0
9 0
14 0
2 0
0 0
14 0
0 0
16 0
0 0
5 12
7 0
2 2
5 2
0 0
0 12
0 9
0 0
2 0
9 0
0 0
14 7
14 0
9 0
7 0
35 5
9 0
16 0
5 0
0 0
5 0
0 0
0 0
0 0
0 0
0 0
0 0
0 0
2 0
0 0
5 0
7 12
9 0
21 0
9 7
9 0
12 0
0 0
5 56
7 0
5 16
9 0
0 2
2 0
5 0
21 0
5 2
2 23
2 0
0 2
0 0
9 2
0 0
5 12
0 28
0 26
2 12
0 21
0 28
7 9
0 35
0 5
0 12
0 9
2 7
2 0
37 0
2 0
0 2
5 0
9 0
45 5
0 5
16 0
7 7
0 2
0 0
2 5
19 0
0 0
9 0
0 0
0 2
0 0
0 0
0 14
0 0
0 0
0 0
0 7
0 5
0 7
0 0
0 0
5 0
0 0
16 2
5 30
5 0
0 2
0 0
5 0
12 0
0 0
0 0
2 0
2 0
0 0
0 0
2 0
0 0
0 0
0 0
2 0
0 0
0 0
5 0
9 0
105 5
14 0
0 0
0 0
0 0
2 0
0 0
0 0
0 0
19 0
7 0
23 9
54 2
26 0
0 0
0 0
7 0
0 0
45 0
16 0
0 0
2 23
0 0
0 0
0 0
0 0
0 5
0 0
0 0
0 0
0 2
0 0
0 0
0 0
0 16
0 0
0 5
0 0
0 0
0 0
0 0
0 0
0 0
2 0
0 0
0 0
0 0
0 0
0 0
0 0
0 0
0 0
0 0
0 0
0 0
0 0
0 0
2 0
0 0
0 0
0 0
0 0
0 0
0 0
0 5
0 16
0 5
0 2
0 0
0 49
0 5
0 54
0 33
0 35
0 14
0 9
0 5
0 14
0 5
0 0
0 2
0 0
0 7
0 5
2 5
2 12
0 9
0 16
0 9
0 0
0 2
2 0
0 0
0 0
0 0
0 0
0 0
0 0
0 0
2 0
0 0
0 2
7 2
0 0
2 7
0 26
0 23
0 87
0 115
0 103
0 14
0 9
2 2
2 12
0 5
0 2
0 0
0 0
0 2
0 0
2 7
0 0
0 0
0 0
0 0
0 7
0 0
2 0
0 9
0 2
0 0
0 9
2 2
0 0
0 0
0 2
12 0
0 0
16 0
0 5
0 7
0 16
0 9
0 5
0 5
0 5
0 0
0 0
0 0
0 0
0 0
0 0
0 0
0 0
0 0
0 0
0 2
0 0
0 0
0 9
0 2
0 0
0 14
0 9
0 5
0 2
5 0
0 5
5 0
5 0
0 2
12 14
5 9
16 12
35 2
9 2
0 0
0 0
0 0
2 0
2 0
0 0
7 5
0 0
7 0
0 0
0 0
0 0
0 7
0 2
0 0
0 0
0 0
0 0
0 0
0 0
7 0
5 0
2 0
2 0
0 0
0 2
0 0
0 0
0 0
0 0
0 0
7 0
0 0
0 14
0 0
0 0
0 0
0 0
0 0
0 0
0 0
0 0
0 0
0 0
0 0
0 0
2 0
0 0
0 0
0 0
0 0
0 0
0 0
0 0
21 0
23 0
0 0
19 0
0 0
0 5
0 2
0 2
2 2
0 0
0 0
0 0
14 84
2 0
2 0
0 9
0 35
0 19
2 73
0 7
0 23
0 5
0 2
0 14
0 0
0 7
0 5
0 14
0 0
2 0
0 0
0 0
0 5
0 0
0 0
0 2
0 0
0 0
0 0
0 2
0 2
0 14
0 7
0 14
7 33
0 12
0 21
0 19
0 14
0 12
0 2
0 0
0 0
0 14
0 5
0 37
0 7
0 0
2 2
0 0
0 0
0 0
0 0
0 0
0 0
0 0
0 0
0 2
0 5
0 0
0 0
0 0
0 14
0 7
0 246
0 12
0 7
0 0
0 0
0 0
0 0
5 0
2 0
12 0
16 0
5 0
7 0
2 0
0 0
0 0
0 0
0 0
7 0
0 0
0 0
5 0
0 0
0 0
0 0
0 0
0 0
0 0
0 7
0 0
0 0
0 2
0 0
0 2
0 37
0 77
0 7
2 16
0 14
5 0
0 0
0 0
0 0
0 0
2 0
0 0
0 2
0 0
0 0
0 2
0 0
5 0
0 2
0 0
0 14
0 2
0 0
0 0
0 2
0 2
2 5
0 2
2 0
0 14
2 0
0 12
2 0
5 0
0 2
0 2
0 2
0 0
0 0
0 0
0 0
0 2
0 0
0 2
2 7
0 0
21 0
0 0
0 0
0 0
0 7
0 0
0 21
0 9
0 16
0 14
0 0
2 12
0 12
0 5
0 0
2 0
9 0
2 0
0 0
0 0
23 0
0 0
2 2
5 0
33 0
9 2
5 2
0 21
0 0
0 7
0 5
0 12
5 14
0 0
0 0
0 0
0 0
0 0
0 9
0 28
19 9
5 9
0 2
0 7
0 14
0 9
0 9
0 61
0 5
0 0
0 0
0 0
16 0
0 0
0 2
0 0
0 0
0 0
0 0
0 0
0 0
2 0
0 0
0 12
0 0
0 0
0 0
0 0
0 0
0 0
0 16
14 82
9 9
5 9
2 7
2 2
0 0
0 5
0 0
0 5
0 0
0 0
14 0
0 2
0 0
0 5
0 0
0 0
0 0
0 0
0 0
2 0
0 0
0 2
0 0
0 0
0 0
0 9
0 0
0 7
0 141
0 30
0 21
0 14
0 12
5 12
0 21
0 33
0 19
0 5
0 96
2 56
2 33
0 23
0 0
5 0
5 0
0 0
0 14
7 28
0 9
0 2
0 5
0 9
0 9
0 19
0 7
0 9
0 2
0 9
0 5
0 9
0 0
0 5
0 7
0 5
0 0
0 0
2 0
0 5
0 9
0 0
0 0
0 0
0 0
0 0
5 0
2 0
0 0
0 0
0 2
0 0
0 0
0 0
0 5
0 0
0 0
0 2
0 19
0 0
0 12
0 0
5 0
2 2
0 2
0 0
12 2
5 0
2 9
0 7
0 5
0 14
0 5
0 0
0 52
0 2
0 0
5 0
0 0
0 0
49 0
0 0
0 0
0 0
0 7
0 7
0 21
0 7
0 7
0 2
0 5
0 0
0 2
0 0
0 0
0 0
0 0
2 9
2 5
0 0
5 2
0 0
19 0
0 2
0 0
0 0
0 2
2 2
2 5
0 0
0 0
0 14
7 2
0 0
19 2
2 112
0 2
0 16
0 7
0 5
0 0
0 0
0 0
0 7
0 5
5 14
0 7
0 7
23 7
0 23
2 0
0 0
28 2
0 0
9 0
5 5
5 0
19 21
0 2
0 0
0 9
0 14
0 0
28 0
40 0
0 0
0 0
0 0
5 0
0 0
0 0
0 0
0 0
7 0
9 0
7 0
5 0
0 7
0 0
0 0
0 5
0 7
0 0
2 14
157 16
5 12
0 7
0 12
21 14
0 0
0 5
9 5
2 7
23 7
0 2
2 35
0 0
0 7
14 2
0 0
7 0
0 2
0 0
0 5
0 16
0 33
0 9
0 5
0 0
0 0
0 0
23 0
5 0
42 0
28 0
2 2
0 14
0 0
0 0
0 0
0 0
0 0
0 0
0 0
0 0
0 0
2 0
0 0
0 0
5 0
0 0
0 0
0 0
0 0
0 0
0 0
0 0
0 5
0 0
0 2
0 19
7 0
2 7
2 0
0 2
0 2
0 2
0 7
0 7
0 0
0 0
2 5
2 5
0 2
0 0
2 0
0 0
2 0
5 0
16 5
5 2
19 7
0 75
5 0
5 0
7 0
0 0
14 2
0 2
0 0
0 0
0 2
5 0
0 9
0 5
0 0
0 0
0 0
0 0
0 0
0 0
2 5
9 0
0 12
0 0
0 0
0 0
0 21
0 0
2 28
5 0
0 5
0 0
0 0
0 0
0 0
2 0
0 0
0 0
0 0
0 0
0 19
0 0
0 0
0 0
16 0
9 0
2 0
0 7
5 2
0 0
0 2
0 2
5 0
0 0
0 2
2 5
0 12
5 2
0 2
2 0
2 2
2 0
0 0
0 0
0 0
5 0
2 2
5 0
5 7
0 0
0 0
0 0
0 2
0 0
0 0
0 0
0 0
0 0
0 0
0 2
0 2
33 0
5 0
0 0
7 0
2 0
0 0
5 0
0 9
0 19
0 0
2 0
0 0
7 0
0 0
16 2
0 61
0 37
0 49
0 16
0 0
0 2
0 0
0 0
0 0
0 0
0 0
0 0
0 0
9 0
7 0
2 0
9 0
26 0
16 0
2 2
2 0
2 0
7 0
0 0
2 0
12 0
0 0
2 0
0 5
0 9
0 5
0 9
2 0
2 5
0 0
0 19
0 0
2 0
0 0
0 0
0 0
2 0
2 0
7 0
2 0
0 0
2 0
0 0
0 0
0 0
7 0
0 0
7 0
0 0
0 0
0 0
0 0
0 0
0 0
0 0
0 0
2 0
35 0
12 9
0 0
12 0
0 0
5 0
0 0
0 0
2 0
0 5
0 0
0 0
0 0
0 0
0 2
2 0
0 2
0 0
0 0
0 0
2 0
0 0
0 2
0 0
2 5
0 0
0 0
2 2
0 0
2 0
0 0
42 0
5 0
5 0
37 0
408 0
349 0
26 0
23 0
12 0
96 0
0 5
0 0
9 0
2 0
9 0
0 0
0 0
0 0
0 0
0 0
0 0
0 0
0 0
2 0
0 0
0 0
2 0
0 2
0 0
2 0
0 0
2 0
0 0
0 0
0 0
0 0
0 0
0 0
0 0
0 0
14 0
5 2
9 0
0 0
0 0
0 0
0 0
0 0
7 0
0 0
40 0
16 0
42 0
19 0
30 0
45 0
16 0
56 0
28 0
127 7
134 0
131 2
77 19
45 2
28 2
7 2
7 0
16 0
5 0
173 0
129 0
2632 2
54 0
5 7
0 2
0 0
0 0
0 0
0 0
0 0
2 0
0 0
0 0
0 0
0 0
0 0
0 0
0 0
5 0
2 5
9 5
0 0
5 0
23 0
68 0
35 0
16 5
19 0
7 0
63 0
28 0
14 0
2 0
2 5
61 5
12 0
28 0
21 0
117 5
105 5
103 33
45 0
471 7
35 0
56 2
120 0
47 0
26 2
2 0
0 0
0 0
0 0
0 0
0 0
0 0
7 0
5 0
0 0
2 0
0 0
0 0
0 0
2 0
0 0
2 28
0 5
0 0
0 0
2 0
0 0
2 0
7 2
0 0
2 0
0 0
2 0
5 0
0 0
16 0
42 0
87 0
476 2
33 0
2 0
9 0
5 0
7 2
42 0
42 0
28 0
12 2
23 0
9 2
40 0
35 0
80 5
2 0
19 0
2 0
5 0
0 0
2 2
2 0
2 0
0 0
9 0
0 0
0 0
0 0
0 0
0 0
0 0
0 0
0 0
0 0
0 0
0 0
0 0
2 0
0 0
0 0
5 0
33 2
66 2
9 0
7 7
19 0
40 0
61 2
0 0
7 0
0 0
0 0
0 0
0 0
0 0
0 0
0 0
0 0
0 0
0 0
0 0
2 0
0 0
0 0
2 0
0 0
0 0
2 5
0 0
0 0
0 0
0 0
7 0
0 0
2 0
0 0
2 0
0 0
0 0
0 2
5 0
0 0
0 0
0 0
7 0
0 0
2 0
2 0
0 0
0 0
0 0
0 0
0 5
0 0
0 2
0 0
0 0
0 0
0 0
0 0
0 0
0 0
0 0
0 0
0 0
0 0
0 0
0 0
0 0
0 0
2 0
5 0
0 2
7 0
0 0
0 0
0 0
0 0
0 0
0 0
2 0
0 0
0 0
0 0
5 0
0 0
16 0
0 0
0 0
0 0
0 0
0 0
0 0
0 0
0 0
0 0
0 0
0 0
0 0
2 0
0 0
0 2
2 0
0 0
0 0
0 2
0 0
0 0
0 0
0 0
0 0
0 0
0 0
0 0
0 0
2 2
0 0
9 0
5 0
0 2
0 0
0 2
0 2
0 0
0 0
0 0
0 0
0 0
0 0
0 0
7 0
0 0
5 0
0 0
47 0
16 0
0 14
9 0
0 0
5 5
0 9
0 12
0 0
0 0
0 0
2 2
7 2
5 0
0 0
0 0
2 0
0 0
0 0
19 0
14 0
12 0
0 0
0 0
0 0
2 0
2 0
23 0
5 0
12 0
5 0
77 5
0 0
19 0
0 0
0 0
0 0
0 0
5 0
0 2
12 0
0 0
0 0
0 0
0 0
0 0
0 0
0 0
0 0
0 0
0 0
7 0
0 0
0 0
0 0
0 0
0 0
0 0
0 2
0 0
0 0
7 19
0 0
0 0
0 0
7 0
2 0
0 0
0 0
0 0
0 0
2 0
5 2
0 5
21 0
0 2
0 0
0 0
0 0
0 0
5 0
0 0
0 0
0 0
0 0
2 0
0 0
0 0
0 0
0 0
2 0
0 0
0 0
0 0
0 0
0 2
0 0
0 0
0 0
0 0
2 0
0 0
0 0
0 0
0 0
0 0
0 0
0 0
0 2
7 5
0 0
0 0
0 0
0 0
0 0
0 0
0 0
0 0
0 0
0 0
0 5
2 2
0 0
0 2
0 2
2 0
0 0
0 0
0 0
0 0
0 0
0 0
0 0
0 0
0 0
0 0
0 0
0 0
0 7
0 0
0 0
2 0
0 0
0 0
7 0
0 0
2 0
0 0
0 0
0 0
0 0
0 0
0 0
0 2
5 5
5 0
0 0
2 0
0 0
0 5
2 0
9 5
0 0
0 0
0 0
0 0
2 0
0 0
0 0
9 0
0 0
0 0
0 0
0 0
0 2
0 0
0 0
0 0
0 0
0 0
0 21
0 9
0 0
0 0
0 33
0 0
0 0
0 0
0 0
7 0
0 0
0 0
0 0
0 2
0 0
0 5
0 0
2 0
5 0
5 0
9 0
0 0
0 0
2 0
0 0
0 0
2 0
19 0
0 0
0 0
0 9
0 5
0 5
0 7
5 7
0 7
2 2
0 0
0 0
0 0
0 0
2 0
0 0
2 0
2 0
0 0
2 0
0 0
0 0
0 0
0 0
0 0
2 12
0 2
0 0
0 5
0 0
0 0
0 0
0 0
0 2
2 0
2 0
0 0
0 0
0 0
0 0
2 0
0 0
0 0
0 0
0 0
0 0
0 2
0 0
0 0
0 0
0 2
0 0
0 7
0 7
0 9
0 2
2 12
5 14
2 7
12 0
0 0
0 0
0 0
0 7
2 0
0 16
0 21
16 45
5 19
5 9
2 5
5 2
0 0
0 0
0 5
2 70
0 19
0 19
0 0
0 5
0 0
0 0
0 0
0 2
2 0
2 0
2 0
0 0
2 7
0 0
2 5
0 7
7 7
2 0
2 0
7 0
0 5
0 0
0 0
0 0
0 2
0 0
0 0
0 0
0 0
0 0
0 2
0 2
0 0
0 2
0 0
2 0
0 7
0 0
0 0
0 0
0 12
0 0
0 0
0 2
0 0
5 9
0 5
7 2
14 0
2 0
0 2
16 2
0 5
0 2
2 2
0 7
2 16
0 12
0 0
0 0
0 7
0 7
2 47
0 2
2 7
0 16
0 21
0 23
2 7
0 0
0 0
0 0
2 0
0 0
2 0
0 0
0 0
2 0
7 0
7 2
2 2
21 7
7 0
5 5
0 0
0 0
0 0
0 14
0 0
0 2
7 2
0 0
0 7
0 0
0 0
0 0
0 12
2 12
0 0
0 2
0 16
0 0
0 0
0 2
0 12
0 9
5 5
2 7
0 0
0 0
0 0
0 0
0 0
0 0
0 0
0 0
0 0
0 0
5 0
5 0
12 0
9 0
7 5
5 7
0 0
0 0
0 0
0 0
5 2
0 0
2 0
0 0
5 7
0 5
12 5
0 5
0 2
0 0
16 0
5 0
9 0
5 0
0 0
0 35
0 2
2 2
0 9
0 2
2 94
5 2
12 0
0 2
0 0
2 0
0 0
0 2
0 0
0 0
0 0
5 0
0 0
0 0
0 0
5 7
0 0
16 0
26 0
108 5
7 0
12 7
2 0
12 16
0 9
0 0
2 9
2 9
0 14
0 0
0 2
0 0
0 0
0 0
0 0
0 0
0 0
0 0
0 9
0 0
2 5
0 2
0 2
0 2
0 2
0 28
0 5
2 7
0 12
0 9
0 2
0 16
0 2
0 5
0 5
0 2
0 0
0 0
0 0
0 2
2 0
0 7
9 0
0 28
5 19
0 2
0 2
0 2
0 12
0 5
0 0
0 0
0 12
0 12
0 7
0 30
0 9
0 9
2 12
5 12
16 2
0 7
0 9
0 0
2 150
0 0
0 12
0 2
0 7
0 0
5 0
0 0
0 5
0 7
0 14
0 23
0 26
0 2
0 5
2 0
0 0
5 7
2 0
0 0
7 21
2 2
9 0
0 21
0 0
0 5
0 0
0 14
2 5
5 0
5 0
0 0
0 37
0 0
0 14
0 0
0 0
0 0
2 2
0 0
0 0
2 0
0 0
5 0
0 0
0 0
0 2
0 0
0 0
0 0
0 0
0 5
0 0
0 12
2 0
0 0
0 21
2 0
21 0
0 2
5 12
12 0
7 23
0 7
0 12
0 14
0 21
0 49
7 21
7 42
0 16
2 26
23 0
0 2
0 2
0 0
0 5
5 5
0 0
2 5
0 0
5 0
2 2
0 0
0 2
0 0
0 0
0 0
0 0
0 0
0 0
0 0
2 0
0 2
0 0
0 0
0 0
5 30
0 0
0 5
0 14
0 12
0 49
0 21
0 26
0 16
0 0
0 0
0 0
0 0
0 0
0 0
0 0
0 0
0 0
0 2
2 5
2 5
0 0
0 0
0 0
0 59
0 5
0 21
0 16
7 7
0 0
0 0
0 2
9 73
9 0
12 9
0 26
2 16
14 33
0 12
2 5
0 0
0 7
0 0
0 0
0 0
0 52
0 61
0 21
0 21
0 2
0 14
2 26
0 19
0 26
0 14
0 23
0 0
0 2
2 0
0 2
0 7
0 0
2 0
12 7
0 5
0 7
0 0
0 16
0 2
0 2
0 159
0 2
0 199
2 2
0 7
0 0
0 0
0 16
0 0
0 2
0 14
0 2
0 2
0 23
0 42
5 14
2 37
0 30
0 54
0 66
0 244
0 56
0 26
0 239
0 56
5 134
0 28
0 5
21 14
0 19
0 5
2 0
5 2
0 0
0 0
0 7
0 16
0 49
0 14
0 14
0 35
0 12
0 66
0 56
0 26
0 16
0 89
0 7
2 21
12 2
5 7
0 19
0 28
0 45
0 16
0 28
0 7
9 0
0 2
5 2
2 0
2 0
0 14
2 0
0 7
0 0
2 377
0 9
0 47
9 82
0 52
0 33
0 16
0 14
0 5
0 16
0 5
0 16
0 5
0 2
0 0
0 30
0 0
2 14
2 2
26 30
5 12
2 7
7 7
21 0
2 0
0 0
0 0
0 0
0 5
0 0
0 2
0 23
0 9
0 16
0 19
5 7
0 5
0 2
0 23
0 605
19 103
2 230
2 197
5 56
5 42
0 68
0 108
0 30
2 49
0 101
0 42
0 70
0 45
0 94
2 9
0 12
0 33
0 12
0 16
26 14
0 12
2 155
0 0
0 457
2 16
5 286
19 12
0 9
0 35
2 16
12 5
5 14
2 2
5 0
2 0
14 0
2 0
0 0
7 23
0 120
0 28
0 21
0 7
0 0
0 12
0 28
5 37
2 28
0 5
0 2
2 0
0 0
0 21
0 54
0 33
0 35
5 80
2 101
0 28
0 5
7 2
0 2
0 63
5 5
0 16
0 16
0 7
0 2
16 5
0 30
5 80
12 19
0 30
0 66
0 21
0 14
0 0
0 1329
0 63
0 122
0 63
0 73
0 16
0 12
0 0
0 2
0 0
0 68
0 2
0 7
2 5
0 7
0 2
5 5
0 23
0 45
0 248
0 42
0 5
0 7
2 164
0 316
0 68
0 63
0 52
0 2
2 26
5 5
5 9
2 7
2 394
2 80
0 91
0 66
0 75
2 37
2 445
0 255
0 335
0 394
0 298
0 35
2 12
0 12
0 47
0 19
0 0
0 14
0 21
0 33
2 23
0 26
0 0
0 5
0 16
0 0
0 2
0 16
5 26
0 2
14 2
0 5
0 0
0 2
0 9
0 0
0 9
0 5
0 19
0 12
0 117
0 171
0 258
0 35
0 40
0 28
0 42
0 19
0 117
9 19
0 23
5 30
0 12
2 5
0 120
0 21
9 16
0 59
0 1015
0 68
5 52
5 166
0 194
0 108
0 516
0 115
0 131
0 19
0 2
9 0
0 0
5 2
0 5
0 0
0 37
0 19
0 2
0 21
0 28
0 7
0 23
0 9
0 2
0 0
0 7
0 16
0 16
0 21
0 87
0 0
5 23
0 0
0 2
0 2
0 2
5 2
0 19
0 2
0 16
0 138
0 26
2 19
9 5
2 7
0 9
0 14
0 68
0 7
0 9
0 0
0 77
0 422
0 59
0 37
0 16
0 12
0 143
0 998
0 136
0 197
2 75
0 5
0 5
0 2
0 9
0 129
0 2
0 5
0 21
0 7
0 7
0 0
0 7
0 14
0 56
0 7
0 14
9 7
0 12
0 2
0 16
0 2
0 0
0 0
0 7
2 5
2 70
5 14
5 7
5 5
0 0
0 2
2 0
0 16
0 12
2 5
0 7
0 2
0 108
0 12
0 14
0 21
0 0
0 2
0 5
5 5
0 2
5 2
0 2
0 0
0 14
2 5
2 70
5 28
2 14
0 0
0 0
2 2
0 7
0 0
0 0
0 0
0 2
0 7
0 0
0 0
2 0
0 0
14 12
0 7
0 5
0 2
0 21
0 9
0 14
0 12
0 9
0 9
2 0
2 5
7 5
5 0
5 2
47 9
0 136
0 16
0 19
0 14
0 12
0 28
0 54
0 138
19 66
7 129
0 45
0 12
0 2
0 23
9 9
5 129
14 45
2 16
2 19
0 33
12 0
0 9
2 77
7 9
5 16
0 5
5 9
7 5
7 5
0 1169
0 675
0 1968
0 199
5 117
0 63
0 232
2 45
0 40
0 21
0 5
7 7
0 5
0 2
0 30
0 5
0 12
0 2
0 5
0 9
0 12
0 2
0 5
0 7
0 0
2 0
5 5
47 316
12 40
0 28
0 59
0 37
0 19
5 5
0 0
0 9
0 52
0 73
5 7
0 5
2 2
0 0
0 0
0 0
0 0
0 0
0 2
0 5
14 21
0 0
7 9
0 136
2 5
0 33
19 66
0 127
0 47
0 26
0 19
2 1296
0 7
0 30
0 52
47 30
0 30
0 19
12 28
0 42
0 0
0 0
0 5
0 0
0 9
0 7
0 16
0 7
0 23
0 150
0 5
5 328
0 94
0 96
0 26
0 19
0 33
0 16
0 5
2 9
0 112
0 35
2 28
0 16
0 19
0 0
0 12
0 858
0 98
0 375
0 443
0 143
0 190
0 117
0 436
0 66
0 124
0 138
0 52
0 63
0 12
0 28
0 47
0 305
0 40
0 54
0 77
0 82
0 103
2 37
0 52
0 61
0 120
0 70
0 47
0 47
0 40
0 49
0 82
0 75
0 70
5 354
0 115
0 162
2 284
0 112
0 262
0 82
0 96
0 77
0 52
0 30
0 12
0 0
2 2
5 0
5 2
5 2
0 7
14 23
2 49
5 80
0 45
0 54
0 35
2 45
0 19
2 23
23 9
0 14
0 101
0 5
0 5
0 7
26 9
2 9
2 26
0 70
0 33
0 28
2 190
9 89
2 16
7 9
0 33
12 2
2 2
0 0
2 19
0 49
2 9
5 0
2 0
2 2
0 5
0 0
0 0
0 2
0 33
0 9
0 7
0 40
0 12
0 26
0 5
0 14
0 2
0 0
0 0
0 0
0 108
0 2
0 33
0 40
0 7
30 112
5 19
0 14
2 26
0 23
0 14
0 0
0 16
0 9
0 12
0 14
0 12
5 87
9 640
12 211
2 87
0 84
0 82
0 281
0 30
0 45
0 40
0 30
0 21
0 73
0 16
0 7
0 2
0 16
0 7
0 5
0 16
0 2
2 0
0 0
5 0
0 16
0 21
0 5
0 2
0 23
0 2
0 87
0 28
0 61
0 68
0 54
0 19
0 14
0 52
0 5
0 14
0 33
0 101
0 33
0 2
0 0
0 0
0 0
9 2
0 12
0 0
0 0
0 7
0 9
0 0
0 110
0 5
2 5
0 26
0 0
0 80
2 5
0 171
0 26
0 14
0 0
0 5
0 0
0 0
0 5
0 0
0 12
2 0
2 2
0 2
2 0
2 0
0 0
2 0
5 16
0 2
0 5
0 2
0 2
2 61
5 54
12 26
9 28
2 2
0 0
0 0
0 0
0 0
0 5
0 9
0 16
0 12
0 2
12 117
5 9
0 9
2 0
0 5
0 9
2 5
0 0
0 12
0 7
0 0
0 14
0 12
0 19
0 19
0 16
0 14
0 9
0 30
0 9
7 5
0 30
0 14
26 19
5 7
0 26
7 75
7 35
12 75
0 47
2 991
7 344
0 281
0 120
0 14
0 7
0 14
0 0
2 0
0 2
0 0
0 2
0 21
0 59
0 28
0 23
0 5
0 0
0 0
0 2
0 0
0 112
0 7
7 23
0 2
0 0
0 0
0 37
0 2
0 12
0 190
0 0
2 5
0 9
5 0
2 0
0 0
0 2
0 2
0 2
0 2
2 0
0 0
2 0
2 0
0 0
0 0
0 0
0 0
0 0
2 0
7 0
0 2
2 0
9 5
7 0
0 5
0 0
5 0
0 0
5 37
0 14
0 9
0 7
0 2
0 5
0 9
2 9
0 40
0 9
0 19
2 23
0 166
0 2
0 49
0 7
2 16
0 2
0 0
9 0
2 0
7 0
2 0
2 12
2 0
0 2
37 12
0 7
0 61
0 9
0 14
5 12
0 5
0 2
5 26
5 0
19 2
0 2
5 21
45 9
0 28
0 0
2 2
2 5
0 0
2 150
9 5
2 19
0 16
0 0
2 2
0 0
7 7
0 0
0 2
0 0
0 5
0 0
0 14
0 0
0 5
0 0
0 7
0 7
0 9
0 28
5 26
0 2
2 2
0 0
9 2
0 16
0 0
2 5
2 0
0 0
0 12
0 0
7 0
0 7
0 5
0 9
40 21
9 33
0 206
0 21
0 2
0 37
0 16
0 9
12 12
5 2
0 0
0 42
0 0
0 0
0 2
0 5
0 12
0 14
0 40
0 47
0 59
0 47
2 49
0 45
0 94
63 96
7 155
7 251
0 26
0 7
0 7
0 0
0 0
0 0
0 0
0 0
0 0
0 0
0 0
0 0
2 0
0 9
5 30
0 14
0 277
0 0
0 14
0 2
0 2
0 2
0 2
0 0
0 7
0 2
0 28
0 0
0 0
0 2
0 9
0 0
0 21
0 26
2 21
0 162
5 108
35 66
0 16
0 0
0 5
0 0
0 0
0 0
0 0
9 0
2 0
0 2
0 2
0 5
0 9
2 0
0 2
0 0
2 7
2 2
2 0
2 0
2 0
2 0
0 14
2 0
2 0
0 0
0 26
0 5
0 0
0 16
0 0
0 2
0 0
0 0
2 80
7 0
0 14
0 12
0 5
0 0
2 2
5 2
2 0
0 0
2 0
0 2
0 0
0 0
0 0
0 19
0 2
0 2
0 0
0 0
0 0
0 0
0 2
0 0
0 0
21 0
0 0
59 0
0 26
2 14
2 12
9 33
14 33
0 7
0 0
0 2
0 0
7 0
0 5
0 0
0 2
0 0
0 0
0 0
0 14
0 2
0 2
0 2
0 7
2 2
0 7
9 9
0 47
0 12
0 9
0 14
0 40
0 12
5 7
7 5
2 19
7 9
2 14
0 7
0 7
0 5
0 0
0 0
0 0
0 5
0 5
0 2
0 0
0 0
2 0
0 2
2 7
0 0
0 0
0 30
9 2
23 5
7 7
70 2
0 0
0 12
0 0
0 2
7 0
0 0
0 0
0 5
0 7
0 0
14 0
0 5
0 0
0 0
0 0
0 2
2 0
2 2
21 0
7 2
9 0
0 5
0 330
0 0
2 9
0 2
0 0
0 0
0 5
0 0
0 2
2 14
0 0
0 9
0 5
0 0
0 246
0 30
0 49
0 63
9 366
2 37
5 120
0 37
0 94
0 7
0 12
0 9
0 0
0 0
9 0
0 0
0 7
0 5
0 5
0 2
0 0
0 7
0 5
2 16
2 2
0 23
0 26
0 305
0 192
0 225
0 45
0 89
0 47
0 5
0 7
0 56
0 33
0 9
0 2
0 12
0 0
0 0
0 2
2 7
0 2
0 7
2 0
0 12
0 19
0 19
0 16
0 120
0 42
0 14
0 7
0 0
0 7
0 0
0 5
0 2
0 0
0 0
0 0
0 0
0 0
0 7
30 0
0 16
0 0
0 33
0 2
0 5
0 0
0 5
0 5
0 21
0 9
0 12
0 19
5 5
0 12
0 21
0 21
0 122
7 19
0 5
0 5
0 2
0 9
0 0
9 0
0 0
5 0
0 0
12 0
80 5
0 0
5 0
2 0
0 2
2 0
0 0
0 0
2 7
0 0
0 12
0 21
0 16
0 12
0 115
0 30
0 16
0 16
0 0
0 14
0 2
0 14
9 197
0 110
0 124
0 26
7 7
0 7
0 19
0 0
0 7
0 0
0 0
0 2
0 0
0 2
0 14
2 0
0 14
0 19
0 35
0 30
0 5
0 26
0 2
0 0
0 2
0 0
2 0
5 7
0 14
2 2
0 5
0 12
0 0
5 5
0 12
5 5
0 2
5 2
0 12
0 5
0 5
0 16
0 9
0 0
0 47
0 2
0 16
0 28
0 40
0 110
0 26
14 63
0 61
0 68
0 52
0 21
7 14
2 5
2 2
5 0
0 0
5 5
0 2
5 5
9 7
0 45
7 2
0 2
0 2
21 80
2 9
0 9
0 12
0 7
0 9
0 7
0 2
0 40
0 14
0 21
0 7
0 0
0 7
0 0
0 0
0 5
0 7
21 0
2 2
0 5
0 0
0 0
0 0
0 0
0 2
0 2
0 0
0 5
2 0
2 2
0 2
5 5
2 0
21 0
2 12
42 16
0 49
2 5
0 5
26 5
0 12
0 19
0 7
0 5
0 2
2 9
28 12
2 0
0 0
0 0
0 2
0 0
0 0
0 12
0 0
0 2
0 0
0 9
0 7
0 21
0 23
0 5
0 0
0 2
0 5
2 9
0 16
0 21
2 26
0 2
9 5
14 5
19 0
2 0
9 5
0 5
2 7
0 0
0 28
2 5
0 2
0 2
0 2
2 0
12 0
0 0
0 0
0 9
0 0
0 0
0 0
0 0
0 0
0 0
0 0
0 0
0 0
0 0
7 0
7 0
2 0
0 0
2 30
0 0
0 0
0 5
0 7
7 42
7 68
0 52
0 94
0 49
0 19
0 14
0 37
0 5
0 2
0 5
0 0
7 5
0 0
0 0
0 0
2 0
0 0
2 0
7 14
5 9
2 33
0 96
0 87
5 75
9 33
2 45
7 23
2 73
0 98
0 61
0 33
0 12
0 5
0 19
0 5
0 2
0 2
0 0
0 0
0 12
0 2
0 0
0 2
0 0
5 5
0 0
0 2
0 2
0 0
0 9
0 9
0 9
0 9
0 21
0 16
5 14
19 23
2 2
0 7
12 0
5 0
7 0
2 0
0 0
0 0
0 0
0 0
2 0
0 0
0 0
0 0
0 0
0 9
0 0
0 0
0 2
0 0
0 23
0 0
0 19
0 9
0 37
2 7
5 37
9 21
0 49
2 162
0 101
0 37
7 7
0 0
0 2
0 2
0 14
0 9
0 0
0 2
0 0
0 0
0 2
0 0
0 0
5 2
0 16
2 225
52 9
21 21
14 0
2 2
9 0
2 0
2 5
0 0
30 0
0 7
5 0
0 14
16 0
2 0
0 5
0 0
0 5
0 0
0 2
0 5
0 2
0 12
0 16
0 28
0 30
0 2
0 2
0 0
0 0
0 2
0 2
0 2
0 7
0 2
0 2
0 0
0 0
0 2
2 5
0 2
2 2
0 408
0 0
12 19
0 23
5 30
0 12
7 2
7 5
35 0
61 0
66 2
5 0
2 7
21 0
5 9
0 0
0 2
0 21
7 35
0 5
0 35
0 12
0 23
0 248
0 26
2 129
45 9
2 16
0 16
7 2
2 0
0 5
0 0
0 2
0 5
0 0
0 2
0 7
0 0
0 2
2 0
2 45
0 2
0 7
0 14
5 49
9 30
7 2
23 9
0 12
7 0
5 2
7 0
0 0
33 2
0 0
0 0
0 9
0 0
0 0
0 0
0 0
5 0
5 7
5 0
2 5
0 0
0 0
2 0
0 12
2 0
0 0
0 5
5 0
0 0
5 0
0 0
0 0
0 0
0 0
0 0
2 0
0 0
0 0
5 0
0 0
16 9
37 0
14 2
21 9
0 21
0 14
7 5
0 5
0 91
0 30
2 49
0 12
0 47
0 7
0 16
0 16
7 9
21 2
2 0
12 7
7 2
0 7
0 23
2 19
5 127
2 9
5 7
14 7
7 7
2 0
7 7
0 0
5 14
5 28
0 0
0 0
0 0
0 0
0 0
0 0
0 0
0 0
0 0
0 2
0 0
0 0
0 0
0 0
0 0
2 0
21 30
9 0
0 0
2 7
7 7
5 2
0 2
2 7
0 2
0 0
0 0
0 7
0 0
0 2
2 0
12 2
30 2
5 2
0 0
87 0
5 0
14 0
5 2
84 0
61 35
80 5
127 0
82 7
455 2
49 2
23 14
16 0
2 7
9 0
0 14
5 7
14 9
2 37
5 12
9 87
0 0
0 2
2 33
0 16
0 12
0 23
2 5
0 14
0 2
0 0
0 2
0 0
0 5
0 0
0 0
0 5
0 5
0 7
0 2
0 14
2 5
33 0
9 0
30 0
12 0
0 0
389 2
30 21
19 14
21 7
16 2
2 0
0 2
0 0
52 0
2 0
7 0
0 0
9 2
12 7
12 0
47 0
7 7
2 61
0 2
0 16
2 2
5 5
9 19
56 35
7 7
7 2
2 5
0 0
2 2
7 2
5 7
2 59
2 0
0 2
0 9
19 19
35 28
45 30
75 26
9 12
5 23
0 5
0 7
0 0
0 2
0 2
0 5
2 5
5 0
2 0
0 0
0 0
0 7
5 2
5 0
2 35
7 26
0 5
5 52
0 0
0 0
0 7
2 7
0 2
5 5
0 0
0 14
14 7
0 14
7 21
7 12
7 2
9 2
0 0
0 12
7 2
28 352
0 0
0 9
0 2
12 0
19 0
0 0
37 0
56 12
70 0
14 5
5 7
14 12
14 14
12 23
108 35
19 30
26 12
108 16
12 12
5 5
2 2
2 0
0 0
5 0
45 0
0 5
0 2
0 14
0 12
0 47
0 94
2 9
0 12
0 7
2 19
0 0
12 2
5 2
0 2
0 0
0 26
0 2
0 7
0 16
0 2
0 2
0 12
5 30
2 33
0 12
23 2
0 5
0 37
0 2
12 16
0 12
5 26
0 2
7 7
9 5
19 0
152 0
26 0
12 0
2 0
2 12
2 0
0 0
2 0
5 0
0 9
0 2
0 2
5 7
0 0
7 0
2 14
14 2
0 5
21 7
2 42
19 5
0 5
2 0
0 5
14 19
0 0
0 30
0 26
0 9
0 2
0 5
0 0
0 5
0 0
2 16
5 9
19 42
40 52
30 12
0 7
5 5
7 9
5 0
0 0
2 0
0 9
0 5
5 7
0 26
0 9
12 7
28 5
7 5
28 23
7 9
7 21
16 21
5 0
2 16
2 5
0 187
2 35
0 2
0 9
5 2
0 2
0 2
0 0
0 2
0 28
0 16
0 120
0 52
2 26
5 14
16 2
2 56
14 9
5 68
14 23
0 40
0 0
2 0
2 7
9 0
2 0
2 5
2 0
2 2
0 0
12 9
0 12
7 12
7 0
0 0
9 0
7 0
19 0
16 0
2 0
2 0
2 0
5 0
2 0
21 0
45 0
0 0
2 0
0 0
0 0
21 0
5 0
19 7
23 5
14 12
9 7
0 2
37 0
0 0
28 0
2 0
0 49
2 2
5 7
0 0
0 14
0 0
2 2
0 9
0 2
14 2
14 16
2 155
0 7
7 16
0 5
0 5
0 12
0 12
0 12
0 21
0 2
0 279
2 5
0 9
0 2
0 0
0 0
0 0
2 0
5 2
0 0
0 0
0 2
0 5
0 9
0 16
5 2
0 0
0 7
2 0
5 0
0 2
0 19
0 14
19 28
2 5
0 2
0 0
0 0
2 2
0 5
0 0
2 14
5 0
7 0
2 0
7 0
2 14
26 0
23 0
5 0
2 0
0 2
2 0
0 2
9 2
0 37
0 0
0 5
21 0
0 0
5 0
33 0
7 0
5 0
0 0
0 0
2 0
16 0
0 7
5 5
0 2
12 0
16 0
19 0
0 0
2 0
12 0
2 0
2 0
0 0
0 0
0 0
0 0
0 0
0 0
0 0
0 0
0 0
0 0
0 0
2 0
0 0
0 0
2 0
0 0
0 0
0 0
0 0
0 0
0 0
0 30
0 0
0 0
0 0
0 0
0 0
0 0
0 0
0 26
0 37
0 16
0 16
0 2
0 0
0 0
7 0
9 0
12 37
16 12
19 5
2 5
14 2
2 0
0 5
7 49
0 12
5 7
0 197
5 47
26 150
9 19
0 12
2 7
2 2
0 14
0 5
0 2
0 0
0 7
0 5
0 0
2 0
0 2
0 0
0 0
0 5
0 0
0 5
0 0
0 2
0 0
0 0
0 0
0 0
0 75
0 0
7 2
5 0
2 2
9 5
7 0
0 0
0 2
2 2
0 0
2 0
0 5
0 5
0 0
0 143
0 0
0 0
0 2
0 0
0 0
2 9
5 2
0 2
9 0
2 2
2 21
0 14
0 12
0 5
0 0
0 0
0 0
0 5
0 0
0 5
7 12
7 0
0 0
37 7
0 9
0 19
0 9
0 28
0 0
5 0
0 0
0 0
0 2
0 9
0 2
2 0
0 0
152 0
0 0
0 0
0 21
0 12
0 7
0 0
0 2
0 7
0 45
0 26
0 12
0 12
0 0
0 0
0 0
2 0
0 5
0 5
0 0
0 0
2 0
0 9
2 0
0 0
0 0
2 5
9 2
5 0
7 16
23 9
2 7
7 0
2 0
12 0
7 0
7 0
0 0
2 0
0 28
0 37
0 35
0 7
0 5
0 2
0 14
0 2
5 7
0 0
2 0
7 2
2 0
7 0
2 0
14 0
9 0
0 0
0 0
0 14
0 2
0 0
0 0
5 16
0 12
0 12
0 7
2 7
0 0
0 0
0 2
7 0
7 0
0 7
0 0
2 0
0 2
0 0
0 16
0 0
0 0
2 0
0 0
2 0
0 0
0 30
0 0
0 7
0 30
0 0
0 5
0 2
0 0
0 0
7 0
0 2
2 0
0 2
0 2
0 5
0 2
0 16
0 26
0 16
2 23
0 37
0 7
0 2
0 0
7 0
5 0
0 12
0 5
2 0
0 0
0 0
0 0
0 0
2 5
0 0
2 2
2 0
0 0
0 0
0 0
7 0
14 0
14 0
5 0
21 2
7 2
9 0
0 0
0 12
0 2
9 2
0 0
9 2
2 2
0 2
0 129
0 0
2 23
0 0
0 0
2 0
0 0
0 5
0 19
0 77
2 16
0 26
0 5
5 23
2 5
52 0
14 2
0 19
0 5
2 7
0 7
2 0
2 0
12 5
7 12
5 14
0 7
0 0
16 5
12 0
19 2
16 0
14 0
14 0
9 0
0 0
2 33
2 14
0 2
0 337
0 0
0 9
0 5
0 0
2 0
0 0
0 5
5 0
0 0
0 7
0 0
0 7
0 2
0 2
0 12
16 260
9 0
7 9
5 0
12 0
16 0
2 7
2 2
2 2
5 26
37 16
2 0
23 12
0 520
0 2
0 30
0 7
0 0
0 2
0 0
12 0
9 0
0 9
2 0
0 9
2 9
2 2
0 0
5 5
0 7
0 5
0 14
0 5
0 9
2 0
0 0
16 2
0 0
2 9
0 2
0 0
12 0
0 14
0 2
0 19
0 42
0 0
0 7
2 0
0 0
0 9
0 7
0 5
2 35
0 54
0 45
0 21
2 14
2 2
0 2
0 0
0 0
0 0
2 2
2 0
2 0
0 0
5 0
5 30
0 26
2 9
5 5
16 0
23 0
66 0
12 7
16 5
2 0
5 0
5 0
0 0
2 0
0 5
0 0
0 2
0 2
0 21
7 0
0 5
5 0
0 0
2 0
5 2
0 0
0 0
0 0
16 2
0 0
0 0
0 0
5 12
16 7
5 2
5 5
0 2
0 0
0 5
0 5
0 12
0 5
2 14
30 2
0 9
5 0
0 0
0 0
33 0
12 2
12 2
2 2
2 5
0 2
0 47
0 2
0 0
2 2
0 0
0 0
0 7
0 108
0 5
0 5
0 19
0 5
12 7
0 12
7 0
2 5
16 0
0 0
0 7
14 2
0 0
0 5
26 0
0 0
0 0
0 0
0 0
0 0
0 0
0 0
5 0
0 0
0 12
0 2
0 2
2 28
7 7
9 5
7 2
9 7
5 0
0 0
0 7
0 0
5 0
0 28
5 7
9 5
28 0
5 7
5 0
5 2
5 0
0 5
2 2
7 9
7 49
2 14
0 0
2 0
5 28
5 2
5 2
21 5
0 12
0 0
0 2
0 143
0 0
0 12
0 7
0 12
0 0
0 0
0 0
0 0
5 2
0 2
0 0
0 169
0 5
5 21
0 0
0 2
0 262
0 12
0 35
0 35
0 558
0 30
0 101
0 7
12 21
0 2
0 0
0 2
0 0
0 0
0 0
2 0
2 0
0 155
9 0
0 0
0 0
12 0
0 2
2 5
7 14
0 30
0 2
2 7
0 5
9 0
0 0
0 0
0 2
0 0
0 0
0 0
0 0
0 0
0 0
5 2
2 0
12 0
9 0
0 0
0 0
0 2
5 9
2 9
0 23
7 19
0 14
0 12
7 2
0 7
2 7
5 12
2 5
0 33
7 68
9 63
12 2
42 19
2 7
14 0
2 0
7 0
59 0
0 0
0 0
23 12
0 0
0 0
0 5
0 0
0 14
0 2
0 5
0 23
0 16
0 0
0 0
0 0
0 0
2 0
0 0
0 0
0 0
0 0
0 0
12 0
0 0
5 0
2 0
0 0
2 7
0 2
0 5
0 2
0 0
0 0
0 5
0 0
0 2
0 23
0 42
0 26
0 7
0 0
0 2
0 0
0 35
12 0
26 7
23 12
2 0
0 28
0 5
0 14
7 12
14 9
5 0
30 5
12 0
9 2
16 2
7 0
5 0
2 0
0 0
0 0
2 0
16 7
7 19
0 120
0 19
0 49
0 35
0 0
0 7
0 0
0 2
16 23
33 0
5 288
0 2
0 2
0 14
2 19
0 68
2 9
2 14
7 2
2 5
0 0
0 0
0 0
0 0
0 0
0 0
0 0
0 0
0 0
0 2
0 0
2 2
2 5
0 0
5 9
7 9
30 42
14 30
12 7
63 12
0 2
0 5
0 0
7 2
0 0
0 2
0 0
0 633
5 2
7 9
2 0
155 0
0 2
0 7
5 5
0 30
5 7
7 7
5 0
23 0
2 0
0 197
0 0
7 14
0 2
103 0
0 0
2 0
19 0
0 0
7 2
28 0
16 12
54 0
23 2
28 211
66 9
5 16
0 26
0 52
2 9
21 14
5 5
0 16
0 16
0 9
16 5
2 9
2 0
0 0
2 0
0 5
0 0
21 2
2 0
7 0
0 9
2 14
0 33
0 30
2 35
0 26
2 7
0 0
0 0
0 0
0 0
0 0
0 12
0 7
0 26
0 42
5 35
16 16
21 61
0 1197
0 16
0 115
0 7
0 14
0 14
0 7
0 0
0 12
0 82
0 2
0 902
0 2
0 40
0 0
0 7
0 0
0 9
5 19
0 47
0 47
0 70
2 33
0 7
0 68
0 66
54 61
0 23
0 7
0 2
0 5
0 9
0 251
7 7
0 0
0 0
0 0
0 0
0 0
0 0
0 5
0 2
0 5
0 33
0 2
0 16
0 0
0 5
0 45
0 2
0 14
2 0
0 0
7 5
0 23
0 16
0 19
0 21
0 66
0 63
0 14
0 9
0 0
0 0
0 19
0 2
2 5
0 23
19 52
0 68
5 80
5 49
2 23
5 12
2 19
0 108
7 0
9 26
5 9
0 14
7 16
0 12
0 2
0 0
0 9
0 0
0 7
0 0
0 7
0 0
0 0
0 0
0 0
14 0
5 0
7 0
5 5
0 5
7 7
2 12
2 0
5 9
0 0
0 21
0 9
0 7
0 0
0 0
0 2
2 87
0 70
0 30
0 7
0 5
7 0
0 5
0 9
0 12
0 9
0 12
0 16
0 7
0 0
0 0
0 0
0 0
0 5
0 87
0 23
0 37
0 82
0 12
7 12
0 45
5 28
0 59
0 5
9 7
0 0
2 0
21 30
0 7
2 12
0 0
0 0
0 0
2 0
0 0
7 2
0 16
0 0
0 0
0 0
0 2
0 26
21 0
0 0
2 0
2 2
5 0
0 2
0 2
0 5
0 2
40 2
2 0
0 12
0 26
0 37
0 7
0 40
0 73
0 19
0 5
0 0
0 0
0 0
2 0
0 0
2 9
2 45
2 61
0 35
2 7
7 0
0 0
9 0
5 12
7 2
0 5
2 0
0 30
0 0
0 5
0 16
2 5
5 16
0 16
0 40
0 49
0 5
0 0
5 0
12 0
66 0
14 0
0 0
5 0
0 0
0 9
0 2
7 12
0 2
5 28
0 42
96 209
2 162
5 54
0 2
0 5
0 7
0 26
2 49
0 52
0 14
0 7
0 12
2 0
0 7
0 0
0 0
0 0
2 0
0 0
0 0
0 0
0 0
0 0
0 0
0 0
0 0
0 0
0 0
0 0
0 2
0 0
0 2
2 2
0 5
0 5
0 9
40 7
19 14
7 7
2 5
5 0
0 16
2 2
0 7
9 9
0 0
33 5
5 0
2 0
0 7
9 68
2 2
0 5
0 12
0 7
0 5
0 5
2 5
0 0
0 0
0 5
0 0
2 0
0 7
0 0
0 2
0 0
0 2
0 0
0 35
0 2
0 26
0 7
0 2
0 7
0 0
0 0
0 0
5 0
0 0
0 0
0 0
0 0
2 0
94 0
0 0
2 2
0 2
0 5
0 2
0 7
0 26
0 9
0 14
0 7
0 23
0 16
0 26
0 330
2 105
0 66
0 5
0 12
0 49
0 49
2 30
0 28
7 7
0 2
0 5
0 28
0 5
26 12
5 12
162 138
42 40
14 26
9 16
0 30
0 40
0 14
2 14
5 5
21 7
5 2
0 14
0 0
0 0
0 0
0 0
0 5
0 0
0 0
0 7
0 37
0 7
2 12
0 33
0 21
0 2
0 2
5 2
0 0
0 0
0 0
0 7
0 0
5 7
0 0
0 0
0 12
0 0
0 0
21 2
0 0
2 0
14 0
2 0
9 5
12 0
7 2
96 0
2 0
2 0
5 0
5 0
7 0
0 0
0 0
0 0
0 0
2 0
5 56
2 14
0 14
0 2
0 14
28 5
0 0
0 0
0 0
7 0
0 12
129 2
37 2
0 12
2 0
0 0
0 14
0 14
0 2
0 2
0 0
0 0
0 0
0 0
0 9
0 0
2 2
0 2
0 0
2 0
5 0
75 0
0 0
0 0
0 0
5 2
0 0
0 0
0 0
0 0
0 0
0 0
0 0
9 0
0 5
0 0
0 0
0 0
0 2
14 0
0 152
9 2
7 5
2 7
0 61
0 96
0 70
0 12
0 9
0 23
0 94
2 12
0 190
5 33
2 56
0 16
0 0
2 5
0 0
0 5
0 0
2 2
5 5
2 7
0 0
0 0
0 0
0 0
0 0
9 2
5 0
7 0
0 0
0 9
0 5
0 0
0 0
0 0
0 0
0 0
0 0
0 0
0 0
0 0
16 0
0 2
21 0
0 0
0 0
5 0
2 5
0 0
14 7
9 7
5 7
0 9
0 7
0 0
0 0
0 0
23 5
0 7
9 12
7 0
5 0
0 0
2 0
0 0
0 2
7 0
42 2
28 0
7 0
0 5
0 12
0 2
5 0
0 5
0 9
0 9
5 0
0 0
0 2
7 0
0 7
0 12
0 2
0 0
0 0
0 0
0 0
0 5
0 5
0 12
0 7
0 0
0 7
0 0
2 2
7 7
5 14
0 7
0 0
0 0
0 5
0 0
0 0
0 2
0 0
0 0
0 19
2 0
0 0
2 0
12 9
2 0
5 0
2 0
7 0
12 0
0 0
0 0
0 0
0 0
5 0
9 0
7 0
16 0
45 0
47 0
9 12
21 2
0 0
0 0
0 0
0 2
0 2
0 0
0 7
0 2
5 0
0 2
56 0
9 0
0 0
2 0
7 0
0 0
0 0
0 2
0 0
0 0
2 5
12 12
2 0
2 2
21 21
0 7
0 0
0 0
0 0
0 2
0 0
9 0
2 0
5 0
5 0
5 2
0 0
0 0
12 0
0 0
5 0
0 2
0 0
0 2
0 0
0 0
2 0
2 0
0 0
14 0
12 0
0 2
2 0
0 0
9 0
5 0
2 0
0 0
0 0
0 0
2 2
2 0
2 0
0 0
0 0
0 2
0 14
5 2
0 0
2 0
0 7
2 0
2 7
5 0
0 0
0 0
0 0
0 0
0 2
0 0
5 0
0 2
7 28
2 23
2 2
0 9
2 2
0 0
0 0
5 0
12 0
0 0
2 5
12 7
0 0
0 0
0 5
0 0
0 0
0 5
0 0
0 2
0 5
2 0
0 7
5 0
14 0
2 59
45 2
7 14
9 49
0 7
0 16
0 5
0 12
0 28
0 2
0 0
2 2
0 0
0 2
0 0
0 0
0 9
0 0
0 0
0 5
0 7
0 0
0 0
0 2
0 0
2 0
0 0
0 0
0 0
0 0
0 0
0 0
0 2
0 0
0 0
0 0
0 5
0 0
2 0
0 9
2 16
7 2
2 0
16 5
0 5
0 9
0 19
0 0
0 0
0 0
0 0
0 5
0 0
0 0
0 0
0 2
0 0
0 0
0 0
2 5
0 0
2 0
7 0
0 0
5 0
0 0
0 0
0 0
0 0
9 2
5 5
0 0
2 0
12 0
2 0
2 0
2 0
2 2
2 35
0 21
30 16
12 2
12 0
0 0
0 0
0 0
0 0
0 5
2 0
2 0
0 0
0 0
0 0
0 5
2 0
0 0
2 9
0 16
9 5
2 0
0 0
0 0
0 0
0 0
0 0
7 0
2 0
0 0
0 0
0 0
0 0
0 0
0 0
0 0
0 0
0 0
0 0
0 0
2 0
0 0
0 0
0 2
0 0
0 2
0 9
0 0
0 0
0 0
0 2
0 2
0 12
0 0
7 5
0 0
0 0
0 2
0 2
0 2
0 7
9 5
0 2
14 0
14 5
42 0
12 0
9 0
0 0
0 5
0 12
0 0
0 5
0 0
2 0
0 0
0 0
0 0
2 2
0 0
0 0
0 0
0 0
0 0
0 0
0 5
0 2
0 0
0 2
0 30
0 12
0 2
0 2
0 0
0 5
0 7
0 0
0 0
0 2
0 2
0 0
0 0
0 0
0 0
0 0
0 0
0 0
0 2
0 0
0 2
0 2
0 7
0 0
0 0
0 0
2 0
0 0
0 0
5 0
0 0
0 0
0 0
0 0
7 0
0 2
0 0
23 0
0 0
0 0
0 0
0 5
0 0
0 2
0 0
0 2
0 0
0 0
0 0
0 0
0 0
0 0
0 0
0 0
7 0
0 0
0 2
0 33
0 7
0 5
0 5
0 0
0 0
0 0
0 0
0 0
7 0
12 0
0 0
2 2
5 16
2 7
2 5
0 5
7 0
0 5
0 5
7 0
0 2
0 2
0 0
0 0
5 0
0 16
0 9
2 7
0 5
0 16
0 9
5 7
5 26
0 16
0 5
0 5
0 0
0 0
0 0
0 16
2 37
2 0
0 14
0 7
5 101
0 7
0 61
0 23
0 9
0 2
0 0
2 21
0 0
2 0
9 0
33 0
0 0
0 2
0 0
0 0
0 9
0 5
0 0
0 0
0 5
0 26
0 0
0 16
0 0
0 0
0 0
0 0
9 0
0 0
0 0
0 0
0 0
0 0
2 0
9 7
5 0
0 0
35 0
5 0
9 0
0 2
0 0
0 5
0 0
2 0
0 0
7 0
5 0
9 0
0 0
42 9
5 0
0 0
0 66
7 2
5 0
12 21
2 7
23 21
28 63
2 45
5 19
12 21
5 7
2 2
2 0
2 0
2 0
5 2
0 12
0 12
0 70
2 12
0 75
2 7
2 21
0 7
0 2
0 0
7 16
9 2
0 2
0 7
5 0
0 2
7 0
7 5
0 0
0 5
5 0
2 0
35 0
5 0
7 5
7 12
2 0
19 0
54 5
14 2
0 0
5 0
21 5
0 0
7 0
33 0
19 0
16 2
19 0
7 0
5 2
5 0
9 0
5 2
23 0
0 2
0 5
0 5
0 0
16 0
12 0
26 0
87 2
14 9
23 2
56 0
28 0
47 2
37 0
0 2
7 0
0 0
0 0
7 5
0 21
5 7
7 19
2 68
23 49
35 14
9 16
35 2
26 2
2 7
0 0
2 0
23 5
9 7
2 16
2 37
26 16
14 49
23 5
0 0
7 0
0 0
0 0
0 0
0 98
0 2
2 12
0 2
0 5
7 0
9 0
5 2
0 0
0 5
5 0
0 0
0 0
5 5
0 0
0 0
5 0
0 0
0 7
0 2
0 37
7 49
35 59
7 7
0 0
7 0
0 2
0 0
2 0
0 0
5 0
0 0
0 0
0 14
2 2
0 0
0 5
0 9
5 0
7 0
5 0
7 5
84 28
52 5
45 16
5 295
5 19
37 42
28 2
12 2
42 5
9 0
49 2
45 5
2 0
19 2
19 0
19 2
2 0
0 0
26 5
5 0
0 0
5 0
0 0
0 0
9 2
35 19
5 42
9 0
9 0
16 0
7 0
0 0
35 9
0 16
0 0
0 45
2 21
0 21
0 19
2 21
9 19
5 0
0 2
5 483
0 35
0 141
5 129
0 45
5 14
0 5
28 7
7 0
9 5
2 0
2 0
0 0
0 0
0 0
28 0
2 5
12 37
26 0
14 2
12 21
9 21
2 293
0 5
7 14
7 7
5 12
2 2
2 2
2 0
0 0
5 0
12 7
73 2
0 0
5 26
7 0
2 2
0 0
0 0
2 0
0 0
0 0
2 5
5 0
0 2
0 14
0 19
0 2
0 0
2 19
5 5
202 0
2 16
7 23
21 5
12 5
7 0
16 75
5 21
7 2
2 12
2 5
5 0
5 0
14 0
21 0
5 0
5 5
0 0
0 0
0 0
0 0
0 0
0 7
0 5
0 5
0 7
0 2
5 2
0 9
0 7
0 7
2 2
9 0
14 7
0 5
16 12
0 0
7 2
0 2
0 0
0 9
0 0
0 0
12 0
0 0
2 0
0 0
0 0
0 0
0 2
0 0
0 0
5 0
5 0
0 0
0 5
0 2
0 2
0 0
2 7
0 352
2 37
0 68
0 12
0 12
0 0
5 0
35 2
14 2
7 14
2 19
0 42
12 37
12 16
5 12
5 28
12 9
0 0
0 70
0 0
0 0
0 0
0 0
0 2
0 0
0 2
0 0
0 0
2 0
0 0
2 0
14 2
26 2
7 7
5 21
0 7
0 0
0 5
0 5
2 2
5 2
2 16
5 0
2 5
0 2
0 5
5 127
2 0
7 30
19 16
16 47
0 16
0 12
5 5
2 0
2 0
2 0
0 14
0 5
0 0
0 0
0 2
0 0
2 2
2 0
2 5
2 2
30 7
12 0
5 0
21 0
2 0
0 5
21 9
0 33
0 49
12 26
7 16
5 7
2 2
5 14
0 52
7 16
2 23
2 12
0 5
0 0
0 0
2 7
0 2
0 2
0 2
0 0
0 2
0 5
0 5
12 9
0 2
0 5
2 2
0 2
5 5
0 12
7 5
0 16
9 0
14 2
73 7
9 0
12 0
37 2
2 0
0 2
0 2
0 0
0 0
0 2
0 21
0 12
0 12
0 9
0 0
0 5
0 2
0 7
0 0
0 0
0 0
0 0
2 5
5 12
2 2
2 0
0 2
12 2
5 12
0 54
0 61
0 2
0 21
2 0
0 2
12 0
0 0
0 5
0 0
0 0
14 0
9 5
9 5
5 0
12 80
52 0
0 2
5 5
0 0
0 5
0 9
5 2
2 7
0 0
21 0
0 0
0 0
0 2
5 0
0 30
0 0
0 0
2 0
0 2
0 0
0 0
2 2
2 0
0 35
2 2
9 7
0 9
0 2
0 0
0 5
0 16
0 0
0 5
9 0
12 0
5 0
21 9
5 5
0 0
9 5
0 0
2 5
0 2
9 0
14 2
7 2
7 2
40 2
787 0
1284 2
2036 2
136 2
54 12
216 0
33 2
14 2
141 0
47 2
9 0
12 5
23 2
52 0
54 0
37 0
2 9
5 45
2 5
0 2
19 2
0 5
7 0
0 5
0 0
5 0
2 9
16 2
2 0
7 2
0 5
2 0
7 2
2 5
0 7
28 0
145 73
45 7
9 5
12 12
145 14
35 0
105 26
77 30
551 16
166 21
82 204
73 14
5 28
2 16
2 7
0 23
2 108
0 12
2 19
9 5
0 7
0 0
5 5
40 0
9 0
14 0
61 2
0 0
2 0
2 0
5 0
14 0
52 0
9 0
9 0
61 52
0 9
2 12
2 5
2 7
5 0
16 40
2 5
5 19
12 2
2 61
7 2
2 12
12 5
2 5
9 2
16 0
269 0
101 0
89 0
171 0
35 0
52 5
70 0
68 7
54 5
66 5
75 2
9 5
2 16
23 23
28 12
37 28
91 0
37 5
70 0
127 0
66 0
59 0
112 2
7 0
23 0
40 2
56 16
9 5
7 0
73 0
40 0
28 2
9 9
5 14
2 19
12 12
2 0
0 0
0 0
0 0
0 2
0 0
0 12
7 47
7 5
14 12
0 9
0 5
0 0
2 0
7 5
45 0
150 0
80 0
23 0
84 0
75 0
47 0
16 59
0 0
19 7
5 2
0 0
12 0
0 2
0 2
5 7
9 14
19 2
47 5
7 2
54 0
16 2
115 0
171 0
77 0
583 0
61 0
120 0
33 0
9 0
2 0
9 0
9 0
23 0
7 0
35 0
56 0
56 0
363 0
30 0
49 0
30 0
21 0
21 0
0 0
0 0
0 14
0 7
2 0
0 0
0 2
0 0
16 0
0 0
0 0
26 0
2 0
0 0
0 5
0 2
0 0
2 2
5 0
0 0
0 2
0 9
0 19
0 30
0 7
0 9
0 5
0 0
0 0
0 0
0 0
0 5
0 0
0 0
0 0
5 2
145 0
0 9
12 33
2 23
2 35
7 9
7 5
12 5
0 2
5 0
30 2
108 0
12 2
9 0
21 0
9 2
7 2
0 26
0 12
0 7
5 0
7 0
5 0
5 0
2 0
0 0
0 0
7 0
26 0
2 0
14 0
0 0
2 0
2 0
0 0
0 0
0 0
0 0
0 2
2 5
5 5
9 7
2 0
2 5
197 2
12 5
14 12
45 5
9 0
19 2
9 0
5 0
0 0
2 0
0 0
2 0
19 0
9 0
5 0
7 2
23 0
0 2
14 0
12 0
2 2
1158 0
28 2
2 9
0 9
9 2
5 2
5 2
2 0
0 0
19 0
28 0
56 0
42 0
23 0
21 5
0 5
0 0
2 0
0 16
0 0
0 0
0 0
0 0
0 0
0 19
0 7
0 12
7 7
0 0
0 9
0 5
0 2
9 9
9 5
52 5
35 9
12 0
5 0
12 0
7 0
2 12
0 0
21 0
0 0
5 2
2 2
0 2
0 12
0 9
2 0
0 2
14 19
5 2
56 5
5 0
21 0
28 0
35 0
12 0
117 0
70 0
23 0
37 2
14 0
30 14
89 23
73 26
7 9
23 0
2 0
2 0
0 5
0 0
5 0
0 7
0 26
2 5
5 7
0 0
12 0
12 0
558 0
21 0
68 0
26 0
49 5
59 0
70 0
7 7
5 0
2 2
0 0
2 0
52 0
9 0
7 14
0 0
21 2
14 5
61 0
47 0
77 0
129 0
136 0
42 2
14 0
19 5
7 0
19 14
54 0
59 7
14 5
0 14
26 2
5 5
9 14
14 9
12 5
7 0
9 7
5 16
2 30
0 5
2 2
5 0
66 2
21 5
70 2
2 2
16 0
0 12
0 21
0 14
0 5
0 5
5 0
2 0
7 0
30 16
37 0
0 14
2 0
9 0
14 2
0 0
5 2
0 0
2 0
0 0
0 0
2 0
0 0
2 9
7 2
2 5
0 0
5 42
0 9
12 7
23 5
14 0
5 0
2 204
0 0
0 28
0 0
5 0
2 5
16 0
16 0
19 2
9 5
2 0
5 0
0 0
0 0
2 0
5 0
7 0
30 0
30 0
47 0
7 0
7 2
5 0
0 0
14 0
2 2
21 0
9 0
12 0
19 0
98 7
26 0
2 0
0 2
2 0
0 0
12 0
9 0
16 0
9 2
35 2
7 0
2 0
14 0
56 0
7 0
0 9
2 9
2 7
5 5
33 0
26 0
28 0
2 0
12 0
0 0
2 0
0 5
9 0
42 0
45 2
45 0
33 0
82 0
49 2
84 2
89 7
42 9
7 0
5 0
5 2
7 2
19 7
19 7
5 2
2 0
12 0
0 0
0 0
0 0
0 7
0 0
2 9
0 5
0 0
0 0
0 0
0 5
0 0
0 0
0 0
7 0
12 0
23 0
19 0
37 0
0 2
5 5
2 0
0 5
23 0
0 0
0 0
0 0
0 0
14 0
7 0
0 0
2 0
2 0
2 0
7 7
0 12
0 7
2 0
5 0
0 0
2 70
0 9
2 2
0 14
0 5
0 0
0 7
0 23
2 2
0 0
0 26
0 0
0 2
2 0
0 5
0 5
0 2
2 0
2 0
89 5
7 0
14 0
2 0
2 5
5 0
0 2
7 0
0 0
0 5
0 0
0 0
0 0
0 0
9 2
0 0
197 0
0 0
5 0
2 9
0 0
2 0
0 0
0 5
0 0
0 2
0 2
0 14
0 2
0 2
0 2
0 0
0 0
0 2
0 0
12 2
0 7
0 5
0 0
0 7
0 0
0 2
0 0
0 0
2 14
0 2
7 0
2 5
23 0
7 0
2 0
2 16
0 2
5 0
2 0
0 0
0 0
0 0
0 0
0 0
0 0
0 0
0 0
0 2
0 0
2 0
0 0
0 0
0 0
0 0
0 0
0 0
0 0
0 0
0 0
0 5
0 0
2 0
5 0
0 0
2 0
0 0
0 0
0 0
0 7
0 7
0 2
0 2
0 23
0 0
0 0
0 0
5 0
2 0
0 9
0 9
0 0
0 2
0 0
0 0
2 0
2 0
7 2
5 0
2 0
7 2
5 0
9 0
2 0
2 0
0 0
0 2
0 0
0 2
2 0
0 0
14 0
0 0
0 0
0 7
2 2
0 5
0 2
0 0
0 0
0 0
0 0
0 0
0 0
0 0
2 0
54 2
2 5
0 0
0 0
0 0
0 0
0 2
0 0
5 7
0 5
0 5
0 0
0 2
0 0
0 2
0 0
0 0
2 0
14 0
7 0
9 0
0 0
0 0
0 0
0 0
0 0
0 0
2 0
0 0
0 0
2 5
0 0
0 12
0 0
0 0
0 0
0 2
0 0
0 0
0 0
0 7
0 0
0 0
0 0
0 0
0 2
0 7
0 21
0 9
0 0
2 0
0 0
0 5
0 0
14 0
2 0
2 0
2 0
0 5
0 7
5 2
0 0
0 0
2 0
0 0
0 0
0 0
0 0
0 12
0 0
0 21
0 2
0 9
0 0
0 0
0 0
0 0
0 0
0 0
0 0
0 0
0 0
0 0
0 0
0 5
0 0
0 0
0 7
0 7
0 14
0 5
2 2
0 2
0 0
0 0
0 0
0 0
0 0
0 0
0 0
0 0
0 0
0 0
0 0
0 5
0 0
0 0
0 0
0 0
0 2
2 0
0 16
0 49
5 21
0 35
0 23
0 14
0 112
0 21
0 14
0 5
0 2
0 0
0 0
0 2
0 0
2 0
0 0
0 0
0 2
0 0
2 0
7 0
2 0
7 0
2 0
5 0
0 0
0 2
2 2
0 0
0 0
0 0
0 0
0 0
0 2
0 7
0 14
0 5
0 12
7 5
0 0
2 0
0 0
0 0
0 0
0 0
7 0
2 9
0 0
0 5
0 2
0 2
0 2
0 0
0 7
0 5
0 2
0 7
0 0
0 2
0 0
0 7
0 0
0 2
0 0
0 0
0 0
0 0
14 12
5 2
0 2
2 2
0 5
0 7
0 0
23 12
2 2
2 0
0 5
0 0
0 5
0 0
0 2
0 2
0 0
0 5
0 0
0 0
0 0
0 0
0 0
0 0
0 0
5 0
0 0
0 0
0 0
0 0
0 0
0 0
0 0
0 0
0 0
0 0
0 0
0 19
0 0
0 0
0 2
5 0
7 5
12 0
2 0
2 0
0 0
7 0
9 0
56 0
5 0
0 2
0 0
2 2
0 5
0 0
0 2
0 5
2 2
2 40
2 19
0 7
0 2
0 0
0 0
0 0
0 0
0 7
0 0
0 0
0 2
0 0
0 0
0 2
0 0
0 2
0 5
0 134
0 33
0 33
0 19
0 16
0 0
0 7
0 0
0 0
2 7
28 9
0 9
2 2
0 9
0 0
0 7
0 0
2 0
0 2
5 7
5 47
2 54
0 77
0 47
0 12
0 2
0 0
0 2
2 2
7 16
2 5
5 0
2 12
0 2
0 2
5 0
0 5
0 7
0 26
2 12
0 45
0 2
0 9
0 0
0 0
2 0
0 0
0 5
2 5
0 0
0 5
0 19
5 52
0 7
0 12
0 45
0 26
0 5
0 0
0 0
12 0
0 0
2 0
0 0
0 9
0 0
5 0
5 0
0 2
0 0
0 0
0 0
0 0
0 0
0 21
0 0
0 0
0 0
0 0
0 0
2 0
0 0
0 0
0 80
0 0
0 9
2 14
0 14
2 0
19 2
2 0
0 0
0 2
0 0
2 0
12 0
0 0
0 0
0 0
0 0
0 7
0 0
0 2
0 0
5 14
2 0
0 2
5 0
0 0
0 0
0 7
0 7
0 7
0 47
0 21
0 16
0 28
0 12
0 0
2 0
0 5
5 0
0 2
0 0
2 0
5 0
23 0
0 7
2 14
16 0
5 0
2 159
0 5
0 2
0 5
5 0
5 0
37 0
21 0
19 0
7 5
7 0
5 28
7 7
2 5
2 5
0 2
0 59
0 0
0 9
0 5
16 0
26 0
16 0
82 0
42 2
16 0
14 2
12 54
26 23
0 5
2 21
2 0
7 5
0 2
2 2
0 0
0 0
0 0
0 0
0 0
9 9
5 2
110 19
16 9
0 0
0 0
2 5
0 14
0 0
0 7
0 52
12 0
5 7
5 2
2 23
0 9
0 21
0 14
0 9
0 7
0 5
0 2
0 0
0 7
2 7
2 5
5 0
16 9
2 2
12 0
2 2
5 0
12 0
7 0
12 0
21 0
7 0
7 0
2 0
2 2
2 0
0 2
0 0
0 0
7 9
0 0
0 0
0 2
5 0
0 0
5 5
0 0
0 2
0 0
2 2
0 0
2 2
12 0
5 0
5 5
0 12
2 5
5 2
0 0
2 5
0 7
0 0
2 0
0 0
5 0
5 0
82 0
21 0
0 2
7 0
2 0
0 0
0 0
0 0
5 0
23 0
2 7
5 7
5 0
0 0
0 2
2 59
0 9
0 16
0 0
2 0
0 0
0 0
2 0
2 12
2 0
5 0
0 0
0 0
0 0
0 0
0 0
0 2
0 0
0 0
2 2
0 2
0 2
0 12
0 5
0 52
0 0
0 5
0 0
0 0
0 0
0 2
0 0
2 0
0 0
0 0
7 0
0 0
0 0
0 5
5 2
0 0
0 21
0 2
0 0
2 0
26 0
0 0
0 0
0 0
0 0
0 0
0 2
0 2
0 0
0 12
0 145
0 2
0 2
0 2
0 7
9 2
12 0
7 0
5 2
9 5
0 0
2 0
0 0
12 2
0 0
0 0
2 0
0 7
0 2
0 2
0 0
0 0
0 0
0 0
0 0
2 0
2 7
2 9
0 5
0 12
7 2
5 0
9 0
0 0
0 2
2 0
0 5
0 0
0 0
0 0
5 0
0 0
0 0
0 2
0 0
2 5
0 9
0 5
0 2
0 5
2 7
0 0
5 0
0 0
0 0
0 0
12 0
5 0
9 0
19 2
5 0
9 0
5 0
5 0
12 2
9 0
33 0
0 0
14 2
0 7
0 2
0 28
0 0
0 2
0 0
0 0
0 0
2 2
0 0
0 0
0 0
0 0
0 0
7 0
9 0
2 0
0 0
0 0
14 0
0 0
0 0
2 0
2 0
14 0
0 5
7 7
5 2
0 14
2 14
0 7
0 12
0 0
0 2
0 0
0 0
0 0
0 2
0 0
0 2
0 2
12 2
2 0
9 2
7 0
7 0
5 0
0 0
2 0
0 0
0 0
0 2
0 0
2 2
0 0
0 5
0 0
0 40
0 0
0 0
0 2
0 0
0 0
0 0
5 0
0 0
0 0
0 0
0 0
0 0
5 0
0 0
14 0
2 0
0 0
2 0
5 0
2 0
0 5
0 0
0 7
0 0
0 0
2 2
2 0
12 0
2 0
2 0
7 0
28 0
0 0
0 0
5 0
0 0
0 0
2 0
2 2
2 0
2 0
2 2
0 2
0 12
2 2
0 2
0 5
2 0
0 0
0 0
0 0
9 0
2 0
0 0
0 0
0 0
2 2
0 5
2 5
0 19
0 5
0 2
0 0
0 2
0 2
0 2
0 0
0 0
0 0
0 0
0 0
0 0
5 0
2 0
0 0
0 0
0 0
0 5
0 0
5 5
0 0
0 0
2 2
0 0
0 0
0 2
2 7
5 0
5 0
0 2
0 0
0 0
0 0
0 0
0 5
0 0
0 0
0 0
0 7
0 2
0 9
2 0
0 0
9 2
19 0
0 2
0 7
0 0
5 0
2 5
0 2
0 0
0 7
0 0
0 0
0 0
0 0
0 0
0 0
0 0
7 0
5 0
12 5
7 2
21 12
9 0
0 0
0 2
0 0
14 0
5 5
0 0
7 2
0 0
0 5
5 0
0 23
5 2
2 14
2 68
0 2
5 14
0 16
0 33
0 9
0 0
0 0
0 2
0 0
0 0
0 0
2 2
5 0
0 2
0 0
2 0
0 5
2 0
2 2
0 9
0 0
0 0
2 5
0 2
0 0
5 0
7 0
0 0
0 0
0 0
0 0
0 0
0 0
0 0
0 0
0 0
0 0
0 0
0 0
0 0
0 0
0 0
0 0
2 0
0 0
0 0
2 0
0 0
0 0
12 0
2 0
0 0
0 0
0 0
0 9
2 0
0 0
0 0
2 0
5 0
0 0
0 0
0 0
0 0
0 0
19 0
0 0
0 0
0 5
0 5
0 2
0 0
0 0
0 0
0 2
0 0
0 0
2 0
2 2
0 0
7 0
2 0
5 0
0 0
0 2
0 0
0 0
49 0
30 5
12 0
26 0
40 0
9 2
23 0
26 0
7 0
0 0
0 0
0 0
2 0
2 0
0 0
0 0
0 0
0 2
0 0
0 0
0 0
0 0
0 2
7 0
9 0
0 0
9 0
12 0
23 0
0 0
7 2
12 19
21 2
5 7
26 5
0 0
5 7
0 0
5 5
0 0
2 0
7 0
0 0
0 0
14 0
0 0
0 0
0 0
0 0
2 2
0 2
2 0
5 0
0 2
0 0
21 0
2 5
2 2
2 0
7 0
7 0
19 0
63 0
2 2
7 9
0 9
2 0
0 0
0 2
0 2
0 0
0 0
0 9
0 5
2 0
0 0
0 0
0 0
0 0
0 0
0 2
0 0
0 0
0 0
0 0
0 0
9 0
0 2
0 0
2 0
0 0
0 0
2 0
5 0
12 0
2 2
0 2
0 2
0 2
0 2
0 0
7 0
0 0
0 2
2 0
2 0
0 0
2 0
0 2
0 5
0 2
0 0
0 2
0 2
0 0
0 0
5 0
0 0
0 0
0 0
0 0
5 0
0 14
2 5
0 12
0 0
2 45
0 16
0 2
0 2
0 0
0 5
0 0
0 0
0 2
2 0
0 0
7 2
5 0
0 2
0 5
0 0
0 0
0 0
0 2
2 0
0 2
0 0
0 0
0 0
0 0
0 2
0 0
2 0
0 0
2 0
0 0
0 0
0 0
0 0
0 0
5 2
0 2
0 0
0 2
0 0
0 0
0 0
0 0
0 54
0 0
0 2
2 0
7 0
0 0
0 0
9 0
0 0
14 2
0 0
7 2
0 0
0 0
0 12
0 2
0 0
9 5
5 7
12 5
30 0
16 2
5 2
0 0
2 0
0 0
0 5
0 7
2 52
12 5
0 0
5 5
0 2
2 0
5 0
0 0
2 0
7 0
33 5
0 7
16 0
0 0
2 0
0 0
0 2
0 0
0 0
0 0
0 2
0 0
0 2
0 5
0 2
0 9
0 2
0 0
0 0
5 0
2 0
0 2
0 0
2 0
5 0
0 0
0 0
0 0
0 0
0 0
0 0
0 0
0 2
0 0
70 0
2 2
0 5
0 9
0 0
0 0
0 0
0 0
0 0
0 0
0 7
0 19
2 5
7 2
2 0
0 0
5 0
0 0
0 0
0 0
5 0
12 0
2 0
12 0
5 0
0 0
0 0
2 0
0 0
0 0
5 0
0 0
37 0
0 5
5 0
0 0
5 5
0 12
0 2
2 7
0 0
0 2
2 0
0 0
16 0
0 2
0 0
5 0
5 0
5 2
0 2
7 0
12 0
0 0
0 5
19 0
0 0
0 0
0 0
0 0
2 0
0 23
12 9
0 40
0 40
2 98
5 7
12 14
0 16
0 14
5 2
9 2
28 0
2 5
0 2
0 2
0 2
0 2
0 0
0 0
0 2
9 23
2 5
14 0
14 5
12 0
5 5
7 37
2 9
0 2
0 2
0 0
0 2
0 5
0 0
0 0
0 0
0 0
0 0
0 2
0 0
2 5
0 0
19 0
19 0
82 0
23 0
0 0
0 0
2 0
7 0
0 0
0 0
0 0
0 0
0 0
5 0
0 0
0 0
0 0
0 0
0 0
2 0
0 2
2 0
0 0
0 0
0 0
0 0
2 0
9 0
0 5
9 0
9 0
0 0
0 0
0 7
5 0
0 0
0 0
0 0
0 0
5 0
0 0
30 0
2 19
0 0
7 0
5 0
0 0
0 0
7 0
0 0
0 0
0 0
0 0
0 0
0 0
0 5
2 0
0 16
7 0
9 0
0 0
0 0
0 0
0 5
0 0
0 0
0 0
0 0
0 0
0 0
0 2
0 0
0 0
5 0
5 0
2 0
33 0
108 0
352 0
799 0
251 0
192 14
26 0
12 2
5 0
0 0
0 0
0 0
0 0
7 0
5 0
68 0
0 0
5 0
0 0
0 0
0 0
0 9
9 0
0 0
12 0
16 0
40 0
23 0
0 0
9 0
45 0
19 0
0 0
9 0
2 5
0 0
16 0
117 0
12 0
12 0
84 0
23 5
293 9
12 7
40 0
14 28
12 0
7 0
2 5
26 2
0 2
5 0
0 0
267 2
0 0
2 0
0 0
12 0
9 0
26 0
218 42
120 0
2 5
7 0
16 0
52 0
12 0
52 0
14 0
7 0
5 0
9 0
14 0
16 0
87 0
70 0
291 0
84 0
98 0
75 0
28 0
59 0
7 0
12 0
0 0
2 0
0 0
14 0
61 0
14 2
47 2
68 2
7 0
5 0
45 2
68 0
7 2
2 9
14 12
0 7
0 0
0 9
2 0
7 0
12 5
54 0
23 2
869 0
33 0
131 0
98 0
68 5
61 0
9 0
14 9
7 0
23 0
7 0
12 2
5 0
9 0
2 0
23 0
2 0
12 0
5 2
49 2
16 0
16 0
30 0
14 0
33 0
52 2
0 5
5 0
7 5
14 0
19 0
141 0
28 0
19 0
9 2
5 2
14 0
5 0
2 0
0 0
42 0
9 0
0 0
0 0
0 0
0 0
7 0
42 0
26 2
5 0
2 2
7 7
12 2
26 0
16 0
26 0
5 0
2 2
7 45
5 0
2 0
0 0
0 0
0 2
0 0
0 19
0 0
0 2
0 0
0 0
0 0
0 0
9 0
73 2
42 0
30 0
12 0
555 0
80 0
94 0
56 0
33 0
7 2
0 0
2 0
26 9
35 2
328 7
21 2
52 0
16 0
23 0
14 0
12 0
2 0
9 0
0 0
0 0
0 0
0 0
19 0
28 0
30 0
9 0
2 2
9 0
2 0
12 0
28 0
9 0
0 0
0 0
5 0
21 0
19 0
148 0
70 0
80 0
47 0
54 2
61 2
120 2
2 5
7 16
14 2
9 0
14 0
7 0
26 0
21 0
298 0
42 0
14 0
0 0
7 0
5 0
16 0
7 0
30 0
23 2
12 0
12 0
16 2
14 0
12 0
2 0
12 2
0 0
5 0
5 0
0 0
37 0
2 0
5 0
21 0
2 0
77 2
23 0
0 0
0 0
0 0
0 2
7 0
0 0
2 0
0 2
14 0
19 0
49 0
237 0
105 0
19 0
0 0
0 0
0 0
2 0
0 7
9 0
0 19
54 0
0 0
2 0
9 0
14 0
7 0
16 0
91 0
45 0
87 0
0 0
255 0
138 0
2 0
2 5
12 0
5 0
0 5
0 2
0 0
5 7
0 2
7 9
5 7
12 5
2 0
7 0
2 0
5 2
28 0
0 0
9 2
16 0
0 7
5 0
2 0
2 0
0 0
0 0
14 0
2 0
37 7
23 0
63 0
14 0
108 0
42 0
91 0
21 0
9 0
49 0
0 0
0 0
0 0
7 0
5 0
9 0
0 0
0 0
2 0
12 0
0 0
0 0
0 0
0 0
0 2
2 0
7 2
7 0
5 0
2 0
23 0
5 0
12 0
52 2
28 0
75 0
9 0
59 0
9 0
5 0
2 0
12 0
98 0
155 0
28 0
5 0
28 0
9 0
16 0
9 0
9 0
19 5
37 0
33 2
12 0
21 0
7 0
23 9
2 0
9 0
28 0
0 16
0 0
0 0
0 0
0 12
0 5
0 0
0 0
2 0
0 0
2 2
0 2
19 2
7 0
63 0
9 0
14 0
12 9
0 0
0 7
12 0
0 0
5 0
37 5
14 0
33 0
2 0
45 0
2 0
0 7
0 0
0 0
0 2
0 0
5 0
9 0
12 0
12 0
2 0
2 0
0 0
0 0
0 0
0 5
2 0
7 0
5 0
9 0
7 0
14 0
26 0
12 2
14 0
0 9
0 0
2 5
16 5
0 14
5 0
9 9
0 0
5 0
0 0
0 0
7 2
7 2
16 0
0 0
5 0
5 0
9 2
2 0
16 0
7 0
9 0
5 0
0 0
0 0
0 0
0 0
0 0
5 0
2 0
2 0
19 0
42 0
14 0
9 0
12 0
7 0
7 0
5 0
2 0
2 0
19 7
30 0
2 0
9 0
2 2
2 2
5 23
0 2
7 37
0 5
2 148
0 2
0 14
7 0
23 0
28 0
37 0
19 0
7 14
2 0
0 0
7 0
9 19
14 2
0 5
2 2
5 5
9 0
16 40
35 0
0 2
7 0
9 0
5 0
5 0
2 0
28 0
21 0
98 0
21 0
0 0
12 0
5 7
2 2
0 0
0 0
2 0
0 0
0 0
35 0
0 0
0 5
0 7
5 9
5 0
9 0
21 0
0 0
9 0
0 0
0 2
2 0
14 0
21 0
56 0
47 0
12 0
124 0
9 0
0 0
0 0
14 2
16 0
42 0
7 0
16 0
0 2
14 9
0 21
0 16
0 40
0 7
0 12
0 2
0 5
5 0
0 0
0 2
9 0
9 0
0 0
2 0
16 0
9 2
2 0
7 0
0 0
0 0
2 2
0 2
0 0
0 0
0 0
0 0
0 7
0 0
2 0
0 0
0 0
0 0
0 0
0 0
0 14
0 2
0 7
0 5
0 2
2 14
0 0
0 2
0 0
9 0
0 0
75 0
0 30
0 0
0 0
0 0
0 0
12 0
26 0
30 0
7 0
129 0
2 0
2 0
5 0
2 0
26 0
0 0
5 2
12 0
7 5
5 0
2 0
12 2
2 0
7 5
5 9
5 30
0 19
2 12
2 30
2 0
0 12
0 0
0 0
2 0
2 0
0 0
0 0
2 0
0 0
9 0
12 0
5 0
7 0
0 0
12 2
19 0
2 2
2 9
0 0
2 2
2 5
0 2
0 0
0 0
14 0
2 2
0 0
0 0
2 30
2 0
7 0
0 2
0 0
0 0
19 0
37 0
19 0
0 2
5 7
0 0
0 0
14 0
5 0
56 0
16 0
2 0
7 0
0 0
0 0
0 2
5 0
0 0
33 2
0 2
0 2
0 5
0 2
0 5
5 0
30 9
12 0
28 0
9 0
0 0
0 0
0 5
5 2
28 0
7 5
5 35
2 37
2 28
0 21
7 0
2 0
0 5
0 0
0 0
2 0
2 0
0 0
0 0
2 0
37 0
2 0
0 0
0 0
0 2
2 0
0 0
0 0
0 0
0 0
0 0
0 0
16 0
7 0
0 0
0 2
5 0
12 2
5 0
0 0
0 0
0 5
0 12
0 2
0 0
0 0
0 2
0 23
0 7
2 7
2 7
0 0
0 21
0 0
0 19
0 2
0 2
0 0
0 5
0 14
0 2
0 9
2 0
0 9
0 21
14 0
7 0
7 0
2 0
2 12
5 2
0 0
2 0
2 5
12 2
9 5
2 0
0 0
2 0
0 2
0 0
0 2
2 0
7 0
0 0
0 0
5 0
0 0
0 0
0 0
9 0
5 0
2 0
2 5
0 5
0 40
0 28
0 9
2 2
12 0
0 2
0 0
0 0
7 2
28 2
2 0
0 16
0 5
0 2
0 0
0 12
5 0
2 2
7 0
0 0
70 5
0 5
0 19
0 2
12 0
2 0
9 0
2 0
0 0
30 2
2 0
19 0
7 0
35 7
7 5
5 14
12 0
0 12
5 0
5 0
16 0
2 0
9 0
0 0
9 0
0 0
0 0
0 0
5 0
0 7
0 0
0 14
2 0
0 2
0 12
0 0
0 7
0 9
0 47
0 5
0 7
0 9
0 0
0 7
2 0
0 5
0 7
0 2
2 0
0 0
0 0
0 0
0 14
0 2
0 2
0 2
0 2
2 5
0 0
0 0
0 2
0 19
0 0
0 0
2 19
9 2
0 0
2 2
0 23
7 21
2 12
0 5
7 73
0 0
0 12
0 0
0 16
0 5
0 5
0 0
30 2
0 2
0 7
0 9
0 0
0 19
0 0
5 2
0 7
0 12
0 5
0 23
0 19
9 14
19 14
5 28
5 35
0 2
2 2
5 0
0 0
0 7
2 9
14 0
2 9
0 5
0 2
0 5
0 5
0 19
0 12
0 14
0 7
0 5
0 37
0 9
0 9
12 2
0 0
0 7
2 16
2 7
2 2
0 7
0 0
0 0
0 0
2 9
0 2
5 2
12 0
9 9
19 2
2 2
5 0
0 5
0 2
5 0
0 7
0 2
5 19
14 190
2 108
30 75
0 56
91 49
0 42
0 35
2 277
5 0
5 5
0 0
5 0
0 0
0 2
0 0
0 0
5 2
7 2
9 2
0 0
0 7
0 2
2 0
0 0
0 0
0 5
0 2
0 0
0 0
0 0
2 0
0 0
0 0
0 105
0 7
5 9
0 136
2 7
0 75
0 150
2 98
0 42
5 26
0 2
9 2
0 0
45 0
2 2
2 2
0 7
0 0
0 9
0 12
0 2
0 0
0 2
2 0
5 33
5 5
7 16
0 26
0 30
0 52
0 26
0 70
2 204
16 115
16 63
9 14
2 16
0 75
0 66
7 42
0 138
0 33
0 16
0 42
5 96
0 881
0 792
0 647
0 131
0 37
0 5
0 117
0 21
5 12
0 9
5 2
0 2
9 0
0 0
5 9
2 7
7 42
0 7
7 12
2 0
0 0
0 0
0 12
9 7
5 7
19 9
0 26
47 7
0 12
2 9
5 0
0 2
0 0
0 0
0 0
0 52
2 2
0 0
0 5
0 2
0 0
5 19
26 352
5 12
12 35
2 14
9 2
5 0
7 68
2 12
9 49
12 12
0 56
23 35
2 9
0 0
35 2
0 0
26 0
9 0
2 0
63 0
0 2
5 7
0 0
0 5
0 0
0 0
0 0
0 0
5 2
0 0
0 9
0 28
0 0
19 136
2 16
0 16
0 5
0 5
0 9
0 2
0 0
2 9
5 26
0 2
0 12
0 45
0 16
0 77
0 0
0 12
0 19
0 312
7 5
0 66
16 66
0 33
0 98
0 7
14 16
0 352
2 2
0 12
0 0
0 0
0 2
0 12
2 9
7 14
5 12
5 2
7 7
9 7
5 2
0 0
0 0
0 241
0 0
5 21
0 0
0 0
0 0
0 0
0 0
0 5
5 0
0 2
0 0
0 5
5 5
0 0
0 0
0 9
9 2
0 7
7 7
2 30
2 28
0 164
0 211
0 265
0 61
0 19
0 2
0 0
0 2
0 0
0 0
0 7
0 0
0 0
2 2
12 21
2 23
0 5
0 12
0 0
0 0
0 0
0 0
0 0
0 2
2 16
0 0
5 9
12 5
7 5
0 9
5 0
0 5
0 2
0 2
0 0
0 5
0 5
0 19
0 0
0 0
0 0
0 2
0 2
0 9
0 0
0 0
0 0
0 0
0 12
0 16
0 33
0 14
0 0
0 7
0 2
0 5
0 2
2 12
0 7
0 0
0 2
0 5
0 7
0 5
0 19
2 63
0 40
0 21
2 59
0 80
0 199
0 63
0 30
0 7
0 0
0 0
0 0
0 16
2 5
0 0
9 9
0 37
0 5
0 0
0 2
0 0
0 0
0 0
0 0
0 0
0 2
0 12
0 2
0 0
0 2
0 5
0 7
2 2
0 5
0 0
0 2
0 0
0 0
0 0
0 0
0 2
0 5
0 2
0 0
0 0
0 26
0 2
2 12
2 16
0 21
0 7
0 37
0 12
0 14
0 0
0 7
0 0
0 7
0 14
0 0
0 2
0 0
0 0
0 0
0 0
0 0
0 0
0 0
0 0
0 5
5 2
5 5
0 7
2 2
0 2
0 12
0 7
0 28
2 2
0 2
0 9
0 0
0 0
0 0
0 0
0 0
0 2
0 0
0 2
0 2
0 0
0 0
0 0
0 5
0 9
0 0
0 9
0 0
0 16
0 21
0 42
0 12
0 0
0 5
0 9
0 2
0 0
0 7
0 0
0 0
0 0
0 0
0 2
2 0
0 2
0 0
0 0
0 9
0 5
0 7
0 12
0 518
0 0
2 0
0 7
2 9
0 0
0 2
0 2
0 2
0 0
0 0
0 0
0 0
0 0
0 0
0 0
0 0
0 0
0 2
0 0
0 2
0 12
0 2
0 7
9 2
0 2
0 7
0 14
0 7
0 5
0 0
0 0
0 0
5 0
0 2
0 0
0 12
7 14
0 0
5 5
0 0
0 0
0 0
2 9
0 0
2 0
9 0
7 0
0 0
0 2
7 5
0 0
0 0
0 0
0 0
0 0
0 2
0 2
0 2
0 12
0 5
0 12
0 2
0 7
0 0
0 5
0 2
0 0
0 0
0 5
0 0
0 14
5 0
0 2
0 2
0 0
0 12
0 2
0 5
0 2
0 0
0 0
0 2
0 0
0 0
0 45
2 0
0 12
0 2
0 0
0 80
2 5
0 9
5 2
0 0
0 0
0 5
0 0
0 0
0 0
0 0
0 5
0 0
0 2
0 12
0 5
0 7
0 0
0 0
0 0
0 5
2 2
7 2
2 0
0 0
0 0
0 0
0 0
0 2
0 0
0 0
0 5
0 9
0 5
0 7
2 14
0 5
0 2
2 0
0 9
0 0
0 2
0 0
0 0
0 2
0 9
0 9
0 0
0 0
0 0
0 0
5 0
0 2
5 0
5 2
0 12
0 0
0 0
0 23
0 2
0 0
0 0
0 12
0 7
0 0
0 2
0 0
0 5
0 5
0 0
0 0
0 33
2 0
0 0
0 2
0 9
0 0
0 2
0 2
0 0
0 14
2 0
0 0
0 2
0 0
0 0
0 0
0 2
0 0
0 2
0 12
2 2
0 0
5 5
7 9
9 9
35 0
16 0
68 9
2 0
2 2
0 40
2 2
0 12
2 5
5 0
7 0
2 0
5 0
0 0
0 0
0 0
0 2
0 2
0 5
0 12
0 9
0 21
2 5
7 23
21 2
5 0
0 0
0 0
0 0
0 2
5 9
0 7
0 7
2 5
2 0
7 0
9 7
5 7
0 0
5 0
2 0
0 0
2 0
7 0
5 0
0 0
0 0
0 2
12 0
2 87
7 9
5 0
0 2
5 0
0 0
0 5
5 16
0 0
0 0
2 0
2 0
2 2
0 0
0 0
0 0
0 2
0 0
0 2
0 5
0 0
0 0
9 2
0 0
5 0
2 5
0 0
0 0
0 0
0 0
7 0
0 12
2 0
0 12
2 0
0 2
2 0
0 0
0 12
0 7
0 0
0 0
0 0
0 9
2 7
2 5
0 5
2 89
0 155
2 45
0 9
0 7
0 5
0 0
0 2
5 16
0 0
5 7
12 0
0 0
0 0
2 0
0 0
0 0
0 0
0 0
0 0
0 0
0 2
0 0
0 2
0 0
0 0
0 5
2 0
0 0
0 0
0 9
5 12
0 40
0 0
0 0
0 0
2 7
0 0
0 12
0 0
0 14
0 16
0 0
14 19
2 0
5 0
0 0
0 0
0 0
0 2
0 2
0 0
0 9
0 0
0 0
0 7
0 0
9 0
0 5
0 5
0 7
0 0
0 0
0 0
7 7
0 12
12 5
0 28
12 2
0 0
0 5
0 0
0 2
9 2
9 2
0 9
2 0
0 0
0 0
0 0
0 2
0 0
0 16
0 2
0 5
0 0
0 16
0 7
0 5
0 2
0 5
0 26
0 23
0 54
0 33
0 33
0 169
2 37
0 16
12 12
0 2
0 483
0 91
0 183
0 127
2 35
0 9
0 110
0 16
0 49
0 0
0 485
0 35
5 87
0 21
0 5
2 5
0 12
0 2
0 2
2 0
0 0
0 0
0 0
0 0
0 0
0 0
0 0
0 0
0 5
2 0
12 0
0 0
0 0
0 0
0 0
0 0
2 0
0 0
0 2
0 0
0 0
0 2
0 0
0 0
0 0
0 0
2 0
0 2
7 0
0 0
2 0
14 0
2 75
0 7
0 9
0 2
5 63
2 5
2 9
0 12
0 19
0 0
5 7
5 12
0 28
0 2
0 12
12 9
7 5
26 0
0 2
0 2
0 12
2 0
0 2
0 2
0 0
0 28
0 5
0 5
0 2
0 0
0 0
0 0
0 9
0 7
0 9
0 5
0 26
0 2
0 14
0 28
0 424
0 12
0 40
2 120
0 187
0 35
0 2
19 7
0 23
0 14
0 5
0 7
0 0
0 23
0 0
0 0
0 2
0 19
0 61
0 26
0 54
0 56
0 21
5 0
0 0
2 2
0 5
5 5
0 56
80 28
0 12
0 2
0 12
0 16
9 2
0 2
0 5
0 12
0 2
0 0
5 0
2 0
0 0
2 0
0 2
0 5
0 5
2 5
5 0
12 7
7 2
0 5
2 0
0 0
2 0
0 0
0 0
0 0
0 5
0 0
0 2
2 5
2 5
0 0
0 0
0 0
0 9
0 2
0 16
0 12
0 9
0 0
0 0
0 0
0 7
0 0
0 0
0 0
0 0
0 0
0 5
0 0
9 0
0 0
0 0
0 2
2 0
23 0
0 0
0 9
0 0
0 0
0 2
0 2
0 19
0 16
0 33
0 35
0 37
0 7
0 19
5 0
2 5
5 0
16 0
2 0
0 0
5 2
0 0
0 2
0 0
0 2
5 16
5 0
0 2
0 0
0 0
9 2
0 0
0 2
0 2
0 0
2 30
0 2
0 12
0 14
0 14
0 12
0 0
5 0
0 0
0 5
0 0
0 0
0 0
5 0
0 0
0 0
0 0
0 2
0 0
0 0
0 2
0 0
7 0
0 0
5 0
0 0
0 0
0 0
0 0
0 0
0 0
0 0
0 0
0 0
0 35
0 2
7 0
7 0
12 2
5 5
0 5
0 0
0 0
0 0
0 0
5 0
0 0
0 9
0 28
0 2
0 2
0 5
0 0
0 37
0 0
0 2
0 2
7 2
0 2
0 7
0 9
0 5
0 12
0 49
2 0
0 0
0 0
0 0
0 0
0 0
0 0
0 0
0 0
0 0
0 0
0 0
0 0
0 5
0 0
0 0
0 0
0 0
0 2
0 0
0 0
0 0
0 16
0 0
0 0
0 19
0 12
0 16
5 2
0 2
0 0
0 0
0 0
0 0
0 0
0 0
0 0
0 0
0 0
7 0
12 0
16 0
0 0
12 0
0 0
0 9
0 0
2 5
2 0
0 2
0 0
0 0
5 2
21 9
0 0
0 2
2 7
0 2
0 0
0 0
0 2
0 0
5 5
2 0
0 5
0 0
0 12
0 70
0 47
0 35
0 155
0 33
2 21
0 0
0 0
0 0
0 0
7 2
0 0
0 45
0 2
2 5
7 9
2 33
37 37
0 49
70 14
9 9
5 12
12 0
26 19
155 9
2 2
9 5
2 0
2 0
0 5
2 0
0 5
0 0
5 0
0 0
0 0
2 0
0 0
0 7
0 21
0 66
0 66
0 26
0 7
0 2
0 7
0 28
0 54
0 2
0 5
0 14
0 19
0 16
0 68
2 187
0 131
2 136
9 1629
0 722
0 298
0 80
0 19
0 9
0 40
28 37
0 7
59 21
19 5
0 0
2 0
7 0
12 9
9 5
0 2
0 5
0 2
0 7
0 0
0 0
0 2
0 0
0 0
0 0
2 0
0 5
0 19
0 23
0 180
0 37
2 28
9 14
5 0
19 0
0 7
2 0
0 2
2 2
9 0
12 2
7 5
0 5
0 2
0 7
0 2
2 12
2 2
7 0
7 9
0 2
0 0
0 2
0 0
0 5
0 5
7 0
2 12
5 14
0 12
2 35
5 9
0 9
7 26
0 19
7 12
0 2
2 0
23 0
12 0
2 0
5 0
7 0
5 5
0 0
0 0
0 19
0 0
7 0
5 0
0 0
9 0
30 7
9 0
14 0
9 0
2 0
5 0
21 0
37 5
12 0
0 2
14 0
0 23
0 5
7 33
2 21
28 30
21 5
2 5
0 5
0 19
0 2
0 0
0 0
0 5
0 2
5 0
0 19
0 28
0 33
0 21
0 98
0 40
0 2
0 7
0 0
0 0
5 14
7 16
16 7
5 2
5 14
5 0
0 12
0 9
0 7
0 14
2 61
2 5
2 7
2 21
2 12
0 12
0 225
0 37
0 73
2 0
19 2
0 9
7 5
9 12
0 33
0 9
2 9
0 16
0 2
0 2
0 0
0 45
0 0
0 12
0 14
0 2
0 101
0 21
0 19
0 2
0 0
0 0
0 0
0 9
7 5
0 5
0 2
0 0
2 2
7 0
7 0
7 19
2 52
0 16
0 19
0 7
2 5
0 2
2 7
0 0
0 0
30 0
0 0
0 0
0 2
0 12
0 0
0 75
5 9
0 9
0 0
0 5
2 0
5 9
23 0
12 0
5 5
2 5
0 0
5 0
12 0
5 0
5 0
2 0
0 0
0 0
0 0
0 0
5 5
5 2
7 0
5 0
0 0
0 0
2 0
5 9
7 14
5 5
0 9
0 2
0 28
12 35
0 26
0 21
0 28
0 0
5 9
0 0
0 0
0 0
0 5
2 2
5 2
2 5
7 23
0 2
0 2
0 0
2 5
0 0
0 0
0 0
0 14
0 0
0 5
0 2
0 5
0 0
0 7
0 5
2 9
0 7
5 2
0 0
12 0
0 7
0 2
0 0
0 0
0 0
12 0
2 7
7 7
9 5
14 2
5 2
7 2
0 0
2 0
0 0
0 0
0 0
0 2
0 9
0 68
0 23
0 47
0 28
0 23
2 37
2 0
0 5
0 82
0 5
0 23
2 9
0 2
0 5
0 0
0 19
5 2
0 14
0 9
0 19
0 5
5 7
0 14
0 63
16 21
2 7
5 5
2 0
2 7
0 0
0 5
0 14
0 26
0 12
0 2
0 2
0 12
0 2
0 2
0 2
0 0
0 19
0 52
2 42
0 45
0 2
0 7
0 35
7 14
0 61
0 91
0 136
0 134
0 19
0 5
0 9
0 2
0 0
0 16
0 12
0 56
0 12
0 23
0 12
0 0
0 0
0 0
0 9
0 0
0 0
0 0
0 0
0 5
0 0
0 2
0 9
2 26
7 441
30 225
0 87
2 103
0 80
0 19
0 0
0 0
0 5
0 2
0 0
2 2
2 12
0 19
0 5
0 16
14 9
2 28
0 5
0 9
0 9
0 0
0 7
0 19
0 16
0 14
0 14
0 5
0 0
0 0
0 2
2 16
0 40
0 21
7 5
0 14
0 68
0 5
0 12
5 21
0 45
0 9
0 9
0 7
0 23
2 0
0 0
0 5
21 0
2 7
5 0
0 5
14 2
0 5
2 0
0 0
0 5
0 2
0 9
0 9
0 66
0 516
0 61
0 73
0 21
2 281
2 40
0 101
12 47
2 56
0 9
0 5
2 0
14 0
2 2
5 0
35 5
5 0
16 12
21 5
63 40
98 7
21 42
16 2
16 12
26 0
2 9
0 7
5 0
0 375
0 21
23 52
0 19
5 14
7 0
9 12
5 0
9 9
30 9
26 5
9 5
12 2
2 12
9 0
0 0
2 9
5 2
2 5
0 16
7 21
0 5
0 2
0 0
14 0
26 9
12 0
0 5
5 9
16 2
0 0
0 5
0 82
0 28
2 9
0 33
2 12
0 23
0 19
0 5
0 14
0 23
0 21
0 26
0 23
5 42
0 37
0 2
0 0
0 0
0 5
0 26
0 138
0 124
0 82
0 21
0 16
0 0
0 2
0 9
0 23
0 84
2 23
0 12
2 2
2 0
0 2
7 14
0 21
0 5
0 12
2 9
0 2
0 2
7 12
0 2
2 2
0 0
0 7
0 19
0 33
5 54
5 68
2 35
0 37
2 9
0 0
0 9
0 0
0 19
12 16
5 0
0 0
0 0
0 5
2 2
0 5
0 14
2 14
21 23
7 35
5 26
2 56
0 45
0 112
0 66
0 37
0 23
0 26
0 19
2 59
2 23
0 26
0 73
0 30
7 12
0 0
0 23
2 0
0 9
0 0
0 0
0 0
0 0
0 0
0 12
0 2
0 0
0 26
0 12
0 9
0 2
0 0
0 2
0 0
0 0
5 0
0 0
7 0
0 0
0 0
0 2
0 9
0 12
0 56
0 171
0 89
7 56
0 16
0 9
0 16
0 7
0 2
0 47
0 23
0 2
0 0
0 0
0 5
0 2
0 2
16 0
9 0
0 0
2 0
0 0
7 5
28 0
0 0
7 0
2 2
12 2
9 12
211 7
0 0
0 2
23 0
2 0
5 0
0 0
0 0
0 0
0 5
0 0
0 0
0 0
0 0
2 0
0 0
0 0
0 0
7 0
0 2
0 0
0 7
2 5
7 7
2 2
14 9
12 7
0 12
0 14
2 12
0 9
0 9
0 16
0 54
0 138
0 134
2 150
5 49
2 70
12 30
0 21
33 9
0 5
9 2
7 0
12 2
2 0
0 0
0 12
0 0
0 0
0 9
0 5
2 0
5 0
2 5
2 0
2 2
2 0
0 0
0 2
0 5
0 0
0 0
2 2
2 0
14 5
0 12
0 0
5 5
12 9
73 14
220 16
272 14
5 23
16 49
16 37
2 37
26 5
16 5
30 5
16 0
84 0
40 2
16 0
14 2
14 0
12 5
14 2
14 0
5 0
21 0
14 7
35 2
129 2
47 0
101 0
47 2
2 5
12 96
16 5
19 21
7 40
2 103
0 19
0 2
2 14
0 2
0 0
7 16
2 7
5 0
40 35
47 14
710 35
80 5
42 2
21 0
12 12
30 7
2 9
0 2
0 0
0 0
0 0
0 0
0 0
0 61
2 2
0 7
0 0
0 12
0 0
2 0
0 2
12 2
0 2
5 14
0 0
0 5
2 14
5 7
5 52
2 80
2 80
0 14
0 2
0 9
2 5
5 5
0 16
9 30
0 127
0 21
0 75
7 35
2 35
2 5
0 21
28 274
5 16
0 16
2 49
0 16
0 7
0 2
9 9
2 2
28 0
23 5
9 2
40 2
7 0
5 5
5 0
5 0
5 2
19 80
5 26
0 30
5 59
2 206
5 136
14 26
12 56
26 89
7 21
2 21
0 9
2 14
0 0
0 0
0 5
0 19
0 5
0 5
16 26
5 94
40 59
0 26
0 21
7 7
0 16
0 5
2 12
9 21
0 7
0 0
5 0
0 0
2 91
2 37
0 21
0 45
7 35
9 30
0 9
30 59
0 30
0 52
0 84
0 117
5 206
2 105
7 211
23 134
7 19
14 14
12 9
12 5
0 2
7 12
5 0
19 9
0 9
5 9
2 16
0 7
0 5
0 12
0 9
9 16
0 2
0 2
0 0
2 0
7 2
12 5
9 0
0 5
0 12
0 7
0 26
0 35
0 12
7 30
0 2
2 0
7 9
5 9
7 28
5 7
0 5
0 16
0 2
0 0
2 0
2 7
7 0
2 152
9 5
7 9
0 2
0 14
0 9
2 21
5 42
7 80
12 28
9 16
49 52
21 16
5 47
9 49
19 23
9 204
23 209
2 45
63 23
2 0
5 16
9 0
0 0
0 9
0 5
2 12
2 211
0 16
2 40
0 9
2 7
0 16
16 2
45 5
61 0
73 0
12 0
42 0
5 0
0 0
7 9
2 0
7 2
5 0
0 5
0 0
0 5
5 0
2 0
2 0
0 0
5 0
2 0
0 5
0 2
2 0
0 0
0 2
0 12
0 9
0 26
0 0
0 0
0 0
0 0
2 192
47 2
37 40
162 30
251 33
19 87
77 33
21 77
40 33
12 28
21 28
0 291
0 98
28 77
0 26
2 21
2 12
0 16
0 28
2 19
0 12
0 7
7 2
47 0
5 0
0 5
0 5
0 63
0 0
2 0
0 2
0 9
19 47
54 37
7 26
91 54
7 54
0 56
45 30
56 9
9 0
0 2
5 0
2 2
7 0
0 0
7 0
5 0
0 2
0 0
0 0
0 2
0 0
0 0
0 0
7 5
0 0
2 0
2 0
0 0
0 0
2 0
0 0
2 0
0 0
0 0
2 0
7 0
0 0
2 0
5 0
2 0
5 0
5 0
14 0
0 0
9 0
0 0
19 7
5 9
0 0
0 0
0 0
0 0
0 0
0 0
0 0
0 0
0 0
0 0
2 0
0 0
2 0
0 0
0 0
0 0
0 0
5 2
5 0
9 2
12 0
7 7
0 0
0 0
0 0
0 2
0 5
0 30
0 5
7 9
5 0
0 0
0 2
0 0
0 0
0 0
2 0
0 0
0 0
0 0
0 0
0 0
0 0
0 0
0 0
0 0
0 0
0 0
0 0
0 7
0 0
0 0
0 2
0 2
0 0
0 0
0 0
0 0
0 0
0 0
0 0
0 0
0 0
2 0
0 0
0 0
0 0
0 0
0 0
0 0
0 0
0 0
0 0
0 0
2 0
0 0
0 0
0 0
0 0
0 0
0 0
0 0
0 0
0 0
0 0
0 0
0 0
0 0
12 0
0 0
0 0
5 0
0 0
5 0
0 0
2 0
0 0
5 0
0 0
0 0
0 0
0 0
0 0
2 0
0 0
0 0
0 0
0 0
0 0
2 0
7 0
0 0
19 0
2 0
2 0
2 0
0 0
2 0
0 0
16 5
0 0
47 0
14 0
7 0
0 0
0 0
0 0
0 0
0 0
0 0
0 0
0 0
0 0
0 0
0 0
0 0
0 0
0 0
0 0
0 0
0 7
0 0
0 0
0 0
0 0
0 0
0 0
0 0
0 0
0 0
0 0
0 0
0 9
5 0
0 2
0 0
0 0
0 0
0 0
0 0
0 0
0 0
0 0
0 0
0 0
2 0
5 0
2 12
0 0
0 0
7 0
0 0
0 0
0 0
0 0
0 0
0 0
0 0
0 0
0 0
0 0
0 0
0 2
5 0
19 2
23 5
2 0
5 0
2 0
7 0
0 0
0 0
0 5
0 0
0 0
0 0
0 0
5 0
7 0
19 0
9 0
0 0
7 0
0 0
52 0
52 0
96 0
75 0
19 0
52 0
157 0
16 0
5 2
2 7
21 0
9 0
26 0
0 0
96 0
82 0
26 0
9 0
14 0
26 0
5 0
28 0
23 0
5 0
26 0
136 0
9 0
26 0
30 5
45 0
7 2
2 0
2 0
0 2
0 5
0 0
5 0
14 0
0 14
2 0
0 5
2 0
0 0
5 0
7 0
21 0
23 0
9 0
37 0
30 0
19 0
19 0
9 0
0 0
28 0
5 0
7 2
0 0
0 0
5 0
5 0
16 0
21 0
0 0
2 0
2 0
0 2
14 0
9 0
2 0
19 0
5 0
7 0
0 0
30 0
0 0
5 0
9 0
35 0
16 0
21 0
9 0
49 0
5 0
19 0
28 0
19 7
0 0
2 0
0 2
0 0
5 0
54 0
16 0
47 0
2 0
2 2
0 2
2 0
0 0
9 0
7 0
30 0
49 0
145 0
23 0
2 0
2 0
5 0
2 0
2 0
5 0
19 0
28 0
5 0
9 0
0 0
5 0
0 2
5 0
5 0
7 2
0 0
5 0
5 0
2 0
2 0
2 0
19 0
171 0
84 0
84 0
21 0
30 0
23 0
40 0
52 0
7 0
0 0
0 0
0 2
0 0
0 0
2 0
2 0
5 0
0 0
5 0
5 0
52 0
2 0
0 0
2 0
12 0
0 2
14 0
7 0
2 2
0 0
0 0
0 0
0 0
7 0
5 0
2 0
0 0
12 5
2 0
0 0
12 0
9 5
7 0
0 0
5 0
5 0
0 0
5 0
2 2
5 0
0 0
2 0
5 0
12 0
0 0
0 0
0 2
0 0
0 0
0 0
0 0
7 0
9 0
5 0
12 0
2 5
0 2
0 0
5 2
5 0
0 0
2 0
7 0
0 0
0 28
0 9
5 0
0 75
0 2
5 12
2 0
7 0
0 0
0 2
0 5
0 0
0 0
0 12
0 0
0 0
0 0
2 0
0 0
2 0
0 0
7 0
33 0
314 0
7 0
0 0
7 0
5 5
0 0
0 0
0 0
12 0
12 0
5 0
120 2
7 5
0 0
0 0
0 0
5 0
0 0
0 0
0 0
0 0
0 0
12 0
5 0
23 0
12 0
12 0
49 5
16 0
0 0
0 0
7 0
9 0
40 5
14 9
7 0
7 2
26 0
45 0
129 0
216 0
267 0
225 0
108 0
21 5
12 0
7 0
7 0
0 0
0 0
2 2
7 0
9 0
2 2
7 0
7 0
12 5
7 0
7 0
66 0
7 0
2 0
0 0
0 0
9 21
2 0
9 5
2 0
171 0
5 0
2 0
0 0
0 2
0 2
2 0
2 2
0 2
16 2
9 14
9 9
2 0
14 0
82 2
5 5
0 2
0 0
75 0
0 0
0 0
5 0
2 0
0 0
0 0
0 0
12 16
23 0
49 0
7 14
0 5
37 2
16 0
73 5
5 0
5 0
9 0
23 0
2 0
0 0
5 0
2 0
2 0
0 0
5 5
9 0
16 0
2 0
14 0
0 2
14 2
112 0
23 0
49 0
2 0
2 0
0 0
7 0
19 0
21 0
14 0
7 0
16 0
47 0
84 0
298 0
19 0
28 0
40 0
35 0
89 0
47 0
7 5
16 0
14 5
2 0
166 0
2 0
0 0
9 2
5 0
5 0
0 0
0 0
9 0
7 0
0 0
5 0
30 0
82 0
26 0
33 5
5 2
45 0
12 0
23 2
5 0
2 0
5 16
2 2
30 37
2 0
33 0
40 2
9 0
7 0
2 0
0 0
0 0
2 0
0 0
0 0
0 0
5 0
0 0
0 2
0 0
0 0
12 0
9 2
120 2
56 0
21 0
14 0
7 12
16 7
14 2
0 2
0 0
0 0
0 0
0 0
0 0
5 0
2 0
5 0
0 0
0 7
0 0
0 2
0 7
0 7
19 7
23 2
28 0
12 2
68 2
7 0
5 0
14 0
12 0
12 2
21 2
94 0
26 2
47 0
23 0
23 0
28 0
0 0
9 0
9 0
7 0
19 0
33 2
28 9
66 0
9 0
23 0
7 0
16 5
2 0
0 0
0 0
0 0
0 0
0 0
0 0
0 0
2 0
0 0
2 0
5 0
0 0
0 0
0 0
2 5
2 2
5 0
16 0
5 0
2 0
0 0
0 0
0 0
2 0
19 0
33 0
61 0
26 0
45 0
2 0
2 0
12 5
2 0
45 2
0 0
2 5
0 0
21 2
0 0
0 0
0 0
0 0
0 0
0 0
0 0
0 0
0 0
2 2
0 0
0 0
2 0
0 0
0 0
5 0
7 0
19 0
7 0
2 0
37 2
0 0
0 0
0 5
0 0
0 0
5 0
0 0
0 0
14 0
28 0
14 0
14 0
173 0
9 0
21 0
42 0
23 2
2 0
5 0
5 2
14 0
9 5
14 0
37 0
5 0
0 7
0 0
5 0
9 0
28 0
26 0
14 0
0 0
2 0
0 0
7 0
9 0
9 0
5 0
2 0
0 0
0 0
2 0
2 0
9 0
0 0
37 2
14 0
7 0
0 0
5 2
0 0
23 0
0 0
0 2
16 5
61 0
2 0
115 2
0 2
0 0
52 0
40 0
28 0
7 0
19 0
12 0
9 0
14 0
2 0
0 0
2 2
0 0
0 0
0 0
0 5
0 0
0 0
0 0
7 0
2 0
2 0
7 0
5 0
0 0
2 0
12 0
7 0
21 0
19 0
61 0
274 0
54 0
54 0
112 0
7 2
0 0
0 0
0 0
7 0
0 0
2 0
0 0
12 0
0 0
0 0
0 0
0 0
2 7
0 0
5 2
0 0
0 2
0 0
2 0
9 0
2 0
5 0
12 0
0 0
21 0
33 0
49 0
19 0
49 0
66 0
9 0
2 0
19 0
52 0
5 0
5 2
9 0
223 0
0 0
0 0
2 0
0 16
2 0
0 0
2 0
9 0
0 9
0 21
0 0
0 0
0 0
0 0
2 0
0 0
0 0
0 0
0 0
2 0
0 0
5 0
14 2
21 0
12 0
26 0
47 0
49 0
2 0
16 0
2 0
7 0
12 0
19 0
2 0
5 0
0 0
5 2
12 0
7 2
2 0
16 0
0 0
0 0
7 0
5 0
5 0
5 0
5 0
5 2
0 0
0 0
0 0
0 2
2 5
0 2
0 0
5 0
5 0
0 0
2 0
2 0
0 0
14 0
5 0
37 0
7 0
16 0
7 0
12 0
14 0
14 0
2 0
16 0
0 0
14 0
23 0
30 0
143 0
40 0
9 0
0 0
2 0
5 0
5 0
5 0
9 0
40 0
16 0
9 0
2 0
0 0
68 0
35 0
9 2
143 0
30 0
35 5
21 0
14 0
9 0
89 5
0 7
5 2
9 0
2 0
0 0
0 0
0 0
0 0
0 0
0 0
0 0
0 0
2 0
2 0
0 0
0 0
5 0
14 0
30 0
127 0
68 0
14 0
16 0
16 0
7 0
152 0
0 0
0 0
2 0
5 0
2 0
40 0
9 0
23 0
12 0
2 0
2 0
2 0
0 0
0 0
0 0
0 0
0 0
0 0
0 0
0 0
2 0
2 0
12 0
30 2
2 0
2 0
0 0
7 2
14 0
66 0
82 0
101 0
19 0
40 0
28 0
26 0
49 0
40 0
45 0
127 0
129 0
63 0
40 0
12 0
9 5
0 0
0 0
12 0
0 0
9 0
7 0
12 0
12 0
7 0
26 0
5 0
28 0
2 0
5 0
0 0
0 0
2 0
5 0
5 0
5 0
2 0
2 0
0 0
9 0
14 0
7 0
0 0
0 0
0 0
5 0
9 0
28 0
694 0
80 0
28 0
105 0
14 7
26 0
26 0
12 0
35 0
68 0
23 0
23 0
384 0
28 0
45 0
12 0
347 0
0 0
14 0
112 0
37 0
7 0
2 19
9 5
0 12
0 2
0 0
0 0
0 0
5 0
0 5
7 0
2 5
2 0
0 2
0 0
2 0
2 0
2 0
0 0
0 5
2 0
0 0
0 0
2 0
0 5
0 0
0 5
0 2
0 0
0 0
7 0
2 2
0 2
0 0
0 0
0 0
7 0
16 0
2 0
2 0
26 0
23 0
9 0
12 0
260 5
2 0
0 0
0 0
63 0
19 0
14 0
37 7
2 2
0 0
0 0
7 0
7 0
0 0
7 0
0 0
5 14
2 2
14 0
7 0
12 0
89 0
21 0
87 0
73 0
47 2
52 0
23 0
9 0
2 0
0 0
0 0
2 0
0 0
0 0
0 0
7 0
5 0
0 0
7 0
0 0
0 0
0 2
0 0
0 0
0 0
5 0
0 5
0 9
0 0
0 0
7 0
0 0
0 0
0 0
0 0
5 2
0 0
0 0
0 0
0 0
5 0
2 0
47 0
28 0
56 0
9 0
73 2
9 0
5 0
2 0
7 0
2 0
7 2
0 0
2 0
2 0
0 0
0 0
0 2
2 0
0 2
0 0
0 0
5 0
0 2
0 0
0 0
0 0
5 0
0 0
2 0
5 0
0 0
0 0
0 0
5 0
0 0
0 0
0 0
0 0
0 0
0 0
0 0
0 0
0 0
0 0
0 0
0 0
2 0
2 0
5 0
9 0
12 0
0 0
0 0
2 0
0 0
0 0
0 0
0 5
0 2
0 7
0 5
0 5
0 0
5 0
0 0
2 0
19 0
0 0
2 0
2 0
9 0
7 0
0 0
54 2
2 0
0 2
0 7
7 9
0 16
0 0
0 0
0 0
0 19
0 0
2 2
12 0
0 0
2 35
9 5
7 9
0 40
2 2
0 14
0 7
0 12
0 16
0 14
0 0
0 0
0 0
2 7
0 2
2 0
0 2
0 2
0 0
0 0
0 0
0 0
0 7
2 0
16 89
2 5
0 0
0 0
37 5
2 2
0 2
0 2
0 9
0 0
2 0
0 0
2 0
0 0
0 0
0 0
0 0
0 0
0 14
0 2
0 7
0 30
0 5
0 0
2 23
0 47
0 30
0 28
0 7
0 12
7 0
2 0
0 63
5 26
2 54
2 75
12 9
0 14
0 2
0 0
0 2
2 0
5 0
5 0
5 5
0 5
0 63
0 2
2 5
0 23
0 28
9 33
0 16
0 5
0 5
0 7
0 7
0 0
7 2
0 2
0 2
0 0
5 0
0 0
0 0
0 0
5 0
2 0
0 2
0 0
0 0
0 0
0 0
0 0
0 2
0 2
0 0
0 0
0 9
0 2
5 0
0 9
2 5
2 0
9 2
0 5
0 2
0 2
0 5
5 5
0 7
0 0
21 9
0 26
0 19
0 5
0 7
0 0
7 0
42 0
2 0
0 0
0 0
0 2
0 2
0 7
0 0
0 12
0 14
0 28
2 12
0 14
7 0
9 0
0 9
2 2
2 0
12 0
0 2
9 0
12 0
2 7
0 5
9 0
0 9
5 19
0 16
0 33
0 5
0 0
0 59
2 0
33 21
19 12
12 19
5 5
0 49
2 0
2 5
0 2
7 0
16 0
7 0
5 0
66 0
2 0
171 0
0 0
19 0
16 2
12 0
7 0
16 2
0 2
7 7
2 0
2 0
70 2
14 0
112 0
0 23
0 2
0 16
0 2
0 7
0 2
0 30
0 2
0 0
5 0
0 0
0 0
0 0
0 0
5 0
0 0
0 2
0 9
5 14
0 12
0 33
0 37
2 14
0 49
0 12
0 5
0 0
0 59
0 19
0 23
0 12
0 21
0 5
2 5
5 5
0 26
0 520
0 14
0 0
0 2
0 0
0 0
5 0
0 0
0 9
0 0
7 5
0 2
5 30
0 5
2 9
0 2
0 2
0 9
2 7
0 19
0 5
0 84
0 77
2 5
5 5
0 14
30 7
0 9
14 23
2 14
7 145
7 0
0 2
7 0
0 0
9 0
12 0
5 0
2 0
2 0
0 0
0 0
0 12
0 0
0 47
2 0
0 0
0 5
0 14
0 33
2 23
0 35
0 75
0 30
0 19
0 9
0 9
0 12
5 164
0 5
0 45
0 2
0 0
2 2
2 9
19 0
2 0
0 0
0 0
9 0
0 0
0 0
0 0
0 0
0 0
0 0
2 0
0 0
7 0
5 0
2 0
5 2
5 7
0 7
2 0
2 9
23 349
0 16
2 70
5 70
0 40
0 35
0 40
0 19
0 47
0 26
0 5
0 2
0 0
0 2
5 2
0 0
0 2
0 0
0 0
0 0
0 0
0 0
0 5
0 5
0 12
0 2
0 9
0 0
0 16
0 0
0 2
2 5
0 9
0 19
0 21
2 12
0 2
5 14
0 19
0 33
0 82
0 70
0 23
0 0
2 0
0 0
2 0
0 0
0 2
0 0
2 0
5 2
2 0
0 0
2 7
0 30
47 2
0 7
0 2
0 0
0 5
2 5
0 5
0 0
0 14
0 0
0 2
0 19
0 5
0 7
0 7
0 12
0 19
0 35
0 23
0 108
0 28
0 7
0 7
0 2
0 7
0 2
0 0
0 0
0 0
9 14
0 0
0 2
2 2
0 5
0 0
5 7
0 26
2 16
14 176
2 61
7 19
2 94
2 7
2 7
0 2
5 14
9 16
16 30
5 40
2 30
0 59
5 12
0 80
5 49
0 21
2 7
0 0
0 7
0 7
0 91
0 75
0 19
2 2
0 2
2 2
5 16
0 5
9 0
12 5
2 0
2 0
9 0
0 0
0 2
0 28
0 23
0 35
0 0
0 7
0 5
0 0
0 2
0 0
0 2
0 14
0 33
0 12
0 7
2 19
0 12
2 5
0 328
0 0
0 21
0 0
0 5
0 0
5 5
0 0
0 0
0 0
0 0
0 9
0 0
0 5
0 0
0 12
0 0
0 5
0 0
0 0
0 0
0 7
0 28
0 2
0 2
0 12
0 12
0 7
0 0
9 0
0 0
7 0
0 0
5 35
5 30
5 19
0 21
2 2
0 0
0 0
5 0
0 9
0 23
0 7
9 14
2 61
2 28
0 16
5 19
5 12
0 197
7 42
19 75
12 80
0 124
9 321
0 150
28 75
14 16
7 23
2 2
9 21
2 49
40 7
0 28
0 23
0 0
0 0
0 7
0 16
2 7
2 0
0 2
5 2
0 0
2 0
2 0
0 7
5 0
0 2
7 26
0 61
2 187
7 9
0 5
0 2
0 0
0 2
0 16
0 9
0 220
0 136
0 281
0 2
0 84
7 54
0 7
0 7
0 7
0 0
0 2
0 0
12 0
0 0
2 0
0 0
7 0
9 0
9 0
2 5
9 0
5 5
5 0
0 0
0 0
2 0
14 0
45 0
42 0
40 0
42 0
14 12
2 0
5 0
2 0
37 0
0 0
0 2
0 2
0 2
2 0
0 2
0 0
0 0
5 0
0 0
0 14
0 0
0 7
5 0
0 0
0 0
0 0
0 2
7 0
2 0
0 0
0 0
0 5
0 0
0 2
0 2
0 9
0 0
2 12
0 0
0 2
2 14
0 5
0 0
5 0
9 16
7 0
0 9
0 52
0 21
98 33
0 7
33 5
0 0
0 5
0 12
0 0
2 0
5 0
7 0
0 0
0 9
7 0
2 5
7 2
0 0
7 0
30 0
19 0
19 0
14 7
77 0
2 0
5 0
28 5
16 5
14 47
12 40
2 26
7 2
0 0
2 2
2 0
0 12
14 7
33 0
16 0
9 0
103 0
2 0
0 7
7 0
0 0
0 0
0 0
0 0
2 0
0 0
28 70
9 2
52 33
30 2
2 7
16 0
2 0
5 0
37 0
5 0
101 0
7 7
5 0
12 5
19 9
14 2
178 5
21 0
30 0
42 0
59 0
54 7
14 5
0 37
2 19
9 2
9 0
2 2
12 0
0 0
0 2
0 7
2 9
26 0
19 0
21 0
28 84
9 5
0 19
7 2
14 2
61 2
0 2
0 0
14 0
30 2
21 0
45 12
40 0
14 9
9 7
63 0
14 0
21 0
16 0
0 0
0 5
0 0
2 0
2 2
5 5
16 0
33 14
66 23
84 7
30 14
12 7
14 23
12 7
5 0
9 2
2 0
33 0
2 7
0 21
28 0
7 0
2 0
30 0
5 0
7 5
7 0
0 0
0 9
0 0
0 0
0 0
2 0
0 0
0 2
0 0
9 0
21 0
7 0
0 0
0 0
5 2
0 0
0 0
0 0
0 0
0 12
0 28
0 12
2 7
5 0
0 0
9 0
2 0
12 2
12 0
0 9
0 0
0 0
21 0
5 0
80 2
9 0
0 12
0 5
0 9
9 0
9 0
19 5
56 2
2 7
0 0
0 0
0 5
23 5
21 0
5 9
2 2
9 14
5 0
9 5
0 89
0 12
0 19
2 0
0 2
7 0
0 5
0 0
0 0
2 0
7 0
7 0
2 0
5 0
12 9
5 0
33 9
16 0
0 0
7 0
0 2
0 0
2 2
2 0
2 7
0 26
0 5
63 0
16 23
5 2
21 2
0 14
7 7
2 9
0 5
0 7
5 19
0 0
0 2
2 0
7 2
21 2
0 0
5 2
0 0
2 0
5 0
0 0
0 5
26 0
0 0
2 0
0 7
19 0
2 0
115 0
9 0
2 2
5 16
5 12
12 2
0 2
0 0
45 5
5 9
0 14
2 0
7 5
5 7
16 0
0 0
12 7
7 0
5 12
2 0
0 0
0 0
2 14
5 30
28 66
16 33
5 16
0 9
0 2
14 37
16 7
7 12
9 12
21 0
28 0
5 2
9 9
12 7
7 5
2 7
0 7
19 0
2 0
2 0
16 0
9 0
0 0
2 0
0 0
0 0
0 33
0 0
0 0
5 2
2 0
9 0
2 2
2 0
5 0
0 0
0 0
14 0
5 0
7 0
0 0
0 0
26 0
0 2
2 5
7 0
14 2
14 45
2 47
2 5
0 2
5 0
0 7
5 12
7 2
2 0
0 0
2 5
12 26
2 61
2 61
0 16
28 0
0 2
9 7
2 0
2 9
2 14
16 7
7 7
7 5
0 0
7 0
5 12
0 9
0 16
5 12
0 23
7 2
2 49
0 9
0 0
2 2
0 5
0 0
0 0
0 0
0 5
0 5
0 14
0 2
0 7
0 0
0 0
0 16
2 12
0 26
0 21
0 9
0 19
0 5
0 47
0 7
2 5
9 0
14 0
5 9
12 0
28 0
9 0
0 0
0 5
0 70
0 199
0 56
0 30
0 26
0 0
7 0
0 0
0 5
5 5
2 7
0 7
0 26
0 40
0 33
0 33
0 5
0 0
0 12
9 0
12 0
2 7
0 9
0 0
0 2
0 0
0 19
0 14
14 35
30 68
2 45
2 476
5 14
0 26
0 47
14 12
7 14
2 0
0 12
7 14
0 2
7 21
2 5
2 9
2 5
5 59
0 7
2 5
0 0
0 0
9 0
5 7
0 19
7 7
7 12
0 5
19 7
2 0
122 0
0 12
0 0
5 5
2 0
2 5
5 73
19 89
28 30
30 9
5 2
0 2
0 0
0 0
0 0
14 7
42 0
84 0
26 9
2 2
33 0
23 0
16 0
45 0
23 0
7 0
5 0
0 0
0 0
33 2
23 0
2 0
0 0
0 2
0 2
0 0
2 0
14 12
2 5
0 2
9 2
2 0
19 2
9 0
2 0
16 2
9 5
7 0
0 56
0 9
0 14
0 7
0 2
2 26
2 87
2 40
0 23
2 5
12 0
0 0
12 0
19 0
7 0
5 0
0 0
0 2
0 0
0 0
0 0
0 0
5 0
5 2
21 2
5 0
12 0
28 0
12 0
23 2
28 7
26 16
49 5
14 0
19 5
5 0
12 2
0 0
0 2
0 0
7 7
5 0
0 0
33 0
2 0
7 0
5 0
5 0
5 12
0 0
0 0
0 0
0 0
0 0
0 0
12 0
5 0
23 0
5 0
5 0
42 2
7 0
12 0
19 0
59 0
7 2
19 0
5 2
16 0
2 0
265 12
0 2
0 0
26 0
0 7
5 2
0 45
0 14
5 14
0 54
0 16
0 70
0 5
0 7
0 9
0 5
0 40
5 9
5 9
2 0
5 0
0 16
2 33
2 30
9 56
2 61
12 14
14 2
206 14
0 14
7 117
2 239
0 143
0 66
12 87
0 187
0 40
0 40
0 5
0 148
0 61
0 21
0 30
0 7
2 9
2 7
5 0
2 2
5 2
5 2
70 0
2 5
5 9
14 0
0 0
5 0
12 2
5 5
0 5
2 7
5 0
0 0
2 0
7 0
0 2
0 5
26 2
2 0
33 0
0 0
0 2
5 0
0 0
2 0
28 0
7 0
2 0
61 7
33 2
5 5
21 5
30 0
66 0
49 0
5 0
2 0
7 0
0 0
0 0
7 0
0 0
14 2
0 0
5 0
2 0
5 2
0 0
12 0
9 0
105 2
12 0
5 2
45 0
16 0
129 5
28 5
23 7
0 14
5 2
0 9
0 2
0 7
0 0
0 0
5 0
0 0
12 0
0 21
5 7
0 9
2 0
12 2
2 5
52 0
12 0
26 5
5 0
0 0
0 2
0 2
0 0
12 5
0 12
0 2
0 0
0 0
0 0
0 0
0 0
0 0
0 0
2 0
14 0
68 0
23 0
2 0
0 0
0 0
0 0
0 0
2 0
0 5
0 0
0 0
0 0
0 0
2 0
0 2
2 0
9 0
7 7
2 23
0 0
47 2
19 12
21 0
5 0
21 2
21 0
35 0
14 0
40 0
0 0
52 5
12 0
21 0
204 2
23 7
0 14
9 0
2 0
2 0
0 2
0 2
0 0
2 0
0 0
0 0
2 2
2 0
0 0
0 0
7 0
2 0
0 7
14 9
0 2
7 9
0 5
0 0
0 0
0 0
0 5
0 0
0 2
0 0
0 0
5 0
0 0
0 0
0 0
0 2
2 42
0 0
7 0
2 0
23 0
7 0
5 0
16 5
7 0
2 0
5 19
2 0
0 0
0 0
0 5
0 14
0 0
0 0
2 0
0 0
2 0
2 0
12 0
5 0
2 2
9 0
2 0
0 0
2 0
2 0
12 0
14 0
45 0
0 0
12 0
0 0
2 0
0 0
0 0
5 0
0 0
0 0
7 0
0 0
2 0
0 0
0 0
0 2
0 2
26 2
40 0
89 0
159 0
9 0
7 0
0 0
0 0
0 2
14 0
14 0
7 0
52 0
2 0
216 0
7 5
19 9
14 0
12 0
2 0
0 0
2 2
0 0
0 0
2 0
12 0
0 0
37 0
0 0
2 0
5 0
7 0
5 0
7 0
185 0
9 0
2 0
0 0
2 0
19 0
14 0
7 0
2 0
26 0
0 0
0 0
0 0
0 0
0 0
0 0
0 0
0 0
0 0
2 0
0 2
2 0
2 0
0 0
2 0
63 0
21 7
12 7
7 0
0 0
0 0
0 0
2 2
23 0
5 2
2 5
54 0
9 2
2 0
12 0
12 0
14 0
21 0
12 0
2 0
2 0
5 2
5 0
2 0
2 0
0 2
0 0
0 0
0 0
0 0
7 0
5 0
0 0
0 2
0 0
0 23
0 0
0 0
0 2
0 2
0 2
0 2
7 0
5 0
5 12
16 0
0 0
89 2
2 16
0 28
0 0
2 5
0 0
0 0
0 0
2 0
0 0
5 2
9 0
0 0
5 0
19 0
5 0
0 0
0 0
0 0
0 0
0 0
0 0
2 0
0 0
0 0
0 0
5 0
2 0
0 0
5 0
9 0
14 0
30 0
80 0
12 0
33 0
0 0
0 0
0 0
2 0
0 0
7 0
5 0
2 0
5 0
0 0
12 0
7 0
0 0
0 0
0 2
2 0
0 0
2 0
21 0
14 0
9 7
40 0
66 0
30 0
30 0
5 0
0 0
0 2
12 2
26 0
30 0
5 0
5 0
5 0
9 0
2 0
0 0
0 0
0 0
0 0
7 0
0 0
0 0
0 0
0 0
0 0
0 0
0 0
0 0
2 0
0 7
0 0
0 2
0 0
0 5
0 2
2 0
0 0
5 0
7 0
12 0
2 2
0 0
0 0
0 0
2 0
5 0
0 2
5 0
2 0
9 5
7 0
0 0
2 0
7 0
21 0
26 0
19 0
5 0
0 0
2 7
2 0
5 2
2 0
0 2
9 2
2 0
2 0
0 5
0 0
2 0
0 5
0 5
5 0
0 0
0 0
5 0
0 0
7 0
0 2
9 0
0 9
0 2
0 14
0 2
0 26
0 0
0 0
0 0
0 0
30 0
7 0
5 0
5 0
0 5
0 2
0 0
9 9
5 0
19 0
0 0
0 0
0 0
9 0
9 0
2 0
0 0
2 0
0 0
0 2
5 0
0 9
2 5
0 0
2 2
2 16
2 0
0 0
2 0
0 0
2 2
0 2
0 0
0 0
0 0
0 0
0 0
5 0
5 0
19 0
42 0
2 0
26 0
0 0
0 0
5 0
2 0
9 0
2 0
7 0
0 0
33 2
7 5
14 2
5 9
98 0
2 0
0 5
7 5
5 2
2 0
7 2
61 0
5 0
9 0
12 0
0 0
16 0
0 0
5 2
2 0
9 0
68 2
7 5
5 0
9 0
0 0
9 7
108 5
19 14
52 59
30 70
12 0
0 0
12 5
19 0
16 0
63 0
9 0
14 7
5 5
0 0
0 5
2 0
2 0
0 7
0 0
2 5
0 0
47 2
0 0
0 0
0 0
2 7
19 5
28 0
173 26
40 0
52 2
14 2
16 2
12 0
9 0
19 0
7 14
12 0
12 2
0 5
0 47
0 5
5 0
0 2
0 0
7 21
0 0
9 0
12 0
5 0
0 0
9 0
0 2
0 0
0 0
0 2
0 2
5 0
0 0
0 0
0 0
0 2
0 0
0 0
9 0
0 0
98 0
2 0
49 0
0 0
0 0
9 0
5 5
0 7
0 14
14 2
0 2
0 0
0 0
0 2
0 0
0 0
0 0
0 2
16 5
12 5
77 12
9 14
12 0
14 7
28 5
7 0
0 0
5 0
14 0
16 0
5 0
180 2
14 0
35 0
21 5
9 5
220 2
7 0
0 12
5 0
2 0
5 0
16 0
12 0
26 0
5 0
5 0
7 2
0 0
0 0
5 0
0 0
9 0
12 0
35 0
178 0
30 0
63 0
47 0
68 0
16 0
12 0
42 0
164 2
105 7
23 2
21 0
272 0
40 2
0 0
0 0
0 0
0 0
0 0
7 0
9 0
21 0
5 0
2 0
5 0
0 0
5 2
9 0
0 0
602 0
14 0
14 0
40 0
0 0
0 0
0 0
0 0
0 9
0 0
2 0
0 0
23 0
7 0
2 0
49 0
2 0
2 0
0 0
0 0
28 7
0 66
2 19
5 7
9 0
26 0
23 0
9 0
0 0
0 14
2 0
0 0
0 0
0 2
0 0
0 2
0 0
0 2
0 0
2 0
2 0
0 0
0 0
0 0
12 14
5 14
9 33
49 16
5 2
23 5
2 0
2 0
0 0
0 0
0 0
0 0
0 2
0 0
0 0
0 0
0 0
2 0
0 0
0 0
0 0
0 0
0 0
0 0
2 0
5 9
0 0
0 0
0 0
0 0
0 0
12 0
5 0
2 0
5 12
0 0
0 0
0 0
0 0
2 0
0 0
5 0
0 2
0 2
5 0
9 2
0 0
0 0
0 0
0 0
0 0
0 0
0 0
0 0
0 0
2 0
16 0
23 0
19 0
2 0
0 0
23 0
2 0
0 0
138 0
2 0
5 0
12 0
5 0
0 0
5 0
16 0
0 0
0 0
0 0
0 0
0 0
0 0
0 0
0 0
9 0
0 0
14 0
16 0
9 0
35 0
0 0
2 0
0 0
0 0
5 0
0 0
0 0
0 0
0 2
0 0
0 0
2 0
0 0
0 0
2 0
30 5
2 0
5 0
16 0
21 0
7 9
7 0
2 0
0 0
2 0
2 0
2 0
7 0
16 0
5 0
0 0
7 2
14 2
5 0
2 0
14 0
0 2
0 2
0 2
2 0
0 14
2 5
7 9
0 0
9 0
0 0
0 0
7 7
0 5
0 0
0 0
0 0
0 0
0 0
5 0
0 0
0 0
0 0
0 0
0 0
0 0
0 0
0 0
0 0
0 2
2 0
68 0
0 0
0 0
0 5
96 0
2 0
63 0
12 5
0 0
0 0
0 0
0 0
0 7
0 0
0 0
0 0
0 0
0 0
0 0
9 0
12 0
7 0
0 0
0 0
0 0
0 2
0 0
0 0
0 0
0 2
0 0
0 5
0 0
37 7
0 0
0 0
5 0
0 0
40 0
16 0
7 5
14 0
0 0
145 0
0 0
0 0
0 0
0 0
19 0
2 5
12 0
2 2
12 0
5 0
0 0
0 0
2 0
0 0
9 0
12 0
5 0
2 0
2 0
2 0
0 5
0 0
2 2
26 35
0 0
2 0
5 0
7 0
19 2
5 0
5 0
0 54
2 5
12 5
5 0
9 0
5 0
19 5
0 0
5 9
7 0
7 9
0 0
2 0
7 0
5 0
0 5
7 7
0 0
0 0
0 0
2 0
5 0
5 0
26 0
45 0
37 0
9 0
0 0
0 0
0 0
2 0
0 0
0 0
0 0
7 0
2 0
0 0
0 0
0 2
0 2
2 0
0 0
14 0
2 0
0 0
0 0
0 0
33 0
5 0
0 7
14 0
12 5
16 2
33 0
2 0
0 7
0 9
0 16
5 16
19 9
19 5
9 0
89 0
7 0
14 2
45 2
9 0
19 0
23 0
0 2
105 0
0 2
0 0
0 0
2 0
2 0
0 0
5 0
0 0
0 0
21 0
12 0
66 0
9 0
7 0
0 0
0 0
7 2
19 0
5 0
0 0
14 0
7 0
7 0
26 0
7 2
7 33
28 0
40 16
28 9
23 0
14 0
0 0
0 2
7 0
0 0
0 0
0 2
0 0
0 0
0 9
0 0
5 0
2 0
0 0
0 0
26 2
2 0
14 0
14 0
213 0
110 0
54 0
40 0
7 0
14 0
5 0
7 0
2 0
2 0
14 0
21 0
0 0
0 0
2 0
2 0
7 0
7 5
9 0
5 2
7 0
2 0
0 0
12 0
2 0
2 0
14 5
0 2
0 0
0 0
0 0
0 0
0 0
0 0
2 0
7 12
2 0
9 7
9 5
5 0
7 0
7 2
30 7
28 16
2 0
73 2
5 0
30 14
16 0
0 0
260 0
21 5
7 0
5 0
0 0
5 0
7 2
2 0
0 0
16 0
12 0
23 0
94 0
5 0
0 0
0 0
0 0
2 0
0 0
2 0
0 0
7 0
0 0
0 19
0 0
0 0
0 0
0 0
0 2
5 0
0 0
2 0
0 0
21 0
5 0
131 0
7 0
0 2
0 0
0 0
21 0
16 0
5 5
9 0
7 2
16 0
0 5
227 7
0 0
2 21
5 12
14 16
26 12
0 7
7 7
150 0
23 5
12 9
19 19
5 5
0 7
0 0
0 0
0 0
0 2
0 0
0 0
0 0
0 0
2 2
5 5
9 7
2 2
2 0
0 7
12 2
0 9
5 26
2 7
12 5
5 7
7 5
9 2
5 2
7 2
28 0
66 0
218 0
61 0
68 0
16 0
35 0
28 0
5 0
54 2
19 0
9 0
23 0
7 0
7 0
2 0
0 0
0 0
0 0
0 0
0 2
0 0
0 0
0 0
0 0
19 117
5 0
14 2
59 0
23 0
49 0
33 0
9 9
2 0
5 7
5 0
7 0
9 0
9 0
2 0
9 9
5 0
0 0
0 0
14 0
2 0
2 2
9 0
7 0
14 0
7 14
5 0
16 2
0 0
0 2
0 0
0 2
0 0
7 0
5 0
14 0
209 0
16 0
5 0
30 9
45 0
91 0
63 5
37 0
12 0
12 0
2 0
16 2
9 0
7 0
14 2
5 0
28 0
16 0
45 0
12 0
9 0
7 0
0 0
0 0
2 0
2 0
0 0
0 0
2 19
5 2
0 5
0 9
9 12
7 9
0 19
0 2
0 2
0 0
0 0
0 0
5 0
0 0
9 0
0 0
12 0
5 12
0 9
0 2
5 2
5 0
0 2
14 0
7 9
14 0
0 5
54 0
0 2
0 0
5 0
21 0
2 0
12 2
21 0
2 0
0 0
2 0
89 0
2 0
0 0
7 0
0 0
7 2
0 0
0 2
5 0
26 2
12 0
19 0
12 0
0 0
7 5
7 2
2 2
49 5
0 0
2 9
2 0
2 7
0 0
0 0
0 0
0 26
0 0
0 2
21 21
5 12
28 5
12 0
84 0
9 0
45 0
5 0
0 0
0 0
0 0
0 2
0 0
0 0
0 0
0 5
2 2
0 0
0 0
70 47
0 16
5 0
14 0
0 0
2 0
9 0
0 0
0 0
0 0
2 0
2 0
0 0
0 0
0 0
2 0
0 0
0 2
0 0
0 0
0 0
0 0
0 0
0 0
0 0
0 0
7 0
0 0
0 0
0 0
0 0
0 0
2 7
0 5
0 2
0 0
0 0
2 0
0 0
0 0
0 5
0 0
0 0
0 0
0 0
0 0
0 12
5 7
16 0
0 0
2 0
0 0
7 0
0 0
0 0
0 0
0 0
0 0
2 0
0 0
0 0
0 0
0 0
0 0
0 0
0 0
2 0
7 0
2 0
2 0
0 2
0 5
0 0
0 0
0 0
0 0
0 0
0 0
5 0
0 0
9 0
0 0
2 9
2 0
5 2
9 0
12 0
12 0
2 0
0 0
2 0
0 0
5 0
30 0
33 0
23 0
7 0
2 0
2 0
21 0
7 0
0 0
12 7
0 0
2 0
14 0
5 0
9 0
14 0
7 0
12 0
84 0
12 0
33 0
23 5
2 0
0 0
5 0
0 0
2 0
0 0
0 2
0 0
0 5
0 2
0 0
2 9
2 0
0 0
2 0
0 0
0 0
9 0
0 0
0 0
0 0
2 0
19 0
7 0
0 9
5 0
21 5
0 0
7 2
33 0
5 0
2 0
0 2
0 0
0 0
0 0
2 0
19 0
9 0
16 0
9 0
0 2
0 0
0 2
0 0
0 2
2 2
0 7
0 0
0 0
7 0
14 0
2 0
5 0
5 0
12 0
26 0
5 2
7 23
19 0
68 2
14 2
7 0
14 0
0 0
2 0
5 0
9 0
0 0
2 0
5 0
16 0
12 0
2 0
9 0
7 0
5 0
0 0
0 0
2 2
7 0
12 0
2 0
0 0
0 2
0 2
0 0
0 2
0 0
40 0
0 0
12 0
9 0
2 0
0 14
0 0
0 0
0 0
0 0
0 5
0 0
5 0
0 0
21 2
0 0
33 0
7 5
2 2
2 2
2 0
5 0
42 0
9 0
5 2
7 5
2 0
0 2
0 0
0 5
0 0
0 0
0 0
0 0
7 0
0 0
16 0
40 0
23 16
52 2
35 2
23 0
7 0
0 0
0 0
0 0
0 0
0 0
0 0
0 5
0 0
7 0
0 5
5 2
7 0
5 0
5 0
2 0
5 5
2 9
0 23
0 7
0 7
0 12
0 0
42 5
16 0
5 7
16 2
19 5
77 0
9 0
23 0
0 5
0 0
0 0
2 0
5 0
5 0
2 0
12 7
5 7
7 7
0 21
0 2
7 0
0 0
0 0
2 2
2 9
7 2
5 2
5 2
0 0
5 5
2 23
0 0
16 0
7 2
7 2
12 0
0 0
7 5
40 0
5 0
0 0
14 0
47 0
35 0
47 0
12 0
5 0
14 0
2 0
0 0
0 7
0 0
0 0
5 2
0 28
2 0
7 0
2 0
0 2
7 0
7 2
5 0
19 0
0 0
2 2
5 7
2 2
2 0
2 0
0 0
0 0
0 0
0 0
0 0
0 2
0 0
0 0
7 7
0 5
0 21
0 9
0 12
2 89
2 5
0 14
21 5
0 9
2 7
9 2
2 0
5 0
21 0
59 0
2 0
0 0
5 0
2 0
61 0
7 0
0 5
7 7
0 7
0 7
35 0
0 66
2 5
0 0
2 0
0 0
0 0
0 2
0 0
0 0
0 0
0 0
0 0
5 0
9 0
0 5
2 2
0 14
5 7
5 0
35 0
21 7
0 5
0 2
56 2
28 2
0 0
0 0
0 9
2 0
0 0
0 0
2 0
5 14
0 0
0 0
0 2
0 0
0 0
0 0
0 0
0 0
0 0
12 0
0 5
80 2
0 0
0 0
5 2
9 23
12 2
2 2
2 2
0 7
0 12
5 9
2 9
5 5
0 2
12 5
2 2
9 0
2 0
66 0
0 0
2 0
0 2
12 0
5 28
0 0
5 2
0 0
0 0
0 5
7 2
14 0
0 0
7 0
0 0
9 0
0 5
23 9
2 2
0 0
0 0
2 0
9 0
2 0
7 0
5 0
131 0
30 0
14 5
5 19
0 7
2 0
0 2
5 0
12 0
0 0
0 0
0 2
0 0
0 2
0 0
0 28
0 5
0 12
0 0
7 0
2 0
164 0
12 2
14 7
9 7
26 2
7 0
37 7
9 0
7 0
12 0
7 0
21 2
2 0
0 5
0 0
5 21
7 0
9 14
12 5
2 16
0 0
0 7
28 0
0 0
0 5
0 0
0 37
5 0
0 0
9 2
0 0
33 7
2 2
0 0
0 9
0 0
0 16
0 0
0 2
0 7
0 0
2 9
14 23
42 14
2 16
0 12
0 0
0 0
0 0
0 0
0 0
9 5
2 0
0 0
2 0
19 2
23 7
9 7
0 2
0 0
0 0
2 0
2 0
2 0
0 2
9 14
7 35
2 0
0 5
0 26
0 0
0 2
0 0
0 0
0 0
2 0
0 0
9 0
0 0
0 0
0 2
12 5
9 0
9 5
194 0
35 0
5 2
7 0
2 2
0 0
0 0
2 2
5 5
5 2
0 16
0 2
21 0
9 0
9 0
23 0
28 0
66 5
19 14
42 0
12 0
12 2
0 9
2 9
0 49
0 52
0 5
0 5
0 2
7 2
2 14
0 0
2 7
0 14
0 5
2 5
0 2
5 42
0 0
0 63
5 5
0 12
2 2
21 19
2 0
7 75
2 14
0 16
0 59
5 23
0 16
7 0
0 0
2 14
5 0
16 5
0 0
5 0
7 0
9 0
0 2
5 5
2 5
2 5
2 5
9 565
7 30
127 166
0 626
2 98
0 80
0 1303
0 513
2 309
0 26
2 14
5 269
28 12
21 2
2 0
16 9
21 0
5 0
5 2
0 5
0 5
2 0
19 0
5 0
2 0
5 0
2 0
9 2
0 0
2 0
12 0
16 0
47 0
52 0
12 0
5 0
5 0
2 0
5 0
0 0
0 0
0 0
0 0
0 0
0 0
5 0
0 0
68 2
0 0
2 0
16 5
19 0
192 2
16 0
16 0
2 0
2 0
0 2
7 0
9 0
7 2
28 9
9 2
14 0
33 0
5 0
0 0
33 5
37 0
84 0
77 0
70 0
52 0
59 0
52 0
33 0
21 5
21 0
21 7
5 0
21 2
0 0
16 0
0 0
0 0
2 0
0 0
0 0
2 0
0 2
2 7
2 0
0 2
2 0
0 0
0 0
0 0
2 0
0 0
0 0
0 7
0 0
2 0
0 0
0 0
0 0
2 2
0 0
2 0
21 0
5 0
2 0
0 2
0 2
0 0
0 0
9 0
0 0
0 0
0 2
0 0
0 0
9 0
0 0
0 0
0 0
0 0
0 2
5 0
0 0
0 0
26 0
9 5
21 0
12 0
26 0
2 0
0 0
0 0
0 0
9 2
0 0
2 0
7 0
2 0
5 0
2 2
9 0
7 2
23 2
2 0
12 0
0 7
0 0
0 45
0 2
0 14
0 0
2 0
0 0
2 33
0 7
0 5
0 9
0 5
0 5
0 0
0 0
0 0
0 0
0 0
2 2
0 0
0 7
0 0
9 0
0 0
2 0
0 0
0 0
0 0
2 0
19 0
0 0
2 0
0 0
0 0
0 12
0 2
0 0
0 5
0 0
14 0
14 0
2 2
2 9
59 5
0 0
0 0
0 0
2 2
0 0
2 7
0 0
0 7
0 7
9 0
0 0
2 0
0 0
16 0
12 9
56 2
70 0
30 5
21 0
14 2
16 0
26 0
7 2
28 0
2 0
12 0
5 0
9 0
0 2
0 2
0 0
0 0
5 0
0 0
2 0
0 0
5 2
2 7
0 12
2 5
5 0
2 0
0 0
0 0
0 0
0 0
19 0
5 0
0 0
2 0
5 2
0 0
5 0
0 0
0 0
7 0
14 0
2 0
0 0
2 0
0 0
0 0
2 0
5 0
23 0
0 0
2 0
5 0
5 2
0 0
26 0
2 0
9 0
52 0
7 7
12 7
2 0
0 0
0 0
12 0
0 0
0 0
0 0
0 7
2 2
0 0
2 5
14 5
2 0
9 0
5 0
7 0
16 0
0 0
5 0
0 2
2 0
9 0
7 0
0 0
0 0
0 5
16 0
9 0
7 0
2 0
0 2
2 0
0 5
2 0
12 0
0 0
0 16
0 0
0 0
0 0
2 0
0 0
0 0
0 0
0 0
0 0
0 0
0 7
0 0
0 0
0 0
0 0
0 0
0 0
0 0
0 0
5 0
2 2
5 0
2 2
0 0
0 0
14 0
26 5
14 0
5 30
2 5
5 0
0 0
0 0
0 0
2 0
5 0
28 0
0 0
5 0
0 0
0 0
0 0
0 0
0 0
0 0
0 0
7 0
9 0
0 2
0 28
0 2
0 9
0 2
0 0
0 0
0 0
0 0
0 0
0 2
0 0
0 5
0 2
0 5
0 2
2 0
0 0
0 0
2 0
0 0
5 0
0 0
5 0
0 0
0 0
0 0
0 0
0 9
0 0
0 0
0 0
2 2
7 0
9 0
0 0
2 0
0 0
2 0
0 0
2 0
9 0
2 0
0 0
0 0
0 0
0 0
0 0
0 5
0 0
0 0
0 0
5 0
0 0
0 0
0 5
0 0
0 0
0 0
0 0
0 2
0 0
0 0
14 0
12 0
7 0
2 0
2 0
5 0
16 0
21 2
2 0
0 0
2 0
0 0
0 0
0 0
0 0
12 0
14 0
14 0
49 0
2 0
0 0
2 0
0 0
0 0
0 0
0 0
0 0
0 0
0 0
0 0
0 0
0 0
0 0
0 0
0 2
0 5
0 0
0 0
0 0
0 0
0 0
0 0
0 0
0 0
0 0
0 0
0 0
0 0
0 0
0 0
0 0
0 0
0 0
0 0
0 0
21 0
0 0
7 0
0 0
0 0
0 0
2 0
2 0
0 0
0 0
2 0
0 0
0 0
0 0
0 0
0 2
0 2
0 0
0 5
0 0
0 0
0 0
0 0
0 0
0 0
0 0
0 0
0 0
0 0
0 0
2 0
0 0
2 2
7 0
2 0
0 0
0 0
0 9
0 0
0 5
0 5
0 7
0 0
0 0
0 0
0 7
0 0
0 2
0 5
0 0
0 0
0 0
0 0
0 0
0 0
0 0
0 0
0 0
2 7
0 0
0 0
0 2
0 0
0 0
0 0
0 0
0 0
0 0
0 2
0 0
0 0
2 0
0 0
0 0
0 0
0 0
0 0
0 0
0 0
0 0
0 0
0 0
0 2
0 0
0 0
9 0
0 0
0 0
0 0
0 0
0 0
0 0
0 0
0 0
0 0
0 0
0 0
0 0
0 0
0 5
0 0
0 2
0 0
0 0
0 5
0 0
0 0
0 0
0 0
0 0
0 0
0 0
0 0
0 0
0 0
0 0
0 0
0 0
0 0
0 0
0 0
0 0
0 0
0 0
0 35
0 2
0 5
0 2
0 5
0 0
0 0
0 9
0 0
0 0
0 0
0 0
0 2
0 0
0 0
0 0
0 0
0 0
0 0
5 2
0 0
0 0
0 0
0 5
0 5
7 2
0 2
0 5
0 0
0 0
0 0
0 0
0 0
0 0
0 0
0 0
0 0
0 0
0 0
0 0
0 0
12 0
23 5
7 0
0 0
9 0
0 0
0 2
2 2
0 0
0 0
2 0
0 0
0 0
2 2
0 0
0 0
0 0
2 0
0 0
2 0
0 0
0 14
5 0
12 0
5 0
2 12
0 2
5 0
0 5
0 0
0 19
2 5
0 0
0 9
0 0
0 0
0 0
0 14
0 0
5 5
0 2
0 19
0 12
0 21
0 21
2 59
0 9
0 7
0 42
5 9
2 21
0 5
0 0
0 7
2 0
0 0
0 0
0 2
0 2
0 9
0 0
7 12
2 0
16 2
2 2
2 0
0 0
0 0
0 2
0 0
0 2
2 0
2 0
0 0
0 0
0 9
0 0
0 0
0 87
0 0
0 0
0 0
0 0
2 0
0 0
0 0
0 0
0 0
0 0
0 0
0 45
0 0
0 0
0 0
2 2
0 0
0 2
0 0
0 0
0 7
0 26
0 28
0 9
0 5
0 2
0 23
0 0
2 40
0 16
0 5
2 0
2 0
0 12
0 23
0 5
0 14
0 12
2 0
0 2
7 0
0 12
0 5
0 2
0 5
0 2
0 21
0 14
0 12
2 9
0 129
7 5
0 0
7 12
2 16
5 5
7 7
2 5
0 5
0 9
0 2
9 2
2 2
0 5
0 9
2 0
0 2
0 0
0 0
0 16
2 14
5 96
2 14
0 14
0 2
0 0
12 2
9 0
0 0
0 2
0 0
0 0
0 0
2 0
2 0
0 2
2 0
0 2
2 0
0 2
0 0
0 0
0 12
0 0
9 0
16 9
9 0
0 0
0 0
0 0
0 7
0 7
0 9
0 0
7 14
0 9
0 0
0 12
0 7
2 77
2 9
7 12
16 5
7 0
5 0
0 0
0 5
0 2
2 2
0 0
0 28
0 7
0 16
2 5
0 5
2 16
0 5
0 0
0 0
0 2
0 0
0 2
0 2
0 9
0 16
2 14
0 7
0 7
0 7
0 7
0 14
0 23
0 96
0 2
0 0
2 0
0 2
0 9
0 0
0 2
0 7
0 12
0 0
0 5
0 0
0 2
0 2
0 0
0 2
0 0
0 0
0 5
0 0
0 9
2 0
0 0
0 5
0 2
0 2
0 0
0 0
0 0
0 0
0 0
0 0
0 0
2 0
0 2
0 19
2 0
0 5
0 2
5 7
0 2
0 12
0 2
0 0
5 0
0 0
0 2
9 220
12 28
14 68
2 59
23 66
0 30
7 9
0 7
0 23
0 7
5 16
2 7
0 2
0 42
0 33
0 16
0 12
0 2
0 12
0 5
2 7
5 16
0 33
2 47
0 23
19 59
0 47
0 35
2 5
0 9
0 33
2 9
0 5
5 2
0 0
0 2
0 2
2 7
0 5
0 14
5 9
7 328
2 16
0 77
2 37
0 2
7 0
0 0
0 5
0 0
0 2
0 5
0 2
0 2
7 45
0 68
0 2
0 2
5 0
7 23
0 0
0 63
7 21
12 14
0 33
0 9
0 0
0 0
0 37
0 5
0 56
0 255
5 1094
0 14
0 0
0 2
0 0
0 0
7 0
2 0
0 12
0 0
0 0
0 0
0 0
0 0
0 16
9 7
2 0
0 0
0 0
0 0
0 0
0 0
2 0
19 2
0 0
2 2
0 0
0 2
0 0
0 0
0 0
2 0
0 0
0 2
0 0
0 0
0 0
0 9
0 21
0 2
0 2
9 7
0 7
0 2
0 12
0 9
0 2
0 2
0 2
2 5
0 0
0 5
0 5
5 5
0 0
0 2
0 0
0 0
0 2
2 2
0 12
0 14
0 0
0 0
0 0
0 0
7 0
0 0
5 0
0 0
23 0
0 0
0 0
0 0
0 0
0 0
0 0
0 0
0 0
0 0
0 0
0 0
2 0
5 0
5 0
5 0
5 0
0 0
0 2
0 0
0 0
2 0
0 0
5 0
5 0
0 0
5 0
7 0
5 0
2 0
0 0
0 0
0 0
0 2
0 21
2 42
19 23
9 0
0 0
2 0
2 0
0 0
0 0
0 0
0 0
0 0
0 0
0 0
0 0
0 0
0 9
0 2
0 5
0 26
0 2
0 21
0 12
2 7
9 0
2 9
0 5
0 0
0 0
0 0
0 0
0 7
0 0
0 0
0 0
0 0
0 0
0 0
0 2
0 0
0 0
0 0
0 0
0 0
0 0
0 0
0 2
0 0
0 0
0 0
0 0
0 0
0 0
0 0
0 2
0 9
0 0
9 0
0 0
0 0
0 0
0 0
0 0
0 2
0 2
0 2
0 5
0 0
0 0
0 0
0 0
0 0
0 14
0 0
2 0
0 0
2 0
0 0
0 0
0 0
0 0
2 0
0 0
0 0
0 2
0 0
0 0
0 0
0 0
0 0
0 0
0 0
0 0
2 12
0 0
0 2
0 0
7 14
0 0
0 2
0 0
0 0
0 0
0 0
2 0
0 0
0 0
0 0
0 0
0 2
0 0
0 0
0 2
0 9
0 30
0 12
5 33
0 2
0 26
0 7
0 2
2 5
0 0
14 0
2 0
2 0
5 2
2 0
0 0
0 0
0 0
0 0
0 5
0 2
7 0
0 0
0 0
0 0
2 0
5 0
2 0
0 5
0 2
0 2
0 0
0 0
0 0
0 0
0 0
0 0
0 0
0 2
0 0
0 0
2 0
0 0
0 0
0 2
0 0
0 2
0 2
0 5
5 0
0 0
0 0
0 2
19 0
7 0
2 0
2 0
0 2
0 30
2 0
2 0
0 7
0 0
0 0
0 7
2 0
0 0
2 0
0 0
0 0
0 2
2 2
7 5
0 0
2 0
0 0
0 0
0 0
0 2
0 23
0 42
0 7
0 9
2 0
0 0
0 0
0 0
0 5
2 0
0 0
2 0
0 0
0 0
0 0
0 0
0 0
0 0
0 2
0 0
0 16
0 2
0 0
5 0
9 0
0 0
0 0
2 0
0 0
0 0
0 0
0 0
0 2
0 0
0 0
0 0
0 2
0 0
0 0
0 5
0 0
0 5
0 5
0 2
0 5
0 0
0 0
0 0
0 0
2 7
0 0
0 0
5 0
2 0
0 5
0 0
0 0
0 2
0 0
5 0
30 0
9 5
9 0
2 0
0 5
0 5
91 7
33 0
45 0
28 0
2 0
7 2
0 0
0 2
54 5
28 0
21 2
5 0
0 0
7 2
0 0
5 5
0 0
30 0
7 0
0 2
0 0
0 0
0 0
0 7
0 0
0 2
0 0
0 0
0 0
0 0
0 0
0 0
0 0
0 0
0 2
0 5
0 0
0 0
0 14
0 2
0 0
0 0
0 0
0 7
0 0
2 0
2 0
0 0
0 0
0 2
0 0
0 5
0 2
0 0
0 5
0 0
0 0
2 0
0 5
0 2
0 0
0 0
2 0
0 0
2 0
0 0
0 0
0 0
0 0
0 2
0 0
0 0
0 0
0 0
0 0
0 0
0 0
0 0
0 0
0 5
0 2
0 0
0 0
0 5
0 0
0 0
0 0
0 49
0 0
0 7
0 0
0 0
0 0
2 0
0 0
19 0
0 0
0 0
0 0
0 0
0 2
23 2
0 0
0 0
7 0
0 0
2 0
0 7
2 14
0 7
0 5
0 0
0 0
0 0
5 0
5 0
70 0
7 0
9 0
5 0
0 2
0 2
0 9
0 16
28 2
0 16
0 21
2 42
21 16
26 16
0 2
5 0
0 2
0 0
0 0
0 0
0 0
0 0
0 0
2 5
0 0
0 2
0 0
0 19
0 0
2 37
0 21
0 61
2 2
0 5
2 0
16 5
2 0
68 9
0 14
0 0
2 0
2 5
5 0
2 28
9 28
5 33
9 2
5 2
5 37
2 2
0 2
7 0
0 0
0 0
0 5
0 2
0 9
0 19
0 0
9 0
2 0
21 2
0 5
0 2
0 0
0 0
0 2
12 0
16 0
63 0
26 0
2 2
0 0
7 12
0 0
26 0
2 0
26 0
5 21
12 0
0 0
0 0
5 0
2 0
2 0
0 7
0 0
0 5
2 0
0 0
0 0
0 0
2 0
0 30
26 2
0 2
0 9
23 16
7 12
2 2
5 2
19 2
19 7
9 16
2 0
0 0
2 0
5 0
5 2
0 2
0 0
33 2
30 2
14 2
14 5
120 2
2 0
0 0
0 0
2 0
0 0
0 0
0 2
0 2
0 0
0 7
0 7
0 9
0 5
0 0
2 0
0 0
0 0
0 0
0 2
0 0
0 0
0 0
7 0
14 2
54 0
7 0
23 2
5 12
2 0
14 0
0 0
2 80
0 0
5 0
21 0
26 0
21 0
5 0
16 0
5 2
5 0
0 12
21 0
26 0
16 7
23 2
14 0
5 0
2 0
7 0
0 0
0 2
0 0
0 0
0 2
2 9
0 2
2 0
12 2
26 0
2 9
0 2
0 0
0 26
30 0
9 5
12 2
21 0
2 0
9 0
2 0
0 0
5 2
0 0
0 0
2 0
2 0
9 7
0 0
0 9
0 0
0 19
7 0
28 7
7 2
2 0
0 0
0 0
0 0
0 0
89 0
2 0
12 0
7 0
37 0
5 0
2 9
5 7
19 12
9 14
12 0
54 5
2 0
0 0
0 0
0 0
12 0
7 0
9 0
59 5
7 7
54 2
5 33
0 12
0 2
0 21
0 0
5 2
0 0
9 2
2 0
0 0
7 0
0 0
108 0
9 2
7 0
0 0
2 2
0 2
0 0
0 0
5 2
0 9
0 0
0 0
0 63
0 5
0 5
9 33
2 28
5 19
12 9
40 0
14 16
7 0
0 2
7 5
0 2
0 2
0 7
12 7
2 5
2 45
0 2
0 14
5 5
2 0
5 2
5 0
0 0
16 2
2 0
0 9
0 0
5 7
2 40
7 0
0 0
5 0
0 2
0 0
2 0
2 0
5 0
2 0
0 7
0 0
0 0
2 0
5 0
0 0
0 0
0 0
9 12
5 2
0 5
0 14
0 7
0 2
0 0
0 0
0 14
2 0
0 7
14 5
0 9
0 7
0 7
0 35
16 9
0 16
23 0
5 0
2 2
2 2
7 2
5 23
2 16
2 0
5 12
2 2
0 7
0 0
0 0
5 0
0 0
0 2
0 9
2 0
0 0
0 0
5 5
0 2
0 0
0 0
5 5
9 0
2 0
5 0
0 2
2 0
0 0
0 0
42 0
0 0
0 0
0 0
2 0
0 0
0 0
2 0
0 7
0 0
0 0
0 0
0 0
0 0
5 0
0 0
2 2
0 0
9 0
0 0
9 0
7 0
0 0
0 0
0 0
0 0
0 12
0 0
2 7
0 2
12 2
2 2
7 0
9 0
16 0
5 2
16 0
2 0
5 0
0 2
19 9
5 5
12 14
0 2
33 0
0 0
0 0
0 0
0 0
0 0
2 0
0 5
0 2
0 5
0 7
0 5
7 5
2 5
0 5
0 7
2 42
2 23
2 37
2 14
0 0
0 0
2 0
0 12
28 2
47 0
28 0
96 0
26 0
0 0
14 0
0 5
37 2
5 0
0 0
9 0
16 2
16 2
16 5
0 0
0 0
5 0
0 0
0 5
0 0
2 0
5 0
0 0
0 0
2 0
0 0
2 0
0 0
0 9
5 0
2 0
12 185
0 0
0 5
0 0
0 0
0 0
0 0
0 0
0 0
2 0
2 0
5 0
7 5
0 0
5 0
0 0
0 0
2 2
5 2
0 2
5 2
2 23
2 68
0 19
0 5
2 94
5 42
2 19
2 7
0 0
0 0
0 0
2 0
5 0
0 0
9 0
0 0
0 0
2 2
0 0
0 0
9 0
7 0
0 0
9 2
9 0
0 2
28 0
9 7
0 21
7 35
0 16
2 0
16 0
52 2
2 33
7 21
0 2
2 0
0 2
7 0
5 0
2 0
19 0
40 7
5 0
2 0
7 0
2 0
2 0
5 112
0 7
2 14
0 0
0 0
0 19
0 0
0 0
0 0
0 12
5 9
0 2
0 0
0 7
23 2
2 7
2 14
16 7
5 0
14 0
12 0
0 0
2 0
5 0
9 0
2 2
2 2
0 0
0 2
0 5
0 2
0 2
0 5
2 2
2 14
5 12
0 169
2 7
42 26
2 16
19 0
0 5
16 0
2 0
5 0
0 0
0 0
0 0
0 0
0 0
0 0
0 0
0 0
0 0
0 0
0 0
0 2
0 0
0 0
0 7
0 2
0 0
0 0
2 0
0 0
9 9
2 0
0 14
0 0
2 0
2 0
0 5
2 5
14 14
0 19
0 37
0 0
0 2
9 0
2 0
0 0
0 0
2 0
5 0
0 0
0 0
0 12
0 0
0 7
5 0
0 0
0 7
0 5
0 0
0 0
0 0
0 0
0 2
0 0
0 2
0 14
0 5
0 9
0 2
2 0
2 2
0 2
0 0
0 0
0 0
0 2
0 0
2 0
0 0
0 0
0 0
0 0
0 0
9 2
0 0
0 0
5 0
5 0
7 28
2 33
0 98
2 37
0 52
0 68
0 7
0 5
0 0
0 0
7 0
0 0
0 5
0 7
2 7
5 5
2 12
5 14
2 7
0 2
2 0
0 0
0 2
0 2
7 5
0 9
0 2
0 5
0 0
0 0
0 2
0 0
0 0
0 0
0 0
0 0
0 2
0 5
26 0
0 7
0 2
0 0
0 5
0 9
0 5
0 91
0 122
0 47
5 52
9 35
5 9
0 0
0 0
0 0
0 14
0 0
16 0
26 0
30 0
21 2
21 2
16 2
45 5
40 0
12 2
23 2
7 2
2 0
9 7
40 7
0 2
0 16
0 0
5 0
0 9
0 5
0 2
0 0
0 2
0 0
2 37
0 0
9 0
0 0
0 0
0 0
0 0
0 0
0 0
0 0
40 0
23 0
21 0
26 0
2 0
12 0
0 2
5 5
0 0
0 0
2 0
0 5
5 0
23 0
33 0
12 0
9 0
5 12
0 0
7 0
21 0
0 0
0 0
0 2
0 5
0 0
0 0
0 0
0 0
0 0
0 0
0 0
7 0
0 0
0 0
5 0
5 0
7 0
2 0
0 9
0 0
0 0
2 0
5 0
0 0
0 0
0 5
0 0
0 7
0 37
0 5
5 5
14 12
2 7
0 0
2 42
0 16
5 2
0 0
0 0
0 47
0 0
0 0
0 0
0 0
0 5
0 0
0 0
2 0
0 0
0 2
0 0
2 7
9 0
21 0
1029 0
190 0
129 37
7 2
45 2
9 33
35 84
5 21
14 7
14 9
47 7
5 2
14 131
42 21
19 7
47 2
403 9
63 5
12 0
7 2
2 0
0 21
0 2
0 0
0 59
0 185
0 87
0 30
0 2
0 70
0 5
0 2
0 2
0 0
0 12
2 0
14 5
7 2
2 0
0 0
0 0
0 0
9 0
0 5
0 2
0 0
0 0
0 0
0 0
2 0
0 2
26 0
9 0
0 2
0 9
0 0
0 9
0 7
0 2
0 2
0 0
0 19
0 12
2 16
0 7
0 9
37 0
16 0
2 9
7 0
2 2
0 0
5 0
5 0
7 0
0 0
0 0
0 0
0 0
0 0
9 0
0 5
0 0
2 0
0 0
0 16
2 5
0 0
9 7
0 14
21 12
16 5
59 0
5 2
0 7
2 2
0 5
0 0
23 0
5 0
2 0
2 0
5 0
0 0
5 2
0 16
0 5
0 12
0 63
0 0
0 5
7 7
21 2
2 0
0 0
7 2
0 0
2 0
0 0
0 0
0 0
0 2
0 0
0 0
0 0
0 0
0 0
0 0
7 0
0 0
5 70
0 0
0 0
0 0
0 0
14 0
14 0
14 5
19 12
45 0
12 0
2 0
0 0
7 0
0 0
0 0
0 0
0 0
0 2
0 0
0 0
2 0
0 2
0 2
0 0
0 0
0 0
0 0
0 0
0 0
0 0
2 0
9 0
7 0
0 0
5 0
0 0
0 0
0 0
2 0
2 0
9 0
2 0
2 7
30 0
2 0
9 7
5 0
9 0
12 0
5 0
2 0
0 0
0 0
0 14
5 0
0 2
2 0
0 0
2 0
7 0
0 0
2 0
0 0
5 0
0 0
2 0
0 0
0 0
0 0
0 2
0 0
0 0
0 0
0 0
2 2
0 0
0 0
5 0
0 0
12 0
2 0
0 12
0 0
0 2
0 0
2 0
2 2
0 0
0 0
0 2
7 5
0 0
7 5
0 7
0 30
0 5
0 7
0 0
0 0
0 0
16 0
5 5
2 0
7 0
0 0
2 0
33 2
7 0
0 0
5 0
2 0
5 5
7 0
0 2
7 12
5 0
7 2
2 0
5 0
0 2
0 0
0 5
0 0
0 0
2 0
2 0
0 0
0 2
0 0
2 0
0 2
7 2
9 5
0 12
2 12
0 7
0 0
0 2
9 5
0 7
0 2
0 2
2 5
0 0
2 0
0 0
0 0
0 0
5 2
9 14
21 37
2 42
2 0
2 0
14 0
5 0
0 2
0 2
0 0
2 0
0 0
0 0
0 0
7 0
0 0
0 0
0 0
5 19
0 0
0 0
2 0
0 0
0 0
0 2
0 0
7 0
5 2
7 2
23 5
9 0
9 0
14 2
2 5
0 0
5 2
2 9
0 0
0 0
0 0
2 0
0 0
5 2
0 9
0 0
5 9
0 21
5 21
0 12
0 2
0 0
0 37
0 2
0 0
0 0
5 0
0 2
2 0
0 0
5 0
0 0
0 0
0 0
0 2
0 61
0 0
5 5
0 0
2 0
7 0
0 0
0 0
0 0
0 0
0 0
0 0
0 0
0 0
2 0
0 0
0 0
0 0
2 2
0 2
5 0
2 0
7 0
0 2
12 5
5 0
0 0
2 5
0 0
0 0
0 0
0 2
0 0
0 2
0 0
0 7
0 7
0 2
2 5
0 5
2 2
2 12
0 2
0 7
0 14
0 0
0 2
0 0
0 0
0 0
0 0
0 0
5 2
0 0
0 5
0 9
0 2
0 5
0 0
0 0
0 2
0 2
0 0
0 0
0 0
0 0
0 2
0 0
0 0
0 0
0 0
0 0
0 0
0 0
0 0
0 0
0 5
0 0
0 0
0 0
2 0
0 0
0 2
0 5
0 2
2 2
0 0
5 0
2 0
2 7
0 0
0 2
0 0
0 0
0 0
0 0
0 0
0 0
0 0
0 0
0 0
0 0
0 0
0 0
0 0
0 0
0 0
0 2
0 0
2 0
0 0
0 5
0 2
0 5
0 0
0 0
0 0
0 0
0 2
0 5
0 0
0 0
0 0
0 0
0 0
0 0
0 0
0 0
0 0
0 0
0 0
0 2
0 0
0 2
0 0
0 0
0 0
0 0
0 0
7 0
5 0
2 0
0 0
0 0
0 0
0 0
0 0
0 0
0 0
5 0
0 2
0 0
0 0
0 0
0 0
0 0
0 0
0 2
0 0
0 0
0 0
0 2
0 0
0 0
2 0
0 0
0 0
0 0
0 0
0 0
0 2
0 0
0 0
2 2
0 0
2 0
0 5
0 0
0 0
0 0
0 5
0 0
0 2
0 7
0 0
0 2
0 0
0 0
0 0
0 0
0 0
0 0
0 0
0 0
0 0
0 0
0 0
0 0
0 0
0 2
0 0
0 2
0 0
0 0
0 0
0 0
0 0
0 0
0 0
0 0
0 0
0 0
0 0
0 0
0 0
0 0
0 5
0 5
0 0
0 0
0 0
0 0
0 0
0 0
0 0
0 0
0 0
0 2
0 0
0 0
0 0
0 2
0 0
0 0
0 0
0 0
0 0
0 0
0 0
0 5
0 0
0 9
0 21
0 33
0 21
0 12
0 42
0 14
0 0
0 0
0 2
0 0
0 12
0 7
2 9
0 7
0 5
0 2
0 2
0 5
0 2
0 35
0 5
0 5
2 7
7 0
0 0
7 0
0 7
0 0
0 0
0 0
0 2
0 2
0 5
0 7
0 0
0 0
0 0
0 0
0 0
0 0
0 2
5 9
0 0
0 0
0 2
0 2
0 0
0 9
0 5
0 0
0 0
0 0
0 0
0 0
2 0
0 0
0 0
0 66
0 0
0 0
0 0
0 0
0 0
0 0
0 0
2 0
2 0
0 0
0 0
0 0
0 0
0 0
0 0
0 0
0 0
0 0
0 2
0 5
2 2
0 14
0 0
0 5
0 0
0 0
0 0
0 2
0 7
0 0
2 0
5 0
2 5
2 0
0 2
0 0
0 2
0 0
0 5
0 0
0 0
0 2
0 0
0 0
0 0
0 0
0 2
0 0
0 0
0 0
0 2
0 5
0 2
0 5
0 0
0 80
0 9
0 14
0 7
0 0
0 0
0 0
0 0
0 7
0 0
0 2
0 2
0 0
0 0
0 12
0 0
0 0
0 0
0 12
0 14
0 0
0 14
0 21
0 7
0 12
0 12
0 30
0 16
0 7
0 7
0 23
0 0
0 2
0 0
0 0
0 0
0 0
2 0
0 0
0 0
0 0
0 0
0 2
0 0
0 0
0 0
0 0
0 0
0 0
0 0
0 0
0 0
0 0
0 7
0 0
0 12
0 14
0 7
0 2
0 0
0 0
0 0
0 56
0 2
0 0
5 0
7 0
2 0
0 0
0 0
0 0
0 0
0 2
5 16
0 5
0 2
0 7
0 0
0 0
0 0
0 0
0 0
0 0
0 0
0 0
0 0
0 0
0 0
0 0
0 0
0 0
0 0
0 0
0 0
0 0
0 0
0 0
0 0
0 0
0 0
0 0
0 0
0 0
0 0
0 0
0 0
0 0
0 5
0 0
0 7
0 0
0 9
0 0
0 0
0 0
0 0
0 5
0 0
2 0
0 0
0 0
0 0
0 0
0 0
0 0
0 0
0 0
0 0
0 0
0 0
0 0
0 2
0 0
0 2
0 0
0 0
0 0
0 0
0 2
0 0
14 0
5 0
136 2
0 5
2 2
0 2
9 0
16 2
0 0
0 0
0 9
0 0
23 0
2 2
9 0
0 0
16 0
0 0
0 0
7 0
16 0
16 0
2 0
2 0
0 0
16 0
2 0
0 0
16 0
2 0
0 0
14 2
63 33
248 0
30 0
33 0
108 0
56 2
42 84
9 0
0 2
7 0
9 2
2 0
0 0
5 0
0 2
5 0
0 2
7 0
5 5
2 0
0 0
0 0
0 0
2 0
7 0
5 0
7 0
12 0
5 0
14 0
0 0
0 5
7 7
12 0
9 0
2 0
5 0
2 0
5 2
12 2
26 5
2 0
19 0
16 7
26 0
23 5
2 0
0 2
0 0
0 0
0 0
0 0
0 0
0 5
2 2
0 0
0 0
0 0
0 0
0 2
0 0
5 5
14 2
49 0
12 2
12 5
7 9
2 0
0 0
2 0
0 0
5 0
0 0
2 5
0 0
2 5
2 0
0 0
0 0
2 0
0 0
0 0
5 0
0 0
0 2
9 0
66 0
0 0
2 0
9 0
2 0
5 0
7 0
9 0
0 0
2 0
12 0
5 0
0 0
12 0
0 0
0 0
0 0
5 0
0 0
0 0
0 0
0 0
0 0
2 0
5 0
2 0
0 0
2 0
7 0
9 0
5 0
26 0
2 2
0 0
0 0
0 0
2 0
0 0
0 0
0 0
23 0
70 0
68 0
54 0
70 0
12 2
5 0
0 0
0 0
0 0
0 0
0 0
2 2
0 0
16 0
2 0
2 0
5 0
9 0
7 0
7 0
16 0
2 0
2 0
0 0
0 0
0 0
2 0
0 0
0 0
0 0
0 0
16 0
12 0
5 0
2 0
5 0
5 0
28 0
7 0
28 0
9 0
2 0
37 0
0 0
82 0
12 0
2 0
0 0
0 7
0 0
0 0
0 0
0 0
0 0
2 0
2 0
7 0
0 0
2 0
0 2
0 0
0 0
2 0
2 0
19 0
9 0
26 0
0 0
7 0
0 0
2 0
16 2
9 0
19 0
5 0
5 0
2 0
14 0
2 0
0 0
2 0
0 2
0 0
0 0
0 0
2 0
7 0
35 0
21 0
23 0
12 0
12 0
23 0
12 0
5 0
5 0
0 0
0 0
0 2
2 0
0 0
0 0
0 0
0 2
0 2
0 0
0 0
0 0
0 0
5 2
9 0
2 0
7 0
16 0
45 0
37 0
12 5
0 0
66 0
0 0
0 0
2 0
2 0
12 0
9 0
7 0
2 0
0 0
0 0
0 0
0 0
0 0
0 0
0 0
0 5
0 0
0 2
0 0
0 0
5 9
0 0
0 12
5 0
0 0
0 0
2 0
2 0
0 0
0 0
2 0
2 0
2 0
0 0
0 0
0 0
0 0
0 0
0 0
12 0
0 0
0 0
0 0
2 0
0 0
7 0
0 0
0 0
0 0
0 0
0 0
0 0
0 0
9 0
12 5
5 0
7 0
12 0
7 0
16 0
7 0
2 0
0 0
0 0
0 0
12 0
5 2
0 0
0 0
2 0
0 0
0 0
0 0
0 0
5 0
0 0
0 0
7 0
12 0
37 0
5 0
2 0
5 0
0 0
0 0
0 0
5 2
0 2
0 2
0 5
0 2
0 0
0 0
0 0
0 0
0 0
0 0
5 0
0 0
0 0
0 0
2 0
0 0
2 2
26 0
33 0
12 0
9 0
0 0
0 0
0 0
0 0
0 0
2 0
0 2
2 0
5 0
2 0
0 0
0 2
7 54
7 2
26 14
2 0
2 5
0 2
12 0
59 0
40 2
28 7
7 0
2 2
89 0
0 2
5 0
0 2
0 0
0 9
2 0
0 0
2 2
0 2
0 5
0 2
61 2
16 5
35 5
42 0
14 0
5 5
5 0
0 0
5 0
2 7
19 0
28 2
2 33
7 2
2 14
0 12
0 0
0 45
0 70
0 40
2 23
0 120
2 9
0 14
2 2
2 0
5 0
19 2
37 0
45 5
12 2
9 2
5 0
0 5
7 0
2 0
5 0
0 0
2 5
42 0
42 0
96 0
281 7
28 0
19 0
5 21
5 5
0 2
0 0
0 2
0 0
0 0
0 59
0 0
0 5
2 0
0 2
16 0
2 0
14 0
5 0
0 0
0 7
2 0
7 12
12 16
0 2
0 5
9 7
16 0
12 9
2 7
0 0
0 14
0 5
5 0
0 0
2 2
2 0
23 0
0 0
26 0
30 5
131 5
19 0
30 26
37 7
42 7
14 0
14 0
28 0
0 0
5 0
5 0
2 0
7 0
2 2
35 0
0 0
35 0
12 0
2 0
9 75
0 5
12 12
9 5
2 7
33 5
12 0
66 0
5 2
2 0
12 0
7 2
0 0
7 7
5 5
0 0
12 0
0 0
2 0
0 7
5 0
7 5
0 0
33 0
9 0
319 0
150 0
138 0
743 5
537 0
565 0
70 0
19 0
0 0
2 5
0 0
5 0
0 0
0 0
0 2
0 5
0 0
0 2
0 5
7 0
5 0
0 2
0 0
0 0
9 7
14 0
237 0
28 0
12 0
0 0
0 0
0 0
2 0
0 0
0 5
0 0
2 2
5 0
5 0
21 0
9 0
12 0
0 2
0 2
0 2
2 0
0 12
0 2
0 0
2 5
2 7
0 2
0 0
2 2
5 5
0 5
0 0
0 12
0 9
0 16
0 77
14 9
2 14
2 0
9 9
5 2
216 0
2 7
16 2
5 0
19 2
0 2
16 9
9 2
21 0
12 0
23 0
0 0
26 0
7 0
70 0
16 0
14 0
5 5
0 5
0 0
0 0
7 0
2 0
0 0
12 16
0 0
0 7
0 5
0 7
0 0
2 5
19 0
2 7
28 5
2 0
2 0
0 37
2 14
0 253
0 33
0 40
0 12
0 14
0 12
0 2
0 12
5 5
12 12
37 0
66 0
12 0
5 0
2 2
2 0
0 0
0 0
16 2
12 5
14 52
9 14
16 0
2 0
0 2
2 98
0 7
12 5
0 0
7 5
2 0
2 0
5 2
5 5
0 5
0 7
2 0
5 56
0 12
5 14
9 5
2 7
16 0
12 0
28 2
28 26
16 56
2 26
2 14
2 19
0 5
2 0
0 7
2 0
0 0
0 0
0 0
0 0
0 2
2 0
2 0
7 2
23 5
14 0
30 2
7 0
7 9
23 0
49 2
19 5
28 59
7 42
2 28
7 56
0 16
2 2
0 2
0 0
0 77
5 5
0 2
0 23
0 7
2 7
7 42
14 7
2 19
9 5
35 5
21 0
9 0
0 9
7 0
0 0
7 7
16 0
16 0
7 0
7 0
2 2
7 0
7 2
12 0
19 0
42 0
152 0
239 0
19 0
75 0
30 0
0 0
2 0
26 0
16 0
33 0
42 0
9 2
16 0
0 0
2 2
0 7
0 2
0 5
0 9
0 0
0 2
0 7
5 14
0 2
2 2
19 0
0 0
16 0
30 0
33 0
2 0
230 0
19 5
35 0
103 0
89 5
68 0
52 2
0 7
12 2
12 14
2 5
14 5
2 0
0 0
21 0
14 0
21 0
42 2
87 0
70 2
68 0
33 2
2 0
42 0
0 2
2 0
176 0
0 2
33 0
21 0
14 0
7 0
2 0
12 0
9 7
7 0
14 0
30 0
70 0
12 0
14 2
0 0
2 0
2 0
16 9
14 2
2 5
5 7
16 0
0 2
12 2
0 9
9 0
2 0
5 0
9 0
16 0
30 0
28 2
148 0
42 7
190 0
5 0
21 0
16 0
2 0
12 2
0 5
21 0
14 0
9 0
19 2
108 0
9 0
9 0
12 0
12 0
9 0
16 0
0 0
5 0
0 0
0 0
2 0
5 0
5 0
37 0
63 2
21 0
26 0
37 12
40 21
82 63
145 30
394 7
49 2
42 0
5 0
16 0
7 0
0 7
2 0
5 0
0 0
0 0
14 59
2 0
2 0
7 0
0 5
0 0
16 0
9 0
0 0
2 5
7 0
0 0
2 7
14 12
0 2
0 0
0 0
0 0
0 2
14 0
9 7
5 5
14 0
0 0
2 0
0 0
5 0
16 14
14 0
9 0
2 0
5 0
2 0
0 9
0 0
0 5
0 0
0 0
2 0
0 0
2 0
2 0
2 0
0 0
0 0
0 9
0 2
0 14
0 12
0 5
0 2
0 7
0 0
0 0
0 0
0 0
0 0
0 2
0 0
2 0
0 0
5 2
0 2
0 7
0 5
2 5
0 9
2 0
0 0
5 2
7 2
0 0
7 2
0 5
0 14
2 0
2 2
5 0
19 0
19 2
49 0
21 0
5 7
9 2
56 2
5 0
35 0
73 0
28 0
2 0
5 0
5 2
12 0
7 0
9 0
5 0
2 0
0 0
0 0
47 0
9 0
2 0
7 0
5 0
40 0
21 0
234 0
2 0
9 0
5 0
0 5
2 0
2 0
75 0
115 5
7 0
7 0
26 0
5 0
16 5
5 2
5 2
0 0
2 2
5 2
5 0
2 0
0 0
21 0
52 14
45 0
37 0
19 0
0 0
7 0
12 0
52 5
87 9
112 0
68 0
7 2
12 0
12 0
66 0
14 0
14 0
0 5
5 2
19 0
0 0
0 2
7 0
2 0
0 21
0 7
0 5
7 5
9 0
23 0
0 0
23 0
2 0
5 0
0 0
19 7
0 0
5 14
23 0
19 9
52 0
12 0
494 0
7 2
9 0
7 5
7 0
12 5
7 0
2 0
2 14
9 2
9 5
0 2
0 0
9 12
5 5
14 0
0 0
0 2
2 0
33 0
30 0
124 0
63 0
9 0
2 0
12 0
21 7
7 0
5 0
12 0
2 2
16 0
9 0
2 0
0 0
5 0
5 2
2 5
0 2
7 0
0 0
5 0
2 0
0 0
9 5
0 0
0 0
0 2
0 0
0 2
2 0
5 0
2 0
2 0
2 0
2 0
9 0
2 0
7 0
16 0
14 0
12 0
23 0
21 0
9 2
0 0
9 0
7 2
12 7
0 0
0 0
0 2
0 0
0 0
0 0
112 0
2 0
7 0
9 0
12 0
9 0
7 0
0 0
0 0
2 0
0 0
2 0
9 0
2 0
0 0
2 0
19 7
5 0
77 2
28 0
2 9
7 0
0 0
2 0
0 0
0 2
14 7
5 0
42 23
77 14
16 9
28 0
2 2
2 0
7 0
5 0
80 0
28 2
21 0
9 0
12 0
2 0
0 0
0 0
2 0
5 0
26 0
54 0
59 0
21 0
21 0
7 0
28 0
33 0
54 0
94 0
148 0
70 0
98 0
120 0
84 0
23 2
94 5
178 9
124 14
89 16
49 9
14 0
14 0
23 0
16 0
56 0
70 0
47 0
117 0
141 2
129 0
61 2
115 0
124 0
115 0
63 0
47 7
49 0
14 0
26 0
54 0
16 0
30 0
14 0
0 2
0 0
5 0
73 0
70 0
117 0
35 0
108 0
9 0
5 0
9 2
0 0
91 5
19 0
30 0
33 5
45 0
5 0
33 9
5 5
2 0
9 0
26 0
5 0
0 0
0 2
7 5
2 0
12 23
14 9
19 0
23 5
40 0
19 0
183 0
122 2
108 0
101 2
30 5
14 0
9 0
0 5
23 0
0 0
0 0
0 0
0 0
5 0
2 0
21 0
14 0
30 2
21 5
28 2
2 5
12 7
2 12
2 9
12 5
5 2
16 12
134 2
14 0
405 124
16 0
26 7
9 2
2 0
0 0
9 0
2 0
5 5
5 0
30 0
5 0
21 5
16 45
23 1031
180 419
68 206
52 9
54 30
28 7
23 5
7 2
9 0
194 0
12 0
5 5
23 2
0 0
1664 2
2 0
66 0
0 2
2 5
0 2
9 0
2 2
5 0
5 0
0 0
16 0
5 0
14 0
12 0
14 0
21 2
7 0
469 5
16 0
12 2
19 7
19 0
52 0
63 0
199 2
572 0
450 0
185 2
47 2
96 2
105 0
21 5
12 0
21 0
40 16
26 2
28 2
202 0
5 7
7 0
12 2
21 0
7 0
0 0
23 0
23 0
37 0
40 0
23 0
23 0
21 19
5 0
0 0
26 35
30 0
84 2
52 0
75 5
84 2
16 0
28 0
7 0
5 0
28 0
0 0
2 0
0 0
40 0
14 0
23 0
75 5
9 33
12 0
33 0
33 2
187 0
33 5
47 0
19 0
28 0
45 2
63 0
223 0
14 9
61 16
7 5
0 14
7 7
0 0
0 33
0 0
2 5
0 0
0 0
0 2
0 0
2 0
0 0
0 0
9 0
30 0
40 0
47 0
28 0
0 5
12 5
26 0
7 2
0 5
2 5
2 0
0 0
9 0
5 5
5 0
7 0
9 0
16 2
19 0
2 0
0 0
0 0
2 0
0 2
2 2
0 0
0 0
0 2
0 0
0 7
0 2
0 35
0 0
0 0
0 0
0 0
2 0
0 2
0 0
0 0
0 0
0 0
0 0
0 0
2 0
7 5
0 0
0 0
0 0
0 0
0 0
0 0
2 0
12 0
26 0
9 0
7 0
19 2
0 12
0 2
0 5
0 9
0 5
0 12
0 0
0 0
0 14
0 0
0 2
0 2
0 2
0 5
5 2
0 5
0 0
14 0
0 0
0 5
0 0
0 0
0 0
0 0
0 42
0 0
0 12
0 19
0 7
0 2
2 0
0 0
0 0
0 0
0 0
0 0
0 0
0 0
0 0
0 0
0 0
0 2
0 0
0 0
0 0
0 0
0 0
0 0
0 0
0 0
0 0
0 0
0 0
0 0
0 0
0 0
0 0
0 0
0 0
0 0
0 0
0 0
0 0
0 0
0 0
0 0
0 0
0 0
0 0
0 0
0 0
0 0
0 0
0 0
0 0
0 0
0 0
0 0
0 0
0 0
0 0
0 0
0 2
0 0
0 0
0 0
0 0
0 0
0 0
0 0
0 0
0 0
0 0
0 0
0 0
0 0
0 0
0 0
0 0
0 0
0 0
0 0
0 0
0 0
0 0
0 0
0 0
0 0
0 0
0 0
0 5
0 0
0 0
0 5
0 2
0 16
0 7
0 0
0 5
2 0
2 0
0 0
0 2
0 2
0 0
0 21
0 0
0 0
0 0
0 0
2 0
19 0
7 0
0 0
0 0
7 0
0 0
0 0
0 0
0 0
0 0
0 0
0 0
0 7
0 2
0 0
0 0
0 0
0 0
5 0
0 0
0 0
0 0
0 0
0 2
0 45
0 0
0 5
0 37
0 26
0 12
0 9
0 0
0 5
0 7
0 5
0 0
0 5
5 0
0 0
0 0
0 5
0 2
0 5
0 0
0 0
0 33
0 0
0 7
0 12
0 23
0 0
0 9
0 0
0 2
0 0
0 0
0 0
0 0
0 0
0 2
0 0
0 7
0 7
2 5
2 0
0 0
0 16
0 0
0 2
0 0
0 2
0 5
0 0
0 0
0 0
0 0
0 0
0 23
0 2
0 0
0 2
0 0
0 0
0 2
0 0
0 5
0 0
0 2
0 0
0 2
0 21
0 16
0 42
0 14
12 199
0 68
0 7
0 0
0 5
0 0
0 2
0 0
0 0
0 2
0 2
0 0
0 28
0 12
0 0
0 0
0 12
0 0
0 5
0 9
0 14
0 209
0 21
2 80
0 33
0 47
0 7
0 37
0 14
0 84
0 19
0 2
0 0
0 0
0 0
2 0
0 2
0 0
0 0
7 0
2 0
0 2
7 5
0 14
7 37
12 61
5 42
0 26
5 42
0 7
0 7
0 7
0 0
2 9
0 7
0 12
0 19
0 12
0 21
0 9
0 9
5 0
0 2
0 0
0 0
0 0
0 0
0 0
0 0
0 0
0 5
5 5
0 14
0 0
0 0
0 0
0 0
0 0
0 0
0 0
0 0
0 9
0 0
5 2
0 23
7 80
5 16
5 5
0 9
2 2
0 42
0 14
7 63
0 45
9 54
2 87
0 45
0 45
0 47
0 37
0 49
0 9
0 0
0 0
0 0
0 0
0 0
0 0
0 0
0 0
0 2
0 7
0 9
0 19
0 12
0 269
0 178
0 576
0 302
0 89
0 59
0 28
0 0
0 5
0 19
0 14
9 47
0 19
0 16
0 26
0 21
0 68
0 21
0 14
0 16
0 14
0 2
0 7
0 0
2 9
0 9
0 23
0 28
0 211
0 28
0 84
0 30
0 19
0 2
0 0
7 0
0 2
5 0
0 63
0 5
2 12
0 19
0 98
9 0
0 77
0 12
0 12
2 0
0 9
0 0
0 0
0 0
0 7
0 2
0 33
0 12
0 9
0 52
0 5
2 19
5 112
2 26
0 91
0 14
0 0
5 40
2 23
14 359
0 42
0 54
0 73
0 66
0 2144
0 230
0 471
2 300
0 127
2 68
0 19
0 21
0 12
0 16
0 19
9 19
0 1256
0 2479
0 1331
0 155
0 232
0 42
2 956
0 23
0 33
0 21
0 16
0 16
0 0
0 5
0 2
0 2
0 33
0 0
0 0
0 0
0 0
0 0
0 0
0 0
0 0
0 0
0 7
2 0
0 16
0 7
0 0
0 0
0 0
0 0
2 0
0 0
0 0
0 0
0 0
0 0
5 2
0 0
0 0
0 0
0 5
0 7
0 19
0 0
0 2
0 0
0 12
0 61
0 0
0 0
0 0
0 0
5 12
0 0
0 0
0 2
7 94
0 2
0 9
0 0
0 2
0 0
0 0
0 0
0 0
0 0
0 5
0 21
0 0
0 0
0 0
0 0
0 0
0 0
0 0
0 0
0 0
0 0
0 0
0 0
0 0
0 0
0 0
0 0
0 0
0 0
0 0
0 0
0 0
0 0
0 0
0 0
0 0
0 5
0 0
0 0
0 0
0 0
0 0
0 9
0 21
0 9
0 0
0 0
5 0
0 0
0 0
0 0
0 0
0 7
0 0
0 0
0 0
0 2
0 19
0 14
0 0
0 0
5 0
0 0
0 0
0 0
0 2
0 16
0 0
0 9
0 0
0 0
0 2
0 0
0 0
0 0
0 7
0 0
0 7
0 0
0 0
0 0
0 0
0 0
0 2
0 37
0 0
0 7
0 2
0 0
0 0
0 0
0 0
0 0
0 5
0 0
0 0
0 0
0 5
0 0
0 5
0 0
0 0
0 2
0 0
0 0
0 0
0 0
0 0
0 0
0 0
0 0
0 0
0 0
0 0
0 0
0 5
0 0
0 0
0 5
0 0
0 2
0 9
0 7
0 16
0 5
0 0
0 0
0 2
0 2
0 0
0 2
0 7
0 5
0 0
0 0
0 9
0 0
0 0
0 0
0 0
0 0
0 0
0 0
0 0
0 0
0 0
0 0
0 2
0 0
0 0
0 9
0 2
0 0
0 7
0 0
0 0
0 0
0 0
0 7
0 5
0 12
0 16
0 2
0 2
0 2
0 0
0 2
12 0
0 2
0 0
0 0
0 0
0 0
0 7
0 0
0 0
0 0
0 0
0 0
0 2
0 0
0 0
0 0
0 0
0 0
0 0
2 0
0 0
0 0
0 0
0 0
0 0
0 0
0 0
0 0
0 0
0 7
0 0
0 2
0 12
0 0
0 0
0 0
0 0
0 0
0 0
0 0
0 0
0 0
0 0
0 0
0 0
0 0
0 0
0 0
0 0
0 0
0 0
0 0
0 0
0 0
0 0
0 0
0 0
0 0
0 0
0 0
0 0
0 0
0 0
0 0
0 0
0 0
0 0
0 0
0 0
0 0
0 0
0 0
0 0
0 0
0 0
0 0
0 0
0 0
0 0
0 0
0 0
2 0
2 0
23 0
16 0
12 0
9 0
2 0
9 0
171 0
729 0
87 0
5 0
19 0
30 0
45 0
122 0
258 0
555 0
94 0
66 0
26 0
5 5
12 0
9 0
68 0
0 0
2 0
9 0
0 0
5 0
26 0
19 0
14 0
21 0
237 0
77 0
16 0
0 2
0 0
9 12
0 0
0 0
0 2
2 0
0 5
0 9
0 0
2 0
14 0
0 14
2 0
0 0
0 2
0 12
0 0
7 0
37 0
9 2
5 5
16 0
5 0
2 0
2 0
0 2
2 12
7 0
0 0
0 0
7 2
0 0
0 0
7 0
12 0
5 0
16 5
0 0
16 0
26 0
143 0
35 0
16 0
0 2
0 0
0 0
0 0
5 2
0 0
0 5
0 0
2 0
5 0
0 5
2 0
0 0
5 0
9 0
0 2
9 7
12 0
9 0
5 2
7 0
16 0
40 0
40 0
16 0
7 12
33 26
21 2
16 0
2 0
14 0
5 0
0 0
0 0
0 0
0 0
2 0
7 0
7 0
5 0
2 0
30 0
9 0
9 2
0 0
14 0
16 0
5 0
5 5
26 0
30 5
0 0
0 0
0 0
0 2
0 0
5 0
0 0
0 0
0 0
7 0
0 0
9 2
21 5
14 0
2 0
2 0
2 0
12 0
0 0
9 0
0 0
19 0
21 0
42 0
35 0
35 0
16 0
61 0
54 0
9 0
7 0
0 0
2 0
0 0
0 0
7 0
37 0
14 0
5 5
14 0
45 0
52 0
33 0
5 0
2 0
5 2
5 0
21 0
12 0
0 0
0 0
2 12
9 0
2 0
0 0
19 0
2 0
0 0
0 0
7 0
9 0
94 0
101 0
326 0
176 0
16 0
12 0
0 0
2 0
5 0
2 0
2 0
5 0
0 5
0 0
0 0
0 0
0 0
0 0
2 0
0 0
0 0
0 0
0 0
0 2
2 0
0 0
0 0
0 0
2 0
0 0
2 0
0 0
0 0
0 0
2 0
7 2
0 0
0 0
0 0
26 0
28 0
26 0
16 0
112 5
30 0
19 0
9 0
89 2
2 0
0 0
5 0
2 0
0 0
0 0
2 0
12 0
0 0
9 2
0 0
9 0
0 0
2 0
9 0
2 0
0 2
0 0
9 0
0 0
14 0
2 0
248 5
2 0
0 0
0 0
0 2
7 9
12 2
28 0
0 2
12 0
7 0
2 0
0 2
5 0
0 5
2 0
0 0
5 0
26 0
0 0
16 2
5 2
21 7
0 0
2 0
2 5
9 2
5 0
2 0
16 0
47 12
54 0
91 2
61 0
61 0
96 0
47 0
23 0
21 0
59 0
49 0
54 2
2 2
518 2
82 2
7 0
7 5
2 7
5 2
0 0
5 0
0 0
9 0
14 0
131 2
16 0
9 0
30 0
2 0
2 5
0 0
5 0
2 7
7 5
21 2
75 0
197 2
117 5
122 0
300 0
28 2
21 2
40 0
7 0
5 0
19 5
0 0
0 0
0 0
0 5
0 0
0 7
0 19
2 0
2 0
0 0
5 2
5 0
2 0
2 0
2 0
0 2
0 0
0 0
5 0
9 0
19 0
2 0
14 0
159 0
30 0
7 0
16 2
30 0
12 14
12 7
9 0
16 0
37 0
5 0
14 0
12 0
21 52
56 9
19 5
16 0
9 0
14 0
16 5
19 0
49 0
0 0
5 0
5 26
5 2
0 0
0 5
0 5
0 0
0 0
7 0
0 0
269 0
19 0
2 0
16 0
16 0
19 0
0 30
0 0
0 0
0 7
0 33
2 19
35 0
47 2
61 5
0 0
148 0
2 2
0 9
0 9
0 5
0 21
0 9
5 0
0 0
0 0
2 0
16 0
0 0
7 0
5 0
2 7
2 0
0 0
0 0
2 0
7 0
26 9
7 9
16 14
28 7
0 12
0 9
0 0
0 0
9 0
7 0
12 2
5 14
7 16
0 0
0 7
0 5
0 5
0 0
0 0
2 0
5 0
7 2
0 2
110 7
2 2
21 0
0 0
2 0
2 2
2 5
12 2
14 0
2 0
16 0
2 0
0 0
0 0
2 0
19 2
5 0
12 0
7 2
7 0
16 0
2 0
2 0
0 0
7 0
14 2
12 0
37 2
12 0
87 0
2 0
0 2
2 0
7 0
5 0
0 0
2 2
0 0
0 0
0 0
0 16
0 2
0 0
7 7
9 0
2 5
0 2
2 2
21 19
5 16
5 103
2 9
21 0
45 2
30 0
21 0
5 0
12 2
5 0
7 0
0 0
0 0
0 2
2 0
0 0
0 0
2 9
2 0
0 5
0 0
2 0
2 0
5 0
0 0
0 0
0 0
0 0
0 0
14 0
59 0
40 0
12 2
21 33
7 0
19 5
12 2
5 0
2 0
14 0
0 0
2 0
2 0
5 5
5 0
0 0
2 0
14 0
5 0
9 0
7 0
12 2
0 0
5 5
5 5
14 2
5 0
0 2
0 0
0 5
5 0
5 0
0 0
0 0
0 14
7 0
16 0
42 0
87 0
16 0
5 0
2 0
0 0
0 0
0 0
0 0
2 7
5 0
2 0
5 0
0 0
2 0
5 0
5 0
2 0
9 16
0 0
314 2
0 0
9 0
12 0
0 0
0 0
0 0
0 0
0 0
0 0
2 0
0 0
0 0
2 40
9 2
5 0
9 0
0 0
0 0
0 0
0 0
5 0
0 2
7 0
0 0
0 0
0 2
5 0
0 0
12 0
7 2
2 0
26 0
9 0
0 0
2 0
5 0
0 0
0 0
2 0
7 0
2 0
5 2
2 0
0 0
5 0
0 0
0 2
0 0
0 0
2 0
2 0
0 0
2 0
2 0
9 0
9 0
9 0
0 0
0 0
7 2
5 0
0 0
0 0
0 0
7 0
5 0
16 0
7 0
9 0
7 0
0 0
5 0
0 0
0 0
0 0
2 2
2 0
30 0
0 0
2 2
0 7
7 0
0 0
0 0
0 0
0 0
0 0
0 2
0 0
5 14
5 0
2 0
2 0
0 0
0 0
2 0
0 0
0 0
0 0
0 0
0 0
0 0
0 0
5 0
9 0
21 0
9 0
47 0
7 0
33 2
0 35
0 7
0 9
0 0
0 0
2 0
12 0
0 0
7 0
7 0
0 0
0 0
0 2
0 7
16 0
7 2
16 0
2 5
0 0
0 0
2 0
0 0
9 0
7 0
0 0
0 0
0 0
2 0
5 0
35 0
5 0
7 0
0 0
19 0
7 0
16 0
0 0
2 2
2 2
2 0
0 0
0 0
0 0
0 0
0 2
5 0
5 0
0 0
0 0
12 0
2 0
2 12
5 0
2 2
2 0
0 0
2 0
2 2
12 0
5 0
9 0
0 0
9 5
0 7
2 2
7 5
0 0
14 0
40 0
0 0
5 0
12 0
0 0
2 2
2 0
0 2
5 2
2 0
0 0
7 0
7 0
7 0
9 7
5 2
0 0
0 0
7 0
0 0
2 0
0 0
2 0
9 0
7 0
59 0
5 0
26 0
7 0
2 0
0 0
5 2
0 0
7 0
16 2
9 0
7 0
19 7
12 0
7 0
2 0
7 0
0 0
0 5
0 2
0 0
0 0
0 0
0 0
9 0
26 0
47 0
33 0
9 0
152 0
30 0
12 0
52 0
12 0
0 0
5 0
0 0
5 0
0 0
19 0
0 0
0 0
0 0
2 0
68 0
0 7
0 0
0 2
0 5
0 0
5 0
5 0
0 0
7 0
0 0
0 0
7 0
0 2
2 0
19 0
0 2
0 5
2 0
0 0
0 0
0 0
0 0
0 0
0 0
2 0
0 2
0 0
0 0
0 0
0 0
2 0
0 0
0 0
19 2
0 0
0 2
0 0
0 7
0 0
0 0
0 0
0 0
0 0
7 5
0 0
0 0
12 0
0 0
0 2
0 7
0 2
0 5
0 0
0 0
0 0
0 2
0 0
0 0
0 0
0 0
0 0
0 0
2 0
0 0
2 0
0 2
2 0
7 0
16 0
9 2
0 0
5 0
0 2
0 0
0 9
0 2
5 2
9 0
7 5
66 0
9 0
40 0
12 0
7 0
87 0
2 0
2 0
9 0
5 0
0 0
2 2
0 0
5 9
2 7
0 0
0 0
9 2
7 0
2 7
12 0
47 0
2 2
5 0
0 0
2 0
0 16
0 2
2 7
5 7
0 23
2 0
0 0
0 0
0 0
2 2
0 2
0 26
5 9
2 0
0 0
0 0
0 0
7 0
2 0
2 0
0 9
0 2
7 0
12 2
14 0
9 0
5 0
9 0
9 0
9 0
14 7
16 0
7 0
23 0
9 2
16 0
37 0
2 0
110 0
12 12
80 0
28 5
16 5
28 2
0 0
9 0
0 0
0 0
0 0
0 12
0 0
7 0
0 0
0 0
0 0
0 0
0 0
0 0
0 2
2 0
0 0
0 0
0 2
0 0
0 0
0 0
2 0
0 0
2 0
0 0
0 0
0 0
0 0
2 0
7 0
0 0
0 0
16 7
0 0
5 0
5 0
9 0
14 0
12 0
0 0
0 0
0 0
5 0
2 0
12 0
0 0
0 2
0 0
0 0
0 0
2 0
0 0
0 0
0 0
0 0
0 0
0 0
0 0
14 0
2 0
5 0
2 0
0 0
2 0
0 0
0 0
2 0
0 0
0 0
0 0
0 0
0 0
0 0
7 0
5 0
0 0
2 0
5 0
0 0
0 0
0 0
0 0
0 0
0 0
0 0
0 0
0 0
2 0
0 0
7 0
0 0
0 0
0 0
0 0
0 0
0 0
0 0
0 5
0 0
2 2
0 0
0 7
0 0
0 0
0 0
0 0
0 0
0 0
5 0
0 0
2 0
0 0
0 0
0 0
0 0
12 0
0 0
0 0
5 0
0 0
0 0
7 0
9 0
23 0
56 0
23 0
2 0
14 0
0 0
0 9
0 0
0 0
0 0
0 0
0 0
0 0
0 0
0 2
2 0
0 0
0 0
5 0
0 0
2 0
0 0
0 0
0 0
0 2
0 0
5 5
0 0
2 0
0 0
0 0
0 5
0 0
0 2
0 0
0 0
2 0
7 0
0 0
0 0
0 0
0 0
5 0
0 0
2 0
0 2
7 7
9 0
7 0
84 0
2 0
0 5
0 0
0 0
0 0
0 0
2 0
0 0
9 0
0 0
2 0
7 0
7 0
5 5
5 0
0 0
0 0
12 0
0 0
9 0
16 0
5 2
7 5
0 0
0 0
5 2
5 0
5 0
0 2
0 0
0 0
0 0
0 0
0 0
0 0
0 0
30 0
0 0
2 0
37 0
23 21
73 0
2 0
0 0
2 0
2 0
0 0
0 0
0 0
0 0
0 2
2 2
0 0
0 0
2 0
47 0
0 0
47 0
2 0
0 0
2 0
7 0
9 0
2 0
2 0
23 0
23 2
9 0
21 0
0 0
0 0
2 9
0 0
0 7
2 9
0 7
0 16
2 14
0 0
2 0
0 0
0 0
0 5
0 0
2 0
0 9
0 2
5 9
7 0
0 0
0 0
2 0
0 0
5 0
0 0
19 0
0 0
2 0
0 0
0 5
0 0
0 2
0 0
0 0
5 0
0 0
0 0
2 5
9 0
0 0
5 0
0 0
0 0
0 0
0 2
0 0
0 0
7 2
7 5
5 0
2 0
0 7
0 0
2 0
2 0
0 0
0 0
0 0
0 0
0 0
2 0
0 0
0 0
0 0
0 0
0 0
7 0
14 0
5 0
84 0
5 0
9 0
12 0
5 0
0 0
63 2
0 2
0 0
5 7
7 0
9 2
23 0
30 2
35 2
14 23
54 0
14 7
19 0
30 0
45 0
33 7
0 2
0 0
9 0
5 0
7 0
7 0
0 0
0 2
2 0
2 0
0 0
2 0
0 0
0 0
0 0
0 0
0 0
0 0
0 0
2 0
0 0
0 0
0 0
0 0
2 0
9 0
7 0
0 0
0 0
2 0
0 0
2 0
0 0
2 0
150 0
0 7
0 0
0 0
5 0
5 0
2 0
9 0
0 0
30 2
91 0
14 9
33 0
0 0
5 0
0 0
5 9
0 0
0 0
2 0
0 0
0 0
0 0
5 12
0 0
0 0
0 2
0 0
0 0
0 0
5 0
9 0
19 0
0 0
0 0
0 0
0 7
0 9
16 0
0 0
0 0
0 0
0 0
2 0
2 0
7 0
7 2
0 21
0 0
0 2
2 0
2 0
16 5
0 0
2 30
23 5
7 9
5 7
127 9
0 0
0 0
0 0
0 0
0 0
0 0
2 0
0 0
0 0
0 0
0 0
2 0
0 0
2 0
5 0
0 0
0 0
5 0
12 0
2 0
2 12
5 2
2 0
2 2
2 9
2 0
19 19
0 9
5 21
0 0
0 5
0 0
2 0
0 0
0 0
0 0
0 0
7 0
0 0
5 37
0 0
5 2
2 0
0 5
2 0
0 0
0 0
0 0
0 0
0 0
0 0
0 0
0 0
7 0
2 0
2 2
2 12
5 5
2 0
2 0
9 0
7 0
2 0
0 0
5 0
7 0
0 2
9 0
0 0
2 0
0 0
0 0
0 0
7 0
2 0
0 0
0 0
2 0
0 0
0 0
2 5
0 5
0 12
14 5
0 0
2 0
2 2
2 0
19 0
47 0
84 0
30 0
2 0
14 0
28 0
2 2
40 0
5 0
2 0
66 0
0 0
2 0
7 0
23 0
45 0
63 5
16 0
16 7
7 0
0 2
35 0
7 0
0 0
2 0
0 0
0 0
7 16
23 7
2 7
0 0
0 0
0 0
7 19
2 0
0 28
0 2
0 21
0 0
0 0
0 0
0 0
0 0
2 0
0 2
0 0
7 0
2 2
47 0
5 0
19 5
9 0
5 5
7 0
0 0
2 0
0 0
0 0
0 0
0 2
0 0
2 0
12 0
5 12
14 9
5 5
0 0
2 0
0 0
0 0
28 0
2 0
19 0
2 2
5 0
7 19
0 0
0 5
0 2
0 35
2 0
0 5
0 2
0 5
0 0
2 14
0 12
2 2
0 2
9 0
2 0
5 0
63 0
0 5
16 0
16 0
5 28
0 0
19 0
9 0
0 5
33 28
9 2
26 2
9 5
12 2
9 0
7 0
7 0
2 0
12 0
16 2
7 0
7 0
5 0
0 0
0 0
0 0
0 0
0 7
0 0
0 0
0 2
0 0
12 0
0 0
0 0
2 0
5 0
103 0
7 0
0 2
0 12
0 0
0 0
2 0
2 0
2 0
0 0
0 0
0 0
0 2
2 0
5 0
21 0
14 0
37 0
63 0
12 0
19 0
2 0
2 2
5 0
5 0
2 5
0 0
2 0
2 0
0 0
2 0
14 0
0 0
5 0
35 0
14 0
7 0
9 0
96 0
28 19
82 0
37 0
21 0
23 2
0 0
2 0
0 0
7 0
9 2
14 0
9 0
5 0
0 0
0 0
7 0
0 2
0 0
0 0
0 0
0 0
0 0
0 0
0 2
0 2
0 0
0 2
2 2
2 0
7 0
2 2
21 0
2 0
7 2
0 0
0 0
0 2
2 0
0 0
0 0
0 0
0 0
40 5
14 0
0 0
0 0
0 0
7 0
2 7
7 2
14 0
7 0
23 0
30 0
5 0
21 0
16 0
9 0
0 0
0 0
26 0
0 0
5 0
0 0
9 0
0 0
9 0
21 0
12 0
56 0
16 0
0 0
0 0
0 0
7 2
2 0
5 0
12 0
47 14
2 0
7 2
0 2
0 0
0 0
54 0
2 0
0 0
2 0
9 0
23 0
2 0
30 0
35 2
37 0
37 0
30 0
35 2
2 0
0 0
0 0
2 0
0 0
0 0
5 0
2 0
7 5
0 0
7 0
0 0
7 2
5 2
19 0
0 0
5 0
0 0
0 0
0 0
2 0
7 0
0 0
5 0
2 0
0 0
0 0
0 0
0 0
0 0
5 0
0 0
0 0
0 12
0 0
0 16
0 0
0 0
5 5
7 7
0 0
45 0
9 5
0 2
0 7
0 2
0 0
0 0
0 0
0 0
0 0
5 0
2 0
5 7
0 5
2 0
0 0
0 0
0 0
0 0
0 2
0 7
0 2
0 0
0 0
0 0
0 2
0 0
0 0
0 0
0 5
0 0
0 0
0 0
0 0
0 5
2 0
2 2
2 0
0 0
0 0
0 0
2 0
0 0
0 0
0 2
0 2
0 0
0 0
0 0
0 0
2 0
7 0
9 0
5 0
12 0
5 0
0 0
0 0
42 0
2 2
54 2
0 0
0 2
0 2
0 0
0 5
0 12
0 19
0 0
0 7
0 28
0 5
2 5
5 5
7 0
0 0
0 0
0 0
0 0
0 0
0 0
5 0
0 0
0 0
0 0
7 0
19 7
0 0
0 0
0 0
7 0
0 5
0 0
0 16
0 7
0 2
0 2
0 47
2 0
0 2
12 2
0 0
0 5
0 0
2 5
0 0
0 2
0 0
2 2
5 0
0 0
0 0
0 0
0 0
0 9
0 0
0 0
0 0
0 0
5 0
0 0
0 0
0 0
2 2
0 9
0 0
9 0
2 2
5 0
0 0
52 0
5 0
0 0
0 0
0 0
7 0
2 2
12 0
2 28
5 7
0 5
0 2
0 0
0 0
0 9
0 0
0 5
0 5
0 0
0 0
0 5
2 2
2 0
49 0
0 0
0 0
7 0
2 0
14 0
0 0
2 0
0 0
2 19
0 5
0 2
5 0
2 0
0 2
0 0
0 0
2 0
0 5
0 5
0 7
0 12
2 2
5 7
0 0
0 0
16 49
9 5
42 9
0 2
0 0
5 0
7 2
12 5
0 9
84 2
0 82
7 5
2 5
5 2
0 0
0 2
5 0
0 0
0 0
0 0
0 0
0 5
0 0
5 2
0 0
0 0
0 0
0 0
7 0
0 0
0 0
0 0
0 0
0 0
0 0
5 0
0 0
0 0
0 0
2 0
0 0
5 0
2 0
2 0
2 0
7 0
2 0
7 5
5 5
0 14
0 5
0 14
0 49
0 0
0 0
2 0
0 0
0 0
0 0
0 0
0 2
0 0
0 0
2 0
5 5
0 0
0 0
0 2
7 0
23 0
2 0
16 0
2 0
0 0
5 0
2 0
0 2
2 0
2 0
2 0
0 0
0 0
5 0
9 0
0 0
2 2
0 0
0 0
2 0
0 0
0 0
0 0
2 0
5 0
0 0
0 0
0 0
0 2
0 0
0 2
0 9
0 0
0 0
0 0
0 0
0 0
9 2
7 0
0 0
0 0
0 0
0 0
0 2
2 2
2 2
14 0
5 5
0 0
0 0
0 0
0 0
0 0
0 0
5 2
7 0
0 0
0 0
0 0
2 0
2 0
0 0
7 0
0 0
0 0
0 0
0 0
0 7
0 0
0 2
7 0
0 0
19 0
23 5
0 0
2 5
0 0
0 0
0 0
0 0
2 30
2 0
0 0
0 0
0 0
0 0
0 0
0 0
2 0
0 0
0 2
0 0
0 2
0 0
0 12
0 0
0 0
0 0
0 0
2 7
0 5
0 7
0 9
0 2
0 2
2 0
0 5
52 2
2 0
0 5
0 5
0 0
5 0
2 0
2 0
0 0
2 0
14 0
2 2
0 2
2 0
2 2
0 0
2 0
0 0
19 0
0 0
0 7
0 0
0 0
0 0
2 0
0 0
0 2
0 0
2 9
7 2
0 5
0 2
0 7
0 12
2 0
0 0
0 2
2 5
0 0
0 5
0 0
0 21
0 0
0 0
0 0
5 5
2 0
23 0
9 5
2 0
5 5
5 0
2 0
2 7
0 0
0 2
0 0
0 2
12 5
19 2
12 0
0 0
0 0
0 0
0 0
0 0
0 0
0 0
0 12
0 0
0 0
0 0
0 0
0 0
0 0
0 0
0 2
5 0
2 0
2 0
0 2
0 0
5 0
0 0
7 0
0 0
2 0
0 0
2 2
0 2
0 0
0 0
2 0
5 5
0 0
0 0
2 0
0 0
0 0
0 0
0 0
2 0
2 0
2 0
0 5
0 0
2 0
0 0
0 0
0 0
2 0
0 0
0 0
0 2
2 2
2 7
0 0
12 0
5 0
66 0
0 0
0 5
2 5
0 0
0 0
0 0
0 2
9 0
0 0
0 2
0 2
0 0
0 0
0 2
0 5
0 0
2 2
0 26
0 14
0 12
0 19
0 12
0 0
0 0
0 0
0 0
0 0
0 0
2 0
0 0
0 0
0 0
0 0
0 2
0 0
0 0
5 0
5 0
0 0
0 0
0 0
0 0
0 0
0 0
0 2
0 0
0 0
0 0
0 0
0 0
0 0
0 0
0 0
0 5
0 2
0 0
0 0
0 0
0 0
0 0
0 2
0 7
0 0
0 5
0 0
0 0
0 19
0 5
0 2
2 5
2 0
0 7
9 0
5 0
0 0
2 0
5 2
0 0
2 0
0 0
0 0
0 0
0 0
0 0
0 0
0 5
0 0
0 0
0 0
0 2
5 0
0 5
0 0
0 0
0 12
0 0
0 0
0 2
2 2
0 54
0 5
0 12
0 7
0 0
0 5
0 7
0 0
0 7
7 2
0 0
0 0
5 0
0 0
0 0
0 0
0 0
0 0
0 0
0 0
0 2
0 2
0 7
0 14
2 0
0 0
0 16
0 0
0 0
0 2
0 2
0 0
0 2
12 7
2 0
7 0
2 0
2 0
0 0
0 0
0 0
0 0
0 0
7 0
2 0
0 0
0 0
0 9
0 7
0 0
0 2
2 2
2 0
5 0
0 0
2 0
0 12
0 0
0 0
0 19
5 0
0 5
0 9
0 5
0 14
9 9
0 5
0 0
0 0
0 2
0 5
0 5
0 0
0 5
0 0
0 0
0 0
0 0
0 0
0 0
0 2
0 5
0 0
2 0
2 2
0 0
0 0
5 0
0 2
0 0
2 5
0 0
0 0
0 0
0 0
0 0
0 0
2 0
0 0
0 0
2 0
0 0
0 0
2 0
0 2
0 2
5 0
0 37
0 0
0 9
0 0
0 0
0 0
0 2
0 5
0 0
0 0
0 0
0 0
0 0
0 0
0 0
0 0
0 0
0 0
0 9
0 5
0 2
0 0
0 12
0 2
0 0
0 0
2 0
0 0
0 0
0 0
0 0
0 0
0 0
0 0
0 0
0 0
0 0
0 0
0 0
0 5
0 0
0 7
37 9
0 0
0 0
0 2
2 0
2 2
0 5
0 0
7 0
0 0
0 0
0 0
2 0
0 2
2 0
0 0
0 0
2 0
0 0
0 0
0 0
0 0
0 0
2 0
0 5
0 2
0 9
0 5
0 0
0 0
5 9
2 0
0 0
0 5
0 19
0 9
0 2
0 2
0 0
0 0
0 0
0 0
0 5
0 0
0 0
2 0
0 0
0 0
0 0
0 0
0 0
0 2
0 0
0 5
0 0
0 0
0 0
0 9
0 23
0 14
0 0
0 0
0 5
0 0
0 2
0 0
0 9
0 7
0 19
0 16
0 0
5 5
0 0
0 0
2 0
0 0
0 0
0 0
0 0
2 0
0 0
0 0
0 0
0 5
0 5
2 0
7 0
0 0
0 2
0 2
0 9
2 16
0 9
0 2
0 2
2 0
0 9
0 16
2 5
2 0
5 2
0 5
0 0
0 9
0 0
0 9
0 0
0 2
0 0
0 0
0 0
0 0
0 5
0 0
0 0
0 0
0 0
0 0
5 0
0 0
0 0
0 0
0 5
0 0
0 2
0 0
0 0
0 7
2 9
0 2
0 2
0 0
0 0
0 0
0 0
19 0
2 0
0 0
0 0
0 0
0 0
0 0
0 0
0 0
0 0
0 0
0 0
0 0
0 0
0 0
0 5
0 0
0 5
0 2
0 2
2 0
5 0
0 0
0 0
0 0
0 0
0 16
0 0
2 33
0 2
2 7
5 0
0 2
0 12
0 0
7 2
0 5
0 0
0 0
0 7
0 0
0 0
0 0
0 0
0 2
0 12
0 2
0 0
0 0
0 0
0 2
0 0
0 7
0 14
0 40
0 7
0 9
2 2
7 0
0 0
0 5
0 19
2 0
0 0
0 0
0 0
0 0
7 2
0 12
0 2
0 0
0 0
0 101
0 0
0 23
0 2
0 7
0 0
5 7
0 2
0 0
0 0
0 5
0 0
0 0
0 0
0 0
0 0
0 0
0 0
0 0
0 0
2 0
0 16
2 0
0 0
0 21
0 5
14 0
2 7
0 0
2 0
2 0
0 0
0 0
0 0
0 0
0 0
0 5
0 37
0 7
0 14
0 0
0 9
2 0
0 16
5 0
0 7
0 0
0 0
0 0
7 0
0 0
0 14
7 2
0 0
0 12
9 23
0 7
0 0
0 12
0 5
0 9
0 9
5 2
7 5
0 0
0 0
0 0
0 0
0 9
0 5
0 0
0 9
0 0
0 5
5 5
0 7
0 5
0 26
0 45
0 21
5 21
0 5
0 5
2 0
0 5
0 7
2 0
0 2
0 2
0 0
0 5
0 37
0 16
0 16
0 7
0 2
0 0
0 7
0 2
0 7
0 30
0 0
0 0
0 2
0 0
2 0
0 0
0 0
0 0
2 7
0 2
0 14
0 28
0 7
0 5
0 0
0 0
0 0
0 0
0 0
0 0
2 0
0 0
0 2
0 0
0 0
0 0
0 0
2 0
0 0
0 0
0 0
0 0
0 9
0 7
0 5
0 0
0 0
0 2
0 0
2 14
0 0
0 0
0 0
0 2
0 0
2 0
2 35
0 16
2 45
2 9
0 0
0 49
0 105
0 0
0 5
2 0
2 0
5 9
0 12
0 12
0 2
0 0
0 0
0 19
0 19
0 9
0 12
0 7
0 342
0 0
0 2
0 0
0 0
0 0
0 19
0 0
0 9
2 5
0 5
0 5
0 5
0 0
0 0
0 0
0 0
0 7
0 7
0 0
0 14
0 2
0 12
0 37
0 35
0 105
0 9
0 59
0 19
0 23
0 14
0 0
0 19
0 5
0 5
0 2
0 0
0 0
0 0
2 0
0 16
0 16
0 7
0 19
0 21
0 9
0 26
0 7
0 40
0 54
0 42
0 12
0 30
0 23
0 2
0 5
0 0
0 0
0 0
0 0
0 0
0 23
0 12
0 5
0 7
0 5
0 0
0 5
2 5
0 0
0 0
0 7
0 7
0 16
0 16
0 45
0 19
0 7
0 26
0 16
0 9
0 5
0 33
0 19
9 26
0 82
0 197
0 5
0 7
0 9
0 7
0 7
0 21
0 5
0 16
0 0
0 2
0 7
0 5
0 0
0 0
0 2
2 0
0 0
0 16
0 0
0 0
0 0
0 7
0 0
2 0
0 0
0 0
0 0
2 0
0 23
0 7
0 2
0 7
0 30
0 0
0 30
0 0
14 59
0 12
0 14
0 14
0 28
0 14
0 14
0 2
0 9
0 2
0 0
0 0
0 5
0 5
0 14
0 9
0 5
5 2
0 0
0 2
2 5
2 2
2 5
2 0
0 0
0 0
7 47
2 0
0 103
0 37
5 21
0 16
0 2
0 0
0 0
0 0
0 0
0 0
0 0
0 9
0 9
0 9
0 5
0 0
0 0
0 0
0 0
0 0
0 0
0 0
0 0
0 0
0 0
2 0
0 0
0 33
0 0
0 21
5 14
0 2
0 0
0 0
0 28
5 16
0 0
0 35
0 0
0 0
0 0
0 2
0 2
0 0
0 0
0 5
0 0
0 7
0 0
0 0
7 2
2 0
0 0
0 0
0 0
0 2
0 0
0 2
0 0
0 0
0 7
0 0
0 7
0 5
0 21
0 5
0 19
0 2
0 52
0 12
0 2
0 14
0 5
0 0
0 9
0 5
0 2
0 0
7 0
0 0
2 0
0 0
9 5
0 2
0 2
0 0
0 19
0 7
0 0
0 2
0 2
0 0
2 0
7 0
5 7
19 16
7 0
23 2
0 77
0 2
2 5
9 19
0 23
0 35
0 5
0 2
0 0
0 19
0 0
0 0
2 0
5 0
0 2
0 5
0 12
0 120
0 16
0 7
0 5
0 77
0 5
0 23
0 49
0 40
0 7
0 12
2 7
0 7
0 21
0 30
0 26
0 23
0 35
5 419
2 166
0 77
0 70
0 45
0 21
2 9
0 12
2 21
0 2
2 0
0 0
0 19
0 7
0 0
2 7
2 0
2 5
0 2
0 7
0 0
0 0
2 5
0 0
0 0
0 2
5 2
0 5
0 0
0 7
0 2
0 14
2 9
0 5
2 0
2 0
7 12
2 59
0 54
0 7
0 9
0 2
0 0
0 0
0 0
0 0
0 0
0 0
0 134
0 5
0 9
0 9
0 0
0 0
0 21
21 7
0 21
0 23
0 2
0 2
0 0
0 0
0 0
5 0
2 0
0 0
2 28
2 2
0 7
0 12
0 7
0 2
0 16
0 54
0 5
0 5
0 5
0 12
0 42
0 19
0 2
0 21
0 5
0 0
0 0
0 0
0 0
0 0
0 0
0 0
0 5
0 2
0 5
0 0
0 9
0 2
0 0
0 5
0 2
0 14
0 21
0 5
0 30
0 33
0 42
0 30
0 2
0 0
2 0
0 2
0 2
0 0
0 0
0 0
2 0
0 0
0 0
0 2
9 0
0 0
0 0
0 0
0 0
2 0
5 7
2 5
0 7
0 0
0 9
0 0
0 0
0 14
0 12
0 0
0 2
0 12
0 0
0 9
0 2
0 5
5 5
0 0
0 2
0 0
0 0
0 0
0 0
2 2
0 0
0 0
0 7
0 5
0 0
0 2
0 0
7 0
0 0
0 9
0 0
7 2
0 0
2 2
0 16
0 5
0 16
0 40
5 9
0 2
5 2
0 7
0 12
0 26
0 0
0 2
0 9
0 14
0 7
2 45
5 0
0 12
0 5
0 12
0 0
0 23
0 0
2 2
0 0
0 0
0 7
0 0
0 7
2 0
0 0
0 2
0 2
0 0
0 0
0 0
0 0
0 2
0 7
0 14
0 12
0 5
0 2
0 2
0 0
0 7
0 14
0 2
2 2
5 0
26 0
14 0
21 0
9 0
9 0
0 0
0 0
0 5
0 12
0 9
0 14
0 23
0 40
0 28
0 66
0 7
0 30
0 26
0 9
0 0
0 0
0 12
0 0
0 0
0 19
7 0
0 0
0 0
0 0
0 0
0 0
0 0
2 0
0 0
0 272
0 16
0 61
0 30
0 28
0 21
0 30
0 5
0 21
5 2
0 2
2 0
0 0
0 0
2 0
0 14
0 9
0 19
0 16
2 2
0 0
0 0
5 0
5 0
0 0
0 21
16 0
7 5
14 0
0 0
0 2
0 0
0 5
2 0
2 7
7 2
0 14
0 40
0 26
0 9
0 0
0 0
5 2
2 0
0 63
7 40
0 476
2 12
0 19
0 0
0 5
2 9
0 9
0 0
0 12
0 2
0 2
5 2
0 73
0 190
0 70
0 26
0 14
0 28
2 16
0 2
2 0
5 0
5 66
2 105
5 82
2 110
5 70
5 14
0 5
0 0
7 5
0 26
0 0
2 5
0 0
0 0
0 0
0 0
0 0
0 0
0 2
2 0
0 2
0 7
0 0
0 2
0 0
0 2
0 2
0 0
0 0
0 16
0 14
0 30
0 148
0 16
0 12
0 2
0 0
0 5
0 0
5 0
0 0
0 0
0 0
0 0
0 0
0 0
0 0
0 0
0 0
0 0
0 0
0 0
0 0
2 0
0 0
0 0
2 0
16 0
37 0
12 12
9 21
2 21
5 7
0 7
12 61
0 28
0 5
0 9
0 12
0 0
0 16
0 7
0 5
0 0
0 0
0 0
0 0
0 0
0 0
0 0
0 12
0 5
0 9
0 5
0 0
0 0
2 0
16 0
2 7
12 28
0 19
0 0
5 0
0 0
0 0
2 2
0 2
0 0
7 7
0 12
0 0
2 0
0 2
0 0
0 2
0 7
0 7
0 0
0 0
0 0
0 0
0 0
0 0
0 2
0 0
0 0
0 0
0 0
0 0
0 0
2 0
0 12
0 0
0 0
0 21
0 7
5 5
0 12
0 37
0 164
0 164
0 45
7 30
5 14
2 5
7 26
0 19
0 33
5 131
0 105
0 30
0 12
0 14
0 117
0 73
0 19
0 23
0 26
0 12
0 16
0 5
0 12
0 14
0 14
0 30
0 12
0 5
0 0
0 0
0 5
0 0
2 0
0 0
0 0
0 2
0 2
0 21
0 5
0 0
0 26
0 7
0 12
0 0
0 0
0 0
0 0
0 0
0 0
0 0
0 0
0 0
0 0
0 0
0 0
0 2
0 0
0 7
0 33
0 54
2 7
0 26
0 0
0 0
0 0
0 0
0 0
0 0
0 7
0 0
0 0
0 0
2 9
2 54
0 33
0 42
0 16
0 14
0 33
0 19
0 2
0 7
0 7
0 40
0 14
0 7
0 274
0 30
0 19
0 9
0 45
0 23
0 23
0 0
2 14
0 7
0 16
0 16
0 5
0 2
0 2
0 2
0 0
0 5
0 16
0 37
0 162
0 202
0 117
0 148
0 169
0 143
0 340
0 120
0 26
0 14
2 0
0 2
0 5
0 0
0 2
0 0
0 7
0 5
0 0
0 2
0 9
0 9
0 7
2 12
0 14
2 42
0 47
0 28
0 77
0 0
0 5
0 7
0 5
0 7
0 0
0 0
0 0
0 7
0 0
0 0
0 2
2 5
0 12
5 14
0 47
0 0
0 9
7 7
0 2
0 21
0 0
0 9
0 2
0 2
0 19
2 2
0 2
0 0
5 5
0 5
0 33
2 37
0 14
0 0
9 5
0 0
2 5
0 0
0 14
2 23
5 30
0 45
5 16
2 2
0 2
0 0
0 0
0 0
2 7
0 7
0 0
0 12
0 16
2 5
0 7
0 2
0 0
0 0
2 0
0 12
61 0
5 7
5 37
0 2
0 2
0 5
0 7
0 5
0 19
0 23
0 63
0 47
0 12
0 19
0 12
0 7
0 54
0 73
0 73
0 45
0 5
0 0
0 0
0 0
0 0
0 0
0 0
0 0
0 0
0 7
5 0
2 0
0 28
0 5
0 0
0 5
14 9
0 0
5 0
0 0
0 2
0 2
0 5
0 37
2 9
0 2
2 35
23 5
0 0
2 5
0 0
0 5
0 2
0 2
0 7
2 0
0 9
0 40
0 14
5 0
5 0
0 0
0 0
0 14
0 0
0 2
0 9
0 7
0 9
0 14
56 0
0 0
0 0
0 5
0 89
0 30
0 89
0 14
0 0
0 5
0 0
0 7
5 5
0 2
2 9
9 0
7 0
0 2
0 0
0 2
0 0
0 5
0 0
0 0
0 0
0 2
0 0
0 30
0 0
0 0
0 0
0 9
0 0
0 28
0 5
0 2
0 5
0 35
2 23
2 12
0 0
0 9
0 0
0 0
0 0
0 0
0 2
0 2
0 0
0 14
0 2
0 2
0 9
0 9
0 0
0 0
0 5
0 2
0 2
0 19
0 0
0 9
0 2
0 0
0 2
0 2
0 0
0 0
0 0
0 0
0 47
0 5
0 7
0 30
0 42
0 33
0 801
0 103
0 110
0 84
0 497
0 117
0 23
0 45
0 28
0 0
7 0
0 16
0 7
2 0
0 2
0 2
2 63
2 30
0 56
0 19
0 16
0 2
0 2
0 0
0 7
0 16
0 19
0 82
0 42
0 23
0 0
0 0
0 2
0 0
0 0
0 2
0 0
0 33
0 0
0 0
0 2
0 91
0 19
0 28
0 14
0 9
0 2
0 0
2 0
0 0
0 0
0 0
0 0
0 0
0 0
0 0
0 2
0 2
5 0
5 5
0 0
0 5
0 0
0 0
0 0
0 23
0 19
0 47
0 35
2 33
5 7
0 2
0 152
0 26
0 19
0 12
0 56
0 0
0 0
0 7
0 12
0 12
0 0
0 2
0 0
0 0
0 0
0 0
0 0
0 0
2 12
0 0
0 7
0 0
0 0
0 0
5 0
0 0
0 0
2 7
0 0
0 12
0 0
0 5
0 5
2 2
0 7
0 2
0 40
2 14
0 14
0 9
0 26
0 5
0 23
0 0
0 7
0 0
0 0
2 0
0 2
0 2
0 0
0 0
2 9
0 26
0 0
0 0
7 0
0 0
0 0
0 0
0 0
0 26
0 5
0 16
0 0
0 0
0 0
7 0
0 2
0 9
2 16
0 12
0 7
0 0
0 0
2 0
0 0
0 0
0 0
2 0
0 0
0 0
0 0
0 0
0 0
0 0
0 0
0 0
0 0
0 0
2 0
0 0
0 2
0 0
0 2
0 0
0 0
0 0
5 2
2 2
0 0
5 0
0 0
2 5
5 0
0 0
0 2
0 7
0 37
2 9
0 14
0 9
0 9
0 5
0 2
0 0
0 2
0 0
0 23
0 9
0 7
0 2
0 0
0 0
0 16
0 0
0 14
0 0
0 0
0 0
0 2
0 0
0 9
0 9
0 2
0 0
0 0
0 0
0 2
0 0
9 5
0 12
5 12
0 16
0 7
0 0
2 0
0 0
0 0
2 33
0 7
0 2
0 2
0 0
7 7
0 0
0 7
0 12
0 0
0 0
0 0
0 0
0 0
2 0
2 0
0 0
0 0
5 0
2 0
0 0
0 2
0 2
0 0
0 0
0 0
0 0
0 0
0 0
2 0
26 9
7 2
7 0
2 0
2 5
0 5
0 12
0 202
0 33
0 28
0 16
0 19
0 14
0 9
0 16
0 26
0 9
0 124
0 26
0 12
5 16
0 19
0 12
0 7
0 45
0 42
0 26
0 12
0 0
0 0
2 2
2 0
0 5
0 9
0 2
0 2
0 2
0 0
0 5
0 2
0 5
2 0
0 30
2 230
5 260
2 21
0 7
0 7
0 0
0 63
0 23
0 37
0 14
0 9
0 0
12 0
12 0
0 0
0 0
21 7
16 12
37 0
5 0
0 0
0 0
0 0
2 16
0 9
0 12
2 0
0 0
0 0
2 14
0 35
12 5
9 5
23 2
21 0
12 2
12 12
12 2
9 2
47 2
138 0
173 5
23 5
923 7
2 2
7 5
19 5
9 2
12 0
5 37
5 0
5 9
9 0
2 0
0 0
0 0
5 61
7 7
23 19
28 12
33 7
21 9
9 5
0 0
9 9
0 7
0 5
0 0
0 5
0 0
0 0
0 0
0 2
5 0
2 0
7 5
2 30
5 0
2 9
0 14
0 0
0 9
0 0
9 0
0 2
0 5
2 9
2 9
0 2
2 0
0 42
0 59
0 417
0 40
0 35
0 40
2 9
5 16
30 16
5 28
33 272
35 9
40 12
42 7
16 12
12 12
9 2
7 26
5 82
2 0
0 21
0 9
5 26
2 2
2 2
0 2
0 14
0 2
0 16
0 37
0 21
0 14
0 9
0 9
0 0
0 0
0 0
0 2
0 0
7 0
14 0
0 2
5 5
0 37
0 47
0 14
0 12
0 12
0 12
0 21
0 2
2 23
0 21
0 2
5 7
2 7
0 75
0 28
0 14
0 45
0 607
0 26
0 344
2 28
0 45
2 5
0 7
0 5
5 12
7 2
0 16
0 0
14 66
0 2
0 14
0 7
0 12
0 59
0 194
0 21
0 26
0 19
0 9
0 28
0 23
0 7
0 0
5 0
0 0
0 0
2 16
0 9
0 0
0 0
0 0
0 2
0 0
0 0
0 0
0 45
0 2
0 9
0 37
0 28
0 5
0 0
0 9
0 9
0 26
0 21
7 61
0 91
2 14
7 66
12 7
0 12
2 21
0 70
0 373
0 49
0 63
0 56
0 26
0 12
0 7
0 0
0 0
2 5
0 0
7 0
0 2
0 7
0 26
0 19
0 40
5 16
0 73
0 5
0 0
0 12
0 12
0 7
0 9
0 7
0 9
0 2
0 2
0 19
0 0
0 14
2 2
0 9
0 30
0 5
0 19
0 2
0 194
0 0
0 56
0 5
0 9
0 2
0 33
5 5
2 37
0 16
5 5
0 9
0 37
0 14
0 23
0 7
0 12
0 2
0 9
0 5
7 5
2 2
0 0
2 5
0 5
0 23
0 35
2 14
0 19
7 344
0 16
0 63
0 54
0 54
2 9
7 5
0 7
0 7
0 2
0 37
0 14
0 23
2 5
0 7
0 23
0 9
0 26
0 2
0 5
0 0
0 2
2 2
2 9
2 2
5 16
0 28
0 40
0 52
0 49
0 101
0 82
0 131
7 40
5 80
0 16
0 21
0 108
0 0
0 9
0 5
0 5
0 21
0 0
0 47
0 26
7 0
0 0
0 0
0 0
2 2
9 16
0 28
0 2
0 19
0 5
0 14
0 21
0 21
2 26
0 120
2 19
0 16
0 47
0 108
0 103
0 70
0 23
0 7
9 2
0 9
0 52
0 42
0 16
0 23
2 0
0 7
0 5
0 0
0 7
0 5
0 33
0 42
2 84
0 70
2 94
0 110
0 80
0 82
2 14
0 45
0 7
0 12
9 2
0 0
0 0
0 0
0 16
0 12
0 5
0 26
0 5
0 0
2 2
2 16
0 9
0 21
0 16
0 2
0 5
0 5
0 5
0 2
0 0
0 0
0 0
0 7
0 9
0 35
0 14
0 7
0 0
0 2
2 7
0 5
0 16
0 23
0 61
0 77
0 89
12 56
0 45
2 52
0 26
9 127
0 23
0 21
0 2
5 0
2 12
0 0
14 0
0 2
5 0
0 0
0 0
0 0
0 0
0 0
0 0
0 9
5 0
0 0
0 0
16 0
0 0
0 0
0 0
0 2
2 0
0 2
5 0
0 0
0 19
0 54
0 35
5 75
0 33
0 87
0 21
0 19
0 117
0 5
2 9
5 7
0 2
2 0
0 0
0 9
0 0
0 0
0 23
0 0
0 0
0 5
2 7
0 0
0 0
0 2
0 211
0 2
0 16
0 12
0 5
0 0
0 5
0 2
0 2
2 0
0 0
0 0
0 0
0 0
0 61
23 2
0 33
0 14
0 16
0 0
0 0
0 0
0 9
0 7
0 7
0 33
0 2
0 2
0 12
0 2
0 7
0 2
0 2
0 0
0 2
0 0
0 9
0 9
2 9
0 16
0 9
0 80
0 0
0 0
5 2
2 21
9 7
0 5
2 9
14 16
0 16
0 2
0 0
0 16
0 2
0 7
0 5
0 5
0 2
0 5
0 33
0 9
0 14
0 7
0 45
0 19
2 12
0 2
0 0
0 0
0 0
0 0
0 0
12 0
0 2
0 0
0 9
0 63
0 30
0 45
2 30
0 47
0 21
0 2
0 9
0 12
0 0
0 0
0 47
0 0
0 5
0 5
0 21
0 2
0 2
0 0
0 23
0 2
0 0
0 0
0 0
0 0
0 0
0 0
0 2
0 0
0 0
0 0
0 2
0 0
0 9
0 0
0 5
0 40
0 0
0 12
0 19
0 9
0 0
0 0
0 0
0 5
0 5
0 19
0 5
0 12
0 21
0 23
0 52
0 220
0 637
0 890
0 30
0 16
2 9
0 2
0 0
0 5
0 14
0 14
0 7
0 5
0 0
0 9
5 2
7 2
16 14
0 2
5 21
5 0
0 21
0 0
0 77
0 14
0 5
2 19
0 12
0 21
7 59
0 73
0 45
0 37
0 19
0 9
0 7
0 12
0 0
0 5
0 19
0 42
0 7
0 7
0 87
0 16
0 26
0 33
0 138
0 12
0 16
0 9
0 2
0 7
0 21
0 33
0 5
0 0
2 2
0 9
0 2
0 7
7 7
0 30
2 5
0 7
0 7
5 9
23 0
5 0
2 2
0 2
5 2
0 5
0 0
0 0
5 7
7 0
5 0
0 2
5 7
2 7
0 0
0 2
0 0
2 7
12 7
28 2
0 5
0 7
2 2
0 115
2 54
7 180
0 94
33 122
5 12
2 2
23 5
30 0
16 0
14 0
21 82
0 9
0 12
0 2
0 155
0 5
0 5
0 0
0 30
0 5
0 5
0 5
0 5
0 7
0 0
0 2
0 0
0 0
0 16
0 0
5 5
19 2
14 2
12 12
63 0
23 19
0 5
0 2
0 7
0 2
0 9
0 87
0 26
0 12
0 12
0 12
0 187
0 35
0 47
0 91
0 52
0 63
0 56
0 642
0 295
0 213
0 21
0 33
0 12
2 56
0 5
0 12
2 23
0 138
0 16
0 68
0 66
2 19
14 42
9 35
7 33
2 23
0 28
0 63
2 40
5 890
16 49
19 56
0 5
0 5
7 14
9 35
2 70
2 21
0 7
0 120
0 0
2 23
5 82
5 98
2 40
5 5
0 7
0 2
0 9
0 0
0 2
0 16
2 16
2 19
5 14
47 5
12 0
0 0
0 0
0 7
0 134
0 35
0 94
0 164
0 187
0 63
0 9
0 94
0 12
2 2
0 5
0 37
2 26
2 45
0 59
2 19
0 26
0 0
12 2
0 0
26 0
0 0
2 0
0 0
5 23
28 2
5 5
0 2
0 14
9 59
7 40
7 59
0 63
0 691
9 35
7 54
5 49
0 1966
0 87
0 199
0 33
0 45
0 45
0 2
0 5
0 335
0 9
0 9
0 23
2 7
0 5
0 9
0 9
0 164
7 12
0 9
2 47
0 12
0 21
0 2
0 19
0 5
0 9
0 0
0 7
0 0
0 14
0 19
0 42
0 68
0 619
0 269
0 506
0 117
0 23
0 7
0 7
0 7
0 7
0 0
0 7
0 7
0 16
0 9
0 2
0 19
0 23
0 16
0 2
0 5
7 2
0 9
0 2
0 12
0 2
0 0
9 45
16 23
30 28
56 12
2 2
0 2
0 9
0 14
0 37
0 2
0 0
2 5
0 16
0 2
9 0
0 23
0 40
7 26
0 12
0 33
0 145
9 23
0 21
0 14
0 5
0 9
0 5
0 0
0 2
0 2
0 0
0 0
0 0
0 14
0 136
0 2
0 26
0 7
0 5
0 2
0 7
5 7
9 2
33 5
7 2
12 37
2 89
0 47
0 63
0 9
0 9
0 0
0 35
0 0
2 0
0 19
0 9
0 84
0 75
2 21
0 30
0 2
0 77
2 5
5 30
0 192
0 28
2 12
0 12
0 26
0 42
0 21
0 5
0 12
0 0
0 0
0 2
5 0
0 2
0 28
0 2
2 9
0 33
2 21
0 9
0 0
0 0
2 0
0 7
2 7
2 0
2 5
5 5
0 0
0 5
2 0
0 2
0 7
7 0
0 7
0 2
0 73
0 7
0 2
0 28
0 108
0 47
0 21
0 68
0 59
0 5
0 16
0 12
0 7
0 9
0 16
0 12
0 0
0 9
0 7
0 2
0 2
16 234
0 5
9 14
2 30
2 61
0 166
0 101
0 370
2 166
2 89
0 28
0 77
0 23
0 771
0 131
5 124
0 33
0 5
0 0
0 7
0 26
0 14
0 16
0 5
2 0
0 0
0 7
0 7
0 96
0 19
0 66
0 136
0 722
0 443
0 80
0 155
0 192
0 33
0 5
0 5
0 19
0 23
0 232
0 277
0 75
0 373
0 12
0 14
0 84
0 2
0 9
0 23
0 14
0 40
0 33
5 152
0 347
0 239
0 45
0 16
0 12
5 23
0 2
2 5
0 5
2 5
0 7
0 5
0 19
0 155
0 52
0 105
0 82
0 91
0 12
0 0
0 0
0 0
0 0
0 0
0 16
0 159
0 7
0 12
0 19
0 2
0 2
0 7
0 2
0 2
0 2
0 5
0 2
0 2
0 0
2 2
14 2
7 0
19 0
0 0
0 0
0 0
0 0
0 0
0 5
0 0
2 0
0 7
0 5
0 16
0 40
0 5
0 14
0 7
0 7
0 0
0 0
0 0
0 7
0 5
0 0
0 19
0 218
0 45
0 56
0 91
0 37
0 35
0 26
0 26
0 30
0 5
0 7
0 23
0 5
0 37
9 2
9 5
66 9
47 9
75 5
5 30
7 21
0 37
0 2
0 14
0 0
0 0
0 7
0 0
0 9
0 0
0 0
0 0
2 0
5 0
0 0
7 0
9 2
14 2
26 47
0 9
0 21
0 2
0 2
5 583
0 2
0 2
0 0
0 0
0 2
0 2
0 5
5 45
0 21
0 7
7 0
0 0
0 21
0 19
0 30
0 47
0 35
0 75
0 26
0 2
0 16
0 26
0 110
0 19
0 63
0 9
0 19
0 7
0 2
0 0
0 2
0 2
0 485
0 23
0 35
0 94
0 162
0 136
0 122
0 218
0 12
0 40
0 26
0 16
0 21
0 19
0 281
0 26
0 63
0 148
0 96
0 94
0 37
0 108
0 47
0 209
0 164
0 199
0 42
0 30
0 54
2 187
2 293
0 300
2 136
0 28
0 26
0 7
0 12
0 16
0 54
12 63
0 70
2 19
0 16
0 54
0 70
0 180
9 124
0 1272
0 33
2 108
0 56
0 218
0 52
2 68
0 23
0 52
0 12
0 9
0 2
0 2
0 0
0 0
0 0
0 0
0 0
0 2
0 0
0 5
0 30
0 7
0 0
2 16
9 0
7 124
0 9
0 54
0 5
0 19
0 2
0 16
0 14
7 9
2 7
0 7
0 7
2 0
0 5
2 0
0 59
9 14
5 14
9 37
5 30
0 68
0 23
0 7
5 0
0 0
0 0
0 0
0 0
0 0
5 7
9 0
2 26
7 0
0 5
40 2
7 7
12 21
33 0
14 2
5 33
5 26
0 19
0 258
0 75
5 105
0 162
2 49
0 47
0 5
0 14
0 0
0 21
0 2
0 9
0 9
0 9
0 84
0 14
0 227
0 49
0 251
0 52
0 216
0 35
0 103
0 37
0 0
0 0
0 0
0 2
0 9
5 0
0 0
0 7
0 52
0 7
0 37
0 5
0 7
0 2
0 0
5 5
2 16
12 2
2 2
0 0
2 0
0 16
0 7
0 21
0 30
0 5
0 7
0 0
0 28
0 0
2 42
2 9
0 12
0 9
0 26
0 2
0 0
2 5
9 0
2 19
0 30
0 56
0 112
12 12
0 21
0 59
0 7
0 14
7 5
0 5
0 5
0 2
0 2
0 5
0 5
0 0
0 0
0 0
0 0
0 2
0 0
0 5
0 14
0 30
0 28
0 9
0 33
0 19
0 14
0 16
0 2
7 14
0 7
0 5
0 21
0 19
0 19
0 0
7 2
0 0
2 122
0 0
206 0
0 5
0 2
0 5
0 7
0 0
7 0
16 0
96 0
21 0
9 0
96 0
2 7
2 7
0 2
0 5
0 5
0 33
0 19
0 164
0 82
0 84
0 35
5 663
2 239
0 202
14 115
5 33
108 7
0 5
0 101
0 551
0 176
0 91
0 136
0 23
0 7
0 0
0 5
7 16
0 5
0 0
0 0
0 0
2 2
0 0
0 0
0 91
0 2
0 7
0 0
5 2
0 0
0 0
0 5
0 7
2 0
0 0
0 7
0 101
0 73
0 105
12 141
0 61
0 12
2 7
0 47
0 0
0 14
0 16
0 7
0 19
0 7
0 2
16 2
0 7
0 0
0 0
0 0
0 5
0 5
2 7
0 0
7 0
7 2
0 5
5 2
7 0
12 0
2 14
0 2
0 28
2 19
0 9
5 5
12 0
5 0
2 5
0 45
0 9
0 9
0 0
2 2
0 2
0 0
2 0
2 0
0 2
0 0
0 5
0 2
0 0
0 0
0 258
0 2
0 0
0 9
0 9
0 16
0 35
0 59
2 16
5 9
2 0
0 2
0 5
2 5
2 5
5 33
5 21
7 12
2 0
0 2
2 2
2 12
0 45
0 14
0 33
0 52
0 21
0 26
2 12
0 33
2 5
0 2
0 2
5 12
7 0
0 0
2 5
0 5
2 5
0 2
2 2
2 2
5 2
0 14
0 28
0 2
0 2
0 2
0 7
0 2
0 0
0 2
0 0
0 0
0 0
0 0
0 2
0 0
0 19
0 19
0 35
2 12
0 7
2 2
0 21
0 5
0 26
0 40
0 59
0 68
0 120
0 131
7 127
0 80
0 54
0 26
0 45
0 223
0 202
0 35
0 30
0 21
0 12
0 28
0 47
0 77
0 61
0 26
9 14
7 30
0 14
12 190
7 75
0 75
0 14
0 14
0 75
0 28
0 14
0 9
0 7
0 0
0 23
0 14
0 59
0 2
2 9
0 7
0 40
0 14
0 16
0 2
0 0
0 0
0 0
0 2
5 0
0 2
2 0
2 0
0 0
0 0
2 9
5 0
0 7
2 5
7 0
2 0
0 0
0 0
5 0
2 7
14 2
5 7
19 2
2 12
0 2
0 14
7 12
7 5
0 12
2 0
14 0
77 0
0 0
0 45
0 0
0 9
0 2
0 2
0 21
0 21
0 37
0 54
0 45
0 21
0 14
0 21
0 12
0 0
0 7
5 9
2 84
2 19
2 87
2 21
0 33
2 37
0 7
0 2
0 9
0 7
0 9
14 5
7 26
2 0
0 2
2 2
2 12
0 0
5 0
35 2
0 2
0 2
2 14
0 16
0 5
0 2
9 0
0 5
0 2
0 2
0 2
0 5
0 9
0 21
0 45
2 197
0 68
5 26
19 5
12 35
16 2
0 9
0 5
5 2
0 0
0 0
0 28
91 5
0 14
0 12
0 2
5 0
0 0
0 0
2 0
2 5
0 12
0 0
0 5
0 9
0 3445
5 7
0 75
0 16
0 9
0 2
0 9
0 12
0 16
0 23
0 28
0 185
0 197
0 40
0 49
21 35
0 21
0 19
0 879
0 19
5 77
0 49
7 80
0 2
0 30
0 7
0 28
2 5
0 103
0 70
0 33
0 30
0 19
0 225
0 105
0 145
0 176
0 166
0 429
0 797
0 424
0 426
0 284
0 131
0 103
0 87
0 89
0 218
0 47
0 103
0 103
0 37
0 21
0 26
5 77
7 59
2 101
0 206
0 244
0 131
0 96
0 124
2 91
12 33
2 12
26 26
5 5
2 5
0 5
0 2
2 12
0 12
0 16
0 47
0 16
0 23
0 19
0 103
2 26
0 40
96 2
7 2
2 23
5 82
0 691
5 82
2 47
0 23
2 7
0 5
0 12
5 14
0 16
0 56
0 9
0 26
0 5
0 5
0 2
0 49
2 30
0 30
37 112
5 211
2 173
0 159
0 239
0 258
0 77
0 234
0 59
0 49
0 0
0 0
0 0
0 7
5 5
2 16
42 12
2 30
0 30
5 0
12 2
2 5
7 0
26 12
0 16
0 12
0 7
0 0
0 0
0 5
0 19
0 84
7 12
0 183
0 220
0 98
5 82
2 35
0 5
0 7
0 5
0 2
0 40
0 30
0 183
0 70
2 73
0 2
0 101
2 30
0 9
0 7
0 9
0 40
0 35
0 26
0 202
0 84
0 286
0 155
0 122
0 30
2 136
5 284
16 14
12 59
9 9
9 21
5 129
2 77
0 42
5 0
0 5
0 0
9 0
0 0
0 9
0 12
0 5
0 0
9 21
5 370
5 21
2 9
2 16
0 23
0 56
0 16
5 14
0 21
5 5
0 16
0 2
0 12
0 0
14 0
0 0
0 9
0 2
0 7
0 0
0 14
5 9
0 333
0 16
0 28
0 9
5 7
2 9
9 28
12 35
12 63
12 37
2 19
0 37
0 40
0 21
0 26
14 9
5 52
0 117
5 73
0 89
12 12
7 68
16 73
82 12
9 52
0 7
0 5
5 33
0 30
0 49
9 47
5 47
7 30
12 47
2 5
0 2
0 19
2 2
21 52
47 61
0 37
0 59
2 98
2 5
2 12
0 0
2 7
0 40
9 26
5 42
0 16
5 9
0 7
0 5
0 2
0 2
0 9
0 7
0 16
0 21
0 42
0 173
0 199
0 183
0 33
5 9
5 0
0 2
5 21
0 19
0 9
0 21
2 14
2 2
0 0
0 0
9 0
5 5
14 2
21 14
70 9
0 9
2 12
0 1045
0 40
2 192
0 94
0 138
0 47
0 5
5 5
0 0
0 0
0 5
0 14
0 26
0 0
0 9
0 19
0 12
0 7
0 2
0 2
0 5
0 7
120 80
45 548
129 342
84 241
9 258
14 68
2 7
2 9
230 35
42 12
42 12
9 14
2 305
2 37
0 178
0 9
2 52
5 40
23 7
75 5
166 2
82 7
26 40
16 28
5 49
19 14
115 9
0 21
0 19
0 35
2 26
0 40
0 19
0 12
0 0
0 0
2 68
91 0
5 9
14 56
9 52
9 42
0 499
5 183
16 68
0 1003
2 9
0 2247
5 0
0 136
5 16
0 12
0 66
5 551
0 2
0 2
5 14
0 0
5 2
0 5
2 23
5 9
9 19
33 28
7 21
0 66
0 52
0 412
0 75
12 225
28 157
2 194
16 120
7 21
9 59
33 12
0 2
0 87
0 26
7 77
0 42
0 84
0 155
7 66
0 216
0 246
0 101
0 66
2 87
0 28
2 26
0 14
23 5
2 7
2 5
0 9
0 12
0 5
2 7
0 0
0 75
0 7
0 16
0 28
2 5
7 5
5 9
2 7
5 2
5 9
0 5
0 12
0 5
0 5
5 0
0 0
0 5
0 0
0 5
0 5
0 2
0 0
0 5
0 26
0 105
0 1476
0 654
5 1563
0 2393
19 837
21 455
2 47
2 33
0 77
0 5
5 16
5 61
0 21
0 68
0 155
2 192
2 300
2 73
16 35
37 2
2 5
2 2
2 124
7 7
0 56
0 73
0 37
0 19
0 37
0 148
0 110
0 84
0 75
0 49
0 66
0 143
0 127
0 152
0 134
0 56
0 37
0 7
0 23
0 56
0 19
2 2
0 9
9 0
0 5
0 14
0 0
0 7
0 49
0 12
0 49
0 7
0 56
0 96
0 49
0 42
0 28
0 108
5 131
0 82
12 19
12 12
2 19
0 16
0 274
2 49
2 157
0 284
0 511
0 82
0 312
0 77
2 73
0 21
0 2
0 2
7 0
0 0
12 129
9 9
5 63
7 103
0 265
0 66
0 68
0 112
0 70
0 26
0 0
0 75
5 5
0 33
7 7
0 12
7 63
0 14
2 150
0 23
5 12
0 7
0 12
0 5
5 5
7 7
9 0
5 2
0 2
0 2
0 0
5 14
0 23
0 23
7 21
2 91
0 21
0 30
0 47
0 108
5 42
0 63
0 40
9 220
0 21
0 9
0 7
0 7
0 0
0 2
0 2
0 0
2 7
0 5
0 5
5 23
2 5
2 0
0 2
0 16
0 16
0 9
0 9
0 26
0 14
0 9
0 0
0 0
0 12
9 5
66 0
14 2
0 5
2 7
0 7
12 21
2 14
0 52
2 52
0 28
2 7
0 7
5 0
14 12
0 0
0 2
0 0
0 21
0 0
0 0
0 59
0 9
0 0
0 35
0 23
0 2
0 84
0 40
0 148
0 9
0 9
0 5
0 23
5 2
5 0
0 2
0 0
5 0
19 0
5 2
0 12
0 7
0 9
5 14
2 42
0 35
12 49
0 122
0 23
0 141
0 19
0 9
5 9
5 2
0 0
7 2
0 2
0 7
0 115
0 12
0 56
0 37
0 61
0 75
0 9
0 21
2 14
0 2
0 0
0 0
0 0
9 2
0 0
0 5
5 241
5 120
2 80
0 23
0 23
0 59
0 37
0 28
0 56
0 0
0 14
0 26
0 37
0 110
2 35
0 40
19 101
2 23
2 19
7 23
5 23
0 122
0 7
0 49
0 33
0 16
2 26
0 14
0 26
0 14
0 19
0 16
0 0
0 5
0 0
0 0
0 0
0 12
0 5
0 12
0 2
0 7
0 7
0 5
0 138
0 2
0 47
0 49
0 54
0 19
0 42
0 120
0 117
2 82
0 73
0 45
0 9
0 131
0 12
0 9
0 5
5 23
0 0
0 2
0 7
0 0
0 5
0 12
0 2
0 9
0 21
2 2
0 0
0 7
7 0
0 2
0 5
0 16
0 2
0 0
0 2
0 0
0 7
0 16
0 2
0 5
0 5
2 9
0 5
2 19
0 21
0 28
2 14
21 14
0 7
0 9
2 9
0 0
0 7
0 0
0 7
0 9
0 35
0 2
0 12
0 0
0 23
0 0
0 0
5 70
0 16
2 19
5 7
0 47
23 56
0 47
0 89
0 164
2 59
0 75
0 30
0 9
0 12
0 5
0 12
0 7
0 14
0 77
0 16
0 23
0 19
0 26
0 7
0 2
0 112
0 2
0 35
0 0
0 12
0 54
0 9
0 2
0 12
2 5
0 7
0 2
0 5
0 0
0 0
0 138
0 2
0 14
0 21
0 9
0 47
7 47
0 14
0 37
0 150
0 16
0 89
0 9
0 5
0 143
2 0
0 77
0 61
0 9
2 9
0 9
0 12
0 21
0 42
0 16
2 33
9 5
9 9
0 5
2 2
7 16
9 7
2 5
16 2
9 2
28 5
5 0
5 0
7 0
2 12
0 5
0 2
2 0
0 0
2 0
2 0
5 7
0 0
0 2
0 0
0 0
2 0
2 5
0 7
2 0
2 12
101 16
9 26
5 108
5 16
9 5
7 5
23 33
0 7
5 5
0 5
0 2
2 2
0 9
7 7
2 0
5 0
7 0
2 5
0 0
35 0
16 7
7 7
52 2
26 0
0 0
0 0
94 0
5 0
7 0
0 0
0 0
0 0
0 2
0 5
9 0
5 7
12 33
21 9
21 0
0 7
0 0
21 2
14 2
14 16
9 16
5 23
14 26
2 0
0 0
2 0
16 2
19 0
26 2
56 0
176 2
42 0
5 16
66 14
14 9
241 12
5 19
16 16
30 9
30 7
12 14
14 12
2 5
21 0
7 9
2 5
0 2
14 30
0 12
9 7
0 12
0 26
0 49
0 2
2 5
0 7
12 0
0 2
0 5
5 19
0 28
0 73
0 9
7 23
0 40
0 54
2 80
2 47
19 23
5 40
2 47
35 26
2 9
16 21
0 16
0 9
2 2
2 5
0 2
0 0
0 12
0 396
0 14
0 9
0 40
21 40
5 7
0 2
0 5
0 19
2 54
0 131
0 47
0 16
0 73
5 70
0 5
0 14
5 16
0 7
0 2
0 0
0 0
0 16
0 70
0 40
2 28
0 28
0 5
0 0
0 0
0 14
0 2
9 12
9 21
0 40
0 56
0 2
0 9
0 0
0 2
0 14
0 7
0 5
0 26
0 2
0 5
0 2
0 12
9 9
12 12
14 12
7 5
0 2
0 7
7 5
0 45
0 0
0 19
0 2
0 2
2 37
0 30
0 26
0 37
2 5
0 5
33 0
0 0
0 0
7 7
0 16
2 14
42 103
0 28
0 110
0 77
0 75
0 157
0 96
0 211
0 204
0 45
0 19
0 0
0 2
5 5
2 5
14 5
0 5
2 23
0 56
0 42
0 16
0 9
0 0
0 16
0 7
0 42
0 12
2 0
2 0
5 2
0 0
0 0
0 0
0 0
0 2
0 0
0 0
0 0
0 5
5 7
0 19
2 14
0 21
0 9
2 5
9 2
0 2
0 0
0 5
0 0
0 0
0 0
0 0
0 0
0 2
12 16
0 33
0 5
0 0
0 2
0 0
0 2
0 0
5 2
12 2
2 0
23 5
0 0
5 82
2 0
7 5
26 2
0 2
0 7
0 12
2 12
0 5
5 19
0 5
0 9
0 9
0 23
5 28
0 16
0 0
0 0
0 0
0 0
0 0
2 0
5 0
0 0
7 0
0 5
0 2
0 0
0 0
0 2
0 0
0 5
0 0
0 0
0 5
0 14
0 16
0 14
2 26
0 40
0 14
0 7
0 141
5 21
2 35
0 23
0 23
0 12
0 173
0 5
0 33
0 0
0 0
0 7
0 0
0 157
0 2
0 47
0 14
0 16
0 23
0 9
0 565
0 108
0 187
0 56
0 19
0 7
2 2
0 0
0 0
0 2
0 0
0 0
0 0
0 0
0 0
0 0
0 0
2 0
0 0
0 0
0 0
0 0
0 0
0 0
0 0
0 2
0 0
0 0
0 0
0 0
0 0
0 9
0 0
0 0
0 5
0 0
0 0
0 0
0 0
0 2
0 0
2 0
0 0
0 0
0 0
0 0
0 0
0 0
2 0
0 0
0 0
0 9
0 0
0 0
0 0
0 0
0 0
0 0
0 2
0 0
0 0
0 0
0 0
0 0
2 2
0 0
0 2
0 0
0 2
0 0
0 0
0 0
0 0
0 0
0 0
5 0
0 0
0 0
0 0
0 5
0 0
0 0
0 0
0 0
0 0
0 2
2 0
2 0
0 0
0 0
0 2
2 0
0 2
0 0
0 5
0 0
0 7
5 0
2 2
0 5
2 2
0 2
0 5
0 5
7 0
0 5
0 0
2 9
0 2
0 12
2 0
0 5
0 5
0 5
0 0
0 0
0 0
0 0
5 2
0 0
2 7
0 0
0 0
0 0
0 26
0 5
0 9
0 0
0 2
0 2
2 0
0 14
0 2
0 19
0 28
2 16
0 0
0 2
0 0
0 0
0 5
0 0
0 0
0 0
0 0
0 0
2 0
0 0
0 2
0 2
0 0
0 0
0 23
0 0
0 0
0 5
0 0
0 0
5 2
2 0
0 0
2 0
0 2
2 0
0 0
0 9
0 5
0 0
0 2
0 0
0 0
0 14
5 5
5 2
0 33
0 0
0 5
0 0
0 7
0 16
0 0
0 59
0 7
0 0
0 12
0 16
0 2
0 2
5 0
5 0
2 0
0 5
7 7
0 9
0 0
0 5
0 0
0 2
0 5
0 2
0 7
0 12
0 14
0 0
0 0
0 2
0 7
0 16
0 2
0 5
0 12
0 9
0 12
0 0
0 7
5 21
0 7
0 0
0 0
0 0
0 0
0 0
0 0
0 0
0 2
0 0
0 2
0 0
0 2
0 0
0 0
0 0
0 0
0 0
0 5
0 0
0 0
5 0
5 0
0 0
2 0
0 0
19 0
0 0
0 0
2 0
2 0
2 0
2 0
0 0
2 0
0 0
5 0
2 0
0 0
21 0
0 0
0 0
0 0
0 0
2 0
0 2
0 0
0 2
0 0
0 0
0 0
0 0
0 14
0 0
0 0
0 0
2 0
0 0
0 0
26 0
2 2
0 0
0 2
0 14
12 14
0 0
0 9
0 5
0 2
0 0
2 0
0 0
0 0
0 0
0 0
0 0
0 0
0 0
0 0
0 0
0 0
0 0
0 0
0 0
0 5
0 0
0 0
0 2
0 2
0 5
0 0
0 2
0 0
5 0
0 0
0 0
0 0
0 0
0 0
0 0
2 2
0 7
0 0
2 5
0 0
0 12
0 0
2 0
0 2
9 0
0 0
40 5
2 0
2 0
5 2
0 12
0 2
0 2
7 2
5 9
0 0
0 0
0 0
0 0
7 0
0 0
0 2
5 2
0 5
0 0
7 0
2 9
5 0
7 7
2 0
7 5
0 2
5 0
0 2
0 5
0 2
0 2
0 0
0 0
0 2
7 2
0 5
5 0
0 0
0 0
0 0
2 0
0 0
0 7
7 0
0 19
0 2
0 2
0 9
0 2
0 2
0 7
7 5
0 2
0 0
0 2
5 0
0 7
0 0
0 2
0 2
0 9
0 0
0 0
0 0
0 0
0 5
0 0
0 0
0 0
0 0
0 0
0 12
0 2
5 5
0 2
2 105
0 2
40 16
9 2
0 0
0 0
0 23
0 0
0 0
0 0
0 9
0 16
0 12
0 5
0 12
0 0
0 0
0 2
0 2
0 5
2 0
0 5
0 0
0 7
0 47
0 14
0 2
0 2
0 0
0 0
0 0
0 0
0 0
0 0
0 0
0 0
5 0
0 0
0 9
0 0
0 0
0 16
0 14
0 7
0 0
0 2
0 2
0 70
0 5
0 7
0 9
0 0
0 0
0 9
0 7
0 0
0 5
0 14
0 9
0 26
0 28
5 45
0 19
2 19
7 21
7 12
0 0
2 0
5 0
0 0
0 0
0 5
2 75
0 7
0 14
0 5
0 23
0 21
0 12
0 2
0 14
0 7
0 2
0 7
0 9
7 0
0 2
0 7
0 0
0 2
0 9
0 2
0 19
0 2
0 2
0 5
0 12
5 9
0 35
0 35
0 16
0 2
0 5
0 9
0 112
0 47
0 30
0 5
0 5
0 5
0 40
2 9
0 19
0 56
0 2
0 7
0 19
0 35
0 9
0 21
0 7
0 5
0 7
0 7
0 7
0 5
0 0
0 2
0 2
0 0
7 0
0 2
0 12
0 5
0 2
0 19
0 7
12 7
0 2
0 7
0 19
2 2
5 0
2 0
0 2
0 0
0 0
0 0
0 7
0 0
0 0
2 0
5 0
0 0
7 2
0 0
0 0
0 0
0 0
0 12
2 0
0 9
0 5
2 12
0 30
0 23
0 2
0 9
0 7
0 0
7 30
2 37
0 49
0 37
0 35
0 2
0 26
0 0
0 5
2 0
0 0
5 0
0 2
5 0
0 0
0 2
0 0
0 0
2 0
0 0
0 0
0 5
0 2
0 0
0 0
0 0
0 0
0 7
0 89
0 28
0 16
0 19
0 14
47 7
0 7
2 0
2 7
0 5
5 12
0 9
0 7
0 2
0 0
0 35
0 288
0 206
0 28
0 21
0 9
0 0
0 0
0 0
0 2
0 0
0 7
0 14
0 28
0 12
0 2
0 7
0 9
0 0
0 2
0 7
7 16
0 12
0 37
0 19
0 7
0 9
0 0
0 0
0 0
0 9
0 2
0 0
0 0
0 0
0 0
0 0
0 0
0 2
0 0
0 0
9 0
0 0
0 2
0 0
0 16
0 16
0 2
2 2
0 7
0 89
0 75
0 26
2 35
0 28
0 124
0 9
0 16
0 23
0 89
0 14
0 26
5 5
0 9
0 7
0 7
2 7
5 0
0 0
0 0
0 52
5 0
0 2
0 0
0 0
2 2
0 2
5 9
0 7
0 2
0 0
2 0
0 0
0 0
0 2
0 2
0 0
2 0
0 9
0 19
2 2
2 0
0 0
0 0
0 0
0 0
0 7
0 0
0 0
0 0
0 7
0 14
0 2
0 5
0 2
0 0
0 0
0 14
0 0
0 2
0 5
0 5
0 2
2 2
0 9
0 0
0 26
0 5
0 9
0 14
0 5
0 0
0 42
0 0
0 0
0 0
0 0
0 19
5 7
0 0
0 0
0 0
0 2
0 0
0 0
0 19
0 0
0 0
0 0
0 0
0 0
2 0
2 5
5 0
2 0
2 0
0 5
0 5
0 5
0 0
0 2
0 127
0 42
2 14
7 2
0 5
2 56
2 0
0 0
0 0
0 0
0 0
0 0
0 0
0 0
0 0
0 0
2 0
0 0
0 12
2 2
0 0
2 0
0 0
2 0
2 0
2 0
0 0
5 0
0 0
0 0
0 0
0 0
0 0
0 0
0 0
0 0
0 0
0 0
0 5
0 0
0 0
0 0
0 0
0 2
0 2
0 12
0 0
0 5
0 0
0 0
0 5
0 7
0 2
0 2
0 0
0 0
0 0
0 7
0 23
0 7
0 2
0 0
0 0
0 0
0 0
0 0
0 0
0 2
0 0
0 0
0 0
0 0
0 0
0 0
0 0
0 0
0 0
0 9
0 0
0 2
0 5
0 0
0 0
0 0
0 0
0 0
0 0
0 2
0 0
0 2
0 0
0 2
0 28
0 5
0 2
0 5
0 0
0 0
0 0
0 2
0 2
0 0
0 5
0 2
0 0
0 0
0 0
7 0
0 0
0 7
0 0
0 5
0 0
0 0
0 0
0 7
0 0
0 7
0 0
0 5
0 2
0 9
0 5
0 0
0 0
0 0
0 0
0 0
0 0
0 0
0 0
0 0
0 5
0 0
0 0
0 0
0 0
0 0
0 0
0 2
0 0
0 0
0 0
0 0
0 0
0 5
0 0
0 0
0 0
0 0
0 0
0 0
0 0
0 0
0 2
0 0
0 0
0 0
0 0
0 0
0 0
0 0
0 0
2 0
0 7
0 2
0 0
0 0
0 2
0 5
0 0
0 0
0 0
0 0
0 5
0 0
0 0
0 0
0 0
0 0
0 0
0 0
0 0
0 0
0 0
0 0
0 0
0 0
0 0
0 0
0 0
0 0
0 0
0 0
0 0
5 0
0 0
0 0
0 0
0 0
0 0
0 0
0 0
0 0
0 0
0 0
0 2
0 0
0 0
0 0
0 0
0 0
0 0
0 0
0 0
0 2
0 0
0 0
0 0
0 0
0 0
0 2
0 12
0 45
0 0
0 14
0 12
0 5
0 0
0 0
0 0
0 0
0 0
0 0
0 0
0 2
0 0
0 0
0 19
0 12
0 0
0 7
0 0
0 0
0 0
0 0
0 0
0 0
0 2
0 0
0 0
0 0
0 9
0 12
0 37
0 5
0 5
0 5
0 0
0 0
0 5
0 0
0 0
0 12
0 0
0 0
0 0
0 0
0 0
0 0
0 0
0 0
0 0
0 0
0 0
0 0
0 0
0 0
0 0
0 0
0 0
0 0
0 0
0 0
0 0
0 0
0 0
2 0
0 0
0 0
0 0
0 0
0 0
0 0
0 0
0 0
0 0
0 0
0 40
0 0
0 0
0 0
0 0
0 0
0 0
0 0
0 0
0 2
0 0
0 0
0 0
0 2
0 0
0 0
0 0
0 0
0 0
0 0
0 0
0 0
0 5
0 0
0 0
0 2
0 0
0 0
0 0
0 0
0 0
0 0
0 0
0 0
0 0
0 0
0 0
0 0
0 0
0 0
0 0
0 0
0 0
0 0
0 0
0 0
0 0
0 0
0 0
0 0
0 0
0 0
0 0
0 0
0 0
0 0
0 0
0 0
0 0
0 0
0 0
0 0
0 0
0 0
0 0
0 0
2 0
0 0
0 0
0 0
0 0
0 0
0 0
2 0
0 0
0 0
0 2
0 7
0 2
0 0
2 16
0 0
0 5
2 0
0 0
0 0
0 2
0 5
0 0
0 0
0 5
0 30
5 21
0 47
0 19
0 12
0 0
0 2
0 0
0 2
0 0
0 0
0 0
0 2
0 0
0 0
0 0
0 7
0 2
0 7
0 14
0 0
0 0
0 0
0 0
0 0
0 0
0 0
0 2
0 0
0 2
0 0
0 0
0 0
0 0
2 0
2 0
0 5
0 0
2 2
0 0
0 0
0 2
0 0
0 0
2 0
5 2
0 0
0 0
0 2
0 2
0 5
0 2
0 61
0 2
0 2
2 14
0 2
0 7
0 2
0 5
2 0
5 2
0 0
0 0
0 5
7 2
9 2
9 9
12 7
0 0
0 0
0 0
0 0
0 5
0 2
0 19
0 5
0 0
0 5
0 2
0 0
0 0
2 5
9 12
12 2
7 5
0 0
0 0
14 0
0 2
0 0
2 0
0 0
0 0
2 0
0 5
2 0
0 2
2 0
0 2
0 2
0 0
0 0
5 0
5 0
0 91
0 0
0 5
0 0
0 2
0 2
0 0
0 0
0 0
0 0
0 0
0 0
0 0
0 0
0 0
0 2
0 0
0 26
0 0
7 0
0 9
2 0
0 0
0 2
0 0
0 7
0 0
0 0
0 0
0 0
0 0
7 0
12 0
5 0
0 0
0 19
2 0
0 14
0 7
0 2
2 0
0 0
0 2
0 0
5 0
0 12
0 5
0 19
5 0
0 2
0 0
7 0
26 0
101 0
66 5
21 5
19 0
2 0
0 0
0 2
0 5
0 0
0 0
0 0
5 0
2 5
0 0
0 0
0 5
0 0
0 0
2 2
0 0
0 0
40 0
0 0
0 0
0 2
0 0
0 2
0 2
0 0
0 0
0 0
2 0
0 0
0 0
0 0
0 5
0 0
0 0
0 0
0 0
0 0
0 0
0 0
0 5
0 0
0 2
0 0
0 0
0 7
5 2
0 2
7 5
0 0
0 2
0 0
7 2
0 0
0 0
7 0
0 0
12 0
2 0
0 7
0 0
5 2
0 0
0 0
0 0
0 0
0 2
0 0
0 0
2 2
0 0
0 63
2 5
0 14
0 5
2 5
2 0
0 0
0 0
0 7
0 2
5 16
0 7
0 12
0 12
0 7
7 2
0 0
0 5
0 0
0 0
0 0
0 0
19 0
2 0
0 5
0 0
0 0
0 9
0 2
0 0
0 0
2 2
0 2
0 2
9 2
0 2
0 2
0 9
0 0
0 2
0 0
0 0
0 0
7 0
2 0
0 0
0 0
0 0
2 0
0 0
0 0
0 0
0 0
0 0
0 0
0 5
0 7
0 9
0 0
0 0
0 0
9 0
5 0
0 14
2 26
9 21
9 26
16 2
12 0
5 0
2 5
2 0
2 2
7 2
35 0
0 0
0 0
0 5
5 0
2 0
7 14
5 14
0 5
0 9
2 0
0 105
0 0
0 0
0 0
0 0
0 0
0 0
5 5
2 0
5 0
21 0
2 0
2 0
2 0
0 0
0 0
0 0
0 7
0 14
0 5
0 0
0 0
0 0
0 0
0 2
0 0
0 0
0 12
0 0
0 2
0 0
0 2
0 0
0 0
0 0
0 0
0 2
0 0
0 2
0 0
0 0
0 0
0 0
0 0
0 0
0 0
0 2
0 5
0 56
0 9
0 5
0 26
0 12
0 0
0 0
2 0
0 12
0 0
0 0
0 0
0 2
0 0
2 0
0 5
5 0
0 0
0 12
5 0
0 5
0 0
0 2
0 0
0 0
0 0
0 12
0 0
0 0
0 0
0 7
0 5
0 2
0 2
0 0
0 0
0 2
0 2
0 5
0 5
0 12
0 7
0 19
0 2
0 2
0 5
0 0
0 5
0 2
0 21
0 9
0 12
0 0
0 2
0 0
0 0
5 0
0 0
0 0
0 0
0 0
0 0
0 7
0 0
0 0
0 0
0 0
0 0
0 5
0 2
0 2
0 0
0 5
0 0
2 0
0 7
0 0
0 0
0 2
0 0
2 0
0 2
0 0
0 0
0 5
2 2
0 0
0 0
0 0
2 5
0 9
0 0
0 0
0 0
0 0
0 0
0 0
0 2
0 0
0 2
0 2
0 0
0 0
0 0
0 2
0 23
0 23
0 0
0 2
0 2
0 0
0 2
0 5
0 0
2 0
0 5
0 0
0 2
0 5
0 2
2 2
0 0
0 0
0 0
0 0
0 0
0 0
0 0
0 33
0 5
0 9
0 0
0 2
0 0
0 2
0 0
2 0
0 0
0 0
0 0
0 0
2 0
5 0
0 0
7 0
12 0
19 5
7 7
5 0
0 2
0 5
0 2
0 0
0 7
2 0
0 7
0 2
0 12
0 0
0 0
2 0
0 0
0 0
0 0
5 0
0 0
0 0
0 2
2 0
7 2
0 0
2 2
0 0
0 0
0 0
0 2
0 0
0 0
0 0
0 0
0 0
0 0
0 0
0 30
2 0
0 0
2 0
0 2
0 0
0 5
2 0
0 0
0 2
2 0
0 2
0 0
0 33
0 0
0 0
0 0
0 2
2 0
0 0
0 0
0 0
0 0
0 0
16 23
0 7
0 19
0 45
0 5
0 9
7 9
0 0
0 5
0 2
0 0
0 0
0 0
0 5
0 77
0 7
0 5
0 7
0 9
0 14
0 7
0 16
0 2
0 5
0 0
0 2
0 0
0 0
0 0
0 0
0 0
0 0
0 5
0 2
0 0
0 0
0 0
0 2
0 0
0 0
0 0
0 0
0 0
2 0
0 5
0 0
0 0
0 0
0 0
0 0
0 0
0 0
0 0
0 0
0 0
0 0
0 0
0 0
2 0
0 0
0 0
0 0
0 0
0 0
0 0
0 0
0 0
0 2
0 0
2 2
0 0
0 14
0 7
0 5
0 0
5 7
0 5
0 0
0 5
0 0
0 0
0 2
0 0
0 0
0 0
5 0
2 7
0 0
0 5
0 12
0 19
0 2
0 2
2 5
2 2
0 0
0 0
2 0
5 2
2 0
0 0
0 7
0 12
0 0
2 0
0 0
2 0
2 0
0 7
0 2
0 23
16 21
5 0
0 0
5 0
9 9
0 2
23 7
40 7
37 2
75 2
2 12
0 0
0 5
0 0
5 5
0 0
9 0
2 0
0 0
0 5
0 0
0 0
7 0
0 7
5 0
2 0
5 0
28 0
5 0
5 0
2 2
2 9
14 19
0 35
0 5
0 5
0 2
0 9
0 0
0 5
2 12
0 0
2 14
9 16
2 0
21 0
0 0
12 0
7 0
7 0
2 0
0 7
9 0
0 2
0 12
2 12
0 5
0 2
0 0
0 0
0 2
0 2
0 14
0 21
0 16
0 21
0 9
0 30
0 5
0 0
0 0
0 16
2 0
0 2
0 7
0 0
0 0
0 0
5 0
9 7
2 0
0 5
14 0
0 0
0 5
0 359
0 40
0 199
5 42
0 33
5 33
2 23
5 9
9 2
0 0
0 5
0 0
16 0
5 0
0 0
0 5
0 0
5 7
0 5
0 7
2 7
9 0
12 21
7 0
30 0
0 0
0 9
0 0
0 0
0 12
0 0
0 2
0 0
0 68
0 0
0 0
0 0
0 2
0 0
0 0
0 0
0 2
2 0
5 5
5 0
2 0
0 0
2 5
0 0
0 0
2 9
0 2
0 42
0 5
0 35
0 42
0 7
2 0
0 0
0 2
2 2
12 2
0 0
0 0
0 5
0 7
0 0
0 0
0 5
0 7
0 0
0 0
5 0
0 0
0 14
0 0
0 5
0 2
0 0
0 5
2 0
0 7
2 0
5 0
7 2
5 0
5 2
0 0
0 2
12 0
7 0
5 0
0 0
0 0
0 2
0 7
0 9
0 0
0 0
0 0
0 0
0 0
0 0
0 0
0 0
2 0
0 0
0 5
0 0
0 0
0 5
0 0
0 0
0 0
0 5
2 0
0 26
0 0
0 0
2 5
5 0
2 5
0 0
0 2
0 2
0 0
0 5
0 0
0 0
0 2
0 0
0 0
0 0
0 0
0 7
0 0
0 0
0 0
0 23
0 0
0 0
0 5
0 5
0 5
5 0
0 0
2 0
0 0
0 0
0 0
0 0
0 2
2 35
2 2
0 2
2 12
0 0
5 0
0 0
7 2
0 0
0 0
5 0
0 2
2 5
0 0
2 2
0 9
0 0
0 2
0 7
0 12
2 0
0 0
0 0
0 2
0 5
0 0
0 0
7 2
2 5
2 0
0 5
0 0
0 2
0 0
2 0
7 0
5 0
26 0
30 0
103 0
40 0
40 0
28 0
0 0
0 0
9 0
5 0
7 0
7 0
9 0
0 0
7 0
5 0
2 7
0 30
7 9
7 0
7 0
12 0
0 2
0 5
0 0
0 5
5 12
0 2
0 0
2 0
5 0
16 2
0 0
5 0
0 0
0 0
2 2
0 0
0 9
0 0
0 2
0 0
28 9
2 0
0 5
9 0
12 0
12 0
7 0
42 0
47 7
21 9
23 0
2 0
5 5
0 0
2 5
0 0
5 0
0 30
68 0
0 5
5 5
5 2
2 5
0 52
0 5
0 12
0 5
5 7
0 0
0 0
0 0
0 0
0 5
0 2
2 2
2 2
9 2
12 0
2 0
0 2
12 0
16 5
0 0
0 7
7 0
0 0
0 0
7 0
5 0
0 0
0 0
0 0
5 0
5 0
0 0
5 0
14 7
2 0
9 0
2 26
0 2
7 0
0 0
0 0
0 12
0 12
2 0
0 5
16 14
12 5
2 14
7 2
0 0
7 0
12 0
0 14
9 0
2 5
7 0
0 0
0 0
0 0
0 0
0 0
0 2
0 0
0 5
0 5
12 2
2 103
2 5
2 28
16 21
2 9
0 33
0 30
2 16
0 14
0 9
2 30
0 2
0 5
0 0
0 23
0 0
2 14
0 0
2 2
2 0
0 2
0 0
0 0
2 0
0 0
5 0
0 0
0 0
0 0
0 0
5 9
0 0
0 7
0 0
0 2
0 0
0 0
2 2
5 7
14 33
2 0
2 7
0 5
7 0
0 5
0 9
0 19
0 5
0 0
0 0
0 0
0 5
0 129
0 5
0 12
0 61
5 30
0 33
5 12
5 9
9 28
5 5
19 26
0 7
5 2
9 2
21 0
14 0
12 7
0 33
0 2
2 7
0 5
0 0
0 2
0 2
0 0
0 2
0 5
0 33
0 7
2 12
5 14
7 5
0 19
2 2
0 2
2 5
0 2
0 7
7 5
5 14
0 117
0 5
0 37
0 9
0 45
0 0
0 2
0 2
0 5
0 2
0 2
0 0
0 5
0 2
0 0
0 2
0 2
2 7
0 14
0 14
2 7
0 0
0 33
0 110
2 628
0 14
0 26
0 23
0 12
7 281
0 61
0 0
0 12
0 0
5 0
0 2
0 0
0 0
0 5
0 2
0 0
0 0
0 7
0 2
0 9
0 7
9 0
12 0
30 0
5 2
2 0
0 5
2 0
0 0
0 0
0 0
0 0
0 0
0 0
0 0
5 2
0 0
2 0
0 0
0 0
2 0
0 0
0 0
0 0
0 0
0 0
0 0
0 0
0 7
2 0
7 0
0 0
0 0
0 0
0 0
0 0
0 0
0 0
2 0
0 0
2 0
0 0
0 2
0 0
0 0
0 0
0 0
7 0
7 5
0 0
2 0
33 0
0 0
47 0
0 0
0 0
0 0
5 0
2 2
2 0
0 0
49 0
0 0
117 14
9 0
0 0
0 0
9 0
0 0
0 0
0 0
0 0
0 0
0 0
0 0
0 0
0 0
0 0
0 0
0 0
0 0
0 0
0 0
14 0
0 0
2 0
0 0
0 0
0 0
0 0
23 0
2 0
14 0
7 0
5 0
9 0
0 0
2 0
0 2
0 2
12 0
28 0
9 0
0 0
12 0
12 0
12 0
40 0
7 0
5 0
0 0
2 0
0 0
0 0
0 2
0 0
0 0
0 0
0 0
0 0
0 0
2 0
0 0
0 0
2 0
2 0
9 0
2 0
0 0
2 0
0 5
0 0
0 9
0 0
0 2
0 9
2 0
0 0
2 0
0 0
0 0
7 0
0 0
0 0
0 0
0 0
0 0
5 0
0 0
0 0
0 2
0 0
7 0
0 0
0 0
2 0
0 0
0 0
0 0
0 0
0 0
0 0
0 0
0 0
0 0
0 0
0 0
0 0
0 0
0 2
0 2
0 7
0 0
0 0
0 0
0 0
0 0
0 0
0 0
0 2
0 9
0 0
0 0
0 0
2 0
2 0
14 0
0 0
0 0
0 0
7 0
0 0
14 0
14 0
66 0
66 0
155 0
19 0
14 0
2 0
0 0
5 0
2 0
2 0
0 5
0 0
0 0
2 0
2 0
2 0
7 0
9 14
0 0
0 0
5 2
0 0
0 0
0 0
0 0
2 0
0 0
0 0
0 0
0 0
0 0
2 2
2 0
0 0
2 0
0 0
2 0
0 0
0 0
0 0
16 0
0 0
0 0
0 0
0 0
0 0
0 0
0 0
0 0
5 0
0 0
0 0
7 0
0 0
9 0
2 0
0 0
0 0
0 0
2 0
0 0
0 0
0 0
0 0
2 0
0 0
0 0
2 0
0 0
5 0
0 0
0 0
0 0
9 0
0 0
0 0
0 0
0 0
0 0
0 0
0 0
0 0
0 0
0 0
0 0
0 0
0 0
0 7
0 0
0 0
0 0
0 0
0 0
0 0
0 0
0 0
5 0
0 0
0 0
0 0
2 0
0 0
0 0
0 0
0 0
2 0
5 0
2 0
0 0
0 0
0 0
0 0
0 0
0 0
2 0
5 0
0 2
0 0
0 0
0 0
0 0
2 0
0 0
0 0
0 0
0 0
0 0
0 0
7 0
2 0
9 0
0 0
0 0
0 0
0 0
0 0
2 0
0 0
2 0
0 0
0 9
0 0
0 0
0 0
0 0
5 0
9 0
7 0
14 0
0 0
0 0
0 0
7 0
26 0
7 0
0 0
2 0
0 0
0 0
0 5
0 2
0 0
0 2
0 5
0 0
0 0
0 14
0 2
0 2
0 2
0 2
0 0
0 0
0 0
0 0
0 0
0 0
0 0
0 0
0 0
0 0
0 0
0 0
0 0
0 0
0 0
0 0
0 0
0 0
0 0
0 2
0 0
0 0
0 0
0 0
0 0
0 0
0 0
7 0
0 0
30 2
0 0
0 0
0 0
0 0
0 0
0 0
0 0
0 0
0 0
0 0
0 2
0 0
14 2
0 2
0 19
0 0
0 14
0 2
2 5
0 145
0 2
0 9
0 14
0 16
0 9
0 2
0 0
0 45
0 0
0 2
0 2
0 0
0 0
2 0
0 0
0 5
16 0
0 0
0 5
0 12
5 14
7 2
0 0
5 2
0 0
0 7
0 0
0 5
0 7
0 0
0 5
0 0
2 0
0 7
0 9
0 0
0 2
0 0
0 0
0 0
0 0
0 0
0 0
0 0
2 70
0 0
0 0
0 0
2 0
7 0
42 0
0 2
0 0
0 0
0 0
2 7
0 0
0 0
0 0
0 2
0 0
0 0
0 0
0 0
0 0
5 0
0 0
2 0
5 0
0 0
0 0
0 7
0 0
2 0
0 0
0 0
0 0
0 5
2 2
0 0
0 0
14 0
0 0
0 0
0 0
2 5
0 0
0 0
0 2
2 0
0 0
0 0
0 0
14 0
0 0
0 0
0 0
7 0
0 0
0 0
2 0
0 0
2 0
5 0
0 0
2 12
0 0
0 0
0 0
0 0
0 0
0 0
0 0
0 0
0 0
0 0
0 2
0 0
0 0
2 0
2 0
0 2
0 0
0 0
0 5
0 0
0 0
0 0
0 5
0 0
0 0
0 0
0 0
0 0
0 14
0 2
0 0
0 2
0 33
2 16
0 2
0 2
0 0
0 2
2 0
0 0
0 2
0 2
0 7
0 0
2 2
5 0
2 0
16 5
204 0
462 0
7227 0
726 0
6592 0
192 0
56 0
131 0
162 0
115 0
211 0
35 7
2 0
14 0
12 0
35 0
19 0
9 2
0 7
0 26
0 2
5 2
42 0
59 2
52 2
0 0
37 0
23 0
49 0
101 0
37 0
2 0
9 0
12 0
197 0
28 5
40 150
0 5
0 49
0 12
16 14
2 21
9 5
0 7
5 19
75 0
40 0
45 2
42 0
541 0
33 5
52 0
0 12
49 2
0 9
2 0
5 5
2 0
9 5
7 12
2 0
0 9
0 115
0 5
0 2
0 2
5 21
0 2
2 0
12 14
2 12
0 12
2 2
0 7
23 5
66 2
66 0
284 0
54 0
703 0
5 0
0 0
2 0
0 7
5 9
9 56
14 0
7 7
19 7
19 5
7 0
5 0
2 2
2 2
0 0
0 0
2 0
2 0
5 0
2 0
16 2
12 9
5 5
28 16
230 145
59 9
19 28
19 2
30 5
2 91
2 54
5 42
0 33
2 28
0 9
5 0
7 152
23 33
33 9
68 16
131 9
131 16
319 0
89 16
28 0
54 0
33 0
33 0
19 0
21 0
152 0
12 0
19 0
5 2
0 0
7 0
14 0
19 2
7 40
35 5
28 16
7 9
9 0
9 0
239 0
5 5
5 5
30 0
23 0
73 0
28 0
66 7
103 2
14 2
21 33
16 0
52 7
7 12
28 0
12 2
16 0
12 0
16 9
14 0
7 0
16 0
47 0
54 0
366 7
110 0
171 0
21 0
35 0
59 14
16 0
16 0
19 0
56 0
117 0
73 0
0 0
0 0
0 0
0 0
0 2
0 0
0 14
2 12
2 0
2 0
7 0
0 0
9 0
5 0
21 0
5 0
2 0
12 0
26 0
37 0
23 0
211 7
28 0
9 0
0 0
7 0
0 0
9 0
0 0
9 0
23 2
12 0
298 0
2 0
0 0
0 2
5 0
0 2
0 2
0 0
2 0
52 0
77 0
37 0
30 0
21 0
30 2
9 2
9 2
16 5
0 0
14 5
7 0
5 0
14 0
14 0
2 2
5 0
7 0
12 0
26 0
0 0
28 0
75 0
112 5
16 0
883 0
91 0
129 0
108 0
23 0
42 0
344 0
84 0
26 7
94 5
9 0
0 2
9 2
2 5
2 0
7 2
0 0
2 0
0 0
0 0
0 0
9 0
94 0
21 0
14 0
21 0
14 0
30 0
12 0
162 0
94 0
115 0
96 0
37 0
28 0
16 0
30 0
0 0
2 0
2 0
5 0
2 19
5 0
2 0
2 0
9 0
9 0
33 0
33 0
91 0
59 0
68 0
47 0
35 0
227 0
30 0
14 0
12 0
91 0
47 0
9 0
14 0
2 0
117 0
5 0
5 0
0 0
0 0
33 0
12 0
5 0
14 2
14 0
12 0
87 9
9 2
52 21
49 2
7 5
9 2
35 21
28 0
237 0
9 0
5 0
5 0
2 0
0 0
2 0
12 0
14 0
0 9
21 19
7 2
7 21
2 2
0 0
16 2
2 30
2 0
0 7
0 9
0 2
2 5
2 5
2 0
12 5
9 0
56 0
0 7
19 2
7 19
19 26
5 19
91 0
7 0
0 0
0 0
9 0
0 12
0 0
7 0
2 0
26 0
21 0
14 2
70 0
33 0
16 0
40 0
45 0
21 2
59 0
12 2
7 0
30 150
2 7
0 23
33 12
45 0
47 0
7 0
7 0
14 2
12 0
16 0
5 0
2 0
0 0
12 0
5 0
23 0
14 0
96 0
21 0
12 0
21 0
12 2
30 0
16 0
2 0
9 0
5 0
5 0
5 0
7 0
61 2
14 0
7 2
0 9
2 19
0 5
0 0
19 2
37 21
35 0
40 0
28 0
5 0
2 0
5 0
2 0
0 0
0 0
0 0
0 0
0 0
0 2
0 0
0 0
12 0
0 0
2 0
2 0
7 0
12 0
16 0
42 0
5 0
94 0
16 0
70 0
375 0
47 0
157 0
105 0
16 0
5 7
5 0
49 0
5 0
0 0
0 0
7 0
2 0
0 0
0 0
0 0
2 0
0 0
2 0
0 0
0 0
9 0
0 0
12 0
23 0
33 0
26 0
35 5
12 0
26 0
37 0
73 0
28 0
138 0
87 0
30 0
23 0
7 0
56 0
2 0
0 0
0 2
12 0
0 2
0 0
0 0
2 0
0 0
0 0
0 0
0 0
0 0
0 0
0 0
5 0
0 0
0 0
0 0
14 0
0 9
0 0
0 0
5 0
0 2
0 0
5 9
26 0
19 0
26 0
40 0
12 0
12 7
21 7
0 0
5 0
30 0
66 0
26 0
190 2
54 2
12 0
7 2
14 7
16 0
9 0
7 0
9 0
5 0
2 2
0 0
30 0
30 0
0 0
9 0
26 0
16 0
49 0
2 12
0 2
0 0
0 0
5 0
0 0
5 0
5 0
115 0
171 2
84 2
56 0
115 0
7 2
5 5
0 5
5 7
0 0
0 0
0 2
2 5
12 2
14 2
5 0
0 2
0 0
70 0
5 0
0 0
66 0
0 0
0 0
2 0
2 5
2 14
5 2
23 5
23 5
19 5
89 7
105 5
84 2
302 7
150 0
30 7
56 2
141 0
5 0
5 0
0 0
5 0
5 0
16 0
12 0
40 2
61 0
21 12
12 0
21 0
7 0
49 0
12 0
59 0
35 2
127 0
30 12
52 2
16 0
5 0
7 0
2 0
5 0
7 0
7 0
19 2
2 0
0 0
7 0
5 0
9 0
136 0
16 2
12 0
16 0
2 0
0 0
26 0
7 2
23 0
12 0
56 0
12 5
0 0
2 0
0 0
0 0
0 0
0 0
2 0
2 0
12 2
28 2
7 0
42 0
7 2
35 5
5 0
59 0
9 0
59 0
45 0
54 0
14 5
0 2
0 0
2 0
0 0
0 0
16 0
0 0
5 0
2 0
14 2
5 0
33 16
2 9
2 2
14 0
14 0
21 5
14 0
7 0
2 0
0 0
0 0
5 0
5 0
16 0
281 14
2 0
21 0
14 5
21 0
70 9
112 0
237 9
26 54
21 2
33 2
7 0
7 0
2 0
0 0
33 0
2 0
0 0
2 0
2 0
0 0
26 0
2 0
0 2
0 0
0 23
0 0
0 0
5 2
91 9
49 2
105 23
26 26
1151 14
12 2
0 0
5 0
7 0
5 0
0 0
91 0
28 0
21 0
14 0
49 0
33 5
30 0
16 0
16 0
2 0
28 0
2 0
23 0
0 0
0 0
9 0
0 12
14 7
30 0
30 0
28 0
19 0
28 0
19 0
16 0
0 5
33 2
5 9
7 9
7 30
16 12
0 0
0 0
5 0
0 0
0 0
0 0
0 12
0 2
2 2
0 0
30 5
23 2
30 0
26 0
21 0
35 0
42 0
37 0
63 0
37 0
553 0
0 12
0 0
0 0
0 0
12 0
0 0
0 0
2 0
0 2
0 0
0 0
0 0
2 14
0 0
0 5
0 0
0 0
0 0
0 2
0 0
0 0
0 0
0 2
2 0
0 0
2 0
298 7
2 0
0 9
9 7
0 12
40 7
37 0
187 0
23 2
328 0
42 0
129 0
2 0
12 5
21 0
12 0
19 2
21 0
7 12
9 28
0 5
5 2
7 0
0 2
5 0
5 0
0 0
0 0
7 0
12 0
28 0
14 0
7 0
2 0
14 0
2 0
70 0
227 0
138 7
7 0
14 12
5 2
2 0
5 0
0 0
2 2
0 2
0 0
2 2
0 0
0 0
2 0
5 0
2 0
7 0
12 0
2 0
0 0
7 0
5 0
0 0
0 0
0 0
2 2
5 7
0 12
26 0
2 2
2 5
0 2
0 0
9 5
0 0
0 9
2 0
5 0
2 0
7 0
5 0
0 5
7 0
5 0
2 2
5 0
7 0
2 0
0 0
28 0
9 0
7 0
0 0
2 0
2 0
0 0
2 0
0 0
0 0
0 0
2 0
0 0
0 0
0 0
2 0
2 0
2 0
0 2
0 0
12 0
2 0
63 0
26 0
37 0
56 5
12 0
21 0
7 0
14 0
21 0
14 0
183 0
23 0
112 0
96 0
63 0
169 0
68 0
61 0
16 0
35 0
84 2
103 2
569 9
35 0
19 0
0 0
5 0
2 0
2 0
0 0
7 0
9 0
14 21
23 0
5 0
12 2
23 0
0 0
5 0
0 0
2 0
2 2
0 2
0 0
2 35
0 7
0 0
0 7
0 0
2 0
7 0
0 0
14 0
42 0
5 0
12 0
9 7
16 0
21 0
16 2
5 19
0 0
2 0
0 0
0 0
0 2
0 0
0 2
9 0
2 0
7 0
0 0
5 0
0 0
0 0
0 0
2 0
0 0
0 0
0 0
2 0
14 0
0 0
30 0
7 0
14 0
16 0
675 2
2 5
5 7
0 0
0 5
0 0
2 7
2 5
0 0
0 0
0 0
7 0
0 0
7 0
2 0
26 0
0 0
0 0
0 0
0 0
0 0
0 0
0 0
0 0
0 0
5 2
9 21
5 0
5 0
19 0
0 0
12 0
0 7
5 0
0 0
2 0
0 0
0 0
5 0
12 0
0 0
0 0
0 0
0 0
2 0
5 5
12 0
5 0
42 0
54 0
80 0
0 0
0 0
0 2
5 2
0 0
5 0
21 0
2 2
14 2
5 0
0 0
2 0
2 0
0 0
2 0
7 2
5 0
19 0
12 0
0 0
0 0
12 0
5 2
2 0
14 0
19 0
0 0
0 0
2 0
30 0
2 0
0 0
0 0
7 2
2 0
5 0
0 0
0 0
21 0
0 0
16 0
2 0
0 0
12 0
0 0
9 0
0 0
0 0
0 0
5 0
0 0
45 0
0 0
0 0
7 0
0 0
0 0
2 0
0 0
7 0
0 0
0 0
0 2
5 0
0 0
7 0
0 0
0 0
0 0
0 0
0 0
2 0
0 0
7 0
12 0
16 2
2 0
0 0
0 0
0 0
0 0
0 0
2 0
0 0
0 0
2 0
2 0
9 0
12 0
26 0
136 0
40 0
14 0
2 0
5 0
5 0
2 0
2 0
7 0
0 0
0 0
0 0
0 12
0 0
0 0
2 0
9 0
19 0
12 0
7 0
0 0
2 0
0 0
2 0
42 0
7 0
28 0
5 0
14 0
5 0
21 0
12 0
0 5
0 2
0 0
5 0
5 0
0 0
2 0
7 0
2 0
9 0
30 0
2 0
5 0
5 0
2 0
0 2
0 0
2 0
7 2
21 2
5 0
16 2
9 2
2 0
5 0
16 0
0 0
5 0
2 2
5 0
0 0
0 5
2 0
0 0
0 0
0 0
9 0
5 0
2 7
2 2
2 0
9 0
0 0
23 0
9 2
9 0
9 2
21 0
12 0
19 0
9 0
26 0
7 0
0 0
0 2
2 0
0 7
0 5
5 7
0 19
7 7
14 2
5 7
5 0
12 0
7 0
14 0
2 0
0 5
0 0
0 0
0 0
0 0
2 2
0 5
0 0
0 0
0 0
7 0
0 0
98 0
2 0
7 0
12 0
75 5
37 0
89 2
14 0
56 0
5 0
0 0
0 0
0 0
0 0
0 0
0 0
2 0
23 0
2 0
9 0
14 0
16 0
66 0
23 0
12 2
7 0
12 0
2 0
9 2
0 19
136 7
0 23
5 0
2 7
2 14
2 14
5 12
7 2
14 0
9 0
2 0
2 5
0 0
5 7
16 9
30 12
19 2
89 28
12 14
16 7
7 26
0 2
2 0
0 2
5 0
0 0
0 0
0 0
7 0
9 7
0 19
0 12
2 23
0 14
59 7
0 0
9 7
0 9
0 7
0 0
0 19
0 0
0 2
0 19
0 7
0 5
2 0
0 0
0 0
0 0
0 0
5 16
2 0
2 0
0 0
0 0
5 0
7 0
9 0
26 0
0 0
7 0
26 0
7 9
7 9
14 2
9 2
0 0
2 2
5 0
45 0
7 0
42 0
0 0
2 0
0 5
7 0
0 2
0 0
0 7
0 2
5 0
12 0
2 0
0 0
19 0
40 2
30 0
131 0
23 0
724 2
12 0
2 42
2 0
5 0
16 0
23 0
87 0
70 0
59 0
21 0
197 0
30 0
16 0
47 2
2 0
21 0
9 2
7 21
87 0
7 7
5 9
5 0
0 84
0 7
0 7
0 12
0 5
2 0
2 2
0 2
2 0
2 0
0 0
5 0
5 0
131 0
16 5
5 14
28 9
19 0
40 0
7 0
9 0
82 0
28 0
45 0
37 0
9 0
26 0
12 2
9 2
9 0
134 5
7 0
19 0
2 0
9 0
5 2
0 0
0 7
23 2
2 5
0 0
5 0
5 0
7 0
23 0
47 5
19 0
26 2
26 0
19 0
192 0
2 0
2 0
0 2
0 0
0 0
2 0
26 0
59 0
19 2
30 0
37 0
2 2
9 105
7 5
63 0
30 0
0 0
61 5
5 2
0 0
0 0
0 2
12 9
5 19
2 5
0 0
0 0
0 0
0 0
0 5
0 0
0 0
0 2
0 0
5 2
0 14
5 7
0 21
0 21
0 12
21 0
37 2
2 0
0 0
0 0
0 0
0 0
0 2
35 0
2 0
0 2
0 2
14 2
2 0
5 0
0 0
0 2
0 7
2 0
0 0
9 0
21 12
16 0
2 0
7 12
14 0
2 2
2 0
0 0
12 0
0 0
5 0
7 5
14 2
37 0
0 2
2 0
14 2
33 0
5 2
0 5
7 0
16 0
26 0
14 0
14 0
7 0
7 0
0 2
0 0
12 0
5 0
2 5
2 0
2 0
5 7
33 7
2 0
0 0
0 0
0 26
7 9
5 0
5 9
0 0
23 0
7 0
5 0
12 0
5 0
2 0
19 5
0 0
0 9
0 0
5 0
0 5
0 23
2 0
0 5
0 0
7 0
0 0
0 0
12 0
7 0
63 0
0 0
12 0
63 0
9 2
23 0
9 0
19 0
9 0
14 0
2 52
0 28
9 47
7 21
7 9
7 7
9 0
0 0
0 0
0 0
0 0
5 0
9 0
2 0
0 0
2 0
0 9
37 0
49 0
75 0
9 0
40 0
9 0
0 2
2 0
5 0
19 0
5 0
9 2
14 0
23 5
2 0
2 0
19 0
0 0
166 0
0 0
9 0
5 0
2 0
2 0
0 0
2 0
7 0
0 0
12 0
0 0
0 0
0 0
0 0
0 0
0 0
0 0
0 0
0 0
0 0
0 0
0 0
0 2
5 0
5 2
21 0
2 0
0 0
16 0
49 0
110 0
47 0
12 0
14 2
2 0
0 0
2 0
5 0
2 0
0 0
0 0
0 0
0 0
0 0
0 0
0 0
12 0
7 0
0 2
0 0
7 0
0 0
19 0
2 0
2 0
0 0
9 0
19 0
87 0
54 0
21 0
52 0
28 0
49 0
9 0
9 0
66 0
0 0
0 0
0 0
9 0
12 0
12 5
2 0
14 0
9 0
45 0
9 0
0 0
0 2
70 0
0 0
5 0
2 0
0 7
0 2
0 0
0 0
0 0
5 0
0 0
0 0
0 0
0 0
2 0
5 0
0 0
0 0
5 0
0 0
7 0
2 0
33 0
9 7
2 16
5 5
0 0
19 0
12 0
7 0
0 0
42 2
0 0
0 0
0 0
0 0
2 0
2 0
2 0
0 0
5 0
5 0
0 0
0 0
0 0
2 0
0 0
0 0
0 5
0 0
0 0
2 0
0 2
0 0
0 0
0 0
0 0
0 0
5 0
0 0
0 5
0 0
0 0
0 0
0 0
2 0
0 0
0 0
0 0
2 0
7 0
5 0
2 2
5 0
14 0
5 0
0 0
0 0
0 0
0 0
0 0
2 2
0 0
0 0
0 0
0 0
33 0
0 9
21 0
2 0
16 0
2 0
2 0
7 0
7 9
2 0
14 0
5 0
9 0
2 0
0 0
0 0
0 0
5 0
9 0
0 0
0 0
0 0
5 0
9 0
7 0
129 0
7 0
0 0
14 0
5 0
0 0
2 0
0 0
7 0
5 0
14 0
2 0
9 0
26 0
30 0
5 0
0 0
2 0
0 0
0 0
0 0
0 0
0 0
0 0
0 0
5 0
28 0
19 0
75 0
2 2
5 0
2 0
2 0
2 0
9 0
12 0
45 0
7 0
9 0
0 0
0 0
12 0
19 0
35 0
56 0
5 5
16 9
0 0
5 2
0 5
0 12
0 26
2 5
0 0
5 0
2 7
0 0
5 9
0 0
0 2
0 0
0 0
0 5
0 0
0 0
0 0
0 0
0 7
5 0
2 0
2 0
9 2
21 2
28 0
28 0
66 0
54 0
5 0
0 0
7 0
5 0
2 5
2 14
0 0
0 5
2 0
0 0
0 0
5 0
5 0
12 2
7 0
37 0
2 2
0 0
2 0
5 0
5 0
2 0
33 0
0 0
14 0
7 0
7 0
7 0
9 0
21 0
12 0
2 0
9 0
23 0
30 0
47 0
131 0
40 5
298 5
68 0
49 0
49 0
35 0
21 0
12 0
2 0
0 0
0 0
0 0
9 0
5 0
19 0
2 2
5 0
0 0
0 0
7 0
2 0
0 16
0 2
0 0
2 0
5 0
0 0
0 7
5 0
37 0
0 0
0 0
0 0
0 0
0 0
0 0
0 0
7 0
0 2
0 7
7 7
0 12
0 5
0 2
2 2
5 0
7 0
5 5
0 0
2 2
0 0
2 0
2 2
2 0
2 0
0 0
0 0
0 0
0 12
2 0
0 9
0 9
2 2
0 0
0 2
7 7
0 7
0 0
9 0
0 0
23 0
0 14
14 0
0 0
0 0
0 0
0 9
0 0
0 0
0 0
0 2
0 0
0 0
0 9
7 0
14 0
59 0
61 0
9 0
16 0
0 0
0 2
2 0
0 0
0 0
5 2
0 0
0 0
0 0
0 0
0 0
0 0
0 2
2 2
0 2
0 2
2 0
7 9
0 0
2 0
12 0
5 0
19 0
0 0
14 2
9 0
7 0
2 0
35 0
0 0
0 0
0 0
0 0
19 2
23 0
75 0
42 2
45 0
0 2
9 0
5 0
12 0
14 0
14 2
19 0
0 0
0 12
2 0
2 0
2 0
0 0
0 0
9 0
9 0
5 0
0 0
5 0
0 0
0 0
2 0
0 0
0 0
0 0
5 0
16 5
28 0
2 0
0 0
0 0
0 12
0 0
9 0
0 2
5 0
19 0
0 0
30 0
2 2
2 0
0 5
0 5
0 2
0 0
2 0
0 0
0 0
9 0
0 0
0 0
5 0
0 0
0 0
5 0
0 5
0 0
2 0
0 0
0 0
0 0
0 0
7 0
5 0
2 0
14 0
16 0
0 0
2 0
0 0
35 0
7 0
0 0
0 0
2 0
0 9
2 0
2 0
2 0
2 0
0 0
0 0
0 0
0 0
0 0
5 0
0 0
0 0
0 0
0 0
0 2
0 5
12 0
7 0
2 0
2 0
0 0
2 0
75 0
9 0
9 2
5 0
5 0
0 0
0 2
5 14
5 0
5 0
12 2
5 0
12 0
9 0
5 0
5 0
37 0
5 0
30 0
2 0
0 0
0 0
0 0
0 0
0 0
0 0
0 0
0 0
0 0
0 0
2 0
0 0
2 0
2 0
0 0
0 0
0 5
0 0
0 5
2 0
0 0
9 0
26 0
12 2
2 0
9 0
0 0
0 0
0 0
0 0
0 2
0 5
0 0
0 2
0 0
0 7
0 0
21 0
0 0
0 0
0 0
0 0
0 5
0 9
0 12
0 5
2 9
0 0
0 2
0 0
0 0
0 0
7 0
0 0
0 5
2 14
0 0
0 0
0 0
2 0
0 0
0 0
5 0
2 0
0 0
2 0
0 0
2 0
0 0
23 5
0 0
2 0
0 0
0 0
2 0
0 0
5 0
0 0
0 0
0 0
2 0
9 0
12 0
14 0
0 16
9 9
0 0
7 0
0 0
9 0
7 0
0 0
0 0
0 0
0 0
0 0
23 0
19 0
16 0
33 0
7 0
5 0
9 0
0 0
0 0
0 0
0 0
2 0
0 0
2 0
2 0
5 0
14 0
5 0
9 0
2 0
0 0
7 5
0 0
7 2
2 0
7 0
0 0
0 0
0 0
7 0
0 0
2 0
16 0
0 0
2 0
0 0
0 2
0 0
0 0
0 2
0 26
16 7
0 0
2 0
0 0
0 0
5 0
2 2
5 0
21 0
14 0
16 0
45 0
5 0
14 2
26 0
0 0
7 2
19 0
9 0
2 0
7 0
0 0
0 2
0 5
0 0
16 0
0 0
0 0
2 0
2 0
0 0
5 0
16 0
5 0
0 5
14 9
7 7
0 5
0 5
0 2
0 2
5 2
16 0
45 0
0 0
16 0
2 0
0 0
9 0
2 0
0 0
19 0
2 0
0 0
2 2
2 0
12 0
12 0
14 0
14 0
9 5
0 2
23 2
2 2
9 0
9 0
7 0
2 0
0 0
12 0
2 0
0 0
0 2
7 0
2 12
9 0
2 0
2 0
2 0
2 0
0 0
2 0
12 2
7 2
0 9
0 5
0 0
0 0
2 0
0 0
5 0
49 0
0 0
0 0
5 0
0 0
9 0
0 0
0 0
7 0
5 0
26 5
23 0
5 0
162 0
5 0
5 0
9 0
0 0
5 0
12 0
0 2
0 2
14 5
0 2
2 0
0 2
5 0
0 0
0 0
68 0
0 0
5 0
28 0
16 0
279 0
49 0
70 2
47 0
14 5
2 7
9 0
5 0
30 0
136 2
49 7
9 0
7 0
33 0
0 0
7 0
0 0
14 0
7 2
28 0
2 0
5 0
80 0
14 0
16 2
9 0
28 9
190 0
14 0
7 5
9 0
117 2
7 0
5 0
9 0
19 12
16 0
7 0
5 0
5 0
2 5
0 2
12 2
12 5
0 5
0 28
12 21
2 7
0 12
2 2
35 7
19 5
26 0
54 2
37 0
9 0
14 0
7 0
14 0
0 2
0 2
0 0
0 2
5 0
0 0
0 0
0 0
0 0
2 2
0 23
0 5
2 12
5 5
12 0
9 0
2 0
16 0
28 0
37 0
5 7
26 0
9 0
0 0
0 0
0 0
0 166
0 56
0 35
2 40
19 21
19 2
9 0
66 0
14 2
19 0
7 0
21 0
0 0
0 0
2 0
7 0
2 0
9 0
0 0
0 0
2 0
5 0
16 0
30 7
26 19
5 5
2 2
12 0
23 0
12 0
0 0
5 0
0 0
12 0
0 0
45 0
0 0
0 0
0 0
2 0
0 0
16 0
0 0
56 0
0 0
0 0
0 0
2 0
5 0
0 56
12 5
0 2
0 5
0 0
0 0
0 0
0 5
0 0
19 7
2 0
2 0
0 0
7 0
2 0
7 0
61 0
87 0
63 0
103 0
115 0
40 2
59 5
7 5
5 5
2 0
0 5
0 0
0 2
0 7
0 0
0 2
0 28
0 12
0 14
0 0
26 0
2 2
16 0
2 5
136 0
2 0
14 0
40 0
14 2
5 0
5 0
2 2
9 0
5 0
0 0
2 0
0 0
0 0
0 0
0 0
2 0
2 0
23 0
2 0
30 0
40 0
0 2
0 0
0 5
5 0
12 0
0 9
0 0
0 0
0 0
2 0
9 5
0 0
0 0
0 0
0 0
0 0
0 0
5 0
0 0
0 2
2 0
5 0
0 0
7 0
2 2
5 0
0 0
5 0
14 0
2 0
5 0
5 0
37 0
9 0
5 0
2 0
40 7
7 0
16 2
14 0
49 2
16 26
5 0
7 0
0 0
0 7
0 0
12 0
0 0
16 0
0 0
14 0
9 0
2 0
2 0
5 0
16 0
0 0
2 0
0 0
9 0
5 0
0 0
0 0
0 0
0 2
0 0
2 0
2 0
2 0
0 0
0 2
0 9
0 5
7 12
0 16
0 14
0 26
0 7
0 26
2 9
0 0
0 0
0 0
0 12
5 0
0 0
0 0
2 0
0 0
0 0
0 0
0 0
0 0
0 0
5 0
5 0
2 0
0 0
2 7
7 0
0 2
21 2
12 0
2 0
0 0
0 2
0 5
7 2
5 2
0 2
0 0
0 5
0 2
2 5
0 2
0 0
9 0
0 0
0 2
0 9
0 0
0 14
0 5
0 0
2 0
0 2
2 0
2 9
40 2
16 14
26 5
16 0
9 0
7 0
28 0
14 0
9 0
136 5
5 2
108 0
56 0
98 0
124 0
12 2
16 23
7 9
12 42
73 0
9 0
0 0
2 2
0 2
0 0
0 0
0 0
0 0
0 0
0 0
0 0
0 0
0 0
0 0
0 0
26 0
42 0
23 0
5 0
0 2
0 5
2 47
7 2
0 16
23 7
0 2
0 2
0 9
0 0
0 0
5 7
0 5
2 5
9 21
0 5
0 26
2 26
7 19
7 0
66 0
21 2
14 0
63 0
33 0
0 0
2 70
2 9
2 5
12 5
9 0
2 0
2 7
0 0
26 0
14 2
61 0
19 0
12 2
7 0
9 0
23 0
7 0
7 0
54 0
0 0
0 2
0 9
0 0
2 0
0 0
0 7
0 7
0 2
0 0
0 7
0 0
5 5
2 0
0 0
0 5
0 35
0 0
0 9
0 2
7 2
16 9
47 0
12 0
7 12
0 0
23 0
14 5
0 5
0 2
23 0
21 0
2 2
12 0
0 0
178 0
2 0
0 0
2 0
7 0
30 0
30 0
7 2
16 2
0 2
2 0
5 9
0 5
0 16
0 5
0 0
0 103
5 0
0 0
0 12
9 0
2 0
138 0
2 0
7 0
0 0
0 0
9 0
19 0
2 0
7 0
131 2
5 0
9 5
0 0
7 12
0 0
2 0
0 9
2 0
0 0
7 7
2 12
0 5
0 0
0 0
0 0
0 0
2 0
7 0
7 0
7 5
26 0
7 2
2 0
0 0
0 0
0 0
5 0
2 0
21 0
0 2
7 0
16 0
0 21
0 0
2 0
0 0
0 0
0 0
0 0
192 0
14 5
7 77
0 7
2 14
7 5
7 12
14 5
35 16
26 5
5 2
7 0
59 0
5 0
0 5
9 5
7 9
0 7
0 9
2 5
0 0
0 2
5 0
0 0
26 0
7 0
12 5
37 0
0 9
16 0
0 12
0 0
0 0
2 5
0 0
0 0
2 5
0 56
5 0
14 0
14 0
9 0
0 0
0 0
2 0
28 2
2 30
30 0
16 2
5 0
2 2
0 0
19 0
16 9
134 2
103 9
82 16
52 19
54 2
5 9
7 2
5 0
0 5
7 0
0 0
0 0
0 2
5 0
5 5
0 12
0 5
0 2
0 0
5 0
0 5
7 0
0 2
0 2
0 5
0 2
0 7
0 0
0 0
7 0
0 0
9 2
21 2
0 21
9 28
2 19
2 5
0 5
0 14
2 5
7 7
5 12
82 0
23 2
9 0
5 0
12 5
2 0
0 5
2 0
0 0
7 0
23 0
9 0
0 2
77 0
9 0
7 0
9 0
7 0
2 0
21 0
16 5
16 0
19 0
23 0
26 0
19 0
12 0
2 0
0 0
2 0
0 0
12 0
0 9
2 5
0 2
2 5
0 0
2 0
0 0
5 9
0 2
7 5
7 0
12 2
16 0
9 0
12 0
28 0
23 0
117 0
141 0
14 0
14 9
5 0
16 16
253 5
248 19
12 103
21 2
5 0
0 5
0 0
7 0
0 0
2 0
5 2
16 2
19 5
26 0
26 5
143 0
5 0
2 0
0 0
30 0
2 0
2 2
7 0
0 0
5 0
0 2
0 2
7 7
9 7
23 16
14 194
37 7
14 16
19 0
2 2
0 2
0 0
0 0
2 0
5 0
0 0
0 0
0 0
0 5
0 2
0 0
2 5
0 2
0 0
0 0
0 2
0 9
0 23
0 26
0 9
0 21
0 16
0 23
7 80
0 2
0 0
0 5
0 5
0 0
0 0
0 0
0 0
0 0
2 0
0 0
0 28
0 0
2 0
16 9
7 2
7 0
0 7
0 14
0 14
0 2
0 0
9 0
54 5
5 0
0 16
0 28
0 28
2 12
2 16
0 9
7 5
0 2
2 0
45 0
59 0
23 0
16 0
5 0
0 9
0 2
0 0
0 5
0 0
0 0
0 2
0 0
0 0
0 5
0 0
0 2
5 0
19 0
61 9
19 2
9 5
183 2
19 12
47 14
94 45
2 9
26 0
9 21
14 12
9 59
33 5
7 21
0 12
5 52
0 68
7 7
12 14
16 5
2 0
2 0
9 0
12 0
0 0
2 2
5 2
5 5
0 0
21 5
0 28
0 14
5 9
0 5
0 2
0 35
0 9
0 5
0 2
0 12
2 14
0 9
0 5
2 5
5 14
0 23
0 16
0 5
0 7
2 115
0 28
0 9
0 9
0 2
0 2
7 0
0 0
0 14
2 5
16 0
16 0
23 0
14 5
0 0
0 0
0 0
5 0
45 7
0 0
194 5
2 2
16 30
40 0
9 0
56 0
7 0
5 0
2 0
5 0
0 2
16 0
0 0
2 0
0 0
0 0
0 21
0 0
0 5
0 0
2 0
0 0
0 0
0 0
5 26
2 2
5 0
0 12
5 5
7 0
2 0
37 7
28 0
9 0
0 0
0 2
7 0
9 0
12 0
21 0
340 0
30 7
5 7
7 7
30 5
16 19
49 59
33 19
54 59
7 12
9 12
0 5
7 0
0 0
21 0
9 5
0 2
0 178
0 2
0 28
0 7
0 0
26 5
37 7
40 7
26 5
54 0
9 9
23 0
0 0
0 19
0 28
0 12
2 7
2 0
2 2
2 5
0 2
2 2
2 14
0 0
0 0
54 0
0 2
0 0
0 49
0 0
0 0
0 0
0 0
0 12
0 33
0 0
0 0
0 0
0 2
2 9
0 2
0 5
0 2
0 0
0 0
2 0
0 5
0 0
0 0
0 0
0 0
0 0
0 0
0 0
0 0
0 0
2 0
19 0
7 0
5 2
152 26
14 5
0 0
5 2
0 0
5 0
5 0
2 0
5 2
2 0
0 0
0 2
0 19
2 0
16 0
0 9
0 0
0 0
0 0
2 0
9 0
7 0
7 0
5 0
9 5
0 14
0 16
7 7
0 5
0 12
0 0
0 21
0 0
0 0
0 2
0 5
0 7
0 370
0 35
0 288
2 40
0 35
0 16
0 0
0 7
0 12
2 47
0 52
0 12
0 61
0 56
0 26
0 63
0 5
0 2
0 9
0 7
0 14
0 2
0 0
0 0
0 0
0 0
2 2
0 0
0 0
5 0
19 0
26 0
141 7
54 0
14 5
2 112
0 2
0 16
73 14
0 16
0 23
2 37
0 7
0 14
0 12
0 7
0 23
0 56
7 2
0 5
0 0
0 2
0 122
0 2
0 63
5 108
14 7
0 0
7 0
0 5
5 2
0 35
0 5
0 12
9 5
0 23
7 0
59 2
7 14
5 2
0 2
14 2
12 2
2 5
0 0
12 0
0 0
0 0
0 5
0 2
7 12
0 2
0 9
0 14
0 7
2 59
12 19
5 47
0 5
0 7
2 663
0 7
0 0
2 5
12 0
0 0
2 7
21 2
80 7
9 2
0 0
0 0
0 16
0 49
0 21
0 7
0 0
2 0
0 0
23 37
19 2
0 0
14 0
7 0
0 0
0 14
2 2
82 14
23 0
2 5
19 42
0 0
5 33
0 23
2 5
7 0
5 7
0 9
9 0
0 5
7 2
0 2
7 0
0 0
0 2
2 0
0 2
0 0
0 0
0 5
0 2
0 66
0 14
0 73
2 59
7 112
9 141
2 164
19 274
5 227
0 464
0 155
2 84
5 180
0 37
0 59
5 19
0 73
2 115
0 14
0 9
0 56
0 33
0 0
0 5
0 12
0 30
0 14
2 0
2 0
5 12
0 5
14 5
14 19
2 12
26 7
7 0
0 14
0 2
0 0
2 2
2 5
2 0
2 2
7 0
0 0
2 0
12 9
2 19
138 21
2 77
0 232
0 269
5 103
7 77
16 40
16 19
5 16
5 2
0 2
12 0
0 0
0 16
0 2
0 0
2 5
2 30
5 0
0 2
9 5
26 2
7 2
12 7
42 26
47 19
89 16
75 14
84 5
337 66
23 14
7 16
7 23
5 12
7 9
9 9
5 0
9 12
16 9
87 12
14 190
0 42
7 5
7 14
0 7
0 33
0 42
0 87
0 26
0 12
5 47
9 0
0 2
0 16
0 30
0 143
0 40
0 108
0 218
5 211
2 169
16 82
28 211
0 122
0 12
0 33
0 7
0 21
5 7
2 21
16 16
7 21
2 35
23 47
0 47
0 33
0 1092
0 450
9 298
0 787
0 141
0 134
2 131
0 4827
0 213
9 780
7 654
0 70
0 45
0 5
7 26
2 103
0 16
0 2
0 9
2 12
0 5
5 45
9 40
0 28
35 30
0 7
0 2
0 40
2 0
0 9
0 19
9 225
0 96
2 75
0 89
0 7
2 0
0 9
0 14
2 935
0 136
0 462
0 323
5 328
0 82
9 204
16 124
9 91
14 9
9 131
5 12
0 2
2 21
0 117
5 2
2 7
2 14
0 16
7 16
0 7
14 12
2 12
7 0
2 5
16 0
0 0
7 14
7 80
14 143
190 560
49 762
2 300
9 75
2 45
9 49
7 2625
2 258
0 562
0 281
0 33
0 19
0 5
0 61
0 68
2 23
0 26
5 19
0 117
14 9
5 185
127 33
7 33
23 54
30 52
0 5
5 0
14 0
0 0
2 2
5 5
0 21
9 45
0 7
0 7
2 16
0 28
5 59
0 131
0 241
5 117
2 91
91 73
2 28
5 28
0 7
0 2
0 5
0 2
0 54
0 14
5 129
7 295
30 122
21 138
0 110
7 70
9 61
9 47
0 150
9 286
2 415
0 684
0 412
28 197
5 70
7 258
0 12
2 26
5 35
0 77
0 108
14 159
0 164
2 127
0 84
0 115
0 61
0 12
0 80
9 108
5 110
0 881
0 902
0 1296
0 431
2 593
0 66
0 28
12 23
0 9
0 35
0 218
0 91
14 1228
0 202
2 178
0 129
2 75
0 82
0 166
49 600
35 710
0 583
0 127
0 56
2 19
0 7
0 30
0 2
0 52
0 134
0 246
0 110
0 61
0 89
2 63
0 26
0 68
0 5
5 26
5 180
0 267
12 551
0 21
0 84
0 37
0 2538
0 173
0 1488
0 176
0 150
2 87
0 108
0 101
2 103
5 635
5 187
2 155
7 213
0 239
5 405
0 719
2 984
12 1732
16 1835
2 1165
0 4241
2 124
5 513
0 696
0 387
0 509
0 858
0 2386
0 2650
0 2646
0 2147
5 1406
0 450
0 9
0 7
0 14
0 16
0 7
0 12
0 12
0 0
0 5
0 2
0 7
0 5
0 2
0 0
0 2
0 5
0 2
0 0
0 0
0 0
2 0
2 0
12 0
7 0
0 0
0 0
0 0
0 5
0 0
0 0
7 0
0 7
7 0
12 0
5 2
2 2
0 0
0 0
0 0
0 0
0 0
0 0
0 0
0 0
0 0
0 0
0 2
0 0
9 0
5 0
0 0
0 0
0 0
0 0
0 0
2 0
2 0
2 0
0 0
12 0
0 0
0 9
0 0
0 0
0 0
0 0
0 0
0 2
0 0
0 0
0 0
0 0
0 0
0 5
0 0
0 0
2 0
0 0
2 0
2 0
2 0
0 0
2 0
0 0
23 0
2 0
0 0
0 0
0 0
2 2
2 0
2 0
0 0
0 0
0 0
0 0
0 0
0 0
12 2
12 0
5 0
0 0
0 0
2 0
0 0
0 0
0 0
0 0
0 5
0 0
0 0
0 2
0 7
0 0
0 0
0 0
0 5
0 2
0 5
0 14
0 0
0 0
0 0
0 0
0 7
14 5
2 0
0 0
0 0
0 0
0 0
2 0
0 0
0 0
0 0
0 0
0 0
0 0
0 0
0 0
0 0
0 0
0 0
0 0
0 0
0 7
0 2
0 0
0 5
0 0
0 0
0 5
0 0
0 0
0 0
0 0
5 0
0 0
0 0
0 0
0 0
2 0
0 0
0 2
0 0
0 0
9 0
124 0
110 0
9 0
2 0
0 0
0 0
0 9
2 0
2 0
2 0
0 0
26 0
30 0
61 0
28 0
19 0
120 0
26 2
2 5
94 0
0 0
0 2
0 2
2 0
0 2
2 0
12 0
14 0
16 0
68 0
0 0
2 0
0 7
0 0
2 0
0 0
0 0
5 16
0 2
0 0
2 0
0 0
0 0
0 0
0 0
0 0
7 0
0 23
0 12
0 0
9 16
0 2
0 2
0 2
0 2
0 0
2 0
0 0
2 0
0 5
0 0
2 2
0 0
0 0
0 0
0 0
0 0
2 0
2 0
2 0
16 0
7 2
2 7
2 0
2 0
5 0
0 0
0 0
9 0
7 0
7 0
28 0
9 0
56 0
0 5
2 0
0 0
0 0
0 0
0 0
0 0
0 0
0 0
0 0
0 0
0 0
0 0
0 0
0 0
0 0
0 0
0 0
0 0
0 0
7 0
0 0
2 0
0 0
5 0
0 0
0 5
0 0
9 0
2 2
0 2
0 5
5 0
5 0
5 0
12 0
0 0
0 0
0 0
0 0
0 0
0 0
7 0
0 0
0 0
0 0
0 0
0 2
0 0
0 0
0 0
0 0
0 0
5 0
0 0
5 0
0 0
0 0
0 0
0 2
0 0
0 0
0 0
0 0
0 0
5 5
0 7
2 0
2 0
19 0
0 0
0 0
0 0
0 5
0 5
0 9
0 0
0 0
2 0
2 0
0 0
0 0
2 0
0 0
0 0
0 0
2 0
0 0
0 0
0 0
0 0
0 14
14 5
0 0
0 5
2 2
82 0
14 0
0 0
5 0
0 0
0 0
2 0
0 0
0 0
2 0
2 0
2 0
19 0
9 0
230 0
9 0
12 0
9 0
21 2
9 0
26 0
19 0
16 0
9 0
7 0
5 0
0 0
5 0
2 0
2 0
5 5
0 0
0 0
5 0
2 0
5 0
2 5
9 0
19 0
12 0
7 0
2 7
0 14
2 14
5 14
2 12
0 9
2 7
7 5
0 0
0 0
21 0
5 16
2 23
0 0
0 0
16 0
0 12
0 5
0 0
0 0
0 0
9 0
0 0
0 0
2 0
0 0
0 5
0 2
0 5
0 2
0 0
0 0
0 0
0 0
2 2
0 0
0 0
0 0
5 0
9 0
7 0
9 0
42 0
7 0
19 5
0 5
2 0
2 0
0 2
0 0
0 7
0 0
0 2
0 5
0 0
0 12
0 0
0 14
0 2
7 0
0 0
0 0
5 0
19 0
14 0
0 0
35 0
84 0
68 0
49 0
14 0
295 0
14 0
0 16
9 5
70 5
2 0
23 0
0 0
162 35
0 0
0 0
2 0
0 0
0 0
2 2
0 0
0 5
0 0
0 0
0 5
2 0
14 0
7 0
14 0
61 0
2 2
340 0
5 0
2 2
0 5
0 0
0 0
2 0
0 0
0 0
2 0
0 0
0 0
0 0
0 0
0 2
0 0
0 2
0 2
0 0
0 0
0 0
0 0
0 2
0 7
0 2
9 0
2 0
0 0
0 2
0 0
0 12
0 5
2 0
2 0
2 0
2 0
0 0
9 0
7 9
7 0
2 2
5 0
14 2
5 0
9 0
5 0
5 0
0 0
0 0
0 0
0 0
5 2
7 0
0 0
5 2
0 0
0 0
2 0
7 0
14 2
5 2
0 2
0 0
5 0
2 0
5 2
0 7
16 21
47 0
45 0
12 0
7 0
23 7
14 0
30 0
2 5
14 0
2 0
0 0
0 0
7 0
28 0
2 0
2 5
0 0
0 2
0 0
0 5
0 9
0 5
2 2
0 0
0 2
0 0
0 0
0 0
0 0
0 0
0 2
33 0
5 0
40 0
80 2
16 0
21 0
7 0
9 0
73 0
73 0
75 0
52 0
45 0
30 0
33 0
7 2
2 5
2 7
12 0
5 19
12 2
0 12
5 0
5 0
0 0
0 0
2 2
0 0
9 0
0 5
0 0
0 0
0 0
5 0
0 0
0 0
0 0
0 0
0 0
0 0
0 0
0 0
0 2
0 0
0 0
0 0
0 0
0 0
0 0
0 0
23 0
2 2
2 0
2 2
0 0
0 0
0 5
2 2
0 0
0 0
0 0
0 0
0 0
0 7
0 7
2 0
0 2
5 0
2 0
0 0
0 0
0 0
0 0
0 0
0 2
0 0
0 0
0 0
0 0
0 0
0 0
0 0
0 0
0 0
2 0
12 0
2 0
0 0
0 0
5 0
7 0
0 0
0 0
0 0
0 0
0 0
0 0
0 0
0 0
0 0
0 0
0 14
0 5
0 0
0 0
0 5
0 0
0 0
0 0
0 0
0 0
2 0
0 0
0 0
0 0
0 0
0 0
12 5
0 0
0 0
0 0
0 0
0 0
0 0
0 0
0 0
0 0
0 0
0 12
0 0
0 0
0 0
0 0
0 0
2 0
0 0
26 0
0 0
0 0
0 0
2 0
0 0
30 0
2 0
0 0
0 0
5 0
0 0
0 5
0 0
0 7
0 9
0 7
0 0
0 2
0 7
0 0
0 0
0 0
2 0
0 7
0 0
0 0
0 0
0 0
0 0
0 0
0 0
5 0
0 0
2 0
21 0
5 0
0 0
0 0
0 0
0 0
0 0
0 0
0 0
0 0
0 0
0 0
2 0
0 2
0 2
0 0
0 0
0 2
0 0
0 7
0 19
0 5
0 2
0 0
2 2
0 0
0 0
0 5
0 0
0 0
0 0
0 0
0 0
0 0
0 0
0 0
0 5
0 0
0 0
0 0
2 0
5 0
2 2
2 0
0 9
0 0
0 0
0 0
5 5
0 2
2 0
0 0
0 0
0 0
0 0
2 0
0 0
0 0
0 0
0 0
0 0
0 0
0 0
0 0
0 0
2 0
0 0
0 2
0 5
0 0
0 0
0 0
0 0
0 5
0 0
0 0
0 0
0 0
0 2
2 0
5 5
0 0
2 2
2 19
0 0
0 0
14 2
9 2
0 0
0 2
5 5
2 0
0 0
0 2
0 2
0 5
21 0
7 9
45 5
0 0
0 0
0 0
0 0
0 12
0 5
0 0
0 0
0 0
0 0
0 5
0 0
0 0
0 0
0 0
0 0
0 0
2 0
5 0
5 0
0 0
0 0
0 12
0 0
0 12
0 0
0 2
0 0
0 0
0 7
0 21
0 0
0 0
0 0
0 0
0 0
0 0
0 28
0 5
0 0
0 0
0 0
2 0
2 0
12 0
96 0
9 26
7 0
2 9
0 0
0 2
0 7
0 0
0 5
0 0
0 0
0 0
0 0
0 12
0 0
0 2
5 0
5 5
0 2
0 0
0 0
0 0
0 2
0 2
0 0
0 0
0 2
0 5
0 0
0 2
0 2
0 0
0 2
0 0
0 0
0 7
2 0
2 5
0 0
2 0
0 0
0 0
0 9
9 2
7 0
2 0
0 0
5 0
2 0
2 0
5 0
9 0
0 0
5 0
0 2
0 2
0 0
7 0
0 0
0 0
0 9
0 0
0 0
0 30
0 0
0 12
2 2
0 141
0 7
0 16
0 2
0 2
0 2
0 0
0 0
0 0
2 0
0 2
0 0
0 0
0 0
0 0
0 9
0 2
0 0
0 0
5 5
0 5
0 2
0 2
0 14
0 5
0 2
2 2
2 0
2 0
0 0
0 2
0 0
0 14
0 5
0 2
0 0
0 0
0 0
2 0
2 0
0 0
0 0
0 0
0 0
2 0
0 0
0 0
0 2
0 16
0 19
0 0
0 5
0 2
0 0
0 0
7 0
0 0
0 0
5 0
5 0
0 0
9 0
0 0
7 0
0 0
5 0
7 0
2 0
2 0
2 0
0 2
0 12
2 14
0 2
0 0
0 0
0 7
0 21
2 0
9 0
0 0
0 0
0 0
0 0
0 0
0 0
0 0
0 0
0 0
0 0
0 0
0 2
0 0
2 0
0 0
0 0
0 2
2 0
0 42
0 0
0 0
5 0
2 0
0 0
0 0
5 2
0 2
0 0
0 0
0 0
2 5
0 2
5 0
0 12
0 0
0 5
7 0
12 0
5 0
2 0
7 0
0 0
0 0
7 0
2 0
0 0
2 0
0 0
0 0
0 0
0 0
0 0
0 0
0 0
0 26
0 5
0 7
0 16
0 2
0 2
0 7
0 0
0 0
0 2
0 0
0 0
0 0
0 0
0 0
0 0
0 9
0 0
0 0
0 2
0 0
0 0
0 0
0 5
2 9
0 0
0 0
0 0
0 0
0 0
0 0
0 0
0 0
0 0
0 0
0 0
0 0
0 0
0 0
0 0
0 0
0 0
0 0
5 0
0 0
0 0
0 0
0 0
0 0
0 0
0 0
0 0
0 0
0 0
0 0
0 0
0 0
0 0
5 0
0 0
7 0
0 5
0 0
0 0
0 0
0 0
0 0
2 2
0 0
0 2
0 2
0 7
0 2
0 0
0 0
5 0
0 0
0 0
0 0
0 0
0 0
0 0
0 0
0 0
0 0
0 0
0 0
0 0
0 0
0 0
0 0
0 0
0 0
0 0
0 0
5 0
0 0
0 0
0 0
0 0
0 0
0 0
0 0
0 0
0 21
0 5
0 2
0 0
0 2
0 0
0 5
0 0
0 9
0 0
0 2
0 0
0 2
2 0
0 0
0 0
0 0
0 0
0 0
2 0
0 0
0 0
0 2
0 2
0 0
0 2
0 0
0 0
0 0
0 0
0 2
2 0
0 2
0 0
2 0
0 0
0 0
0 2
0 2
0 5
0 0
0 0
0 0
0 0
2 0
0 0
0 0
0 2
5 2
2 2
0 2
0 7
0 0
0 0
5 0
0 0
0 0
0 0
0 2
0 37
0 5
0 7
0 0
0 2
0 0
0 0
0 0
0 0
2 0
0 0
0 0
0 0
0 0
0 0
0 0
0 0
0 0
0 0
0 0
0 0
0 0
0 0
0 0
0 2
0 7
0 0
0 0
0 0
0 5
0 0
0 0
0 0
0 0
0 0
0 0
7 2
0 0
0 0
7 0
0 0
0 0
0 2
0 2
0 14
2 9
0 0
0 0
0 0
0 0
0 0
0 0
0 0
0 0
0 0
0 0
0 7
0 5
0 0
0 5
0 0
2 5
0 2
9 5
0 2
2 0
0 0
0 0
0 0
0 0
0 0
0 0
0 0
0 0
0 0
0 14
0 0
0 0
0 0
0 0
0 0
0 0
0 0
0 0
0 0
0 0
0 0
0 0
0 2
0 5
0 0
0 0
0 0
0 0
2 0
0 2
0 0
0 0
0 2
0 0
0 0
0 5
0 5
0 16
0 19
0 5
0 0
0 2
2 2
2 0
0 7
0 0
0 2
0 0
0 0
0 5
2 7
5 0
0 0
0 2
0 2
0 2
0 0
5 0
0 0
0 0
0 0
0 16
0 9
2 5
0 12
0 2
0 0
0 14
0 2
2 9
2 2
2 0
0 2
5 0
2 5
2 0
0 0
2 2
7 0
7 2
0 2
2 2
0 2
0 0
2 0
0 2
0 0
0 2
0 2
0 0
0 0
0 0
0 2
0 0
0 0
0 0
2 0
0 0
0 0
0 0
0 0
2 0
0 5
12 0
9 56
0 0
0 5
0 37
0 21
0 12
0 2
0 7
5 0
5 0
21 0
2 0
0 0
0 0
2 0
0 7
0 19
0 7
0 2
0 2
0 0
0 16
0 5
0 49
0 0
0 9
0 0
0 2
0 0
0 0
0 0
0 0
0 0
0 0
0 0
0 21
0 5
2 12
0 12
0 7
0 7
5 0
2 0
0 7
7 2
0 0
5 0
2 0
0 0
0 0
2 12
0 2
2 12
0 9
0 35
0 21
0 7
7 7
2 110
0 66
9 35
0 5
0 0
0 35
0 0
0 2
5 0
7 0
0 0
2 0
7 0
0 0
0 0
0 0
0 0
0 2
0 0
0 9
0 2
0 0
0 7
0 5
2 0
0 0
0 0
0 0
5 2
2 5
2 2
12 5
0 2
0 0
0 0
0 0
0 0
0 0
0 0
0 0
0 0
0 0
5 12
0 0
0 0
7 0
0 0
0 0
0 0
2 0
0 0
0 2
0 2
0 0
0 0
0 2
0 0
0 5
0 5
0 5
0 5
0 84
2 5
2 2
12 0
0 0
0 0
2 0
0 0
47 2
96 0
21 0
9 0
0 0
2 0
0 0
0 0
2 2
0 0
2 0
5 0
0 0
0 0
2 0
0 2
112 2
16 0
2 0
0 0
0 7
0 9
0 16
0 0
2 14
0 9
0 0
0 9
0 0
7 0
2 0
0 2
14 0
0 2
0 5
0 0
0 0
0 0
0 0
0 0
2 0
0 0
0 0
0 0
0 2
0 0
0 0
0 2
0 0
0 2
0 0
0 0
0 0
0 0
2 2
0 0
0 0
0 0
0 2
2 7
0 2
0 0
0 0
0 0
0 0
0 0
0 0
0 0
0 0
0 0
2 0
0 7
0 12
0 19
0 5
0 19
0 7
0 0
0 0
0 0
0 0
5 2
0 14
0 2
2 9
0 7
2 7
0 0
0 0
0 0
0 0
0 0
0 0
0 0
0 12
0 2
2 7
0 9
0 33
0 23
2 14
2 108
2 26
2 37
0 12
0 23
2 16
2 0
0 2
9 5
0 0
0 0
2 0
0 2
0 5
0 2
0 0
0 0
0 21
0 21
0 14
0 14
0 23
0 16
0 7
0 16
0 0
0 12
0 2
0 30
7 2
0 0
0 0
0 0
0 0
0 14
0 0
0 2
0 5
0 5
0 7
0 5
0 0
0 26
2 7
0 2
0 0
12 0
2 0
2 0
0 0
0 5
0 0
9 0
5 0
5 2
12 0
5 0
0 2
0 0
0 0
0 2
0 0
0 0
0 0
0 0
0 0
5 0
0 0
0 0
0 0
0 0
2 0
0 0
0 0
2 0
0 0
0 0
0 0
2 0
0 0
0 0
0 0
0 0
0 0
0 0
0 0
0 0
0 0
0 0
0 0
0 0
0 0
0 0
0 0
0 2
2 0
0 0
0 2
0 9
0 0
0 5
0 5
0 2
0 0
0 0
0 0
0 0
0 0
0 0
0 7
0 0
5 2
7 0
0 0
0 0
0 0
7 0
0 0
0 0
0 2
0 0
0 0
0 0
0 0
0 0
0 0
0 5
0 0
0 0
0 0
0 2
0 0
0 0
0 0
0 0
0 0
0 0
0 5
0 9
0 0
0 0
0 5
0 0
0 2
0 5
0 5
2 2
0 2
0 5
0 0
0 2
2 0
0 0
0 2
0 0
0 0
0 2
0 0
0 5
0 2
0 0
0 5
0 0
0 5
0 2
0 7
0 0
0 2
0 2
0 9
5 14
0 5
0 2
0 5
0 0
0 2
0 0
0 2
0 2
0 14
0 2
0 0
0 0
0 0
0 0
0 0
0 0
0 2
0 0
0 0
0 0
0 2
0 0
0 2
0 0
0 0
0 0
0 0
0 0
2 0
0 0
0 0
7 0
0 0
0 0
0 2
0 0
0 0
0 0
7 0
7 0
0 0
0 0
0 0
0 0
0 0
0 0
0 5
0 0
0 0
0 0
0 0
0 0
0 0
0 0
0 0
0 0
0 0
0 0
0 0
5 0
0 2
0 5
7 0
2 7
0 2
0 9
0 5
0 2
2 0
0 2
0 0
7 0
0 0
0 0
0 0
0 0
0 0
0 0
0 5
2 0
0 2
5 0
0 2
2 9
0 0
0 0
12 2
7 9
2 5
2 0
0 5
0 7
0 9
2 2
2 30
5 2
0 12
2 0
0 9
0 0
0 5
0 0
0 0
0 0
0 2
0 2
0 0
0 2
0 0
0 0
0 0
0 2
0 2
2 0
0 0
0 0
2 0
0 0
0 0
0 0
0 0
0 0
0 0
2 0
5 0
2 2
0 0
14 0
0 0
0 0
0 2
0 0
0 0
0 0
0 0
0 0
0 5
0 2
0 2
0 14
0 9
0 2
0 0
0 0
0 2
0 0
0 0
0 0
0 0
0 2
0 7
0 0
0 2
0 0
5 2
2 2
0 7
0 7
0 5
0 110
0 9
2 19
16 9
9 5
7 5
47 2
14 0
2 2
7 2
23 2
2 2
0 0
0 0
0 7
0 2
0 0
0 7
0 0
0 5
0 7
0 35
0 14
0 7
0 2
0 7
0 0
0 0
0 0
0 0
0 0
0 0
0 28
0 5
0 40
0 0
0 2
0 9
0 54
0 26
0 7
0 2
0 2
0 5
0 14
0 0
0 9
0 0
0 28
0 7
0 0
5 0
0 0
0 0
0 0
0 2
0 0
0 19
0 2
0 5
0 7
5 5
0 5
5 0
0 0
2 2
0 2
0 5
0 26
0 16
0 26
0 2
0 5
2 0
0 7
2 0
0 0
0 5
0 5
5 68
2 26
0 42
0 30
0 9
0 9
0 5
0 2
0 16
0 33
0 28
0 5
0 9
0 0
0 0
0 2
0 0
2 0
9 0
7 2
0 0
0 0
2 2
2 2
9 0
21 0
0 0
0 0
0 0
0 0
0 0
0 2
0 0
0 0
0 0
2 0
5 0
0 0
0 0
0 0
2 2
0 7
0 52
2 145
0 49
12 23
0 16
7 2
0 0
0 0
0 2
0 0
0 59
0 2
2 5
0 9
0 21
0 33
5 30
0 42
0 56
0 23
0 14
0 7
2 7
0 0
0 5
0 0
0 2
0 2
0 2
2 0
0 5
0 7
5 5
0 5
0 9
5 0
0 9
0 2
0 7
0 2
0 0
7 0
0 2
0 9
0 0
0 0
0 0
2 0
0 0
0 0
0 0
0 0
7 14
0 9
2 2
0 94
0 66
0 82
0 35
0 0
9 0
2 5
2 2
0 0
0 2
0 2
16 2
0 2
0 2
0 0
2 0
0 0
12 2
0 14
2 5
2 2
0 0
0 5
0 14
0 14
0 2
0 7
0 12
2 7
5 7
2 2
0 2
0 0
5 0
2 0
0 12
2 45
0 14
0 5
0 0
0 0
0 33
0 40
0 12
0 5
7 0
0 5
0 2
0 0
0 5
0 2
0 0
0 0
0 2
0 16
0 5
0 9
0 21
0 33
0 87
0 70
0 70
0 35
0 35
0 21
0 19
0 56
0 70
2 35
0 37
0 21
0 37
0 52
2 5
0 9
0 7
0 0
0 2
0 7
0 0
0 5
0 5
0 0
0 0
0 0
0 0
0 0
0 0
0 0
0 0
0 0
2 0
0 2
2 2
0 12
2 14
2 30
0 14
0 2
0 19
0 16
0 12
0 7
0 9
0 0
0 2
0 2
0 37
7 16
0 42
0 5
0 59
0 14
0 21
0 7
0 30
0 9
0 0
0 2
0 2
0 2
0 5
0 5
0 56
0 152
14 54
0 28
0 14
0 45
0 7
2 2
0 2
0 14
0 0
2 5
0 0
2 0
0 2
12 12
0 63
0 42
0 63
2 117
0 49
7 1071
2 473
0 382
5 155
0 26
0 2
0 0
0 0
9 0
0 2
0 0
0 7
0 2
0 0
0 0
5 5
0 0
0 0
0 0
0 0
0 0
0 0
0 0
0 2
0 0
0 2
0 0
0 0
7 0
0 0
0 0
0 0
0 0
0 0
0 0
0 0
0 0
0 2
0 0
0 0
0 0
2 0
5 7
0 0
0 0
0 0
7 0
0 0
0 0
0 0
2 0
0 0
0 0
0 0
0 0
0 0
2 0
2 0
0 0
0 0
0 0
0 0
0 0
0 0
0 0
0 0
0 0
0 0
0 0
0 0
0 0
0 2
0 0
2 0
0 0
0 0
0 0
0 2
0 0
0 0
0 0
0 0
0 0
5 0
0 0
40 0
2 0
5 2
0 0
7 0
0 0
7 0
7 0
0 0
0 0
0 0
0 0
0 0
0 0
0 0
0 0
0 0
2 0
0 0
0 0
0 0
2 0
0 0
0 0
0 0
0 0
0 0
5 0
0 0
0 0
0 0
0 0
0 0
0 0
0 0
0 0
0 0
0 0
7 0
2 0
0 0
0 0
0 0
0 0
2 0
0 2
2 0
5 7
0 0
7 2
5 0
0 0
2 0
2 0
0 0
0 0
0 0
0 0
0 0
0 0
5 0
2 0
0 2
12 0
33 0
2 2
7 0
7 2
0 0
0 0
0 0
0 0
2 0
0 0
2 0
0 0
5 0
0 0
0 0
5 0
2 0
2 0
0 0
0 0
0 0
0 0
2 0
0 0
2 0
0 0
0 0
0 0
0 0
0 0
0 0
0 0
0 0
7 0
0 0
0 0
0 5
0 0
5 0
2 0
0 0
7 0
14 0
2 0
0 0
0 0
5 2
0 0
0 0
0 2
0 2
2 0
7 0
0 0
0 0
0 0
2 0
0 0
0 0
0 0
0 0
0 0
5 0
0 0
0 0
0 0
0 0
5 2
0 0
5 0
0 0
5 0
7 0
14 0
14 0
9 0
68 0
9 0
12 0
14 0
0 0
0 0
2 0
0 0
0 0
0 0
0 0
0 0
0 0
5 0
2 0
2 0
5 0
7 0
7 0
9 0
7 0
0 0
0 0
0 0
0 0
2 0
2 0
9 0
9 0
2 0
26 0
5 0
2 0
12 0
42 0
19 0
52 0
37 0
80 2
21 7
7 0
45 0
2 2
5 0
19 5
0 0
2 0
2 0
5 0
0 0
7 14
0 5
7 5
5 0
2 0
5 0
0 0
7 0
0 0
2 0
0 0
5 0
2 0
2 0
0 0
0 0
0 0
0 0
0 0
0 0
5 0
0 0
5 5
0 0
0 5
0 2
0 2
0 0
0 2
0 0
0 0
0 2
0 2
0 2
0 0
0 0
0 0
0 2
0 0
0 9
0 0
0 5
0 9
0 2
0 5
0 0
0 0
7 0
0 2
0 0
0 5
0 2
0 0
0 0
5 0
2 0
2 0
2 0
2 0
2 0
0 0
0 0
0 0
0 0
0 0
0 0
0 0
0 2
0 0
0 0
0 0
2 0
0 0
0 0
0 0
0 0
0 0
0 0
0 0
0 0
9 0
5 0
2 0
0 0
0 0
0 5
2 0
12 0
0 0
2 0
0 0
0 7
0 0
0 0
0 0
0 0
0 0
0 0
0 0
0 0
0 2
0 0
0 0
0 0
0 0
2 0
2 0
14 0
2 0
2 0
0 0
0 0
0 0
2 0
0 0
0 0
0 0
2 0
0 0
2 2
0 0
0 0
0 0
0 0
0 0
0 16
0 14
0 2
0 0
0 33
0 5
0 14
0 7
0 7
0 2
0 5
0 0
0 16
0 2
0 0
0 0
0 0
0 9
0 0
0 0
0 0
0 0
0 0
0 0
0 0
0 0
0 0
0 0
0 0
0 0
0 0
0 0
0 0
0 0
0 0
0 0
0 0
0 0
0 0
5 0
0 0
0 0
0 0
0 0
0 0
0 0
0 0
2 0
0 0
2 0
0 0
0 0
0 0
0 0
0 0
0 0
0 0
0 0
0 0
0 0
0 0
0 0
0 0
0 0
0 0
0 0
0 0
0 0
0 0
0 0
0 0
7 0
0 0
0 0
0 0
0 0
0 0
0 0
0 0
0 0
0 0
0 0
0 0
0 0
0 0
0 0
0 0
0 0
0 0
0 0
0 0
0 0
0 0
0 0
0 0
2 0
0 0
0 0
0 0
0 0
0 0
0 0
0 0
0 0
0 0
0 0
0 0
0 0
0 0
0 0
0 0
0 0
0 0
0 0
0 0
0 0
0 0
0 0
0 0
0 0
0 0
0 0
0 0
0 0
0 0
0 2
0 0
0 0
0 0
0 0
5 0
0 0
0 0
0 0
0 0
2 0
0 0
0 0
2 0
0 0
0 0
5 0
0 0
0 0
0 0
0 0
0 0
0 0
2 0
0 0
0 2
0 0
0 0
0 0
0 0
0 0
0 0
0 0
0 0
0 0
0 0
0 0
5 0
2 0
0 0
0 0
0 0
0 0
0 0
0 0
0 0
0 0
0 0
0 0
0 0
0 5
2 0
2 0
0 0
5 0
0 0
0 0
0 0
5 0
0 0
0 0
2 0
0 0
5 0
0 0
0 0
0 0
0 0
0 0
12 0
0 0
7 2
12 0
0 0
0 0
2 0
5 0
0 0
2 0
2 0
0 0
0 0
0 0
0 0
0 0
0 0
0 5
0 2
0 0
0 2
0 0
5 0
7 0
7 0
7 0
0 0
0 0
0 0
0 9
0 2
0 2
0 0
0 0
0 0
0 0
0 16
0 0
5 2
0 0
0 0
0 0
0 0
7 14
0 9
9 2
0 0
0 0
0 0
0 0
0 2
0 0
0 0
0 0
0 0
0 0
2 0
0 0
2 0
0 0
0 0
0 0
0 0
0 0
0 0
0 0
0 0
0 0
0 0
0 0
0 0
0 0
0 0
0 0
2 0
0 0
2 0
7 0
0 0
0 0
0 0
0 0
2 0
0 0
2 2
9 0
5 0
2 0
0 0
0 2
0 0
0 0
0 0
0 0
0 0
0 0
0 0
0 0
0 0
0 0
0 0
0 0
0 0
0 0
2 0
0 0
0 0
0 0
0 0
0 0
0 0
0 0
0 0
0 0
0 0
0 0
0 0
0 0
0 0
0 2
0 0
2 0
9 0
0 2
0 0
0 0
0 0
0 0
2 0
0 5
0 0
0 0
0 0
0 0
5 0
5 0
21 0
0 0
0 0
0 0
0 0
0 0
0 0
2 0
0 0
0 0
7 0
0 0
0 0
0 0
0 0
0 0
0 0
0 0
0 0
0 0
0 0
0 0
14 0
0 0
0 0
0 0
2 0
0 0
0 0
0 0
2 0
0 0
0 0
0 0
0 0
0 0
0 5
0 0
0 0
0 0
0 16
0 0
0 0
0 0
0 0
0 0
0 0
9 0
12 0
9 0
2 0
2 0
2 2
0 0
2 0
0 0
7 0
2 0
0 0
0 0
0 0
0 0
0 0
0 0
0 0
0 0
0 0
0 0
0 0
0 0
0 0
0 0
0 0
7 0
0 0
0 0
0 0
0 0
0 2
0 5
0 0
0 0
2 0
0 0
0 0
0 0
0 2
0 0
0 0
0 0
0 0
0 0
0 0
0 0
0 0
0 0
0 0
2 0
0 0
0 0
0 0
2 0
2 0
0 0
2 0
0 0
0 0
0 0
2 0
2 0
0 0
0 0
0 2
0 0
0 0
0 0
0 5
0 5
0 0
0 0
0 0
0 0
0 0
0 0
0 0
0 2
0 2
2 2
0 0
0 0
0 0
0 0
0 0
0 0
0 0
0 2
0 0
0 2
0 0
0 0
0 2
0 0
0 0
2 0
0 0
0 0
2 2
0 12
5 2
2 0
5 0
0 0
7 0
0 0
0 0
0 0
0 0
0 2
0 0
0 0
0 2
0 2
0 0
0 7
5 0
0 0
0 0
0 0
0 0
0 0
0 0
0 0
0 0
0 0
0 0
0 0
2 0
0 0
0 0
0 0
0 0
0 0
0 0
0 0
2 0
5 0
2 0
0 0
0 2
0 0
0 0
0 0
0 0
0 0
0 0
0 7
0 0
0 0
0 0
0 0
0 0
0 2
0 0
0 0
0 0
0 0
0 0
0 0
0 0
5 0
9 0
0 0
2 0
0 0
0 0
0 0
0 0
0 0
0 0
0 0
0 0
0 0
0 0
0 0
0 0
0 7
0 0
0 0
0 0
0 0
2 0
2 0
0 0
0 7
0 2
0 0
0 0
0 0
0 0
0 0
0 0
0 0
0 7
0 0
0 0
2 0
0 2
0 0
0 0
0 0
0 0
0 0
0 0
0 0
0 0
5 2
0 7
0 0
0 0
0 0
0 0
0 0
0 0
0 0
0 0
0 0
0 7
0 0
0 0
0 0
0 0
0 0
0 0
0 0
0 0
0 2
2 0
0 2
2 0
0 0
2 0
0 0
0 0
0 2
0 0
0 0
0 7
0 0
0 0
0 2
0 0
0 9
0 0
0 0
0 0
0 0
0 0
2 0
0 0
5 0
0 0
0 0
0 0
0 2
0 0
0 2
0 0
0 0
0 0
0 0
0 0
0 0
0 0
0 0
0 0
7 0
0 0
0 0
0 0
0 0
0 0
0 0
0 0
0 0
0 0
0 0
0 0
0 0
0 7
0 0
0 0
0 0
0 0
0 0
0 0
0 0
0 2
0 0
2 0
0 0
0 0
0 0
0 0
0 0
0 0
0 0
0 0
0 0
0 0
0 0
0 0
0 0
0 0
0 0
0 0
0 0
0 0
0 0
0 2
0 0
0 0
0 0
2 0
9 0
0 0
0 0
0 0
2 0
0 0
0 0
0 5
0 0
0 2
0 0
0 0
0 0
0 0
7 0
0 0
0 0
0 0
0 0
0 2
0 2
0 0
0 0
0 0
2 0
0 0
0 0
0 0
0 0
0 0
0 0
0 0
0 0
0 0
2 5
0 0
14 0
0 0
2 0
7 0
0 0
0 0
0 0
0 0
0 0
0 0
2 0
0 0
0 2
0 0
0 2
0 0
0 0
0 0
0 0
0 0
0 0
0 0
0 0
0 0
0 0
7 0
0 0
5 0
0 0
0 0
2 14
7 0
0 0
0 0
0 0
0 0
0 0
0 0
2 0
0 0
0 0
0 0
0 0
2 0
0 0
0 0
0 0
0 0
0 0
0 0
0 0
0 2
0 0
0 0
0 0
5 2
0 0
0 0
0 2
0 0
0 2
0 0
0 0
5 0
0 0
0 0
0 2
2 0
0 5
0 0
0 0
0 0
0 2
2 5
0 0
0 0
0 0
0 2
0 0
2 7
0 2
0 7
0 0
2 2
0 0
0 0
0 0
0 0
0 0
0 5
0 0
0 0
0 0
0 0
0 0
0 0
0 0
0 0
0 7
0 0
0 0
0 2
0 0
0 0
0 0
0 0
0 5
0 0
0 0
0 0
0 0
0 0
0 0
0 0
0 0
0 0
0 0
0 0
0 0
0 0
5 19
5 0
2 7
0 0
0 0
0 0
0 0
0 14
0 0
2 0
9 0
0 0
7 0
0 0
9 0
2 0
7 5
7 0
12 19
5 0
0 0
0 0
12 0
0 0
0 0
0 2
0 0
0 12
0 2
0 7
0 0
0 2
0 0
0 0
0 0
0 0
0 0
5 0
0 0
0 0
0 0
0 0
0 0
0 0
0 0
0 0
0 0
0 0
0 0
0 0
0 0
5 0
0 0
0 0
0 0
0 0
0 0
0 0
0 0
2 2
0 0
0 0
0 2
0 0
0 0
0 0
0 0
0 0
0 0
0 2
0 2
0 0
0 0
52 2
0 0
5 0
5 0
0 0
0 0
0 0
2 0
5 0
0 0
0 0
0 0
2 0
5 0
162 0
7 0
0 0
0 0
0 0
2 5
7 0
14 0
9 0
9 0
0 0
7 2
2 0
0 0
0 5
0 0
0 0
0 0
5 0
0 0
0 0
0 0
0 0
0 0
0 7
2 0
0 0
26 0
5 2
2 0
5 5
0 2
0 7
2 2
0 0
0 0
0 0
0 2
5 0
7 7
2 0
2 0
0 2
0 0
0 0
0 0
0 0
0 0
5 0
0 5
0 2
0 0
0 5
0 2
0 0
7 0
0 0
21 0
5 0
9 0
5 0
0 0
0 0
21 0
2 5
0 2
9 0
0 0
0 9
0 5
5 0
0 0
2 12
2 0
0 12
2 5
2 0
5 5
2 0
0 0
0 0
0 9
0 7
5 2
0 2
0 0
0 0
0 0
2 0
0 0
0 0
0 0
0 0
0 7
2 5
0 0
0 0
0 7
0 19
7 0
12 0
0 0
7 0
0 2
2 0
2 0
0 5
0 2
0 0
0 0
0 0
2 0
9 0
30 0
0 2
0 5
0 2
0 0
0 5
0 0
0 0
2 23
0 0
0 5
0 2
0 5
0 5
0 12
0 0
2 0
0 5
0 2
0 0
0 0
0 0
0 12
0 7
0 0
16 0
0 0
0 0
0 0
0 0
0 0
0 0
2 0
0 2
0 37
0 0
0 5
7 0
0 16
0 0
0 0
0 0
0 0
0 0
0 0
0 0
0 0
0 0
19 0
0 0
0 0
0 0
0 0
0 0
0 2
0 7
0 0
0 0
0 0
2 0
9 0
0 0
0 2
0 2
0 0
0 0
0 0
0 0
7 0
0 0
21 0
0 0
0 0
0 0
2 0
0 0
5 0
0 28
0 0
5 5
2 7
0 0
0 0
2 0
0 0
0 0
0 0
0 0
5 0
0 2
0 0
0 2
0 2
0 0
0 0
0 0
0 0
0 0
0 0
2 0
0 5
2 0
2 0
9 0
7 0
0 0
9 5
2 5
0 0
0 0
0 2
5 7
0 2
0 16
0 9
0 37
0 0
0 7
0 0
0 0
0 0
0 0
0 9
0 0
2 5
0 0
0 0
2 2
0 2
0 0
0 0
0 0
0 0
0 0
0 0
0 0
0 0
0 0
0 0
0 0
7 0
0 0
0 0
0 0
0 0
0 5
0 2
0 9
2 2
0 2
0 9
0 2
0 2
0 2
0 0
0 2
0 0
26 0
2 2
7 0
0 0
0 0
0 0
2 0
0 2
0 0
0 2
0 2
0 0
0 61
0 28
0 28
0 2
0 12
0 0
0 2
7 0
23 0
14 0
0 0
2 0
7 0
0 0
0 2
0 0
0 0
0 0
0 0
0 0
2 0
2 12
0 5
0 2
0 5
0 2
0 0
0 0
0 0
0 0
0 2
2 0
0 9
0 12
0 7
0 21
0 33
0 141
0 16
0 47
0 2
2 0
0 0
0 5
0 5
0 2
0 0
0 0
0 0
0 0
0 0
0 0
0 2
0 9
5 37
0 23
2 21
5 42
0 37
0 14
5 7
5 5
0 0
0 0
0 0
0 5
0 5
0 5
0 0
0 14
0 2
0 5
0 0
0 0
0 0
0 7
0 0
0 7
0 0
0 0
0 0
0 0
0 0
0 0
14 0
0 0
0 0
0 0
0 0
0 23
0 2
0 2
7 9
2 5
0 5
0 0
0 12
2 2
0 5
0 0
0 2
0 2
2 2
2 0
2 0
0 2
0 5
0 45
0 9
0 9
0 7
0 0
0 0
0 0
2 2
0 0
0 0
0 0
0 26
0 2
0 21
0 21
0 28
0 0
2 0
0 12
0 2
0 9
2 9
0 7
5 0
2 0
23 9
0 19
0 16
0 21
0 0
2 5
0 0
0 0
0 0
0 9
0 2
0 2
0 0
0 2
0 0
0 0
0 0
0 0
0 0
0 2
0 5
0 0
0 0
0 0
0 0
0 0
0 12
0 21
0 2
0 0
0 0
0 0
0 0
0 5
0 0
0 2
0 7
0 0
0 0
0 0
0 2
0 7
0 7
2 9
0 21
30 9
0 9
0 7
0 2
0 0
0 0
0 0
0 0
0 2
0 0
0 0
0 0
19 0
0 0
0 0
0 0
0 0
0 0
0 0
0 0
0 0
0 0
0 0
0 0
0 0
0 0
7 5
2 0
0 0
0 2
0 0
0 0
2 0
0 2
0 0
0 14
0 0
0 0
0 0
2 0
2 0
0 0
0 0
0 0
0 0
0 0
0 0
0 0
0 0
0 0
0 0
0 0
0 0
0 0
0 0
0 2
0 2
2 0
2 0
0 0
0 0
0 9
0 0
0 0
0 0
0 0
0 0
0 0
0 0
0 0
0 0
0 0
0 0
0 0
0 0
0 0
0 0
0 0
0 0
0 0
0 0
0 0
0 0
0 0
0 0
0 0
0 0
2 0
0 0
0 0
0 0
5 0
0 0
0 2
0 0
0 5
0 0
0 0
0 5
0 2
0 0
0 0
0 0
0 0
0 0
0 0
0 0
0 0
5 0
0 0
9 0
19 0
0 0
0 0
0 0
0 0
0 0
0 0
5 0
0 0
0 0
0 0
2 0
0 0
5 0
0 0
0 0
5 0
0 0
2 0
0 0
0 0
0 0
0 0
2 2
0 0
0 0
0 0
2 0
0 0
0 0
0 0
0 0
0 0
0 0
0 0
0 0
0 0
0 0
0 0
0 0
0 0
2 0
0 0
0 5
0 0
2 2
2 2
0 12
2 0
7 0
2 0
0 0
0 0
0 0
5 0
2 0
0 0
0 0
0 2
0 0
0 7
0 0
0 0
2 0
0 0
0 0
0 0
0 0
0 0
2 0
0 0
0 0
0 0
5 0
2 0
2 0
12 0
0 0
2 0
0 5
0 0
5 0
0 2
2 5
0 0
0 5
0 0
0 0
7 0
2 0
12 0
5 0
0 0
5 0
2 0
0 0
19 0
0 2
0 7
0 0
0 0
0 0
0 0
0 0
0 0
0 0
0 0
0 0
0 0
0 0
0 0
0 0
0 0
0 0
0 0
0 0
0 0
0 0
0 0
0 0
0 0
0 0
0 0
0 0
0 0
0 0
0 0
0 0
0 0
0 0
0 0
0 0
0 2
2 0
0 0
7 0
2 0
0 0
0 0
0 0
0 0
0 0
0 5
0 0
0 0
5 5
0 2
0 0
0 0
0 0
0 0
0 0
0 0
2 0
0 0
0 0
0 0
0 0
0 0
7 0
0 2
2 0
0 0
0 0
0 0
7 0
0 0
0 0
0 0
0 0
0 0
0 0
2 0
7 0
2 0
0 0
2 0
0 0
0 0
0 0
0 0
0 0
0 0
0 0
0 0
0 0
0 0
2 0
5 0
0 2
0 0
2 0
0 0
5 0
0 0
0 0
0 0
0 0
0 0
2 0
0 2
2 0
0 0
0 0
0 0
0 0
0 0
2 0
5 0
0 5
0 0
0 0
0 5
5 0
0 0
77 0
2 0
0 0
0 0
0 0
5 0
0 0
0 0
0 0
0 0
0 0
2 0
12 0
9 0
19 0
0 0
0 0
0 0
0 0
0 0
0 2
0 0
0 2
0 5
0 0
0 0
0 0
0 0
0 0
0 0
2 0
0 0
0 0
2 0
2 2
0 0
0 0
0 0
2 0
0 0
0 5
0 0
0 0
0 0
0 0
0 0
30 0
0 0
0 0
0 0
0 0
0 0
0 0
0 0
0 0
2 0
0 0
2 5
2 0
0 0
0 0
2 0
2 0
0 0
0 0
5 0
0 2
0 0
0 0
0 0
0 0
0 0
0 0
2 0
2 0
7 0
14 0
7 0
0 0
0 2
0 0
12 0
5 0
5 0
2 0
19 0
2 0
9 0
2 0
61 0
0 0
0 0
0 0
2 0
0 0
0 5
0 9
2 0
0 0
5 0
7 0
7 0
7 0
0 0
0 0
0 0
0 0
0 0
0 5
0 0
0 0
0 0
0 7
0 0
0 5
0 0
0 0
0 0
0 0
2 0
0 0
0 0
0 0
0 0
0 0
0 0
0 0
0 0
0 0
0 0
0 0
0 0
0 0
0 0
0 0
5 0
0 0
0 0
0 0
0 0
0 0
0 0
0 0
2 0
5 2
0 14
2 0
0 0
0 0
0 0
0 7
0 0
0 5
0 0
0 0
0 7
0 0
0 0
0 0
0 0
0 0
0 0
0 0
0 0
0 0
0 0
0 0
0 0
0 0
0 0
0 0
0 0
0 0
2 0
0 0
0 0
2 0
0 0
0 0
0 0
7 0
0 0
2 0
0 5
0 0
0 0
2 0
2 0
2 0
0 0
0 0
5 0
2 0
5 0
5 0
5 0
14 0
2 0
0 5
0 0
0 0
0 0
0 0
2 0
5 0
2 0
2 0
19 0
5 0
9 0
0 0
0 2
2 0
2 0
0 0
7 0
0 0
0 0
2 0
2 0
0 2
0 0
0 0
0 0
0 0
0 0
0 0
0 5
0 0
0 0
7 0
2 0
5 0
21 0
26 0
16 0
2 0
49 0
2 0
2 0
0 0
0 0
0 0
0 0
0 0
0 0
0 0
5 0
0 0
12 9
0 0
0 0
0 0
0 0
0 0
0 0
0 0
0 0
2 0
0 0
5 0
2 0
0 2
9 0
0 5
0 0
0 0
0 0
0 0
14 0
0 0
0 2
2 0
2 0
0 0
0 0
0 0
0 0
2 0
2 2
0 0
0 0
0 2
5 0
2 0
98 0
0 0
0 2
5 0
0 0
7 0
0 0
0 0
14 0
47 0
5 2
14 0
2 0
9 0
7 0
0 2
0 0
0 0
0 0
0 5
0 0
0 0
0 2
2 0
0 0
0 0
2 2
2 0
0 0
0 0
0 0
0 2
0 0
0 16
0 0
0 0
7 2
0 0
0 0
0 0
12 0
0 0
5 2
16 0
0 0
5 0
12 0
2 0
0 0
0 0
2 2
0 0
0 0
0 0
0 2
12 0
5 2
14 14
2 0
21 0
2 0
0 0
7 0
0 0
2 0
0 0
0 9
2 0
5 0
0 0
0 0
2 0
2 0
5 5
5 0
0 5
2 0
2 0
7 0
0 0
2 0
0 0
5 0
19 0
9 0
12 0
5 0
2 0
2 5
2 0
19 49
9 5
5 0
26 0
5 0
0 0
5 0
0 0
0 0
0 0
7 0
2 0
0 0
0 0
0 7
5 0
0 0
0 0
0 0
0 0
0 0
0 2
0 2
0 0
0 0
2 0
5 0
2 0
2 0
0 7
2 0
0 0
0 0
0 7
0 52
0 2
0 7
23 0
0 0
0 0
0 0
0 0
0 0
0 0
0 9
0 0
0 0
0 0
0 0
0 2
0 0
0 0
0 0
0 0
0 82
0 0
0 2
0 0
0 0
0 0
0 0
0 0
0 0
0 21
0 0
0 0
2 9
0 9
0 16
0 49
0 0
0 12
0 0
0 0
0 0
0 35
0 0
0 0
5 0
0 0
5 0
5 0
0 0
0 0
2 2
0 0
0 0
0 0
0 0
0 0
0 0
0 0
0 0
0 0
0 2
5 0
0 0
0 5
0 0
14 0
2 0
0 0
0 0
2 0
0 0
0 5
0 0
0 0
0 0
0 0
0 0
0 0
0 0
0 0
0 0
0 0
0 5
0 0
0 0
0 0
0 0
0 0
0 0
0 0
0 5
0 0
0 0
0 0
0 0
0 0
0 0
0 0
0 0
0 5
56 2
0 0
9 0
0 0
7 0
0 0
0 0
0 0
0 0
2 0
2 0
9 0
2 0
5 0
2 0
0 0
0 0
0 0
0 0
0 0
0 0
0 0
0 0
0 0
2 0
0 0
2 0
0 0
5 0
0 0
0 0
0 0
0 0
0 0
2 0
0 0
7 0
0 0
0 0
0 0
0 0
0 0
0 0
0 0
0 0
2 0
0 0
5 0
0 0
0 0
0 0
0 0
0 0
2 0
0 0
5 0
7 0
0 0
9 0
0 0
0 0
0 0
0 0
2 0
5 0
5 0
2 0
0 0
0 0
0 0
0 0
0 0
0 0
0 5
0 0
0 0
0 0
0 0
0 0
0 0
0 0
0 0
0 14
2 0
0 0
7 0
0 0
0 0
0 0
0 0
0 0
0 0
5 0
0 0
0 0
0 0
9 0
0 0
0 0
14 0
5 0
0 0
0 0
0 0
0 0
9 0
0 0
2 2
0 0
0 0
0 0
0 0
0 0
0 0
0 0
0 0
2 0
0 0
0 0
0 0
0 0
0 0
0 0
0 0
0 0
0 0
0 0
0 0
0 0
0 0
0 0
5 0
0 0
0 0
0 0
5 2
0 0
0 0
2 0
2 0
9 0
7 0
7 0
16 0
0 0
0 0
0 0
0 0
0 0
0 0
0 0
0 0
0 0
0 0
0 0
0 0
0 0
0 0
0 0
0 0
0 0
0 0
2 0
0 0
0 0
0 0
0 0
0 0
0 0
0 2
0 0
0 0
0 0
2 0
0 0
0 0
0 0
2 0
5 0
0 0
0 0
0 0
0 0
0 0
0 0
0 0
0 0
0 0
2 0
0 0
0 0
0 0
0 0
0 0
0 0
0 0
0 0
0 0
0 0
0 0
0 0
0 0
0 0
0 0
0 0
0 0
0 0
0 0
0 0
0 0
0 0
0 0
0 0
0 0
0 0
0 0
0 0
5 0
2 0
0 0
0 5
0 0
0 0
0 0
0 0
0 0
0 0
0 0
0 0
0 0
0 0
0 0
0 0
0 0
0 0
0 0
2 0
0 0
0 0
0 0
0 0
2 0
0 0
0 0
0 0
0 0
0 0
0 2
5 0
0 0
0 0
0 0
0 0
0 0
5 0
0 0
0 0
0 0
0 0
0 0
2 0
0 0
0 0
0 0
0 0
0 0
0 0
0 0
0 0
0 0
0 7
0 0
0 0
0 0
0 0
0 0
0 0
0 0
0 0
5 0
0 0
0 2
5 0
0 0
0 0
0 0
0 0
0 0
0 0
0 2
0 0
0 0
0 0
0 0
2 0
0 0
0 0
0 0
0 0
0 0
0 0
0 0
0 0
0 0
0 0
2 0
5 0
0 0
0 0
2 2
0 0
12 0
0 0
2 2
0 0
0 0
0 0
2 0
7 0
5 0
0 0
2 0
0 0
0 0
0 0
0 0
0 0
0 2
0 0
0 0
0 28
2 2
2 0
5 0
0 5
0 0
0 0
0 0
0 0
0 0
0 0
0 0
0 0
0 5
0 0
0 0
2 0
0 0
0 5
0 2
0 0
0 0
0 0
0 0
0 0
0 2
0 0
0 0
0 5
0 5
0 0
0 0
0 0
0 0
0 0
0 0
0 0
0 0
0 0
0 0
0 0
2 0
0 0
0 2
0 0
0 0
0 0
0 0
0 0
0 0
0 0
0 0
0 0
0 0
5 0
0 0
0 0
5 0
0 0
2 0
0 0
0 0
0 0
2 0
0 0
0 0
0 0
0 0
0 0
0 0
0 0
0 0
0 0
0 0
0 0
0 0
0 0
0 0
0 0
0 0
0 0
0 0
0 0
0 0
2 0
0 0
2 0
0 0
0 0
0 0
0 0
7 0
2 0
0 0
0 0
0 0
0 2
0 0
0 0
0 0
0 0
0 0
0 0
0 0
5 0
0 0
5 0
0 0
2 0
0 0
0 0
0 0
0 0
0 0
0 0
0 0
0 0
0 0
0 0
0 0
0 0
0 0
0 0
0 0
0 2
0 0
0 0
0 0
0 0
0 0
0 0
2 0
0 0
0 0
0 0
0 0
0 0
0 0
0 0
0 0
0 0
0 0
0 0
0 0
0 0
0 0
0 2
0 0
0 0
2 0
2 0
9 0
2 0
2 0
2 0
5 0
30 0
0 0
0 0
2 0
0 0
0 0
0 0
2 0
0 0
0 0
0 0
0 0
0 2
0 2
0 2
0 0
0 0
0 0
2 0
2 0
0 0
0 0
0 0
0 0
0 0
0 0
0 0
0 0
0 0
0 0
0 0
5 0
0 0
0 0
0 0
0 0
0 0
0 0
0 0
0 0
0 0
0 0
0 0
0 0
0 0
2 0
0 0
0 0
0 0
0 0
0 0
0 0
0 0
0 0
9 0
0 0
0 0
0 0
0 0
2 0
0 0
0 0
0 0
0 0
0 0
0 0
0 0
0 0
0 0
0 0
0 0
0 0
0 0
0 0
0 0
0 0
0 0
0 0
0 0
0 0
0 0
0 0
0 0
2 0
2 0
0 0
5 0
0 0
0 0
5 0
0 0
0 0
0 0
0 0
0 0
0 0
0 0
0 0
0 0
0 0
0 0
0 0
0 0
0 0
0 0
0 0
0 0
0 0
2 0
2 0
0 0
0 0
0 0
0 0
0 0
0 0
0 0
0 0
0 0
0 0
0 0
0 0
0 0
0 0
0 0
0 0
0 0
0 0
0 0
0 0
0 0
0 0
0 0
0 0
0 0
0 0
0 2
0 0
0 0
0 0
0 0
0 0
0 0
0 0
0 0
0 0
0 0
0 0
0 0
0 0
0 0
0 0
0 0
0 0
0 0
0 0
0 0
0 0
0 0
0 0
0 0
0 0
7 0
0 0
2 0
0 0
0 0
7 0
0 0
0 0
7 0
0 0
0 0
0 0
0 0
0 0
0 0
0 0
2 0
5 0
0 0
33 0
5 0
16 0
12 0
16 0
5 0
0 0
2 0
2 0
2 0
2 0
2 0
0 0
0 0
0 0
0 0
5 0
7 0
14 0
26 0
0 0
5 0
2 0
5 0
16 5
0 0
21 0
5 0
0 0
0 0
0 0
2 0
0 0
0 0
0 0
0 0
0 0
0 0
7 0
0 0
5 0
5 2
5 0
0 0
5 0
0 0
0 0
2 0
0 0
0 0
0 0
0 0
0 0
0 0
0 0
0 0
5 0
0 0
0 0
0 0
2 0
2 0
0 0
0 0
0 0
7 0
2 0
0 0
0 0
2 0
0 0
0 5
23 0
5 0
0 2
0 0
2 0
5 0
9 0
23 0
0 0
12 0
2 0
0 0
2 0
30 0
0 0
0 0
5 0
2 0
0 0
0 0
0 0
0 0
7 0
0 0
2 0
0 0
0 0
0 0
0 0
0 0
16 0
23 0
0 0
21 0
5 0
21 0
2 0
0 0
2 0
0 0
0 0
2 0
19 0
37 0
2 0
0 2
23 0
12 0
26 0
61 0
40 0
5 0
9 0
21 0
16 0
16 0
9 16
35 0
33 0
56 0
98 0
59 0
80 0
59 0
30 0
56 0
616 0
30 0
16 0
66 0
2 0
5 0
9 0
0 0
2 0
0 0
2 0
12 0
0 0
0 0
0 7
5 0
2 0
37 0
14 0
14 0
40 0
9 0
26 0
2 0
2 0
45 0
21 0
0 0
9 0
2 0
12 0
28 0
7 0
84 0
0 0
0 0
2 0
2 0
7 0
2 0
16 0
0 0
0 0
37 0
7 0
21 2
37 0
12 0
9 0
5 0
14 2
26 7
14 7
9 0
5 0
16 0
2 0
23 0
28 0
7 0
5 0
26 0
5 0
0 0
2 0
0 0
0 0
0 0
0 7
0 0
9 5
2 0
5 0
19 0
16 0
0 0
0 5
0 0
19 0
0 0
9 7
0 0
0 0
0 0
0 0
2 0
0 5
0 0
0 16
0 2
0 2
2 0
37 0
9 0
2 0
0 2
5 23
2 0
0 0
12 5
0 9
2 0
7 0
0 0
9 0
0 0
2 0
0 0
0 0
7 0
9 0
7 2
5 0
94 0
0 0
0 0
2 0
0 0
2 0
0 0
0 0
0 0
0 0
0 0
0 0
0 0
0 0
0 0
0 0
5 2
5 0
2 7
2 2
5 0
7 0
7 0
19 0
5 0
19 2
0 0
7 2
0 0
0 0
0 0
0 0
0 0
2 0
0 0
0 0
0 0
0 0
0 0
0 0
5 0
0 0
9 0
2 0
9 0
0 0
12 0
5 0
49 0
5 0
16 0
5 2
0 2
0 0
14 0
2 0
0 0
0 0
0 49
0 0
0 2
0 0
2 0
12 0
7 0
12 5
2 2
5 0
0 0
2 0
0 0
0 0
12 0
0 0
5 0
0 9
2 0
2 0
2 2
5 0
0 0
0 7
0 7
0 0
0 0
2 0
0 0
0 0
0 0
0 0
0 0
0 0
2 0
2 0
0 5
0 0
0 0
0 14
0 0
0 2
0 0
0 5
0 0
0 0
0 0
0 2
0 0
0 0
0 0
0 0
5 7
0 0
0 0
0 0
0 0
0 0
2 9
9 0
2 2
0 7
0 0
0 0
0 0
0 5
0 5
0 0
2 0
2 0
0 2
0 2
0 0
0 12
2 2
7 5
7 0
0 2
2 0
0 0
2 5
0 2
0 2
0 0
0 9
0 0
2 0
0 0
2 0
0 0
0 0
12 0
0 0
2 0
0 0
0 0
0 0
0 0
0 0
0 0
0 2
5 0
0 0
0 5
2 0
0 0
0 0
0 0
0 0
0 0
0 0
0 0
0 0
0 0
0 0
0 16
0 2
2 0
0 12
0 0
0 0
0 0
2 0
0 0
0 0
0 2
0 2
12 0
0 0
0 7
2 0
0 0
2 0
0 0
0 0
9 0
2 0
0 0
16 5
0 0
0 2
0 0
0 0
0 2
0 0
0 0
0 0
0 0
0 0
2 0
0 0
5 0
0 0
0 0
0 0
5 0
2 0
9 2
0 0
2 0
0 0
2 2
0 0
0 0
2 0
0 5
0 0
0 9
0 5
0 0
0 0
0 0
0 0
0 0
0 0
0 0
0 0
0 0
0 0
0 0
37 0
5 0
16 0
0 0
2 0
0 7
0 2
0 0
7 0
5 0
2 0
9 7
5 7
7 9
0 5
0 0
0 0
0 0
0 0
0 0
5 0
0 0
0 0
0 7
0 0
0 0
30 0
0 0
0 0
16 0
21 14
2 12
45 5
2 2
2 0
5 0
33 0
0 0
0 0
0 0
0 0
7 0
0 7
0 0
0 7
0 0
0 2
0 0
0 0
0 0
7 2
0 0
5 0
5 0
2 0
2 0
0 0
0 0
0 0
0 0
0 2
2 0
0 0
2 5
0 14
2 9
0 5
0 7
0 5
5 5
0 0
5 0
0 0
0 0
0 0
0 0
0 0
0 0
2 0
7 0
0 2
0 19
0 5
0 5
0 5
0 2
0 9
0 2
2 0
0 0
2 0
5 0
5 0
2 2
0 0
0 0
2 5
0 2
0 0
2 0
30 0
5 0
9 0
12 0
5 0
26 0
0 0
0 0
0 0
0 0
0 0
0 0
0 2
2 0
5 0
2 0
12 0
23 2
14 0
16 0
9 2
12 12
23 12
0 5
0 0
0 9
0 0
0 2
2 2
0 0
2 0
5 0
23 0
5 0
9 0
21 0
2 0
14 0
59 0
0 0
2 0
7 0
14 0
5 0
5 0
2 0
0 0
0 5
2 7
2 0
9 0
0 2
0 5
2 0
21 0
2 0
0 0
0 0
0 0
5 0
9 0
0 0
0 2
0 0
2 0
0 0
2 0
5 2
5 0
0 0
5 0
0 12
0 40
2 0
0 0
0 0
0 0
0 0
2 0
0 0
2 0
0 2
7 0
45 0
73 0
47 70
131 0
9 19
16 2
2 16
12 28
26 0
19 23
2 12
5 7
0 0
0 2
0 0
5 2
0 0
2 0
0 0
0 0
5 0
5 0
21 0
68 2
94 0
54 0
5 12
0 0
14 5
23 12
5 5
7 2
5 0
9 5
0 0
0 0
0 0
5 14
2 26
0 12
0 19
0 2
2 12
2 0
0 0
0 5
0 21
0 5
12 7
33 218
14 23
7 0
2 0
80 5
7 2
87 0
35 0
7 0
5 0
7 0
0 0
0 0
14 0
0 0
12 0
16 0
2 0
0 0
2 0
2 0
9 5
12 0
0 2
2 0
0 0
2 0
14 0
0 0
0 0
2 2
138 0
5 0
2 0
12 0
2 0
0 0
0 2
16 5
12 0
2 0
7 0
0 0
0 0
0 5
12 0
30 0
209 33
2 2
0 0
0 0
0 0
0 0
5 0
21 2
9 0
14 0
23 0
12 0
19 0
16 0
0 0
0 0
0 0
2 0
0 0
0 0
0 0
0 0
0 0
2 0
0 0
0 0
0 0
0 23
9 0
0 0
12 0
0 2
0 0
0 0
0 0
2 0
9 0
0 0
9 0
2 0
26 0
2 0
12 0
7 0
2 0
7 0
5 0
258 0
5 0
0 0
0 0
0 0
0 0
0 2
0 0
7 0
0 0
0 0
0 0
16 0
5 0
16 0
16 0
14 0
37 5
21 0
68 0
12 0
19 2
0 2
0 0
68 0
2 0
0 0
0 0
0 2
2 7
0 0
14 0
0 0
5 0
5 0
23 2
23 0
101 0
19 0
2 0
2 0
0 2
0 5
0 0
0 0
0 0
0 0
5 0
0 0
2 0
2 0
0 0
5 0
0 0
2 0
0 0
2 0
0 0
0 0
0 0
2 0
0 0
5 0
19 0
14 0
14 0
19 0
70 0
42 2
16 0
5 0
0 0
9 7
9 0
0 0
12 0
0 0
0 0
2 0
0 0
5 0
2 0
2 0
0 0
0 0
0 0
0 2
0 0
0 0
2 0
0 0
0 0
0 0
0 0
2 0
0 0
0 0
12 0
5 0
2 0
2 0
0 0
0 0
0 0
0 0
0 0
2 0
0 0
0 0
0 0
0 0
0 0
0 0
0 0
0 0
0 0
0 0
0 0
0 0
0 2
5 0
0 0
12 0
0 0
0 0
0 0
0 0
0 0
2 0
0 0
0 0
0 0
0 0
0 0
0 2
0 0
0 0
14 0
2 0
7 0
0 0
40 0
0 0
0 0
0 0
0 0
0 0
0 0
14 0
2 0
5 7
7 0
73 5
12 0
7 0
5 0
14 0
2 2
0 0
0 0
2 0
0 0
0 0
2 0
0 0
0 0
0 2
0 0
0 2
2 2
2 0
9 0
0 0
0 0
2 5
2 0
0 0
0 0
2 0
0 0
0 0
2 0
0 0
5 2
5 0
0 0
0 2
0 0
0 0
0 5
2 0
9 0
0 0
2 0
0 0
5 0
7 0
2 0
7 0
0 0
0 0
0 0
28 0
21 0
26 0
35 0
59 0
75 0
30 0
2 0
0 0
9 0
2 0
21 0
0 0
2 0
0 0
5 0
0 0
9 0
0 0
0 0
0 5
0 0
9 0
0 0
0 0
0 0
0 0
0 0
0 0
0 2
5 2
2 0
5 0
2 0
0 0
9 0
2 0
7 0
0 0
2 0
0 0
2 0
9 0
0 0
0 0
0 0
2 5
2 2
2 0
0 0
9 0
0 0
52 0
0 0
0 0
0 0
0 0
2 0
14 0
12 0
19 5
5 0
7 0
0 0
0 0
0 0
5 0
14 0
7 2
5 0
9 0
5 0
0 0
0 0
7 0
0 16
0 0
0 0
0 7
0 0
2 0
0 0
5 9
0 0
0 2
0 12
0 0
2 0
0 0
0 2
0 5
0 0
0 0
0 0
19 0
2 0
0 0
0 0
2 0
0 0
7 0
5 0
7 0
21 0
0 0
0 0
5 2
0 0
0 0
0 0
0 0
0 0
0 2
0 0
2 0
0 5
2 0
7 0
12 0
0 0
0 0
0 0
0 0
5 0
2 0
5 0
9 2
5 5
0 5
19 12
2 0
14 0
0 0
9 0
0 0
0 0
5 0
0 0
5 0
0 0
7 7
0 0
0 0
0 2
2 0
0 0
0 0
0 0
0 0
0 0
0 0
0 0
2 0
0 0
0 0
0 0
0 0
0 0
0 5
5 0
0 0
0 2
0 0
2 0
0 0
0 2
2 0
0 0
0 0
0 0
0 0
2 0
0 0
0 0
5 0
0 0
0 0
5 0
14 0
2 0
12 0
7 0
2 0
12 0
7 0
0 0
5 0
0 0
9 0
0 0
2 0
0 0
0 0
0 0
0 0
0 0
2 0
0 0
0 0
0 0
0 0
0 0
7 0
0 0
2 0
0 0
2 0
2 0
0 0
0 0
0 0
0 0
0 0
12 0
2 0
7 0
0 0
5 0
0 0
0 0
0 0
0 0
0 0
0 0
9 0
2 0
0 0
2 0
0 5
0 0
2 0
0 0
0 0
0 0
0 0
0 5
2 0
0 0
5 0
2 0
2 0
9 0
19 0
7 0
12 0
12 0
0 0
0 0
2 0
12 0
0 0
0 0
0 0
0 0
0 0
0 2
0 0
0 0
0 0
0 5
0 0
0 0
0 0
0 0
0 0
5 0
0 0
7 0
0 0
0 0
0 2
0 5
0 0
0 2
0 0
12 14
14 2
40 2
14 73
0 0
5 0
0 0
2 0
0 0
0 5
0 0
0 0
0 0
0 0
0 0
0 0
0 0
5 0
0 0
0 0
0 0
2 2
5 0
0 0
0 0
0 7
0 0
0 0
0 0
0 0
0 0
0 0
0 0
9 0
0 5
0 2
0 0
0 0
0 0
0 0
0 0
5 0
2 0
14 0
0 7
0 5
2 0
0 9
5 2
0 0
19 0
0 0
2 0
0 0
0 0
0 0
0 0
0 0
0 0
0 2
0 0
0 0
0 0
0 0
0 9
0 0
0 0
5 0
5 0
0 0
2 0
0 0
2 0
19 0
14 0
0 0
0 0
2 0
0 0
0 0
0 0
0 0
0 0
0 2
0 0
0 0
0 0
0 0
0 0
0 0
0 5
0 0
5 0
0 0
0 2
0 0
12 0
5 0
0 0
7 0
5 0
5 0
0 0
0 0
0 0
0 0
0 0
0 0
0 0
0 0
0 19
2 2
0 9
0 19
0 131
0 49
0 30
0 2
0 0
0 0
0 0
0 0
0 0
0 0
2 0
0 0
12 0
16 0
12 0
7 0
7 0
9 0
26 0
0 5
0 2
7 5
0 0
5 0
2 0
0 0
0 7
0 0
7 0
30 0
2 0
12 0
0 0
0 0
2 0
0 2
0 0
0 0
5 2
5 2
0 0
12 0
14 0
2 0
14 0
7 0
0 0
0 0
2 0
2 0
5 0
0 0
0 0
0 0
0 0
0 0
0 0
0 0
0 0
0 0
7 0
0 2
0 0
7 0
5 0
0 0
9 0
70 0
5 0
0 0
0 0
26 0
0 0
0 0
7 0
0 0
0 0
0 0
0 0
0 0
0 0
0 0
0 0
5 0
9 0
0 0
2 0
0 0
0 0
0 7
0 0
0 5
0 0
0 0
0 0
0 0
0 0
0 0
0 5
0 0
0 7
0 2
0 2
0 0
0 2
0 0
0 5
0 0
5 0
0 5
0 0
0 0
0 0
0 5
0 0
0 0
0 0
0 0
0 0
0 2
5 0
0 2
2 2
0 0
0 0
0 0
5 0
0 0
2 0
0 0
0 0
0 0
0 0
0 0
0 0
0 0
0 0
0 0
0 0
0 0
0 0
0 0
0 0
0 0
9 0
0 2
0 0
0 2
0 0
0 0
0 5
0 0
0 2
0 0
0 0
0 0
2 0
0 0
5 0
0 0
0 0
2 0
0 0
2 0
0 0
0 2
0 2
0 0
2 0
0 0
7 0
0 0
0 2
0 0
0 0
0 0
0 0
0 0
0 0
0 0
0 14
7 0
0 0
0 0
5 0
0 0
0 0
0 0
0 0
0 0
0 2
0 0
0 0
0 0
0 0
0 0
0 0
0 0
0 0
0 0
0 0
0 0
0 0
0 2
0 2
5 0
0 2
0 2
0 2
0 0
0 0
2 5
0 0
0 0
0 0
2 5
2 2
0 0
0 0
0 0
0 0
0 2
0 0
0 0
0 0
0 0
7 0
0 0
0 0
0 2
0 0
28 0
14 0
23 0
7 0
0 5
14 0
9 0
5 0
0 0
0 0
0 2
0 0
0 0
0 0
0 0
0 0
0 0
0 0
0 0
2 0
0 0
0 0
0 0
0 0
0 0
0 0
0 0
0 0
0 2
5 0
0 0
0 0
0 0
0 0
7 0
0 0
0 0
0 0
0 0
0 0
0 0
0 2
0 0
0 0
0 0
2 0
0 0
0 0
0 0
0 0
0 2
0 0
0 0
0 0
0 0
0 0
0 0
0 0
7 0
0 0
0 0
0 0
0 0
0 0
2 0
0 0
0 0
0 0
0 0
0 0
0 0
2 0
0 0
0 2
0 0
0 0
0 0
2 0
0 0
0 0
0 0
0 0
0 0
0 2
0 0
0 0
0 0
0 0
0 7
5 0
0 0
0 0
0 0
0 0
0 5
0 0
0 0
0 0
0 2
0 0
0 2
5 0
0 12
0 5
0 0
2 2
2 5
2 0
0 2
0 16
0 12
0 5
0 5
2 2
0 12
0 0
0 47
0 7
5 14
2 7
0 9
0 0
2 0
0 0
5 0
5 0
2 0
2 0
2 0
0 5
0 0
0 2
0 0
0 0
7 0
0 0
7 0
2 0
0 0
0 0
0 0
0 0
0 0
0 0
0 2
0 0
0 0
0 0
2 0
0 2
0 0
0 0
0 0
0 0
0 0
5 0
0 0
0 0
0 0
0 0
2 2
2 9
0 0
0 2
9 7
2 0
0 0
0 0
0 0
0 0
2 0
0 0
0 0
5 2
0 0
0 0
0 2
0 0
0 0
0 0
0 0
2 0
0 2
0 0
5 0
2 0
0 0
0 0
0 12
0 0
2 0
0 0
0 0
0 0
0 0
0 5
0 2
2 9
35 0
30 0
12 0
14 7
12 0
0 0
0 7
19 0
0 0
0 0
2 0
0 0
5 0
0 0
19 0
2 0
0 0
2 0
2 0
0 0
0 0
0 0
0 0
0 0
0 0
0 0
0 0
0 0
0 0
0 0
2 0
0 0
0 2
2 0
0 0
0 0
0 2
0 0
0 0
2 0
0 0
2 0
2 0
0 0
0 0
9 0
7 0
12 0
5 0
0 0
23 0
0 0
0 0
0 0
5 0
0 0
0 0
0 0
7 0
0 5
0 2
2 2
0 0
0 2
0 0
0 5
2 9
0 2
0 0
0 9
0 2
5 0
0 7
0 0
0 5
5 0
0 0
0 0
0 0
2 0
0 0
0 0
0 0
2 0
2 0
0 0
0 0
0 0
0 0
0 0
0 0
0 0
0 0
0 0
0 0
7 0
5 0
2 0
2 0
0 0
0 0
0 9
0 7
0 0
0 9
0 9
0 0
0 0
0 2
0 0
0 0
0 0
0 5
0 9
0 0
0 5
5 2
0 9
0 0
0 0
0 0
0 0
0 0
0 2
0 0
0 0
2 0
0 0
19 0
0 0
2 0
0 0
0 0
0 0
2 2
0 2
0 2
5 7
5 35
0 0
0 0
0 0
2 2
5 0
0 0
0 0
0 5
0 0
0 0
0 2
0 0
0 2
0 2
0 0
0 0
0 0
0 0
0 0
0 0
0 0
0 0
0 0
0 0
0 2
7 0
0 0
0 0
0 0
0 0
2 0
0 0
9 2
0 5
2 7
0 16
0 21
2 26
0 0
0 2
0 0
0 5
5 0
9 0
0 5
0 16
2 0
0 0
0 0
0 0
0 0
0 0
0 0
0 0
0 7
0 0
0 2
0 0
5 5
0 0
0 0
2 0
7 0
0 0
0 0
0 0
2 0
5 0
0 7
0 0
5 0
7 0
2 0
0 0
0 0
0 0
0 0
0 12
0 2
0 2
5 2
0 0
0 0
0 0
0 0
2 2
2 14
0 0
0 0
0 16
0 7
0 0
19 0
0 9
0 0
2 5
0 0
0 5
7 2
0 0
0 9
2 0
0 0
0 5
0 5
0 0
2 0
0 2
5 0
0 0
0 0
0 0
0 0
2 0
0 0
0 0
0 0
0 0
0 0
0 0
0 0
0 7
0 0
0 2
0 35
0 0
0 5
0 2
2 0
5 14
0 0
5 0
2 59
2 2
0 2
0 30
0 16
0 16
0 35
5 21
0 2
0 2
0 0
0 0
0 0
0 0
0 0
0 0
0 5
0 0
0 12
0 0
0 9
0 2
0 7
0 16
0 0
0 0
0 2
0 0
0 0
0 2
0 0
0 5
0 0
2 0
0 0
0 2
0 0
0 9
0 2
0 14
0 0
0 0
0 5
0 19
0 0
0 7
0 2
0 7
0 0
0 2
5 2
2 5
0 7
0 0
0 0
0 0
9 0
2 0
9 0
0 2
0 0
5 35
2 0
0 0
5 7
7 0
7 23
7 7
2 21
0 7
0 12
0 5
2 2
0 0
0 0
0 0
0 0
0 0
9 0
2 2
5 0
0 0
0 0
0 0
0 0
0 0
0 2
0 5
2 2
0 0
0 0
0 0
0 0
0 0
0 0
2 5
0 0
0 7
0 5
0 0
0 0
0 0
0 0
0 0
2 0
0 2
0 0
5 0
0 0
0 14
0 0
0 0
0 5
0 14
0 5
0 14
0 12
0 14
9 5
0 2
2 0
5 5
0 7
0 2
0 5
0 5
0 0
0 0
0 9
0 0
0 2
0 9
0 5
0 2
0 5
0 7
0 47
0 7
0 5
5 0
0 12
0 2
0 0
2 0
0 0
0 0
0 0
0 0
0 2
0 0
0 0
0 2
7 23
0 2
2 5
0 19
0 0
0 0
2 16
0 5
0 5
0 0
0 0
0 0
0 0
0 5
0 16
0 9
0 9
0 2
0 0
0 0
0 2
0 0
0 0
5 9
0 0
2 2
0 0
2 0
0 0
0 0
2 0
0 0
0 0
0 0
0 0
0 0
0 0
0 0
2 0
0 0
0 5
0 0
0 0
0 2
0 9
0 2
0 7
0 0
0 0
2 2
0 0
5 2
0 0
5 0
9 0
0 0
0 0
0 0
0 5
0 2
0 21
0 0
0 2
0 0
0 0
2 0
0 16
0 0
0 2
0 0
0 0
0 0
0 0
2 2
2 5
0 0
5 5
0 2
0 0
0 5
0 2
0 0
0 0
0 2
0 2
0 7
16 2
2 0
0 0
0 0
0 0
0 0
0 0
0 0
0 0
0 0
0 7
0 2
0 0
0 2
0 0
0 0
0 0
2 5
0 14
0 0
2 0
0 5
0 5
14 87
5 9
5 19
7 35
9 7
0 7
5 9
0 12
0 14
0 2
0 80
5 0
0 2
0 2
0 0
0 0
0 0
0 2
5 0
0 80
0 21
0 9
0 14
0 2
0 2
0 0
0 0
0 0
0 0
0 0
0 0
0 0
0 0
0 0
5 0
0 0
5 0
9 0
2 0
2 0
0 0
0 0
0 0
0 0
0 0
0 0
0 0
0 7
0 0
0 0
2 0
0 0
0 0
0 0
0 0
0 0
0 0
2 0
0 0
2 0
0 0
5 0
0 0
0 0
28 0
0 0
2 0
0 0
0 0
0 0
0 0
0 0
0 0
5 0
0 0
0 0
0 0
5 0
0 0
0 0
0 0
0 0
0 0
0 0
0 0
0 0
0 0
0 0
0 0
0 0
0 0
0 0
0 0
0 0
0 0
0 0
0 0
0 0
0 0
0 0
0 0
0 0
0 0
0 0
2 0
0 0
0 0
2 0
0 0
0 2
0 0
0 0
0 0
0 5
2 0
0 5
9 0
0 0
0 0
0 0
0 0
0 0
0 0
0 0
0 0
0 0
0 0
2 0
0 0
0 0
0 0
0 0
0 0
0 0
0 0
0 0
0 0
0 0
0 0
0 0
0 0
0 0
0 0
0 0
0 0
0 0
0 0
0 0
0 0
0 0
0 0
0 0
0 0
0 0
0 0
0 0
0 0
0 0
0 0
0 0
0 0
0 0
0 0
0 0
0 0
0 0
0 0
0 0
0 0
0 0
0 0
0 0
0 0
0 0
0 0
2 0
14 0
0 0
0 0
2 0
0 0
0 0
0 0
0 0
0 0
0 0
0 0
0 0
0 0
0 0
0 0
0 0
0 0
0 0
0 0
0 0
0 0
0 0
0 0
0 0
0 0
0 0
0 0
0 0
0 0
0 0
0 0
0 0
0 0
0 0
0 0
0 0
0 0
0 0
0 0
0 0
0 0
0 0
0 0
0 0
0 0
0 0
0 0
0 0
0 0
0 0
0 0
0 0
0 0
0 0
0 0
0 0
0 0
0 0
0 0
0 0
0 0
0 0
0 0
0 0
0 0
0 0
0 0
0 0
0 0
0 0
0 0
0 0
0 0
0 0
0 0
0 0
0 0
0 0
0 0
0 0
0 0
0 0
0 0
0 0
0 0
0 0
0 0
0 0
0 0
0 0
0 0
0 0
0 0
0 0
0 0
0 0
0 0
0 0
0 0
0 0
0 0
0 0
2 0
0 0
0 0
0 0
0 0
0 0
0 0
0 0
0 0
0 0
0 0
0 0
0 0
0 0
0 0
0 0
0 0
0 0
0 0
0 0
0 0
0 0
0 0
0 0
2 0
2 0
0 0
5 0
0 0
0 0
0 0
2 0
5 2
2 0
0 0
0 0
2 0
0 0
0 0
0 0
0 0
0 0
0 0
0 0
0 0
0 0
0 0
0 0
0 0
0 0
0 0
0 0
2 0
0 0
0 0
0 0
0 0
0 0
0 0
0 0
0 0
0 0
0 0
0 0
0 0
5 0
7 0
0 0
0 0
0 0
0 0
0 0
0 0
0 0
0 0
0 0
0 0
0 0
0 0
0 0
0 0
0 0
0 0
0 0
0 0
0 0
0 0
0 0
0 0
0 0
0 0
0 0
0 0
0 0
0 0
0 0
0 0
0 0
0 0
0 0
0 0
0 0
0 0
0 0
0 0
0 0
0 0
0 0
0 0
0 0
0 0
0 0
0 0
0 0
0 0
0 0
0 0
0 0
0 0
0 0
0 0
0 0
0 0
0 0
0 0
0 0
0 0
0 0
0 0
0 0
0 0
0 0
0 0
0 0
0 0
0 0
0 0
0 0
0 0
0 0
0 0
0 0
0 0
0 0
0 0
0 0
0 0
0 0
0 0
0 0
0 0
0 0
0 0
0 0
0 0
0 0
0 0
0 0
0 0
0 0
0 0
0 0
0 0
0 0
0 0
0 0
0 0
0 0
0 0
0 0
0 0
0 0
0 0
0 0
0 0
0 0
0 0
0 0
0 0
0 0
0 0
0 0
0 0
0 0
0 0
0 0
5 0
0 0
0 0
0 0
0 0
0 0
0 0
0 0
0 0
0 0
0 0
0 0
0 0
0 0
0 0
0 0
0 0
0 0
0 0
0 0
0 0
0 0
0 0
0 0
0 0
0 0
0 0
0 0
0 0
0 0
0 0
0 0
0 0
0 0
0 0
0 0
0 0
0 0
9 0
0 0
0 0
0 0
0 0
0 0
0 0
0 0
0 0
0 0
2 0
0 0
0 0
7 0
9 0
0 0
0 0
0 0
0 0
0 0
0 0
0 0
0 0
0 0
0 0
0 0
0 0
12 0
0 0
0 0
2 0
2 0
0 0
2 0
2 0
2 0
0 0
2 0
0 0
0 0
0 0
0 0
0 0
0 0
0 0
0 0
2 0
0 0
0 0
0 0
0 0
2 5
2 0
2 0
2 0
9 0
0 0
2 0
0 0
0 0
0 0
0 0
0 0
0 0
0 0
0 0
0 0
0 0
0 0
0 0
0 0
0 0
0 0
0 0
2 0
0 0
0 2
0 0
0 0
0 0
0 0
0 0
2 0
0 0
2 0
0 0
0 0
0 14
0 2
0 0
0 0
0 0
0 0
0 0
0 0
0 0
0 0
0 0
0 0
0 0
0 2
0 0
0 0
0 9
0 0
0 7
0 0
0 0
0 0
0 2
0 0
0 2
0 0
0 0
0 0
0 0
0 0
2 0
0 0
0 0
0 0
0 0
0 0
0 0
0 0
0 0
0 0
0 0
0 0
0 0
0 0
5 0
0 0
0 0
0 0
0 5
0 0
5 0
2 9
7 0
0 0
0 2
0 0
0 0
0 0
0 0
0 0
0 0
0 0
0 0
0 0
0 0
0 0
0 0
0 0
2 0
0 0
2 0
0 0
0 0
2 2
0 0
0 0
0 0
5 0
2 0
0 0
0 2
0 2
0 0
0 0
0 0
2 0
12 0
0 0
0 0
0 0
0 0
0 0
0 7
2 0
0 0
0 0
0 7
0 0
0 0
2 0
0 0
0 0
7 0
16 0
0 0
0 0
0 0
0 0
2 0
14 0
0 0
0 0
0 0
0 0
0 0
0 0
0 0
0 2
0 0
0 0
0 0
0 0
0 0
0 0
0 0
2 0
0 0
0 0
0 0
9 0
0 2
0 2
0 2
0 0
0 0
0 0
5 0
2 0
0 0
0 0
0 0
0 0
2 0
26 0
23 0
33 0
0 0
9 0
0 0
7 0
5 0
28 0
9 0
0 0
52 0
2 0
0 0
45 0
2 0
7 0
0 2
0 0
0 0
0 0
14 0
5 14
9 0
5 0
0 0
0 0
0 0
0 0
9 0
23 0
40 0
5 0
5 2
2 9
9 0
7 0
162 0
66 5
68 0
30 0
2 2
23 0
2 0
7 0
2 0
2 0
0 0
12 0
2 0
0 2
2 5
2 0
7 0
7 0
2 5
5 0
0 0
19 0
2 12
14 0
0 0
2 5
0 0
0 2
0 0
0 7
0 2
0 2
5 0
9 0
0 0
0 0
0 0
0 0
0 0
0 0
0 0
0 0
0 0
5 0
5 0
12 0
9 0
14 0
7 0
49 0
16 2
19 0
40 0
52 0
9 0
0 0
2 0
2 0
0 0
12 0
0 0
2 0
9 0
2 0
2 0
2 0
5 0
2 0
0 0
0 0
0 0
0 0
0 0
0 0
7 0
0 0
2 0
0 0
5 0
0 0
0 0
0 0
2 0
0 0
0 0
0 0
0 0
0 0
2 0
0 0
2 0
0 0
70 0
2 0
5 0
9 0
9 0
16 0
61 0
91 0
373 0
9 0
5 0
37 0
7 0
28 0
59 0
61 0
98 0
42 0
708 0
12 0
49 0
7 0
7 0
0 0
0 2
2 0
7 2
9 0
2 0
0 0
0 0
2 0
12 0
0 0
7 0
7 0
9 0
136 0
23 0
54 0
94 0
52 0
84 0
63 0
136 0
73 0
26 0
16 0
21 0
19 0
16 0
37 0
110 0
5 0
7 0
2 0
0 0
0 0
0 0
5 0
0 0
0 0
2 0
5 0
7 0
26 0
2 0
162 0
87 0
183 0
239 0
40 0
59 0
16 0
9 0
12 2
21 0
87 2
127 9
354 2
61 0
138 0
9 0
16 0
21 0
14 0
21 0
16 0
19 7
9 5
2 0
35 0
52 0
40 0
61 0
49 2
105 0
66 0
112 0
12 0
0 0
0 2
7 0
0 0
0 2
0 0
2 0
0 0
9 0
33 0
9 0
5 0
33 0
5 5
77 2
0 0
0 0
0 0
0 0
0 0
2 0
7 0
42 0
26 0
9 0
19 0
7 0
16 0
30 0
70 2
47 0
37 0
30 0
77 0
138 0
2 0
0 5
2 2
0 0
26 0
5 0
2 0
40 0
21 0
42 0
35 0
56 7
30 0
7 0
14 0
0 0
0 0
0 0
2 0
0 0
0 0
5 0
0 0
0 0
9 0
2 0
7 0
35 0
33 0
35 2
28 2
110 2
16 19
26 0
148 0
40 0
45 0
12 0
9 0
12 0
28 0
12 0
9 0
21 0
0 0
12 2
30 0
28 0
7 2
0 0
7 0
16 2
5 7
0 0
5 0
7 0
9 0
2 0
0 0
5 0
12 0
0 5
0 0
0 0
9 0
21 0
35 5
19 7
0 0
2 0
7 0
2 0
0 2
2 5
0 0
0 0
0 0
2 0
0 0
0 0
0 0
0 0
2 0
2 0
7 0
5 0
5 0
0 0
0 0
0 0
2 0
0 0
0 0
12 0
23 7
7 0
52 0
0 0
2 0
0 0
0 0
0 0
0 0
0 0
0 2
0 2
0 77
0 0
0 5
0 0
0 0
2 0
14 0
9 0
12 0
87 0
5 0
7 0
2 0
2 0
14 0
2 0
0 7
2 5
2 2
7 0
0 0
0 0
0 2
0 0
0 0
0 0
0 0
0 2
0 0
0 0
0 0
0 0
0 7
0 0
0 0
0 0
0 0
0 0
0 0
0 0
0 0
0 5
0 5
0 5
0 5
0 0
0 5
0 0
0 0
0 0
0 0
0 0
0 7
0 9
5 14
5 2
2 0
0 2
0 0
5 0
0 0
0 0
0 0
0 0
0 0
0 0
9 0
0 2
14 5
2 0
0 9
5 0
0 0
0 0
0 0
0 5
0 0
7 0
2 0
0 0
12 7
2 2
30 2
40 2
7 5
7 0
5 0
0 0
5 0
5 0
0 0
0 2
0 0
2 0
0 0
0 0
2 0
0 0
0 0
0 0
0 0
2 0
0 0
0 0
0 5
2 7
0 2
5 0
0 0
12 0
7 0
2 0
12 0
0 0
2 0
0 0
2 0
2 0
2 0
0 0
0 0
0 0
0 12
2 2
0 5
0 0
2 2
0 2
7 0
2 0
2 0
7 2
2 0
0 0
0 0
0 0
0 0
2 0
0 0
14 0
5 0
7 0
0 0
0 0
0 0
0 0
0 0
23 0
2 7
14 2
9 2
14 2
0 2
0 0
0 2
0 7
0 2
5 19
0 0
0 2
2 0
2 0
0 0
5 2
2 0
0 0
14 0
0 0
0 0
0 0
0 0
0 0
12 0
2 0
2 0
0 0
0 0
0 0
0 0
0 0
0 0
0 0
2 0
0 0
2 5
0 0
0 0
0 5
0 0
0 0
0 0
0 0
0 0
0 2
0 0
0 0
0 0
0 0
0 0
0 0
0 0
0 0
0 0
0 0
0 0
0 0
0 0
0 0
0 2
0 5
0 5
0 0
5 0
0 19
0 2
0 0
0 0
0 7
0 2
0 5
0 2
0 2
0 23
12 0
2 0
0 0
37 0
5 0
9 0
9 0
5 0
2 0
0 0
0 0
0 0
0 0
0 0
0 0
0 0
0 0
0 0
2 0
0 0
0 2
0 0
0 0
0 12
0 12
0 2
0 0
0 0
0 0
0 0
0 0
0 0
0 0
0 0
0 0
0 0
0 0
0 0
0 0
2 0
0 0
0 0
0 0
0 0
0 0
0 0
0 0
0 0
0 0
0 0
0 0
0 0
0 0
0 0
2 0
0 0
0 0
0 0
0 0
0 0
16 0
2 0
2 0
0 0
0 0
0 0
0 0
0 0
0 0
0 0
5 0
0 0
0 0
0 0
0 0
0 0
0 0
0 0
0 0
0 0
0 0
0 0
0 0
0 0
5 0
0 0
23 0
0 0
0 0
0 0
0 2
0 0
0 0
0 0
0 0
0 0
0 0
0 0
0 0
0 0
0 0
0 0
2 0
0 0
0 0
0 0
2 0
0 0
26 0
5 0
5 0
5 0
5 0
2 0
0 0
0 0
0 0
0 0
2 0
9 0
0 0
7 2
0 0
0 0
0 0
0 0
0 0
0 0
0 0
0 0
0 0
0 0
0 5
0 0
0 0
0 0
0 0
0 0
0 0
7 0
0 0
2 0
0 0
2 0
0 0
0 0
0 0
0 0
0 0
0 2
0 0
5 0
5 0
33 0
2 0
7 0
7 0
12 0
21 0
0 0
0 0
0 0
0 0
0 0
0 0
0 0
0 0
0 0
0 0
2 0
0 0
0 0
0 0
0 0
0 5
0 0
0 0
5 0
0 0
0 0
2 0
0 0
2 0
7 0
2 0
0 0
0 5
0 0
0 0
0 2
5 0
0 0
2 7
0 0
0 0
0 0
2 0
0 0
7 0
0 0
0 0
5 0
0 0
0 0
0 0
0 0
0 0
0 0
0 0
0 2
0 2
0 0
2 2
2 0
0 0
5 0
0 0
0 0
0 0
0 0
0 0
0 0
0 0
0 0
0 0
0 0
0 0
0 0
5 2
0 2
16 5
0 5
0 0
0 0
0 5
0 0
0 0
0 2
0 0
0 0
0 0
0 0
0 0
0 0
0 0
0 0
0 0
0 0
0 0
0 0
0 5
5 2
7 0
2 0
0 0
0 0
0 0
0 0
0 0
0 0
0 0
0 0
0 0
2 0
0 0
0 0
0 0
0 0
0 0
2 0
0 0
2 0
2 0
2 0
2 0
2 0
0 0
0 0
0 0
0 0
0 0
0 0
0 0
0 0
0 2
0 0
0 0
5 0
9 0
2 0
0 0
0 0
0 0
0 0
0 0
5 9
0 0
0 0
0 0
0 0
2 0
7 0
5 0
16 0
0 0
0 0
7 0
0 0
0 0
0 0
2 0
0 0
0 0
0 0
0 0
2 0
0 0
0 0
0 0
2 0
0 0
14 0
0 0
0 9
0 0
0 0
0 0
0 2
0 0
2 0
0 0
0 0
0 0
2 0
0 0
7 0
21 0
7 0
19 0
0 0
0 0
0 12
0 0
0 0
0 0
0 0
0 0
0 0
0 0
0 0
0 0
0 0
0 0
0 0
0 0
0 0
2 0
0 0
0 0
0 0
0 0
0 0
0 0
0 0
0 0
0 0
2 0
2 0
2 0
0 0
5 0
0 0
0 2
0 0
0 0
0 9
0 0
0 0
0 0
0 0
0 2
0 0
0 0
0 0
0 0
0 0
2 0
0 0
9 0
7 0
0 2
2 0
2 0
0 0
0 0
0 0
0 0
0 0
0 0
0 2
0 0
7 0
2 0
2 0
0 0
0 0
0 0
0 0
5 0
0 0
0 0
0 2
0 0
0 0
0 0
0 0
0 0
2 0
2 0
0 0
0 0
0 0
0 0
0 0
0 0
0 0
0 0
0 0
0 0
0 0
0 0
0 0
0 0
0 0
5 0
0 0
0 0
5 0
0 0
0 0
5 0
2 0
0 0
0 0
0 0
0 0
0 0
0 0
0 0
0 0
0 0
0 0
0 0
0 0
0 0
0 0
0 0
2 0
0 0
2 0
0 0
0 0
0 0
0 2
2 7
2 0
0 0
0 2
0 7
0 0
0 0
0 0
0 0
0 2
0 0
0 0
0 0
5 0
0 0
0 0
0 0
0 0
0 0
0 0
2 0
2 0
2 0
0 0
0 0
0 0
0 0
0 0
0 0
0 0
2 0
0 0
0 0
5 0
0 0
0 0
0 0
0 0
0 0
0 0
0 0
0 0
0 0
0 0
0 0
2 0
0 0
0 2
0 0
0 0
0 0
0 0
0 0
0 0
2 0
0 5
0 0
0 0
0 0
5 0
0 0
2 0
5 0
2 0
0 0
0 0
0 0
2 0
0 0
0 0
0 0
0 0
2 0
0 0
0 0
2 0
5 0
2 0
0 0
0 0
0 0
0 0
0 0
0 0
0 0
2 0
0 0
0 0
0 0
0 0
0 0
0 2
0 0
26 0
0 0
5 0
0 0
0 0
0 0
0 0
0 0
0 0
0 0
0 0
0 0
0 0
0 0
2 0
0 0
0 2
0 0
0 0
0 0
0 0
0 0
0 0
0 0
0 0
0 0
0 0
0 0
7 0
2 0
0 0
0 0
0 0
0 0
0 2
0 0
0 5
0 0
0 21
0 0
0 0
2 0
0 0
0 2
0 0
0 0
0 0
0 0
0 0
0 0
0 0
0 0
0 0
0 0
0 0
0 0
0 0
0 0
0 0
0 0
0 0
0 0
0 0
0 0
0 2
0 0
0 0
0 0
0 0
0 0
0 0
0 0
0 0
2 0
0 0
2 0
0 0
0 0
0 0
0 0
0 0
0 0
0 0
0 0
0 0
0 0
0 0
0 0
0 0
0 0
0 0
0 0
7 0
0 0
2 0
0 0
7 0
0 0
0 0
0 0
0 0
9 0
0 0
2 0
5 0
5 0
2 0
0 0
0 0
0 0
0 0
2 0
12 0
0 0
0 0
0 0
0 0
0 0
2 0
5 0
0 0
0 0
0 0
0 0
2 0
0 0
0 0
2 0
2 0
0 0
0 0
0 0
0 0
0 0
0 0
0 0
0 0
0 0
0 0
7 0
14 0
7 0
66 0
5 0
0 0
0 0
9 0
0 0
0 0
0 0
0 0
0 0
0 0
0 0
0 0
0 0
0 0
0 0
0 0
0 0
0 0
0 0
0 0
0 0
0 0
0 0
0 0
0 0
0 0
0 0
0 0
0 0
2 0
0 0
0 0
0 0
2 0
0 0
0 0
0 0
0 0
0 0
0 0
0 0
0 0
0 0
0 0
0 0
0 0
0 0
0 0
0 0
0 0
0 0
0 0
0 0
0 0
0 0
0 0
0 0
0 0
0 0
0 0
2 0
5 0
0 0
0 0
0 0
0 0
0 0
0 0
0 0
0 0
0 0
0 0
0 0
2 0
0 0
0 0
0 0
0 0
0 0
0 0
0 0
0 0
0 0
0 0
0 0
0 0
0 0
0 0
0 0
0 0
0 0
0 0
14 0
0 0
0 0
0 0
0 0
0 0
0 0
0 0
0 0
0 0
0 0
0 0
0 0
0 0
0 0
0 0
0 0
0 0
0 0
0 0
0 0
0 0
0 0
0 0
0 0
0 0
0 0
0 0
0 0
0 0
0 0
0 0
0 0
0 0
0 0
0 0
0 0
5 0
2 0
0 0
0 0
0 0
0 0
7 0
7 0
0 0
0 0
0 0
0 0
0 0
0 0
0 0
0 0
0 0
0 0
0 0
2 0
0 0
2 0
0 0
0 0
0 0
0 0
0 0
0 0
0 0
0 0
0 0
0 0
0 0
0 0
0 0
0 0
0 0
0 0
0 0
0 0
0 0
0 0
0 0
2 0
0 0
2 0
0 0
0 0
0 0
0 0
0 0
0 0
0 0
2 0
0 0
0 0
0 0
0 0
0 0
0 0
0 0
0 0
0 0
0 0
0 0
0 2
2 2
2 0
0 0
0 0
0 0
0 0
0 0
0 0
2 0
0 0
0 0
0 0
0 0
0 0
0 0
0 0
0 0
0 0
0 0
0 0
0 0
0 0
0 0
0 0
0 0
0 0
0 0
0 0
0 0
0 0
0 0
0 0
0 0
2 0
0 0
0 0
2 0
0 0
0 0
0 0
0 0
0 0
2 0
0 0
0 0
0 0
0 5
0 0
0 0
0 0
0 0
0 0
0 0
0 0
0 0
0 0
0 0
0 0
7 0
0 0
0 0
5 0
0 0
0 0
21 0
2 0
2 12
0 0
0 0
0 0
5 0
0 0
0 0
0 0
0 0
0 0
0 0
0 0
2 0
0 0
0 0
0 0
0 0
0 0
0 0
0 0
0 0
0 0
0 0
0 0
5 0
7 0
52 0
37 0
98 0
19 0
9 0
0 0
0 0
5 0
2 0
7 0
0 0
0 0
0 0
0 0
0 5
9 0
12 0
12 0
16 0
2 0
0 0
0 0
0 0
2 0
2 0
0 0
0 0
12 0
5 0
16 0
9 0
0 0
9 0
12 0
12 0
9 0
12 0
0 0
12 0
35 0
0 0
5 7
0 0
5 0
2 0
56 0
0 0
0 0
0 0
0 0
0 0
2 0
0 0
12 0
2 0
5 0
5 0
0 0
0 0
14 0
9 0
37 0
0 0
7 0
5 2
0 0
0 0
2 0
2 0
7 0
5 0
2 0
0 0
2 0
0 0
2 0
2 2
0 0
0 0
0 0
0 0
0 0
0 0
0 0
0 0
0 0
7 0
0 0
0 0
0 0
0 0
0 16
0 0
0 0
0 0
23 0
7 0
0 0
2 0
0 0
5 0
2 0
0 0
2 0
2 0
7 0
2 0
2 0
0 5
0 2
0 0
7 0
0 0
0 0
0 0
0 0
0 0
0 0
0 2
12 0
2 0
40 0
0 0
0 0
0 0
0 0
0 0
0 0
0 0
2 0
9 0
0 0
0 5
0 2
0 2
2 0
0 0
0 0
0 0
0 0
0 0
0 0
2 7
2 16
0 2
5 0
2 0
9 0
2 0
0 0
5 0
2 0
2 0
2 0
7 0
0 0
2 0
0 0
0 0
0 0
0 5
0 0
0 0
0 0
0 2
0 0
0 0
0 0
2 0
2 0
2 0
0 0
0 0
0 0
0 0
0 0
0 0
0 0
0 0
0 0
0 0
0 0
0 0
5 0
0 0
0 0
0 0
0 0
0 0
5 0
0 0
9 0
2 2
2 0
2 0
12 5
0 0
0 0
0 0
0 0
0 0
0 0
0 0
0 0
0 0
0 0
0 0
0 0
0 0
2 0
0 0
7 0
2 0
7 0
0 0
0 0
0 2
0 0
0 0
0 0
5 0
7 0
0 0
0 0
0 0
0 0
9 0
42 0
23 0
5 0
5 0
30 0
2 0
0 0
0 9
0 0
0 0
2 0
0 5
0 0
0 0
0 0
0 0
5 9
0 0
2 0
0 0
2 0
9 0
0 0
56 2
28 2
2 0
7 0
0 2
9 2
0 0
0 0
2 9
0 0
2 2
2 0
0 2
0 0
0 0
0 2
0 0
0 2
0 0
0 0
9 0
7 0
5 0
16 0
7 0
19 0
0 0
2 0
0 0
0 2
2 0
2 0
0 0
0 0
2 2
0 0
0 2
0 0
0 0
0 0
0 0
5 0
0 0
5 0
2 0
0 5
9 0
5 0
2 2
9 0
0 16
0 9
0 0
0 9
0 0
0 0
0 5
0 5
0 0
0 0
2 0
0 2
5 0
0 0
0 0
0 0
0 0
0 0
0 5
5 0
0 2
0 0
0 2
0 0
0 0
0 0
2 2
0 0
14 0
7 0
2 0
0 0
2 0
2 5
0 0
0 0
0 0
0 0
0 0
0 0
0 0
0 0
2 0
0 0
0 0
0 0
0 0
37 0
0 0
0 0
0 0
5 0
0 0
0 0
0 0
0 0
2 0
0 0
5 0
0 0
2 0
0 0
2 0
0 0
5 0
0 0
19 0
30 0
5 0
16 0
9 0
0 0
0 0
0 0
0 0
0 2
0 0
7 0
7 0
5 0
0 0
16 0
0 0
0 0
5 0
0 0
0 0
0 0
0 0
0 0
0 0
0 0
5 0
0 0
5 5
0 0
0 0
0 0
0 0
0 0
2 0
0 0
0 0
7 0
0 0
0 2
28 0
7 0
2 0
2 0
0 0
14 0
2 2
2 2
47 0
0 2
0 0
2 9
0 0
0 0
0 7
0 0
0 0
0 0
0 0
0 0
0 0
0 0
0 0
0 2
0 0
5 0
0 0
2 0
0 0
0 0
0 0
2 0
5 0
5 0
0 0
7 5
7 0
16 0
19 0
35 0
26 0
12 0
16 0
0 0
0 0
0 0
0 0
0 0
0 0
0 0
2 9
0 2
0 0
0 5
0 14
2 0
2 2
2 0
23 0
0 0
2 0
2 0
2 0
5 0
5 0
14 0
21 0
5 0
16 0
5 0
2 0
2 0
2 0
2 0
2 0
2 2
0 0
2 2
0 0
0 0
0 0
0 0
0 0
0 0
0 0
2 0
2 0
0 0
0 0
2 0
14 0
0 7
2 2
0 0
2 9
2 5
2 0
0 2
0 5
2 0
0 0
2 0
2 0
7 0
0 0
0 0
0 0
0 0
7 0
2 0
0 0
0 0
0 0
0 0
7 0
5 5
0 0
0 0
0 2
0 0
0 0
0 0
0 0
0 2
0 0
2 0
2 2
0 5
0 0
0 2
0 0
0 2
0 0
0 0
0 0
0 0
0 0
0 0
2 0
7 12
0 0
0 0
5 0
0 0
0 5
0 0
2 9
7 0
19 0
0 0
0 0
0 0
7 0
2 0
2 0
9 0
0 0
2 2
91 0
0 0
0 0
0 0
0 0
0 0
0 0
0 5
0 0
0 0
0 2
0 7
2 7
0 2
7 0
0 5
0 2
0 0
0 5
0 0
2 0
0 5
0 0
2 0
2 2
0 0
0 0
0 0
30 0
7 0
7 0
0 0
0 0
0 0
0 0
0 0
2 2
0 0
0 0
0 42
0 0
2 0
14 0
5 0
0 2
0 0
0 0
5 0
0 0
0 0
5 0
0 2
0 0
0 0
0 0
0 0
0 0
0 0
0 0
0 2
0 0
0 2
0 16
0 2
0 0
0 2
0 9
0 12
0 2
0 0
5 0
0 0
56 0
7 0
2 0
0 0
0 0
2 2
0 75
5 2
2 9
12 16
0 14
0 2
0 0
0 5
0 0
7 0
21 0
9 7
54 0
2 0
0 0
23 0
0 0
0 0
0 0
5 0
0 0
2 0
0 5
0 0
0 2
0 0
0 2
0 0
0 0
0 0
5 0
0 0
0 0
0 0
0 0
0 0
5 0
0 0
0 0
33 0
19 0
73 0
35 0
9 0
12 0
5 0
2 0
12 0
23 0
47 0
12 0
21 0
14 0
59 5
2 0
2 0
2 5
2 0
0 0
0 0
0 0
0 0
14 0
7 0
0 0
0 0
0 0
5 0
7 0
9 0
14 0
14 0
0 0
0 0
0 0
0 0
0 0
0 0
0 0
0 0
0 0
0 2
0 0
0 14
0 0
0 5
0 2
0 0
0 0
0 12
0 26
0 2
2 0
0 0
0 0
0 0
0 0
0 0
0 0
2 0
0 14
0 0
0 12
0 0
0 0
0 0
2 0
0 16
0 0
0 0
0 0
0 0
0 2
0 5
0 0
0 14
0 0
0 9
0 0
0 0
0 0
0 0
0 2
0 0
0 0
0 5
0 0
0 2
0 2
0 0
0 0
0 2
0 0
0 0
0 0
0 0
0 0
0 0
0 0
0 0
0 0
0 2
0 0
0 0
0 0
0 0
0 0
2 0
0 0
0 0
0 5
0 0
5 0
0 0
2 0
0 0
0 0
0 0
0 0
0 0
0 0
0 0
0 0
0 0
0 0
2 0
0 7
2 9
7 0
0 2
9 0
0 0
0 0
2 0
0 0
0 0
0 0
0 0
0 0
0 0
0 0
0 0
0 0
0 0
0 2
0 0
0 0
0 0
0 0
5 0
0 0
0 0
0 0
0 0
0 2
0 2
0 0
0 0
0 0
0 0
0 2
2 2
0 2
0 2
0 2
0 0
0 0
2 0
0 0
0 0
0 0
0 0
0 0
0 0
2 0
7 2
0 7
0 0
0 0
0 0
0 0
0 0
2 0
5 0
0 0
0 0
0 0
0 0
0 0
0 0
0 0
0 0
2 0
0 2
2 0
0 0
0 12
0 0
2 0
0 0
0 0
2 0
0 0
0 0
0 0
0 0
0 0
5 2
0 0
0 0
0 0
0 0
0 0
0 0
2 0
0 0
0 2
0 5
2 2
0 0
0 0
0 0
0 0
0 0
2 0
2 0
0 0
2 0
0 0
0 0
0 0
0 0
0 0
0 0
2 0
0 0
0 2
0 0
0 0
0 0
2 0
0 0
0 2
0 0
0 0
0 0
0 0
0 0
0 0
5 0
14 12
2 0
2 2
2 0
2 0
0 0
0 0
0 0
19 0
2 2
19 0
0 0
0 0
0 2
5 0
2 0
0 0
5 0
0 0
0 0
0 0
0 0
0 0
0 0
0 0
0 0
0 0
0 0
7 2
2 0
0 7
0 2
0 9
0 0
0 0
0 0
0 2
0 0
0 5
0 5
14 0
0 0
0 0
0 0
0 0
0 0
0 0
0 0
0 0
0 0
2 0
0 0
2 0
0 0
0 0
0 0
0 0
0 0
0 0
0 0
0 0
0 0
0 0
0 0
0 0
0 0
0 0
0 0
0 0
0 0
0 0
0 0
0 0
0 0
0 0
0 0
0 0
0 0
7 2
0 0
2 0
0 0
0 2
0 0
0 0
2 0
2 0
0 0
0 0
2 0
5 0
2 0
0 0
0 0
2 0
0 2
0 2
0 0
0 5
5 28
0 0
0 0
5 0
9 0
2 0
2 0
0 0
0 0
0 16
0 0
0 0
0 0
0 0
0 0
0 0
0 0
0 0
0 0
0 2
0 0
0 9
0 2
0 0
0 2
5 5
0 0
0 7
0 2
0 2
0 0
0 0
0 0
0 0
0 0
0 0
0 0
0 0
0 0
0 0
0 0
0 0
0 0
0 0
0 0
0 0
2 0
0 5
9 0
0 5
0 0
0 0
5 0
0 0
2 5
0 0
0 0
0 12
2 2
0 7
5 5
0 0
0 0
0 0
0 0
0 0
0 0
0 0
0 0
5 0
0 0
0 0
0 0
0 0
0 2
0 0
0 0
0 0
0 0
0 0
0 0
0 0
2 0
5 0
21 0
5 0
5 2
28 2
0 2
0 2
0 0
0 0
5 0
7 0
0 0
0 0
0 0
0 2
0 2
0 5
7 9
5 0
0 0
0 0
0 0
9 0
0 0
9 0
0 0
0 0
0 0
0 0
0 0
2 0
2 0
0 0
0 0
0 0
0 0
0 0
0 0
0 2
0 0
0 0
0 33
0 2
0 0
0 0
2 5
0 0
0 0
0 0
0 2
2 2
5 0
12 2
7 0
9 2
0 0
0 0
0 0
0 0
0 0
5 0
2 0
0 0
0 0
0 0
0 0
0 0
0 0
0 0
0 0
0 0
2 0
5 0
0 0
12 5
0 2
2 26
0 12
0 2
19 0
0 0
2 0
7 0
0 2
0 0
2 0
0 0
2 0
2 0
0 0
0 0
0 0
0 0
0 0
2 0
0 0
0 0
2 0
0 0
0 2
0 2
0 0
0 0
0 5
0 0
0 0
0 0
2 0
2 0
0 0
0 0
12 0
7 0
2 0
0 0
5 0
0 0
0 0
0 0
0 0
21 2
26 0
19 0
2 2
0 0
0 0
2 0
0 0
0 0
0 0
0 2
0 2
0 0
0 0
0 0
0 0
0 0
2 0
5 0
0 0
0 0
2 0
0 0
0 0
0 0
0 0
0 0
0 7
0 0
0 0
0 0
0 2
0 0
0 0
0 0
14 0
56 0
0 7
5 0
2 0
0 2
0 5
2 0
7 0
0 0
12 0
7 0
12 0
2 0
0 0
0 0
0 0
0 0
0 0
0 0
0 0
0 0
9 0
0 0
2 0
0 0
2 0
0 0
5 2
0 16
2 0
0 0
2 2
0 0
0 0
0 0
0 0
0 0
0 0
5 0
0 0
0 0
0 0
0 0
0 0
0 0
0 0
0 0
0 0
0 0
0 2
2 2
0 0
2 2
7 0
0 0
0 0
0 0
0 16
0 0
0 0
0 0
0 0
0 2
0 0
0 2
0 0
0 0
0 0
0 0
0 0
0 0
0 0
0 0
0 0
0 0
0 0
0 0
0 0
0 2
0 0
0 2
0 2
0 5
0 5
0 5
0 0
0 0
0 0
0 7
0 2
0 0
0 0
0 0
0 2
0 5
0 2
0 0
0 14
0 19
0 0
0 7
5 7
0 5
0 0
0 12
0 0
0 2
0 0
0 0
0 2
0 0
0 0
0 2
0 0
0 5
0 5
0 0
0 0
0 0
0 5
0 2
0 9
0 0
0 0
0 0
0 0
0 0
0 0
2 0
0 0
0 0
0 0
0 0
0 0
0 0
0 0
0 0
0 7
0 0
0 0
9 16
0 0
0 0
5 2
0 5
0 0
0 0
0 12
0 0
0 0
0 5
0 0
0 0
0 0
0 0
0 0
0 2
0 0
0 5
0 5
0 0
0 0
0 0
0 0
0 0
0 0
0 0
2 0
0 0
0 0
0 0
7 0
0 0
0 0
0 0
0 2
0 0
0 5
0 2
2 5
0 2
5 5
0 0
0 0
0 2
0 0
0 5
0 9
5 7
0 0
0 0
0 0
0 0
0 0
0 0
0 0
0 0
0 0
0 0
0 0
0 2
0 19
0 14
0 5
0 5
0 0
0 0
0 0
0 0
0 0
0 0
0 2
2 2
0 0
0 2
0 0
0 0
0 7
0 0
0 0
0 0
0 0
0 0
0 0
0 2
0 0
0 0
0 0
0 0
0 0
0 0
0 0
2 0
0 0
0 0
0 0
0 0
0 0
0 0
0 0
0 0
0 0
0 0
0 0
0 0
0 5
0 47
0 9
9 7
35 0
9 0
0 0
0 0
0 7
0 7
5 9
0 28
0 21
0 9
0 0
0 7
0 0
0 0
0 0
7 2
0 2
0 2
0 12
0 0
0 0
0 0
0 0
0 0
0 5
0 0
0 30
0 2
0 2
0 0
0 0
0 0
0 0
0 7
0 5
0 16
0 5
0 2
0 0
0 0
0 0
2 0
2 0
0 0
0 0
0 0
2 2
2 0
12 0
2 0
0 12
0 0
0 0
0 0
0 0
0 0
0 0
0 0
0 0
0 12
0 0
0 0
0 21
0 5
0 9
0 7
0 0
0 0
0 0
0 2
0 0
0 7
0 0
0 0
2 0
0 0
0 0
0 0
0 0
0 0
5 0
0 0
0 0
0 0
0 2
0 0
0 0
0 0
2 0
7 0
2 0
12 0
0 2
0 0
0 0
0 0
0 0
0 0
0 19
0 0
0 2
0 0
0 0
0 2
0 0
5 33
0 5
0 2
0 2
0 0
0 0
0 0
0 0
0 0
0 0
0 0
0 5
0 12
5 0
0 7
0 0
0 2
0 0
0 7
0 2
0 2
0 9
0 5
0 12
0 5
0 2
0 0
0 0
5 14
0 7
5 2
0 7
0 0
0 0
0 12
0 0
0 0
0 2
0 0
0 5
0 2
0 0
0 0
0 0
0 0
2 0
0 0
2 0
2 2
2 0
2 2
2 5
5 33
2 7
0 28
0 2
0 0
0 40
0 2
0 23
0 0
0 0
0 0
0 5
0 0
0 5
0 0
0 0
0 0
0 0
0 2
0 0
2 0
0 5
0 5
0 7
0 45
0 19
0 40
0 40
0 23
2 40
0 0
0 0
0 0
0 5
0 0
0 2
0 0
0 5
0 0
0 2
0 0
0 0
2 0
0 0
0 0
2 0
0 0
5 5
7 0
0 2
0 0
0 0
0 0
0 0
0 0
0 0
0 0
5 0
0 5
0 7
9 0
0 0
2 0
0 0
2 0
0 2
0 0
0 2
0 5
0 0
0 0
0 0
9 0
0 0
0 12
0 5
0 2
0 337
0 5
0 16
0 0
0 0
5 0
0 5
0 0
0 0
5 0
2 5
2 0
5 0
0 5
0 0
0 0
0 0
0 0
0 0
0 0
0 5
0 45
0 2
0 5
0 2
0 23
0 12
0 0
0 37
0 5
0 9
0 0
0 0
0 0
0 0
0 0
0 0
0 5
0 0
0 0
0 7
0 0
0 0
0 2
0 68
0 16
0 26
0 21
0 2
0 2
0 2
0 0
0 0
0 0
0 0
0 0
0 0
0 134
9 12
0 89
0 26
0 26
0 0
0 0
0 0
0 2
2 0
0 2
0 0
0 0
0 0
0 0
0 0
0 0
0 0
0 0
0 0
0 0
0 0
0 0
0 2
0 0
0 0
0 0
0 0
0 0
0 0
0 0
0 5
2 0
0 0
0 0
0 0
7 0
0 49
0 30
0 61
0 19
0 0
0 5
0 0
0 0
0 0
0 2
0 0
0 0
0 14
0 28
0 0
0 2
0 0
0 0
0 2
0 16
0 12
0 0
0 0
0 0
0 0
0 0
2 0
0 0
0 0
0 0
0 0
0 0
5 5
0 0
0 0
0 0
0 0
0 0
0 0
0 0
0 0
0 0
0 0
0 0
0 2
2 23
0 16
0 14
0 0
0 0
0 7
0 0
0 0
0 0
0 0
0 0
0 0
0 0
0 0
0 0
0 12
0 0
0 2
0 0
0 5
0 0
0 2
0 0
0 5
0 0
0 16
0 2
0 0
0 0
0 0
0 0
0 0
0 0
0 0
0 0
0 0
0 0
0 0
0 0
0 0
0 0
0 0
0 0
0 0
0 0
0 0
0 0
0 0
0 0
0 0
0 0
0 0
0 0
0 2
0 0
2 0
0 0
0 2
0 0
0 5
0 0
0 0
0 0
0 0
0 0
2 0
0 0
0 0
0 0
0 0
0 2
0 0
0 2
0 0
0 0
0 7
0 5
0 21
0 14
5 2
0 0
0 0
0 0
0 2
0 0
2 2
2 0
0 0
0 7
0 0
0 0
7 0
2 0
0 0
0 0
0 0
2 0
0 2
5 0
0 5
0 0
7 0
0 0
2 0
9 0
0 0
0 0
0 2
0 0
0 0
0 0
0 0
0 2
0 2
0 2
0 0
0 0
0 0
0 7
0 5
0 7
0 2
0 0
0 0
0 2
0 0
0 2
0 0
0 0
0 0
0 0
5 0
0 0
0 0
0 0
5 2
2 0
0 0
0 0
0 0
0 0
0 0
0 0
0 12
0 2
0 5
0 0
0 0
0 5
0 0
0 2
2 2
0 0
0 0
0 2
0 2
0 0
0 0
0 2
0 0
0 0
28 2
0 0
2 2
0 0
2 0
0 0
0 2
0 0
0 2
0 0
0 2
0 2
0 0
0 0
0 0
2 0
0 0
0 0
0 0
0 0
0 0
2 0
5 0
2 5
0 0
0 0
2 0
0 0
0 0
2 0
0 0
7 0
2 0
0 0
0 0
0 0
0 0
0 0
2 0
0 5
0 0
0 0
0 0
0 2
0 7
0 0
0 0
0 9
2 0
2 0
0 5
0 9
0 12
0 2
0 7
0 0
5 0
9 0
2 0
0 0
0 0
0 0
0 0
0 0
0 0
0 2
0 7
2 0
0 0
0 0
0 0
0 0
0 14
0 2
0 7
0 12
0 0
0 0
0 0
0 0
0 0
0 0
0 2
0 0
0 2
2 0
0 0
0 0
0 0
0 0
0 0
2 0
5 0
2 0
0 0
0 0
0 0
0 0
0 2
0 2
0 0
0 0
0 0
0 0
0 0
0 0
0 0
0 0
0 0
0 0
0 0
2 0
0 0
0 0
0 0
0 0
2 0
9 0
7 0
7 0
0 0
0 0
0 0
0 0
0 5
0 0
0 5
0 0
0 0
0 0
0 0
0 0
0 2
2 0
5 0
7 0
16 21
0 2
5 7
2 12
0 5
0 5
0 0
2 0
0 0
0 0
0 0
0 0
0 0
0 12
0 0
0 0
5 0
0 0
0 0
0 0
0 0
0 0
0 0
0 0
0 0
0 0
0 0
0 0
0 0
0 0
0 0
0 0
0 0
0 5
2 0
0 2
0 0
0 0
0 0
0 0
0 0
0 0
0 0
0 0
0 0
0 0
0 0
0 5
0 0
0 0
0 5
0 0
0 0
0 0
0 0
0 0
0 0
0 2
0 0
0 0
0 0
0 0
0 0
0 7
0 0
0 0
0 0
2 0
0 0
0 0
0 0
0 0
0 0
0 0
0 0
0 0
0 0
0 0
0 0
0 0
0 2
0 2
0 2
0 2
0 0
0 0
0 0
0 0
0 0
0 0
0 0
0 0
0 0
0 0
0 0
0 0
0 0
0 2
0 0
0 0
0 0
0 0
0 0
7 0
2 0
0 0
2 0
0 0
0 0
0 0
0 0
2 9
0 0
12 0
0 7
0 0
0 0
0 0
0 0
0 0
0 0
0 0
0 0
0 0
0 0
0 0
0 0
0 2
0 0
0 2
0 0
0 0
0 0
0 0
0 0
0 0
0 0
0 5
7 0
2 7
7 0
5 0
7 0
2 0
0 0
0 0
0 0
0 0
0 0
0 0
0 0
0 0
2 0
0 0
0 0
0 0
0 0
0 0
0 0
0 0
0 2
0 0
2 2
0 0
0 14
0 0
0 0
0 0
0 0
0 0
0 0
0 0
2 0
0 0
0 0
0 0
0 5
0 0
0 0
0 0
0 0
0 0
0 0
0 0
0 0
0 0
0 0
0 0
0 0
0 0
0 2
2 0
0 2
0 0
0 0
0 0
9 0
5 0
0 0
0 0
0 0
0 0
2 0
0 0
0 0
0 0
0 0
0 0
0 0
0 0
0 0
0 0
0 0
0 0
0 0
0 0
0 0
0 0
16 0
0 0
0 7
0 0
14 0
0 0
0 0
0 0
2 0
5 0
0 0
0 0
0 0
0 0
0 0
0 0
2 2
0 0
0 0
5 0
0 0
0 2
0 0
0 2
0 2
0 5
0 5
0 0
0 2
0 0
0 12
0 2
0 0
0 0
0 0
0 0
0 0
2 0
0 2
0 2
7 2
0 2
0 0
0 0
0 0
0 0
2 0
0 0
0 0
0 0
0 0
0 0
0 0
2 5
0 2
0 0
2 7
0 0
0 7
0 0
0 5
0 2
9 0
0 0
0 0
0 2
2 7
0 2
0 0
0 2
14 26
0 0
42 40
0 7
0 0
0 21
0 9
0 2
2 5
16 0
14 0
12 0
5 0
0 0
5 0
2 0
0 2
0 5
2 7
0 0
0 2
0 0
2 0
0 0
0 0
0 0
0 0
0 0
0 0
0 0
0 0
0 0
0 0
0 0
5 0
9 0
0 0
16 0
0 0
0 0
0 0
0 0
0 0
0 0
0 0
0 0
0 0
0 0
0 0
5 0
0 0
0 0
0 0
0 0
2 0
0 0
0 0
2 0
0 5
0 0
0 0
0 0
5 0
0 0
0 0
0 2
2 0
0 0
5 0
0 0
0 0
0 0
0 0
0 0
0 0
0 0
0 0
0 0
2 0
0 0
5 0
0 0
0 0
2 0
0 0
0 0
0 0
0 0
7 0
0 0
0 0
0 0
0 0
14 0
0 0
5 0
0 0
0 0
0 0
0 0
0 2
0 0
0 0
0 0
0 0
0 0
0 0
2 0
0 0
0 0
0 7
0 0
2 2
0 0
0 0
0 0
0 0
0 5
2 0
0 0
0 7
0 0
0 0
0 2
0 0
2 0
0 0
0 0
2 0
0 0
0 0
0 0
7 0
5 0
0 0
0 0
7 0
0 7
0 2
0 7
2 0
0 0
5 2
7 0
0 0
0 0
0 0
0 0
0 0
0 2
0 0
0 0
0 0
0 0
0 0
0 0
0 0
0 0
0 0
0 0
0 0
0 0
0 0
0 0
0 2
0 0
0 0
0 0
0 0
0 0
5 0
0 0
0 0
0 0
0 0
0 0
0 0
0 0
0 0
0 0
0 2
0 0
16 0
14 0
0 0
16 0
19 2
2 0
89 0
37 0
2 0
2 0
7 2
33 9
5 0
2 7
0 0
0 0
0 0
0 0
0 0
0 0
0 5
2 9
0 0
0 12
0 0
2 9
2 0
2 0
5 0
7 0
0 0
0 0
2 0
0 0
2 0
5 0
26 0
5 0
0 2
0 0
2 0
33 0
0 7
7 0
7 0
0 2
0 0
12 2
0 0
0 0
0 5
0 0
0 0
0 2
0 2
5 0
16 0
5 0
5 0
0 0
2 0
0 9
0 0
0 0
2 0
0 0
2 0
2 5
0 5
21 5
16 5
14 37
5 9
21 14
14 0
5 0
37 0
14 0
7 0
7 0
7 0
5 0
5 5
2 0
7 0
7 9
2 2
2 5
0 5
2 0
0 19
0 12
0 0
2 2
2 2
2 0
0 0
0 0
0 0
0 0
0 0
0 7
2 2
0 0
2 0
0 0
0 0
47 5
0 0
5 0
33 12
5 2
5 0
0 0
7 0
7 0
23 0
19 0
52 2
9 0
12 0
0 0
0 0
0 0
2 0
0 0
0 0
0 0
0 0
0 0
0 0
2 0
5 0
37 0
5 0
9 0
5 0
0 0
2 0
16 0
0 0
0 0
0 0
0 0
0 0
0 0
7 5
0 0
0 0
0 0
0 0
0 0
0 2
0 2
0 0
7 0
0 0
0 0
0 12
0 7
0 0
0 0
0 2
14 0
16 0
12 0
2 0
14 0
0 0
2 0
0 0
7 0
5 0
30 0
59 0
7 0
47 0
9 0
0 0
0 0
0 0
0 0
0 0
0 0
0 0
0 0
0 0
0 0
0 0
0 0
0 0
0 0
0 0
0 0
0 0
0 2
0 0
0 0
2 0
0 0
0 0
0 0
0 0
0 0
0 0
0 0
0 0
0 0
0 0
0 0
0 0
0 0
0 0
0 0
0 0
0 0
0 0
0 0
0 0
0 0
0 2
0 9
2 5
2 0
2 0
2 2
0 0
0 0
0 0
2 0
2 0
0 0
0 0
0 0
2 0
0 0
0 0
0 0
0 0
0 0
0 0
5 0
0 0
12 0
2 0
2 0
0 0
0 0
0 0
0 0
0 0
0 0
2 7
2 0
7 2
5 0
5 0
0 2
0 0
0 0
0 0
0 0
0 0
0 0
0 0
2 0
2 0
9 0
0 0
0 0
0 0
0 0
0 0
0 0
0 0
0 0
0 0
0 0
0 0
0 0
23 0
7 0
0 0
0 0
0 0
9 0
7 0
5 0
2 0
26 0
0 0
0 0
0 0
2 0
0 0
0 0
2 0
0 0
0 0
0 0
0 0
0 0
9 0
23 0
28 0
7 0
2 0
0 0
0 0
0 0
0 0
0 0
9 0
2 0
16 0
12 0
2 0
0 0
7 0
0 0
0 0
2 0
0 0
12 0
14 0
0 0
5 0
0 0
0 0
0 0
0 0
0 0
2 0
0 0
0 0
7 0
0 0
0 0
0 0
0 0
0 0
2 0
0 0
0 0
0 0
0 0
0 0
0 0
2 0
0 0
0 0
0 0
0 0
0 0
0 0
0 0
0 0
0 0
0 0
0 0
2 0
2 0
2 0
0 0
0 0
0 0
0 0
0 0
0 0
0 0
0 0
0 0
0 5
0 0
2 0
0 0
0 0
0 0
0 0
2 0
14 0
12 0
2 0
16 0
5 0
0 0
0 0
0 0
0 0
7 0
16 0
0 0
0 0
0 0
0 0
0 0
0 0
0 0
0 0
0 0
2 0
2 0
5 0
0 0
0 0
0 0
2 2
5 0
2 2
0 0
0 0
0 0
0 0
0 2
2 0
0 0
0 0
0 0
0 5
0 0
0 0
0 0
0 0
0 0
0 0
2 0
0 0
0 0
0 0
0 0
0 0
0 0
0 0
0 0
0 0
0 0
0 0
0 0
0 0
9 0
0 0
5 0
2 0
0 0
0 0
0 0
0 0
0 0
0 0
0 0
0 0
9 0
0 0
0 0
0 0
0 0
0 0
0 0
0 0
0 0
0 0
0 0
0 0
0 0
0 5
0 0
0 0
0 0
0 0
0 0
0 0
0 0
0 0
2 0
0 0
0 7
0 0
0 0
0 0
0 0
0 0
0 0
0 0
0 0
0 0
0 0
0 0
0 0
0 0
0 0
0 0
0 0
0 0
0 0
0 0
0 0
0 2
0 2
0 0
0 9
0 2
0 0
5 0
0 0
0 0
0 0
0 0
0 0
0 0
0 0
0 0
0 0
2 0
7 0
2 0
0 0
0 0
0 0
0 0
0 0
0 0
0 0
0 0
0 0
0 0
0 0
0 0
0 0
0 0
2 0
0 2
0 0
2 0
0 0
0 2
0 0
0 0
2 0
0 0
0 0
0 0
0 0
0 0
0 0
0 0
0 0
0 2
0 0
0 0
0 0
0 0
0 0
0 0
5 0
2 0
0 0
0 0
0 0
0 0
0 0
0 0
0 0
2 5
0 5
0 0
0 0
0 0
0 0
0 0
0 0
0 0
0 0
0 0
0 0
0 2
0 5
0 0
0 0
0 9
0 0
0 0
2 0
0 0
0 0
0 0
0 0
0 0
0 0
0 2
0 0
0 0
0 0
0 0
0 0
0 0
0 0
0 0
0 0
0 2
0 0
0 0
0 0
0 5
0 0
0 0
0 0
0 0
0 0
0 0
0 0
0 0
0 0
0 0
0 0
0 0
0 2
0 5
0 0
0 0
0 0
0 0
0 0
0 7
0 0
0 0
0 0
0 0
0 0
0 0
0 0
0 0
0 0
0 0
0 0
0 0
0 0
2 2
14 0
0 0
0 0
2 0
0 0
0 0
0 0
0 7
2 7
0 5
0 0
0 0
0 0
5 0
0 0
0 0
2 0
0 2
0 0
0 5
2 0
0 0
0 0
0 0
0 5
0 0
0 0
0 0
0 0
0 0
0 0
0 0
0 0
0 12
0 0
0 0
0 0
0 0
0 0
2 0
0 0
0 0
0 0
0 5
0 0
2 0
0 0
0 0
0 0
0 9
0 0
5 0
0 0
0 0
0 0
0 0
0 0
0 0
0 0
0 0
0 0
5 0
0 2
0 0
0 2
0 5
0 0
2 0
0 0
0 0
0 0
0 0
0 0
0 2
0 7
0 16
0 7
0 2
0 0
0 0
0 0
0 0
0 0
0 0
0 0
0 0
0 0
0 0
0 0
0 0
0 0
0 0
0 0
0 0
0 14
0 0
0 7
0 2
0 30
0 7
2 16
0 28
0 19
0 9
0 2
0 0
0 0
0 2
0 0
0 5
0 0
0 2
0 0
0 9
0 0
0 2
0 9
0 2
0 0
0 0
0 21
2 0
0 0
2 0
2 0
0 0
0 0
0 7
2 12
0 14
0 9
0 9
0 89
0 77
0 61
16 9
5 0
2 0
0 0
0 0
0 0
5 0
2 0
0 0
0 2
2 0
0 0
0 0
0 2
0 0
0 0
0 0
2 0
0 0
0 0
0 0
0 0
0 0
0 0
0 0
2 7
0 0
0 0
0 0
0 0
0 0
2 2
0 0
2 0
0 0
0 0
0 0
0 0
0 0
2 0
0 0
0 0
0 0
0 0
0 0
0 7
2 0
0 2
0 0
0 0
0 0
0 0
0 0
0 0
0 0
0 7
0 12
7 2
0 0
0 0
0 0
0 0
0 0
0 0
0 16
0 0
0 0
0 0
0 0
0 0
0 0
0 0
0 0
0 0
0 0
0 0
0 0
0 0
0 0
0 0
0 0
0 5
0 5
0 7
0 9
0 0
2 0
0 0
0 0
0 0
0 0
0 0
0 0
0 0
0 0
0 0
0 0
0 0
7 0
0 0
0 0
0 0
2 0
0 0
0 0
0 5
0 0
5 0
5 0
2 0
0 0
0 2
0 0
0 0
0 0
2 0
0 0
0 0
7 0
0 0
0 2
0 0
0 0
0 0
0 0
0 0
0 0
0 0
0 0
2 0
0 0
2 0
0 0
0 0
2 0
0 0
0 0
0 0
0 0
0 0
0 0
0 0
0 0
0 0
0 0
0 0
0 0
0 0
0 0
0 0
0 2
0 0
2 0
2 0
9 0
0 0
2 0
0 0
0 0
0 0
0 0
0 0
0 0
0 0
0 0
0 0
0 0
0 0
0 0
0 0
0 0
0 0
0 0
0 0
0 0
0 0
0 0
0 0
0 0
0 0
0 0
0 0
0 0
0 0
0 0
0 0
0 0
2 0
0 0
0 0
0 0
2 2
0 0
0 0
0 0
0 0
0 0
0 0
0 0
0 0
0 0
0 0
0 0
0 0
0 2
5 0
7 0
0 0
9 0
0 0
0 0
2 0
0 0
0 0
0 0
0 0
0 0
0 0
0 0
0 0
0 0
0 0
0 0
0 0
0 0
0 0
0 0
0 5
0 0
0 0
0 0
0 0
2 0
0 0
0 0
0 0
0 0
0 0
0 0
0 0
0 0
0 0
0 0
0 0
0 0
0 0
0 0
0 0
0 0
0 0
0 0
2 0
0 0
2 0
2 0
2 0
0 0
0 0
2 0
9 0
5 0
5 0
0 0
2 2
0 0
0 0
0 0
0 0
7 0
2 0
12 0
0 0
0 0
0 0
0 0
5 0
0 0
0 0
0 0
0 0
0 0
0 0
0 0
0 0
0 0
0 0
0 0
0 0
7 0
2 0
7 0
7 0
0 0
5 0
2 0
2 0
2 0
0 0
2 0
5 0
2 0
0 0
0 0
0 0
0 0
0 0
0 2
0 0
0 0
2 0
0 0
0 0
0 0
0 0
2 0
0 0
0 0
0 0
12 0
0 0
0 0
0 0
0 0
0 0
0 5
0 0
16 2
7 0
7 0
2 2
0 0
0 0
0 5
0 0
0 7
0 0
0 0
0 0
5 0
0 0
0 0
2 0
0 2
0 0
0 0
0 0
0 0
0 0
0 0
0 0
0 0
2 0
0 0
2 0
0 0
0 0
0 0
0 0
0 0
0 0
0 0
0 0
0 0
0 0
2 0
2 0
0 0
0 0
0 0
0 0
0 7
0 0
0 0
0 0
0 2
0 0
0 0
0 0
0 0
0 0
0 0
0 0
0 0
2 0
0 0
5 0
0 0
5 0
12 0
9 0
9 0
7 0
0 0
9 0
0 0
2 0
0 0
0 0
0 0
0 0
0 0
0 0
0 0
0 2
0 0
0 0
0 0
2 0
0 0
0 0
0 0
0 0
0 0
0 0
0 0
0 0
5 0
0 0
0 0
0 5
0 9
0 0
0 0
0 0
0 0
0 0
0 0
0 0
0 0
0 0
0 0
0 0
0 0
0 2
0 0
0 0
0 0
7 0
19 0
21 0
0 0
7 0
5 0
5 0
16 0
0 0
5 0
0 0
2 2
0 0
0 0
12 0
0 0
5 0
0 0
2 0
5 0
0 0
0 0
0 0
0 0
0 0
0 0
0 0
0 0
0 0
2 0
2 0
5 0
0 0
0 0
2 0
0 0
0 0
0 0
0 0
0 0
0 2
0 0
0 2
0 2
0 0
9 0
0 0
0 0
0 0
0 0
0 0
0 2
2 0
7 9
0 0
0 0
0 0
0 0
2 0
0 0
0 0
5 0
0 0
0 2
2 0
2 0
0 0
0 0
5 0
0 0
0 0
0 0
0 0
0 0
0 0
0 0
0 0
0 0
0 2
2 0
0 0
0 0
0 0
0 0
0 0
0 0
0 0
0 0
0 0
0 7
0 0
0 0
5 0
2 0
2 2
0 2
2 0
5 0
0 2
0 2
0 9
0 0
0 0
0 0
0 0
0 0
0 0
0 0
0 0
0 0
0 0
0 0
5 0
0 0
0 0
0 2
14 0
0 0
0 0
0 0
0 0
0 0
0 0
0 2
0 0
0 0
0 0
0 0
0 0
0 0
0 0
0 0
0 0
0 0
0 0
0 0
0 0
0 0
0 0
0 0
0 0
0 0
0 0
0 0
0 0
0 0
0 0
0 0
0 0
0 0
0 0
0 2
0 0
0 0
0 0
0 0
0 7
0 0
0 0
5 0
0 0
2 0
0 0
0 0
5 9
0 0
12 0
0 5
9 9
0 0
0 2
0 0
0 0
0 0
0 0
0 0
0 0
2 0
0 0
0 2
0 0
2 2
0 2
0 0
0 7
0 0
2 0
7 0
0 0
0 0
0 0
0 0
14 0
5 0
0 0
0 0
5 0
0 0
0 0
9 0
5 0
0 0
0 0
0 0
0 0
0 0
0 0
5 0
0 0
0 0
0 0
0 0
0 0
0 0
0 0
0 9
0 0
12 5
2 0
5 0
7 7
5 0
5 0
0 0
2 0
0 0
0 0
2 2
5 0
7 0
0 0
0 0
0 0
0 0
0 0
2 0
0 0
2 0
0 0
0 9
0 12
2 2
0 70
0 0
0 19
0 2
0 2
0 5
0 0
0 0
0 0
0 0
0 2
0 2
0 0
0 2
2 0
0 0
0 0
0 12
0 2
0 2
0 0
0 0
0 0
0 0
0 0
0 0
0 0
0 0
0 0
0 0
0 0
0 2
0 5
0 0
0 0
0 0
0 0
0 0
0 2
9 0
0 2
0 0
0 0
0 0
0 0
0 2
0 0
0 0
2 0
2 9
0 5
0 0
0 0
0 0
0 0
0 0
0 0
2 0
0 0
0 0
0 5
0 0
0 0
0 0
0 0
0 0
0 0
0 0
0 0
0 0
2 0
2 0
0 7
0 0
2 0
0 7
2 0
0 5
0 0
0 0
0 0
0 2
0 0
0 2
0 0
0 0
0 0
0 0
0 0
0 0
0 0
0 0
2 0
0 0
0 0
2 0
0 0
0 0
0 0
0 0
0 0
0 0
0 0
0 0
2 0
2 0
2 2
0 0
0 0
0 0
0 2
0 0
0 2
0 0
0 0
2 0
0 0
0 2
0 0
0 0
0 0
0 0
0 0
0 0
0 0
0 0
0 0
0 0
0 0
0 0
0 0
0 0
0 0
0 2
0 2
0 5
0 0
0 0
0 0
0 0
0 2
2 0
0 0
0 0
7 0
14 0
0 5
0 5
0 0
0 0
0 0
7 0
0 0
0 0
0 0
0 0
0 0
0 0
0 0
2 0
0 0
0 0
0 0
0 0
0 0
0 0
0 0
0 0
0 2
0 0
0 0
0 5
5 0
0 0
0 0
0 0
0 0
2 0
0 0
0 0
0 0
0 2
0 0
0 0
0 0
0 0
0 5
0 0
2 0
0 0
0 0
2 0
5 21
14 0
0 0
0 2
0 0
0 0
12 0
5 5
0 0
0 0
0 0
0 0
0 0
0 0
2 9
5 30
0 2
0 2
0 0
5 0
0 5
0 0
0 2
0 0
0 0
0 0
0 0
0 0
0 0
0 0
0 0
0 0
0 0
0 0
0 0
0 0
0 0
0 0
0 0
0 0
0 0
7 0
0 0
0 0
0 0
0 0
0 0
0 0
0 0
2 0
0 2
0 0
0 2
2 12
0 0
0 2
0 7
0 9
0 2
0 0
0 0
0 0
0 9
0 0
0 0
0 5
0 7
0 0
0 0
0 7
0 0
0 0
0 0
0 0
0 5
0 0
0 0
0 0
0 0
0 0
0 0
0 0
0 0
0 0
0 0
0 0
0 12
0 0
2 0
0 0
0 0
0 0
0 0
0 0
2 0
0 0
0 0
0 2
0 0
0 0
0 0
0 0
0 0
0 0
0 0
0 0
0 0
0 0
0 2
0 0
0 0
2 0
0 0
2 0
2 0
0 0
0 0
0 0
5 0
0 0
2 0
0 0
0 0
0 0
0 0
0 0
0 0
0 0
0 0
0 0
0 2
0 0
0 0
0 0
0 0
0 2
0 0
0 0
0 0
0 0
0 0
0 0
0 0
0 0
2 0
0 0
0 0
7 0
2 0
0 0
2 0
0 0
0 0
0 0
0 0
0 0
0 0
0 0
0 0
0 0
0 0
0 0
0 0
0 0
0 2
0 0
2 0
0 0
0 0
0 0
0 0
0 0
0 0
0 0
0 0
5 2
0 0
7 0
0 0
0 0
2 0
2 0
0 0
0 0
0 0
0 0
0 0
0 0
0 0
0 0
0 0
0 0
0 0
0 0
0 0
0 0
0 0
0 0
0 0
0 0
2 0
0 0
0 0
0 0
0 0
0 0
0 0
0 0
2 0
0 0
2 0
0 0
5 0
0 0
0 0
0 0
0 0
0 0
0 0
0 0
5 0
0 0
0 0
0 0
0 0
0 0
0 0
0 0
0 0
5 0
0 0
0 0
0 0
0 0
0 0
0 2
5 0
0 0
0 0
0 0
0 0
0 0
0 0
0 2
0 5
0 0
0 0
0 0
0 0
0 0
0 0
0 2
0 0
0 0
0 0
0 0
0 0
0 0
0 0
0 0
0 0
0 0
0 0
0 0
0 0
0 0
0 0
0 0
0 0
2 0
0 0
0 0
0 0
0 0
0 0
0 0
0 0
0 0
0 0
2 0
5 0
0 0
5 0
0 0
5 0
0 0
0 0
0 0
0 0
0 0
0 0
0 0
0 0
0 0
0 0
0 0
0 0
0 0
0 0
0 0
0 0
0 0
0 0
0 0
0 0
0 0
0 0
5 0
0 0
0 0
0 0
0 0
2 0
0 0
0 0
0 0
0 0
0 0
0 2
0 0
0 0
0 0
0 0
0 0
7 0
5 0
0 0
0 0
0 0
0 2
5 0
0 0
0 0
0 0
2 0
0 0
0 0
5 0
0 0
0 0
0 5
0 5
0 0
2 0
9 0
0 0
0 0
0 0
0 0
0 0
5 2
0 0
0 0
0 0
0 0
0 0
0 0
0 0
0 0
0 0
0 0
0 0
0 0
0 0
0 0
0 0
0 0
0 0
0 0
0 0
0 0
0 0
0 0
0 0
0 0
0 0
7 0
2 0
0 0
0 2
2 0
0 0
0 2
0 0
0 0
0 0
0 0
0 0
2 0
0 0
0 0
0 0
0 0
0 0
0 9
0 0
0 0
0 0
0 0
0 0
0 0
0 0
0 2
2 2
0 0
0 0
0 0
0 0
0 0
0 0
0 0
2 0
0 0
0 0
2 0
0 0
0 0
0 0
0 0
0 0
0 0
0 0
0 0
0 0
0 0
0 0
0 0
0 0
0 0
0 0
0 0
0 0
0 0
0 0
0 0
0 0
0 0
0 0
0 0
0 0
0 0
0 2
0 9
0 2
2 0
0 2
0 0
0 0
0 0
0 2
0 0
0 2
0 0
0 0
0 2
0 0
0 0
0 5
0 2
0 0
0 7
0 0
0 0
0 0
0 0
0 0
0 0
0 0
0 0
0 0
0 9
0 2
0 0
0 0
0 0
0 0
0 0
0 0
0 0
0 5
0 0
0 0
0 0
0 0
0 0
0 0
0 0
0 0
0 0
0 0
0 0
5 0
0 0
0 7
0 0
0 0
0 0
0 0
0 0
0 0
12 0
0 0
0 0
0 0
2 0
0 0
0 0
0 0
0 0
0 0
0 0
0 0
0 0
0 0
0 0
0 0
0 7
0 2
0 0
0 0
5 0
2 2
2 5
0 2
2 5
0 2
0 0
9 0
0 0
0 0
0 0
0 0
2 0
0 0
2 0
2 0
5 0
0 0
2 0
0 0
0 0
0 0
0 0
2 0
0 0
0 0
0 2
0 0
0 0
0 2
0 0
0 0
0 0
0 0
0 0
0 0
0 0
0 7
0 0
0 0
0 0
0 0
0 0
0 0
0 0
0 0
0 0
0 0
0 2
0 0
0 0
0 0
0 0
0 0
0 0
0 2
0 2
0 0
0 2
0 5
0 0
0 2
2 0
0 0
9 2
0 0
0 2
0 0
0 0
2 0
0 0
0 0
0 0
0 0
0 0
0 5
0 0
0 0
0 0
0 0
0 0
0 0
0 0
0 0
0 2
0 2
0 7
0 0
0 0
0 0
0 2
0 0
2 0
0 0
0 2
0 2
0 0
0 0
0 0
0 2
0 0
2 0
2 0
0 0
0 2
2 0
0 2
2 0
0 0
0 5
0 7
0 21
0 0
0 0
0 0
0 0
0 0
0 0
0 0
0 0
0 0
0 0
0 0
0 0
0 0
0 0
5 9
0 0
0 0
0 0
0 0
0 0
0 0
0 2
0 2
0 5
0 2
0 0
0 0
0 0
0 0
0 5
2 7
0 0
0 0
0 0
0 0
7 0
2 0
5 0
0 0
0 0
0 2
0 0
2 2
0 0
0 0
0 0
0 0
0 0
2 0
0 0
0 0
0 2
0 0
0 0
2 0
0 0
0 0
0 2
0 5
0 2
0 16
0 12
0 0
0 0
0 0
14 0
0 0
0 5
0 0
2 0
0 0
0 14
0 0
5 2
0 9
0 5
2 0
0 0
0 0
0 0
0 0
0 2
0 9
9 0
0 0
0 0
0 0
0 2
0 7
0 14
0 5
0 5
0 0
0 5
0 0
0 30
0 5
0 9
0 0
0 0
0 14
2 26
0 30
0 33
0 35
0 9
0 14
0 16
0 9
0 16
0 7
0 21
9 37
9 47
0 16
0 0
0 0
0 0
2 2
0 0
0 56
0 35
0 23
0 14
0 5
0 0
0 0
0 0
0 0
0 0
0 2
0 5
0 0
0 12
0 5
0 21
0 7
0 14
0 23
0 120
0 9
0 5
0 2
0 0
0 2
0 0
0 5
0 0
0 0
0 2
0 0
0 9
2 5
0 0
0 0
0 0
2 0
0 0
0 0
7 0
0 0
0 2
0 0
0 0
0 0
0 7
0 9
0 30
0 28
0 23
0 40
0 73
0 2
5 2
2 66
0 0
0 0
0 0
9 0
16 0
0 0
0 0
0 0
0 0
0 0
0 0
0 0
0 0
0 0
0 0
0 2
0 0
0 5
0 0
2 2
0 0
0 0
0 2
0 7
0 2
0 5
0 5
0 49
0 5
5 2
0 0
0 0
0 26
0 0
0 47
0 0
0 9
0 2
5 5
0 14
0 75
0 33
0 180
5 37
0 84
0 33
9 37
0 16
0 0
0 2
0 5
0 47
0 7
0 9
0 2
0 0
0 0
0 0
0 0
0 0
0 0
0 5
0 0
0 0
0 0
0 0
0 0
0 2
0 2
0 0
0 0
0 0
7 12
0 16
0 7
0 0
0 0
0 0
0 0
0 0
5 0
0 0
0 0
2 0
5 0
0 2
0 0
0 0
0 0
0 0
0 0
0 0
0 0
0 0
0 12
0 2
0 0
0 0
0 0
0 0
0 2
0 28
0 0
0 5
0 12
0 12
0 12
0 2
0 2
0 2
0 0
5 9
0 9
0 2
0 19
0 9
0 5
2 0
0 0
0 0
0 0
14 2
0 0
0 0
0 0
0 0
0 0
5 0
2 0
0 0
0 2
0 0
0 2
0 7
0 0
0 0
0 2
0 0
0 0
0 0
2 0
9 0
5 0
0 0
0 0
0 0
0 0
0 0
0 0
0 0
9 0
2 0
0 0
0 0
0 0
0 0
0 0
0 0
7 0
0 0
12 0
0 0
0 0
0 0
0 0
0 0
2 0
0 0
5 0
5 0
0 0
2 0
2 0
7 0
0 0
2 0
2 0
0 0
5 0
5 0
0 0
0 0
0 0
2 0
0 0
0 0
0 2
0 5
0 0
0 0
0 5
0 2
12 5
0 0
0 0
0 0
0 0
0 0
0 2
0 2
2 0
0 0
0 0
0 2
0 2
2 0
0 0
2 0
0 0
2 5
12 0
9 0
14 0
2 0
0 0
0 0
0 0
0 0
5 0
12 0
2 2
5 0
12 0
0 0
0 0
9 2
5 0
5 0
0 5
0 0
0 0
2 0
0 0
0 0
0 0
0 0
0 0
0 0
0 0
0 0
0 0
0 0
0 2
2 0
0 2
7 0
7 0
0 0
0 0
0 0
0 0
2 0
2 0
2 0
7 0
5 0
9 5
21 16
2 21
33 21
0 16
0 52
0 2
5 0
0 0
0 0
2 0
0 0
0 2
2 0
0 0
0 0
0 0
0 0
2 0
0 0
0 0
0 0
0 2
5 0
0 0
0 0
0 0
0 12
2 2
0 0
0 0
2 2
9 2
0 14
0 35
0 28
0 47
0 47
0 14
2 14
2 110
0 16
2 16
0 14
0 2
0 9
0 0
0 16
0 37
0 2
0 21
0 0
0 5
0 5
0 0
0 0
9 0
0 0
0 0
0 0
0 0
0 0
0 2
0 0
0 0
0 0
0 0
0 0
0 0
0 0
0 5
0 0
0 12
0 2
5 2
5 0
0 0
0 0
0 0
0 0
0 0
0 2
0 0
0 0
0 0
0 0
0 2
0 0
2 0
0 0
5 0
2 0
0 0
0 16
0 0
12 0
14 0
7 0
0 0
0 0
33 0
0 2
0 0
0 0
2 0
2 0
2 2
0 0
0 14
2 0
0 9
0 7
0 2
0 0
0 0
0 0
0 2
0 7
0 0
0 2
0 12
0 5
2 7
5 5
2 5
0 0
21 5
9 0
9 0
0 2
5 14
0 2
2 14
0 7
0 2
0 5
0 7
0 14
7 14
2 5
0 5
0 0
0 5
0 21
0 0
0 12
0 9
0 5
0 2
0 5
0 0
0 0
0 0
0 0
0 0
0 0
0 0
0 0
2 0
0 2
0 2
0 2
0 0
0 0
0 9
0 5
0 0
0 0
0 0
2 0
0 0
0 0
0 0
5 0
2 0
0 7
7 0
14 0
28 2
2 5
5 5
2 2
5 0
0 7
14 0
0 0
19 0
0 7
2 2
0 2
0 2
0 9
0 9
0 16
5 5
0 2
2 0
0 0
7 0
0 0
2 2
14 2
0 16
0 7
0 2
0 7
0 5
0 2
0 14
0 0
2 0
0 2
12 0
0 0
0 0
0 0
14 5
0 0
0 0
0 0
0 0
0 0
5 0
0 0
2 0
2 0
0 0
0 0
0 5
0 7
2 19
0 19
0 0
0 0
0 2
0 0
0 0
2 0
0 0
0 0
0 0
0 2
2 2
5 0
2 0
2 0
2 0
0 0
0 0
0 0
0 0
0 0
0 0
2 0
0 5
0 7
0 9
0 26
2 49
0 12
0 7
0 2
0 2
5 12
7 0
0 21
0 16
0 5
0 5
0 5
0 26
0 2
0 0
0 0
0 0
0 0
0 2
0 0
0 0
0 0
0 21
0 0
0 0
0 12
5 2
0 5
0 0
0 0
0 0
0 5
0 0
0 0
0 2
0 0
0 9
0 0
0 0
0 0
0 2
0 0
2 16
0 33
0 0
0 7
0 2
0 5
2 2
0 2
0 14
0 61
0 37
0 2
0 0
0 7
0 0
2 0
0 0
5 0
0 9
0 0
0 23
0 5
7 5
0 2
9 0
5 9
0 0
0 2
0 19
2 5
2 2
0 0
2 2
0 0
0 0
0 0
0 2
0 0
0 0
9 0
0 0
0 2
0 0
0 2
2 0
5 0
0 0
0 0
0 0
0 0
0 0
0 0
0 0
0 5
2 2
0 0
0 0
0 0
0 0
7 0
0 0
0 0
0 0
0 0
5 0
2 0
2 0
0 0
0 0
0 2
2 0
0 0
0 0
2 0
0 0
0 0
0 0
0 0
0 0
0 0
0 7
0 0
0 0
0 0
0 0
0 0
0 0
0 0
0 0
0 2
0 0
0 0
0 0
0 0
9 0
0 0
2 2
0 0
2 0
2 0
5 0
0 0
19 2
0 2
0 0
0 0
0 0
0 0
0 2
0 16
2 16
0 0
0 0
0 0
0 0
0 0
0 0
0 0
0 2
0 0
0 0
0 0
0 0
0 0
0 0
0 0
0 0
5 0
0 5
0 7
0 0
0 14
0 0
0 7
0 7
0 5
0 35
0 2
0 0
0 0
0 0
0 0
0 0
0 0
0 0
0 0
2 0
0 5
7 0
0 19
0 23
0 9
2 2
0 16
0 0
2 0
9 2
7 0
0 19
5 9
0 9
0 0
0 2
0 0
0 0
0 0
0 0
0 2
0 0
0 0
0 0
0 0
0 0
2 12
0 0
0 5
0 9
0 0
0 0
0 0
0 5
0 0
0 0
0 0
2 0
2 0
12 0
2 0
7 0
0 0
0 21
0 5
0 0
0 0
7 0
0 0
0 0
0 0
7 5
5 2
0 0
2 0
14 0
7 0
0 0
0 0
0 0
0 0
0 0
0 0
0 2
0 0
0 0
0 0
7 0
5 0
0 0
5 0
2 0
5 0
2 0
0 0
0 0
0 0
0 0
5 0
0 16
0 0
0 2
0 5
0 0
0 0
0 0
0 2
0 0
2 2
0 7
0 12
7 30
0 5
0 0
2 0
0 0
0 5
0 2
7 0
0 0
12 0
0 0
0 0
0 0
0 9
0 0
0 0
0 0
0 2
0 0
0 0
0 2
0 0
0 5
0 0
0 0
0 2
5 0
0 0
0 0
2 0
0 0
0 0
0 0
0 2
0 2
0 0
0 0
0 12
0 5
0 0
0 0
2 0
12 0
0 0
2 0
0 2
0 0
0 0
5 12
5 16
0 2
0 2
0 2
0 5
0 0
0 0
0 0
0 0
0 0
2 0
14 0
14 0
7 5
7 14
0 0
0 0
0 0
0 0
0 0
0 7
0 0
0 0
0 0
2 0
0 0
2 0
0 0
0 2
7 0
2 0
9 16
2 7
21 0
0 0
91 0
9 12
5 0
16 7
2 5
0 0
2 28
0 7
0 7
0 7
0 7
0 2
0 2
0 9
0 2
0 0
0 0
0 49
0 2
5 7
0 5
0 19
0 2
0 12
0 14
0 5
0 68
0 5
0 2
0 2
0 0
0 12
0 2
0 14
2 21
5 12
0 12
2 2
0 12
0 26
0 16
0 12
0 0
2 2
0 0
2 0
5 37
7 26
2 33
0 23
0 26
0 9
2 37
0 0
0 0
0 0
0 7
0 0
0 5
0 9
2 14
7 5
0 5
0 0
2 0
2 5
0 2
0 7
0 12
16 166
16 73
7 197
5 59
28 138
0 19
2 0
0 0
0 16
12 7
9 19
0 105
0 122
0 42
0 12
0 2
0 2
0 0
5 84
0 0
0 211
0 0
0 9
0 9
0 2
0 9
2 12
2 7
7 5
0 0
0 0
7 7
0 21
0 4045
2 7
0 23
5 9
5 764
0 16
28 101
0 2
0 2
0 0
0 2
0 0
0 2
0 0
0 0
0 0
2 5
0 0
0 0
0 0
0 0
0 0
9 0
0 0
0 0
5 5
0 0
0 0
30 0
2 0
2 0
12 5
12 5
12 2
0 0
0 2
2 0
5 0
5 0
0 0
0 0
0 2
2 9
0 0
0 0
0 5
0 0
0 0
0 0
0 0
0 0
0 0
0 2
0 0
0 0
0 0
5 2
0 0
0 9
0 5
2 23
2 2
5 0
5 5
12 2
2 0
0 40
37 0
0 23
0 0
0 0
0 7
0 7
0 0
0 9
0 5
0 7
5 5
9 0
0 0
14 0
2 0
0 0
12 2
0 0
0 2
2 0
0 2
0 2
5 2
2 0
0 2
5 7
0 0
0 0
0 2
7 5
0 0
0 0
0 0
0 0
0 0
0 0
0 0
5 0
0 0
0 14
0 0
0 0
2 0
0 16
0 0
0 14
0 5
5 7
5 2
2 0
2 0
0 0
0 0
0 21
14 0
0 2
2 2
0 0
0 0
5 0
0 0
5 0
5 2
9 2
0 0
0 0
0 0
0 9
0 0
0 0
0 0
0 0
0 2
0 0
0 7
5 0
14 0
7 0
0 5
5 5
0 2
0 0
0 0
2 0
0 0
0 0
0 0
0 0
0 0
0 5
0 0
2 9
0 2
2 5
0 0
0 2
0 0
0 0
0 0
0 0
0 7
0 0
0 0
0 0
0 0
0 0
0 0
0 0
0 0
0 0
0 0
0 0
0 2
0 0
0 0
0 0
0 0
0 0
0 0
0 0
0 0
0 0
0 2
0 0
0 0
0 2
0 0
0 0
0 0
0 0
0 0
0 0
0 0
0 0
2 7
0 0
0 0
0 0
0 0
0 0
0 5
0 0
0 0
0 0
0 0
0 5
0 0
0 0
0 0
0 0
0 0
0 0
0 0
0 0
0 0
0 0
0 0
0 0
0 0
0 0
0 0
0 0
0 0
0 0
0 0
0 0
0 2
0 0
0 0
0 0
0 0
0 0
0 0
0 0
2 0
0 0
0 2
0 0
0 0
0 2
0 2
0 0
0 2
0 0
0 5
0 0
0 0
0 0
0 0
0 0
5 0
0 0
0 0
0 5
0 0
0 0
0 0
0 0
0 0
0 0
0 0
0 0
0 0
0 0
0 0
0 0
0 0
0 0
0 0
0 0
0 0
0 0
0 0
0 0
0 0
0 0
0 0
0 0
0 0
0 0
0 0
0 0
0 0
0 0
0 0
0 2
0 0
0 0
0 0
0 2
0 0
0 0
0 0
0 0
0 0
0 0
0 0
0 0
0 0
0 0
0 0
0 0
0 0
0 0
0 0
0 0
0 0
0 7
0 0
0 0
0 0
0 0
0 0
0 0
0 0
0 0
0 0
0 0
0 0
0 0
0 0
0 0
0 0
0 0
0 0
0 0
0 0
0 0
0 0
0 0
0 0
0 0
2 0
0 0
0 0
0 0
0 2
0 0
0 0
0 0
0 0
0 0
0 0
0 0
0 0
0 0
0 0
0 0
0 0
0 0
0 0
0 0
0 0
0 0
0 0
0 0
0 0
0 0
2 0
0 0
0 0
0 0
0 0
0 0
0 0
0 0
0 0
0 0
0 0
0 0
0 0
0 0
0 0
0 0
0 0
0 0
0 0
0 0
0 0
0 0
0 0
0 0
0 0
0 0
0 0
0 0
0 0
0 0
0 0
0 0
0 0
0 0
0 0
0 0
0 0
0 0
0 0
0 0
0 0
0 0
0 0
0 0
0 0
0 0
0 0
0 0
0 0
0 0
0 0
0 0
0 0
0 0
0 0
0 0
0 0
0 0
0 0
0 0
0 0
0 2
0 0
0 0
0 0
0 0
0 0
0 0
0 0
0 0
0 0
0 0
0 0
0 0
0 0
0 0
0 0
0 0
0 0
0 0
2 0
0 2
0 0
0 0
0 0
0 0
0 0
0 0
0 0
0 0
0 0
0 0
0 0
0 0
0 0
0 0
0 0
0 0
0 0
0 0
0 0
0 0
0 0
0 0
0 0
0 0
0 0
0 0
0 0
0 0
0 0
0 0
0 0
0 0
0 0
0 0
0 0
0 0
0 0
0 0
2 7
0 0
0 0
0 7
0 0
0 0
2 0
0 0
0 0
0 0
0 0
0 0
0 0
0 2
0 2
0 0
0 0
0 0
0 0
0 0
0 0
0 2
0 2
0 0
0 0
0 0
0 0
0 0
0 0
0 0
0 0
0 0
0 0
0 0
0 0
0 0
0 2
2 0
0 0
0 0
0 0
0 0
0 0
0 0
0 0
0 0
0 0
0 0
0 0
0 0
0 0
0 0
0 0
0 0
0 5
0 0
0 0
0 0
0 2
0 0
0 0
0 0
0 0
0 0
7 0
0 0
0 0
7 0
5 0
0 0
0 0
0 0
0 0
0 0
0 0
0 0
2 0
0 0
0 0
0 0
0 0
0 0
0 0
0 0
0 0
0 0
0 0
0 0
0 0
0 0
0 0
0 0
0 0
0 0
0 0
0 0
0 0
0 0
0 0
0 0
0 0
0 0
0 0
0 0
0 0
0 0
0 0
0 0
0 0
0 0
0 0
0 0
0 0
0 0
0 0
0 0
0 0
0 0
0 0
0 0
2 0
0 0
0 0
0 0
2 0
2 0
0 0
0 0
0 2
0 0
0 0
0 0
0 0
0 0
0 0
0 0
0 0
0 0
0 0
0 0
0 0
2 0
0 0
7 0
0 0
0 5
2 0
0 2
0 0
0 0
0 0
0 0
0 0
0 0
0 2
0 0
0 0
2 0
5 0
0 0
5 0
0 0
0 0
0 0
0 2
0 5
2 2
0 0
0 0
0 0
0 0
0 0
0 0
0 0
0 0
5 0
0 0
0 0
0 0
0 0
0 0
0 0
0 0
0 0
0 0
0 0
0 0
0 0
0 0
0 0
5 0
0 2
0 5
0 2
0 0
0 0
0 0
0 0
0 0
0 0
0 0
0 0
0 0
0 0
0 0
2 0
0 12
0 0
0 0
0 0
5 0
5 0
0 0
5 0
0 0
0 7
0 0
0 0
0 0
0 0
0 5
0 0
0 0
0 0
0 0
0 0
0 0
0 0
0 7
0 2
0 0
0 0
9 0
0 0
0 0
0 0
0 0
0 0
0 5
0 0
0 0
0 0
0 0
0 0
0 0
0 5
0 0
0 0
0 0
0 0
0 0
0 0
0 0
0 2
0 0
0 0
0 0
0 0
0 0
0 2
0 0
0 0
0 0
0 0
0 0
0 0
0 0
0 2
0 0
0 0
0 0
0 7
0 0
0 0
0 0
0 0
0 0
0 0
0 0
2 0
0 0
0 0
0 0
0 0
0 0
0 0
0 0
0 2
0 0
0 2
0 2
0 2
0 7
0 5
0 9
0 2
0 12
0 0
0 0
0 0
0 0
0 0
0 5
0 5
0 0
0 0
0 0
0 0
0 5
9 0
0 0
0 2
0 0
0 0
0 0
0 0
0 0
2 0
0 0
0 0
0 0
0 0
0 0
0 2
0 12
0 0
0 0
0 0
5 14
0 2
0 2
2 0
0 7
0 0
0 0
0 0
0 2
0 0
0 0
0 0
2 0
0 5
0 2
0 12
0 23
0 0
0 0
0 0
0 0
0 0
0 0
0 0
0 2
0 5
0 0
5 0
5 5
0 0
2 0
0 0
0 0
0 5
0 0
0 0
0 0
0 0
0 0
0 0
2 0
0 0
0 2
0 0
0 5
0 5
2 0
0 7
0 0
0 9
0 0
0 2
0 0
0 0
0 0
0 5
0 0
23 2
2 0
0 0
0 0
0 0
12 0
12 0
28 0
0 0
5 2
0 0
0 2
0 12
0 0
0 5
0 0
0 5
28 2
2 0
2 0
0 5
0 0
0 0
0 2
0 9
0 0
2 5
0 0
0 0
0 0
0 0
0 0
0 0
0 9
0 2
0 0
0 0
0 0
0 0
0 0
0 2
0 9
2 0
0 5
0 0
0 0
0 0
0 0
0 0
0 0
0 0
0 0
0 0
0 0
0 0
0 0
0 0
0 0
0 0
0 0
0 0
0 0
0 0
0 7
0 0
0 0
0 0
2 12
0 0
0 5
0 9
0 2
0 2
0 7
0 0
0 21
5 2
2 7
14 2
0 5
0 5
2 2
0 7
0 5
0 2
0 2
0 5
0 0
0 14
0 2
0 14
2 16
0 9
0 5
5 9
68 2
45 9
5 5
5 0
0 0
9 0
5 2
2 0
2 0
0 0
9 2
0 0
5 2
7 0
0 0
0 0
0 5
16 0
0 0
35 0
0 0
0 0
0 0
0 0
0 0
0 0
0 0
0 0
0 7
0 0
0 0
2 0
0 0
0 0
2 0
0 0
0 0
0 0
5 0
7 0
0 2
7 0
23 2
5 0
2 0
7 0
2 0
0 0
0 0
0 0
0 0
0 0
16 2
0 0
21 2
5 0
9 0
9 0
19 0
0 0
2 0
0 0
2 0
9 0
5 0
0 0
0 0
0 0
0 0
0 0
7 5
0 0
0 0
9 0
0 0
0 0
5 9
2 2
2 2
5 0
2 0
2 0
0 0
0 0
0 2
0 0
0 0
5 0
7 2
12 0
19 0
5 2
0 0
19 0
0 0
0 0
0 0
0 0
0 0
7 0
33 0
33 0
37 0
7 0
0 0
2 0
0 5
5 0
0 5
0 2
0 0
0 0
0 0
0 0
0 0
0 0
0 0
0 0
0 2
0 0
2 0
2 23
23 0
26 0
7 0
21 0
12 0
5 0
16 7
0 0
0 0
0 0
0 0
0 0
0 5
0 0
2 5
0 0
0 2
2 0
5 5
9 0
5 2
0 2
5 0
2 0
0 0
0 0
0 0
0 5
0 0
0 0
5 0
0 2
2 0
0 0
0 0
0 0
5 0
5 2
0 0
0 2
0 0
0 2
0 2
7 2
0 0
0 5
0 2
0 2
0 14
0 0
0 2
0 0
0 0
0 0
0 0
0 0
0 0
0 0
0 0
0 0
0 0
0 0
0 0
2 0
0 0
2 0
0 0
0 0
0 0
0 0
0 0
0 0
0 0
0 0
5 0
0 0
2 0
12 0
0 0
0 0
5 0
0 0
0 0
0 0
0 0
0 0
0 0
0 0
2 0
0 0
0 0
2 0
0 0
0 0
2 0
0 0
0 0
2 5
5 0
9 0
0 0
0 0
0 0
0 0
0 0
0 0
0 0
0 0
5 0
2 0
2 0
2 0
2 0
2 0
0 0
2 0
2 0
2 5
0 0
0 2
0 0
0 0
2 0
2 0
0 0
0 2
9 0
19 0
12 0
26 0
0 2
0 0
0 0
0 0
7 0
9 0
0 0
0 0
0 0
0 0
2 0
0 0
2 2
2 0
0 0
0 0
0 0
0 0
0 0
0 0
0 0
0 0
0 0
0 0
0 0
0 0
0 0
5 0
0 0
0 0
0 0
0 0
0 0
5 0
9 0
0 0
0 0
5 0
5 0
0 0
0 0
0 0
0 0
0 0
5 0
0 0
0 2
0 0
0 0
0 0
0 0
0 0
0 0
0 0
0 0
0 0
0 0
0 0
0 0
2 0
0 0
0 0
0 0
0 0
0 0
0 0
0 0
0 2
0 0
0 0
0 0
0 2
0 0
0 0
0 0
0 0
0 7
0 2
0 0
0 0
0 0
0 5
0 0
0 0
0 0
0 0
0 0
0 0
0 0
0 0
12 0
0 0
0 0
0 0
0 0
0 0
0 0
0 0
5 0
0 0
0 0
0 0
0 0
0 0
5 0
2 0
2 0
0 0
5 0
0 0
0 0
2 0
2 0
2 0
0 2
0 0
5 0
0 0
0 0
0 0
0 0
0 0
0 2
0 2
0 0
0 0
0 0
0 0
0 0
0 0
0 0
0 0
0 0
0 0
0 0
0 0
0 0
0 0
0 0
0 0
0 0
0 0
0 0
0 0
0 2
0 0
0 0
0 0
0 0
0 0
0 0
2 0
7 0
2 0
0 0
0 0
0 0
0 0
0 0
0 0
0 0
0 0
0 0
0 0
2 0
0 0
0 0
0 7
0 0
0 2
0 2
0 0
5 0
0 16
5 0
0 0
0 0
0 0
0 0
0 2
0 0
0 0
0 0
0 0
0 0
0 0
0 0
0 0
0 2
0 0
0 0
0 0
0 0
0 0
0 7
0 0
0 5
0 0
0 0
0 0
0 5
0 7
0 0
0 0
0 0
0 2
5 0
0 2
16 0
2 0
0 0
0 0
0 0
2 0
0 0
0 0
0 0
0 0
2 0
0 0
0 0
0 2
2 0
0 0
5 0
2 0
0 0
0 2
0 0
0 0
0 0
0 12
2 0
2 0
9 0
7 0
40 0
0 0
0 0
0 0
0 0
0 0
0 0
0 0
0 0
0 0
0 0
0 2
0 5
5 7
0 2
2 5
0 2
0 0
0 28
0 0
2 0
2 0
2 0
0 2
2 2
2 0
19 0
0 0
0 0
0 0
2 0
0 2
2 0
0 0
0 0
0 5
0 5
2 5
0 0
0 0
0 2
0 2
0 0
0 0
0 19
0 0
0 0
0 0
0 2
0 0
0 0
0 0
0 0
0 0
9 0
0 0
2 0
2 0
0 0
0 0
0 0
0 0
0 0
0 0
0 0
0 0
0 0
0 2
0 0
2 0
7 0
0 0
12 0
0 0
0 0
14 0
2 0
0 0
0 0
0 0
0 0
0 0
0 0
0 0
0 0
0 0
0 0
0 0
0 0
0 0
0 2
0 0
14 5
0 0
0 5
9 0
23 2
26 0
12 0
80 0
2 0
2 0
0 0
0 0
0 0
2 0
2 14
0 0
9 0
2 0
5 2
0 0
0 0
2 0
2 0
0 0
0 0
0 0
2 0
5 0
2 0
0 2
0 0
0 0
0 0
0 0
0 0
0 0
0 0
5 0
0 2
2 0
0 0
7 0
0 0
0 7
0 0
2 2
2 0
0 0
2 7
0 0
0 0
2 0
0 0
0 0
0 0
0 0
0 0
2 0
0 0
0 0
0 2
0 0
0 5
0 0
0 5
7 2
0 0
2 2
0 0
0 0
2 0
2 35
0 0
0 0
0 0
0 0
0 0
0 0
0 0
0 2
0 0
2 5
0 0
0 0
0 0
0 0
0 2
0 0
0 0
0 0
0 0
0 0
0 0
0 0
0 0
0 0
0 0
2 0
0 0
0 0
0 2
0 0
0 0
0 2
0 7
0 16
0 0
0 2
0 0
0 0
0 7
5 7
0 0
0 0
0 0
2 0
0 0
0 0
0 0
0 0
0 0
0 0
0 0
0 0
0 0
2 0
9 0
5 0
12 0
5 0
2 0
0 0
0 0
0 0
0 0
0 0
0 0
0 0
0 0
0 0
0 0
0 0
0 0
0 0
0 0
5 0
0 0
0 0
0 0
0 5
0 2
0 0
0 0
0 30
0 0
0 0
0 2
2 2
0 0
2 0
0 0
0 0
0 0
0 0
0 0
0 2
0 0
0 0
0 0
0 2
0 2
0 0
0 5
0 9
0 12
0 2
0 0
0 23
0 19
0 14
0 0
0 2
0 0
0 0
0 0
0 0
0 0
0 0
0 0
0 0
2 0
0 2
2 9
5 0
0 2
2 0
2 0
2 0
2 0
5 5
2 2
0 0
0 5
0 0
0 0
0 5
0 0
0 0
0 0
0 0
0 0
0 0
2 0
0 0
0 0
0 0
0 0
0 5
0 0
0 0
0 0
2 0
0 0
0 0
0 0
0 0
0 0
0 0
0 0
0 0
0 0
0 0
0 0
5 0
0 0
0 0
0 0
2 0
2 0
0 0
0 0
0 0
0 0
0 0
0 0
2 0
0 0
2 0
0 0
0 0
0 0
0 0
0 0
5 7
0 0
0 2
0 0
0 0
0 0
0 0
0 0
0 0
0 0
0 0
0 0
0 0
0 0
16 0
0 0
0 0
0 0
0 0
0 0
0 0
0 0
0 0
0 0
0 0
0 0
0 0
0 0
0 0
0 0
0 0
0 0
0 0
0 0
5 0
0 0
0 2
0 0
0 0
0 0
0 5
0 2
0 0
2 9
0 0
0 0
2 0
5 0
5 0
0 0
0 0
0 0
0 0
2 0
0 0
0 0
0 0
0 0
0 2
7 0
0 0
0 0
0 0
0 0
0 0
0 0
0 0
0 0
0 2
0 0
0 0
0 0
0 9
0 0
5 0
0 0
0 0
0 0
0 0
0 2
0 0
0 2
2 0
0 0
0 0
0 0
0 0
0 0
2 0
9 0
0 0
0 0
0 2
0 2
0 2
0 0
0 0
0 0
0 0
0 2
0 2
5 0
0 0
0 5
5 0
0 0
0 0
0 0
0 5
0 0
0 0
0 12
0 28
0 9
0 7
0 0
0 7
0 0
0 7
0 0
5 2
0 5
2 5
0 2
7 2
12 0
5 2
0 0
0 2
0 0
0 30
0 7
0 16
0 5
0 0
0 5
0 0
0 0
0 0
0 0
0 0
0 0
0 0
0 0
0 0
0 0
0 0
0 2
0 0
0 9
0 0
2 0
7 0
2 2
0 0
0 0
0 5
0 2
0 2
0 0
0 0
0 2
0 2
0 21
0 2
0 0
0 2
0 9
0 0
0 0
0 0
0 0
0 2
0 0
0 0
0 0
0 2
0 0
0 2
0 0
0 0
0 0
0 0
0 5
0 0
0 0
0 2
2 2
0 2
0 2
2 14
0 7
0 0
0 0
0 0
0 0
0 0
0 0
0 0
0 0
0 0
0 2
0 0
2 0
0 2
0 0
0 0
0 5
0 0
0 0
0 0
0 0
0 0
0 0
0 0
0 0
2 0
0 0
7 0
0 0
0 5
2 0
0 0
0 0
0 0
0 0
0 0
0 0
0 0
0 14
0 7
0 2
2 0
0 0
0 0
0 0
0 0
0 0
0 0
2 5
0 2
0 0
0 0
0 0
0 0
0 0
0 21
0 7
0 5
0 2
0 2
0 0
0 0
5 0
0 0
0 0
0 0
0 0
0 0
0 0
0 0
0 0
0 0
0 0
0 0
0 0
0 0
0 0
0 2
0 0
0 0
0 0
2 0
0 0
7 0
0 0
0 0
0 0
0 0
0 0
0 0
0 0
0 0
0 0
0 0
0 0
0 0
0 0
0 0
0 0
0 0
5 0
0 0
7 0
2 0
5 0
0 0
5 0
2 0
5 5
0 0
0 2
0 5
0 5
0 0
0 0
0 0
0 0
0 0
0 0
0 5
0 0
0 2
0 0
9 0
5 0
2 0
0 0
2 0
0 0
0 0
0 0
0 0
0 0
0 0
0 0
0 0
0 0
0 2
0 0
0 0
0 0
0 0
0 0
0 0
0 0
0 0
0 2
0 7
0 0
0 0
0 0
0 0
0 0
0 0
0 0
0 0
0 26
0 2
0 0
0 0
0 0
0 0
0 0
0 0
0 0
0 2
0 0
0 2
0 0
0 7
0 0
0 14
0 0
0 0
0 0
0 0
0 0
0 0
0 0
0 0
2 0
0 0
0 0
0 0
0 0
2 0
0 5
0 0
0 0
0 2
0 0
0 0
2 2
0 0
0 0
0 0
0 0
0 0
0 0
0 0
2 0
0 0
0 0
0 0
0 0
0 0
2 0
0 2
0 0
0 0
0 0
0 0
0 0
2 0
0 0
0 0
0 2
0 0
0 0
0 0
9 0
0 0
2 0
0 0
0 0
0 0
0 0
0 0
0 0
0 0
0 0
0 0
0 0
0 0
0 0
0 0
0 0
0 2
0 2
0 0
0 0
0 0
5 0
0 0
0 0
0 0
0 0
0 0
0 0
0 0
0 0
0 0
2 0
0 0
0 21
0 16
0 2
0 0
0 2
0 0
0 0
0 0
2 0
0 0
0 2
0 0
0 0
0 0
0 2
0 0
0 0
0 0
0 0
0 0
0 0
0 0
0 0
0 0
0 0
0 5
0 0
2 0
0 0
0 0
0 0
0 5
0 0
0 7
0 40
0 2
0 26
0 5
0 12
0 0
0 0
0 0
0 0
0 0
0 0
2 0
0 0
0 0
0 2
0 0
0 2
0 0
0 5
0 2
0 0
0 0
0 0
0 9
0 2
0 2
0 2
0 0
9 0
0 0
0 0
0 0
0 0
5 0
0 0
7 0
0 0
2 0
0 0
0 0
2 0
0 0
0 0
0 0
0 0
16 0
0 0
0 2
0 0
0 0
0 0
0 0
2 0
0 0
0 0
0 0
2 0
0 0
0 0
2 0
5 0
0 0
5 0
0 0
0 0
0 0
0 0
0 0
0 0
0 0
0 0
2 7
0 16
0 2
0 0
0 0
0 0
0 2
0 0
0 0
0 0
0 0
7 0
2 0
37 5
2 2
0 0
0 0
0 0
0 0
0 0
2 0
5 0
5 0
2 0
0 0
2 0
0 0
0 0
0 0
0 0
0 0
0 0
0 0
0 0
0 0
0 2
2 0
0 0
0 0
2 2
0 0
7 0
0 0
9 0
0 0
0 0
0 5
0 2
0 0
0 2
0 14
0 12
0 5
0 0
0 0
0 0
0 0
0 0
0 0
0 0
0 0
2 0
0 0
0 0
0 7
0 0
0 2
0 0
0 0
0 0
0 5
0 45
0 9
0 5
0 23
0 2
0 23
0 49
0 12
0 5
0 2
0 0
0 0
0 0
0 0
0 7
0 2
0 0
0 0
0 5
0 0
2 2
0 0
0 0
0 0
0 0
0 2
0 0
0 0
0 0
0 0
0 2
0 5
0 9
0 5
5 5
0 0
0 5
0 0
0 12
0 0
7 0
19 0
2 0
2 0
2 2
0 0
0 0
5 2
5 0
0 0
0 127
2 0
0 12
12 0
0 61
0 141
0 47
0 16
0 5
0 0
0 0
0 0
0 5
0 0
0 0
0 5
0 0
0 0
2 0
0 0
0 0
0 2
0 0
0 0
0 0
0 0
0 0
0 0
0 0
0 0
0 0
0 0
0 0
0 0
0 0
0 0
0 0
0 0
0 0
0 0
0 0
0 2
0 0
0 0
2 2
0 5
0 0
2 0
0 0
0 0
0 0
0 0
2 2
2 0
0 0
5 0
0 0
0 0
0 0
0 0
0 0
0 0
0 0
0 0
0 0
0 0
0 0
0 0
0 2
0 0
0 0
2 0
0 0
0 0
0 0
0 2
0 2
0 0
2 5
0 0
0 0
0 0
0 0
0 0
0 0
0 0
0 0
0 0
2 0
0 0
0 0
0 0
0 0
5 0
0 0
0 0
0 2
7 2
7 0
0 9
12 0
0 0
0 0
0 0
0 0
0 0
0 0
0 0
0 0
0 0
0 0
0 0
0 0
0 0
0 0
2 0
0 0
0 0
0 0
0 0
0 0
0 0
0 0
0 0
0 0
2 0
0 0
0 0
0 0
0 0
2 0
2 0
2 0
0 0
16 0
0 0
0 0
0 0
5 0
0 0
0 0
0 0
0 0
0 0
0 0
0 0
0 0
0 0
2 0
0 0
0 0
0 0
0 0
0 0
0 0
0 0
5 2
0 0
19 0
0 0
0 5
0 0
0 0
0 2
0 0
0 0
0 0
0 2
0 0
0 0
0 0
0 0
0 0
0 0
0 2
0 0
0 0
0 0
0 0
0 0
2 0
0 0
0 0
0 0
0 0
2 0
0 0
0 0
2 0
5 0
0 0
0 0
0 0
0 0
9 0
0 0
2 2
7 0
0 0
0 0
0 0
0 0
0 0
0 0
9 0
0 0
0 0
0 0
0 0
0 0
5 0
0 0
0 0
0 0
5 0
0 2
2 0
0 0
0 0
0 0
0 0
0 0
0 0
5 0
2 0
7 0
2 0
0 0
0 0
0 0
0 12
0 0
0 0
0 0
0 0
0 0
0 0
0 0
0 2
0 0
0 0
0 0
0 0
0 0
0 0
0 0
0 0
0 0
0 0
2 0
0 0
0 0
0 0
0 2
0 0
0 0
0 0
0 0
0 0
0 0
0 0
0 0
0 0
0 0
0 0
0 0
0 0
0 0
0 0
0 0
0 0
0 0
0 0
5 0
0 0
0 2
0 2
0 0
2 0
2 0
0 0
0 0
2 0
2 0
0 0
7 0
9 0
28 0
19 0
28 2
0 0
0 0
0 0
0 0
0 0
0 0
0 0
2 0
0 0
0 0
0 0
0 0
0 0
0 0
0 0
0 0
9 0
2 0
7 0
9 0
0 0
14 0
2 0
0 5
0 0
0 0
0 0
0 0
0 0
0 0
0 0
0 0
0 0
0 0
0 0
0 0
2 0
2 0
0 0
5 0
0 0
0 0
0 0
2 0
2 0
5 0
12 0
0 0
9 0
5 2
14 0
5 0
2 0
33 0
0 2
5 0
0 0
12 0
12 0
0 0
0 0
9 0
5 0
7 0
2 0
9 2
5 0
2 2
0 0
0 0
0 0
0 2
0 0
19 0
0 0
0 0
2 0
0 0
5 0
0 0
0 0
0 0
0 0
0 0
5 0
0 0
7 0
21 0
42 0
5 0
0 0
19 0
7 0
33 0
5 0
9 0
9 0
2 2
0 0
19 0
0 0
0 0
0 0
0 0
5 0
0 0
7 0
9 0
12 0
12 0
16 0
12 0
5 0
2 0
59 0
2 0
2 0
2 0
2 0
2 0
0 0
0 0
0 0
0 0
0 0
0 0
0 0
2 0
0 0
5 0
0 0
7 0
0 2
23 0
0 0
0 0
0 0
0 0
0 0
0 0
0 5
0 0
0 0
0 0
2 5
0 2
0 0
0 0
0 0
0 0
0 0
0 5
0 2
0 0
0 0
0 0
0 0
0 0
0 0
0 0
0 0
0 0
0 0
0 0
0 2
0 0
0 0
0 0
0 0
0 0
0 2
0 2
0 0
0 0
0 0
0 0
0 5
0 0
0 0
2 0
0 0
0 5
0 2
0 0
0 0
0 0
0 0
0 0
0 0
0 0
0 0
0 0
0 26
0 7
0 0
0 0
2 2
0 0
0 0
0 0
0 0
0 0
0 0
0 0
0 0
0 0
0 2
2 0
0 0
0 2
0 0
0 7
0 7
0 0
0 7
0 0
0 0
0 0
0 0
0 0
0 5
0 0
2 0
0 0
2 0
0 0
0 0
0 0
2 0
0 0
5 0
0 0
7 2
0 5
0 0
0 0
5 0
0 0
5 0
5 0
7 0
2 0
0 0
14 21
0 2
2 26
0 0
0 0
0 2
0 0
5 7
5 0
0 0
23 19
5 0
0 0
0 0
0 0
0 0
0 2
2 2
0 5
0 0
2 0
2 12
0 2
0 0
0 5
2 0
2 0
0 0
0 5
0 0
0 0
0 0
14 0
0 0
16 0
0 0
5 0
0 0
0 0
5 0
7 0
0 0
0 0
0 0
0 0
9 0
0 0
7 0
45 0
0 0
0 0
0 0
7 0
0 0
5 0
2 0
0 5
14 0
2 23
2 0
0 2
5 0
5 0
0 0
2 14
47 0
2 0
0 0
2 0
7 0
0 0
0 5
5 0
0 0
0 0
0 2
0 0
0 0
0 0
2 0
0 0
0 0
0 0
28 0
7 19
16 0
16 0
21 2
61 0
28 7
19 0
159 0
2 0
0 0
52 0
77 0
0 0
0 0
5 0
2 0
0 0
12 0
2 0
0 0
0 0
0 0
0 0
0 0
0 0
0 0
0 0
7 0
2 2
0 0
0 0
12 5
5 0
0 0
5 2
45 0
9 0
5 2
19 0
2 2
7 0
2 0
2 0
0 0
0 0
0 0
0 0
0 0
0 0
0 0
0 0
0 0
0 0
0 0
0 0
0 0
0 0
0 0
0 0
0 0
2 0
0 0
7 0
0 0
112 0
0 0
9 0
0 0
0 0
0 0
0 0
5 0
0 0
0 2
0 2
0 0
0 5
0 9
0 0
0 0
0 0
0 0
5 0
5 2
0 0
0 0
2 0
2 0
2 0
7 0
9 0
5 0
9 0
0 0
0 0
0 0
0 5
0 0
9 0
0 9
0 0
0 2
0 0
0 5
0 0
0 5
0 0
0 5
0 0
0 0
0 0
0 0
0 0
0 0
0 0
0 0
0 0
0 0
9 0
0 0
0 0
0 0
0 12
5 0
7 0
0 0
0 0
9 0
0 0
2 0
7 0
2 0
0 0
2 0
5 0
7 0
7 0
2 0
0 0
7 0
12 0
2 0
30 0
0 0
0 0
0 0
9 0
0 0
0 0
7 0
0 0
0 0
0 0
0 0
0 0
0 0
0 0
19 0
0 0
5 0
7 5
0 0
7 0
2 0
2 0
0 0
2 0
40 2
7 0
2 0
0 0
0 0
0 2
0 0
0 0
0 2
0 0
0 0
0 0
0 0
0 0
0 0
0 0
0 0
2 0
0 0
0 0
0 7
0 0
0 0
0 0
0 2
0 0
2 0
19 0
7 7
45 0
23 0
16 0
16 0
0 0
0 0
0 0
0 0
0 2
16 0
21 0
26 2
2 0
7 0
0 0
0 0
0 0
0 7
0 0
0 2
0 0
0 5
0 0
0 0
0 0
9 2
0 5
75 2
2 0
0 0
0 0
0 0
2 0
2 0
0 0
5 0
2 0
0 0
14 0
7 0
5 0
5 0
5 0
0 0
0 0
14 0
0 2
0 0
0 0
2 5
0 0
0 0
0 0
0 0
0 0
0 2
0 2
2 0
0 0
5 0
9 0
2 0
2 0
0 0
0 0
0 0
0 0
0 0
0 0
2 0
0 0
66 0
2 0
0 0
0 0
0 0
7 0
0 0
21 0
16 0
2 0
56 0
5 0
2 0
16 0
0 0
0 0
0 0
9 0
0 0
2 0
9 0
2 0
0 2
0 0
28 0
0 0
2 0
0 0
0 0
0 0
0 0
0 0
0 0
0 0
0 0
0 0
0 2
0 0
0 0
12 7
0 0
7 0
2 0
0 0
0 0
0 0
0 0
0 0
0 0
9 0
0 0
2 2
16 0
5 0
0 0
0 0
2 0
0 0
0 0
2 0
0 0
2 12
0 0
0 0
0 2
2 0
5 0
5 0
9 0
40 0
16 0
0 0
0 16
0 21
0 7
0 14
0 0
0 9
0 14
0 7
0 2
0 0
2 0
0 0
12 5
42 0
0 0
0 0
0 0
0 0
0 0
0 7
0 0
0 0
0 0
0 0
0 0
0 0
2 0
0 0
2 0
7 0
2 2
0 0
0 0
0 0
0 0
0 0
0 0
0 12
0 2
0 0
0 0
0 0
0 0
0 7
0 0
0 0
0 0
0 0
2 0
5 2
5 0
0 0
0 0
0 0
0 0
0 0
0 0
0 2
5 0
0 2
0 2
0 0
0 5
0 0
5 0
0 0
0 0
0 2
0 5
0 0
0 2
0 0
0 0
0 0
0 0
0 0
0 0
0 0
2 2
5 0
0 0
5 0
9 7
0 0
2 0
0 0
0 0
0 0
0 0
0 0
0 0
0 2
0 0
0 0
0 0
0 0
5 0
9 0
7 0
0 0
0 0
0 2
0 0
0 0
0 5
0 0
0 0
0 0
0 0
0 0
0 5
0 0
0 0
0 0
0 0
0 0
0 0
0 0
0 0
2 0
2 0
2 0
2 0
7 5
0 0
0 0
2 0
0 0
2 0
0 0
2 0
0 2
0 0
0 0
0 0
0 0
0 0
2 0
0 0
7 0
0 0
0 0
0 0
2 0
0 0
0 0
0 0
0 0
7 0
0 0
0 0
0 0
0 0
0 0
7 0
0 0
0 0
0 0
0 0
0 0
0 0
0 0
5 0
0 0
2 0
0 0
0 0
0 0
0 0
0 0
0 0
2 0
5 0
0 0
0 0
2 0
2 0
9 0
5 0
2 0
5 0
5 0
26 0
9 0
12 0
0 0
5 0
0 0
0 0
0 0
5 0
0 0
0 0
0 0
0 0
2 0
0 0
0 0
0 0
0 0
0 0
0 0
2 0
0 0
0 0
7 0
0 0
0 0
0 0
0 0
0 0
0 2
0 0
0 0
0 2
0 0
2 0
0 0
0 0
0 0
0 0
5 0
0 0
2 0
0 0
0 0
9 0
7 0
9 0
0 0
12 0
5 0
0 0
0 0
0 0
0 0
0 0
0 0
0 0
0 0
0 0
0 0
0 0
0 0
0 0
0 0
0 0
0 0
0 0
0 0
0 0
5 0
2 0
0 0
0 0
0 0
0 0
0 0
0 0
2 0
5 0
0 0
2 0
0 0
2 0
0 0
0 0
0 0
0 0
0 0
2 0
0 0
2 0
0 0
0 0
0 0
0 0
0 0
7 0
2 0
26 0
2 0
0 0
0 0
2 0
5 0
23 0
0 0
7 0
0 2
0 0
0 0
0 0
0 0
0 0
0 0
5 0
0 0
0 0
0 0
0 0
0 0
0 0
0 0
0 0
0 0
0 0
0 0
0 0
0 0
0 0
0 0
2 0
0 0
0 0
0 0
0 0
0 0
5 0
0 0
2 0
0 2
2 0
0 0
0 0
0 0
0 0
0 0
0 0
0 0
2 0
0 0
0 0
7 0
7 0
0 0
14 0
0 0
2 0
2 0
0 0
0 0
0 0
0 0
2 0
0 0
0 0
0 0
2 0
0 0
0 0
0 0
0 0
0 0
0 0
0 0
0 0
0 0
0 0
0 0
0 2
0 0
2 0
0 0
9 0
2 0
0 0
0 0
7 0
0 0
0 0
0 0
5 0
0 0
0 0
0 0
0 0
0 0
0 0
0 0
0 0
0 0
0 0
5 0
21 0
9 0
5 0
5 0
0 0
0 0
0 0
0 0
0 0
0 0
0 0
0 0
0 0
2 0
2 0
0 0
0 2
0 0
0 0
0 0
0 0
0 0
0 0
0 0
0 0
2 0
7 0
2 2
0 0
0 0
2 0
0 0
0 0
0 0
21 0
5 0
2 0
0 0
2 0
7 0
2 0
19 0
7 0
7 0
19 0
16 0
14 0
0 0
2 0
2 0
2 0
0 0
0 0
2 0
0 0
0 2
0 0
0 0
0 0
0 0
0 0
2 0
0 0
7 0
0 2
7 0
0 0
0 0
0 0
0 0
0 0
0 0
0 0
0 0
0 0
0 0
0 0
0 0
2 0
2 2
0 2
0 0
0 0
7 0
0 0
7 0
0 0
0 0
0 5
5 0
0 0
0 0
0 0
0 0
0 0
0 0
0 0
9 0
0 0
0 0
7 0
0 0
5 0
0 0
0 0
0 0
0 0
0 0
0 0
0 0
7 0
0 0
0 0
0 0
2 0
0 0
0 0
0 0
0 0
0 0
2 0
12 0
2 0
21 0
0 0
2 0
0 0
2 0
0 0
0 0
0 0
0 0
0 0
0 0
0 0
0 0
0 0
0 0
0 0
0 0
0 0
2 0
5 0
2 0
0 0
2 0
5 0
0 0
5 0
0 0
2 0
5 0
0 0
5 0
0 0
0 0
0 0
0 0
0 0
0 0
0 0
0 0
0 0
0 0
0 0
0 0
0 5
0 0
2 2
16 5
5 0
30 0
0 0
0 0
0 0
0 0
0 0
0 0
0 0
7 0
0 0
5 0
5 0
0 0
0 0
0 0
0 0
0 0
0 0
0 0
0 0
0 0
5 0
0 0
0 0
0 0
0 0
0 0
0 0
0 0
5 0
0 0
12 0
0 0
9 0
0 0
28 0
9 0
5 0
5 0
0 0
0 0
9 0
9 0
19 0
19 0
16 0
0 0
0 0
0 0
0 0
0 0
0 0
2 0
0 0
2 0
0 0
0 0
0 0
0 0
2 0
0 0
0 0
0 0
0 0
7 0
0 0
2 0
0 0
0 0
5 0
0 0
2 0
0 0
5 2
0 0
5 0
7 0
0 0
0 0
0 0
2 0
5 0
9 0
12 0
7 0
0 0
0 0
9 0
0 0
0 0
7 0
0 0
0 0
12 0
7 0
0 0
0 0
2 0
0 0
2 0
2 2
5 0
0 0
2 5
0 0
0 0
2 0
0 0
0 0
0 0
0 0
0 0
0 0
0 0
0 0
0 0
0 0
0 0
0 0
0 0
0 0
0 0
0 0
0 0
0 2
0 0
2 0
0 0
0 0
0 0
0 0
0 5
0 0
0 0
0 0
0 0
0 0
0 0
0 0
0 0
0 0
0 0
0 0
0 0
2 0
0 0
0 0
0 0
0 0
0 0
0 0
5 0
5 0
0 0
0 0
0 0
2 0
0 0
0 0
12 0
0 0
0 0
0 0
0 0
0 0
0 0
5 0
0 0
14 0
0 0
0 0
16 0
0 0
0 0
0 0
0 5
0 0
2 0
0 0
0 0
0 0
0 0
0 0
0 0
0 0
7 0
0 0
0 0
0 0
0 0
0 0
0 0
0 0
2 0
2 0
0 0
0 0
0 0
0 0
0 0
2 0
0 0
0 0
0 0
7 0
0 0
0 0
0 0
0 0
0 0
0 0
0 0
14 0
0 0
0 0
0 0
0 0
0 0
0 0
0 0
0 0
0 0
0 0
0 0
5 0
2 0
0 0
0 0
7 0
0 0
0 0
2 0
0 0
12 0
0 0
37 0
5 0
0 0
0 0
0 0
0 0
0 0
5 0
5 0
0 0
7 0
0 0
0 0
2 0
2 0
0 0
0 0
0 0
0 0
7 0
5 0
0 0
0 0
2 0
0 0
5 0
0 0
0 0
0 0
0 0
0 0
0 0
0 0
12 0
14 0
0 0
0 0
0 0
0 0
0 0
0 0
0 0
0 0
5 0
2 0
30 0
7 0
12 0
7 0
9 0
14 0
2 0
7 0
0 0
0 0
5 0
5 0
0 0
0 0
5 0
0 0
2 0
9 0
0 0
0 0
26 0
2 0
2 0
14 0
2 0
0 0
0 0
2 0
14 2
0 0
0 0
0 0
0 0
0 0
0 0
0 0
0 0
0 0
2 0
0 0
0 0
0 0
2 2
0 0
0 0
2 0
2 0
19 0
0 0
0 0
2 0
0 0
0 0
0 0
0 5
0 0
0 2
0 2
0 0
0 0
0 0
2 0
9 0
2 0
2 0
0 0
0 0
0 0
0 0
0 0
0 2
0 14
5 0
0 0
2 0
0 0
0 0
0 2
0 0
0 0
0 0
0 0
0 0
0 0
0 0
0 0
0 2
5 0
0 0
0 0
0 0
0 0
0 0
0 0
0 0
0 0
0 0
0 0
0 0
0 2
0 0
0 0
0 0
2 0
0 0
0 0
0 5
0 2
0 0
0 0
0 0
0 0
2 0
7 0
5 0
0 0
0 0
5 0
0 0
0 0
7 0
0 0
0 0
0 0
0 0
14 0
0 0
0 0
0 0
0 0
0 0
0 0
0 0
0 0
0 0
0 0
19 0
21 0
5 0
0 0
0 0
0 0
2 0
0 0
0 0
0 0
0 0
7 0
0 0
0 0
0 0
0 0
0 0
0 0
0 0
0 0
0 0
2 0
0 0
0 0
0 0
0 0
0 0
2 0
2 0
0 0
0 0
2 0
2 0
9 0
5 0
7 0
14 0
7 0
5 0
2 0
2 0
0 0
0 0
0 0
12 0
5 0
2 0
2 0
0 0
2 0
0 0
0 0
0 0
0 0
2 0
2 0
0 0
2 0
0 0
0 7
0 0
2 0
2 0
0 0
0 0
0 0
2 0
2 0
2 0
5 0
0 0
0 0
2 0
0 0
0 0
0 0
0 0
0 0
0 0
0 0
5 0
0 0
0 0
0 0
0 0
0 0
0 0
0 0
0 0
0 0
0 0
0 0
0 0
0 0
0 0
0 0
0 0
0 0
0 0
0 0
2 0
0 0
0 0
0 0
0 0
0 0
0 0
0 0
0 0
0 0
0 0
0 0
0 0
0 0
0 0
0 0
0 0
0 0
0 0
2 0
0 0
0 0
0 0
0 0
0 0
0 0
0 0
0 0
0 0
0 0
0 0
7 0
0 0
0 0
0 0
0 0
5 0
0 0
0 0
0 0
0 0
0 0
0 0
0 0
0 0
0 0
0 0
2 0
0 0
0 0
0 0
0 0
0 0
0 0
2 2
2 0
0 0
0 0
0 0
0 0
0 0
0 0
2 0
19 0
0 0
35 0
0 0
0 0
0 0
0 0
0 0
0 0
0 0
0 0
0 0
0 0
2 0
0 0
0 0
0 0
0 0
0 0
0 0
0 0
0 0
0 0
0 0
0 0
0 0
0 0
0 0
0 0
2 0
0 0
2 0
0 0
0 0
0 0
0 0
0 0
0 0
0 0
2 0
2 0
0 0
0 0
0 0
0 0
0 0
0 0
0 0
0 0
0 0
0 0
0 0
0 0
0 0
0 0
5 0
0 0
0 0
0 0
0 0
0 0
0 0
0 0
0 0
0 0
0 0
0 0
5 0
0 0
0 0
2 0
0 0
0 0
0 0
0 0
0 0
0 0
0 0
2 0
0 0
0 0
0 0
0 0
0 0
0 0
0 0
0 0
0 0
0 0
0 0
0 0
0 0
0 0
0 0
0 0
0 0
0 0
2 0
0 0
0 0
0 0
0 0
0 0
0 0
0 0
0 0
7 0
2 0
2 0
0 0
0 0
0 0
0 0
0 0
0 0
0 0
0 0
0 2
0 0
0 0
2 0
0 0
0 0
0 0
0 0
0 0
0 0
0 0
0 0
0 0
0 0
0 0
0 0
0 0
0 0
0 0
5 0
0 0
0 0
2 5
0 0
0 0
0 0
0 0
0 0
0 0
0 0
0 0
0 0
0 0
0 0
0 0
0 2
0 0
0 0
0 0
0 0
0 0
0 0
0 0
0 0
0 0
0 0
0 0
0 0
0 0
0 0
0 0
0 0
0 0
0 0
0 0
0 0
0 0
0 0
0 0
0 0
0 0
0 0
5 0
0 0
0 0
0 0
0 0
0 0
0 0
0 0
0 0
0 0
0 0
0 0
0 0
0 0
0 0
0 0
0 0
12 0
0 0
2 0
2 0
0 0
0 0
0 0
0 0
0 0
0 0
2 0
0 0
0 0
0 0
0 0
2 0
0 0
0 0
5 0
0 0
0 0
0 0
0 0
0 0
0 0
0 0
0 0
0 0
0 0
0 0
0 0
0 0
0 0
0 0
0 0
0 0
0 0
2 0
0 0
0 0
0 0
0 0
0 0
0 0
0 0
0 0
0 0
0 0
0 0
0 0
0 0
0 0
0 0
0 0
2 0
0 0
0 0
0 0
0 0
0 0
0 0
0 0
0 0
0 0
0 0
0 0
0 0
0 0
0 0
0 0
0 0
0 0
0 0
0 0
0 0
0 0
0 0
2 0
0 0
0 0
0 0
0 0
0 0
0 0
0 0
0 0
0 0
0 0
0 0
0 0
0 0
0 0
0 0
0 0
0 0
0 0
0 0
0 0
0 0
0 0
0 0
2 0
0 0
0 0
0 0
0 0
0 0
0 0
0 0
0 0
0 0
0 0
0 0
2 0
0 0
0 0
0 0
0 0
0 0
0 0
0 0
0 0
0 0
0 0
0 0
0 0
0 0
0 0
0 0
2 0
0 2
0 0
0 0
0 0
2 0
0 0
0 0
0 0
0 0
0 0
0 0
0 0
0 0
0 0
0 0
0 0
0 0
0 0
0 0
0 0
0 0
0 0
0 0
0 0
0 0
0 0
0 0
0 0
0 0
0 0
0 0
0 0
0 2
2 0
0 0
12 0
0 0
0 0
0 0
2 0
0 0
5 0
12 0
2 0
7 0
0 0
0 0
5 0
0 0
0 2
0 0
0 0
0 0
5 0
9 0
7 0
7 0
2 0
2 0
14 0
7 2
0 0
0 0
2 0
2 0
2 0
0 0
0 0
0 0
0 0
12 0
12 0
16 0
7 0
52 0
7 0
124 0
0 0
5 0
0 12
12 0
16 9
5 0
5 7
0 0
0 0
5 0
0 0
0 0
0 0
2 0
0 0
0 0
0 0
0 0
0 0
2 0
2 0
0 0
12 0
0 0
7 0
0 0
0 0
0 0
2 0
2 0
2 0
9 0
49 2
49 0
21 5
35 0
23 0
5 0
9 0
12 0
12 2
2 0
2 0
26 0
5 0
2 0
0 0
0 2
0 0
0 0
0 0
2 2
0 0
0 0
0 0
2 0
0 5
0 19
0 0
0 0
0 0
0 0
0 0
0 0
0 0
2 0
0 0
2 0
2 2
14 0
49 2
23 0
0 0
5 0
0 0
2 0
7 0
2 0
0 23
9 56
54 2
2 0
0 0
0 0
0 0
0 0
0 2
0 0
0 0
0 0
0 0
0 0
5 0
0 0
2 0
0 0
0 0
0 0
2 0
0 0
0 0
0 0
0 0
0 0
0 0
0 0
0 2
0 0
0 0
0 0
7 0
5 0
9 0
5 0
5 5
0 0
0 0
0 0
0 0
0 0
9 0
0 0
2 0
0 0
0 0
12 0
9 0
9 2
0 0
0 0
0 0
0 0
0 0
0 2
0 0
0 0
0 0
0 0
0 0
0 0
5 0
2 0
0 0
0 0
0 0
0 0
0 0
0 0
0 0
5 0
2 0
0 0
2 0
0 0
0 0
0 0
0 0
0 0
0 0
2 0
0 0
0 0
0 0
0 0
0 0
0 0
0 0
0 0
2 0
0 0
0 0
7 0
9 0
0 0
0 0
0 0
0 0
0 0
0 0
2 0
9 0
5 0
0 0
0 0
7 0
0 0
0 0
5 0
7 0
0 0
7 0
23 0
16 0
28 0
16 0
5 0
5 0
7 0
14 0
14 0
2 0
2 0
0 0
2 0
2 0
0 0
0 0
2 0
0 0
0 0
0 2
0 2
0 0
0 0
5 2
5 0
7 0
0 0
0 0
0 0
2 0
0 0
0 0
2 0
7 0
12 0
0 0
5 0
2 0
0 0
2 0
9 0
5 0
9 0
0 0
0 0
5 0
0 2
0 0
9 0
0 0
0 0
0 0
0 0
0 0
0 0
0 0
0 0
0 0
14 0
40 0
5 0
12 0
2 0
2 0
5 0
7 0
9 0
21 0
7 0
16 0
0 0
5 0
0 0
0 0
2 0
0 0
2 0
9 0
5 0
5 0
0 0
0 2
0 0
0 0
0 0
0 0
0 0
98 0
2 0
5 0
2 0
7 0
0 0
0 0
5 0
0 0
2 0
0 0
0 0
2 0
0 0
2 0
23 0
28 0
2 0
12 0
0 0
2 0
0 2
0 0
9 0
52 0
5 0
0 0
0 0
2 0
2 0
0 0
2 0
0 0
0 0
9 0
5 0
5 0
0 0
0 0
0 0
0 0
0 0
0 0
0 0
0 0
0 0
0 0
0 0
0 0
2 0
0 0
0 0
0 0
0 0
2 0
0 0
0 0
0 0
2 0
0 0
0 0
0 0
9 0
0 2
0 0
0 0
9 0
0 0
0 0
2 0
2 0
0 0
23 0
0 0
0 0
0 0
0 0
0 0
7 0
0 0
2 0
0 0
0 0
7 0
0 0
7 0
9 0
2 0
0 0
9 0
16 0
0 5
2 2
5 0
12 0
7 0
2 0
5 7
0 0
12 0
5 0
5 2
2 0
0 0
2 0
12 0
5 0
2 9
5 0
2 0
0 0
2 0
2 0
7 0
16 0
16 2
2 0
7 0
2 0
23 0
26 0
7 0
9 0
59 0
0 0
0 0
0 0
0 0
2 7
2 2
0 0
0 0
0 0
2 0
7 0
0 5
2 0
9 0
0 0
2 0
0 0
0 0
0 0
0 0
0 0
0 0
0 0
2 0
0 0
2 0
2 0
0 0
0 0
2 0
0 0
0 0
2 0
5 5
7 0
12 2
7 0
5 0
0 0
0 0
5 0
7 0
0 0
0 0
7 0
0 0
0 0
0 0
0 0
0 0
0 0
0 0
5 0
0 0
0 0
0 0
2 0
0 0
0 0
0 0
0 0
5 0
5 0
0 5
0 0
0 0
0 0
5 0
14 0
9 0
16 0
5 0
7 0
2 0
0 0
2 0
0 0
0 0
5 0
0 0
0 0
0 0
2 0
0 0
2 0
19 0
0 0
2 0
0 0
12 0
9 0
52 0
5 0
2 0
7 0
9 0
0 5
0 0
0 0
23 0
7 0
0 0
2 0
0 0
2 5
0 7
0 0
0 0
0 0
0 0
2 0
2 0
0 0
0 0
0 0
0 0
0 0
5 0
0 0
0 0
0 0
0 0
0 0
0 2
0 0
5 0
0 0
0 0
0 0
0 0
0 0
0 0
2 0
0 2
0 0
0 0
0 0
0 0
0 0
0 0
0 0
2 0
0 0
2 0
14 0
2 0
12 0
5 0
5 0
0 0
0 0
0 0
0 0
0 0
0 0
0 0
0 0
0 0
0 0
0 0
0 0
0 0
2 2
2 0
2 0
0 0
0 2
2 0
2 0
2 0
0 2
0 0
0 0
0 0
0 0
0 7
0 2
0 0
0 0
0 5
0 0
0 0
0 0
12 0
0 0
7 0
0 0
0 0
5 0
0 0
5 0
0 0
0 0
2 0
0 0
0 0
0 0
45 0
0 0
5 0
5 0
0 0
2 0
7 0
12 0
0 0
0 0
2 0
0 0
0 0
0 0
0 0
0 0
0 0
0 0
37 0
0 0
0 0
0 0
0 0
0 0
0 0
0 0
0 2
0 0
0 0
0 0
0 0
0 0
2 0
0 0
0 0
0 0
0 0
0 0
0 0
0 0
2 0
0 0
0 2
0 0
0 0
0 0
0 0
0 0
0 0
0 0
5 0
2 0
0 0
0 0
0 0
0 0
0 0
0 9
5 5
0 9
0 5
0 2
0 0
0 0
0 0
0 0
0 0
0 0
0 16
0 0
0 0
0 5
0 9
0 0
0 0
0 0
0 0
0 0
0 0
0 0
0 2
0 0
0 0
0 0
0 0
0 0
0 0
0 0
0 0
0 0
0 0
0 0
0 0
0 0
0 0
0 0
0 0
0 0
0 0
0 0
0 0
0 0
0 0
0 0
0 0
0 9
5 2
0 0
0 0
0 0
0 0
0 5
0 0
0 9
0 0
0 0
0 5
0 0
0 0
0 0
0 7
0 2
0 0
0 0
0 0
0 0
0 9
0 5
0 0
0 0
0 2
0 5
0 2
0 0
0 0
0 0
0 0
0 0
0 0
0 0
5 0
0 0
0 0
0 0
0 0
0 0
0 0
0 0
0 0
0 0
0 0
0 0
0 0
0 2
0 0
0 0
0 0
0 0
0 0
0 0
0 0
0 2
0 0
5 0
0 0
0 0
0 0
2 0
0 0
0 0
0 0
0 0
0 0
0 2
0 0
0 0
0 5
0 0
0 0
0 0
0 0
0 2
0 0
0 0
0 0
0 0
0 0
0 2
2 2
0 7
2 0
0 0
2 0
0 0
0 0
0 0
2 0
0 0
0 0
0 0
0 0
0 0
0 0
0 0
2 0
0 0
0 0
0 0
0 0
0 0
0 0
0 2
0 0
0 0
5 0
2 0
0 0
0 0
0 0
5 0
5 0
0 5
0 5
0 5
0 2
0 0
0 0
0 2
0 0
0 0
0 5
0 0
0 0
2 0
0 0
0 0
0 0
0 0
0 0
0 5
0 0
0 0
0 2
0 23
0 0
0 2
0 0
5 2
0 0
2 0
2 0
0 0
0 0
0 0
0 0
5 0
0 0
0 0
0 0
0 0
0 0
0 0
0 0
0 0
0 0
2 0
0 9
0 5
0 5
0 0
0 0
2 0
0 0
0 0
0 0
0 0
0 0
0 0
7 0
0 0
0 0
0 0
0 0
0 0
0 0
0 0
0 0
0 0
0 0
0 0
0 0
0 0
0 0
0 0
0 0
0 0
2 0
0 0
0 0
2 2
2 7
0 7
0 16
0 9
0 0
0 7
0 0
7 9
0 0
0 2
2 0
0 0
0 0
0 0
0 0
0 0
0 5
0 0
0 2
0 0
0 0
0 0
0 0
0 0
0 0
5 0
0 0
0 0
0 0
0 0
0 0
0 0
0 0
0 5
0 0
0 0
0 0
0 0
0 0
0 0
0 0
0 0
0 0
0 0
0 0
0 0
0 0
0 0
0 0
0 0
0 0
0 0
0 2
0 0
0 0
5 0
0 0
0 0
0 0
0 0
0 0
0 2
0 0
33 0
0 0
2 0
0 0
5 0
7 0
0 0
7 0
0 0
2 2
0 5
0 0
2 0
16 0
0 0
0 0
0 0
0 0
0 0
0 0
0 0
0 0
0 0
0 0
0 33
0 5
0 2
0 0
0 0
2 0
0 0
5 0
0 5
2 2
2 0
0 0
0 0
0 0
0 9
0 5
0 0
0 2
0 0
2 0
0 0
0 0
0 0
0 0
0 0
0 0
0 2
0 0
0 0
2 0
5 2
2 0
0 0
2 0
0 0
0 0
0 0
0 0
0 0
2 0
0 9
2 0
0 5
12 0
2 5
2 0
0 0
2 0
5 0
0 0
0 0
0 5
0 0
0 7
0 0
0 0
0 0
0 2
0 0
0 0
5 0
0 0
0 0
0 0
0 0
2 0
0 0
0 0
0 0
0 0
0 0
0 0
0 0
0 0
0 5
0 0
0 7
0 0
0 5
0 0
0 0
0 0
0 0
0 0
0 0
0 2
0 0
2 0
9 0
0 0
0 2
0 0
0 5
0 0
0 0
0 5
0 0
0 0
0 0
2 0
0 0
0 0
0 0
0 0
2 0
0 0
0 0
0 0
0 0
0 0
0 0
0 2
5 2
0 0
0 0
0 0
0 0
2 0
2 0
0 0
0 0
0 0
0 0
0 2
0 0
5 2
0 0
5 0
0 2
0 0
0 0
2 0
0 0
0 0
5 2
12 0
0 0
0 0
0 0
0 0
2 0
0 0
7 0
0 0
0 2
7 2
0 0
0 2
0 0
0 0
0 0
0 0
0 0
0 2
0 0
0 0
0 5
0 0
0 0
0 0
2 0
5 0
0 0
0 2
0 0
0 0
0 0
0 0
0 0
2 0
0 0
5 0
23 0
0 0
5 0
0 2
0 5
0 0
0 0
0 5
0 0
0 0
5 0
0 0
0 2
2 0
0 0
0 0
2 2
0 0
0 0
0 0
9 0
0 2
0 0
0 0
0 0
0 0
0 0
5 0
0 0
12 2
5 2
5 0
0 2
0 0
2 0
0 9
0 5
0 2
0 12
0 2
0 14
2 0
21 0
0 0
2 0
2 0
0 0
0 0
0 0
0 0
0 5
7 0
0 0
0 0
0 2
0 0
0 0
0 0
0 9
0 5
0 0
2 0
0 12
0 23
0 9
2 5
0 0
0 7
0 0
0 7
9 2
0 0
2 0
0 0
0 0
2 0
0 0
0 0
0 0
0 0
0 2
0 0
0 2
0 2
0 0
0 2
0 0
0 2
0 5
0 0
0 12
0 0
2 2
0 0
5 0
0 0
2 0
0 0
0 0
0 0
0 0
0 0
5 0
0 0
2 0
2 0
0 0
0 2
2 2
0 0
0 0
0 9
0 0
0 0
0 0
0 0
0 0
0 0
12 0
0 0
0 0
0 5
0 0
0 2
0 0
0 2
0 0
0 0
0 0
0 2
0 5
0 5
0 2
0 0
0 2
0 0
0 0
0 0
0 0
0 0
0 0
2 0
0 0
0 7
0 5
0 0
0 2
0 0
0 0
0 0
0 0
0 0
0 0
0 0
0 2
0 0
2 7
0 0
2 0
0 0
0 0
0 0
0 0
0 0
0 0
0 2
0 0
0 0
0 0
0 5
0 0
0 0
5 0
0 0
2 0
19 0
7 0
0 0
21 0
0 0
0 0
0 0
0 0
0 0
0 0
0 2
0 0
0 0
0 47
0 7
2 7
0 2
0 14
0 47
0 12
0 5
0 0
0 0
14 0
0 0
0 0
0 0
0 0
0 0
0 0
0 2
0 0
0 0
0 2
0 0
0 0
0 0
0 0
0 0
0 0
0 0
0 0
0 0
0 0
0 0
0 0
0 0
0 0
0 0
0 0
0 0
5 0
0 2
0 2
0 0
7 0
2 0
0 0
0 0
0 0
2 0
5 0
0 0
0 0
2 0
5 0
0 0
0 0
0 0
2 0
2 0
0 0
0 0
0 0
0 0
0 7
0 2
0 0
5 0
0 5
0 2
5 0
2 0
0 0
0 0
0 0
0 0
0 0
0 0
0 0
0 0
0 0
0 0
0 0
0 0
0 0
0 5
23 0
0 0
0 7
0 0
2 0
2 0
0 2
2 0
0 0
0 0
0 0
0 0
0 0
0 0
0 0
0 0
7 0
0 0
0 0
0 0
0 0
0 0
0 0
0 0
0 0
0 0
0 0
0 0
0 0
0 0
0 0
0 0
2 0
5 0
0 0
2 0
0 0
2 0
2 0
0 0
0 0
0 0
0 0
23 0
0 0
2 0
2 0
2 0
5 0
0 0
0 0
0 0
0 0
0 0
0 0
0 0
0 0
0 0
0 2
2 0
9 0
7 5
0 2
0 7
7 0
0 0
0 0
0 0
7 7
0 5
0 2
0 9
0 0
0 0
0 0
0 0
0 0
0 0
0 0
2 0
0 0
5 0
0 0
0 0
0 0
0 0
0 0
0 0
0 0
0 0
0 0
0 0
0 0
2 0
2 0
0 0
0 0
42 0
2 0
23 2
16 2
5 0
0 2
2 0
7 2
0 0
0 0
0 0
0 0
2 0
2 0
0 0
0 0
0 0
0 0
0 0
0 0
0 0
0 0
0 0
0 0
0 0
0 0
2 0
2 0
35 2
2 0
0 0
35 0
5 0
0 0
0 0
14 0
0 0
0 0
9 0
0 2
5 0
0 0
0 0
5 0
21 0
7 5
19 0
19 0
5 0
0 0
2 0
0 0
2 0
7 0
0 0
7 0
2 0
2 0
2 0
2 0
2 0
9 0
14 0
5 0
0 0
2 0
23 0
0 0
0 0
2 0
0 0
5 0
0 0
0 0
0 0
0 0
0 0
0 0
0 0
0 0
5 0
0 0
0 0
0 0
0 0
0 0
0 0
5 0
5 0
0 0
2 2
0 14
5 9
0 2
0 0
0 0
2 0
2 0
0 0
0 0
0 23
0 0
0 0
0 0
0 0
0 0
0 2
2 0
0 0
0 0
0 0
0 0
0 0
7 5
0 5
0 0
5 0
0 2
9 12
0 0
0 5
0 0
0 0
16 0
0 0
0 0
0 0
0 5
2 0
0 0
2 0
9 0
0 0
2 0
2 0
9 0
0 0
0 0
0 0
0 0
0 0
0 0
0 0
0 0
0 0
0 0
0 0
0 0
0 0
0 0
2 0
21 0
2 0
77 0
2 0
2 0
0 0
0 0
0 0
5 0
5 0
0 0
0 0
0 0
0 0
0 0
0 0
0 0
9 2
9 2
5 0
9 0
96 0
14 0
14 2
5 0
2 2
5 0
0 0
0 0
0 0
0 0
0 0
0 0
0 0
0 0
2 0
0 0
0 2
0 2
2 0
0 0
0 7
0 0
0 0
0 0
2 9
0 0
0 5
0 0
0 0
0 0
2 0
7 0
14 0
28 0
35 0
21 0
2 0
12 0
5 0
2 0
0 0
0 2
0 9
0 0
0 0
5 0
5 0
2 0
0 0
2 0
14 0
0 0
2 0
5 0
0 0
0 0
0 5
0 2
0 5
2 0
0 0
0 0
0 0
9 0
5 5
9 7
2 12
26 9
2 0
0 0
2 0
0 0
0 0
0 0
2 0
0 0
5 0
2 0
0 0
0 0
0 0
0 0
0 0
0 0
0 0
0 0
2 5
0 0
0 0
0 0
0 0
2 0
0 0
0 2
5 5
2 5
0 0
5 0
0 0
7 0
5 0
7 0
0 0
2 0
0 0
0 0
2 0
5 0
0 0
9 0
0 0
0 5
2 2
7 0
9 0
19 0
19 2
9 0
2 14
0 0
0 7
23 0
2 7
7 0
5 0
9 0
0 0
0 0
56 0
7 14
12 0
7 9
12 2
7 0
2 0
23 0
0 0
0 0
5 0
0 9
12 2
63 2
47 0
0 0
9 2
7 5
5 0
0 0
5 0
0 0
16 0
23 5
54 0
80 0
23 2
30 0
7 7
7 0
5 0
2 0
16 12
2 0
5 0
0 40
0 0
0 0
0 0
0 0
5 0
0 0
0 0
0 0
0 0
2 0
0 0
2 0
0 14
5 0
2 7
0 0
5 7
5 0
12 0
23 0
5 0
7 0
0 0
0 0
0 0
0 0
0 0
0 0
2 0
0 0
2 0
5 0
5 0
7 0
0 0
7 5
2 5
7 0
2 2
2 2
2 0
9 0
0 0
0 0
0 0
0 0
5 0
0 0
7 0
0 0
0 0
2 0
0 9
0 0
0 2
0 0
7 0
5 0
0 0
0 0
0 0
0 0
0 0
0 0
0 0
0 0
0 0
0 0
2 0
0 0
2 0
0 0
0 0
19 0
2 0
0 7
0 16
7 12
2 2
2 7
0 0
30 0
7 0
0 0
2 0
9 12
2 0
0 2
0 0
0 0
0 0
0 0
0 2
0 2
0 0
2 0
5 0
2 0
0 0
5 0
19 0
0 5
0 0
5 2
0 0
0 0
0 0
0 0
0 2
0 0
0 0
0 0
2 0
2 0
7 0
23 0
0 14
0 0
2 0
14 0
12 0
7 0
2 0
0 0
2 0
2 0
0 0
5 0
0 0
2 0
7 2
0 0
5 0
0 0
5 0
0 0
19 0
2 0
37 2
5 0
5 0
2 0
2 0
2 0
9 0
5 0
2 0
0 0
2 0
5 0
5 0
5 0
0 0
0 0
0 9
0 2
19 0
0 0
5 0
5 0
5 0
12 0
2 0
0 0
0 2
2 9
0 0
0 0
0 0
0 0
0 0
0 2
0 2
0 0
2 2
0 0
0 0
5 0
0 0
7 0
0 0
37 0
0 0
0 0
0 0
0 0
0 5
0 0
0 0
0 2
0 0
0 0
0 0
0 0
0 0
5 0
0 0
0 0
0 0
2 0
0 0
14 0
0 0
0 0
0 0
0 0
2 0
2 0
21 0
0 0
12 0
9 0
0 0
2 0
5 2
2 0
0 0
0 0
0 0
0 0
0 0
0 0
0 0
12 0
0 0
5 0
2 0
0 0
0 0
0 0
7 0
0 0
9 0
0 0
28 0
5 0
0 0
12 0
21 0
23 0
5 0
0 0
0 0
0 0
0 0
0 0
0 0
0 0
0 0
0 0
2 0
0 0
0 0
0 2
0 7
0 0
0 0
0 0
0 0
0 0
0 0
0 0
0 0
0 0
0 0
0 0
0 0
2 0
0 0
0 0
2 0
2 0
0 0
0 0
0 0
0 0
2 0
0 0
2 0
5 0
2 0
0 0
0 0
5 0
0 0
0 0
0 0
0 0
0 0
0 0
0 0
0 0
0 0
0 0
2 0
0 0
5 0
2 0
2 0
5 0
0 0
0 0
0 0
2 0
0 5
0 0
7 0
26 0
12 2
0 0
0 0
0 0
0 0
0 0
0 2
0 0
0 0
0 0
0 0
0 0
0 0
0 0
0 0
0 0
0 0
2 0
9 0
2 0
0 7
0 0
0 0
0 0
5 0
0 0
2 0
0 0
0 0
5 0
0 0
2 0
0 0
0 0
0 0
0 0
0 0
5 0
12 0
0 2
0 0
0 0
9 0
2 0
12 0
0 0
0 0
0 0
0 0
2 0
0 0
0 0
0 0
0 0
0 0
0 0
0 0
0 0
0 0
0 0
0 0
0 0
0 0
0 0
0 9
0 0
0 0
0 0
0 0
0 0
0 0
0 0
0 0
0 0
0 0
0 0
0 0
2 0
0 0
2 0
2 0
0 0
7 0
7 0
2 0
7 0
0 0
0 0
0 0
0 0
0 0
0 0
0 0
2 0
23 0
16 0
9 0
0 0
9 0
7 0
7 0
2 0
0 0
9 0
12 2
28 0
7 0
16 0
21 16
19 0
0 0
9 2
45 0
2 0
0 0
0 0
0 0
0 0
9 0
0 0
0 5
2 5
5 0
0 0
0 0
2 0
2 0
0 0
0 0
0 0
12 0
0 0
0 0
5 0
7 0
16 0
9 0
9 0
7 0
5 0
2 0
7 0
14 0
7 0
7 0
5 0
0 0
12 2
2 0
0 0
0 0
0 0
2 0
0 0
0 0
2 0
2 0
0 0
2 0
0 0
2 0
0 0
0 5
0 2
0 0
0 0
0 5
5 7
5 0
14 0
12 0
14 0
0 0
0 0
0 0
0 0
12 0
0 0
0 0
0 0
2 0
0 0
0 2
0 0
0 0
0 0
0 0
0 0
0 0
0 0
0 0
0 0
0 0
0 0
0 0
0 0
0 0
2 0
0 0
0 0
0 0
2 0
0 0
7 0
2 2
16 0
5 0
2 0
0 0
0 0
26 0
0 0
0 0
2 0
0 0
0 0
0 0
0 0
0 2
2 0
7 0
5 0
0 0
0 0
0 0
0 0
0 0
5 0
0 0
2 0
0 0
7 0
19 0
14 0
37 0
5 0
5 2
0 0
0 0
0 0
5 0
0 0
0 0
0 0
0 0
0 0
0 0
5 0
28 0
14 0
0 0
0 0
5 0
0 0
0 0
9 0
0 0
0 0
0 5
0 0
0 0
0 0
0 0
0 0
0 0
0 0
2 2
0 0
0 0
0 0
2 0
0 0
2 0
0 0
0 0
0 0
0 0
0 0
0 0
0 0
0 0
0 0
0 2
0 0
0 0
0 0
0 0
2 0
2 0
0 0
2 0
5 0
2 0
2 0
0 0
2 0
21 0
0 0
16 0
0 0
0 0
0 0
0 0
0 0
2 0
21 0
12 0
2 0
14 0
40 0
21 0
9 0
30 0
117 0
5 0
2 0
9 0
0 0
9 0
2 0
61 0
0 0
7 0
5 0
0 0
0 0
0 0
0 0
2 0
14 0
14 2
12 0
14 0
9 0
5 0
5 7
12 0
5 0
30 0
2 0
0 0
0 0
2 0
0 0
14 0
5 0
9 0
19 0
16 0
101 0
5 0
7 0
5 0
7 0
0 0
0 0
2 0
0 0
0 0
0 0
0 0
0 0
0 0
2 0
2 2
2 0
0 0
0 0
0 0
0 0
0 0
0 0
0 0
2 0
0 0
0 0
2 0
0 0
0 0
0 5
0 0
0 5
0 2
0 0
0 0
2 0
2 0
0 0
7 0
5 0
0 0
2 0
0 0
0 0
0 0
0 0
5 0
0 0
9 0
0 0
7 0
0 0
9 0
5 0
0 0
5 0
0 0
0 0
0 0
2 0
0 0
0 0
0 0
0 0
0 0
2 0
0 0
0 0
5 0
0 0
5 0
0 0
9 0
2 0
0 0
0 0
5 0
0 0
0 0
0 0
0 0
0 0
0 0
0 0
2 0
0 0
0 0
0 0
5 0
0 0
0 0
0 0
7 0
2 5
7 0
9 2
7 0
23 0
12 0
7 0
0 0
0 0
5 0
9 0
2 0
2 0
5 0
0 0
2 0
5 0
7 0
33 0
0 0
2 2
0 2
0 0
0 0
2 0
0 0
0 0
7 0
0 0
16 0
0 0
0 0
5 0
0 12
0 5
0 0
2 0
2 0
0 0
7 0
0 0
0 0
19 2
9 0
2 0
14 0
12 0
14 0
7 0
0 0
0 0
5 0
0 0
0 0
0 0
0 0
5 0
0 0
0 2
2 0
9 0
0 2
0 9
0 0
0 0
2 0
2 0
0 0
2 0
0 2
5 0
2 2
16 0
0 0
0 0
0 0
0 0
0 0
5 0
0 0
19 5
37 0
45 5
35 0
117 0
0 0
0 0
0 0
9 0
0 0
0 0
0 0
0 0
0 0
0 0
0 0
0 0
0 0
16 0
14 0
5 0
0 0
37 0
2 2
5 0
7 0
2 0
40 0
0 0
16 0
0 0
2 0
2 0
2 0
9 0
0 0
0 5
0 0
0 0
0 0
12 0
0 0
0 0
2 0
5 0
5 0
7 0
2 0
26 0
0 0
2 0
2 0
0 0
0 0
0 30
0 0
5 0
2 5
2 5
16 0
5 5
5 0
0 0
0 14
5 5
0 0
0 0
0 0
0 0
0 0
0 0
0 0
0 0
0 0
0 0
0 0
0 0
0 0
0 0
0 0
2 2
0 0
0 0
0 0
12 9
2 0
0 0
0 0
9 0
0 0
2 0
2 0
2 0
2 0
2 0
35 0
9 0
9 0
5 0
0 0
7 0
2 0
0 0
9 0
0 7
2 0
7 0
0 0
0 0
9 0
0 0
2 0
2 0
0 0
2 0
9 0
9 0
35 0
2 0
7 0
26 2
9 7
5 0
0 2
0 0
0 0
0 0
7 0
5 0
2 0
5 0
9 0
5 0
2 0
0 0
2 0
0 0
0 0
2 0
5 0
0 0
9 0
0 0
0 0
0 0
0 2
0 0
0 0
0 0
0 0
5 0
7 0
2 0
7 0
0 0
0 0
0 0
19 0
5 5
2 0
40 0
16 0
9 0
5 0
21 0
9 0
37 0
30 0
12 0
7 0
5 0
0 0
37 0
0 0
7 0
2 0
0 0
2 0
0 0
21 0
0 0
2 0
5 0
42 0
26 0
33 0
9 0
54 0
5 0
9 0
19 0
2 0
5 0
19 0
0 0
0 0
2 0
2 0
0 0
0 0
0 0
7 0
7 0
0 0
5 0
2 0
0 0
0 0
2 0
0 0
14 0
5 2
14 0
33 0
23 0
5 0
5 0
2 0
9 0
0 0
0 0
2 0
0 0
2 0
0 0
2 0
0 0
0 0
2 0
0 0
0 0
0 0
0 0
0 0
0 0
0 0
0 0
0 0
2 0
0 0
21 0
7 0
0 0
5 0
0 0
2 0
0 0
16 0
0 0
0 0
7 0
0 0
2 0
2 0
0 0
0 0
0 0
0 0
0 0
0 0
0 0
0 0
2 0
7 0
2 0
23 0
2 0
0 0
2 0
0 0
7 0
0 0
0 0
0 0
0 0
0 0
0 0
0 0
0 0
0 2
0 0
0 0
0 2
0 0
0 0
9 0
0 0
5 0
5 0
5 0
5 0
5 0
2 0
0 0
0 0
0 0
0 2
2 0
5 2
2 0
2 0
12 0
5 0
2 0
7 2
0 0
5 0
2 0
2 0
0 0
5 5
5 0
52 0
28 0
26 0
63 0
0 0
5 0
0 0
21 0
2 0
0 0
7 0
0 0
0 0
5 0
14 0
424 0
349 0
757 0
1540 0
1434 0
227 0
349 0
23 0
28 5
14 2
56 0
28 5
9 0
19 5
59 0
5 0
12 0
5 0
541 0
63 0
19 0
21 0
9 0
33 0
2 0
26 0
5 0
5 0
7 0
21 0
33 0
7 0
5 5
0 7
267 0
265 0
846 5
813 5
398 2
49 0
117 0
91 0
96 0
326 0
9 0
0 0
2 0
0 0
0 0
0 0
0 0
35 0
30 0
21 0
52 0
35 0
7 9
14 0
7 0
9 0
16 2
23 0
7 0
47 0
2 0
0 0
0 0
2 5
19 2
0 7
2 0
19 2
127 5
7 2
28 2
56 0
89 2
16 2
70 0
87 0
19 0
19 0
2 0
0 0
0 0
14 0
7 5
12 0
35 0
2 0
9 0
19 0
2 0
2 0
7 0
14 0
45 0
28 0
42 0
40 0
33 0
54 0
96 0
389 0
40 0
21 2
68 16
40 0
33 0
87 0
42 0
61 0
19 9
14 7
0 0
2 16
0 0
0 2
2 0
0 0
0 9
5 2
7 5
0 0
19 0
14 0
9 2
52 7
145 5
262 0
115 0
112 2
66 0
26 7
30 2
9 0
14 2
12 0
110 7
56 2
19 0
14 5
16 0
26 19
37 9
54 7
143 5
91 26
12 7
241 0
2 0
0 0
2 0
5 0
0 2
14 0
16 0
40 14
21 0
45 2
14 0
0 7
9 0
0 0
2 0
0 0
0 0
0 2
0 2
2 0
9 0
5 0
0 0
16 0
2 0
0 0
0 0
0 0
2 0
23 0
12 0
16 16
40 7
54 2
89 0
49 0
23 0
47 0
70 0
70 0
112 0
314 0
12 0
16 2
61 0
54 0
45 0
52 2
61 5
16 0
241 0
21 0
56 0
68 0
23 0
21 5
16 0
33 0
26 2
47 0
35 0
33 0
30 0
26 0
7 2
9 0
2 0
9 0
16 0
19 0
7 0
9 0
19 0
75 0
40 0
7 0
108 2
61 0
68 23
28 7
47 0
66 0
26 7
16 2
2 0
5 0
2 0
0 0
16 0
5 0
7 0
5 0
5 0
2 2
5 9
16 0
30 5
96 16
56 0
89 0
66 2
347 7
30 0
28 0
0 0
2 0
9 5
7 0
5 2
2 0
52 0
14 0
37 5
84 0
96 0
108 0
30 2
84 7
23 0
7 2
66 2
30 2
70 0
12 0
7 2
33 0
2 2
7 0
5 0
21 5
2 0
56 5
0 5
0 0
9 2
9 5
2 0
28 0
23 0
14 7
7 0
0 0
2 2
5 5
2 0
14 0
0 0
9 0
23 0
82 2
127 0
42 0
619 0
19 0
105 2
178 0
738 0
220 0
265 0
841 0
368 0
553 0
867 5
907 0
401 0
152 0
110 89
80 5
40 0
5 0
9 0
16 0
5 0
0 0
12 0
14 19
5 0
19 0
21 2
2 0
0 0
45 0
89 0
33 0
101 0
96 0
459 0
609 2
267 0
1216 0
2 5
0 0
5 2
2 0
2 0
2 0
0 0
0 0
0 0
0 0
0 0
0 0
12 0
2 0
0 7
5 0
0 0
7 0
0 0
0 0
0 0
5 0
14 0
9 0
37 0
14 0
9 0
21 0
33 0
45 9
52 0
47 0
35 0
16 5
330 0
162 0
352 0
258 0
274 0
80 0
89 7
45 0
28 0
59 0
42 0
16 0
5 0
96 0
0 0
0 0
7 0
5 0
70 0
98 0
164 0
40 0
23 5
12 7
12 5
5 5
0 0
0 0
0 0
0 0
12 0
47 0
28 0
2 0
7 0
5 0
2 0
21 0
28 2
23 0
14 0
23 0
21 0
30 0
23 2
45 0
103 5
87 7
143 9
192 0
110 2
61 0
45 0
30 0
5 0
110 2
14 0
9 0
19 0
56 0
363 0
73 0
47 0
49 0
134 0
258 2
558 0
211 0
42 0
162 0
12 0
49 0
52 2
19 0
35 0
0 0
2 2
2 5
16 14
35 0
47 9
28 12
56 5
82 2
112 16
33 2
225 37
1394 16
42 7
9 16
7 19
101 0
21 0
14 0
0 0
42 0
14 0
2 0
110 0
37 0
269 0
91 0
197 2
68 0
35 0
5 0
9 0
42 0
19 0
42 0
255 0
719 0
881 0
124 0
124 7
16 7
0 14
5 0
7 0
2 54
0 12
5 63
5 14
0 12
0 5
7 0
9 0
21 0
204 0
28 0
0 2
0 0
2 0
0 5
0 0
0 0
5 0
5 0
0 7
28 2
30 0
162 2
309 0
138 5
0 5
5 7
2 19
5 9
26 7
23 5
37 0
56 0
21 0
150 0
45 0
40 16
40 7
218 9
2 2
7 0
23 2
2 0
9 0
5 2
7 0
0 0
7 0
105 0
21 0
12 0
0 0
26 30
49 0
9 2
9 0
105 0
7 0
16 0
138 0
14 0
16 2
16 0
9 0
14 0
7 0
42 0
59 0
66 0
26 0
0 0
5 0
0 0
0 0
7 0
7 0
9 0
9 0
12 0
14 0
12 0
7 0
87 0
0 0
35 0
23 0
12 0
33 0
21 0
40 0
33 0
101 0
42 0
35 0
28 0
26 14
56 5
21 0
2 0
9 0
54 2
0 5
5 0
7 0
5 0
7 2
12 0
7 7
5 0
12 2
14 5
28 0
14 0
14 2
28 0
5 0
28 0
35 2
35 0
5 0
45 0
0 0
0 0
0 7
5 0
0 0
2 0
0 0
2 0
2 0
12 2
0 0
2 0
12 0
0 0
9 0
5 0
5 0
0 5
16 0
12 42
382 0
37 2
105 5
642 0
87 2
30 0
5 0
5 0
0 0
23 0
61 0
82 0
77 0
66 0
9 0
5 0
28 0
148 0
155 0
35 0
216 0
14 0
54 0
98 0
291 0
251 2
148 5
26 0
23 0
12 2
23 9
54 0
56 2
9 0
199 5
0 0
5 2
2 0
9 0
9 0
12 0
5 0
12 9
66 0
9 7
30 2
16 2
49 7
14 9
0 2
0 7
0 2
9 0
5 5
0 5
7 5
0 0
0 7
5 0
5 0
7 0
7 0
21 0
21 7
77 0
35 2
335 5
70 9
77 9
26 7
534 0
5 0
16 0
9 0
0 0
7 0
0 0
0 0
0 0
9 5
21 0
12 0
7 5
0 2
19 0
19 9
9 33
110 5
63 12
70 21
52 35
56 0
511 2
12 5
12 5
9 0
5 0
35 0
7 0
0 0
2 0
7 0
45 0
70 0
30 12
5 2
14 14
5 9
227 5
61 14
26 0
2 7
68 2
59 5
80 2
244 0
344 2
134 2
112 2
162 9
145 5
726 2
342 2
23 0
52 0
12 5
14 61
5 26
0 16
0 40
49 0
9 0
26 0
54 0
110 0
40 0
21 0
9 7
14 5
28 164
0 26
2 21
0 0
9 12
0 5
87 2
19 0
19 5
37 0
2 0
5 0
49 0
5 68
532 5
9 21
2 21
2 19
12 2
9 2
7 23
28 5
2 5
0 19
26 52
7 5
37 5
37 504
33 5
2 19
0 5
0 7
0 7
0 12
7 5
0 5
12 12
26 0
19 2
2 5
30 0
33 0
108 0
14 2
16 0
12 2
12 0
12 0
30 0
28 0
14 0
63 14
28 0
28 12
2 5
0 0
12 0
5 0
0 0
0 2
14 2
9 0
14 45
54 26
5 16
30 12
54 2
35 0
117 33
66 0
94 0
21 0
16 2
21 0
7 0
5 0
0 2
0 0
2 0
5 0
159 5
105 0
110 0
37 0
23 0
94 0
291 0
459 0
73 2
37 0
47 21
136 12
94 5
534 2
726 0
23 5
19 19
5 5
7 16
9 5
16 0
0 5
2 0
0 0
5 0
73 2
194 0
171 7
45 2
91 0
77 0
70 21
19 0
9 0
47 26
63 0
87 0
66 0
206 40
159 2
89 0
70 0
30 0
26 0
101 0
117 5
23 0
14 0
9 0
37 0
12 0
30 2
117 0
26 0
0 0
7 0
0 0
19 2
45 0
7 7
16 0
2 19
0 0
5 2
30 0
2 0
5 0
2 0
5 0
9 14
16 0
56 0
33 0
7 0
37 0
16 0
0 0
28 5
2 2
115 56
61 7
56 5
349 0
28 0
61 0
152 0
117 2
105 0
155 0
213 0
457 2
410 2
131 0
101 2
49 0
19 0
21 0
63 0
141 0
77 0
96 0
185 2
59 0
47 0
206 0
382 0
295 0
204 0
33 0
47 0
37 0
35 0
204 0
14 0
68 0
23 0
35 0
0 0
16 0
23 5
16 0
33 2
5 42
26 7
70 2
183 2
166 7
963 0
45 0
112 0
115 0
105 0
141 2
225 26
42 16
77 0
5 0
40 5
35 7
47 33
37 7
267 0
91 0
23 0
19 0
260 0
305 0
237 0
12 0
9 0
5 0
12 0
0 0
7 0
0 0
0 2
2 0
37 2
30 2
75 0
30 5
16 0
5 0
9 0
7 0
23 0
0 0
9 0
0 0
2 0
2 0
5 0
35 0
2 0
14 0
40 0
0 0
0 0
0 0
0 0
0 0
2 0
14 7
7 2
0 0
0 0
0 5
0 0
5 0
16 0
5 9
2 0
5 0
0 0
2 2
0 2
0 0
0 0
0 0
0 12
7 0
14 5
150 5
56 9
14 12
0 52
0 0
0 0
0 7
2 2
0 23
28 0
0 0
45 5
0 0
2 0
0 2
0 0
5 2
26 0
110 5
176 0
134 0
7 0
2 0
35 0
9 0
7 5
40 5
59 7
5 5
35 0
2 0
7 0
0 0
0 0
2 5
5 2
12 0
19 2
14 0
14 0
47 5
171 7
52 7
157 0
87 0
23 7
2 0
0 5
0 0
2 12
0 9
2 5
0 9
0 0
5 0
0 0
0 0
12 0
9 0
2 0
5 0
0 0
5 0
12 0
26 2
45 0
59 0
16 0
9 0
0 0
0 0
9 0
23 0
23 0
21 0
12 0
28 0
21 0
19 59
26 12
87 2
9 0
47 0
35 0
91 0
253 0
244 0
246 0
66 0
19 5
7 0
2 5
0 7
0 12
0 9
0 0
0 5
0 0
2 0
33 0
52 0
42 0
12 0
0 0
2 0
2 7
5 7
12 0
0 0
0 0
2 0
7 0
2 0
14 5
37 0
28 30
12 0
14 5
5 12
0 7
14 16
0 16
0 12
2 9
0 5
0 2
0 0
0 0
0 0
0 0
0 0
0 2
0 7
0 0
0 0
0 0
0 0
0 0
0 0
0 0
0 0
0 0
0 0
0 0
2 0
2 0
5 2
0 0
0 0
0 0
2 0
0 0
0 0
5 5
0 0
0 0
0 0
2 2
70 0
0 0
0 0
0 0
0 0
0 0
0 0
2 0
0 0
0 0
0 0
0 0
5 0
9 0
0 0
0 0
0 0
0 0
2 0
21 0
26 0
2 0
2 0
0 7
0 2
2 5
2 2
40 0
0 2
2 0
0 0
0 0
0 0
2 0
0 0
2 0
0 0
0 0
2 0
0 0
5 0
0 0
0 0
0 0
0 0
0 0
0 0
0 0
0 0
0 0
2 0
0 0
0 5
0 0
0 0
5 0
0 0
0 5
0 19
5 19
0 16
0 21
0 0
0 16
0 0
0 0
0 0
0 0
0 0
0 0
0 0
0 0
0 5
0 14
0 0
0 0
0 0
0 0
0 9
0 0
0 0
0 2
0 0
0 0
5 5
2 2
0 0
0 0
0 0
0 0
0 0
5 5
2 0
0 0
0 0
2 0
0 0
0 0
0 0
0 2
5 45
7 7
12 12
0 7
5 2
2 2
0 0
0 0
0 0
2 0
0 0
0 0
0 0
0 7
5 2
0 12
0 2
0 0
5 2
0 14
7 2
7 0
5 0
7 0
47 5
2 7
5 0
14 0
7 0
12 0
23 0
0 0
0 0
0 0
2 0
0 0
0 0
0 0
0 0
0 0
0 0
0 7
0 0
2 2
0 5
0 0
9 0
0 0
0 0
0 9
0 0
0 2
0 0
0 0
0 0
0 2
0 0
2 0
7 0
5 0
7 0
5 0
0 0
0 0
0 0
0 0
0 0
2 0
9 0
9 16
7 0
2 0
9 0
0 0
0 0
2 0
9 0
2 0
2 0
2 0
12 0
7 5
0 0
12 7
2 0
2 0
5 0
2 0
0 0
0 0
0 0
0 0
0 0
0 0
0 0
0 0
0 0
0 0
0 0
0 0
0 0
5 0
0 0
0 0
0 0
2 0
0 0
12 7
5 0
26 2
2 0
9 5
30 5
21 0
5 0
5 5
19 49
61 0
185 0
7 0
30 0
7 0
9 0
7 0
2 0
7 0
5 0
23 0
0 5
0 2
0 9
0 14
0 2
0 12
16 14
0 16
28 0
0 0
0 0
0 0
0 2
0 0
0 0
0 2
0 0
0 0
0 0
0 2
5 0
2 0
0 0
0 7
0 9
0 16
0 2
2 7
0 0
0 0
0 0
0 0
0 2
0 0
0 2
0 0
0 0
0 0
2 0
2 14
21 2
2 2
19 7
5 0
26 0
5 0
2 0
2 5
9 2
5 14
21 30
0 127
0 5
0 9
5 9
7 5
7 30
2 5
2 2
0 40
0 2
2 0
0 7
5 0
0 0
0 2
5 0
0 2
2 5
0 2
16 0
26 2
150 26
12 0
0 19
9 0
0 7
0 2
0 2
5 0
9 5
9 14
16 0
33 2
103 14
0 2
2 21
0 56
2 33
0 2
0 12
2 0
2 0
5 2
5 2
45 0
19 0
49 9
21 0
7 5
12 2
7 0
7 2
12 0
0 0
21 0
9 0
12 0
12 0
5 0
2 14
30 0
5 0
0 2
2 0
42 0
45 2
52 0
28 14
63 7
2 14
0 0
0 5
9 42
2 37
0 5
0 5
0 5
5 0
0 0
9 0
0 0
23 0
21 0
16 0
0 0
21 0
5 0
21 0
110 2
14 0
19 0
5 2
7 2
5 0
23 0
2 0
0 0
2 9
0 2
0 0
7 0
12 2
84 0
9 5
7 0
19 5
5 5
0 0
12 0
14 0
12 0
12 0
0 2
131 0
115 0
23 2
47 9
66 0
14 2
47 7
30 0
35 0
19 2
63 5
7 2
2 0
21 0
2 0
9 0
19 0
33 0
9 0
49 0
16 0
5 9
7 5
7 2
2 0
12 0
7 2
2 2
0 2
2 5
2 9
0 0
0 0
0 0
2 0
0 0
0 0
0 0
0 2
0 0
0 0
0 2
0 2
0 0
14 0
0 0
5 0
0 0
0 0
5 0
7 0
12 0
5 0
0 2
0 0
0 0
0 0
0 0
0 5
0 12
0 0
9 2
0 0
0 0
2 5
40 9
33 2
0 0
9 0
0 0
7 2
0 0
0 0
14 0
0 0
5 0
12 0
0 0
2 0
0 0
0 0
2 0
5 0
16 0
0 12
2 14
2 37
23 12
54 2
26 2
9 0
241 0
52 0
42 2
75 0
267 0
23 0
7 0
2 0
12 0
28 0
0 0
0 0
0 0
0 0
0 2
0 5
0 0
0 0
0 5
0 2
0 0
0 0
0 2
0 0
0 2
0 30
0 12
0 7
0 0
0 0
0 0
0 0
2 5
9 5
2 0
0 2
2 7
0 0
0 0
0 0
0 0
2 2
7 2
7 0
19 0
2 2
0 0
0 0
0 5
0 0
0 0
0 0
2 0
0 0
9 0
2 0
0 0
0 0
0 0
0 2
45 0
9 0
5 0
2 0
0 0
0 0
0 0
0 0
0 0
7 5
2 0
0 0
2 0
0 0
0 0
0 0
2 0
2 0
7 0
28 0
7 0
2 0
9 2
23 0
0 9
5 2
12 0
2 0
0 0
12 0
21 0
87 0
23 0
23 0
14 0
0 0
0 0
0 0
2 0
0 0
0 0
0 0
2 0
0 0
2 0
23 0
14 0
14 0
0 0
9 0
0 0
0 0
0 0
0 0
0 0
0 0
0 0
0 0
0 0
0 0
0 0
0 0
0 0
0 0
0 0
0 0
0 12
0 0
0 0
0 0
14 0
12 0
7 0
5 0
14 0
9 0
0 0
5 0
16 0
0 0
0 0
2 0
0 0
0 0
0 0
0 0
0 0
5 0
14 0
2 0
14 0
7 0
2 0
0 0
2 0
2 0
2 0
0 0
0 0
0 0
0 0
0 0
16 0
0 0
0 0
0 0
2 0
2 0
0 0
14 0
2 0
2 0
5 0
0 0
0 0
0 0
0 0
0 5
0 0
0 0
0 0
0 0
0 0
0 0
0 0
0 0
0 0
2 0
0 0
0 0
0 0
0 0
0 0
0 0
0 0
0 0
0 0
0 0
5 0
0 0
0 0
0 0
0 0
0 0
5 0
0 0
0 0
5 5
21 0
9 0
14 0
26 0
0 0
0 0
0 0
16 0
26 0
164 0
2 0
59 0
0 0
0 0
2 0
5 0
16 0
21 0
12 0
7 0
7 0
0 0
0 0
2 0
5 0
59 0
0 0
5 0
0 0
0 0
0 0
0 0
0 0
0 0
0 0
0 0
0 0
7 0
12 0
14 0
12 2
52 0
5 2
0 0
5 0
0 0
0 14
0 2
0 7
0 0
5 0
0 0
0 0
0 0
12 0
2 0
89 0
9 0
2 0
0 2
0 0
9 0
12 0
2 0
12 0
16 0
2 0
5 0
77 0
26 0
42 0
23 0
124 0
112 0
19 0
0 0
5 0
9 0
0 5
0 0
0 0
2 0
0 2
0 0
0 0
2 0
7 0
0 0
0 0
0 0
0 0
7 0
0 0
5 0
5 0
5 0
0 0
0 0
28 0
16 0
23 0
0 0
49 0
2 0
2 0
0 2
9 0
98 0
0 0
0 0
7 0
5 0
2 0
5 0
5 0
30 0
5 0
56 2
68 0
0 0
2 0
2 0
21 0
7 0
9 0
12 0
5 0
21 0
0 0
5 0
0 0
2 7
0 0
0 0
0 0
0 0
0 0
0 0
0 0
0 0
0 0
2 0
0 0
2 0
12 0
2 0
0 2
0 0
0 2
5 0
0 2
16 0
2 5
0 0
12 0
0 0
2 2
0 0
0 0
0 2
0 2
0 2
2 0
0 0
0 0
0 0
0 42
16 0
5 0
0 0
0 0
0 0
5 0
0 0
5 0
14 0
2 0
0 0
0 0
0 0
2 0
0 0
0 0
7 0
0 0
0 0
0 2
0 0
0 5
0 5
0 5
0 5
2 0
0 2
0 0
0 0
0 0
0 0
0 2
0 0
0 2
0 0
0 0
0 0
0 2
0 0
0 0
0 0
0 0
2 0
0 0
0 0
0 0
0 0
0 0
0 0
0 0
0 0
0 0
0 0
0 0
0 0
0 0
0 0
0 0
0 0
0 0
0 0
0 0
0 0
0 0
0 0
0 0
5 0
0 0
0 0
0 0
0 0
0 0
0 5
0 0
0 0
0 2
0 0
5 0
0 0
0 2
0 0
0 0
0 5
0 2
7 19
0 0
7 0
5 0
2 0
2 0
7 0
7 0
0 0
16 0
0 0
0 0
7 0
2 0
0 0
0 0
2 2
0 0
5 2
2 0
14 0
2 0
7 0
0 0
0 0
0 0
0 0
0 0
0 0
0 0
7 0
0 0
0 0
26 0
0 0
0 0
0 0
0 0
0 0
0 0
0 0
0 0
0 5
0 0
0 0
0 0
0 0
0 0
0 0
0 2
0 0
0 0
0 0
0 0
0 7
2 0
2 0
14 0
2 0
16 0
0 0
5 0
7 0
14 0
0 0
0 0
0 0
0 0
0 0
0 0
0 0
0 0
2 0
5 0
0 0
0 0
0 0
0 0
0 0
7 0
0 0
0 0
14 0
7 0
0 0
0 0
5 0
0 0
2 0
2 0
2 0
2 0
5 0
12 0
9 0
21 0
37 2
0 2
0 0
0 0
0 0
0 0
0 0
0 0
0 0
0 0
0 0
0 0
5 2
5 0
7 0
14 0
0 0
2 0
0 0
14 0
9 0
2 0
0 0
0 0
2 0
0 0
5 0
16 2
2 0
2 0
0 2
0 0
2 0
2 0
0 0
0 0
0 0
0 2
0 2
2 0
0 0
2 0
0 7
2 0
5 0
5 0
2 0
0 0
0 0
0 0
0 2
0 2
2 0
0 0
0 0
0 0
0 0
0 2
0 2
0 0
0 0
0 5
0 0
0 0
0 2
2 0
0 0
0 0
0 0
12 0
12 0
0 0
0 0
2 0
0 0
0 0
0 0
5 0
0 0
2 0
0 2
0 0
0 0
0 0
2 0
0 0
0 0
0 0
0 2
5 0
9 2
5 0
0 2
0 0
0 0
0 5
0 0
0 0
0 0
0 0
0 0
0 0
0 0
0 0
5 7
0 0
0 2
0 0
0 0
0 5
0 0
9 0
0 0
0 5
0 0
0 0
7 0
0 0
0 0
0 0
0 0
0 0
0 0
12 0
0 0
2 0
5 0
14 2
5 0
0 0
2 0
7 0
0 0
0 0
2 0
2 0
2 0
0 0
0 0
0 0
0 0
0 0
0 9
7 2
5 0
5 0
9 0
9 0
2 0
5 0
0 0
0 0
0 0
9 0
0 0
2 0
5 0
5 0
0 5
23 0
0 0
0 0
0 0
0 0
0 2
0 0
0 0
0 0
0 0
0 0
2 0
0 0
0 0
0 0
0 5
0 0
0 0
0 0
0 2
0 0
0 0
0 0
0 0
0 2
0 0
0 0
0 0
14 5
2 0
0 0
2 0
0 0
0 0
0 0
0 0
0 0
0 0
0 0
0 0
0 0
0 0
0 0
0 0
0 0
0 0
2 0
0 2
0 0
0 0
0 0
0 2
0 0
0 0
0 0
0 0
0 0
5 0
0 0
0 0
0 0
0 0
0 0
0 0
0 0
0 0
0 0
0 0
0 5
0 0
0 0
2 0
2 0
5 0
0 0
0 0
2 5
2 0
0 0
0 0
0 0
0 0
0 0
0 0
0 0
0 0
0 0
0 0
0 0
0 5
0 0
0 0
2 0
0 0
0 0
0 0
0 0
0 0
0 0
5 0
5 0
2 0
0 0
0 0
0 0
0 5
0 0
0 0
0 0
0 0
0 0
0 0
0 0
0 0
0 0
0 0
0 0
0 0
0 0
2 0
0 0
0 0
0 5
0 0
0 0
0 5
0 0
0 9
0 0
0 0
0 0
0 2
0 0
0 2
0 2
2 0
0 0
0 0
0 0
0 0
0 0
0 0
0 7
2 0
0 0
0 0
0 0
0 5
0 0
0 0
0 5
0 2
0 0
2 0
0 0
0 0
0 2
0 9
0 0
0 2
0 0
0 0
2 0
0 2
0 0
0 0
0 5
0 2
0 0
0 0
0 0
2 0
5 0
0 7
0 0
0 0
7 2
0 0
0 0
19 0
0 0
0 0
0 7
0 0
0 2
0 0
2 0
0 2
0 0
0 0
0 0
0 14
0 0
0 2
0 0
0 0
0 0
0 0
0 0
0 0
0 2
0 0
5 0
0 2
0 0
0 0
0 0
0 0
0 0
0 0
0 0
0 0
0 0
2 5
0 0
0 2
0 0
0 0
0 0
0 0
0 0
0 0
0 0
0 0
0 0
0 0
0 0
0 0
0 0
0 0
0 0
0 0
0 0
0 0
0 0
5 5
0 0
0 0
0 0
0 9
0 5
0 0
0 2
0 0
0 2
0 2
0 2
0 12
0 5
0 0
2 12
0 0
0 0
0 0
0 2
0 0
0 2
0 0
5 0
2 0
2 0
0 5
0 0
0 0
0 0
14 0
0 2
0 0
0 0
2 0
0 0
0 0
0 0
0 0
0 0
0 0
2 0
0 0
0 0
0 0
0 0
0 0
0 0
0 21
5 0
0 0
9 0
2 0
0 0
7 0
0 5
5 0
0 0
21 0
0 0
0 0
0 0
0 0
9 2
0 12
30 9
5 0
0 0
2 0
0 0
0 0
0 0
2 0
0 0
0 0
0 0
0 0
0 0
0 0
0 0
0 0
0 0
0 0
0 0
0 0
2 0
0 0
0 0
0 0
0 0
0 2
0 0
0 5
0 0
0 0
0 0
0 0
0 0
0 0
0 0
2 0
0 0
2 0
0 0
0 0
2 7
0 0
0 16
0 2
0 0
0 0
0 0
0 2
0 0
0 2
0 0
0 0
0 0
0 0
0 0
0 0
2 0
2 0
0 0
0 0
0 0
0 0
0 0
0 0
0 0
0 0
0 0
0 0
0 0
0 0
0 0
0 0
0 0
0 0
0 0
0 0
2 0
0 0
0 0
0 0
0 0
0 0
0 0
0 0
5 0
0 0
5 0
0 0
5 0
5 0
0 0
2 0
0 0
0 0
0 0
0 0
0 0
0 0
0 0
0 0
0 0
0 0
0 0
0 0
0 0
0 0
0 0
0 0
12 0
7 0
7 0
2 0
2 0
2 0
0 0
0 0
0 0
0 0
2 0
0 0
0 0
5 0
0 0
0 0
7 5
0 0
0 0
0 0
0 0
0 0
0 0
0 0
0 0
0 0
0 0
0 0
0 0
0 0
0 0
0 0
0 0
0 0
0 0
2 0
0 0
0 0
0 0
0 0
0 0
0 0
0 0
0 0
0 0
0 0
0 0
0 0
0 0
0 0
0 0
0 0
0 0
0 0
0 2
0 0
0 0
2 0
0 0
0 0
0 0
0 0
0 0
0 0
0 0
0 0
0 0
0 0
0 0
2 0
0 0
0 0
0 0
0 0
0 0
0 0
0 0
2 2
0 0
0 0
0 0
0 0
0 0
2 0
0 0
2 0
5 0
2 0
12 0
2 0
0 0
5 0
0 0
0 0
0 0
0 0
2 0
0 0
0 0
0 0
5 0
0 0
0 0
2 0
12 0
0 0
0 0
0 0
0 0
0 0
7 0
2 5
2 0
2 0
0 0
0 0
0 0
0 0
0 0
0 0
0 0
0 0
2 0
0 0
5 0
0 0
0 0
0 0
0 0
0 0
0 0
0 0
0 0
0 0
0 0
0 0
2 0
0 0
0 0
0 0
0 2
0 0
5 0
0 0
0 0
0 0
0 0
0 0
2 0
0 0
0 0
2 0
0 0
0 0
0 0
0 0
0 0
0 0
2 0
0 0
0 0
0 0
0 0
0 0
0 0
0 0
0 0
0 0
0 0
0 0
0 0
0 0
0 0
0 0
0 0
0 0
0 0
0 0
0 0
0 0
0 0
0 0
0 0
0 0
0 0
0 0
0 0
7 0
2 0
9 0
7 0
2 0
0 0
2 0
0 0
0 0
0 0
0 0
0 0
0 0
0 0
0 0
0 2
0 0
0 0
0 0
0 0
0 0
7 0
0 0
0 0
0 2
0 5
0 0
0 0
0 0
0 0
0 0
0 0
0 0
0 0
0 0
0 0
0 0
0 0
0 0
0 0
0 0
0 0
0 0
0 0
0 0
0 0
0 0
0 0
0 0
0 0
0 0
0 0
0 0
0 0
0 0
0 0
0 0
0 0
0 0
0 0
0 0
0 0
0 0
0 0
0 0
0 0
0 0
0 0
0 0
2 12
0 0
0 0
0 0
0 0
0 0
0 0
0 0
0 0
0 0
0 0
0 0
0 0
0 0
0 0
0 0
0 0
0 0
0 0
2 0
0 0
0 0
0 0
0 0
0 0
0 0
0 0
0 0
0 0
0 0
0 0
0 0
0 0
5 0
0 0
7 0
0 0
0 0
0 0
0 0
0 0
0 0
0 0
0 0
0 0
0 0
0 0
0 0
0 0
0 0
0 0
2 0
0 0
0 0
0 0
0 0
2 0
0 0
0 0
0 0
7 0
0 0
0 0
0 0
0 0
0 0
0 0
0 0
0 0
0 0
0 0
0 0
7 0
0 0
0 0
0 0
0 0
0 0
0 0
0 0
0 0
0 0
0 0
0 0
0 0
0 0
0 0
0 0
0 0
0 0
0 0
0 0
0 0
0 0
0 0
0 0
0 0
0 0
0 0
0 0
0 0
0 0
0 0
0 0
0 0
0 0
0 0
0 0
0 0
0 0
0 0
0 0
0 0
0 0
0 0
0 0
0 0
0 2
0 0
2 0
0 0
0 2
0 0
0 0
0 0
0 0
0 0
0 0
0 0
0 0
0 0
0 0
0 0
0 0
0 0
5 0
0 0
0 0
0 0
0 0
0 0
2 0
0 0
0 0
0 0
0 2
0 0
0 0
0 0
0 0
0 0
0 2
0 0
0 0
5 0
0 0
0 0
0 0
0 0
0 0
0 0
0 0
0 2
0 0
5 0
0 0
0 0
7 0
0 0
0 0
0 0
0 0
0 0
0 0
0 0
0 0
0 0
0 0
0 0
0 0
0 0
0 0
0 0
0 0
0 0
2 0
0 0
0 0
0 0
2 0
0 0
0 0
0 0
0 0
0 0
0 0
0 0
0 0
0 0
0 0
2 0
0 0
0 2
0 0
0 0
0 0
0 0
0 0
0 0
2 0
0 0
2 0
2 0
0 0
2 2
0 0
2 0
0 0
0 0
0 0
0 0
0 2
0 2
0 0
0 0
0 0
0 0
0 0
7 0
0 0
0 0
0 0
2 0
0 0
0 0
0 0
0 0
0 0
0 0
0 0
0 0
0 0
2 0
0 0
0 0
0 0
0 0
0 0
0 0
0 0
0 0
0 0
0 0
0 0
0 0
0 0
0 5
0 0
0 0
0 0
0 0
2 2
0 0
0 0
0 0
2 0
0 0
9 2
0 0
0 0
0 0
0 0
0 0
0 0
0 0
0 0
0 0
0 0
0 0
0 0
0 0
0 0
2 0
0 2
2 0
0 0
0 0
0 0
0 0
0 0
0 0
0 0
0 0
0 0
0 0
2 0
0 0
0 0
0 0
0 0
0 0
0 2
0 0
0 0
0 0
0 0
0 0
0 0
5 0
0 0
0 0
0 0
0 0
0 0
0 0
0 12
0 0
0 0
0 0
0 0
0 2
0 0
0 5
2 0
0 0
2 0
0 0
0 0
0 0
0 0
0 12
0 2
5 0
0 0
2 0
0 0
0 0
0 0
2 0
0 0
0 0
0 12
0 9
0 0
0 0
0 0
0 0
0 0
0 0
0 0
0 0
0 0
0 0
0 0
0 0
0 0
0 0
0 0
0 0
0 0
0 0
0 0
0 0
0 0
0 0
0 0
0 0
0 0
0 0
0 0
5 0
0 0
0 0
0 0
0 0
0 0
0 0
0 0
0 0
0 0
0 0
0 0
0 0
0 0
0 0
0 0
0 0
0 0
0 0
0 0
0 0
0 0
0 0
0 0
0 0
0 0
0 0
0 0
0 0
0 0
0 0
0 0
2 0
0 0
0 0
0 0
0 0
0 0
0 0
0 0
0 0
0 0
0 0
0 0
0 0
0 0
0 0
0 0
0 0
0 0
0 0
0 0
0 0
2 0
0 0
0 0
0 0
0 0
0 0
0 0
0 2
0 0
2 0
0 0
0 0
0 0
0 0
0 0
0 0
0 0
0 0
0 0
0 0
0 0
0 0
0 0
0 0
0 0
0 0
0 0
0 0
0 0
0 0
0 0
0 0
0 0
0 0
0 0
0 0
0 0
0 0
2 2
0 0
0 0
0 0
0 2
0 0
0 0
0 0
0 0
0 0
0 0
0 0
0 0
0 0
0 0
0 0
0 0
0 0
0 0
0 0
0 0
0 0
0 0
0 0
0 0
0 0
0 0
0 0
0 0
0 0
2 0
0 0
0 0
0 0
0 0
0 0
2 0
0 0
0 0
0 0
0 0
0 0
0 0
0 0
0 0
0 0
0 0
0 0
0 0
2 0
0 0
0 0
0 0
0 0
0 0
0 0
0 0
0 0
0 0
0 0
0 0
0 0
0 0
0 0
0 0
0 0
0 0
0 0
0 0
0 0
0 0
0 0
0 0
0 0
0 0
0 0
0 0
0 0
0 0
0 0
0 0
0 0
0 0
0 0
0 0
0 0
0 0
2 0
0 0
0 0
0 0
0 0
0 0
0 0
0 0
0 0
0 0
0 0
0 0
2 0
0 0
0 0
0 0
0 0
0 0
0 0
0 2
0 0
0 0
2 5
0 0
0 0
0 0
0 0
0 0
0 0
14 0
0 0
0 0
0 0
0 0
0 0
2 0
0 0
0 0
0 0
0 0
0 0
0 0
0 0
0 0
0 0
0 0
0 0
0 0
0 0
0 0
0 0
0 0
0 0
0 0
0 0
0 0
0 0
0 0
0 0
0 0
0 0
0 0
0 0
0 0
0 0
0 0
0 2
0 0
0 0
0 0
0 0
0 0
0 0
0 0
0 0
0 0
0 2
0 0
0 0
0 0
0 0
0 0
0 0
0 0
0 0
0 0
0 0
0 0
0 0
0 0
0 0
0 0
0 0
0 0
0 0
0 0
0 0
0 0
0 0
0 0
0 0
0 0
0 0
0 0
0 0
0 5
0 0
0 0
0 0
0 0
0 0
0 0
5 0
0 0
0 2
0 0
0 0
2 0
0 0
5 2
0 0
0 0
0 0
0 0
2 0
0 0
0 0
0 0
0 0
0 2
0 0
0 0
0 2
0 0
0 0
0 0
0 0
0 0
0 0
0 0
0 0
0 0
0 0
0 0
0 0
0 0
0 0
0 0
0 0
0 0
0 5
0 0
0 0
0 0
0 0
0 5
0 2
0 0
0 0
0 0
0 0
0 0
0 0
0 2
0 0
0 0
0 0
0 0
0 0
7 5
0 0
2 0
0 0
0 0
0 2
0 0
0 0
0 0
0 0
0 0
0 0
0 0
0 0
0 0
0 0
0 0
0 0
0 0
0 0
0 0
0 0
0 0
0 0
0 0
0 0
0 0
0 0
0 0
0 0
0 0
0 0
0 0
0 0
0 0
0 2
0 0
0 0
0 0
0 0
0 0
0 0
0 0
0 0
0 0
0 0
0 0
0 0
0 0
0 0
0 0
0 0
2 2
0 0
5 0
2 0
0 0
0 0
0 0
0 0
0 0
0 0
0 0
0 0
0 0
5 0
0 0
0 0
0 0
0 0
0 0
2 0
0 0
2 0
2 0
0 0
0 0
0 0
0 0
0 0
0 0
0 0
0 0
0 0
0 0
5 0
0 0
5 0
0 0
0 0
0 0
0 0
0 0
0 0
0 0
2 0
0 0
0 0
0 0
0 0
0 0
0 0
0 0
0 0
0 0
0 0
0 0
0 0
0 0
0 0
0 0
0 0
0 0
2 0
7 0
0 0
2 0
0 0
0 0
0 0
0 0
0 0
0 0
0 0
0 0
0 0
0 0
0 0
0 0
0 0
0 0
0 0
0 0
0 0
0 0
0 0
5 0
2 0
0 0
0 0
0 0
0 0
2 0
5 0
0 0
0 0
0 0
0 0
0 0
0 0
0 0
0 0
0 0
0 0
0 2
0 0
0 0
0 0
0 0
0 0
2 0
0 0
0 0
0 0
0 0
0 0
0 0
0 0
0 0
0 0
0 0
0 0
0 0
0 0
0 0
0 0
0 0
0 0
0 0
0 0
0 0
0 0
0 0
0 0
0 0
0 0
0 0
0 0
0 0
2 0
0 0
0 0
0 0
2 0
0 0
0 0
0 0
0 2
0 0
0 0
0 0
0 0
0 0
0 0
0 0
0 0
2 0
0 0
7 0
0 0
0 0
2 0
0 0
0 0
0 0
0 0
0 0
0 0
0 0
0 0
2 0
5 0
0 0
7 0
2 2
0 0
16 0
0 0
0 0
0 0
5 0
0 0
0 0
5 0
2 0
0 0
9 0
9 0
5 0
9 0
0 0
7 0
0 0
9 0
0 0
0 0
0 0
0 0
2 0
0 0
0 0
0 0
0 0
0 0
0 0
0 0
0 0
0 0
0 0
0 0
2 0
5 0
2 0
2 0
0 0
2 0
5 0
0 0
9 0
0 0
0 0
0 0
0 0
0 0
0 0
0 0
0 0
5 0
0 0
0 0
5 0
0 0
2 0
2 0
0 0
0 0
0 0
0 0
0 0
0 0
2 0
0 0
5 0
0 0
7 0
0 0
2 0
2 0
0 0
7 0
0 0
0 0
2 0
0 0
0 0
0 0
5 0
0 0
2 0
12 0
33 0
5 0
5 0
0 0
12 5
5 0
5 0
0 0
0 0
0 0
2 0
2 0
0 0
2 0
0 0
2 0
0 0
0 0
2 0
7 0
5 0
0 0
0 0
0 0
0 0
2 0
0 0
2 0
16 0
14 0
21 0
2 0
5 0
40 0
12 0
7 0
30 0
12 0
7 0
2 0
7 0
5 0
0 2
0 0
0 0
0 0
0 0
0 0
0 0
2 0
2 0
7 0
0 0
2 0
2 0
0 5
7 0
9 2
2 2
2 0
7 0
2 0
7 0
0 0
0 0
0 0
0 0
2 0
0 0
0 0
5 0
2 0
0 0
0 0
0 0
5 0
2 0
0 0
0 0
0 0
0 0
0 0
0 0
0 0
0 0
0 0
0 0
0 0
0 0
2 0
5 0
16 0
2 0
12 0
5 0
0 0
0 0
0 0
0 0
0 0
0 0
0 0
0 0
0 0
0 0
0 0
0 0
7 0
2 0
9 0
0 0
0 0
0 5
0 0
0 0
0 0
0 0
0 0
0 0
0 0
0 0
0 0
2 0
0 0
0 0
2 0
0 5
0 0
0 0
0 0
0 0
0 0
2 0
0 0
0 0
2 0
0 0
0 0
0 0
5 0
9 0
7 0
0 0
0 0
0 0
0 0
0 0
2 0
0 0
2 0
2 0
0 0
0 0
0 0
0 0
0 0
0 0
2 0
0 0
0 5
0 0
0 0
0 0
0 0
7 0
2 0
5 0
7 0
16 0
9 0
0 0
2 0
0 0
23 0
9 0
2 0
7 0
5 2
9 0
0 0
0 0
0 0
0 0
0 0
2 0
2 0
5 0
0 0
0 0
2 0
2 0
0 0
0 0
5 0
0 0
5 0
0 0
0 0
2 0
0 0
0 0
0 0
0 0
5 0
5 0
0 2
0 0
21 0
0 0
0 0
0 0
0 0
7 0
9 0
0 0
14 0
2 2
7 0
0 0
2 0
12 0
2 0
7 0
5 0
0 0
2 0
0 0
0 0
0 0
0 0
0 0
0 0
0 0
0 0
0 0
0 0
0 0
0 0
0 0
0 0
0 0
0 0
0 0
0 0
0 0
7 0
40 0
9 0
5 0
0 0
0 0
0 0
0 0
0 0
0 0
0 2
0 0
0 0
5 0
0 0
0 0
0 0
2 0
0 0
0 0
2 0
0 0
0 0
2 0
0 0
0 0
0 0
0 0
5 0
0 0
9 0
0 0
0 0
0 0
5 0
0 0
14 0
5 0
2 0
0 0
2 0
0 0
0 0
30 0
0 2
0 0
0 0
0 0
0 0
0 0
0 0
0 0
0 0
0 0
0 0
0 0
0 0
2 0
0 0
0 0
0 0
0 0
2 0
0 0
0 0
0 0
0 0
5 0
0 0
0 0
5 0
0 0
2 0
5 0
0 0
0 0
0 0
0 0
0 0
0 0
2 0
2 0
5 0
2 0
21 0
0 0
0 0
0 0
0 0
0 0
0 0
0 0
0 0
2 0
2 0
0 0
0 0
0 0
0 0
0 0
0 0
0 0
2 0
0 0
0 0
0 0
0 0
0 0
0 0
2 0
14 0
7 0
0 0
0 0
0 0
0 0
2 0
0 0
0 0
0 0
0 0
0 0
0 0
0 0
14 0
2 0
2 0
0 0
0 0
0 0
9 0
0 0
0 0
14 0
0 0
0 0
0 0
0 0
0 0
0 0
0 0
0 0
0 0
0 0
0 0
0 0
0 0
0 2
0 0
0 0
0 0
2 0
0 0
0 0
0 0
0 0
0 0
0 5
0 0
0 0
0 0
0 0
0 0
0 0
0 5
0 0
0 0
5 0
0 0
0 0
0 0
2 0
0 0
0 7
0 0
2 0
0 0
0 0
0 0
2 0
21 0
2 0
0 0
0 0
0 0
0 5
0 0
0 0
5 0
0 0
0 2
0 2
0 0
0 0
0 0
0 0
0 0
0 0
0 0
0 5
0 0
0 0
0 0
0 2
0 0
0 0
0 0
0 0
0 0
2 0
0 0
0 0
0 0
0 0
0 0
0 0
5 0
0 0
5 0
0 0
0 0
0 0
0 0
0 0
0 0
0 0
0 0
0 0
0 0
0 0
0 0
0 0
0 0
2 0
0 0
2 0
2 0
9 0
2 0
0 0
5 0
0 0
0 0
2 0
0 0
0 0
0 0
0 0
0 0
0 0
0 0
0 0
0 0
0 0
0 0
0 0
0 0
2 0
12 0
5 0
0 0
0 0
0 0
2 0
0 0
5 0
0 0
0 0
0 0
0 5
2 0
9 0
0 0
5 0
0 0
0 0
2 0
2 0
0 0
0 0
0 0
0 0
0 0
0 0
0 2
0 0
0 0
0 0
0 0
0 0
0 0
0 0
0 0
2 0
2 0
2 0
0 0
0 0
2 0
0 0
0 0
12 0
0 0
0 0
0 0
0 0
0 0
0 5
0 0
0 0
0 0
0 5
0 0
0 2
2 0
0 0
0 0
0 0
0 0
0 0
0 2
0 0
0 0
0 0
0 0
0 0
0 0
0 0
0 0
0 0
0 0
0 0
0 0
0 0
0 0
0 0
0 0
0 0
2 0
0 0
0 0
0 0
0 0
0 0
0 0
0 0
0 0
0 0
0 0
2 0
0 0
2 0
0 0
0 0
0 0
0 0
0 0
0 0
0 0
5 0
0 0
7 0
0 0
0 0
2 0
0 0
5 0
0 0
0 0
0 0
5 0
0 0
5 0
0 0
2 0
16 0
2 0
0 0
0 0
0 0
0 0
0 0
0 0
0 0
0 0
0 0
0 5
0 0
0 2
0 2
9 0
5 0
0 0
2 0
7 0
0 0
0 0
0 0
5 0
7 0
0 0
0 0
0 0
2 0
5 0
19 0
19 0
9 0
12 0
0 0
9 0
0 0
0 0
0 0
2 0
0 0
7 0
12 0
2 0
14 0
0 0
0 0
2 0
2 0
5 0
9 0
2 0
5 0
0 0
0 0
0 0
0 0
2 0
0 0
0 0
0 0
0 0
2 0
2 0
14 0
2 0
0 0
0 0
0 0
7 0
49 0
9 0
0 0
0 0
0 0
0 0
0 0
0 0
0 0
0 0
5 0
2 0
5 0
0 0
0 0
0 0
0 0
0 0
0 0
0 0
2 0
0 0
2 0
9 2
9 0
7 0
0 0
9 0
9 0
5 0
7 0
2 0
0 0
2 0
0 0
0 0
5 0
0 0
0 0
5 0
0 0
9 0
0 0
2 0
2 0
2 0
12 0
0 0
0 0
0 0
0 0
7 0
0 0
0 0
0 0
0 0
0 0
0 0
0 0
23 0
2 2
0 0
2 0
0 0
0 0
0 0
0 0
0 0
0 0
0 0
0 0
0 0
0 0
0 0
0 0
0 0
0 2
0 0
0 0
0 0
0 0
5 0
0 0
0 0
0 0
0 0
0 0
0 0
0 0
0 0
28 0
0 0
0 0
0 0
0 0
2 16
0 5
0 0
0 0
0 0
0 0
0 0
0 2
14 0
33 0
2 0
0 0
0 0
0 2
2 0
2 5
2 0
0 0
0 0
0 0
5 0
0 0
2 0
5 0
0 0
7 0
0 0
7 0
0 0
0 0
2 0
7 0
2 5
0 0
49 0
0 0
0 0
0 0
7 0
5 0
0 0
0 0
0 0
0 0
0 0
0 0
2 2
0 0
0 0
0 0
0 0
0 0
12 0
16 0
30 0
0 0
2 0
0 0
2 2
0 0
28 0
2 5
9 0
21 0
2 0
0 0
7 0
0 2
5 0
9 0
9 5
0 0
0 0
5 0
5 0
5 0
56 0
0 0
9 0
7 0
2 0
9 0
7 0
5 0
0 0
2 0
2 0
0 0
0 0
0 0
0 0
0 0
0 0
0 0
5 0
0 2
2 2
0 0
0 0
0 0
0 0
0 0
2 0
2 0
5 0
131 0
12 0
0 0
2 0
0 0
2 0
5 0
16 0
2 0
148 0
5 0
2 0
2 0
5 0
0 0
0 0
0 0
0 0
0 0
0 0
0 0
7 0
0 0
0 0
0 0
5 0
2 0
9 0
0 0
0 0
0 0
0 0
0 0
0 0
2 2
7 0
9 0
9 0
2 0
0 0
0 0
0 0
0 0
0 0
0 0
0 0
0 0
0 0
0 0
2 0
0 0
0 0
0 0
7 0
0 0
9 0
0 0
0 0
2 0
2 0
2 0
9 0
0 0
2 0
28 0
9 2
9 0
5 0
0 0
33 0
0 0
5 0
0 0
2 9
7 0
0 0
2 0
2 0
5 0
5 0
0 0
14 0
12 0
5 0
0 0
12 0
0 0
0 0
0 0
2 7
5 5
35 19
2 9
7 2
7 2
14 0
2 0
9 0
9 0
0 0
0 0
0 5
0 0
0 2
0 0
0 5
0 42
0 0
0 0
0 0
2 0
0 0
0 0
0 0
0 0
14 0
0 0
0 0
5 0
0 0
5 0
5 0
0 0
5 5
0 0
0 0
0 0
0 0
9 0
7 5
5 2
26 0
14 0
16 0
7 0
14 0
0 0
2 0
7 0
7 0
7 0
14 0
0 5
9 5
12 0
16 2
2 0
2 0
66 0
0 0
5 7
12 0
0 0
49 0
7 0
2 0
7 0
0 0
0 0
0 0
21 0
0 0
0 0
0 0
0 0
0 0
2 0
0 0
0 0
12 0
5 0
2 0
21 0
26 0
103 0
30 0
21 0
12 0
14 0
14 0
5 0
0 0
9 0
9 0
148 0
19 0
73 0
61 0
112 0
223 0
138 0
40 0
23 0
35 5
0 0
0 5
2 0
2 0
7 0
9 0
9 0
0 0
0 0
12 0
0 0
56 0
5 0
5 0
5 0
7 0
19 0
127 2
80 2
28 5
124 0
9 0
0 0
2 0
0 0
2 0
5 0
0 0
0 0
0 5
0 0
0 0
2 0
0 0
0 0
0 0
2 0
0 0
0 0
14 0
7 0
0 0
0 2
2 0
26 0
21 0
21 0
96 0
5 7
5 7
0 16
7 26
5 2
2 0
7 0
0 0
5 7
5 0
5 0
0 0
0 0
0 0
0 0
9 0
0 0
0 0
0 0
0 2
0 0
0 0
7 0
2 0
21 0
21 0
14 0
7 0
0 0
0 0
0 0
2 0
0 0
5 0
5 0
7 0
2 0
0 0
0 0
0 0
0 0
26 2
14 0
33 0
5 0
12 0
16 0
2 7
5 0
16 2
0 7
0 9
0 2
0 9
0 2
0 7
2 0
2 0
5 0
5 0
19 0
19 0
7 0
2 0
5 0
7 0
7 0
2 0
26 0
26 0
7 0
7 0
0 0
2 0
7 0
0 2
0 0
5 0
0 0
0 0
2 0
2 0
0 0
0 0
2 0
0 0
0 0
0 0
0 0
0 0
5 0
2 14
9 5
9 2
0 0
2 0
5 0
7 0
16 0
0 0
0 0
0 0
0 0
0 0
5 0
2 0
7 0
19 0
14 0
23 0
9 0
2 0
9 0
2 0
2 0
14 0
23 0
0 0
5 0
0 0
2 0
0 0
0 0
0 0
0 0
0 0
0 0
0 0
0 0
2 0
0 0
5 0
16 0
0 0
7 2
0 0
2 0
0 0
0 0
0 0
5 0
0 0
0 0
9 0
0 0
0 0
0 0
2 0
0 0
2 0
0 0
0 0
0 0
0 0
0 0
0 0
0 0
0 0
0 0
5 0
0 0
0 0
0 0
2 0
5 0
5 0
0 0
0 0
0 0
0 0
0 0
2 0
19 0
5 0
0 0
0 0
2 0
0 0
0 0
0 0
2 0
2 0
0 0
12 0
12 0
19 0
30 0
2 0
2 0
49 0
2 0
0 0
0 0
0 0
0 0
5 0
0 0
14 0
2 0
16 0
0 0
7 0
2 0
0 0
0 0
0 0
0 0
2 0
0 0
2 0
0 0
0 0
0 0
0 0
75 0
0 0
0 0
0 0
0 0
0 0
16 0
0 0
0 0
0 0
0 0
0 0
0 0
0 0
0 0
0 0
0 0
0 0
0 0
0 0
5 0
0 0
0 0
0 0
0 0
5 0
0 0
0 0
2 0
0 0
0 0
0 0
0 0
5 0
0 0
0 0
0 0
2 0
0 0
7 0
0 0
0 0
0 0
0 0
5 0
40 0
9 0
12 0
23 0
7 0
2 0
0 0
0 0
0 0
0 0
0 0
0 0
0 0
0 0
0 0
7 0
0 0
0 0
5 0
0 0
14 0
0 0
0 0
0 0
0 0
0 0
0 0
0 0
0 0
0 0
2 0
0 0
0 0
0 0
0 0
0 0
2 0
0 0
0 0
0 0
0 2
0 0
0 0
0 7
0 0
2 2
0 0
2 7
5 0
0 0
0 0
0 0
0 0
0 0
5 0
0 0
0 0
0 0
0 0
0 0
0 0
0 0
0 0
0 0
0 0
0 0
0 0
7 0
0 0
5 0
5 0
0 0
12 0
7 0
2 0
0 0
9 0
0 0
2 0
0 0
0 0
0 0
0 0
0 2
0 0
0 0
0 0
0 0
0 0
0 0
0 0
0 0
0 0
0 0
0 0
0 2
14 0
0 0
5 0
0 0
0 0
0 0
0 0
42 0
7 0
5 0
2 0
5 0
2 0
7 0
5 0
0 0
0 0
0 0
0 0
2 0
0 0
0 0
28 0
0 0
0 0
0 0
0 0
0 0
0 0
0 0
0 0
0 0
0 0
0 0
0 0
0 0
5 0
0 0
0 0
0 0
0 0
0 2
0 0
2 5
0 0
68 0
9 0
0 0
2 0
0 0
12 0
7 0
9 0
7 0
0 0
28 0
0 0
0 0
0 0
0 2
0 0
0 12
0 7
0 2
0 0
0 0
0 0
0 5
0 0
0 0
0 0
0 0
0 0
2 0
2 0
0 0
5 0
0 0
5 0
0 0
0 0
0 0
0 0
0 0
0 0
0 0
0 0
0 0
0 2
0 0
0 0
0 0
0 0
0 0
0 0
0 2
0 5
0 0
0 0
0 0
0 0
0 0
0 0
0 0
0 0
0 0
2 2
7 0
5 0
0 0
0 0
2 0
0 0
0 0
5 0
2 0
0 0
0 0
12 0
2 0
9 0
7 0
5 0
2 0
0 0
0 0
0 0
0 0
5 0
2 2
0 0
0 2
0 7
0 14
0 0
0 0
2 0
0 0
2 2
0 0
2 0
5 0
9 2
2 0
0 5
0 0
0 0
2 0
0 2
0 0
7 0
0 0
0 0
0 0
0 0
0 0
0 0
0 0
0 0
0 0
0 0
0 0
0 0
0 0
0 0
0 0
0 0
0 0
0 12
0 0
0 0
0 0
0 0
0 0
0 0
0 0
0 0
0 0
0 0
0 0
0 0
0 0
0 0
0 0
0 0
0 0
2 0
2 0
0 0
0 0
0 0
0 0
0 0
0 0
0 0
0 0
0 0
0 0
0 0
0 0
2 0
0 0
0 0
0 0
5 0
0 0
0 0
0 0
0 0
0 0
0 2
0 0
0 2
5 0
5 0
0 0
9 0
0 0
5 0
0 0
0 0
2 0
23 0
0 0
0 0
0 0
2 5
0 2
0 0
0 0
0 0
0 0
0 0
0 2
0 0
0 0
0 0
0 0
0 0
0 0
0 0
0 7
5 0
0 0
5 0
0 2
5 0
0 0
0 0
2 0
14 0
2 0
2 0
0 0
0 0
0 0
0 2
2 0
0 0
0 0
0 2
0 0
0 0
0 2
0 0
0 0
0 0
0 2
0 0
0 0
0 0
2 0
0 0
0 0
0 0
12 0
0 0
9 0
26 0
2 0
0 0
2 0
0 0
0 0
19 0
2 0
0 0
0 0
0 0
0 0
0 0
9 0
2 0
9 0
0 0
0 0
0 2
0 0
0 7
12 0
2 0
5 0
7 0
5 0
2 0
14 0
5 0
9 0
16 0
0 0
0 0
0 0
0 0
2 0
0 0
0 0
0 0
0 0
0 0
0 0
0 12
5 0
0 0
0 0
0 0
2 0
0 0
0 0
0 0
0 0
2 0
0 0
0 0
0 0
0 0
0 0
0 0
0 0
0 0
0 2
0 0
0 9
0 5
0 0
0 5
0 0
5 0
0 0
0 0
0 0
0 0
0 0
2 0
0 0
0 0
0 0
2 0
0 0
0 0
0 0
0 0
0 0
0 0
0 0
0 0
2 0
0 0
0 0
0 0
0 0
0 0
0 0
0 0
0 0
0 0
0 0
0 0
0 0
0 0
0 0
2 0
0 0
0 0
0 0
0 0
0 0
0 0
0 2
0 0
0 0
0 0
0 0
0 0
0 0
0 0
5 0
0 0
2 0
2 0
0 0
7 0
0 0
0 0
0 0
0 0
0 0
0 0
0 0
0 0
0 0
0 0
0 0
0 0
0 0
0 0
0 0
0 0
0 0
0 0
0 0
0 0
0 7
0 0
0 0
0 0
9 0
2 0
0 0
0 0
2 0
7 0
0 0
2 0
0 0
0 0
0 0
0 0
0 0
2 0
0 5
0 0
0 0
0 0
0 0
0 0
0 0
0 0
0 0
0 0
0 0
0 0
0 0
0 0
0 0
0 0
0 0
0 0
0 0
0 0
0 0
2 0
0 0
0 0
0 0
0 0
0 2
0 0
0 0
0 0
0 0
0 0
0 0
0 0
0 0
0 0
0 0
0 0
2 0
9 0
0 0
0 0
0 0
0 0
0 0
0 0
2 0
0 0
2 0
0 0
0 0
0 0
2 0
0 0
2 0
0 0
9 0
0 0
0 0
0 0
0 0
0 0
0 2
9 0
2 0
0 0
9 5
7 9
0 5
0 0
0 0
9 0
0 0
0 0
0 2
0 0
0 0
0 0
0 0
0 0
0 0
5 0
0 0
0 0
0 0
0 0
9 0
0 0
2 0
0 0
0 0
0 0
0 2
5 0
0 0
0 0
0 0
2 0
0 0
2 0
7 0
0 0
9 0
0 0
0 0
0 0
0 0
0 0
0 0
0 0
0 0
7 0
0 0
0 0
0 0
0 0
0 0
2 0
0 7
0 0
0 0
5 0
2 0
0 2
0 0
0 0
5 0
0 0
0 0
0 0
0 0
0 0
0 0
0 0
0 0
5 0
0 0
0 0
16 0
2 0
0 0
0 0
7 2
0 0
0 0
0 2
0 2
0 0
5 9
0 0
2 0
0 0
0 0
0 0
0 0
2 0
0 0
0 0
0 0
0 0
0 0
0 0
0 0
0 0
9 0
0 5
40 0
0 0
0 0
0 0
0 0
0 0
0 0
0 0
0 2
5 0
0 0
0 2
0 0
2 5
5 2
2 7
7 0
7 0
0 0
0 0
0 0
0 0
0 0
2 0
2 2
9 0
0 0
0 0
0 0
0 0
0 0
0 0
0 0
2 0
0 0
0 0
0 2
0 2
0 0
0 0
0 0
0 5
0 0
0 0
0 0
0 0
7 0
2 0
7 0
0 0
0 0
0 0
0 0
0 0
0 0
0 2
0 0
0 0
0 0
0 0
0 0
0 0
0 0
0 0
0 0
2 0
7 0
2 0
2 0
0 0
0 0
2 0
5 0
0 0
0 0
0 0
5 0
0 0
2 0
2 0
2 0
12 0
0 0
5 0
5 0
0 0
0 0
0 0
5 0
0 0
0 0
0 0
0 0
0 0
0 2
5 0
0 0
0 0
0 0
0 0
0 0
0 2
2 0
9 0
5 0
7 0
21 0
7 0
7 0
0 0
2 0
0 0
0 0
0 0
0 0
0 0
0 0
0 2
0 0
0 0
0 0
0 0
0 5
0 0
0 0
0 0
0 0
0 0
0 0
5 2
0 0
2 0
0 0
0 0
0 0
0 0
2 0
0 0
0 0
0 0
0 0
0 0
0 0
0 0
0 0
0 0
0 0
0 0
0 0
0 0
0 0
0 0
0 0
0 0
0 5
0 0
0 2
0 0
0 0
0 0
0 0
0 0
0 0
0 0
0 0
0 0
0 0
0 2
0 0
0 0
0 0
0 2
0 0
0 19
2 0
0 5
0 0
0 0
0 0
0 2
0 0
0 0
0 0
0 0
0 0
0 0
0 0
0 0
0 0
0 0
0 2
0 0
0 0
0 0
0 5
0 5
0 0
0 0
0 0
0 16
0 0
0 0
0 5
0 0
0 0
0 0
0 0
0 0
0 0
0 0
0 0
0 0
0 0
0 0
0 0
0 0
0 0
0 0
0 0
0 0
0 0
0 0
0 0
0 2
2 2
0 0
0 0
0 0
0 2
0 0
2 0
0 5
0 0
0 5
5 2
0 0
7 0
5 7
2 0
2 0
2 0
5 0
0 0
0 0
0 0
0 0
0 0
0 0
0 0
0 0
0 0
0 0
0 2
0 0
5 0
2 0
5 0
0 0
0 0
0 0
0 0
0 0
0 0
0 2
0 0
0 12
5 0
0 0
0 0
0 0
0 2
0 2
0 0
0 0
0 0
0 0
0 0
0 0
0 2
2 0
0 2
0 0
0 0
0 0
0 0
0 0
0 5
0 0
0 0
0 0
0 0
0 0
0 0
0 0
0 0
0 0
0 0
2 0
0 0
0 0
0 0
0 0
0 0
0 0
0 0
0 0
0 0
0 0
0 0
0 0
0 0
0 0
0 0
0 0
0 0
0 0
0 0
0 2
0 0
0 0
0 0
0 0
0 0
0 0
0 0
0 9
0 0
0 5
0 0
0 0
0 0
0 0
0 0
5 0
0 0
0 0
0 0
0 0
0 0
0 0
0 0
0 0
0 0
0 0
0 0
0 0
0 0
2 0
2 0
0 0
0 0
0 0
0 0
0 0
0 0
2 0
0 0
0 0
0 7
0 0
0 0
2 0
0 0
2 0
0 0
0 0
2 2
0 0
0 0
2 0
0 0
0 0
0 0
0 0
2 0
2 0
0 0
0 0
0 0
0 0
0 0
0 7
0 0
2 0
0 0
0 0
0 0
0 0
0 0
0 0
0 0
0 0
0 0
0 2
0 0
2 0
0 2
0 21
0 0
0 0
0 0
2 0
0 0
0 0
2 0
0 0
0 0
0 0
0 0
0 0
7 5
0 0
0 0
0 0
0 0
0 0
0 0
0 0
0 0
0 0
0 0
0 0
5 0
5 0
7 0
0 0
0 0
0 0
0 0
0 0
0 0
0 0
0 0
0 0
0 0
0 5
0 0
0 2
0 0
0 0
0 0
0 0
0 2
0 0
0 5
0 0
0 2
0 0
0 0
0 0
0 0
0 0
0 0
0 0
5 0
0 0
0 0
0 0
0 0
0 5
0 0
0 0
0 0
2 0
0 0
2 0
0 0
0 0
0 0
0 2
0 0
0 0
0 0
0 5
0 0
0 2
0 0
0 0
0 0
0 0
0 0
0 0
2 0
7 0
0 0
0 0
0 0
0 0
0 0
0 0
14 0
0 0
0 0
0 0
0 0
0 0
0 0
0 0
0 0
2 0
0 0
0 0
0 2
0 0
0 0
0 0
0 2
0 0
0 0
0 0
0 0
0 0
0 0
0 0
0 0
0 0
0 0
0 0
0 0
0 0
0 2
7 0
0 0
2 0
5 0
2 5
2 0
0 0
0 0
0 0
0 0
0 0
0 0
0 0
0 0
0 2
0 0
0 0
0 2
0 0
0 0
0 0
5 0
0 0
0 0
0 0
0 0
0 0
0 0
0 0
0 0
0 0
0 0
0 5
0 0
0 2
0 0
0 0
0 2
0 12
0 0
0 0
0 5
0 0
5 0
2 0
0 0
0 0
0 0
5 0
0 0
0 0
0 0
2 0
0 0
0 0
0 0
0 0
0 0
0 0
0 0
0 0
0 0
0 0
0 0
0 0
0 0
0 0
0 0
0 0
0 0
0 0
0 0
0 0
0 0
0 0
0 0
0 0
0 0
0 0
0 0
2 0
0 0
0 0
2 0
2 0
0 0
0 2
0 0
0 0
0 0
0 0
0 2
0 0
0 2
0 0
0 0
0 0
0 0
0 0
0 0
0 2
0 2
0 7
0 0
0 0
0 0
0 0
2 5
0 0
0 0
0 26
0 2
0 0
0 2
0 0
0 2
0 0
0 0
0 0
0 2
0 0
0 0
0 0
0 2
0 2
0 0
0 0
0 5
0 12
0 0
0 0
0 0
0 0
0 0
0 0
0 0
0 0
0 0
0 0
0 0
0 0
0 0
0 2
0 0
0 0
0 0
0 0
0 0
0 0
0 0
0 0
0 0
0 5
0 0
0 2
0 0
0 0
0 0
0 0
0 0
0 0
0 0
0 0
0 0
0 0
0 0
0 0
0 0
2 0
0 0
0 0
0 0
0 0
0 0
0 0
0 0
0 0
0 0
0 0
0 0
0 0
0 0
2 2
2 0
0 0
0 0
0 0
5 7
0 0
0 0
0 0
0 5
0 0
2 0
0 0
0 2
0 5
5 2
0 0
0 5
0 0
0 0
0 0
0 0
0 0
0 2
0 0
0 5
0 0
0 9
0 0
0 0
0 0
0 0
0 0
7 0
0 0
0 0
0 0
0 0
0 0
0 0
0 0
0 0
0 0
0 5
0 0
0 7
0 0
0 0
0 0
0 0
0 0
0 0
0 0
0 0
0 0
0 0
0 0
0 0
0 0
0 0
0 0
0 0
0 0
2 0
0 0
0 0
0 0
0 0
0 0
0 0
0 0
0 0
0 0
0 0
0 0
0 5
0 0
5 0
0 0
2 0
0 0
2 2
0 0
0 2
0 5
0 9
0 2
0 7
0 0
0 0
0 0
0 0
0 2
0 0
0 0
0 0
2 0
0 0
0 0
0 0
0 0
19 7
9 0
2 0
0 0
2 0
0 0
2 0
0 2
0 2
0 0
0 0
0 0
0 2
0 0
0 2
0 0
0 0
0 0
0 0
5 21
0 12
7 7
0 12
0 2
0 0
0 0
0 9
0 0
0 0
0 0
0 5
0 0
0 0
0 0
0 0
0 0
2 0
2 0
0 0
0 0
0 0
2 0
0 0
0 0
0 2
0 2
0 0
0 7
0 5
0 0
0 0
0 9
0 2
0 0
0 12
0 14
0 5
0 5
0 0
0 2
0 0
0 2
0 0
0 0
0 0
0 0
2 0
2 0
0 0
0 0
0 0
0 0
0 0
0 0
0 0
0 2
0 0
0 2
0 0
0 2
0 5
0 0
0 0
2 2
0 0
5 0
0 23
0 0
0 9
0 0
5 0
0 0
0 0
0 0
0 0
0 0
0 9
2 2
0 0
2 0
0 2
0 2
0 2
0 0
0 5
0 0
0 0
0 0
0 14
2 19
7 14
5 7
0 5
0 0
0 0
0 0
0 0
0 0
0 0
0 0
0 0
0 0
0 0
0 0
0 0
0 0
0 0
0 2
0 0
0 0
0 0
0 0
0 0
0 0
0 0
0 0
0 0
0 0
0 0
0 0
0 0
0 0
0 0
0 0
5 0
0 0
2 0
0 0
0 0
0 0
0 0
0 0
0 0
2 2
2 5
0 2
0 0
0 0
0 0
0 0
0 0
0 5
2 0
0 0
0 0
0 0
0 0
0 0
2 0
0 0
0 0
0 0
0 0
0 0
0 0
0 0
0 0
0 0
0 0
0 0
0 0
0 0
0 0
0 0
0 2
0 0
0 0
5 2
0 0
0 0
0 0
0 0
0 0
0 0
2 0
0 0
2 0
0 0
2 0
0 2
0 0
0 0
0 0
0 0
0 0
0 0
0 2
0 0
0 0
0 0
0 0
0 0
0 0
0 0
2 2
0 2
0 5
0 0
0 0
0 0
0 0
0 0
0 2
0 0
0 0
0 0
0 0
0 0
9 0
0 0
0 0
0 0
0 0
9 0
2 0
5 0
0 0
0 0
0 0
0 0
0 0
0 0
0 0
0 0
0 0
0 0
0 0
2 0
0 0
0 0
0 0
0 0
0 0
0 0
0 0
2 0
0 0
0 0
2 0
2 0
0 0
0 0
0 0
0 9
0 0
0 0
0 0
0 0
0 0
0 0
2 0
0 0
0 0
0 0
0 0
0 0
0 0
0 0
0 0
0 9
2 0
0 0
0 0
0 0
0 0
0 0
0 0
2 2
0 0
0 0
0 5
0 0
0 0
2 2
0 0
0 0
0 0
0 2
0 2
0 0
0 0
0 0
0 0
0 0
0 0
0 0
0 0
0 0
0 0
0 0
0 0
0 0
0 0
0 0
0 0
2 0
0 0
2 0
0 0
0 0
12 0
0 0
0 0
0 0
0 0
0 0
0 0
0 0
0 0
0 0
0 0
0 0
0 0
0 0
0 0
0 0
0 7
0 0
0 0
0 0
0 0
0 12
0 0
0 0
0 0
0 0
0 0
0 0
0 0
0 0
0 0
0 0
0 0
0 0
0 0
0 5
0 0
0 0
0 0
0 0
0 0
0 0
0 0
0 0
0 0
0 0
0 0
0 0
0 0
0 0
0 0
0 0
0 0
0 0
0 0
0 0
0 0
5 2
0 0
0 0
0 0
0 0
0 0
0 0
0 0
0 0
0 0
0 0
0 2
0 7
0 2
0 5
0 0
0 0
0 0
0 0
0 0
0 0
0 9
0 0
0 5
0 5
0 0
0 0
0 0
0 0
0 0
0 0
0 0
0 0
0 0
0 0
0 0
0 0
0 2
0 0
0 5
0 0
0 2
0 2
0 2
0 0
0 0
0 0
0 0
0 0
0 5
0 0
0 0
0 0
0 0
0 0
0 0
0 0
0 0
0 0
0 14
0 0
0 0
0 0
0 0
0 0
0 0
0 0
0 0
0 0
0 0
0 2
0 0
0 0
0 0
0 0
0 0
0 0
0 0
0 0
0 0
0 0
0 2
0 0
0 0
0 0
0 0
0 0
0 0
0 0
0 0
0 0
0 0
0 2
0 0
0 0
0 0
0 0
5 0
0 0
2 0
0 0
0 0
9 0
2 0
0 0
0 0
0 0
0 0
0 0
0 0
0 0
2 12
0 0
0 2
0 0
0 0
0 0
0 0
0 5
0 0
2 0
0 0
0 0
0 0
9 0
2 0
0 0
0 0
0 0
0 0
0 0
0 0
0 0
0 0
0 2
0 7
0 0
0 0
0 0
0 5
2 7
0 0
0 0
0 0
0 2
0 2
0 2
0 0
5 0
0 0
0 0
0 0
0 0
7 0
5 0
0 0
0 0
0 2
0 0
0 0
0 2
0 2
0 12
0 0
0 28
0 12
0 122
0 9
0 9
0 12
0 0
9 9
0 0
0 0
0 0
0 0
0 0
0 5
0 0
0 0
2 5
0 9
5 0
5 0
0 7
0 0
0 0
0 2
0 5
0 0
0 2
0 2
0 0
0 0
0 0
0 0
0 0
0 0
0 0
0 5
0 0
9 0
2 5
2 9
0 0
0 0
0 2
2 5
0 0
5 0
0 0
0 0
0 0
12 0
0 0
5 7
0 0
0 5
0 0
0 5
0 5
0 2
0 0
0 0
0 0
0 0
0 2
0 0
0 5
7 2
0 5
0 7
5 7
0 0
0 0
0 2
0 5
0 0
0 0
0 0
0 0
0 9
0 0
0 2
2 0
5 0
0 0
0 0
0 0
0 0
0 0
0 0
0 0
0 0
0 0
0 2
0 0
2 2
2 0
0 9
5 2
0 0
0 0
0 14
5 21
0 0
0 0
0 0
0 0
2 12
21 5
0 2
0 12
12 0
0 2
9 0
0 14
0 2
5 2
0 7
0 0
0 0
0 0
0 0
0 0
0 0
5 0
19 0
2 0
0 2
2 0
0 0
7 0
0 2
9 5
5 0
0 0
0 0
0 0
0 0
5 0
0 0
2 0
0 0
0 0
7 0
2 0
0 0
2 0
5 5
0 0
0 23
9 2
0 7
5 14
0 0
0 0
0 0
2 2
0 33
0 2
2 0
0 2
0 0
2 9
0 0
7 0
0 0
5 0
2 0
0 0
0 0
0 0
2 0
0 2
0 0
0 5
0 7
0 2
0 2
0 0
0 0
0 0
0 0
2 0
0 0
7 0
77 0
5 0
2 0
0 0
0 0
0 2
2 0
0 12
2 2
0 2
2 0
5 0
0 7
0 2
0 0
0 7
5 2
0 0
0 0
0 0
0 0
0 0
0 0
0 0
0 0
0 2
0 5
0 5
0 2
0 2
0 2
0 0
2 0
0 0
26 0
0 0
0 0
0 7
0 0
0 0
9 0
2 0
21 0
2 0
0 0
0 0
0 0
0 0
0 0
0 0
2 0
0 2
0 0
0 0
0 0
0 0
7 2
0 0
0 0
0 0
0 0
0 0
0 0
0 0
2 0
0 0
0 0
0 0
0 0
0 0
0 0
0 0
0 0
0 5
0 0
0 0
0 0
0 12
0 0
0 0
0 0
2 0
0 5
0 7
0 0
0 0
0 0
0 0
0 0
0 0
0 0
0 5
7 0
0 0
0 5
0 7
2 0
0 0
0 0
0 0
5 0
0 5
0 0
5 0
0 2
0 9
0 2
0 12
0 5
0 7
0 9
0 19
0 12
0 2
7 26
0 5
0 7
0 0
0 0
0 0
0 0
0 0
0 0
0 0
0 21
0 0
0 0
0 0
0 0
0 7
0 0
0 2
0 2
0 26
0 5
0 2
7 2
12 0
2 0
12 0
0 0
0 0
2 0
2 2
0 0
0 0
0 2
0 0
0 0
0 0
2 2
0 14
0 0
0 0
0 2
0 0
0 0
0 0
0 0
0 7
5 0
0 2
0 0
0 63
0 28
0 23
0 9
0 9
0 2
0 0
5 0
2 0
0 0
0 0
0 0
0 0
0 0
0 0
0 0
0 0
0 0
0 0
0 0
0 0
0 0
0 0
0 0
0 0
0 0
0 0
0 0
0 0
0 0
0 0
0 0
0 0
0 0
0 0
0 0
0 0
0 0
0 0
0 0
0 0
0 0
0 0
0 0
0 0
0 0
0 0
0 0
0 0
0 0
0 0
0 0
0 0
0 0
0 0
0 0
0 0
0 0
0 0
0 0
0 0
0 0
0 0
0 0
0 0
0 0
0 0
0 0
0 0
0 0
0 0
0 0
0 0
0 0
0 0
0 0
0 0
0 0
0 0
0 0
0 0
0 0
0 0
0 0
0 0
