# Supplementary material for: Global Analysis of the HrpL Regulon in the Plant Pathogen Pseudomonas syringae pv. tomato DC3000 Reveals New Regulon Members with Diverse Functions
Source: PLoS One. 2014 Aug 29;9(8):e106115. doi: 10.1371/journal.pone.0106115 (PMC4149516; doi:10.1371/journal.pone.0106115)
Supplement: Dataset S3 — S3.1 to S3.6. Artemis-loadable profiles for the DC3000 chromosome, plasmid A and Plasmid B. These can be used to visualize results for 5′ capture (TSSs) of hrpL-FLAG, t = 1.5 hours (dataset S3.1 to S3.3); ChIP-Seq of ΔhrpL, t = 1.5 hours (dataset S3.4 to S3.6), respectively. (ZIP) [file pone.0106115.s012.zip]

Archive with 6 entries (6 files):
- dataS3.3normNC_004632-hrpLt15rnaMatchSeq.trimmed.perfect.uniq.profile
- dataS3.4_normdelhrpLt15rnaMatchSeq.trimmed.perfect.uniq.profile
- dataS3.5normNC_004633-delhrpLt15rnaMatchSeq.trimmed.perfect.uniq.profile
- dataS3.6normNC_004632-delhrpLt15rnaMatchSeq.trimmed.perfect.uniq.profile
- dataS3.1_normhrpLt15rnaMatchSeq.trimmed.perfect.uniq.profile
- dataS3.2normNC_004633-hrpLt15rnaMatchSeq.trimmed.perfect.uniq.profile
