# Supplementary material for: Global Analysis of the HrpL Regulon in the Plant Pathogen Pseudomonas syringae pv. tomato DC3000 Reveals New Regulon Members with Diverse Functions
Source: PLoS One. 2014 Aug 29;9(8):e106115. doi: 10.1371/journal.pone.0106115 (PMC4149516; doi:10.1371/journal.pone.0106115)
Supplement: Dataset S4 — S4.1, S4.2. gff files containing positions of 1500 top peaks in 5′ capture data of hrpL-FLAG and ΔhrpL samples. (ZIP) [file pone.0106115.s013.zip]

Archive with 2 entries (2 files):
- dataS4.1.gff
- dataS4.2.gff
