# Supplementary material for: Global Analysis of the HrpL Regulon in the Plant Pathogen Pseudomonas syringae pv. tomato DC3000 Reveals New Regulon Members with Diverse Functions
Source: PLoS One. 2014 Aug 29;9(8):e106115. doi: 10.1371/journal.pone.0106115 (PMC4149516; doi:10.1371/journal.pone.0106115)
Supplement: Dataset S4 — S4.1, S4.2. gff files containing positions of 1500 top peaks in 5′ capture data of hrpL-FLAG and ΔhrpL samples. (ZIP) [file pone.0106115.s013.zip › dataS4.1.gff]

AE016853	top-peaks.pl	misc_feature	301	301	.	+	.
AE016853	top-peaks.pl	misc_feature	2174	2174	.	+	.
AE016853	top-peaks.pl	misc_feature	2646	2646	.	+	.
AE016853	top-peaks.pl	misc_feature	14785	14785	.	+	.
AE016853	top-peaks.pl	misc_feature	15428	15429	.	+	.
AE016853	top-peaks.pl	misc_feature	15475	15475	.	+	.
AE016853	top-peaks.pl	misc_feature	15853	15857	.	+	.
AE016853	top-peaks.pl	misc_feature	15995	15995	.	+	.
AE016853	top-peaks.pl	misc_feature	16136	16138	.	+	.
AE016853	top-peaks.pl	misc_feature	16292	16292	.	+	.
AE016853	top-peaks.pl	misc_feature	16314	16314	.	+	.
AE016853	top-peaks.pl	misc_feature	17085	17085	.	+	.
AE016853	top-peaks.pl	misc_feature	19233	19233	.	+	.
AE016853	top-peaks.pl	misc_feature	27812	27812	.	-	.
AE016853	top-peaks.pl	misc_feature	28202	28202	.	+	.
AE016853	top-peaks.pl	misc_feature	32222	32222	.	-	.
AE016853	top-peaks.pl	misc_feature	44574	44574	.	+	.
AE016853	top-peaks.pl	misc_feature	47402	47402	.	+	.
AE016853	top-peaks.pl	misc_feature	58315	58315	.	+	.
AE016853	top-peaks.pl	misc_feature	59899	59899	.	+	.
AE016853	top-peaks.pl	misc_feature	60598	60598	.	-	.
AE016853	top-peaks.pl	misc_feature	60694	60694	.	+	.
AE016853	top-peaks.pl	misc_feature	61162	61162	.	+	.
AE016853	top-peaks.pl	misc_feature	61426	61428	.	-	.
AE016853	top-peaks.pl	misc_feature	63215	63215	.	+	.
AE016853	top-peaks.pl	misc_feature	65919	65919	.	+	.
AE016853	top-peaks.pl	misc_feature	66925	66926	.	+	.
AE016853	top-peaks.pl	misc_feature	67220	67220	.	+	.
AE016853	top-peaks.pl	misc_feature	67380	67380	.	+	.
AE016853	top-peaks.pl	misc_feature	68763	68764	.	+	.
AE016853	top-peaks.pl	misc_feature	70723	70723	.	+	.
AE016853	top-peaks.pl	misc_feature	71634	71634	.	+	.
AE016853	top-peaks.pl	misc_feature	79736	79736	.	+	.
AE016853	top-peaks.pl	misc_feature	81614	81614	.	-	.
AE016853	top-peaks.pl	misc_feature	82480	82482	.	+	.
AE016853	top-peaks.pl	misc_feature	82990	82990	.	+	.
AE016853	top-peaks.pl	misc_feature	84984	84984	.	-	.
AE016853	top-peaks.pl	misc_feature	90226	90226	.	-	.
AE016853	top-peaks.pl	misc_feature	97212	97212	.	-	.
AE016853	top-peaks.pl	misc_feature	99194	99194	.	+	.
AE016853	top-peaks.pl	misc_feature	101130	101130	.	-	.
AE016853	top-peaks.pl	misc_feature	101221	101221	.	+	.
AE016853	top-peaks.pl	misc_feature	103880	103880	.	-	.
AE016853	top-peaks.pl	misc_feature	107036	107036	.	-	.
AE016853	top-peaks.pl	misc_feature	109127	109127	.	-	.
AE016853	top-peaks.pl	misc_feature	110389	110389	.	+	.
AE016853	top-peaks.pl	misc_feature	110716	110719	.	+	.
AE016853	top-peaks.pl	misc_feature	111076	111076	.	+	.
AE016853	top-peaks.pl	misc_feature	111847	111847	.	-	.
AE016853	top-peaks.pl	misc_feature	120789	120789	.	-	.
AE016853	top-peaks.pl	misc_feature	129898	129898	.	-	.
AE016853	top-peaks.pl	misc_feature	134567	134567	.	+	.
AE016853	top-peaks.pl	misc_feature	138832	138832	.	+	.
AE016853	top-peaks.pl	misc_feature	138872	138872	.	+	.
AE016853	top-peaks.pl	misc_feature	146832	146832	.	-	.
AE016853	top-peaks.pl	misc_feature	153656	153656	.	+	.
AE016853	top-peaks.pl	misc_feature	157469	157472	.	+	.
AE016853	top-peaks.pl	misc_feature	157493	157497	.	+	.
AE016853	top-peaks.pl	misc_feature	158876	158878	.	-	.
AE016853	top-peaks.pl	misc_feature	159028	159028	.	+	.
AE016853	top-peaks.pl	misc_feature	166001	166001	.	+	.
AE016853	top-peaks.pl	misc_feature	173357	173357	.	-	.
AE016853	top-peaks.pl	misc_feature	174804	174804	.	-	.
AE016853	top-peaks.pl	misc_feature	175525	175525	.	+	.
AE016853	top-peaks.pl	misc_feature	176971	176971	.	-	.
AE016853	top-peaks.pl	misc_feature	177292	177292	.	-	.
AE016853	top-peaks.pl	misc_feature	178797	178797	.	+	.
AE016853	top-peaks.pl	misc_feature	182599	182599	.	-	.
AE016853	top-peaks.pl	misc_feature	183088	183088	.	-	.
AE016853	top-peaks.pl	misc_feature	183714	183715	.	-	.
AE016853	top-peaks.pl	misc_feature	183726	183726	.	-	.
AE016853	top-peaks.pl	misc_feature	187460	187460	.	+	.
AE016853	top-peaks.pl	misc_feature	187525	187525	.	+	.
AE016853	top-peaks.pl	misc_feature	191347	191347	.	-	.
AE016853	top-peaks.pl	misc_feature	191562	191562	.	+	.
AE016853	top-peaks.pl	misc_feature	206802	206802	.	+	.
AE016853	top-peaks.pl	misc_feature	215472	215474	.	-	.
AE016853	top-peaks.pl	misc_feature	232317	232317	.	-	.
AE016853	top-peaks.pl	misc_feature	234121	234121	.	-	.
AE016853	top-peaks.pl	misc_feature	234132	234132	.	+	.
AE016853	top-peaks.pl	misc_feature	239882	239882	.	-	.
AE016853	top-peaks.pl	misc_feature	240307	240307	.	+	.
AE016853	top-peaks.pl	misc_feature	242289	242289	.	+	.
AE016853	top-peaks.pl	misc_feature	247763	247763	.	-	.
AE016853	top-peaks.pl	misc_feature	247979	247979	.	+	.
AE016853	top-peaks.pl	misc_feature	253310	253310	.	-	.
AE016853	top-peaks.pl	misc_feature	257505	257505	.	+	.
AE016853	top-peaks.pl	misc_feature	257618	257618	.	-	.
AE016853	top-peaks.pl	misc_feature	258065	258065	.	+	.
AE016853	top-peaks.pl	misc_feature	259158	259159	.	+	.
AE016853	top-peaks.pl	misc_feature	260990	260990	.	+	.
AE016853	top-peaks.pl	misc_feature	264226	264226	.	-	.
AE016853	top-peaks.pl	misc_feature	273183	273183	.	+	.
AE016853	top-peaks.pl	misc_feature	302495	302495	.	-	.
AE016853	top-peaks.pl	misc_feature	305320	305320	.	-	.
AE016853	top-peaks.pl	misc_feature	305892	305892	.	-	.
AE016853	top-peaks.pl	misc_feature	306484	306484	.	+	.
AE016853	top-peaks.pl	misc_feature	310049	310049	.	-	.
AE016853	top-peaks.pl	misc_feature	312250	312250	.	-	.
AE016853	top-peaks.pl	misc_feature	312834	312834	.	-	.
AE016853	top-peaks.pl	misc_feature	315859	315859	.	-	.
AE016853	top-peaks.pl	misc_feature	316037	316037	.	+	.
AE016853	top-peaks.pl	misc_feature	322687	322687	.	+	.
AE016853	top-peaks.pl	misc_feature	325610	325610	.	+	.
AE016853	top-peaks.pl	misc_feature	331423	331423	.	-	.
AE016853	top-peaks.pl	misc_feature	332725	332725	.	-	.
AE016853	top-peaks.pl	misc_feature	334969	334969	.	+	.
AE016853	top-peaks.pl	misc_feature	343719	343719	.	+	.
AE016853	top-peaks.pl	misc_feature	344781	344781	.	+	.
AE016853	top-peaks.pl	misc_feature	351176	351176	.	-	.
AE016853	top-peaks.pl	misc_feature	351317	351317	.	+	.
AE016853	top-peaks.pl	misc_feature	352351	352351	.	+	.
AE016853	top-peaks.pl	misc_feature	355579	355579	.	-	.
AE016853	top-peaks.pl	misc_feature	355719	355719	.	-	.
AE016853	top-peaks.pl	misc_feature	358633	358633	.	-	.
AE016853	top-peaks.pl	misc_feature	363530	363530	.	+	.
AE016853	top-peaks.pl	misc_feature	392514	392514	.	-	.
AE016853	top-peaks.pl	misc_feature	392796	392796	.	+	.
AE016853	top-peaks.pl	misc_feature	395830	395830	.	+	.
AE016853	top-peaks.pl	misc_feature	402425	402425	.	-	.
AE016853	top-peaks.pl	misc_feature	402515	402515	.	+	.
AE016853	top-peaks.pl	misc_feature	402639	402639	.	+	.
AE016853	top-peaks.pl	misc_feature	403263	403263	.	+	.
AE016853	top-peaks.pl	misc_feature	404787	404787	.	+	.
AE016853	top-peaks.pl	misc_feature	406247	406247	.	+	.
AE016853	top-peaks.pl	misc_feature	407081	407081	.	+	.
AE016853	top-peaks.pl	misc_feature	418330	418330	.	-	.
AE016853	top-peaks.pl	misc_feature	418475	418475	.	+	.
AE016853	top-peaks.pl	misc_feature	425957	425957	.	+	.
AE016853	top-peaks.pl	misc_feature	446956	446956	.	+	.
AE016853	top-peaks.pl	misc_feature	447671	447671	.	+	.
AE016853	top-peaks.pl	misc_feature	449378	449382	.	-	.
AE016853	top-peaks.pl	misc_feature	449435	449435	.	-	.
AE016853	top-peaks.pl	misc_feature	454109	454109	.	-	.
AE016853	top-peaks.pl	misc_feature	462088	462088	.	+	.
AE016853	top-peaks.pl	misc_feature	462690	462690	.	-	.
AE016853	top-peaks.pl	misc_feature	463245	463245	.	-	.
AE016853	top-peaks.pl	misc_feature	465111	465111	.	-	.
AE016853	top-peaks.pl	misc_feature	465302	465302	.	+	.
AE016853	top-peaks.pl	misc_feature	468402	468402	.	-	.
AE016853	top-peaks.pl	misc_feature	472236	472236	.	+	.
AE016853	top-peaks.pl	misc_feature	475317	475317	.	+	.
AE016853	top-peaks.pl	misc_feature	475617	475617	.	+	.
AE016853	top-peaks.pl	misc_feature	478108	478108	.	+	.
AE016853	top-peaks.pl	misc_feature	499998	499998	.	-	.
AE016853	top-peaks.pl	misc_feature	513945	513945	.	+	.
AE016853	top-peaks.pl	misc_feature	517281	517281	.	+	.
AE016853	top-peaks.pl	misc_feature	522368	522368	.	-	.
AE016853	top-peaks.pl	misc_feature	540966	540966	.	+	.
AE016853	top-peaks.pl	misc_feature	545709	545709	.	+	.
AE016853	top-peaks.pl	misc_feature	546277	546277	.	+	.
AE016853	top-peaks.pl	misc_feature	549511	549511	.	-	.
AE016853	top-peaks.pl	misc_feature	550526	550526	.	-	.
AE016853	top-peaks.pl	misc_feature	550744	550745	.	-	.
AE016853	top-peaks.pl	misc_feature	555296	555296	.	+	.
AE016853	top-peaks.pl	misc_feature	555345	555346	.	+	.
AE016853	top-peaks.pl	misc_feature	563517	563517	.	+	.
AE016853	top-peaks.pl	misc_feature	569586	569586	.	+	.
AE016853	top-peaks.pl	misc_feature	572507	572509	.	+	.
AE016853	top-peaks.pl	misc_feature	574903	574903	.	+	.
AE016853	top-peaks.pl	misc_feature	588612	588612	.	-	.
AE016853	top-peaks.pl	misc_feature	590600	590601	.	+	.
AE016853	top-peaks.pl	misc_feature	590663	590663	.	-	.
AE016853	top-peaks.pl	misc_feature	590835	590835	.	-	.
AE016853	top-peaks.pl	misc_feature	590949	590949	.	-	.
AE016853	top-peaks.pl	misc_feature	593406	593406	.	-	.
AE016853	top-peaks.pl	misc_feature	593574	593574	.	+	.
AE016853	top-peaks.pl	misc_feature	594361	594361	.	+	.
AE016853	top-peaks.pl	misc_feature	602752	602752	.	-	.
AE016853	top-peaks.pl	misc_feature	610540	610541	.	-	.
AE016853	top-peaks.pl	misc_feature	610550	610550	.	+	.
AE016853	top-peaks.pl	misc_feature	610957	610957	.	+	.
AE016853	top-peaks.pl	misc_feature	623469	623469	.	+	.
AE016853	top-peaks.pl	misc_feature	627933	627933	.	-	.
AE016853	top-peaks.pl	misc_feature	628710	628710	.	-	.
AE016853	top-peaks.pl	misc_feature	628736	628736	.	-	.
AE016853	top-peaks.pl	misc_feature	629895	629895	.	+	.
AE016853	top-peaks.pl	misc_feature	630257	630257	.	+	.
AE016853	top-peaks.pl	misc_feature	639104	639104	.	+	.
AE016853	top-peaks.pl	misc_feature	640835	640835	.	-	.
AE016853	top-peaks.pl	misc_feature	643020	643020	.	+	.
AE016853	top-peaks.pl	misc_feature	647597	647597	.	-	.
AE016853	top-peaks.pl	misc_feature	647716	647716	.	-	.
AE016853	top-peaks.pl	misc_feature	647879	647879	.	-	.
AE016853	top-peaks.pl	misc_feature	647966	647966	.	-	.
AE016853	top-peaks.pl	misc_feature	647992	647992	.	-	.
AE016853	top-peaks.pl	misc_feature	648009	648013	.	-	.
AE016853	top-peaks.pl	misc_feature	648022	648022	.	-	.
AE016853	top-peaks.pl	misc_feature	648085	648085	.	-	.
AE016853	top-peaks.pl	misc_feature	648181	648181	.	-	.
AE016853	top-peaks.pl	misc_feature	648202	648202	.	-	.
AE016853	top-peaks.pl	misc_feature	648316	648316	.	-	.
AE016853	top-peaks.pl	misc_feature	648346	648346	.	-	.
AE016853	top-peaks.pl	misc_feature	648965	648965	.	-	.
AE016853	top-peaks.pl	misc_feature	649176	649176	.	-	.
AE016853	top-peaks.pl	misc_feature	649380	649380	.	-	.
AE016853	top-peaks.pl	misc_feature	649402	649402	.	-	.
AE016853	top-peaks.pl	misc_feature	649431	649431	.	-	.
AE016853	top-peaks.pl	misc_feature	649657	649660	.	-	.
AE016853	top-peaks.pl	misc_feature	655978	655978	.	+	.
AE016853	top-peaks.pl	misc_feature	657596	657596	.	-	.
AE016853	top-peaks.pl	misc_feature	658090	658090	.	-	.
AE016853	top-peaks.pl	misc_feature	660453	660453	.	-	.
AE016853	top-peaks.pl	misc_feature	660606	660606	.	+	.
AE016853	top-peaks.pl	misc_feature	661819	661819	.	+	.
AE016853	top-peaks.pl	misc_feature	664637	664637	.	+	.
AE016853	top-peaks.pl	misc_feature	664796	664796	.	-	.
AE016853	top-peaks.pl	misc_feature	664888	664888	.	+	.
AE016853	top-peaks.pl	misc_feature	666143	666143	.	+	.
AE016853	top-peaks.pl	misc_feature	666259	666260	.	+	.
AE016853	top-peaks.pl	misc_feature	672093	672093	.	+	.
AE016853	top-peaks.pl	misc_feature	674266	674267	.	+	.
AE016853	top-peaks.pl	misc_feature	674386	674386	.	+	.
AE016853	top-peaks.pl	misc_feature	674517	674517	.	+	.
AE016853	top-peaks.pl	misc_feature	674827	674827	.	+	.
AE016853	top-peaks.pl	misc_feature	675885	675885	.	+	.
AE016853	top-peaks.pl	misc_feature	675891	675891	.	+	.
AE016853	top-peaks.pl	misc_feature	677162	677162	.	+	.
AE016853	top-peaks.pl	misc_feature	677198	677198	.	+	.
AE016853	top-peaks.pl	misc_feature	686943	686943	.	+	.
AE016853	top-peaks.pl	misc_feature	687501	687501	.	+	.
AE016853	top-peaks.pl	misc_feature	688605	688605	.	+	.
AE016853	top-peaks.pl	misc_feature	690155	690155	.	+	.
AE016853	top-peaks.pl	misc_feature	691433	691436	.	+	.
AE016853	top-peaks.pl	misc_feature	694712	694712	.	+	.
AE016853	top-peaks.pl	misc_feature	695315	695315	.	+	.
AE016853	top-peaks.pl	misc_feature	696562	696562	.	+	.
AE016853	top-peaks.pl	misc_feature	698209	698212	.	+	.
AE016853	top-peaks.pl	misc_feature	698714	698714	.	+	.
AE016853	top-peaks.pl	misc_feature	702281	702284	.	+	.
AE016853	top-peaks.pl	misc_feature	705447	705447	.	+	.
AE016853	top-peaks.pl	misc_feature	709890	709890	.	+	.
AE016853	top-peaks.pl	misc_feature	711624	711624	.	+	.
AE016853	top-peaks.pl	misc_feature	720226	720226	.	-	.
AE016853	top-peaks.pl	misc_feature	720298	720298	.	-	.
AE016853	top-peaks.pl	misc_feature	720389	720389	.	+	.
AE016853	top-peaks.pl	misc_feature	720507	720507	.	+	.
AE016853	top-peaks.pl	misc_feature	734005	734005	.	+	.
AE016853	top-peaks.pl	misc_feature	739946	739946	.	-	.
AE016853	top-peaks.pl	misc_feature	742021	742021	.	-	.
AE016853	top-peaks.pl	misc_feature	746934	746936	.	+	.
AE016853	top-peaks.pl	misc_feature	752410	752410	.	-	.
AE016853	top-peaks.pl	misc_feature	753701	753701	.	-	.
AE016853	top-peaks.pl	misc_feature	763256	763256	.	-	.
AE016853	top-peaks.pl	misc_feature	765680	765680	.	+	.
AE016853	top-peaks.pl	misc_feature	770576	770576	.	-	.
AE016853	top-peaks.pl	misc_feature	772308	772309	.	-	.
AE016853	top-peaks.pl	misc_feature	783611	783611	.	-	.
AE016853	top-peaks.pl	misc_feature	784212	784212	.	+	.
AE016853	top-peaks.pl	misc_feature	792297	792297	.	+	.
AE016853	top-peaks.pl	misc_feature	792586	792586	.	+	.
AE016853	top-peaks.pl	misc_feature	821307	821308	.	-	.
AE016853	top-peaks.pl	misc_feature	827073	827074	.	+	.
AE016853	top-peaks.pl	misc_feature	827234	827234	.	+	.
AE016853	top-peaks.pl	misc_feature	832943	832943	.	+	.
AE016853	top-peaks.pl	misc_feature	853688	853688	.	+	.
AE016853	top-peaks.pl	misc_feature	863003	863005	.	-	.
AE016853	top-peaks.pl	misc_feature	863168	863168	.	+	.
AE016853	top-peaks.pl	misc_feature	863211	863211	.	-	.
AE016853	top-peaks.pl	misc_feature	867509	867509	.	-	.
AE016853	top-peaks.pl	misc_feature	867648	867648	.	-	.
AE016853	top-peaks.pl	misc_feature	875875	875875	.	+	.
AE016853	top-peaks.pl	misc_feature	889040	889040	.	-	.
AE016853	top-peaks.pl	misc_feature	893973	893974	.	+	.
AE016853	top-peaks.pl	misc_feature	895854	895855	.	+	.
AE016853	top-peaks.pl	misc_feature	898572	898572	.	+	.
AE016853	top-peaks.pl	misc_feature	898664	898664	.	+	.
AE016853	top-peaks.pl	misc_feature	899246	899247	.	-	.
AE016853	top-peaks.pl	misc_feature	900341	900341	.	+	.
AE016853	top-peaks.pl	misc_feature	905376	905376	.	+	.
AE016853	top-peaks.pl	misc_feature	905779	905779	.	+	.
AE016853	top-peaks.pl	misc_feature	907949	907949	.	+	.
AE016853	top-peaks.pl	misc_feature	909054	909054	.	+	.
AE016853	top-peaks.pl	misc_feature	909517	909517	.	-	.
AE016853	top-peaks.pl	misc_feature	910736	910737	.	+	.
AE016853	top-peaks.pl	misc_feature	919766	919766	.	-	.
AE016853	top-peaks.pl	misc_feature	920154	920155	.	+	.
AE016853	top-peaks.pl	misc_feature	921794	921794	.	+	.
AE016853	top-peaks.pl	misc_feature	921801	921805	.	-	.
AE016853	top-peaks.pl	misc_feature	922846	922846	.	-	.
AE016853	top-peaks.pl	misc_feature	923915	923915	.	+	.
AE016853	top-peaks.pl	misc_feature	924790	924790	.	+	.
AE016853	top-peaks.pl	misc_feature	924991	924991	.	+	.
AE016853	top-peaks.pl	misc_feature	925943	925943	.	+	.
AE016853	top-peaks.pl	misc_feature	929231	929231	.	-	.
AE016853	top-peaks.pl	misc_feature	929325	929325	.	+	.
AE016853	top-peaks.pl	misc_feature	939338	939338	.	-	.
AE016853	top-peaks.pl	misc_feature	939708	939710	.	+	.
AE016853	top-peaks.pl	misc_feature	940422	940422	.	+	.
AE016853	top-peaks.pl	misc_feature	941041	941041	.	+	.
AE016853	top-peaks.pl	misc_feature	941137	941141	.	+	.
AE016853	top-peaks.pl	misc_feature	941156	941156	.	+	.
AE016853	top-peaks.pl	misc_feature	941165	941165	.	+	.
AE016853	top-peaks.pl	misc_feature	942753	942753	.	+	.
AE016853	top-peaks.pl	misc_feature	943982	943982	.	+	.
AE016853	top-peaks.pl	misc_feature	946189	946189	.	+	.
AE016853	top-peaks.pl	misc_feature	948567	948567	.	-	.
AE016853	top-peaks.pl	misc_feature	948888	948888	.	-	.
AE016853	top-peaks.pl	misc_feature	949748	949750	.	-	.
AE016853	top-peaks.pl	misc_feature	954236	954239	.	+	.
AE016853	top-peaks.pl	misc_feature	957961	957961	.	+	.
AE016853	top-peaks.pl	misc_feature	965535	965535	.	+	.
AE016853	top-peaks.pl	misc_feature	970996	970996	.	-	.
AE016853	top-peaks.pl	misc_feature	972662	972662	.	+	.
AE016853	top-peaks.pl	misc_feature	977498	977498	.	+	.
AE016853	top-peaks.pl	misc_feature	978190	978190	.	-	.
AE016853	top-peaks.pl	misc_feature	978245	978245	.	-	.
AE016853	top-peaks.pl	misc_feature	981212	981212	.	+	.
AE016853	top-peaks.pl	misc_feature	984665	984665	.	-	.
AE016853	top-peaks.pl	misc_feature	998731	998731	.	+	.
AE016853	top-peaks.pl	misc_feature	1000425	1000425	.	-	.
AE016853	top-peaks.pl	misc_feature	1003149	1003149	.	-	.
AE016853	top-peaks.pl	misc_feature	1007170	1007171	.	+	.
AE016853	top-peaks.pl	misc_feature	1008192	1008192	.	-	.
AE016853	top-peaks.pl	misc_feature	1009571	1009571	.	+	.
AE016853	top-peaks.pl	misc_feature	1009953	1009953	.	+	.
AE016853	top-peaks.pl	misc_feature	1010879	1010879	.	-	.
AE016853	top-peaks.pl	misc_feature	1017697	1017697	.	+	.
AE016853	top-peaks.pl	misc_feature	1020218	1020218	.	+	.
AE016853	top-peaks.pl	misc_feature	1026357	1026357	.	+	.
AE016853	top-peaks.pl	misc_feature	1032563	1032563	.	+	.
AE016853	top-peaks.pl	misc_feature	1042304	1042304	.	+	.
AE016853	top-peaks.pl	misc_feature	1044383	1044383	.	-	.
AE016853	top-peaks.pl	misc_feature	1046430	1046430	.	-	.
AE016853	top-peaks.pl	misc_feature	1046639	1046640	.	-	.
AE016853	top-peaks.pl	misc_feature	1046697	1046698	.	-	.
AE016853	top-peaks.pl	misc_feature	1046729	1046729	.	-	.
AE016853	top-peaks.pl	misc_feature	1046741	1046741	.	-	.
AE016853	top-peaks.pl	misc_feature	1046874	1046874	.	-	.
AE016853	top-peaks.pl	misc_feature	1046884	1046884	.	-	.
AE016853	top-peaks.pl	misc_feature	1055280	1055281	.	-	.
AE016853	top-peaks.pl	misc_feature	1059549	1059549	.	-	.
AE016853	top-peaks.pl	misc_feature	1061197	1061197	.	-	.
AE016853	top-peaks.pl	misc_feature	1065336	1065337	.	+	.
AE016853	top-peaks.pl	misc_feature	1068949	1068949	.	+	.
AE016853	top-peaks.pl	misc_feature	1079352	1079352	.	-	.
AE016853	top-peaks.pl	misc_feature	1084132	1084132	.	+	.
AE016853	top-peaks.pl	misc_feature	1089936	1089936	.	+	.
AE016853	top-peaks.pl	misc_feature	1090413	1090414	.	+	.
AE016853	top-peaks.pl	misc_feature	1092611	1092611	.	-	.
AE016853	top-peaks.pl	misc_feature	1092896	1092896	.	-	.
AE016853	top-peaks.pl	misc_feature	1097027	1097027	.	-	.
AE016853	top-peaks.pl	misc_feature	1100982	1100982	.	+	.
AE016853	top-peaks.pl	misc_feature	1115293	1115293	.	-	.
AE016853	top-peaks.pl	misc_feature	1115317	1115317	.	-	.
AE016853	top-peaks.pl	misc_feature	1115425	1115425	.	-	.
AE016853	top-peaks.pl	misc_feature	1115600	1115600	.	-	.
AE016853	top-peaks.pl	misc_feature	1115692	1115692	.	-	.
AE016853	top-peaks.pl	misc_feature	1115735	1115735	.	-	.
AE016853	top-peaks.pl	misc_feature	1116213	1116213	.	-	.
AE016853	top-peaks.pl	misc_feature	1116300	1116300	.	-	.
AE016853	top-peaks.pl	misc_feature	1135239	1135239	.	-	.
AE016853	top-peaks.pl	misc_feature	1140065	1140065	.	+	.
AE016853	top-peaks.pl	misc_feature	1162595	1162596	.	-	.
AE016853	top-peaks.pl	misc_feature	1164173	1164173	.	+	.
AE016853	top-peaks.pl	misc_feature	1166458	1166459	.	+	.
AE016853	top-peaks.pl	misc_feature	1167604	1167604	.	-	.
AE016853	top-peaks.pl	misc_feature	1167606	1167606	.	+	.
AE016853	top-peaks.pl	misc_feature	1173568	1173568	.	+	.
AE016853	top-peaks.pl	misc_feature	1173711	1173711	.	+	.
AE016853	top-peaks.pl	misc_feature	1176132	1176132	.	-	.
AE016853	top-peaks.pl	misc_feature	1176752	1176752	.	+	.
AE016853	top-peaks.pl	misc_feature	1177171	1177171	.	-	.
AE016853	top-peaks.pl	misc_feature	1179133	1179134	.	+	.
AE016853	top-peaks.pl	misc_feature	1182424	1182425	.	-	.
AE016853	top-peaks.pl	misc_feature	1186605	1186608	.	-	.
AE016853	top-peaks.pl	misc_feature	1191294	1191294	.	-	.
AE016853	top-peaks.pl	misc_feature	1191463	1191463	.	+	.
AE016853	top-peaks.pl	misc_feature	1215624	1215624	.	-	.
AE016853	top-peaks.pl	misc_feature	1219615	1219618	.	-	.
AE016853	top-peaks.pl	misc_feature	1219633	1219633	.	-	.
AE016853	top-peaks.pl	misc_feature	1219790	1219790	.	-	.
AE016853	top-peaks.pl	misc_feature	1222763	1222763	.	-	.
AE016853	top-peaks.pl	misc_feature	1223010	1223010	.	+	.
AE016853	top-peaks.pl	misc_feature	1225338	1225338	.	+	.
AE016853	top-peaks.pl	misc_feature	1227807	1227807	.	+	.
AE016853	top-peaks.pl	misc_feature	1229157	1229157	.	-	.
AE016853	top-peaks.pl	misc_feature	1238859	1238859	.	-	.
AE016853	top-peaks.pl	misc_feature	1243867	1243867	.	-	.
AE016853	top-peaks.pl	misc_feature	1244535	1244537	.	+	.
AE016853	top-peaks.pl	misc_feature	1245508	1245508	.	+	.
AE016853	top-peaks.pl	misc_feature	1246658	1246659	.	-	.
AE016853	top-peaks.pl	misc_feature	1247999	1247999	.	-	.
AE016853	top-peaks.pl	misc_feature	1249870	1249871	.	-	.
AE016853	top-peaks.pl	misc_feature	1255740	1255740	.	-	.
AE016853	top-peaks.pl	misc_feature	1286011	1286011	.	-	.
AE016853	top-peaks.pl	misc_feature	1286344	1286344	.	-	.
AE016853	top-peaks.pl	misc_feature	1286359	1286359	.	+	.
AE016853	top-peaks.pl	misc_feature	1292833	1292833	.	+	.
AE016853	top-peaks.pl	misc_feature	1292847	1292847	.	+	.
AE016853	top-peaks.pl	misc_feature	1294777	1294777	.	-	.
AE016853	top-peaks.pl	misc_feature	1297363	1297363	.	-	.
AE016853	top-peaks.pl	misc_feature	1309828	1309828	.	+	.
AE016853	top-peaks.pl	misc_feature	1314606	1314606	.	-	.
AE016853	top-peaks.pl	misc_feature	1318554	1318554	.	-	.
AE016853	top-peaks.pl	misc_feature	1329050	1329050	.	-	.
AE016853	top-peaks.pl	misc_feature	1341636	1341636	.	-	.
AE016853	top-peaks.pl	misc_feature	1370624	1370624	.	+	.
AE016853	top-peaks.pl	misc_feature	1373596	1373598	.	+	.
AE016853	top-peaks.pl	misc_feature	1376945	1376945	.	-	.
AE016853	top-peaks.pl	misc_feature	1377934	1377934	.	+	.
AE016853	top-peaks.pl	misc_feature	1384717	1384717	.	+	.
AE016853	top-peaks.pl	misc_feature	1387187	1387187	.	-	.
AE016853	top-peaks.pl	misc_feature	1387422	1387422	.	+	.
AE016853	top-peaks.pl	misc_feature	1387503	1387503	.	+	.
AE016853	top-peaks.pl	misc_feature	1395007	1395007	.	-	.
AE016853	top-peaks.pl	misc_feature	1395204	1395204	.	+	.
AE016853	top-peaks.pl	misc_feature	1397903	1397904	.	-	.
AE016853	top-peaks.pl	misc_feature	1407250	1407250	.	-	.
AE016853	top-peaks.pl	misc_feature	1416345	1416345	.	+	.
AE016853	top-peaks.pl	misc_feature	1421645	1421645	.	+	.
AE016853	top-peaks.pl	misc_feature	1426008	1426008	.	+	.
AE016853	top-peaks.pl	misc_feature	1426015	1426017	.	+	.
AE016853	top-peaks.pl	misc_feature	1427074	1427074	.	+	.
AE016853	top-peaks.pl	misc_feature	1429436	1429436	.	-	.
AE016853	top-peaks.pl	misc_feature	1429540	1429540	.	-	.
AE016853	top-peaks.pl	misc_feature	1429568	1429568	.	-	.
AE016853	top-peaks.pl	misc_feature	1429628	1429628	.	+	.
AE016853	top-peaks.pl	misc_feature	1441867	1441867	.	+	.
AE016853	top-peaks.pl	misc_feature	1451011	1451011	.	+	.
AE016853	top-peaks.pl	misc_feature	1453583	1453583	.	-	.
AE016853	top-peaks.pl	misc_feature	1453958	1453958	.	+	.
AE016853	top-peaks.pl	misc_feature	1454146	1454146	.	+	.
AE016853	top-peaks.pl	misc_feature	1454605	1454606	.	+	.
AE016853	top-peaks.pl	misc_feature	1454904	1454904	.	+	.
AE016853	top-peaks.pl	misc_feature	1461962	1461962	.	+	.
AE016853	top-peaks.pl	misc_feature	1465876	1465876	.	-	.
AE016853	top-peaks.pl	misc_feature	1466973	1466973	.	+	.
AE016853	top-peaks.pl	misc_feature	1471268	1471268	.	-	.
AE016853	top-peaks.pl	misc_feature	1473837	1473837	.	+	.
AE016853	top-peaks.pl	misc_feature	1504921	1504921	.	+	.
AE016853	top-peaks.pl	misc_feature	1505147	1505147	.	+	.
AE016853	top-peaks.pl	misc_feature	1505192	1505192	.	+	.
AE016853	top-peaks.pl	misc_feature	1505253	1505254	.	+	.
AE016853	top-peaks.pl	misc_feature	1507685	1507685	.	+	.
AE016853	top-peaks.pl	misc_feature	1510708	1510708	.	-	.
AE016853	top-peaks.pl	misc_feature	1510915	1510917	.	+	.
AE016853	top-peaks.pl	misc_feature	1519493	1519493	.	-	.
AE016853	top-peaks.pl	misc_feature	1519700	1519701	.	+	.
AE016853	top-peaks.pl	misc_feature	1522262	1522262	.	+	.
AE016853	top-peaks.pl	misc_feature	1524241	1524242	.	+	.
AE016853	top-peaks.pl	misc_feature	1524262	1524264	.	+	.
AE016853	top-peaks.pl	misc_feature	1524279	1524282	.	+	.
AE016853	top-peaks.pl	misc_feature	1524288	1524291	.	+	.
AE016853	top-peaks.pl	misc_feature	1524300	1524300	.	+	.
AE016853	top-peaks.pl	misc_feature	1524315	1524318	.	+	.
AE016853	top-peaks.pl	misc_feature	1524326	1524326	.	+	.
AE016853	top-peaks.pl	misc_feature	1524333	1524333	.	+	.
AE016853	top-peaks.pl	misc_feature	1524340	1524342	.	+	.
AE016853	top-peaks.pl	misc_feature	1524354	1524354	.	+	.
AE016853	top-peaks.pl	misc_feature	1524366	1524366	.	+	.
AE016853	top-peaks.pl	misc_feature	1524383	1524384	.	+	.
AE016853	top-peaks.pl	misc_feature	1524394	1524395	.	+	.
AE016853	top-peaks.pl	misc_feature	1524408	1524411	.	+	.
AE016853	top-peaks.pl	misc_feature	1524417	1524418	.	+	.
AE016853	top-peaks.pl	misc_feature	1524424	1524428	.	+	.
AE016853	top-peaks.pl	misc_feature	1524445	1524445	.	+	.
AE016853	top-peaks.pl	misc_feature	1524468	1524468	.	+	.
AE016853	top-peaks.pl	misc_feature	1524490	1524490	.	+	.
AE016853	top-peaks.pl	misc_feature	1524499	1524503	.	+	.
AE016853	top-peaks.pl	misc_feature	1524585	1524585	.	+	.
AE016853	top-peaks.pl	misc_feature	1524617	1524617	.	+	.
AE016853	top-peaks.pl	misc_feature	1525063	1525063	.	+	.
AE016853	top-peaks.pl	misc_feature	1525087	1525087	.	+	.
AE016853	top-peaks.pl	misc_feature	1525105	1525105	.	+	.
AE016853	top-peaks.pl	misc_feature	1525114	1525118	.	+	.
AE016853	top-peaks.pl	misc_feature	1525128	1525128	.	+	.
AE016853	top-peaks.pl	misc_feature	1525164	1525164	.	+	.
AE016853	top-peaks.pl	misc_feature	1525527	1525527	.	+	.
AE016853	top-peaks.pl	misc_feature	1525609	1525610	.	+	.
AE016853	top-peaks.pl	misc_feature	1525798	1525798	.	+	.
AE016853	top-peaks.pl	misc_feature	1528220	1528220	.	+	.
AE016853	top-peaks.pl	misc_feature	1530113	1530113	.	+	.
AE016853	top-peaks.pl	misc_feature	1530532	1530532	.	+	.
AE016853	top-peaks.pl	misc_feature	1530709	1530709	.	+	.
AE016853	top-peaks.pl	misc_feature	1531386	1531386	.	+	.
AE016853	top-peaks.pl	misc_feature	1535377	1535377	.	-	.
AE016853	top-peaks.pl	misc_feature	1536623	1536623	.	-	.
AE016853	top-peaks.pl	misc_feature	1536797	1536799	.	-	.
AE016853	top-peaks.pl	misc_feature	1538694	1538696	.	-	.
AE016853	top-peaks.pl	misc_feature	1542544	1542544	.	-	.
AE016853	top-peaks.pl	misc_feature	1542814	1542814	.	+	.
AE016853	top-peaks.pl	misc_feature	1543451	1543451	.	+	.
AE016853	top-peaks.pl	misc_feature	1543950	1543950	.	+	.
AE016853	top-peaks.pl	misc_feature	1544097	1544097	.	+	.
AE016853	top-peaks.pl	misc_feature	1544218	1544218	.	+	.
AE016853	top-peaks.pl	misc_feature	1544392	1544393	.	+	.
AE016853	top-peaks.pl	misc_feature	1544418	1544418	.	+	.
AE016853	top-peaks.pl	misc_feature	1544567	1544567	.	+	.
AE016853	top-peaks.pl	misc_feature	1545012	1545012	.	+	.
AE016853	top-peaks.pl	misc_feature	1545399	1545399	.	+	.
AE016853	top-peaks.pl	misc_feature	1545607	1545608	.	+	.
AE016853	top-peaks.pl	misc_feature	1545656	1545656	.	+	.
AE016853	top-peaks.pl	misc_feature	1545943	1545943	.	+	.
AE016853	top-peaks.pl	misc_feature	1546006	1546006	.	+	.
AE016853	top-peaks.pl	misc_feature	1548421	1548426	.	+	.
AE016853	top-peaks.pl	misc_feature	1548436	1548436	.	+	.
AE016853	top-peaks.pl	misc_feature	1548452	1548455	.	+	.
AE016853	top-peaks.pl	misc_feature	1548469	1548469	.	+	.
AE016853	top-peaks.pl	misc_feature	1548478	1548478	.	+	.
AE016853	top-peaks.pl	misc_feature	1548503	1548505	.	+	.
AE016853	top-peaks.pl	misc_feature	1548527	1548528	.	+	.
AE016853	top-peaks.pl	misc_feature	1548536	1548536	.	+	.
AE016853	top-peaks.pl	misc_feature	1548546	1548550	.	+	.
AE016853	top-peaks.pl	misc_feature	1548567	1548567	.	+	.
AE016853	top-peaks.pl	misc_feature	1548577	1548580	.	+	.
AE016853	top-peaks.pl	misc_feature	1548593	1548593	.	+	.
AE016853	top-peaks.pl	misc_feature	1548604	1548604	.	+	.
AE016853	top-peaks.pl	misc_feature	1548622	1548622	.	+	.
AE016853	top-peaks.pl	misc_feature	1548662	1548662	.	+	.
AE016853	top-peaks.pl	misc_feature	1548680	1548682	.	+	.
AE016853	top-peaks.pl	misc_feature	1548693	1548699	.	+	.
AE016853	top-peaks.pl	misc_feature	1548989	1548989	.	+	.
AE016853	top-peaks.pl	misc_feature	1549183	1549183	.	+	.
AE016853	top-peaks.pl	misc_feature	1549750	1549750	.	+	.
AE016853	top-peaks.pl	misc_feature	1551793	1551793	.	-	.
AE016853	top-peaks.pl	misc_feature	1554119	1554119	.	+	.
AE016853	top-peaks.pl	misc_feature	1554453	1554453	.	+	.
AE016853	top-peaks.pl	misc_feature	1557479	1557479	.	+	.
AE016853	top-peaks.pl	misc_feature	1560508	1560510	.	-	.
AE016853	top-peaks.pl	misc_feature	1562452	1562452	.	+	.
AE016853	top-peaks.pl	misc_feature	1563610	1563610	.	+	.
AE016853	top-peaks.pl	misc_feature	1568118	1568118	.	+	.
AE016853	top-peaks.pl	misc_feature	1574303	1574304	.	+	.
AE016853	top-peaks.pl	misc_feature	1581093	1581093	.	+	.
AE016853	top-peaks.pl	misc_feature	1582676	1582676	.	-	.
AE016853	top-peaks.pl	misc_feature	1593419	1593419	.	+	.
AE016853	top-peaks.pl	misc_feature	1593579	1593579	.	-	.
AE016853	top-peaks.pl	misc_feature	1593674	1593674	.	+	.
AE016853	top-peaks.pl	misc_feature	1594934	1594934	.	+	.
AE016853	top-peaks.pl	misc_feature	1609908	1609908	.	+	.
AE016853	top-peaks.pl	misc_feature	1611708	1611708	.	-	.
AE016853	top-peaks.pl	misc_feature	1612464	1612464	.	+	.
AE016853	top-peaks.pl	misc_feature	1617466	1617466	.	+	.
AE016853	top-peaks.pl	misc_feature	1619116	1619120	.	+	.
AE016853	top-peaks.pl	misc_feature	1635309	1635309	.	+	.
AE016853	top-peaks.pl	misc_feature	1648202	1648202	.	+	.
AE016853	top-peaks.pl	misc_feature	1656997	1656998	.	+	.
AE016853	top-peaks.pl	misc_feature	1660401	1660401	.	+	.
AE016853	top-peaks.pl	misc_feature	1667924	1667924	.	+	.
AE016853	top-peaks.pl	misc_feature	1669576	1669579	.	+	.
AE016853	top-peaks.pl	misc_feature	1672334	1672334	.	-	.
AE016853	top-peaks.pl	misc_feature	1672408	1672408	.	+	.
AE016853	top-peaks.pl	misc_feature	1682323	1682323	.	+	.
AE016853	top-peaks.pl	misc_feature	1686846	1686846	.	-	.
AE016853	top-peaks.pl	misc_feature	1687067	1687067	.	+	.
AE016853	top-peaks.pl	misc_feature	1693424	1693424	.	+	.
AE016853	top-peaks.pl	misc_feature	1700853	1700855	.	+	.
AE016853	top-peaks.pl	misc_feature	1705182	1705182	.	+	.
AE016853	top-peaks.pl	misc_feature	1711342	1711342	.	-	.
AE016853	top-peaks.pl	misc_feature	1711576	1711576	.	+	.
AE016853	top-peaks.pl	misc_feature	1711898	1711898	.	+	.
AE016853	top-peaks.pl	misc_feature	1711952	1711952	.	+	.
AE016853	top-peaks.pl	misc_feature	1714502	1714502	.	+	.
AE016853	top-peaks.pl	misc_feature	1724374	1724374	.	+	.
AE016853	top-peaks.pl	misc_feature	1726715	1726715	.	+	.
AE016853	top-peaks.pl	misc_feature	1728435	1728436	.	+	.
AE016853	top-peaks.pl	misc_feature	1731345	1731346	.	-	.
AE016853	top-peaks.pl	misc_feature	1732410	1732410	.	+	.
AE016853	top-peaks.pl	misc_feature	1744193	1744193	.	-	.
AE016853	top-peaks.pl	misc_feature	1750923	1750924	.	-	.
AE016853	top-peaks.pl	misc_feature	1753581	1753581	.	-	.
AE016853	top-peaks.pl	misc_feature	1753794	1753794	.	+	.
AE016853	top-peaks.pl	misc_feature	1753876	1753876	.	+	.
AE016853	top-peaks.pl	misc_feature	1756213	1756213	.	-	.
AE016853	top-peaks.pl	misc_feature	1764279	1764279	.	-	.
AE016853	top-peaks.pl	misc_feature	1771206	1771206	.	+	.
AE016853	top-peaks.pl	misc_feature	1772669	1772669	.	+	.
AE016853	top-peaks.pl	misc_feature	1774243	1774243	.	+	.
AE016853	top-peaks.pl	misc_feature	1778660	1778660	.	-	.
AE016853	top-peaks.pl	misc_feature	1778668	1778668	.	-	.
AE016853	top-peaks.pl	misc_feature	1778684	1778691	.	-	.
AE016853	top-peaks.pl	misc_feature	1778707	1778707	.	-	.
AE016853	top-peaks.pl	misc_feature	1778750	1778750	.	-	.
AE016853	top-peaks.pl	misc_feature	1785250	1785250	.	-	.
AE016853	top-peaks.pl	misc_feature	1790549	1790549	.	+	.
AE016853	top-peaks.pl	misc_feature	1795267	1795267	.	-	.
AE016853	top-peaks.pl	misc_feature	1797471	1797471	.	-	.
AE016853	top-peaks.pl	misc_feature	1800580	1800580	.	-	.
AE016853	top-peaks.pl	misc_feature	1802340	1802341	.	+	.
AE016853	top-peaks.pl	misc_feature	1806315	1806315	.	+	.
AE016853	top-peaks.pl	misc_feature	1815527	1815529	.	+	.
AE016853	top-peaks.pl	misc_feature	1822363	1822363	.	-	.
AE016853	top-peaks.pl	misc_feature	1823971	1823971	.	+	.
AE016853	top-peaks.pl	misc_feature	1826729	1826729	.	+	.
AE016853	top-peaks.pl	misc_feature	1827645	1827645	.	+	.
AE016853	top-peaks.pl	misc_feature	1829920	1829920	.	-	.
AE016853	top-peaks.pl	misc_feature	1831474	1831474	.	-	.
AE016853	top-peaks.pl	misc_feature	1831633	1831633	.	-	.
AE016853	top-peaks.pl	misc_feature	1835802	1835802	.	+	.
AE016853	top-peaks.pl	misc_feature	1851984	1851984	.	+	.
AE016853	top-peaks.pl	misc_feature	1854184	1854184	.	+	.
AE016853	top-peaks.pl	misc_feature	1861438	1861438	.	+	.
AE016853	top-peaks.pl	misc_feature	1863509	1863509	.	+	.
AE016853	top-peaks.pl	misc_feature	1866827	1866827	.	+	.
AE016853	top-peaks.pl	misc_feature	1866924	1866924	.	+	.
AE016853	top-peaks.pl	misc_feature	1869227	1869227	.	-	.
AE016853	top-peaks.pl	misc_feature	1870892	1870892	.	-	.
AE016853	top-peaks.pl	misc_feature	1873577	1873577	.	+	.
AE016853	top-peaks.pl	misc_feature	1878146	1878146	.	+	.
AE016853	top-peaks.pl	misc_feature	1889350	1889350	.	+	.
AE016853	top-peaks.pl	misc_feature	1891183	1891183	.	-	.
AE016853	top-peaks.pl	misc_feature	1892046	1892046	.	-	.
AE016853	top-peaks.pl	misc_feature	1894689	1894689	.	+	.
AE016853	top-peaks.pl	misc_feature	1899376	1899376	.	+	.
AE016853	top-peaks.pl	misc_feature	1900338	1900338	.	+	.
AE016853	top-peaks.pl	misc_feature	1906311	1906311	.	+	.
AE016853	top-peaks.pl	misc_feature	1913323	1913323	.	+	.
AE016853	top-peaks.pl	misc_feature	1920829	1920831	.	+	.
AE016853	top-peaks.pl	misc_feature	1923088	1923088	.	+	.
AE016853	top-peaks.pl	misc_feature	1925555	1925555	.	+	.
AE016853	top-peaks.pl	misc_feature	1930510	1930510	.	-	.
AE016853	top-peaks.pl	misc_feature	1930922	1930923	.	-	.
AE016853	top-peaks.pl	misc_feature	1936208	1936210	.	+	.
AE016853	top-peaks.pl	misc_feature	1940871	1940871	.	+	.
AE016853	top-peaks.pl	misc_feature	1943789	1943789	.	+	.
AE016853	top-peaks.pl	misc_feature	1950000	1950000	.	-	.
AE016853	top-peaks.pl	misc_feature	1953431	1953431	.	+	.
AE016853	top-peaks.pl	misc_feature	1955803	1955803	.	-	.
AE016853	top-peaks.pl	misc_feature	1956040	1956041	.	+	.
AE016853	top-peaks.pl	misc_feature	1972570	1972570	.	+	.
AE016853	top-peaks.pl	misc_feature	1974287	1974287	.	-	.
AE016853	top-peaks.pl	misc_feature	1982903	1982903	.	+	.
AE016853	top-peaks.pl	misc_feature	1984395	1984395	.	+	.
AE016853	top-peaks.pl	misc_feature	1988401	1988401	.	-	.
AE016853	top-peaks.pl	misc_feature	1994215	1994215	.	+	.
AE016853	top-peaks.pl	misc_feature	1994751	1994751	.	+	.
AE016853	top-peaks.pl	misc_feature	2000235	2000235	.	+	.
AE016853	top-peaks.pl	misc_feature	2006735	2006736	.	+	.
AE016853	top-peaks.pl	misc_feature	2009026	2009026	.	-	.
AE016853	top-peaks.pl	misc_feature	2009236	2009236	.	+	.
AE016853	top-peaks.pl	misc_feature	2010371	2010373	.	+	.
AE016853	top-peaks.pl	misc_feature	2012142	2012143	.	+	.
AE016853	top-peaks.pl	misc_feature	2014478	2014478	.	+	.
AE016853	top-peaks.pl	misc_feature	2014801	2014803	.	+	.
AE016853	top-peaks.pl	misc_feature	2015000	2015000	.	+	.
AE016853	top-peaks.pl	misc_feature	2015978	2015978	.	+	.
AE016853	top-peaks.pl	misc_feature	2018113	2018113	.	-	.
AE016853	top-peaks.pl	misc_feature	2019267	2019267	.	+	.
AE016853	top-peaks.pl	misc_feature	2020760	2020760	.	-	.
AE016853	top-peaks.pl	misc_feature	2023540	2023540	.	-	.
AE016853	top-peaks.pl	misc_feature	2029943	2029943	.	+	.
AE016853	top-peaks.pl	misc_feature	2032212	2032212	.	-	.
AE016853	top-peaks.pl	misc_feature	2052706	2052706	.	-	.
AE016853	top-peaks.pl	misc_feature	2052826	2052826	.	+	.
AE016853	top-peaks.pl	misc_feature	2076761	2076761	.	+	.
AE016853	top-peaks.pl	misc_feature	2090953	2090956	.	+	.
AE016853	top-peaks.pl	misc_feature	2093624	2093624	.	+	.
AE016853	top-peaks.pl	misc_feature	2104187	2104187	.	-	.
AE016853	top-peaks.pl	misc_feature	2108181	2108181	.	-	.
AE016853	top-peaks.pl	misc_feature	2108264	2108265	.	-	.
AE016853	top-peaks.pl	misc_feature	2109017	2109017	.	+	.
AE016853	top-peaks.pl	misc_feature	2109069	2109069	.	-	.
AE016853	top-peaks.pl	misc_feature	2109115	2109115	.	+	.
AE016853	top-peaks.pl	misc_feature	2113935	2113935	.	+	.
AE016853	top-peaks.pl	misc_feature	2115447	2115447	.	-	.
AE016853	top-peaks.pl	misc_feature	2123925	2123925	.	+	.
AE016853	top-peaks.pl	misc_feature	2134585	2134585	.	+	.
AE016853	top-peaks.pl	misc_feature	2135907	2135907	.	+	.
AE016853	top-peaks.pl	misc_feature	2137177	2137178	.	+	.
AE016853	top-peaks.pl	misc_feature	2137259	2137259	.	+	.
AE016853	top-peaks.pl	misc_feature	2138636	2138636	.	+	.
AE016853	top-peaks.pl	misc_feature	2138948	2138948	.	+	.
AE016853	top-peaks.pl	misc_feature	2143228	2143228	.	+	.
AE016853	top-peaks.pl	misc_feature	2144288	2144288	.	+	.
AE016853	top-peaks.pl	misc_feature	2146496	2146496	.	+	.
AE016853	top-peaks.pl	misc_feature	2165289	2165289	.	+	.
AE016853	top-peaks.pl	misc_feature	2167015	2167016	.	+	.
AE016853	top-peaks.pl	misc_feature	2172157	2172157	.	+	.
AE016853	top-peaks.pl	misc_feature	2173110	2173110	.	+	.
AE016853	top-peaks.pl	misc_feature	2174392	2174392	.	+	.
AE016853	top-peaks.pl	misc_feature	2176378	2176378	.	-	.
AE016853	top-peaks.pl	misc_feature	2201901	2201901	.	-	.
AE016853	top-peaks.pl	misc_feature	2208916	2208916	.	-	.
AE016853	top-peaks.pl	misc_feature	2208955	2208955	.	-	.
AE016853	top-peaks.pl	misc_feature	2211253	2211253	.	-	.
AE016853	top-peaks.pl	misc_feature	2212198	2212198	.	+	.
AE016853	top-peaks.pl	misc_feature	2213646	2213646	.	+	.
AE016853	top-peaks.pl	misc_feature	2218595	2218595	.	+	.
AE016853	top-peaks.pl	misc_feature	2220664	2220664	.	-	.
AE016853	top-peaks.pl	misc_feature	2221665	2221665	.	-	.
AE016853	top-peaks.pl	misc_feature	2223023	2223023	.	+	.
AE016853	top-peaks.pl	misc_feature	2224876	2224876	.	-	.
AE016853	top-peaks.pl	misc_feature	2234139	2234139	.	+	.
AE016853	top-peaks.pl	misc_feature	2235849	2235849	.	+	.
AE016853	top-peaks.pl	misc_feature	2243744	2243744	.	+	.
AE016853	top-peaks.pl	misc_feature	2246304	2246304	.	-	.
AE016853	top-peaks.pl	misc_feature	2246760	2246760	.	-	.
AE016853	top-peaks.pl	misc_feature	2247631	2247631	.	-	.
AE016853	top-peaks.pl	misc_feature	2249723	2249723	.	-	.
AE016853	top-peaks.pl	misc_feature	2250881	2250881	.	+	.
AE016853	top-peaks.pl	misc_feature	2256184	2256184	.	-	.
AE016853	top-peaks.pl	misc_feature	2279656	2279657	.	-	.
AE016853	top-peaks.pl	misc_feature	2279918	2279920	.	+	.
AE016853	top-peaks.pl	misc_feature	2287454	2287454	.	+	.
AE016853	top-peaks.pl	misc_feature	2288779	2288779	.	-	.
AE016853	top-peaks.pl	misc_feature	2289768	2289768	.	+	.
AE016853	top-peaks.pl	misc_feature	2291050	2291050	.	+	.
AE016853	top-peaks.pl	misc_feature	2292034	2292034	.	+	.
AE016853	top-peaks.pl	misc_feature	2292233	2292233	.	+	.
AE016853	top-peaks.pl	misc_feature	2293807	2293807	.	-	.
AE016853	top-peaks.pl	misc_feature	2298948	2298948	.	+	.
AE016853	top-peaks.pl	misc_feature	2304251	2304251	.	-	.
AE016853	top-peaks.pl	misc_feature	2378343	2378343	.	-	.
AE016853	top-peaks.pl	misc_feature	2378573	2378573	.	+	.
AE016853	top-peaks.pl	misc_feature	2383094	2383094	.	+	.
AE016853	top-peaks.pl	misc_feature	2384739	2384739	.	+	.
AE016853	top-peaks.pl	misc_feature	2388894	2388895	.	+	.
AE016853	top-peaks.pl	misc_feature	2389152	2389152	.	+	.
AE016853	top-peaks.pl	misc_feature	2389215	2389216	.	+	.
AE016853	top-peaks.pl	misc_feature	2391637	2391637	.	-	.
AE016853	top-peaks.pl	misc_feature	2392663	2392663	.	+	.
AE016853	top-peaks.pl	misc_feature	2396033	2396034	.	+	.
AE016853	top-peaks.pl	misc_feature	2404608	2404608	.	+	.
AE016853	top-peaks.pl	misc_feature	2406536	2406541	.	-	.
AE016853	top-peaks.pl	misc_feature	2406757	2406757	.	+	.
AE016853	top-peaks.pl	misc_feature	2409550	2409552	.	+	.
AE016853	top-peaks.pl	misc_feature	2409652	2409652	.	+	.
AE016853	top-peaks.pl	misc_feature	2412553	2412553	.	+	.
AE016853	top-peaks.pl	misc_feature	2415599	2415599	.	-	.
AE016853	top-peaks.pl	misc_feature	2415859	2415860	.	+	.
AE016853	top-peaks.pl	misc_feature	2418836	2418836	.	+	.
AE016853	top-peaks.pl	misc_feature	2429880	2429880	.	+	.
AE016853	top-peaks.pl	misc_feature	2431633	2431633	.	-	.
AE016853	top-peaks.pl	misc_feature	2431909	2431909	.	-	.
AE016853	top-peaks.pl	misc_feature	2431924	2431924	.	+	.
AE016853	top-peaks.pl	misc_feature	2436677	2436677	.	-	.
AE016853	top-peaks.pl	misc_feature	2436784	2436784	.	-	.
AE016853	top-peaks.pl	misc_feature	2438855	2438855	.	-	.
AE016853	top-peaks.pl	misc_feature	2443306	2443306	.	+	.
AE016853	top-peaks.pl	misc_feature	2454690	2454690	.	+	.
AE016853	top-peaks.pl	misc_feature	2467161	2467161	.	+	.
AE016853	top-peaks.pl	misc_feature	2467679	2467680	.	-	.
AE016853	top-peaks.pl	misc_feature	2475240	2475240	.	+	.
AE016853	top-peaks.pl	misc_feature	2501136	2501136	.	+	.
AE016853	top-peaks.pl	misc_feature	2506235	2506235	.	+	.
AE016853	top-peaks.pl	misc_feature	2512359	2512359	.	+	.
AE016853	top-peaks.pl	misc_feature	2515238	2515238	.	-	.
AE016853	top-peaks.pl	misc_feature	2515593	2515593	.	+	.
AE016853	top-peaks.pl	misc_feature	2517180	2517180	.	-	.
AE016853	top-peaks.pl	misc_feature	2525105	2525105	.	-	.
AE016853	top-peaks.pl	misc_feature	2535609	2535609	.	+	.
AE016853	top-peaks.pl	misc_feature	2538195	2538195	.	+	.
AE016853	top-peaks.pl	misc_feature	2540489	2540491	.	+	.
AE016853	top-peaks.pl	misc_feature	2540964	2540964	.	+	.
AE016853	top-peaks.pl	misc_feature	2541812	2541812	.	+	.
AE016853	top-peaks.pl	misc_feature	2541840	2541840	.	+	.
AE016853	top-peaks.pl	misc_feature	2542106	2542106	.	+	.
AE016853	top-peaks.pl	misc_feature	2542402	2542403	.	+	.
AE016853	top-peaks.pl	misc_feature	2542649	2542650	.	+	.
AE016853	top-peaks.pl	misc_feature	2542783	2542783	.	+	.
AE016853	top-peaks.pl	misc_feature	2548384	2548384	.	+	.
AE016853	top-peaks.pl	misc_feature	2556136	2556136	.	+	.
AE016853	top-peaks.pl	misc_feature	2557618	2557619	.	-	.
AE016853	top-peaks.pl	misc_feature	2558037	2558037	.	+	.
AE016853	top-peaks.pl	misc_feature	2566695	2566695	.	+	.
AE016853	top-peaks.pl	misc_feature	2567586	2567586	.	+	.
AE016853	top-peaks.pl	misc_feature	2589142	2589142	.	+	.
AE016853	top-peaks.pl	misc_feature	2603120	2603120	.	+	.
AE016853	top-peaks.pl	misc_feature	2606243	2606243	.	-	.
AE016853	top-peaks.pl	misc_feature	2606707	2606707	.	-	.
AE016853	top-peaks.pl	misc_feature	2613487	2613487	.	-	.
AE016853	top-peaks.pl	misc_feature	2615166	2615166	.	+	.
AE016853	top-peaks.pl	misc_feature	2617811	2617813	.	+	.
AE016853	top-peaks.pl	misc_feature	2618171	2618171	.	+	.
AE016853	top-peaks.pl	misc_feature	2626378	2626380	.	-	.
AE016853	top-peaks.pl	misc_feature	2627153	2627153	.	+	.
AE016853	top-peaks.pl	misc_feature	2628658	2628658	.	+	.
AE016853	top-peaks.pl	misc_feature	2629116	2629117	.	+	.
AE016853	top-peaks.pl	misc_feature	2629451	2629451	.	+	.
AE016853	top-peaks.pl	misc_feature	2629660	2629660	.	+	.
AE016853	top-peaks.pl	misc_feature	2629739	2629739	.	+	.
AE016853	top-peaks.pl	misc_feature	2629794	2629794	.	+	.
AE016853	top-peaks.pl	misc_feature	2633935	2633935	.	+	.
AE016853	top-peaks.pl	misc_feature	2641372	2641372	.	+	.
AE016853	top-peaks.pl	misc_feature	2644043	2644043	.	-	.
AE016853	top-peaks.pl	misc_feature	2650851	2650851	.	+	.
AE016853	top-peaks.pl	misc_feature	2654511	2654511	.	-	.
AE016853	top-peaks.pl	misc_feature	2656883	2656883	.	+	.
AE016853	top-peaks.pl	misc_feature	2677670	2677670	.	+	.
AE016853	top-peaks.pl	misc_feature	2695457	2695457	.	+	.
AE016853	top-peaks.pl	misc_feature	2695714	2695714	.	+	.
AE016853	top-peaks.pl	misc_feature	2723941	2723941	.	-	.
AE016853	top-peaks.pl	misc_feature	2728978	2728979	.	+	.
AE016853	top-peaks.pl	misc_feature	2731168	2731168	.	+	.
AE016853	top-peaks.pl	misc_feature	2736034	2736034	.	-	.
AE016853	top-peaks.pl	misc_feature	2739308	2739308	.	+	.
AE016853	top-peaks.pl	misc_feature	2741495	2741495	.	-	.
AE016853	top-peaks.pl	misc_feature	2741531	2741531	.	+	.
AE016853	top-peaks.pl	misc_feature	2766060	2766060	.	-	.
AE016853	top-peaks.pl	misc_feature	2774235	2774235	.	+	.
AE016853	top-peaks.pl	misc_feature	2777495	2777495	.	+	.
AE016853	top-peaks.pl	misc_feature	2779702	2779702	.	-	.
AE016853	top-peaks.pl	misc_feature	2792940	2792940	.	-	.
AE016853	top-peaks.pl	misc_feature	2792993	2792993	.	-	.
AE016853	top-peaks.pl	misc_feature	2793421	2793421	.	-	.
AE016853	top-peaks.pl	misc_feature	2851330	2851331	.	-	.
AE016853	top-peaks.pl	misc_feature	2860027	2860027	.	-	.
AE016853	top-peaks.pl	misc_feature	2860421	2860421	.	+	.
AE016853	top-peaks.pl	misc_feature	2861675	2861675	.	+	.
AE016853	top-peaks.pl	misc_feature	2896182	2896182	.	+	.
AE016853	top-peaks.pl	misc_feature	2906135	2906136	.	-	.
AE016853	top-peaks.pl	misc_feature	2906331	2906334	.	+	.
AE016853	top-peaks.pl	misc_feature	2948828	2948828	.	+	.
AE016853	top-peaks.pl	misc_feature	2955031	2955031	.	+	.
AE016853	top-peaks.pl	misc_feature	2967783	2967783	.	-	.
AE016853	top-peaks.pl	misc_feature	2973855	2973859	.	+	.
AE016853	top-peaks.pl	misc_feature	2973926	2973926	.	+	.
AE016853	top-peaks.pl	misc_feature	2974390	2974390	.	+	.
AE016853	top-peaks.pl	misc_feature	2979427	2979427	.	-	.
AE016853	top-peaks.pl	misc_feature	2979509	2979509	.	-	.
AE016853	top-peaks.pl	misc_feature	2984342	2984342	.	+	.
AE016853	top-peaks.pl	misc_feature	2984469	2984469	.	+	.
AE016853	top-peaks.pl	misc_feature	2985755	2985755	.	+	.
AE016853	top-peaks.pl	misc_feature	2990168	2990168	.	-	.
AE016853	top-peaks.pl	misc_feature	2991540	2991540	.	-	.
AE016853	top-peaks.pl	misc_feature	2992232	2992232	.	-	.
AE016853	top-peaks.pl	misc_feature	3004134	3004138	.	-	.
AE016853	top-peaks.pl	misc_feature	3008003	3008003	.	-	.
AE016853	top-peaks.pl	misc_feature	3029249	3029250	.	-	.
AE016853	top-peaks.pl	misc_feature	3029461	3029461	.	+	.
AE016853	top-peaks.pl	misc_feature	3034531	3034531	.	-	.
AE016853	top-peaks.pl	misc_feature	3038291	3038291	.	+	.
AE016853	top-peaks.pl	misc_feature	3047164	3047164	.	+	.
AE016853	top-peaks.pl	misc_feature	3047191	3047193	.	-	.
AE016853	top-peaks.pl	misc_feature	3053565	3053565	.	-	.
AE016853	top-peaks.pl	misc_feature	3059940	3059940	.	+	.
AE016853	top-peaks.pl	misc_feature	3061025	3061025	.	+	.
AE016853	top-peaks.pl	misc_feature	3089240	3089240	.	-	.
AE016853	top-peaks.pl	misc_feature	3090365	3090365	.	-	.
AE016853	top-peaks.pl	misc_feature	3094353	3094353	.	+	.
AE016853	top-peaks.pl	misc_feature	3103982	3103982	.	-	.
AE016853	top-peaks.pl	misc_feature	3110287	3110287	.	-	.
AE016853	top-peaks.pl	misc_feature	3126929	3126929	.	+	.
AE016853	top-peaks.pl	misc_feature	3184093	3184093	.	-	.
AE016853	top-peaks.pl	misc_feature	3184305	3184305	.	+	.
AE016853	top-peaks.pl	misc_feature	3185904	3185904	.	-	.
AE016853	top-peaks.pl	misc_feature	3194490	3194490	.	+	.
AE016853	top-peaks.pl	misc_feature	3195039	3195039	.	+	.
AE016853	top-peaks.pl	misc_feature	3202099	3202099	.	-	.
AE016853	top-peaks.pl	misc_feature	3210076	3210076	.	+	.
AE016853	top-peaks.pl	misc_feature	3210505	3210508	.	-	.
AE016853	top-peaks.pl	misc_feature	3213135	3213135	.	+	.
AE016853	top-peaks.pl	misc_feature	3227853	3227853	.	+	.
AE016853	top-peaks.pl	misc_feature	3252021	3252021	.	-	.
AE016853	top-peaks.pl	misc_feature	3253754	3253754	.	-	.
AE016853	top-peaks.pl	misc_feature	3258094	3258094	.	-	.
AE016853	top-peaks.pl	misc_feature	3265665	3265665	.	-	.
AE016853	top-peaks.pl	misc_feature	3272560	3272560	.	-	.
AE016853	top-peaks.pl	misc_feature	3272670	3272670	.	+	.
AE016853	top-peaks.pl	misc_feature	3293654	3293654	.	-	.
AE016853	top-peaks.pl	misc_feature	3308361	3308361	.	-	.
AE016853	top-peaks.pl	misc_feature	3336576	3336576	.	-	.
AE016853	top-peaks.pl	misc_feature	3340947	3340947	.	-	.
AE016853	top-peaks.pl	misc_feature	3346178	3346179	.	+	.
AE016853	top-peaks.pl	misc_feature	3347313	3347313	.	-	.
AE016853	top-peaks.pl	misc_feature	3351372	3351372	.	+	.
AE016853	top-peaks.pl	misc_feature	3351665	3351665	.	-	.
AE016853	top-peaks.pl	misc_feature	3371589	3371589	.	+	.
AE016853	top-peaks.pl	misc_feature	3396542	3396542	.	-	.
AE016853	top-peaks.pl	misc_feature	3398405	3398405	.	-	.
AE016853	top-peaks.pl	misc_feature	3401538	3401538	.	+	.
AE016853	top-peaks.pl	misc_feature	3402012	3402012	.	+	.
AE016853	top-peaks.pl	misc_feature	3420353	3420353	.	-	.
AE016853	top-peaks.pl	misc_feature	3424412	3424412	.	-	.
AE016853	top-peaks.pl	misc_feature	3433103	3433103	.	-	.
AE016853	top-peaks.pl	misc_feature	3459204	3459204	.	+	.
AE016853	top-peaks.pl	misc_feature	3470108	3470108	.	-	.
AE016853	top-peaks.pl	misc_feature	3472105	3472105	.	-	.
AE016853	top-peaks.pl	misc_feature	3479919	3479919	.	+	.
AE016853	top-peaks.pl	misc_feature	3490551	3490551	.	+	.
AE016853	top-peaks.pl	misc_feature	3490570	3490574	.	+	.
AE016853	top-peaks.pl	misc_feature	3490712	3490712	.	+	.
AE016853	top-peaks.pl	misc_feature	3491296	3491296	.	+	.
AE016853	top-peaks.pl	misc_feature	3491395	3491395	.	+	.
AE016853	top-peaks.pl	misc_feature	3492060	3492061	.	-	.
AE016853	top-peaks.pl	misc_feature	3495234	3495234	.	-	.
AE016853	top-peaks.pl	misc_feature	3500066	3500066	.	-	.
AE016853	top-peaks.pl	misc_feature	3501021	3501021	.	-	.
AE016853	top-peaks.pl	misc_feature	3501043	3501043	.	-	.
AE016853	top-peaks.pl	misc_feature	3506420	3506420	.	+	.
AE016853	top-peaks.pl	misc_feature	3508708	3508708	.	-	.
AE016853	top-peaks.pl	misc_feature	3508938	3508940	.	+	.
AE016853	top-peaks.pl	misc_feature	3508951	3508951	.	+	.
AE016853	top-peaks.pl	misc_feature	3509801	3509801	.	+	.
AE016853	top-peaks.pl	misc_feature	3509842	3509842	.	-	.
AE016853	top-peaks.pl	misc_feature	3518591	3518595	.	+	.
AE016853	top-peaks.pl	misc_feature	3522436	3522436	.	-	.
AE016853	top-peaks.pl	misc_feature	3527558	3527558	.	-	.
AE016853	top-peaks.pl	misc_feature	3530310	3530310	.	-	.
AE016853	top-peaks.pl	misc_feature	3533242	3533242	.	+	.
AE016853	top-peaks.pl	misc_feature	3542448	3542448	.	-	.
AE016853	top-peaks.pl	misc_feature	3542604	3542604	.	+	.
AE016853	top-peaks.pl	misc_feature	3549602	3549602	.	-	.
AE016853	top-peaks.pl	misc_feature	3553643	3553643	.	+	.
AE016853	top-peaks.pl	misc_feature	3555735	3555737	.	-	.
AE016853	top-peaks.pl	misc_feature	3572482	3572482	.	+	.
AE016853	top-peaks.pl	misc_feature	3586136	3586136	.	-	.
AE016853	top-peaks.pl	misc_feature	3586142	3586142	.	-	.
AE016853	top-peaks.pl	misc_feature	3587803	3587803	.	+	.
AE016853	top-peaks.pl	misc_feature	3589669	3589669	.	-	.
AE016853	top-peaks.pl	misc_feature	3592514	3592514	.	+	.
AE016853	top-peaks.pl	misc_feature	3600299	3600299	.	-	.
AE016853	top-peaks.pl	misc_feature	3603909	3603910	.	-	.
AE016853	top-peaks.pl	misc_feature	3612094	3612094	.	-	.
AE016853	top-peaks.pl	misc_feature	3630020	3630020	.	-	.
AE016853	top-peaks.pl	misc_feature	3630078	3630078	.	-	.
AE016853	top-peaks.pl	misc_feature	3650214	3650214	.	-	.
AE016853	top-peaks.pl	misc_feature	3654986	3654986	.	-	.
AE016853	top-peaks.pl	misc_feature	3657486	3657486	.	+	.
AE016853	top-peaks.pl	misc_feature	3657524	3657524	.	+	.
AE016853	top-peaks.pl	misc_feature	3695966	3695966	.	+	.
AE016853	top-peaks.pl	misc_feature	3708947	3708947	.	-	.
AE016853	top-peaks.pl	misc_feature	3709075	3709077	.	+	.
AE016853	top-peaks.pl	misc_feature	3722613	3722613	.	+	.
AE016853	top-peaks.pl	misc_feature	3728234	3728234	.	+	.
AE016853	top-peaks.pl	misc_feature	3730721	3730721	.	+	.
AE016853	top-peaks.pl	misc_feature	3754757	3754757	.	-	.
AE016853	top-peaks.pl	misc_feature	3768870	3768870	.	-	.
AE016853	top-peaks.pl	misc_feature	3770398	3770398	.	+	.
AE016853	top-peaks.pl	misc_feature	3770438	3770438	.	+	.
AE016853	top-peaks.pl	misc_feature	3770528	3770528	.	+	.
AE016853	top-peaks.pl	misc_feature	3782343	3782343	.	-	.
AE016853	top-peaks.pl	misc_feature	3786971	3786971	.	-	.
AE016853	top-peaks.pl	misc_feature	3786990	3786992	.	-	.
AE016853	top-peaks.pl	misc_feature	3788051	3788051	.	-	.
AE016853	top-peaks.pl	misc_feature	3788895	3788895	.	+	.
AE016853	top-peaks.pl	misc_feature	3791993	3791994	.	-	.
AE016853	top-peaks.pl	misc_feature	3792070	3792070	.	+	.
AE016853	top-peaks.pl	misc_feature	3792087	3792087	.	-	.
AE016853	top-peaks.pl	misc_feature	3792151	3792151	.	+	.
AE016853	top-peaks.pl	misc_feature	3792857	3792857	.	+	.
AE016853	top-peaks.pl	misc_feature	3803161	3803161	.	+	.
AE016853	top-peaks.pl	misc_feature	3803764	3803764	.	+	.
AE016853	top-peaks.pl	misc_feature	3824171	3824171	.	-	.
AE016853	top-peaks.pl	misc_feature	3824430	3824430	.	-	.
AE016853	top-peaks.pl	misc_feature	3828426	3828426	.	-	.
AE016853	top-peaks.pl	misc_feature	3829876	3829876	.	-	.
AE016853	top-peaks.pl	misc_feature	3853543	3853543	.	-	.
AE016853	top-peaks.pl	misc_feature	3857400	3857400	.	+	.
AE016853	top-peaks.pl	misc_feature	3857860	3857860	.	-	.
AE016853	top-peaks.pl	misc_feature	3857990	3857990	.	+	.
AE016853	top-peaks.pl	misc_feature	3859565	3859567	.	-	.
AE016853	top-peaks.pl	misc_feature	3865210	3865210	.	+	.
AE016853	top-peaks.pl	misc_feature	3878503	3878503	.	-	.
AE016853	top-peaks.pl	misc_feature	3896033	3896034	.	+	.
AE016853	top-peaks.pl	misc_feature	3912052	3912052	.	+	.
AE016853	top-peaks.pl	misc_feature	3916756	3916756	.	-	.
AE016853	top-peaks.pl	misc_feature	3929039	3929039	.	+	.
AE016853	top-peaks.pl	misc_feature	3930889	3930889	.	+	.
AE016853	top-peaks.pl	misc_feature	3932107	3932107	.	-	.
AE016853	top-peaks.pl	misc_feature	3934419	3934419	.	-	.
AE016853	top-peaks.pl	misc_feature	3934966	3934966	.	+	.
AE016853	top-peaks.pl	misc_feature	3936440	3936440	.	-	.
AE016853	top-peaks.pl	misc_feature	3936672	3936672	.	-	.
AE016853	top-peaks.pl	misc_feature	3943509	3943509	.	-	.
AE016853	top-peaks.pl	misc_feature	3957633	3957633	.	+	.
AE016853	top-peaks.pl	misc_feature	3961086	3961086	.	-	.
AE016853	top-peaks.pl	misc_feature	3961366	3961366	.	+	.
AE016853	top-peaks.pl	misc_feature	3962874	3962874	.	-	.
AE016853	top-peaks.pl	misc_feature	3966067	3966067	.	-	.
AE016853	top-peaks.pl	misc_feature	3967738	3967738	.	+	.
AE016853	top-peaks.pl	misc_feature	3969999	3969999	.	-	.
AE016853	top-peaks.pl	misc_feature	3974266	3974266	.	+	.
AE016853	top-peaks.pl	misc_feature	3978128	3978128	.	-	.
AE016853	top-peaks.pl	misc_feature	3978381	3978381	.	+	.
AE016853	top-peaks.pl	misc_feature	4000443	4000443	.	+	.
AE016853	top-peaks.pl	misc_feature	4005128	4005128	.	-	.
AE016853	top-peaks.pl	misc_feature	4005247	4005247	.	+	.
AE016853	top-peaks.pl	misc_feature	4008493	4008493	.	-	.
AE016853	top-peaks.pl	misc_feature	4011572	4011573	.	-	.
AE016853	top-peaks.pl	misc_feature	4018660	4018660	.	-	.
AE016853	top-peaks.pl	misc_feature	4019322	4019322	.	-	.
AE016853	top-peaks.pl	misc_feature	4022109	4022109	.	+	.
AE016853	top-peaks.pl	misc_feature	4024651	4024651	.	+	.
AE016853	top-peaks.pl	misc_feature	4024931	4024931	.	-	.
AE016853	top-peaks.pl	misc_feature	4027615	4027615	.	-	.
AE016853	top-peaks.pl	misc_feature	4028474	4028474	.	-	.
AE016853	top-peaks.pl	misc_feature	4033271	4033271	.	+	.
AE016853	top-peaks.pl	misc_feature	4034148	4034148	.	+	.
AE016853	top-peaks.pl	misc_feature	4037237	4037237	.	-	.
AE016853	top-peaks.pl	misc_feature	4039960	4039960	.	-	.
AE016853	top-peaks.pl	misc_feature	4040528	4040528	.	+	.
AE016853	top-peaks.pl	misc_feature	4045819	4045819	.	-	.
AE016853	top-peaks.pl	misc_feature	4058159	4058159	.	-	.
AE016853	top-peaks.pl	misc_feature	4065583	4065583	.	-	.
AE016853	top-peaks.pl	misc_feature	4069838	4069838	.	-	.
AE016853	top-peaks.pl	misc_feature	4095414	4095414	.	-	.
AE016853	top-peaks.pl	misc_feature	4098098	4098098	.	-	.
AE016853	top-peaks.pl	misc_feature	4102976	4102976	.	-	.
AE016853	top-peaks.pl	misc_feature	4104866	4104866	.	-	.
AE016853	top-peaks.pl	misc_feature	4104902	4104903	.	-	.
AE016853	top-peaks.pl	misc_feature	4107171	4107171	.	-	.
AE016853	top-peaks.pl	misc_feature	4115613	4115613	.	-	.
AE016853	top-peaks.pl	misc_feature	4115918	4115918	.	+	.
AE016853	top-peaks.pl	misc_feature	4121830	4121830	.	-	.
AE016853	top-peaks.pl	misc_feature	4121884	4121884	.	-	.
AE016853	top-peaks.pl	misc_feature	4121905	4121905	.	-	.
AE016853	top-peaks.pl	misc_feature	4126206	4126206	.	-	.
AE016853	top-peaks.pl	misc_feature	4134408	4134408	.	-	.
AE016853	top-peaks.pl	misc_feature	4134452	4134452	.	-	.
AE016853	top-peaks.pl	misc_feature	4134506	4134506	.	+	.
AE016853	top-peaks.pl	misc_feature	4139168	4139168	.	-	.
AE016853	top-peaks.pl	misc_feature	4149517	4149517	.	+	.
AE016853	top-peaks.pl	misc_feature	4159613	4159613	.	-	.
AE016853	top-peaks.pl	misc_feature	4166673	4166673	.	+	.
AE016853	top-peaks.pl	misc_feature	4169576	4169576	.	+	.
AE016853	top-peaks.pl	misc_feature	4170296	4170296	.	-	.
AE016853	top-peaks.pl	misc_feature	4170520	4170521	.	+	.
AE016853	top-peaks.pl	misc_feature	4181990	4181990	.	-	.
AE016853	top-peaks.pl	misc_feature	4187720	4187720	.	+	.
AE016853	top-peaks.pl	misc_feature	4190091	4190092	.	-	.
AE016853	top-peaks.pl	misc_feature	4190772	4190772	.	+	.
AE016853	top-peaks.pl	misc_feature	4191648	4191648	.	+	.
AE016853	top-peaks.pl	misc_feature	4199639	4199639	.	+	.
AE016853	top-peaks.pl	misc_feature	4199907	4199907	.	+	.
AE016853	top-peaks.pl	misc_feature	4204107	4204111	.	-	.
AE016853	top-peaks.pl	misc_feature	4204249	4204249	.	-	.
AE016853	top-peaks.pl	misc_feature	4205459	4205459	.	+	.
AE016853	top-peaks.pl	misc_feature	4206607	4206607	.	-	.
AE016853	top-peaks.pl	misc_feature	4208077	4208077	.	-	.
AE016853	top-peaks.pl	misc_feature	4210255	4210258	.	-	.
AE016853	top-peaks.pl	misc_feature	4210655	4210655	.	-	.
AE016853	top-peaks.pl	misc_feature	4211268	4211268	.	+	.
AE016853	top-peaks.pl	misc_feature	4211460	4211460	.	+	.
AE016853	top-peaks.pl	misc_feature	4216064	4216064	.	-	.
AE016853	top-peaks.pl	misc_feature	4216663	4216663	.	-	.
AE016853	top-peaks.pl	misc_feature	4216869	4216869	.	+	.
AE016853	top-peaks.pl	misc_feature	4230964	4230964	.	+	.
AE016853	top-peaks.pl	misc_feature	4231046	4231047	.	+	.
AE016853	top-peaks.pl	misc_feature	4238238	4238238	.	-	.
AE016853	top-peaks.pl	misc_feature	4247763	4247763	.	+	.
AE016853	top-peaks.pl	misc_feature	4250587	4250587	.	-	.
AE016853	top-peaks.pl	misc_feature	4254699	4254699	.	-	.
AE016853	top-peaks.pl	misc_feature	4289797	4289797	.	-	.
AE016853	top-peaks.pl	misc_feature	4298776	4298776	.	-	.
AE016853	top-peaks.pl	misc_feature	4302552	4302552	.	-	.
AE016853	top-peaks.pl	misc_feature	4316651	4316652	.	-	.
AE016853	top-peaks.pl	misc_feature	4320977	4320977	.	-	.
AE016853	top-peaks.pl	misc_feature	4324144	4324144	.	-	.
AE016853	top-peaks.pl	misc_feature	4324830	4324831	.	-	.
AE016853	top-peaks.pl	misc_feature	4328803	4328803	.	-	.
AE016853	top-peaks.pl	misc_feature	4329837	4329838	.	-	.
AE016853	top-peaks.pl	misc_feature	4331895	4331895	.	-	.
AE016853	top-peaks.pl	misc_feature	4339394	4339394	.	-	.
AE016853	top-peaks.pl	misc_feature	4339483	4339483	.	-	.
AE016853	top-peaks.pl	misc_feature	4339823	4339825	.	-	.
AE016853	top-peaks.pl	misc_feature	4339959	4339959	.	-	.
AE016853	top-peaks.pl	misc_feature	4341300	4341300	.	-	.
AE016853	top-peaks.pl	misc_feature	4341320	4341320	.	-	.
AE016853	top-peaks.pl	misc_feature	4343110	4343114	.	-	.
AE016853	top-peaks.pl	misc_feature	4346478	4346478	.	-	.
AE016853	top-peaks.pl	misc_feature	4346615	4346616	.	+	.
AE016853	top-peaks.pl	misc_feature	4367257	4367257	.	-	.
AE016853	top-peaks.pl	misc_feature	4370727	4370727	.	+	.
AE016853	top-peaks.pl	misc_feature	4394616	4394616	.	+	.
AE016853	top-peaks.pl	misc_feature	4396579	4396579	.	-	.
AE016853	top-peaks.pl	misc_feature	4403072	4403073	.	-	.
AE016853	top-peaks.pl	misc_feature	4407766	4407766	.	-	.
AE016853	top-peaks.pl	misc_feature	4408207	4408208	.	-	.
AE016853	top-peaks.pl	misc_feature	4417555	4417555	.	-	.
AE016853	top-peaks.pl	misc_feature	4418615	4418615	.	-	.
AE016853	top-peaks.pl	misc_feature	4427902	4427902	.	+	.
AE016853	top-peaks.pl	misc_feature	4432728	4432728	.	-	.
AE016853	top-peaks.pl	misc_feature	4439918	4439918	.	-	.
AE016853	top-peaks.pl	misc_feature	4440604	4440604	.	-	.
AE016853	top-peaks.pl	misc_feature	4440840	4440843	.	+	.
AE016853	top-peaks.pl	misc_feature	4442061	4442061	.	-	.
AE016853	top-peaks.pl	misc_feature	4444544	4444544	.	-	.
AE016853	top-peaks.pl	misc_feature	4444733	4444733	.	-	.
AE016853	top-peaks.pl	misc_feature	4444904	4444904	.	-	.
AE016853	top-peaks.pl	misc_feature	4456843	4456843	.	-	.
AE016853	top-peaks.pl	misc_feature	4456861	4456862	.	-	.
AE016853	top-peaks.pl	misc_feature	4457135	4457135	.	-	.
AE016853	top-peaks.pl	misc_feature	4457249	4457249	.	-	.
AE016853	top-peaks.pl	misc_feature	4457367	4457368	.	-	.
AE016853	top-peaks.pl	misc_feature	4457426	4457426	.	-	.
AE016853	top-peaks.pl	misc_feature	4457483	4457483	.	-	.
AE016853	top-peaks.pl	misc_feature	4458435	4458435	.	-	.
AE016853	top-peaks.pl	misc_feature	4462266	4462266	.	-	.
AE016853	top-peaks.pl	misc_feature	4465019	4465019	.	-	.
AE016853	top-peaks.pl	misc_feature	4465094	4465094	.	-	.
AE016853	top-peaks.pl	misc_feature	4465225	4465225	.	+	.
AE016853	top-peaks.pl	misc_feature	4471867	4471868	.	+	.
AE016853	top-peaks.pl	misc_feature	4472305	4472305	.	+	.
AE016853	top-peaks.pl	misc_feature	4473864	4473864	.	-	.
AE016853	top-peaks.pl	misc_feature	4474920	4474920	.	+	.
AE016853	top-peaks.pl	misc_feature	4476446	4476446	.	-	.
AE016853	top-peaks.pl	misc_feature	4479505	4479510	.	-	.
AE016853	top-peaks.pl	misc_feature	4479772	4479772	.	-	.
AE016853	top-peaks.pl	misc_feature	4483381	4483381	.	-	.
AE016853	top-peaks.pl	misc_feature	4484745	4484745	.	-	.
AE016853	top-peaks.pl	misc_feature	4488728	4488729	.	-	.
AE016853	top-peaks.pl	misc_feature	4489840	4489840	.	+	.
AE016853	top-peaks.pl	misc_feature	4490098	4490099	.	-	.
AE016853	top-peaks.pl	misc_feature	4490463	4490463	.	+	.
AE016853	top-peaks.pl	misc_feature	4491615	4491615	.	-	.
AE016853	top-peaks.pl	misc_feature	4492496	4492496	.	+	.
AE016853	top-peaks.pl	misc_feature	4492751	4492751	.	+	.
AE016853	top-peaks.pl	misc_feature	4498921	4498921	.	+	.
AE016853	top-peaks.pl	misc_feature	4498977	4498977	.	+	.
AE016853	top-peaks.pl	misc_feature	4502765	4502765	.	+	.
AE016853	top-peaks.pl	misc_feature	4505134	4505134	.	-	.
AE016853	top-peaks.pl	misc_feature	4506790	4506790	.	+	.
AE016853	top-peaks.pl	misc_feature	4507048	4507048	.	+	.
AE016853	top-peaks.pl	misc_feature	4511066	4511066	.	+	.
AE016853	top-peaks.pl	misc_feature	4514462	4514462	.	-	.
AE016853	top-peaks.pl	misc_feature	4514634	4514635	.	-	.
AE016853	top-peaks.pl	misc_feature	4514683	4514683	.	-	.
AE016853	top-peaks.pl	misc_feature	4514713	4514713	.	-	.
AE016853	top-peaks.pl	misc_feature	4514730	4514730	.	-	.
AE016853	top-peaks.pl	misc_feature	4514742	4514742	.	-	.
AE016853	top-peaks.pl	misc_feature	4514823	4514823	.	-	.
AE016853	top-peaks.pl	misc_feature	4514857	4514857	.	-	.
AE016853	top-peaks.pl	misc_feature	4514864	4514864	.	-	.
AE016853	top-peaks.pl	misc_feature	4514885	4514885	.	-	.
AE016853	top-peaks.pl	misc_feature	4515001	4515001	.	-	.
AE016853	top-peaks.pl	misc_feature	4515082	4515082	.	-	.
AE016853	top-peaks.pl	misc_feature	4515130	4515130	.	-	.
AE016853	top-peaks.pl	misc_feature	4515217	4515217	.	-	.
AE016853	top-peaks.pl	misc_feature	4522781	4522782	.	+	.
AE016853	top-peaks.pl	misc_feature	4523841	4523841	.	-	.
AE016853	top-peaks.pl	misc_feature	4532347	4532347	.	+	.
AE016853	top-peaks.pl	misc_feature	4535170	4535170	.	-	.
AE016853	top-peaks.pl	misc_feature	4537402	4537402	.	-	.
AE016853	top-peaks.pl	misc_feature	4541767	4541768	.	-	.
AE016853	top-peaks.pl	misc_feature	4542562	4542562	.	-	.
AE016853	top-peaks.pl	misc_feature	4556667	4556667	.	-	.
AE016853	top-peaks.pl	misc_feature	4566147	4566147	.	+	.
AE016853	top-peaks.pl	misc_feature	4574861	4574861	.	+	.
AE016853	top-peaks.pl	misc_feature	4591869	4591869	.	-	.
AE016853	top-peaks.pl	misc_feature	4592200	4592200	.	+	.
AE016853	top-peaks.pl	misc_feature	4620352	4620352	.	+	.
AE016853	top-peaks.pl	misc_feature	4620466	4620466	.	+	.
AE016853	top-peaks.pl	misc_feature	4621164	4621165	.	+	.
AE016853	top-peaks.pl	misc_feature	4623704	4623704	.	-	.
AE016853	top-peaks.pl	misc_feature	4623970	4623970	.	+	.
AE016853	top-peaks.pl	misc_feature	4628528	4628528	.	-	.
AE016853	top-peaks.pl	misc_feature	4631257	4631257	.	-	.
AE016853	top-peaks.pl	misc_feature	4631304	4631307	.	+	.
AE016853	top-peaks.pl	misc_feature	4631540	4631540	.	+	.
AE016853	top-peaks.pl	misc_feature	4637650	4637650	.	+	.
AE016853	top-peaks.pl	misc_feature	4640077	4640079	.	-	.
AE016853	top-peaks.pl	misc_feature	4655362	4655362	.	-	.
AE016853	top-peaks.pl	misc_feature	4656678	4656678	.	+	.
AE016853	top-peaks.pl	misc_feature	4663166	4663166	.	+	.
AE016853	top-peaks.pl	misc_feature	4671918	4671920	.	-	.
AE016853	top-peaks.pl	misc_feature	4672136	4672136	.	+	.
AE016853	top-peaks.pl	misc_feature	4672209	4672209	.	+	.
AE016853	top-peaks.pl	misc_feature	4672311	4672311	.	+	.
AE016853	top-peaks.pl	misc_feature	4677677	4677678	.	+	.
AE016853	top-peaks.pl	misc_feature	4680555	4680555	.	-	.
AE016853	top-peaks.pl	misc_feature	4684551	4684551	.	-	.
AE016853	top-peaks.pl	misc_feature	4687014	4687015	.	+	.
AE016853	top-peaks.pl	misc_feature	4687100	4687100	.	+	.
AE016853	top-peaks.pl	misc_feature	4687900	4687900	.	-	.
AE016853	top-peaks.pl	misc_feature	4690604	4690605	.	-	.
AE016853	top-peaks.pl	misc_feature	4690744	4690744	.	+	.
AE016853	top-peaks.pl	misc_feature	4690908	4690908	.	+	.
AE016853	top-peaks.pl	misc_feature	4699463	4699463	.	+	.
AE016853	top-peaks.pl	misc_feature	4709535	4709535	.	+	.
AE016853	top-peaks.pl	misc_feature	4713046	4713046	.	-	.
AE016853	top-peaks.pl	misc_feature	4725390	4725390	.	-	.
AE016853	top-peaks.pl	misc_feature	4742875	4742877	.	-	.
AE016853	top-peaks.pl	misc_feature	4745630	4745630	.	+	.
AE016853	top-peaks.pl	misc_feature	4754112	4754114	.	-	.
AE016853	top-peaks.pl	misc_feature	4755802	4755803	.	-	.
AE016853	top-peaks.pl	misc_feature	4757661	4757661	.	-	.
AE016853	top-peaks.pl	misc_feature	4758375	4758375	.	-	.
AE016853	top-peaks.pl	misc_feature	4761117	4761117	.	+	.
AE016853	top-peaks.pl	misc_feature	4782743	4782743	.	-	.
AE016853	top-peaks.pl	misc_feature	4786752	4786752	.	+	.
AE016853	top-peaks.pl	misc_feature	4786974	4786975	.	+	.
AE016853	top-peaks.pl	misc_feature	4787035	4787035	.	+	.
AE016853	top-peaks.pl	misc_feature	4787042	4787042	.	-	.
AE016853	top-peaks.pl	misc_feature	4787131	4787131	.	+	.
AE016853	top-peaks.pl	misc_feature	4787144	4787144	.	+	.
AE016853	top-peaks.pl	misc_feature	4788655	4788655	.	+	.
AE016853	top-peaks.pl	misc_feature	4789115	4789115	.	-	.
AE016853	top-peaks.pl	misc_feature	4790617	4790617	.	+	.
AE016853	top-peaks.pl	misc_feature	4793039	4793039	.	+	.
AE016853	top-peaks.pl	misc_feature	4807189	4807189	.	+	.
AE016853	top-peaks.pl	misc_feature	4811203	4811203	.	+	.
AE016853	top-peaks.pl	misc_feature	4813119	4813119	.	+	.
AE016853	top-peaks.pl	misc_feature	4813161	4813163	.	-	.
AE016853	top-peaks.pl	misc_feature	4815501	4815501	.	-	.
AE016853	top-peaks.pl	misc_feature	4824564	4824564	.	-	.
AE016853	top-peaks.pl	misc_feature	4826789	4826789	.	-	.
AE016853	top-peaks.pl	misc_feature	4836677	4836677	.	+	.
AE016853	top-peaks.pl	misc_feature	4842791	4842791	.	+	.
AE016853	top-peaks.pl	misc_feature	4844623	4844623	.	+	.
AE016853	top-peaks.pl	misc_feature	4849600	4849600	.	+	.
AE016853	top-peaks.pl	misc_feature	4850433	4850433	.	+	.
AE016853	top-peaks.pl	misc_feature	4862156	4862156	.	+	.
AE016853	top-peaks.pl	misc_feature	4865873	4865873	.	+	.
AE016853	top-peaks.pl	misc_feature	4866007	4866008	.	+	.
AE016853	top-peaks.pl	misc_feature	4867951	4867951	.	+	.
AE016853	top-peaks.pl	misc_feature	4872527	4872527	.	+	.
AE016853	top-peaks.pl	misc_feature	4876536	4876538	.	+	.
AE016853	top-peaks.pl	misc_feature	4880676	4880676	.	-	.
AE016853	top-peaks.pl	misc_feature	4881133	4881135	.	+	.
AE016853	top-peaks.pl	misc_feature	4881153	4881153	.	+	.
AE016853	top-peaks.pl	misc_feature	4881177	4881177	.	+	.
AE016853	top-peaks.pl	misc_feature	4886438	4886438	.	-	.
AE016853	top-peaks.pl	misc_feature	4887135	4887135	.	+	.
AE016853	top-peaks.pl	misc_feature	4889699	4889699	.	+	.
AE016853	top-peaks.pl	misc_feature	4895121	4895121	.	-	.
AE016853	top-peaks.pl	misc_feature	4899500	4899500	.	-	.
AE016853	top-peaks.pl	misc_feature	4910559	4910559	.	+	.
AE016853	top-peaks.pl	misc_feature	4922024	4922024	.	-	.
AE016853	top-peaks.pl	misc_feature	4924904	4924906	.	+	.
AE016853	top-peaks.pl	misc_feature	4925754	4925754	.	+	.
AE016853	top-peaks.pl	misc_feature	4934772	4934772	.	-	.
AE016853	top-peaks.pl	misc_feature	4940389	4940391	.	-	.
AE016853	top-peaks.pl	misc_feature	4941331	4941331	.	+	.
AE016853	top-peaks.pl	misc_feature	4946310	4946310	.	+	.
AE016853	top-peaks.pl	misc_feature	4957783	4957783	.	-	.
AE016853	top-peaks.pl	misc_feature	4964855	4964855	.	-	.
AE016853	top-peaks.pl	misc_feature	4967406	4967406	.	-	.
AE016853	top-peaks.pl	misc_feature	4967482	4967482	.	-	.
AE016853	top-peaks.pl	misc_feature	4967499	4967499	.	-	.
AE016853	top-peaks.pl	misc_feature	4967545	4967545	.	-	.
AE016853	top-peaks.pl	misc_feature	4968943	4968943	.	+	.
AE016853	top-peaks.pl	misc_feature	4969181	4969183	.	-	.
AE016853	top-peaks.pl	misc_feature	4986091	4986091	.	-	.
AE016853	top-peaks.pl	misc_feature	4986550	4986550	.	-	.
AE016853	top-peaks.pl	misc_feature	4986558	4986560	.	-	.
AE016853	top-peaks.pl	misc_feature	4986600	4986600	.	-	.
AE016853	top-peaks.pl	misc_feature	4986615	4986615	.	-	.
AE016853	top-peaks.pl	misc_feature	4986688	4986688	.	-	.
AE016853	top-peaks.pl	misc_feature	4986696	4986696	.	-	.
AE016853	top-peaks.pl	misc_feature	4986855	4986855	.	-	.
AE016853	top-peaks.pl	misc_feature	4993718	4993719	.	-	.
AE016853	top-peaks.pl	misc_feature	4993857	4993857	.	-	.
AE016853	top-peaks.pl	misc_feature	4998466	4998466	.	+	.
AE016853	top-peaks.pl	misc_feature	4998533	4998533	.	+	.
AE016853	top-peaks.pl	misc_feature	5000012	5000012	.	-	.
AE016853	top-peaks.pl	misc_feature	5001951	5001953	.	-	.
AE016853	top-peaks.pl	misc_feature	5012589	5012589	.	-	.
AE016853	top-peaks.pl	misc_feature	5013663	5013664	.	+	.
AE016853	top-peaks.pl	misc_feature	5015687	5015687	.	+	.
AE016853	top-peaks.pl	misc_feature	5017160	5017160	.	+	.
AE016853	top-peaks.pl	misc_feature	5018632	5018632	.	+	.
AE016853	top-peaks.pl	misc_feature	5019894	5019894	.	-	.
AE016853	top-peaks.pl	misc_feature	5025509	5025509	.	+	.
AE016853	top-peaks.pl	misc_feature	5028077	5028080	.	-	.
AE016853	top-peaks.pl	misc_feature	5037015	5037015	.	-	.
AE016853	top-peaks.pl	misc_feature	5037353	5037353	.	-	.
AE016853	top-peaks.pl	misc_feature	5037485	5037487	.	+	.
AE016853	top-peaks.pl	misc_feature	5045533	5045533	.	+	.
AE016853	top-peaks.pl	misc_feature	5055486	5055486	.	-	.
AE016853	top-peaks.pl	misc_feature	5061586	5061586	.	-	.
AE016853	top-peaks.pl	misc_feature	5061717	5061717	.	-	.
AE016853	top-peaks.pl	misc_feature	5061726	5061726	.	-	.
AE016853	top-peaks.pl	misc_feature	5062684	5062685	.	-	.
AE016853	top-peaks.pl	misc_feature	5065194	5065194	.	-	.
AE016853	top-peaks.pl	misc_feature	5066918	5066918	.	-	.
AE016853	top-peaks.pl	misc_feature	5066986	5066986	.	-	.
AE016853	top-peaks.pl	misc_feature	5067311	5067311	.	-	.
AE016853	top-peaks.pl	misc_feature	5072879	5072879	.	+	.
AE016853	top-peaks.pl	misc_feature	5073277	5073278	.	-	.
AE016853	top-peaks.pl	misc_feature	5075815	5075815	.	-	.
AE016853	top-peaks.pl	misc_feature	5076844	5076844	.	-	.
AE016853	top-peaks.pl	misc_feature	5077664	5077664	.	-	.
AE016853	top-peaks.pl	misc_feature	5077714	5077714	.	-	.
AE016853	top-peaks.pl	misc_feature	5078303	5078303	.	-	.
AE016853	top-peaks.pl	misc_feature	5078577	5078577	.	+	.
AE016853	top-peaks.pl	misc_feature	5080695	5080696	.	+	.
AE016853	top-peaks.pl	misc_feature	5080741	5080741	.	-	.
AE016853	top-peaks.pl	misc_feature	5080802	5080805	.	+	.
AE016853	top-peaks.pl	misc_feature	5080886	5080886	.	-	.
AE016853	top-peaks.pl	misc_feature	5080958	5080958	.	+	.
AE016853	top-peaks.pl	misc_feature	5085012	5085012	.	+	.
AE016853	top-peaks.pl	misc_feature	5085963	5085963	.	+	.
AE016853	top-peaks.pl	misc_feature	5086161	5086162	.	+	.
AE016853	top-peaks.pl	misc_feature	5086184	5086184	.	+	.
AE016853	top-peaks.pl	misc_feature	5086204	5086204	.	+	.
AE016853	top-peaks.pl	misc_feature	5086211	5086211	.	+	.
AE016853	top-peaks.pl	misc_feature	5086218	5086220	.	+	.
AE016853	top-peaks.pl	misc_feature	5086235	5086235	.	+	.
AE016853	top-peaks.pl	misc_feature	5086267	5086271	.	+	.
AE016853	top-peaks.pl	misc_feature	5086287	5086287	.	+	.
AE016853	top-peaks.pl	misc_feature	5086307	5086307	.	+	.
AE016853	top-peaks.pl	misc_feature	5086332	5086332	.	+	.
AE016853	top-peaks.pl	misc_feature	5086358	5086362	.	+	.
AE016853	top-peaks.pl	misc_feature	5086370	5086374	.	+	.
AE016853	top-peaks.pl	misc_feature	5086391	5086391	.	+	.
AE016853	top-peaks.pl	misc_feature	5086397	5086397	.	+	.
AE016853	top-peaks.pl	misc_feature	5086416	5086422	.	+	.
AE016853	top-peaks.pl	misc_feature	5108407	5108408	.	+	.
AE016853	top-peaks.pl	misc_feature	5109988	5109988	.	+	.
AE016853	top-peaks.pl	misc_feature	5114638	5114638	.	-	.
AE016853	top-peaks.pl	misc_feature	5114936	5114936	.	+	.
AE016853	top-peaks.pl	misc_feature	5119558	5119558	.	-	.
AE016853	top-peaks.pl	misc_feature	5129639	5129639	.	-	.
AE016853	top-peaks.pl	misc_feature	5130789	5130789	.	-	.
AE016853	top-peaks.pl	misc_feature	5130868	5130869	.	+	.
AE016853	top-peaks.pl	misc_feature	5130925	5130925	.	+	.
AE016853	top-peaks.pl	misc_feature	5131756	5131756	.	-	.
AE016853	top-peaks.pl	misc_feature	5131770	5131770	.	+	.
AE016853	top-peaks.pl	misc_feature	5141042	5141042	.	-	.
AE016853	top-peaks.pl	misc_feature	5149401	5149401	.	+	.
AE016853	top-peaks.pl	misc_feature	5165622	5165622	.	-	.
AE016853	top-peaks.pl	misc_feature	5169421	5169421	.	+	.
AE016853	top-peaks.pl	misc_feature	5170508	5170508	.	-	.
AE016853	top-peaks.pl	misc_feature	5175419	5175420	.	+	.
AE016853	top-peaks.pl	misc_feature	5178344	5178344	.	-	.
AE016853	top-peaks.pl	misc_feature	5178750	5178750	.	-	.
AE016853	top-peaks.pl	misc_feature	5178787	5178787	.	-	.
AE016853	top-peaks.pl	misc_feature	5186046	5186046	.	-	.
AE016853	top-peaks.pl	misc_feature	5192536	5192536	.	-	.
AE016853	top-peaks.pl	misc_feature	5195219	5195219	.	+	.
AE016853	top-peaks.pl	misc_feature	5195413	5195413	.	-	.
AE016853	top-peaks.pl	misc_feature	5195552	5195552	.	-	.
AE016853	top-peaks.pl	misc_feature	5195751	5195751	.	+	.
AE016853	top-peaks.pl	misc_feature	5198417	5198417	.	-	.
AE016853	top-peaks.pl	misc_feature	5201476	5201477	.	+	.
AE016853	top-peaks.pl	misc_feature	5207733	5207733	.	-	.
AE016853	top-peaks.pl	misc_feature	5208863	5208863	.	+	.
AE016853	top-peaks.pl	misc_feature	5210484	5210484	.	+	.
AE016853	top-peaks.pl	misc_feature	5215630	5215630	.	-	.
AE016853	top-peaks.pl	misc_feature	5217732	5217732	.	-	.
AE016853	top-peaks.pl	misc_feature	5223987	5223987	.	+	.
AE016853	top-peaks.pl	misc_feature	5225085	5225085	.	-	.
AE016853	top-peaks.pl	misc_feature	5227695	5227695	.	-	.
AE016853	top-peaks.pl	misc_feature	5228834	5228836	.	+	.
AE016853	top-peaks.pl	misc_feature	5229420	5229420	.	+	.
AE016853	top-peaks.pl	misc_feature	5234624	5234624	.	+	.
AE016853	top-peaks.pl	misc_feature	5236174	5236174	.	-	.
AE016853	top-peaks.pl	misc_feature	5236551	5236551	.	+	.
AE016853	top-peaks.pl	misc_feature	5239271	5239271	.	-	.
AE016853	top-peaks.pl	misc_feature	5242502	5242502	.	-	.
AE016853	top-peaks.pl	misc_feature	5242757	5242757	.	+	.
AE016853	top-peaks.pl	misc_feature	5247666	5247666	.	-	.
AE016853	top-peaks.pl	misc_feature	5248027	5248027	.	+	.
AE016853	top-peaks.pl	misc_feature	5269877	5269877	.	-	.
AE016853	top-peaks.pl	misc_feature	5270289	5270289	.	-	.
AE016853	top-peaks.pl	misc_feature	5271258	5271258	.	-	.
AE016853	top-peaks.pl	misc_feature	5278738	5278738	.	-	.
AE016853	top-peaks.pl	misc_feature	5279189	5279189	.	+	.
AE016853	top-peaks.pl	misc_feature	5281724	5281724	.	-	.
AE016853	top-peaks.pl	misc_feature	5282159	5282159	.	+	.
AE016853	top-peaks.pl	misc_feature	5284880	5284880	.	+	.
AE016853	top-peaks.pl	misc_feature	5287113	5287113	.	-	.
AE016853	top-peaks.pl	misc_feature	5302246	5302246	.	-	.
AE016853	top-peaks.pl	misc_feature	5304802	5304802	.	+	.
AE016853	top-peaks.pl	misc_feature	5305256	5305256	.	+	.
AE016853	top-peaks.pl	misc_feature	5306951	5306951	.	+	.
AE016853	top-peaks.pl	misc_feature	5312540	5312540	.	+	.
AE016853	top-peaks.pl	misc_feature	5313456	5313457	.	-	.
AE016853	top-peaks.pl	misc_feature	5327940	5327940	.	-	.
AE016853	top-peaks.pl	misc_feature	5329157	5329157	.	-	.
AE016853	top-peaks.pl	misc_feature	5330724	5330725	.	+	.
AE016853	top-peaks.pl	misc_feature	5333806	5333806	.	+	.
AE016853	top-peaks.pl	misc_feature	5335913	5335913	.	+	.
AE016853	top-peaks.pl	misc_feature	5341038	5341038	.	-	.
AE016853	top-peaks.pl	misc_feature	5344264	5344264	.	-	.
AE016853	top-peaks.pl	misc_feature	5344296	5344303	.	-	.
AE016853	top-peaks.pl	misc_feature	5346244	5346244	.	-	.
AE016853	top-peaks.pl	misc_feature	5346602	5346602	.	-	.
AE016853	top-peaks.pl	misc_feature	5346681	5346681	.	-	.
AE016853	top-peaks.pl	misc_feature	5348502	5348502	.	-	.
AE016853	top-peaks.pl	misc_feature	5349219	5349219	.	-	.
AE016853	top-peaks.pl	misc_feature	5349241	5349241	.	-	.
AE016853	top-peaks.pl	misc_feature	5349386	5349386	.	-	.
AE016853	top-peaks.pl	misc_feature	5350069	5350069	.	+	.
AE016853	top-peaks.pl	misc_feature	5352020	5352020	.	-	.
AE016853	top-peaks.pl	misc_feature	5352429	5352430	.	-	.
AE016853	top-peaks.pl	misc_feature	5352673	5352673	.	-	.
AE016853	top-peaks.pl	misc_feature	5354936	5354936	.	-	.
AE016853	top-peaks.pl	misc_feature	5355146	5355146	.	-	.
AE016853	top-peaks.pl	misc_feature	5355563	5355566	.	+	.
AE016853	top-peaks.pl	misc_feature	5361629	5361629	.	-	.
AE016853	top-peaks.pl	misc_feature	5361720	5361720	.	-	.
AE016853	top-peaks.pl	misc_feature	5365194	5365194	.	-	.
AE016853	top-peaks.pl	misc_feature	5369264	5369264	.	-	.
AE016853	top-peaks.pl	misc_feature	5374309	5374309	.	-	.
AE016853	top-peaks.pl	misc_feature	5376615	5376615	.	+	.
AE016853	top-peaks.pl	misc_feature	5384512	5384514	.	+	.
AE016853	top-peaks.pl	misc_feature	5386389	5386389	.	-	.
AE016853	top-peaks.pl	misc_feature	5389131	5389131	.	-	.
AE016853	top-peaks.pl	misc_feature	5389132	5389132	.	+	.
AE016853	top-peaks.pl	misc_feature	5396246	5396247	.	+	.
AE016853	top-peaks.pl	misc_feature	5396937	5396938	.	+	.
AE016853	top-peaks.pl	misc_feature	5401211	5401211	.	+	.
AE016853	top-peaks.pl	misc_feature	5402026	5402026	.	+	.
AE016853	top-peaks.pl	misc_feature	5404850	5404850	.	-	.
AE016853	top-peaks.pl	misc_feature	5410492	5410492	.	-	.
AE016853	top-peaks.pl	misc_feature	5414229	5414229	.	+	.
AE016853	top-peaks.pl	misc_feature	5416794	5416794	.	-	.
AE016853	top-peaks.pl	misc_feature	5418120	5418120	.	-	.
AE016853	top-peaks.pl	misc_feature	5427822	5427822	.	+	.
AE016853	top-peaks.pl	misc_feature	5428780	5428780	.	+	.
AE016853	top-peaks.pl	misc_feature	5433150	5433151	.	-	.
AE016853	top-peaks.pl	misc_feature	5436184	5436184	.	-	.
AE016853	top-peaks.pl	misc_feature	5440147	5440147	.	+	.
AE016853	top-peaks.pl	misc_feature	5442717	5442717	.	-	.
AE016853	top-peaks.pl	misc_feature	5442863	5442863	.	+	.
AE016853	top-peaks.pl	misc_feature	5444360	5444360	.	+	.
AE016853	top-peaks.pl	misc_feature	5449737	5449737	.	+	.
AE016853	top-peaks.pl	misc_feature	5467836	5467836	.	-	.
AE016853	top-peaks.pl	misc_feature	5476133	5476133	.	+	.
AE016853	top-peaks.pl	misc_feature	5478689	5478689	.	-	.
AE016853	top-peaks.pl	misc_feature	5478834	5478834	.	+	.
AE016853	top-peaks.pl	misc_feature	5478950	5478950	.	+	.
AE016853	top-peaks.pl	misc_feature	5485938	5485938	.	+	.
AE016853	top-peaks.pl	misc_feature	5504505	5504505	.	+	.
AE016853	top-peaks.pl	misc_feature	5506964	5506964	.	+	.
AE016853	top-peaks.pl	misc_feature	5509477	5509477	.	+	.
AE016853	top-peaks.pl	misc_feature	5510310	5510311	.	+	.
AE016853	top-peaks.pl	misc_feature	5513623	5513623	.	+	.
AE016853	top-peaks.pl	misc_feature	5513976	5513976	.	+	.
AE016853	top-peaks.pl	misc_feature	5520572	5520572	.	+	.
AE016853	top-peaks.pl	misc_feature	5521343	5521343	.	+	.
AE016853	top-peaks.pl	misc_feature	5525278	5525278	.	-	.
AE016853	top-peaks.pl	misc_feature	5528483	5528483	.	+	.
AE016853	top-peaks.pl	misc_feature	5529151	5529151	.	+	.
AE016853	top-peaks.pl	misc_feature	5541732	5541732	.	+	.
AE016853	top-peaks.pl	misc_feature	5545742	5545744	.	+	.
AE016853	top-peaks.pl	misc_feature	5547982	5547982	.	-	.
AE016853	top-peaks.pl	misc_feature	5550514	5550514	.	-	.
AE016853	top-peaks.pl	misc_feature	5551171	5551171	.	+	.
AE016853	top-peaks.pl	misc_feature	5554011	5554011	.	-	.
AE016853	top-peaks.pl	misc_feature	5557372	5557372	.	-	.
AE016853	top-peaks.pl	misc_feature	5561024	5561024	.	+	.
AE016853	top-peaks.pl	misc_feature	5570279	5570281	.	+	.
AE016853	top-peaks.pl	misc_feature	5589180	5589184	.	-	.
AE016853	top-peaks.pl	misc_feature	5592690	5592690	.	-	.
AE016853	top-peaks.pl	misc_feature	5600728	5600728	.	-	.
AE016853	top-peaks.pl	misc_feature	5602059	5602059	.	-	.
AE016853	top-peaks.pl	misc_feature	5602419	5602419	.	-	.
AE016853	top-peaks.pl	misc_feature	5606485	5606485	.	-	.
AE016853	top-peaks.pl	misc_feature	5608457	5608457	.	+	.
AE016853	top-peaks.pl	misc_feature	5613987	5613990	.	-	.
AE016853	top-peaks.pl	misc_feature	5616705	5616707	.	+	.
AE016853	top-peaks.pl	misc_feature	5617756	5617756	.	+	.
AE016853	top-peaks.pl	misc_feature	5626612	5626612	.	-	.
AE016853	top-peaks.pl	misc_feature	5629871	5629871	.	-	.
AE016853	top-peaks.pl	misc_feature	5631022	5631022	.	-	.
AE016853	top-peaks.pl	misc_feature	5634668	5634668	.	+	.
AE016853	top-peaks.pl	misc_feature	5636412	5636412	.	+	.
AE016853	top-peaks.pl	misc_feature	5640417	5640417	.	+	.
AE016853	top-peaks.pl	misc_feature	5640561	5640561	.	-	.
AE016853	top-peaks.pl	misc_feature	5643961	5643961	.	-	.
AE016853	top-peaks.pl	misc_feature	5644367	5644367	.	+	.
AE016853	top-peaks.pl	misc_feature	5644406	5644406	.	+	.
AE016853	top-peaks.pl	misc_feature	5648659	5648659	.	-	.
AE016853	top-peaks.pl	misc_feature	5651664	5651664	.	-	.
AE016853	top-peaks.pl	misc_feature	5656623	5656623	.	-	.
AE016853	top-peaks.pl	misc_feature	5658670	5658670	.	+	.
AE016853	top-peaks.pl	misc_feature	5661578	5661578	.	-	.
AE016853	top-peaks.pl	misc_feature	5680537	5680537	.	+	.
AE016853	top-peaks.pl	misc_feature	5683530	5683530	.	-	.
AE016853	top-peaks.pl	misc_feature	5686435	5686436	.	+	.
AE016853	top-peaks.pl	misc_feature	5686581	5686581	.	-	.
AE016853	top-peaks.pl	misc_feature	5686586	5686586	.	+	.
AE016853	top-peaks.pl	misc_feature	5691464	5691464	.	+	.
AE016853	top-peaks.pl	misc_feature	5697479	5697479	.	+	.
AE016853	top-peaks.pl	misc_feature	5698847	5698847	.	-	.
AE016853	top-peaks.pl	misc_feature	5701049	5701049	.	-	.
AE016853	top-peaks.pl	misc_feature	5701321	5701321	.	+	.
AE016853	top-peaks.pl	misc_feature	5703588	5703588	.	+	.
AE016853	top-peaks.pl	misc_feature	5703715	5703715	.	-	.
AE016853	top-peaks.pl	misc_feature	5708354	5708354	.	-	.
AE016853	top-peaks.pl	misc_feature	5709180	5709180	.	-	.
AE016853	top-peaks.pl	misc_feature	5724175	5724175	.	+	.
AE016853	top-peaks.pl	misc_feature	5736689	5736689	.	-	.
AE016853	top-peaks.pl	misc_feature	5739090	5739092	.	+	.
AE016853	top-peaks.pl	misc_feature	5743826	5743826	.	-	.
AE016853	top-peaks.pl	misc_feature	5751512	5751512	.	+	.
AE016853	top-peaks.pl	misc_feature	5759142	5759142	.	+	.
AE016853	top-peaks.pl	misc_feature	5761418	5761418	.	-	.
AE016853	top-peaks.pl	misc_feature	5773994	5773995	.	+	.
AE016853	top-peaks.pl	misc_feature	5777597	5777597	.	-	.
AE016853	top-peaks.pl	misc_feature	5779898	5779898	.	+	.
AE016853	top-peaks.pl	misc_feature	5792852	5792852	.	+	.
AE016853	top-peaks.pl	misc_feature	5792858	5792858	.	-	.
AE016853	top-peaks.pl	misc_feature	5793018	5793018	.	+	.
AE016853	top-peaks.pl	misc_feature	5831792	5831794	.	-	.
AE016853	top-peaks.pl	misc_feature	5831865	5831865	.	-	.
AE016853	top-peaks.pl	misc_feature	5832095	5832095	.	-	.
AE016853	top-peaks.pl	misc_feature	5834874	5834877	.	-	.
AE016853	top-peaks.pl	misc_feature	5834887	5834887	.	-	.
AE016853	top-peaks.pl	misc_feature	5838285	5838285	.	-	.
AE016853	top-peaks.pl	misc_feature	5845971	5845972	.	-	.
AE016853	top-peaks.pl	misc_feature	5851017	5851017	.	+	.
AE016853	top-peaks.pl	misc_feature	5853623	5853623	.	+	.
AE016853	top-peaks.pl	misc_feature	5859880	5859880	.	-	.
AE016853	top-peaks.pl	misc_feature	5860040	5860040	.	-	.
AE016853	top-peaks.pl	misc_feature	5860447	5860447	.	-	.
AE016853	top-peaks.pl	misc_feature	5860813	5860813	.	-	.
AE016853	top-peaks.pl	misc_feature	5860836	5860836	.	-	.
AE016853	top-peaks.pl	misc_feature	5860979	5860979	.	+	.
AE016853	top-peaks.pl	misc_feature	5864042	5864042	.	+	.
AE016853	top-peaks.pl	misc_feature	5864256	5864256	.	+	.
AE016853	top-peaks.pl	misc_feature	5867148	5867148	.	+	.
AE016853	top-peaks.pl	misc_feature	5876109	5876110	.	-	.
AE016853	top-peaks.pl	misc_feature	5885008	5885008	.	+	.
AE016853	top-peaks.pl	misc_feature	5894605	5894605	.	+	.
AE016853	top-peaks.pl	misc_feature	5895698	5895698	.	+	.
AE016853	top-peaks.pl	misc_feature	5899687	5899687	.	+	.
AE016853	top-peaks.pl	misc_feature	5918539	5918539	.	-	.
AE016853	top-peaks.pl	misc_feature	5922096	5922096	.	-	.
AE016853	top-peaks.pl	misc_feature	5923337	5923337	.	-	.
AE016853	top-peaks.pl	misc_feature	5924157	5924157	.	-	.
AE016853	top-peaks.pl	misc_feature	5942400	5942400	.	-	.
AE016853	top-peaks.pl	misc_feature	5942735	5942735	.	+	.
AE016853	top-peaks.pl	misc_feature	5948192	5948192	.	+	.
AE016853	top-peaks.pl	misc_feature	5948305	5948305	.	-	.
AE016853	top-peaks.pl	misc_feature	5948382	5948382	.	+	.
AE016853	top-peaks.pl	misc_feature	5949056	5949056	.	+	.
AE016853	top-peaks.pl	misc_feature	5950143	5950145	.	-	.
AE016853	top-peaks.pl	misc_feature	5951213	5951213	.	-	.
AE016853	top-peaks.pl	misc_feature	5953915	5953915	.	+	.
AE016853	top-peaks.pl	misc_feature	5960084	5960085	.	-	.
AE016853	top-peaks.pl	misc_feature	5961475	5961475	.	-	.
AE016853	top-peaks.pl	misc_feature	5975471	5975471	.	+	.
AE016853	top-peaks.pl	misc_feature	5975533	5975534	.	+	.
AE016853	top-peaks.pl	misc_feature	5978766	5978766	.	-	.
AE016853	top-peaks.pl	misc_feature	5982937	5982937	.	-	.
AE016853	top-peaks.pl	misc_feature	5986257	5986257	.	-	.
AE016853	top-peaks.pl	misc_feature	5988349	5988349	.	-	.
AE016853	top-peaks.pl	misc_feature	6008963	6008963	.	+	.
AE016853	top-peaks.pl	misc_feature	6011899	6011900	.	-	.
AE016853	top-peaks.pl	misc_feature	6014822	6014823	.	-	.
AE016853	top-peaks.pl	misc_feature	6014978	6014978	.	+	.
AE016853	top-peaks.pl	misc_feature	6017415	6017415	.	-	.
AE016853	top-peaks.pl	misc_feature	6020109	6020110	.	+	.
AE016853	top-peaks.pl	misc_feature	6022709	6022709	.	-	.
AE016853	top-peaks.pl	misc_feature	6035236	6035237	.	-	.
AE016853	top-peaks.pl	misc_feature	6045491	6045491	.	-	.
AE016853	top-peaks.pl	misc_feature	6045536	6045536	.	-	.
AE016853	top-peaks.pl	misc_feature	6048183	6048183	.	-	.
AE016853	top-peaks.pl	misc_feature	6051378	6051378	.	+	.
AE016853	top-peaks.pl	misc_feature	6052265	6052265	.	-	.
AE016853	top-peaks.pl	misc_feature	6053526	6053526	.	-	.
AE016853	top-peaks.pl	misc_feature	6053958	6053958	.	+	.
AE016853	top-peaks.pl	misc_feature	6066006	6066006	.	-	.
AE016853	top-peaks.pl	misc_feature	6070353	6070355	.	-	.
AE016853	top-peaks.pl	misc_feature	6076092	6076093	.	+	.
AE016853	top-peaks.pl	misc_feature	6076188	6076188	.	-	.
AE016853	top-peaks.pl	misc_feature	6080197	6080197	.	+	.
AE016853	top-peaks.pl	misc_feature	6084266	6084266	.	+	.
AE016853	top-peaks.pl	misc_feature	6085790	6085790	.	+	.
AE016853	top-peaks.pl	misc_feature	6086171	6086171	.	+	.
AE016853	top-peaks.pl	misc_feature	6086210	6086210	.	+	.
AE016853	top-peaks.pl	misc_feature	6087477	6087477	.	+	.
AE016853	top-peaks.pl	misc_feature	6096342	6096342	.	-	.
AE016853	top-peaks.pl	misc_feature	6096711	6096711	.	-	.
AE016853	top-peaks.pl	misc_feature	6097136	6097137	.	+	.
AE016853	top-peaks.pl	misc_feature	6098669	6098670	.	+	.
AE016853	top-peaks.pl	misc_feature	6105742	6105742	.	+	.
AE016853	top-peaks.pl	misc_feature	6107228	6107228	.	-	.
AE016853	top-peaks.pl	misc_feature	6109345	6109345	.	+	.
AE016853	top-peaks.pl	misc_feature	6117864	6117864	.	-	.
AE016853	top-peaks.pl	misc_feature	6118040	6118040	.	+	.
AE016853	top-peaks.pl	misc_feature	6122445	6122445	.	-	.
AE016853	top-peaks.pl	misc_feature	6130222	6130222	.	+	.
AE016853	top-peaks.pl	misc_feature	6135403	6135403	.	-	.
AE016853	top-peaks.pl	misc_feature	6143545	6143545	.	+	.
AE016853	top-peaks.pl	misc_feature	6144830	6144830	.	+	.
AE016853	top-peaks.pl	misc_feature	6180357	6180360	.	-	.
AE016853	top-peaks.pl	misc_feature	6181048	6181048	.	+	.
AE016853	top-peaks.pl	misc_feature	6188656	6188656	.	+	.
AE016853	top-peaks.pl	misc_feature	6188792	6188792	.	-	.
AE016853	top-peaks.pl	misc_feature	6189127	6189127	.	+	.
AE016853	top-peaks.pl	misc_feature	6192124	6192124	.	+	.
AE016853	top-peaks.pl	misc_feature	6198301	6198301	.	+	.
AE016853	top-peaks.pl	misc_feature	6204050	6204050	.	-	.
AE016853	top-peaks.pl	misc_feature	6219270	6219271	.	-	.
AE016853	top-peaks.pl	misc_feature	6219387	6219388	.	-	.
AE016853	top-peaks.pl	misc_feature	6219547	6219548	.	-	.
AE016853	top-peaks.pl	misc_feature	6233655	6233655	.	-	.
AE016853	top-peaks.pl	misc_feature	6234685	6234685	.	+	.
AE016853	top-peaks.pl	misc_feature	6235171	6235171	.	-	.
AE016853	top-peaks.pl	misc_feature	6247551	6247551	.	-	.
AE016853	top-peaks.pl	misc_feature	6256050	6256050	.	+	.
AE016853	top-peaks.pl	misc_feature	6258266	6258266	.	-	.
AE016853	top-peaks.pl	misc_feature	6260544	6260544	.	-	.
AE016853	top-peaks.pl	misc_feature	6263565	6263565	.	+	.
AE016853	top-peaks.pl	misc_feature	6266508	6266508	.	-	.
AE016853	top-peaks.pl	misc_feature	6278919	6278919	.	-	.
AE016853	top-peaks.pl	misc_feature	6280348	6280348	.	-	.
AE016853	top-peaks.pl	misc_feature	6287810	6287810	.	+	.
AE016853	top-peaks.pl	misc_feature	6289421	6289421	.	+	.
AE016853	top-peaks.pl	misc_feature	6321512	6321512	.	-	.
AE016853	top-peaks.pl	misc_feature	6329365	6329365	.	-	.
AE016853	top-peaks.pl	misc_feature	6330072	6330072	.	-	.
AE016853	top-peaks.pl	misc_feature	6341997	6341997	.	-	.
AE016853	top-peaks.pl	misc_feature	6352526	6352526	.	-	.
AE016853	top-peaks.pl	misc_feature	6364006	6364006	.	-	.
AE016853	top-peaks.pl	misc_feature	6372757	6372757	.	-	.
AE016853	top-peaks.pl	misc_feature	6376233	6376233	.	-	.
AE016853	top-peaks.pl	misc_feature	6381713	6381713	.	-	.
AE016853	top-peaks.pl	misc_feature	6383864	6383864	.	-	.
AE016853	top-peaks.pl	misc_feature	6386812	6386812	.	-	.
AE016853	top-peaks.pl	misc_feature	6387993	6387993	.	-	.
AE016853	top-peaks.pl	misc_feature	6389773	6389773	.	-	.
AE016853	top-peaks.pl	misc_feature	6390656	6390656	.	-	.
AE016853	top-peaks.pl	misc_feature	6392337	6392337	.	-	.
AE016853	top-peaks.pl	misc_feature	6396860	6396864	.	-	.
