# Supplementary material for: Global Analysis of the HrpL Regulon in the Plant Pathogen Pseudomonas syringae pv. tomato DC3000 Reveals New Regulon Members with Diverse Functions
Source: PLoS One. 2014 Aug 29;9(8):e106115. doi: 10.1371/journal.pone.0106115 (PMC4149516; doi:10.1371/journal.pone.0106115)
Supplement: Dataset S4 — S4.1, S4.2. gff files containing positions of 1500 top peaks in 5′ capture data of hrpL-FLAG and ΔhrpL samples. (ZIP) [file pone.0106115.s013.zip › dataS4.2.gff]

AE016853	top-peaks.pl	misc_feature	301	301	.	+	.
AE016853	top-peaks.pl	misc_feature	2174	2174	.	+	.
AE016853	top-peaks.pl	misc_feature	2646	2646	.	+	.
AE016853	top-peaks.pl	misc_feature	3558	3558	.	+	.
AE016853	top-peaks.pl	misc_feature	7792	7792	.	+	.
AE016853	top-peaks.pl	misc_feature	14785	14785	.	+	.
AE016853	top-peaks.pl	misc_feature	15428	15429	.	+	.
AE016853	top-peaks.pl	misc_feature	15475	15475	.	+	.
AE016853	top-peaks.pl	misc_feature	15922	15922	.	+	.
AE016853	top-peaks.pl	misc_feature	15995	15995	.	+	.
AE016853	top-peaks.pl	misc_feature	17085	17085	.	+	.
AE016853	top-peaks.pl	misc_feature	27812	27812	.	-	.
AE016853	top-peaks.pl	misc_feature	29901	29901	.	-	.
AE016853	top-peaks.pl	misc_feature	32222	32222	.	-	.
AE016853	top-peaks.pl	misc_feature	33086	33086	.	-	.
AE016853	top-peaks.pl	misc_feature	44574	44574	.	+	.
AE016853	top-peaks.pl	misc_feature	47401	47401	.	+	.
AE016853	top-peaks.pl	misc_feature	58315	58315	.	+	.
AE016853	top-peaks.pl	misc_feature	59899	59899	.	+	.
AE016853	top-peaks.pl	misc_feature	60598	60598	.	-	.
AE016853	top-peaks.pl	misc_feature	60694	60694	.	+	.
AE016853	top-peaks.pl	misc_feature	61022	61022	.	+	.
AE016853	top-peaks.pl	misc_feature	61162	61162	.	+	.
AE016853	top-peaks.pl	misc_feature	63215	63215	.	+	.
AE016853	top-peaks.pl	misc_feature	65175	65175	.	+	.
AE016853	top-peaks.pl	misc_feature	65919	65919	.	+	.
AE016853	top-peaks.pl	misc_feature	67220	67221	.	+	.
AE016853	top-peaks.pl	misc_feature	67380	67380	.	+	.
AE016853	top-peaks.pl	misc_feature	68764	68764	.	+	.
AE016853	top-peaks.pl	misc_feature	70723	70723	.	+	.
AE016853	top-peaks.pl	misc_feature	71634	71634	.	+	.
AE016853	top-peaks.pl	misc_feature	77810	77810	.	-	.
AE016853	top-peaks.pl	misc_feature	81614	81614	.	-	.
AE016853	top-peaks.pl	misc_feature	84984	84984	.	-	.
AE016853	top-peaks.pl	misc_feature	90226	90226	.	-	.
AE016853	top-peaks.pl	misc_feature	97212	97214	.	-	.
AE016853	top-peaks.pl	misc_feature	99194	99194	.	+	.
AE016853	top-peaks.pl	misc_feature	101130	101130	.	-	.
AE016853	top-peaks.pl	misc_feature	101221	101221	.	+	.
AE016853	top-peaks.pl	misc_feature	103880	103880	.	-	.
AE016853	top-peaks.pl	misc_feature	107036	107036	.	-	.
AE016853	top-peaks.pl	misc_feature	110389	110389	.	+	.
AE016853	top-peaks.pl	misc_feature	110474	110474	.	-	.
AE016853	top-peaks.pl	misc_feature	110678	110678	.	+	.
AE016853	top-peaks.pl	misc_feature	110716	110720	.	+	.
AE016853	top-peaks.pl	misc_feature	111847	111847	.	-	.
AE016853	top-peaks.pl	misc_feature	119813	119813	.	-	.
AE016853	top-peaks.pl	misc_feature	122006	122006	.	+	.
AE016853	top-peaks.pl	misc_feature	131840	131840	.	-	.
AE016853	top-peaks.pl	misc_feature	134567	134567	.	+	.
AE016853	top-peaks.pl	misc_feature	138833	138834	.	+	.
AE016853	top-peaks.pl	misc_feature	138872	138872	.	+	.
AE016853	top-peaks.pl	misc_feature	144124	144124	.	+	.
AE016853	top-peaks.pl	misc_feature	153656	153656	.	+	.
AE016853	top-peaks.pl	misc_feature	157472	157472	.	+	.
AE016853	top-peaks.pl	misc_feature	157493	157497	.	+	.
AE016853	top-peaks.pl	misc_feature	158876	158876	.	-	.
AE016853	top-peaks.pl	misc_feature	159028	159028	.	+	.
AE016853	top-peaks.pl	misc_feature	166001	166001	.	+	.
AE016853	top-peaks.pl	misc_feature	168679	168679	.	-	.
AE016853	top-peaks.pl	misc_feature	170740	170740	.	+	.
AE016853	top-peaks.pl	misc_feature	173357	173357	.	-	.
AE016853	top-peaks.pl	misc_feature	173393	173395	.	+	.
AE016853	top-peaks.pl	misc_feature	174804	174804	.	-	.
AE016853	top-peaks.pl	misc_feature	176971	176971	.	-	.
AE016853	top-peaks.pl	misc_feature	182599	182601	.	-	.
AE016853	top-peaks.pl	misc_feature	187461	187461	.	+	.
AE016853	top-peaks.pl	misc_feature	191347	191347	.	-	.
AE016853	top-peaks.pl	misc_feature	191561	191562	.	+	.
AE016853	top-peaks.pl	misc_feature	198362	198362	.	-	.
AE016853	top-peaks.pl	misc_feature	215472	215474	.	-	.
AE016853	top-peaks.pl	misc_feature	234121	234121	.	-	.
AE016853	top-peaks.pl	misc_feature	239882	239882	.	-	.
AE016853	top-peaks.pl	misc_feature	239978	239978	.	+	.
AE016853	top-peaks.pl	misc_feature	239994	239994	.	+	.
AE016853	top-peaks.pl	misc_feature	240307	240307	.	+	.
AE016853	top-peaks.pl	misc_feature	242289	242289	.	+	.
AE016853	top-peaks.pl	misc_feature	242806	242806	.	+	.
AE016853	top-peaks.pl	misc_feature	247763	247763	.	-	.
AE016853	top-peaks.pl	misc_feature	247979	247979	.	+	.
AE016853	top-peaks.pl	misc_feature	248633	248633	.	+	.
AE016853	top-peaks.pl	misc_feature	252551	252551	.	+	.
AE016853	top-peaks.pl	misc_feature	252949	252949	.	-	.
AE016853	top-peaks.pl	misc_feature	253310	253310	.	-	.
AE016853	top-peaks.pl	misc_feature	257505	257505	.	+	.
AE016853	top-peaks.pl	misc_feature	257618	257618	.	-	.
AE016853	top-peaks.pl	misc_feature	259158	259159	.	+	.
AE016853	top-peaks.pl	misc_feature	260990	260990	.	+	.
AE016853	top-peaks.pl	misc_feature	302495	302495	.	-	.
AE016853	top-peaks.pl	misc_feature	305320	305320	.	-	.
AE016853	top-peaks.pl	misc_feature	310049	310049	.	-	.
AE016853	top-peaks.pl	misc_feature	312250	312250	.	-	.
AE016853	top-peaks.pl	misc_feature	312834	312835	.	-	.
AE016853	top-peaks.pl	misc_feature	315859	315859	.	-	.
AE016853	top-peaks.pl	misc_feature	316463	316463	.	-	.
AE016853	top-peaks.pl	misc_feature	322687	322687	.	+	.
AE016853	top-peaks.pl	misc_feature	322853	322853	.	+	.
AE016853	top-peaks.pl	misc_feature	325610	325610	.	+	.
AE016853	top-peaks.pl	misc_feature	327554	327554	.	+	.
AE016853	top-peaks.pl	misc_feature	331423	331423	.	-	.
AE016853	top-peaks.pl	misc_feature	332725	332725	.	-	.
AE016853	top-peaks.pl	misc_feature	334969	334969	.	+	.
AE016853	top-peaks.pl	misc_feature	343719	343719	.	+	.
AE016853	top-peaks.pl	misc_feature	344781	344781	.	+	.
AE016853	top-peaks.pl	misc_feature	351176	351176	.	-	.
AE016853	top-peaks.pl	misc_feature	351317	351317	.	+	.
AE016853	top-peaks.pl	misc_feature	352352	352352	.	+	.
AE016853	top-peaks.pl	misc_feature	355719	355719	.	-	.
AE016853	top-peaks.pl	misc_feature	358633	358633	.	-	.
AE016853	top-peaks.pl	misc_feature	358821	358821	.	+	.
AE016853	top-peaks.pl	misc_feature	363530	363530	.	+	.
AE016853	top-peaks.pl	misc_feature	367427	367427	.	-	.
AE016853	top-peaks.pl	misc_feature	372295	372295	.	+	.
AE016853	top-peaks.pl	misc_feature	376054	376054	.	+	.
AE016853	top-peaks.pl	misc_feature	383280	383280	.	+	.
AE016853	top-peaks.pl	misc_feature	392514	392514	.	-	.
AE016853	top-peaks.pl	misc_feature	392795	392796	.	+	.
AE016853	top-peaks.pl	misc_feature	393648	393648	.	+	.
AE016853	top-peaks.pl	misc_feature	397138	397138	.	-	.
AE016853	top-peaks.pl	misc_feature	399674	399674	.	+	.
AE016853	top-peaks.pl	misc_feature	402639	402639	.	+	.
AE016853	top-peaks.pl	misc_feature	418475	418475	.	+	.
AE016853	top-peaks.pl	misc_feature	424994	424994	.	-	.
AE016853	top-peaks.pl	misc_feature	425666	425666	.	-	.
AE016853	top-peaks.pl	misc_feature	425957	425957	.	+	.
AE016853	top-peaks.pl	misc_feature	446956	446956	.	+	.
AE016853	top-peaks.pl	misc_feature	447670	447671	.	+	.
AE016853	top-peaks.pl	misc_feature	449435	449435	.	-	.
AE016853	top-peaks.pl	misc_feature	462088	462088	.	+	.
AE016853	top-peaks.pl	misc_feature	462690	462690	.	-	.
AE016853	top-peaks.pl	misc_feature	463245	463245	.	-	.
AE016853	top-peaks.pl	misc_feature	465302	465302	.	+	.
AE016853	top-peaks.pl	misc_feature	468400	468400	.	-	.
AE016853	top-peaks.pl	misc_feature	471888	471888	.	+	.
AE016853	top-peaks.pl	misc_feature	472145	472146	.	-	.
AE016853	top-peaks.pl	misc_feature	472236	472236	.	+	.
AE016853	top-peaks.pl	misc_feature	475317	475317	.	+	.
AE016853	top-peaks.pl	misc_feature	475617	475617	.	+	.
AE016853	top-peaks.pl	misc_feature	477516	477516	.	-	.
AE016853	top-peaks.pl	misc_feature	517281	517281	.	+	.
AE016853	top-peaks.pl	misc_feature	531329	531331	.	-	.
AE016853	top-peaks.pl	misc_feature	540966	540966	.	+	.
AE016853	top-peaks.pl	misc_feature	545709	545709	.	+	.
AE016853	top-peaks.pl	misc_feature	546277	546277	.	+	.
AE016853	top-peaks.pl	misc_feature	549511	549511	.	-	.
AE016853	top-peaks.pl	misc_feature	553400	553400	.	+	.
AE016853	top-peaks.pl	misc_feature	555296	555296	.	+	.
AE016853	top-peaks.pl	misc_feature	555346	555346	.	+	.
AE016853	top-peaks.pl	misc_feature	569586	569586	.	+	.
AE016853	top-peaks.pl	misc_feature	574903	574903	.	+	.
AE016853	top-peaks.pl	misc_feature	590599	590601	.	+	.
AE016853	top-peaks.pl	misc_feature	590835	590835	.	-	.
AE016853	top-peaks.pl	misc_feature	590949	590949	.	-	.
AE016853	top-peaks.pl	misc_feature	593406	593406	.	-	.
AE016853	top-peaks.pl	misc_feature	593573	593573	.	+	.
AE016853	top-peaks.pl	misc_feature	594361	594361	.	+	.
AE016853	top-peaks.pl	misc_feature	594731	594731	.	+	.
AE016853	top-peaks.pl	misc_feature	602752	602752	.	-	.
AE016853	top-peaks.pl	misc_feature	603279	603279	.	-	.
AE016853	top-peaks.pl	misc_feature	610540	610541	.	-	.
AE016853	top-peaks.pl	misc_feature	610550	610550	.	+	.
AE016853	top-peaks.pl	misc_feature	610957	610957	.	+	.
AE016853	top-peaks.pl	misc_feature	623469	623469	.	+	.
AE016853	top-peaks.pl	misc_feature	627933	627933	.	-	.
AE016853	top-peaks.pl	misc_feature	628710	628710	.	-	.
AE016853	top-peaks.pl	misc_feature	628736	628736	.	-	.
AE016853	top-peaks.pl	misc_feature	629895	629895	.	+	.
AE016853	top-peaks.pl	misc_feature	630257	630257	.	+	.
AE016853	top-peaks.pl	misc_feature	640835	640835	.	-	.
AE016853	top-peaks.pl	misc_feature	643020	643020	.	+	.
AE016853	top-peaks.pl	misc_feature	648713	648715	.	+	.
AE016853	top-peaks.pl	misc_feature	651135	651135	.	+	.
AE016853	top-peaks.pl	misc_feature	655978	655978	.	+	.
AE016853	top-peaks.pl	misc_feature	657596	657596	.	-	.
AE016853	top-peaks.pl	misc_feature	658090	658090	.	-	.
AE016853	top-peaks.pl	misc_feature	661819	661819	.	+	.
AE016853	top-peaks.pl	misc_feature	664637	664637	.	+	.
AE016853	top-peaks.pl	misc_feature	664797	664797	.	-	.
AE016853	top-peaks.pl	misc_feature	664888	664888	.	+	.
AE016853	top-peaks.pl	misc_feature	666143	666143	.	+	.
AE016853	top-peaks.pl	misc_feature	666259	666260	.	+	.
AE016853	top-peaks.pl	misc_feature	674267	674267	.	+	.
AE016853	top-peaks.pl	misc_feature	674386	674386	.	+	.
AE016853	top-peaks.pl	misc_feature	674517	674517	.	+	.
AE016853	top-peaks.pl	misc_feature	674827	674827	.	+	.
AE016853	top-peaks.pl	misc_feature	675885	675885	.	+	.
AE016853	top-peaks.pl	misc_feature	678348	678348	.	+	.
AE016853	top-peaks.pl	misc_feature	686942	686943	.	+	.
AE016853	top-peaks.pl	misc_feature	687501	687501	.	+	.
AE016853	top-peaks.pl	misc_feature	688605	688605	.	+	.
AE016853	top-peaks.pl	misc_feature	689784	689784	.	+	.
AE016853	top-peaks.pl	misc_feature	691433	691436	.	+	.
AE016853	top-peaks.pl	misc_feature	694162	694162	.	+	.
AE016853	top-peaks.pl	misc_feature	694760	694760	.	+	.
AE016853	top-peaks.pl	misc_feature	695315	695315	.	+	.
AE016853	top-peaks.pl	misc_feature	696562	696562	.	+	.
AE016853	top-peaks.pl	misc_feature	698209	698212	.	+	.
AE016853	top-peaks.pl	misc_feature	698714	698714	.	+	.
AE016853	top-peaks.pl	misc_feature	699065	699065	.	+	.
AE016853	top-peaks.pl	misc_feature	701046	701046	.	+	.
AE016853	top-peaks.pl	misc_feature	702279	702284	.	+	.
AE016853	top-peaks.pl	misc_feature	705440	705447	.	+	.
AE016853	top-peaks.pl	misc_feature	709890	709890	.	+	.
AE016853	top-peaks.pl	misc_feature	712002	712002	.	+	.
AE016853	top-peaks.pl	misc_feature	713348	713348	.	-	.
AE016853	top-peaks.pl	misc_feature	720226	720226	.	-	.
AE016853	top-peaks.pl	misc_feature	720298	720298	.	-	.
AE016853	top-peaks.pl	misc_feature	720389	720389	.	+	.
AE016853	top-peaks.pl	misc_feature	720507	720507	.	+	.
AE016853	top-peaks.pl	misc_feature	734005	734005	.	+	.
AE016853	top-peaks.pl	misc_feature	739946	739946	.	-	.
AE016853	top-peaks.pl	misc_feature	742021	742021	.	-	.
AE016853	top-peaks.pl	misc_feature	746934	746936	.	+	.
AE016853	top-peaks.pl	misc_feature	752410	752410	.	-	.
AE016853	top-peaks.pl	misc_feature	753701	753701	.	-	.
AE016853	top-peaks.pl	misc_feature	763256	763256	.	-	.
AE016853	top-peaks.pl	misc_feature	765680	765680	.	+	.
AE016853	top-peaks.pl	misc_feature	768673	768673	.	-	.
AE016853	top-peaks.pl	misc_feature	770576	770576	.	-	.
AE016853	top-peaks.pl	misc_feature	770685	770685	.	-	.
AE016853	top-peaks.pl	misc_feature	772308	772309	.	-	.
AE016853	top-peaks.pl	misc_feature	774549	774549	.	-	.
AE016853	top-peaks.pl	misc_feature	783611	783611	.	-	.
AE016853	top-peaks.pl	misc_feature	784201	784201	.	-	.
AE016853	top-peaks.pl	misc_feature	784212	784212	.	+	.
AE016853	top-peaks.pl	misc_feature	792297	792297	.	+	.
AE016853	top-peaks.pl	misc_feature	792586	792586	.	+	.
AE016853	top-peaks.pl	misc_feature	795545	795546	.	+	.
AE016853	top-peaks.pl	misc_feature	814813	814813	.	-	.
AE016853	top-peaks.pl	misc_feature	827073	827074	.	+	.
AE016853	top-peaks.pl	misc_feature	827234	827234	.	+	.
AE016853	top-peaks.pl	misc_feature	832943	832943	.	+	.
AE016853	top-peaks.pl	misc_feature	853688	853688	.	+	.
AE016853	top-peaks.pl	misc_feature	863003	863005	.	-	.
AE016853	top-peaks.pl	misc_feature	863164	863168	.	+	.
AE016853	top-peaks.pl	misc_feature	863174	863174	.	+	.
AE016853	top-peaks.pl	misc_feature	865374	865374	.	+	.
AE016853	top-peaks.pl	misc_feature	867509	867510	.	-	.
AE016853	top-peaks.pl	misc_feature	867648	867649	.	-	.
AE016853	top-peaks.pl	misc_feature	875875	875875	.	+	.
AE016853	top-peaks.pl	misc_feature	876076	876076	.	+	.
AE016853	top-peaks.pl	misc_feature	889040	889040	.	-	.
AE016853	top-peaks.pl	misc_feature	893926	893926	.	-	.
AE016853	top-peaks.pl	misc_feature	893974	893974	.	+	.
AE016853	top-peaks.pl	misc_feature	898572	898572	.	+	.
AE016853	top-peaks.pl	misc_feature	898664	898664	.	+	.
AE016853	top-peaks.pl	misc_feature	899246	899246	.	-	.
AE016853	top-peaks.pl	misc_feature	900339	900341	.	+	.
AE016853	top-peaks.pl	misc_feature	909516	909516	.	-	.
AE016853	top-peaks.pl	misc_feature	910737	910737	.	+	.
AE016853	top-peaks.pl	misc_feature	919766	919767	.	-	.
AE016853	top-peaks.pl	misc_feature	920154	920155	.	+	.
AE016853	top-peaks.pl	misc_feature	920487	920487	.	+	.
AE016853	top-peaks.pl	misc_feature	923371	923371	.	+	.
AE016853	top-peaks.pl	misc_feature	923453	923453	.	+	.
AE016853	top-peaks.pl	misc_feature	923915	923915	.	+	.
AE016853	top-peaks.pl	misc_feature	924790	924790	.	+	.
AE016853	top-peaks.pl	misc_feature	924991	924991	.	+	.
AE016853	top-peaks.pl	misc_feature	925943	925943	.	+	.
AE016853	top-peaks.pl	misc_feature	929231	929231	.	-	.
AE016853	top-peaks.pl	misc_feature	929325	929325	.	+	.
AE016853	top-peaks.pl	misc_feature	931478	931478	.	+	.
AE016853	top-peaks.pl	misc_feature	940422	940422	.	+	.
AE016853	top-peaks.pl	misc_feature	948567	948567	.	-	.
AE016853	top-peaks.pl	misc_feature	958253	958253	.	+	.
AE016853	top-peaks.pl	misc_feature	965535	965535	.	+	.
AE016853	top-peaks.pl	misc_feature	970996	970996	.	-	.
AE016853	top-peaks.pl	misc_feature	972662	972662	.	+	.
AE016853	top-peaks.pl	misc_feature	977498	977498	.	+	.
AE016853	top-peaks.pl	misc_feature	978190	978190	.	-	.
AE016853	top-peaks.pl	misc_feature	978375	978375	.	+	.
AE016853	top-peaks.pl	misc_feature	984665	984665	.	-	.
AE016853	top-peaks.pl	misc_feature	1000425	1000425	.	-	.
AE016853	top-peaks.pl	misc_feature	1006440	1006440	.	-	.
AE016853	top-peaks.pl	misc_feature	1007171	1007171	.	+	.
AE016853	top-peaks.pl	misc_feature	1008191	1008191	.	-	.
AE016853	top-peaks.pl	misc_feature	1009571	1009571	.	+	.
AE016853	top-peaks.pl	misc_feature	1009953	1009953	.	+	.
AE016853	top-peaks.pl	misc_feature	1010822	1010822	.	+	.
AE016853	top-peaks.pl	misc_feature	1010879	1010879	.	-	.
AE016853	top-peaks.pl	misc_feature	1020218	1020218	.	+	.
AE016853	top-peaks.pl	misc_feature	1026358	1026358	.	+	.
AE016853	top-peaks.pl	misc_feature	1029476	1029476	.	+	.
AE016853	top-peaks.pl	misc_feature	1032563	1032563	.	+	.
AE016853	top-peaks.pl	misc_feature	1042304	1042304	.	+	.
AE016853	top-peaks.pl	misc_feature	1042429	1042429	.	-	.
AE016853	top-peaks.pl	misc_feature	1044382	1044382	.	-	.
AE016853	top-peaks.pl	misc_feature	1046430	1046430	.	-	.
AE016853	top-peaks.pl	misc_feature	1046640	1046640	.	-	.
AE016853	top-peaks.pl	misc_feature	1046875	1046875	.	-	.
AE016853	top-peaks.pl	misc_feature	1046890	1046890	.	-	.
AE016853	top-peaks.pl	misc_feature	1048634	1048634	.	-	.
AE016853	top-peaks.pl	misc_feature	1055280	1055281	.	-	.
AE016853	top-peaks.pl	misc_feature	1059549	1059549	.	-	.
AE016853	top-peaks.pl	misc_feature	1061197	1061197	.	-	.
AE016853	top-peaks.pl	misc_feature	1065336	1065337	.	+	.
AE016853	top-peaks.pl	misc_feature	1068949	1068949	.	+	.
AE016853	top-peaks.pl	misc_feature	1084132	1084132	.	+	.
AE016853	top-peaks.pl	misc_feature	1084424	1084424	.	+	.
AE016853	top-peaks.pl	misc_feature	1089936	1089936	.	+	.
AE016853	top-peaks.pl	misc_feature	1090414	1090414	.	+	.
AE016853	top-peaks.pl	misc_feature	1092896	1092896	.	-	.
AE016853	top-peaks.pl	misc_feature	1094912	1094912	.	+	.
AE016853	top-peaks.pl	misc_feature	1097027	1097027	.	-	.
AE016853	top-peaks.pl	misc_feature	1098579	1098579	.	+	.
AE016853	top-peaks.pl	misc_feature	1100982	1100982	.	+	.
AE016853	top-peaks.pl	misc_feature	1135126	1135127	.	-	.
AE016853	top-peaks.pl	misc_feature	1135239	1135239	.	-	.
AE016853	top-peaks.pl	misc_feature	1138362	1138362	.	+	.
AE016853	top-peaks.pl	misc_feature	1138408	1138408	.	+	.
AE016853	top-peaks.pl	misc_feature	1152966	1152966	.	-	.
AE016853	top-peaks.pl	misc_feature	1156467	1156467	.	-	.
AE016853	top-peaks.pl	misc_feature	1159061	1159061	.	-	.
AE016853	top-peaks.pl	misc_feature	1162595	1162596	.	-	.
AE016853	top-peaks.pl	misc_feature	1164059	1164059	.	+	.
AE016853	top-peaks.pl	misc_feature	1164173	1164173	.	+	.
AE016853	top-peaks.pl	misc_feature	1166458	1166459	.	+	.
AE016853	top-peaks.pl	misc_feature	1167604	1167604	.	-	.
AE016853	top-peaks.pl	misc_feature	1167669	1167669	.	-	.
AE016853	top-peaks.pl	misc_feature	1167877	1167877	.	+	.
AE016853	top-peaks.pl	misc_feature	1172680	1172680	.	-	.
AE016853	top-peaks.pl	misc_feature	1175862	1175862	.	+	.
AE016853	top-peaks.pl	misc_feature	1176752	1176752	.	+	.
AE016853	top-peaks.pl	misc_feature	1177171	1177171	.	-	.
AE016853	top-peaks.pl	misc_feature	1179134	1179134	.	+	.
AE016853	top-peaks.pl	misc_feature	1182424	1182425	.	-	.
AE016853	top-peaks.pl	misc_feature	1186605	1186608	.	-	.
AE016853	top-peaks.pl	misc_feature	1187366	1187366	.	-	.
AE016853	top-peaks.pl	misc_feature	1188629	1188629	.	-	.
AE016853	top-peaks.pl	misc_feature	1189583	1189583	.	-	.
AE016853	top-peaks.pl	misc_feature	1201015	1201015	.	+	.
AE016853	top-peaks.pl	misc_feature	1203956	1203956	.	+	.
AE016853	top-peaks.pl	misc_feature	1215624	1215624	.	-	.
AE016853	top-peaks.pl	misc_feature	1219614	1219618	.	-	.
AE016853	top-peaks.pl	misc_feature	1219633	1219633	.	-	.
AE016853	top-peaks.pl	misc_feature	1219668	1219668	.	-	.
AE016853	top-peaks.pl	misc_feature	1219790	1219791	.	-	.
AE016853	top-peaks.pl	misc_feature	1222763	1222763	.	-	.
AE016853	top-peaks.pl	misc_feature	1223010	1223010	.	+	.
AE016853	top-peaks.pl	misc_feature	1227807	1227807	.	+	.
AE016853	top-peaks.pl	misc_feature	1229157	1229157	.	-	.
AE016853	top-peaks.pl	misc_feature	1238975	1238975	.	+	.
AE016853	top-peaks.pl	misc_feature	1243867	1243867	.	-	.
AE016853	top-peaks.pl	misc_feature	1243959	1243959	.	+	.
AE016853	top-peaks.pl	misc_feature	1244537	1244537	.	+	.
AE016853	top-peaks.pl	misc_feature	1245508	1245508	.	+	.
AE016853	top-peaks.pl	misc_feature	1246658	1246658	.	-	.
AE016853	top-peaks.pl	misc_feature	1247999	1247999	.	-	.
AE016853	top-peaks.pl	misc_feature	1249870	1249871	.	-	.
AE016853	top-peaks.pl	misc_feature	1255740	1255740	.	-	.
AE016853	top-peaks.pl	misc_feature	1258170	1258170	.	-	.
AE016853	top-peaks.pl	misc_feature	1259807	1259807	.	+	.
AE016853	top-peaks.pl	misc_feature	1286011	1286011	.	-	.
AE016853	top-peaks.pl	misc_feature	1286344	1286344	.	-	.
AE016853	top-peaks.pl	misc_feature	1286359	1286359	.	+	.
AE016853	top-peaks.pl	misc_feature	1292833	1292833	.	+	.
AE016853	top-peaks.pl	misc_feature	1292845	1292847	.	+	.
AE016853	top-peaks.pl	misc_feature	1294777	1294777	.	-	.
AE016853	top-peaks.pl	misc_feature	1297363	1297363	.	-	.
AE016853	top-peaks.pl	misc_feature	1304750	1304750	.	-	.
AE016853	top-peaks.pl	misc_feature	1309828	1309828	.	+	.
AE016853	top-peaks.pl	misc_feature	1314606	1314606	.	-	.
AE016853	top-peaks.pl	misc_feature	1318554	1318554	.	-	.
AE016853	top-peaks.pl	misc_feature	1329050	1329050	.	-	.
AE016853	top-peaks.pl	misc_feature	1338083	1338083	.	+	.
AE016853	top-peaks.pl	misc_feature	1341636	1341636	.	-	.
AE016853	top-peaks.pl	misc_feature	1367919	1367919	.	-	.
AE016853	top-peaks.pl	misc_feature	1369060	1369060	.	-	.
AE016853	top-peaks.pl	misc_feature	1370624	1370624	.	+	.
AE016853	top-peaks.pl	misc_feature	1373596	1373598	.	+	.
AE016853	top-peaks.pl	misc_feature	1376948	1376948	.	-	.
AE016853	top-peaks.pl	misc_feature	1377933	1377934	.	+	.
AE016853	top-peaks.pl	misc_feature	1387421	1387421	.	+	.
AE016853	top-peaks.pl	misc_feature	1395007	1395007	.	-	.
AE016853	top-peaks.pl	misc_feature	1395204	1395204	.	+	.
AE016853	top-peaks.pl	misc_feature	1397901	1397901	.	-	.
AE016853	top-peaks.pl	misc_feature	1397911	1397911	.	-	.
AE016853	top-peaks.pl	misc_feature	1407250	1407250	.	-	.
AE016853	top-peaks.pl	misc_feature	1416345	1416350	.	+	.
AE016853	top-peaks.pl	misc_feature	1418168	1418168	.	+	.
AE016853	top-peaks.pl	misc_feature	1421620	1421620	.	+	.
AE016853	top-peaks.pl	misc_feature	1421644	1421644	.	+	.
AE016853	top-peaks.pl	misc_feature	1426008	1426008	.	+	.
AE016853	top-peaks.pl	misc_feature	1426015	1426017	.	+	.
AE016853	top-peaks.pl	misc_feature	1429436	1429436	.	-	.
AE016853	top-peaks.pl	misc_feature	1429568	1429568	.	-	.
AE016853	top-peaks.pl	misc_feature	1429628	1429628	.	+	.
AE016853	top-peaks.pl	misc_feature	1434774	1434774	.	-	.
AE016853	top-peaks.pl	misc_feature	1441867	1441867	.	+	.
AE016853	top-peaks.pl	misc_feature	1451011	1451011	.	+	.
AE016853	top-peaks.pl	misc_feature	1452043	1452043	.	-	.
AE016853	top-peaks.pl	misc_feature	1453583	1453583	.	-	.
AE016853	top-peaks.pl	misc_feature	1453958	1453958	.	+	.
AE016853	top-peaks.pl	misc_feature	1454146	1454146	.	+	.
AE016853	top-peaks.pl	misc_feature	1454605	1454606	.	+	.
AE016853	top-peaks.pl	misc_feature	1454904	1454904	.	+	.
AE016853	top-peaks.pl	misc_feature	1455013	1455013	.	+	.
AE016853	top-peaks.pl	misc_feature	1461075	1461075	.	+	.
AE016853	top-peaks.pl	misc_feature	1461962	1461962	.	+	.
AE016853	top-peaks.pl	misc_feature	1465876	1465876	.	-	.
AE016853	top-peaks.pl	misc_feature	1466973	1466973	.	+	.
AE016853	top-peaks.pl	misc_feature	1471268	1471268	.	-	.
AE016853	top-peaks.pl	misc_feature	1500862	1500862	.	-	.
AE016853	top-peaks.pl	misc_feature	1504703	1504703	.	-	.
AE016853	top-peaks.pl	misc_feature	1514210	1514210	.	-	.
AE016853	top-peaks.pl	misc_feature	1519441	1519441	.	-	.
AE016853	top-peaks.pl	misc_feature	1522234	1522234	.	+	.
AE016853	top-peaks.pl	misc_feature	1522262	1522262	.	+	.
AE016853	top-peaks.pl	misc_feature	1549183	1549183	.	+	.
AE016853	top-peaks.pl	misc_feature	1551793	1551793	.	-	.
AE016853	top-peaks.pl	misc_feature	1554120	1554120	.	+	.
AE016853	top-peaks.pl	misc_feature	1557479	1557479	.	+	.
AE016853	top-peaks.pl	misc_feature	1560508	1560510	.	-	.
AE016853	top-peaks.pl	misc_feature	1560740	1560740	.	+	.
AE016853	top-peaks.pl	misc_feature	1562374	1562374	.	+	.
AE016853	top-peaks.pl	misc_feature	1562452	1562452	.	+	.
AE016853	top-peaks.pl	misc_feature	1568118	1568118	.	+	.
AE016853	top-peaks.pl	misc_feature	1574303	1574304	.	+	.
AE016853	top-peaks.pl	misc_feature	1579081	1579081	.	+	.
AE016853	top-peaks.pl	misc_feature	1581093	1581093	.	+	.
AE016853	top-peaks.pl	misc_feature	1582676	1582676	.	-	.
AE016853	top-peaks.pl	misc_feature	1588077	1588077	.	+	.
AE016853	top-peaks.pl	misc_feature	1591423	1591423	.	+	.
AE016853	top-peaks.pl	misc_feature	1593672	1593672	.	-	.
AE016853	top-peaks.pl	misc_feature	1593674	1593674	.	+	.
AE016853	top-peaks.pl	misc_feature	1594934	1594934	.	+	.
AE016853	top-peaks.pl	misc_feature	1609231	1609231	.	-	.
AE016853	top-peaks.pl	misc_feature	1609908	1609908	.	+	.
AE016853	top-peaks.pl	misc_feature	1612464	1612464	.	+	.
AE016853	top-peaks.pl	misc_feature	1617466	1617466	.	+	.
AE016853	top-peaks.pl	misc_feature	1619118	1619119	.	+	.
AE016853	top-peaks.pl	misc_feature	1622841	1622841	.	-	.
AE016853	top-peaks.pl	misc_feature	1625032	1625032	.	+	.
AE016853	top-peaks.pl	misc_feature	1635309	1635309	.	+	.
AE016853	top-peaks.pl	misc_feature	1648202	1648202	.	+	.
AE016853	top-peaks.pl	misc_feature	1656998	1656998	.	+	.
AE016853	top-peaks.pl	misc_feature	1660401	1660401	.	+	.
AE016853	top-peaks.pl	misc_feature	1667922	1667924	.	+	.
AE016853	top-peaks.pl	misc_feature	1669551	1669551	.	-	.
AE016853	top-peaks.pl	misc_feature	1669579	1669579	.	+	.
AE016853	top-peaks.pl	misc_feature	1672334	1672334	.	-	.
AE016853	top-peaks.pl	misc_feature	1674377	1674377	.	-	.
AE016853	top-peaks.pl	misc_feature	1682323	1682323	.	+	.
AE016853	top-peaks.pl	misc_feature	1686846	1686848	.	-	.
AE016853	top-peaks.pl	misc_feature	1693423	1693424	.	+	.
AE016853	top-peaks.pl	misc_feature	1695473	1695473	.	+	.
AE016853	top-peaks.pl	misc_feature	1696144	1696144	.	+	.
AE016853	top-peaks.pl	misc_feature	1700853	1700855	.	+	.
AE016853	top-peaks.pl	misc_feature	1705182	1705182	.	+	.
AE016853	top-peaks.pl	misc_feature	1711342	1711342	.	-	.
AE016853	top-peaks.pl	misc_feature	1711575	1711576	.	+	.
AE016853	top-peaks.pl	misc_feature	1711898	1711898	.	+	.
AE016853	top-peaks.pl	misc_feature	1711952	1711952	.	+	.
AE016853	top-peaks.pl	misc_feature	1714495	1714500	.	+	.
AE016853	top-peaks.pl	misc_feature	1718674	1718674	.	+	.
AE016853	top-peaks.pl	misc_feature	1724374	1724374	.	+	.
AE016853	top-peaks.pl	misc_feature	1726715	1726715	.	+	.
AE016853	top-peaks.pl	misc_feature	1728434	1728436	.	+	.
AE016853	top-peaks.pl	misc_feature	1732410	1732410	.	+	.
AE016853	top-peaks.pl	misc_feature	1744193	1744194	.	-	.
AE016853	top-peaks.pl	misc_feature	1750923	1750924	.	-	.
AE016853	top-peaks.pl	misc_feature	1753581	1753581	.	-	.
AE016853	top-peaks.pl	misc_feature	1753794	1753794	.	+	.
AE016853	top-peaks.pl	misc_feature	1755041	1755041	.	+	.
AE016853	top-peaks.pl	misc_feature	1757507	1757507	.	+	.
AE016853	top-peaks.pl	misc_feature	1757749	1757749	.	+	.
AE016853	top-peaks.pl	misc_feature	1771206	1771206	.	+	.
AE016853	top-peaks.pl	misc_feature	1772669	1772669	.	+	.
AE016853	top-peaks.pl	misc_feature	1774243	1774243	.	+	.
AE016853	top-peaks.pl	misc_feature	1778670	1778670	.	-	.
AE016853	top-peaks.pl	misc_feature	1778690	1778696	.	-	.
AE016853	top-peaks.pl	misc_feature	1785250	1785250	.	-	.
AE016853	top-peaks.pl	misc_feature	1795267	1795267	.	-	.
AE016853	top-peaks.pl	misc_feature	1797471	1797471	.	-	.
AE016853	top-peaks.pl	misc_feature	1800580	1800580	.	-	.
AE016853	top-peaks.pl	misc_feature	1806315	1806315	.	+	.
AE016853	top-peaks.pl	misc_feature	1815526	1815529	.	+	.
AE016853	top-peaks.pl	misc_feature	1822364	1822364	.	-	.
AE016853	top-peaks.pl	misc_feature	1823972	1823973	.	+	.
AE016853	top-peaks.pl	misc_feature	1827645	1827645	.	+	.
AE016853	top-peaks.pl	misc_feature	1829920	1829920	.	-	.
AE016853	top-peaks.pl	misc_feature	1831474	1831476	.	-	.
AE016853	top-peaks.pl	misc_feature	1831633	1831633	.	-	.
AE016853	top-peaks.pl	misc_feature	1835802	1835802	.	+	.
AE016853	top-peaks.pl	misc_feature	1843208	1843209	.	-	.
AE016853	top-peaks.pl	misc_feature	1854068	1854068	.	+	.
AE016853	top-peaks.pl	misc_feature	1854184	1854184	.	+	.
AE016853	top-peaks.pl	misc_feature	1856814	1856814	.	+	.
AE016853	top-peaks.pl	misc_feature	1861438	1861438	.	+	.
AE016853	top-peaks.pl	misc_feature	1863509	1863512	.	+	.
AE016853	top-peaks.pl	misc_feature	1866827	1866827	.	+	.
AE016853	top-peaks.pl	misc_feature	1866924	1866924	.	+	.
AE016853	top-peaks.pl	misc_feature	1867913	1867913	.	-	.
AE016853	top-peaks.pl	misc_feature	1869227	1869227	.	-	.
AE016853	top-peaks.pl	misc_feature	1870893	1870895	.	-	.
AE016853	top-peaks.pl	misc_feature	1873577	1873577	.	+	.
AE016853	top-peaks.pl	misc_feature	1875131	1875131	.	+	.
AE016853	top-peaks.pl	misc_feature	1878146	1878146	.	+	.
AE016853	top-peaks.pl	misc_feature	1891183	1891183	.	-	.
AE016853	top-peaks.pl	misc_feature	1892046	1892046	.	-	.
AE016853	top-peaks.pl	misc_feature	1894689	1894689	.	+	.
AE016853	top-peaks.pl	misc_feature	1899371	1899373	.	+	.
AE016853	top-peaks.pl	misc_feature	1906312	1906312	.	+	.
AE016853	top-peaks.pl	misc_feature	1913326	1913326	.	+	.
AE016853	top-peaks.pl	misc_feature	1920833	1920833	.	+	.
AE016853	top-peaks.pl	misc_feature	1923088	1923088	.	+	.
AE016853	top-peaks.pl	misc_feature	1925555	1925555	.	+	.
AE016853	top-peaks.pl	misc_feature	1930922	1930923	.	-	.
AE016853	top-peaks.pl	misc_feature	1932213	1932213	.	+	.
AE016853	top-peaks.pl	misc_feature	1936208	1936210	.	+	.
AE016853	top-peaks.pl	misc_feature	1943789	1943789	.	+	.
AE016853	top-peaks.pl	misc_feature	1950000	1950000	.	-	.
AE016853	top-peaks.pl	misc_feature	1950068	1950068	.	+	.
AE016853	top-peaks.pl	misc_feature	1953431	1953431	.	+	.
AE016853	top-peaks.pl	misc_feature	1953532	1953532	.	+	.
AE016853	top-peaks.pl	misc_feature	1955803	1955803	.	-	.
AE016853	top-peaks.pl	misc_feature	1956040	1956041	.	+	.
AE016853	top-peaks.pl	misc_feature	1982903	1982903	.	+	.
AE016853	top-peaks.pl	misc_feature	1984395	1984395	.	+	.
AE016853	top-peaks.pl	misc_feature	1988401	1988401	.	-	.
AE016853	top-peaks.pl	misc_feature	1994600	1994600	.	+	.
AE016853	top-peaks.pl	misc_feature	1994751	1994751	.	+	.
AE016853	top-peaks.pl	misc_feature	2000235	2000235	.	+	.
AE016853	top-peaks.pl	misc_feature	2006736	2006736	.	+	.
AE016853	top-peaks.pl	misc_feature	2009026	2009026	.	-	.
AE016853	top-peaks.pl	misc_feature	2010372	2010373	.	+	.
AE016853	top-peaks.pl	misc_feature	2014478	2014478	.	+	.
AE016853	top-peaks.pl	misc_feature	2014800	2014803	.	+	.
AE016853	top-peaks.pl	misc_feature	2015000	2015000	.	+	.
AE016853	top-peaks.pl	misc_feature	2015978	2015978	.	+	.
AE016853	top-peaks.pl	misc_feature	2018089	2018089	.	-	.
AE016853	top-peaks.pl	misc_feature	2018145	2018145	.	-	.
AE016853	top-peaks.pl	misc_feature	2018157	2018157	.	-	.
AE016853	top-peaks.pl	misc_feature	2019266	2019267	.	+	.
AE016853	top-peaks.pl	misc_feature	2023540	2023540	.	-	.
AE016853	top-peaks.pl	misc_feature	2026533	2026533	.	-	.
AE016853	top-peaks.pl	misc_feature	2029937	2029937	.	+	.
AE016853	top-peaks.pl	misc_feature	2032212	2032212	.	-	.
AE016853	top-peaks.pl	misc_feature	2052706	2052706	.	-	.
AE016853	top-peaks.pl	misc_feature	2076761	2076761	.	+	.
AE016853	top-peaks.pl	misc_feature	2089597	2089597	.	-	.
AE016853	top-peaks.pl	misc_feature	2090953	2090956	.	+	.
AE016853	top-peaks.pl	misc_feature	2093624	2093624	.	+	.
AE016853	top-peaks.pl	misc_feature	2108181	2108181	.	-	.
AE016853	top-peaks.pl	misc_feature	2108263	2108263	.	-	.
AE016853	top-peaks.pl	misc_feature	2109017	2109017	.	+	.
AE016853	top-peaks.pl	misc_feature	2109069	2109069	.	-	.
AE016853	top-peaks.pl	misc_feature	2109115	2109115	.	+	.
AE016853	top-peaks.pl	misc_feature	2113935	2113935	.	+	.
AE016853	top-peaks.pl	misc_feature	2123925	2123925	.	+	.
AE016853	top-peaks.pl	misc_feature	2134585	2134585	.	+	.
AE016853	top-peaks.pl	misc_feature	2135907	2135907	.	+	.
AE016853	top-peaks.pl	misc_feature	2137177	2137178	.	+	.
AE016853	top-peaks.pl	misc_feature	2137259	2137259	.	+	.
AE016853	top-peaks.pl	misc_feature	2138636	2138636	.	+	.
AE016853	top-peaks.pl	misc_feature	2139029	2139029	.	-	.
AE016853	top-peaks.pl	misc_feature	2139774	2139774	.	+	.
AE016853	top-peaks.pl	misc_feature	2143228	2143228	.	+	.
AE016853	top-peaks.pl	misc_feature	2144288	2144288	.	+	.
AE016853	top-peaks.pl	misc_feature	2146496	2146496	.	+	.
AE016853	top-peaks.pl	misc_feature	2152119	2152120	.	+	.
AE016853	top-peaks.pl	misc_feature	2152666	2152666	.	+	.
AE016853	top-peaks.pl	misc_feature	2154639	2154639	.	+	.
AE016853	top-peaks.pl	misc_feature	2160433	2160433	.	+	.
AE016853	top-peaks.pl	misc_feature	2162228	2162228	.	+	.
AE016853	top-peaks.pl	misc_feature	2162355	2162355	.	+	.
AE016853	top-peaks.pl	misc_feature	2165008	2165008	.	+	.
AE016853	top-peaks.pl	misc_feature	2165289	2165289	.	+	.
AE016853	top-peaks.pl	misc_feature	2167015	2167015	.	+	.
AE016853	top-peaks.pl	misc_feature	2172157	2172157	.	+	.
AE016853	top-peaks.pl	misc_feature	2173110	2173110	.	+	.
AE016853	top-peaks.pl	misc_feature	2174392	2174392	.	+	.
AE016853	top-peaks.pl	misc_feature	2176378	2176378	.	-	.
AE016853	top-peaks.pl	misc_feature	2176544	2176544	.	+	.
AE016853	top-peaks.pl	misc_feature	2188031	2188031	.	-	.
AE016853	top-peaks.pl	misc_feature	2201901	2201901	.	-	.
AE016853	top-peaks.pl	misc_feature	2208916	2208916	.	-	.
AE016853	top-peaks.pl	misc_feature	2213646	2213646	.	+	.
AE016853	top-peaks.pl	misc_feature	2217130	2217130	.	+	.
AE016853	top-peaks.pl	misc_feature	2218595	2218595	.	+	.
AE016853	top-peaks.pl	misc_feature	2220664	2220664	.	-	.
AE016853	top-peaks.pl	misc_feature	2221665	2221665	.	-	.
AE016853	top-peaks.pl	misc_feature	2223023	2223023	.	+	.
AE016853	top-peaks.pl	misc_feature	2224876	2224876	.	-	.
AE016853	top-peaks.pl	misc_feature	2226129	2226129	.	+	.
AE016853	top-peaks.pl	misc_feature	2231293	2231293	.	+	.
AE016853	top-peaks.pl	misc_feature	2234752	2234752	.	+	.
AE016853	top-peaks.pl	misc_feature	2235849	2235849	.	+	.
AE016853	top-peaks.pl	misc_feature	2238518	2238518	.	+	.
AE016853	top-peaks.pl	misc_feature	2239385	2239385	.	+	.
AE016853	top-peaks.pl	misc_feature	2243730	2243730	.	+	.
AE016853	top-peaks.pl	misc_feature	2243744	2243744	.	+	.
AE016853	top-peaks.pl	misc_feature	2246304	2246304	.	-	.
AE016853	top-peaks.pl	misc_feature	2246760	2246760	.	-	.
AE016853	top-peaks.pl	misc_feature	2247633	2247633	.	-	.
AE016853	top-peaks.pl	misc_feature	2250363	2250363	.	-	.
AE016853	top-peaks.pl	misc_feature	2250881	2250881	.	+	.
AE016853	top-peaks.pl	misc_feature	2256184	2256184	.	-	.
AE016853	top-peaks.pl	misc_feature	2279656	2279658	.	-	.
AE016853	top-peaks.pl	misc_feature	2281016	2281016	.	+	.
AE016853	top-peaks.pl	misc_feature	2281120	2281120	.	+	.
AE016853	top-peaks.pl	misc_feature	2288779	2288779	.	-	.
AE016853	top-peaks.pl	misc_feature	2288910	2288910	.	-	.
AE016853	top-peaks.pl	misc_feature	2289768	2289768	.	+	.
AE016853	top-peaks.pl	misc_feature	2291049	2291050	.	+	.
AE016853	top-peaks.pl	misc_feature	2292034	2292034	.	+	.
AE016853	top-peaks.pl	misc_feature	2292233	2292233	.	+	.
AE016853	top-peaks.pl	misc_feature	2293807	2293807	.	-	.
AE016853	top-peaks.pl	misc_feature	2298948	2298948	.	+	.
AE016853	top-peaks.pl	misc_feature	2384739	2384739	.	+	.
AE016853	top-peaks.pl	misc_feature	2388895	2388895	.	+	.
AE016853	top-peaks.pl	misc_feature	2389215	2389215	.	+	.
AE016853	top-peaks.pl	misc_feature	2391637	2391637	.	-	.
AE016853	top-peaks.pl	misc_feature	2392663	2392663	.	+	.
AE016853	top-peaks.pl	misc_feature	2396033	2396034	.	+	.
AE016853	top-peaks.pl	misc_feature	2401794	2401794	.	+	.
AE016853	top-peaks.pl	misc_feature	2404608	2404608	.	+	.
AE016853	top-peaks.pl	misc_feature	2406536	2406541	.	-	.
AE016853	top-peaks.pl	misc_feature	2406757	2406757	.	+	.
AE016853	top-peaks.pl	misc_feature	2409550	2409552	.	+	.
AE016853	top-peaks.pl	misc_feature	2412553	2412553	.	+	.
AE016853	top-peaks.pl	misc_feature	2413307	2413307	.	+	.
AE016853	top-peaks.pl	misc_feature	2415857	2415860	.	+	.
AE016853	top-peaks.pl	misc_feature	2418836	2418836	.	+	.
AE016853	top-peaks.pl	misc_feature	2429881	2429881	.	+	.
AE016853	top-peaks.pl	misc_feature	2436677	2436677	.	-	.
AE016853	top-peaks.pl	misc_feature	2436784	2436784	.	-	.
AE016853	top-peaks.pl	misc_feature	2436793	2436793	.	-	.
AE016853	top-peaks.pl	misc_feature	2443306	2443306	.	+	.
AE016853	top-peaks.pl	misc_feature	2454689	2454690	.	+	.
AE016853	top-peaks.pl	misc_feature	2457958	2457958	.	+	.
AE016853	top-peaks.pl	misc_feature	2467679	2467680	.	-	.
AE016853	top-peaks.pl	misc_feature	2475240	2475240	.	+	.
AE016853	top-peaks.pl	misc_feature	2489542	2489542	.	+	.
AE016853	top-peaks.pl	misc_feature	2490396	2490396	.	+	.
AE016853	top-peaks.pl	misc_feature	2498804	2498804	.	-	.
AE016853	top-peaks.pl	misc_feature	2501136	2501136	.	+	.
AE016853	top-peaks.pl	misc_feature	2502058	2502058	.	-	.
AE016853	top-peaks.pl	misc_feature	2506235	2506235	.	+	.
AE016853	top-peaks.pl	misc_feature	2512351	2512351	.	+	.
AE016853	top-peaks.pl	misc_feature	2515238	2515238	.	-	.
AE016853	top-peaks.pl	misc_feature	2515593	2515593	.	+	.
AE016853	top-peaks.pl	misc_feature	2515694	2515694	.	+	.
AE016853	top-peaks.pl	misc_feature	2517180	2517180	.	-	.
AE016853	top-peaks.pl	misc_feature	2535609	2535609	.	+	.
AE016853	top-peaks.pl	misc_feature	2538195	2538195	.	+	.
AE016853	top-peaks.pl	misc_feature	2540490	2540491	.	+	.
AE016853	top-peaks.pl	misc_feature	2540964	2540964	.	+	.
AE016853	top-peaks.pl	misc_feature	2541812	2541812	.	+	.
AE016853	top-peaks.pl	misc_feature	2542106	2542106	.	+	.
AE016853	top-peaks.pl	misc_feature	2542211	2542211	.	+	.
AE016853	top-peaks.pl	misc_feature	2542402	2542403	.	+	.
AE016853	top-peaks.pl	misc_feature	2542432	2542432	.	+	.
AE016853	top-peaks.pl	misc_feature	2542650	2542650	.	+	.
AE016853	top-peaks.pl	misc_feature	2542736	2542736	.	+	.
AE016853	top-peaks.pl	misc_feature	2542783	2542783	.	+	.
AE016853	top-peaks.pl	misc_feature	2556136	2556136	.	+	.
AE016853	top-peaks.pl	misc_feature	2557618	2557619	.	-	.
AE016853	top-peaks.pl	misc_feature	2558036	2558037	.	+	.
AE016853	top-peaks.pl	misc_feature	2560534	2560534	.	+	.
AE016853	top-peaks.pl	misc_feature	2567586	2567586	.	+	.
AE016853	top-peaks.pl	misc_feature	2568889	2568889	.	+	.
AE016853	top-peaks.pl	misc_feature	2589142	2589142	.	+	.
AE016853	top-peaks.pl	misc_feature	2597867	2597867	.	+	.
AE016853	top-peaks.pl	misc_feature	2600836	2600836	.	-	.
AE016853	top-peaks.pl	misc_feature	2603120	2603120	.	+	.
AE016853	top-peaks.pl	misc_feature	2606243	2606243	.	-	.
AE016853	top-peaks.pl	misc_feature	2613487	2613487	.	-	.
AE016853	top-peaks.pl	misc_feature	2617662	2617662	.	-	.
AE016853	top-peaks.pl	misc_feature	2617811	2617813	.	+	.
AE016853	top-peaks.pl	misc_feature	2618171	2618171	.	+	.
AE016853	top-peaks.pl	misc_feature	2626378	2626380	.	-	.
AE016853	top-peaks.pl	misc_feature	2627151	2627153	.	+	.
AE016853	top-peaks.pl	misc_feature	2627936	2627936	.	+	.
AE016853	top-peaks.pl	misc_feature	2628658	2628658	.	+	.
AE016853	top-peaks.pl	misc_feature	2629116	2629117	.	+	.
AE016853	top-peaks.pl	misc_feature	2629365	2629365	.	+	.
AE016853	top-peaks.pl	misc_feature	2629451	2629451	.	+	.
AE016853	top-peaks.pl	misc_feature	2629660	2629660	.	+	.
AE016853	top-peaks.pl	misc_feature	2629793	2629793	.	+	.
AE016853	top-peaks.pl	misc_feature	2633935	2633935	.	+	.
AE016853	top-peaks.pl	misc_feature	2634701	2634701	.	+	.
AE016853	top-peaks.pl	misc_feature	2644045	2644045	.	-	.
AE016853	top-peaks.pl	misc_feature	2654511	2654511	.	-	.
AE016853	top-peaks.pl	misc_feature	2677670	2677670	.	+	.
AE016853	top-peaks.pl	misc_feature	2695457	2695457	.	+	.
AE016853	top-peaks.pl	misc_feature	2695714	2695714	.	+	.
AE016853	top-peaks.pl	misc_feature	2723941	2723941	.	-	.
AE016853	top-peaks.pl	misc_feature	2728979	2728979	.	+	.
AE016853	top-peaks.pl	misc_feature	2733445	2733445	.	+	.
AE016853	top-peaks.pl	misc_feature	2736034	2736034	.	-	.
AE016853	top-peaks.pl	misc_feature	2739308	2739308	.	+	.
AE016853	top-peaks.pl	misc_feature	2741495	2741495	.	-	.
AE016853	top-peaks.pl	misc_feature	2754369	2754369	.	+	.
AE016853	top-peaks.pl	misc_feature	2763734	2763734	.	+	.
AE016853	top-peaks.pl	misc_feature	2766062	2766062	.	-	.
AE016853	top-peaks.pl	misc_feature	2774235	2774235	.	+	.
AE016853	top-peaks.pl	misc_feature	2777495	2777495	.	+	.
AE016853	top-peaks.pl	misc_feature	2779702	2779702	.	-	.
AE016853	top-peaks.pl	misc_feature	2792940	2792940	.	-	.
AE016853	top-peaks.pl	misc_feature	2792993	2792993	.	-	.
AE016853	top-peaks.pl	misc_feature	2793421	2793422	.	-	.
AE016853	top-peaks.pl	misc_feature	2832750	2832750	.	+	.
AE016853	top-peaks.pl	misc_feature	2851330	2851330	.	-	.
AE016853	top-peaks.pl	misc_feature	2860027	2860027	.	-	.
AE016853	top-peaks.pl	misc_feature	2860421	2860421	.	+	.
AE016853	top-peaks.pl	misc_feature	2861675	2861675	.	+	.
AE016853	top-peaks.pl	misc_feature	2896182	2896182	.	+	.
AE016853	top-peaks.pl	misc_feature	2904972	2904972	.	+	.
AE016853	top-peaks.pl	misc_feature	2906331	2906334	.	+	.
AE016853	top-peaks.pl	misc_feature	2940092	2940092	.	+	.
AE016853	top-peaks.pl	misc_feature	2948828	2948828	.	+	.
AE016853	top-peaks.pl	misc_feature	2948999	2948999	.	-	.
AE016853	top-peaks.pl	misc_feature	2967783	2967783	.	-	.
AE016853	top-peaks.pl	misc_feature	2968414	2968414	.	-	.
AE016853	top-peaks.pl	misc_feature	2977775	2977775	.	-	.
AE016853	top-peaks.pl	misc_feature	2979427	2979430	.	-	.
AE016853	top-peaks.pl	misc_feature	2979509	2979509	.	-	.
AE016853	top-peaks.pl	misc_feature	2984341	2984342	.	+	.
AE016853	top-peaks.pl	misc_feature	2985755	2985755	.	+	.
AE016853	top-peaks.pl	misc_feature	2992232	2992232	.	-	.
AE016853	top-peaks.pl	misc_feature	2994776	2994776	.	+	.
AE016853	top-peaks.pl	misc_feature	3004134	3004134	.	-	.
AE016853	top-peaks.pl	misc_feature	3007846	3007846	.	-	.
AE016853	top-peaks.pl	misc_feature	3008003	3008003	.	-	.
AE016853	top-peaks.pl	misc_feature	3029249	3029250	.	-	.
AE016853	top-peaks.pl	misc_feature	3029461	3029461	.	+	.
AE016853	top-peaks.pl	misc_feature	3034531	3034531	.	-	.
AE016853	top-peaks.pl	misc_feature	3035720	3035720	.	+	.
AE016853	top-peaks.pl	misc_feature	3038291	3038291	.	+	.
AE016853	top-peaks.pl	misc_feature	3047191	3047196	.	-	.
AE016853	top-peaks.pl	misc_feature	3047327	3047327	.	-	.
AE016853	top-peaks.pl	misc_feature	3053565	3053565	.	-	.
AE016853	top-peaks.pl	misc_feature	3059940	3059940	.	+	.
AE016853	top-peaks.pl	misc_feature	3061025	3061025	.	+	.
AE016853	top-peaks.pl	misc_feature	3089239	3089239	.	-	.
AE016853	top-peaks.pl	misc_feature	3090365	3090365	.	-	.
AE016853	top-peaks.pl	misc_feature	3094353	3094353	.	+	.
AE016853	top-peaks.pl	misc_feature	3103982	3103982	.	-	.
AE016853	top-peaks.pl	misc_feature	3110287	3110287	.	-	.
AE016853	top-peaks.pl	misc_feature	3126929	3126929	.	+	.
AE016853	top-peaks.pl	misc_feature	3152620	3152620	.	-	.
AE016853	top-peaks.pl	misc_feature	3183959	3183959	.	-	.
AE016853	top-peaks.pl	misc_feature	3184093	3184093	.	-	.
AE016853	top-peaks.pl	misc_feature	3184305	3184305	.	+	.
AE016853	top-peaks.pl	misc_feature	3185904	3185904	.	-	.
AE016853	top-peaks.pl	misc_feature	3185920	3185920	.	-	.
AE016853	top-peaks.pl	misc_feature	3194491	3194491	.	+	.
AE016853	top-peaks.pl	misc_feature	3202098	3202099	.	-	.
AE016853	top-peaks.pl	misc_feature	3202619	3202620	.	+	.
AE016853	top-peaks.pl	misc_feature	3208961	3208961	.	+	.
AE016853	top-peaks.pl	misc_feature	3210076	3210076	.	+	.
AE016853	top-peaks.pl	misc_feature	3210505	3210505	.	-	.
AE016853	top-peaks.pl	misc_feature	3210781	3210781	.	-	.
AE016853	top-peaks.pl	misc_feature	3211074	3211074	.	+	.
AE016853	top-peaks.pl	misc_feature	3213135	3213135	.	+	.
AE016853	top-peaks.pl	misc_feature	3220846	3220846	.	-	.
AE016853	top-peaks.pl	misc_feature	3227853	3227853	.	+	.
AE016853	top-peaks.pl	misc_feature	3254270	3254270	.	+	.
AE016853	top-peaks.pl	misc_feature	3265665	3265665	.	-	.
AE016853	top-peaks.pl	misc_feature	3272560	3272560	.	-	.
AE016853	top-peaks.pl	misc_feature	3272670	3272670	.	+	.
AE016853	top-peaks.pl	misc_feature	3293654	3293654	.	-	.
AE016853	top-peaks.pl	misc_feature	3336576	3336576	.	-	.
AE016853	top-peaks.pl	misc_feature	3340947	3340947	.	-	.
AE016853	top-peaks.pl	misc_feature	3342283	3342283	.	+	.
AE016853	top-peaks.pl	misc_feature	3346178	3346179	.	+	.
AE016853	top-peaks.pl	misc_feature	3347313	3347313	.	-	.
AE016853	top-peaks.pl	misc_feature	3351665	3351667	.	-	.
AE016853	top-peaks.pl	misc_feature	3371589	3371589	.	+	.
AE016853	top-peaks.pl	misc_feature	3398403	3398403	.	-	.
AE016853	top-peaks.pl	misc_feature	3400916	3400916	.	-	.
AE016853	top-peaks.pl	misc_feature	3401488	3401488	.	-	.
AE016853	top-peaks.pl	misc_feature	3402012	3402012	.	+	.
AE016853	top-peaks.pl	misc_feature	3411110	3411110	.	-	.
AE016853	top-peaks.pl	misc_feature	3420353	3420354	.	-	.
AE016853	top-peaks.pl	misc_feature	3424412	3424412	.	-	.
AE016853	top-peaks.pl	misc_feature	3433103	3433103	.	-	.
AE016853	top-peaks.pl	misc_feature	3448424	3448424	.	+	.
AE016853	top-peaks.pl	misc_feature	3449623	3449624	.	+	.
AE016853	top-peaks.pl	misc_feature	3459204	3459204	.	+	.
AE016853	top-peaks.pl	misc_feature	3467503	3467503	.	+	.
AE016853	top-peaks.pl	misc_feature	3479919	3479919	.	+	.
AE016853	top-peaks.pl	misc_feature	3490551	3490551	.	+	.
AE016853	top-peaks.pl	misc_feature	3490573	3490573	.	+	.
AE016853	top-peaks.pl	misc_feature	3490644	3490644	.	+	.
AE016853	top-peaks.pl	misc_feature	3491296	3491296	.	+	.
AE016853	top-peaks.pl	misc_feature	3491946	3491946	.	-	.
AE016853	top-peaks.pl	misc_feature	3492060	3492060	.	-	.
AE016853	top-peaks.pl	misc_feature	3495234	3495234	.	-	.
AE016853	top-peaks.pl	misc_feature	3500868	3500868	.	-	.
AE016853	top-peaks.pl	misc_feature	3501021	3501022	.	-	.
AE016853	top-peaks.pl	misc_feature	3501042	3501042	.	-	.
AE016853	top-peaks.pl	misc_feature	3506420	3506420	.	+	.
AE016853	top-peaks.pl	misc_feature	3508938	3508940	.	+	.
AE016853	top-peaks.pl	misc_feature	3508951	3508951	.	+	.
AE016853	top-peaks.pl	misc_feature	3509801	3509801	.	+	.
AE016853	top-peaks.pl	misc_feature	3509842	3509842	.	-	.
AE016853	top-peaks.pl	misc_feature	3510292	3510292	.	+	.
AE016853	top-peaks.pl	misc_feature	3518594	3518595	.	+	.
AE016853	top-peaks.pl	misc_feature	3527558	3527558	.	-	.
AE016853	top-peaks.pl	misc_feature	3530310	3530310	.	-	.
AE016853	top-peaks.pl	misc_feature	3533199	3533199	.	+	.
AE016853	top-peaks.pl	misc_feature	3533242	3533242	.	+	.
AE016853	top-peaks.pl	misc_feature	3542448	3542448	.	-	.
AE016853	top-peaks.pl	misc_feature	3542604	3542604	.	+	.
AE016853	top-peaks.pl	misc_feature	3549602	3549603	.	-	.
AE016853	top-peaks.pl	misc_feature	3551111	3551111	.	+	.
AE016853	top-peaks.pl	misc_feature	3555735	3555737	.	-	.
AE016853	top-peaks.pl	misc_feature	3568094	3568094	.	+	.
AE016853	top-peaks.pl	misc_feature	3572482	3572482	.	+	.
AE016853	top-peaks.pl	misc_feature	3575924	3575924	.	+	.
AE016853	top-peaks.pl	misc_feature	3577058	3577058	.	-	.
AE016853	top-peaks.pl	misc_feature	3581828	3581828	.	-	.
AE016853	top-peaks.pl	misc_feature	3586135	3586135	.	-	.
AE016853	top-peaks.pl	misc_feature	3586142	3586142	.	-	.
AE016853	top-peaks.pl	misc_feature	3589669	3589669	.	-	.
AE016853	top-peaks.pl	misc_feature	3600299	3600299	.	-	.
AE016853	top-peaks.pl	misc_feature	3603909	3603910	.	-	.
AE016853	top-peaks.pl	misc_feature	3612094	3612094	.	-	.
AE016853	top-peaks.pl	misc_feature	3620776	3620776	.	-	.
AE016853	top-peaks.pl	misc_feature	3630019	3630019	.	-	.
AE016853	top-peaks.pl	misc_feature	3630078	3630078	.	-	.
AE016853	top-peaks.pl	misc_feature	3642209	3642209	.	-	.
AE016853	top-peaks.pl	misc_feature	3650214	3650214	.	-	.
AE016853	top-peaks.pl	misc_feature	3650247	3650247	.	-	.
AE016853	top-peaks.pl	misc_feature	3657486	3657486	.	+	.
AE016853	top-peaks.pl	misc_feature	3657524	3657524	.	+	.
AE016853	top-peaks.pl	misc_feature	3695966	3695966	.	+	.
AE016853	top-peaks.pl	misc_feature	3698476	3698476	.	-	.
AE016853	top-peaks.pl	misc_feature	3706268	3706268	.	+	.
AE016853	top-peaks.pl	misc_feature	3708947	3708947	.	-	.
AE016853	top-peaks.pl	misc_feature	3709077	3709077	.	+	.
AE016853	top-peaks.pl	misc_feature	3720728	3720728	.	-	.
AE016853	top-peaks.pl	misc_feature	3722613	3722613	.	+	.
AE016853	top-peaks.pl	misc_feature	3727916	3727916	.	+	.
AE016853	top-peaks.pl	misc_feature	3728234	3728234	.	+	.
AE016853	top-peaks.pl	misc_feature	3730721	3730721	.	+	.
AE016853	top-peaks.pl	misc_feature	3738846	3738846	.	-	.
AE016853	top-peaks.pl	misc_feature	3754756	3754756	.	-	.
AE016853	top-peaks.pl	misc_feature	3770398	3770398	.	+	.
AE016853	top-peaks.pl	misc_feature	3770528	3770528	.	+	.
AE016853	top-peaks.pl	misc_feature	3771471	3771471	.	-	.
AE016853	top-peaks.pl	misc_feature	3782343	3782344	.	-	.
AE016853	top-peaks.pl	misc_feature	3786168	3786168	.	+	.
AE016853	top-peaks.pl	misc_feature	3786990	3786990	.	-	.
AE016853	top-peaks.pl	misc_feature	3787104	3787104	.	-	.
AE016853	top-peaks.pl	misc_feature	3788895	3788895	.	+	.
AE016853	top-peaks.pl	misc_feature	3791993	3791993	.	-	.
AE016853	top-peaks.pl	misc_feature	3792070	3792070	.	+	.
AE016853	top-peaks.pl	misc_feature	3792857	3792857	.	+	.
AE016853	top-peaks.pl	misc_feature	3803161	3803161	.	+	.
AE016853	top-peaks.pl	misc_feature	3803764	3803764	.	+	.
AE016853	top-peaks.pl	misc_feature	3804289	3804289	.	+	.
AE016853	top-peaks.pl	misc_feature	3824171	3824171	.	-	.
AE016853	top-peaks.pl	misc_feature	3828426	3828426	.	-	.
AE016853	top-peaks.pl	misc_feature	3829876	3829876	.	-	.
AE016853	top-peaks.pl	misc_feature	3853543	3853543	.	-	.
AE016853	top-peaks.pl	misc_feature	3857400	3857400	.	+	.
AE016853	top-peaks.pl	misc_feature	3857860	3857860	.	-	.
AE016853	top-peaks.pl	misc_feature	3857990	3857990	.	+	.
AE016853	top-peaks.pl	misc_feature	3859565	3859567	.	-	.
AE016853	top-peaks.pl	misc_feature	3865210	3865210	.	+	.
AE016853	top-peaks.pl	misc_feature	3876293	3876293	.	+	.
AE016853	top-peaks.pl	misc_feature	3878503	3878503	.	-	.
AE016853	top-peaks.pl	misc_feature	3896033	3896034	.	+	.
AE016853	top-peaks.pl	misc_feature	3906804	3906804	.	+	.
AE016853	top-peaks.pl	misc_feature	3916756	3916756	.	-	.
AE016853	top-peaks.pl	misc_feature	3930889	3930889	.	+	.
AE016853	top-peaks.pl	misc_feature	3932107	3932107	.	-	.
AE016853	top-peaks.pl	misc_feature	3934966	3934966	.	+	.
AE016853	top-peaks.pl	misc_feature	3936440	3936440	.	-	.
AE016853	top-peaks.pl	misc_feature	3936672	3936672	.	-	.
AE016853	top-peaks.pl	misc_feature	3953703	3953703	.	+	.
AE016853	top-peaks.pl	misc_feature	3961086	3961086	.	-	.
AE016853	top-peaks.pl	misc_feature	3961366	3961366	.	+	.
AE016853	top-peaks.pl	misc_feature	3962874	3962874	.	-	.
AE016853	top-peaks.pl	misc_feature	3962976	3962976	.	-	.
AE016853	top-peaks.pl	misc_feature	3969999	3969999	.	-	.
AE016853	top-peaks.pl	misc_feature	3971625	3971625	.	+	.
AE016853	top-peaks.pl	misc_feature	3974038	3974038	.	-	.
AE016853	top-peaks.pl	misc_feature	3978128	3978128	.	-	.
AE016853	top-peaks.pl	misc_feature	3978381	3978381	.	+	.
AE016853	top-peaks.pl	misc_feature	3982264	3982264	.	+	.
AE016853	top-peaks.pl	misc_feature	4000443	4000443	.	+	.
AE016853	top-peaks.pl	misc_feature	4005128	4005129	.	-	.
AE016853	top-peaks.pl	misc_feature	4005247	4005247	.	+	.
AE016853	top-peaks.pl	misc_feature	4008493	4008493	.	-	.
AE016853	top-peaks.pl	misc_feature	4011572	4011573	.	-	.
AE016853	top-peaks.pl	misc_feature	4022109	4022109	.	+	.
AE016853	top-peaks.pl	misc_feature	4024498	4024498	.	+	.
AE016853	top-peaks.pl	misc_feature	4024519	4024519	.	+	.
AE016853	top-peaks.pl	misc_feature	4024651	4024651	.	+	.
AE016853	top-peaks.pl	misc_feature	4024931	4024931	.	-	.
AE016853	top-peaks.pl	misc_feature	4027615	4027615	.	-	.
AE016853	top-peaks.pl	misc_feature	4028474	4028474	.	-	.
AE016853	top-peaks.pl	misc_feature	4034148	4034148	.	+	.
AE016853	top-peaks.pl	misc_feature	4039960	4039960	.	-	.
AE016853	top-peaks.pl	misc_feature	4065583	4065583	.	-	.
AE016853	top-peaks.pl	misc_feature	4098098	4098098	.	-	.
AE016853	top-peaks.pl	misc_feature	4104902	4104903	.	-	.
AE016853	top-peaks.pl	misc_feature	4107171	4107172	.	-	.
AE016853	top-peaks.pl	misc_feature	4115613	4115613	.	-	.
AE016853	top-peaks.pl	misc_feature	4115918	4115918	.	+	.
AE016853	top-peaks.pl	misc_feature	4121830	4121830	.	-	.
AE016853	top-peaks.pl	misc_feature	4121884	4121884	.	-	.
AE016853	top-peaks.pl	misc_feature	4126206	4126206	.	-	.
AE016853	top-peaks.pl	misc_feature	4134408	4134408	.	-	.
AE016853	top-peaks.pl	misc_feature	4134439	4134439	.	+	.
AE016853	top-peaks.pl	misc_feature	4134452	4134452	.	-	.
AE016853	top-peaks.pl	misc_feature	4139168	4139168	.	-	.
AE016853	top-peaks.pl	misc_feature	4143915	4143915	.	-	.
AE016853	top-peaks.pl	misc_feature	4146753	4146753	.	-	.
AE016853	top-peaks.pl	misc_feature	4149517	4149517	.	+	.
AE016853	top-peaks.pl	misc_feature	4159613	4159613	.	-	.
AE016853	top-peaks.pl	misc_feature	4166672	4166672	.	+	.
AE016853	top-peaks.pl	misc_feature	4169577	4169577	.	+	.
AE016853	top-peaks.pl	misc_feature	4170522	4170522	.	+	.
AE016853	top-peaks.pl	misc_feature	4187720	4187720	.	+	.
AE016853	top-peaks.pl	misc_feature	4190091	4190091	.	-	.
AE016853	top-peaks.pl	misc_feature	4190682	4190682	.	-	.
AE016853	top-peaks.pl	misc_feature	4191648	4191648	.	+	.
AE016853	top-peaks.pl	misc_feature	4199907	4199907	.	+	.
AE016853	top-peaks.pl	misc_feature	4204107	4204107	.	-	.
AE016853	top-peaks.pl	misc_feature	4204168	4204168	.	-	.
AE016853	top-peaks.pl	misc_feature	4204249	4204249	.	-	.
AE016853	top-peaks.pl	misc_feature	4208968	4208968	.	-	.
AE016853	top-peaks.pl	misc_feature	4210255	4210258	.	-	.
AE016853	top-peaks.pl	misc_feature	4210655	4210656	.	-	.
AE016853	top-peaks.pl	misc_feature	4211268	4211268	.	+	.
AE016853	top-peaks.pl	misc_feature	4216065	4216065	.	-	.
AE016853	top-peaks.pl	misc_feature	4216663	4216665	.	-	.
AE016853	top-peaks.pl	misc_feature	4216869	4216869	.	+	.
AE016853	top-peaks.pl	misc_feature	4230954	4230954	.	+	.
AE016853	top-peaks.pl	misc_feature	4231046	4231047	.	+	.
AE016853	top-peaks.pl	misc_feature	4238793	4238793	.	-	.
AE016853	top-peaks.pl	misc_feature	4245465	4245465	.	+	.
AE016853	top-peaks.pl	misc_feature	4254699	4254699	.	-	.
AE016853	top-peaks.pl	misc_feature	4255324	4255324	.	+	.
AE016853	top-peaks.pl	misc_feature	4264834	4264834	.	+	.
AE016853	top-peaks.pl	misc_feature	4268479	4268479	.	-	.
AE016853	top-peaks.pl	misc_feature	4289797	4289797	.	-	.
AE016853	top-peaks.pl	misc_feature	4293812	4293812	.	-	.
AE016853	top-peaks.pl	misc_feature	4298776	4298776	.	-	.
AE016853	top-peaks.pl	misc_feature	4302552	4302552	.	-	.
AE016853	top-peaks.pl	misc_feature	4316651	4316652	.	-	.
AE016853	top-peaks.pl	misc_feature	4320977	4320979	.	-	.
AE016853	top-peaks.pl	misc_feature	4324144	4324144	.	-	.
AE016853	top-peaks.pl	misc_feature	4324830	4324830	.	-	.
AE016853	top-peaks.pl	misc_feature	4328803	4328803	.	-	.
AE016853	top-peaks.pl	misc_feature	4329837	4329838	.	-	.
AE016853	top-peaks.pl	misc_feature	4331895	4331895	.	-	.
AE016853	top-peaks.pl	misc_feature	4339277	4339277	.	-	.
AE016853	top-peaks.pl	misc_feature	4339395	4339398	.	-	.
AE016853	top-peaks.pl	misc_feature	4339473	4339473	.	-	.
AE016853	top-peaks.pl	misc_feature	4339483	4339483	.	-	.
AE016853	top-peaks.pl	misc_feature	4339818	4339818	.	-	.
AE016853	top-peaks.pl	misc_feature	4339959	4339959	.	-	.
AE016853	top-peaks.pl	misc_feature	4341300	4341300	.	-	.
AE016853	top-peaks.pl	misc_feature	4341320	4341320	.	-	.
AE016853	top-peaks.pl	misc_feature	4343110	4343114	.	-	.
AE016853	top-peaks.pl	misc_feature	4346478	4346478	.	-	.
AE016853	top-peaks.pl	misc_feature	4346615	4346616	.	+	.
AE016853	top-peaks.pl	misc_feature	4367257	4367257	.	-	.
AE016853	top-peaks.pl	misc_feature	4383488	4383488	.	-	.
AE016853	top-peaks.pl	misc_feature	4385277	4385277	.	+	.
AE016853	top-peaks.pl	misc_feature	4389924	4389924	.	+	.
AE016853	top-peaks.pl	misc_feature	4394616	4394616	.	+	.
AE016853	top-peaks.pl	misc_feature	4396383	4396385	.	-	.
AE016853	top-peaks.pl	misc_feature	4396579	4396579	.	-	.
AE016853	top-peaks.pl	misc_feature	4403071	4403071	.	-	.
AE016853	top-peaks.pl	misc_feature	4407766	4407766	.	-	.
AE016853	top-peaks.pl	misc_feature	4408207	4408207	.	-	.
AE016853	top-peaks.pl	misc_feature	4408411	4408411	.	+	.
AE016853	top-peaks.pl	misc_feature	4417555	4417555	.	-	.
AE016853	top-peaks.pl	misc_feature	4427316	4427316	.	+	.
AE016853	top-peaks.pl	misc_feature	4427902	4427902	.	+	.
AE016853	top-peaks.pl	misc_feature	4432728	4432728	.	-	.
AE016853	top-peaks.pl	misc_feature	4439918	4439918	.	-	.
AE016853	top-peaks.pl	misc_feature	4440842	4440842	.	+	.
AE016853	top-peaks.pl	misc_feature	4442061	4442061	.	-	.
AE016853	top-peaks.pl	misc_feature	4444733	4444733	.	-	.
AE016853	top-peaks.pl	misc_feature	4444904	4444904	.	-	.
AE016853	top-peaks.pl	misc_feature	4457054	4457054	.	-	.
AE016853	top-peaks.pl	misc_feature	4457135	4457135	.	-	.
AE016853	top-peaks.pl	misc_feature	4457249	4457249	.	-	.
AE016853	top-peaks.pl	misc_feature	4457367	4457368	.	-	.
AE016853	top-peaks.pl	misc_feature	4457426	4457426	.	-	.
AE016853	top-peaks.pl	misc_feature	4458435	4458435	.	-	.
AE016853	top-peaks.pl	misc_feature	4462266	4462266	.	-	.
AE016853	top-peaks.pl	misc_feature	4462431	4462431	.	+	.
AE016853	top-peaks.pl	misc_feature	4465019	4465019	.	-	.
AE016853	top-peaks.pl	misc_feature	4465225	4465225	.	+	.
AE016853	top-peaks.pl	misc_feature	4467960	4467960	.	-	.
AE016853	top-peaks.pl	misc_feature	4471867	4471868	.	+	.
AE016853	top-peaks.pl	misc_feature	4472305	4472305	.	+	.
AE016853	top-peaks.pl	misc_feature	4473864	4473864	.	-	.
AE016853	top-peaks.pl	misc_feature	4474920	4474920	.	+	.
AE016853	top-peaks.pl	misc_feature	4476446	4476446	.	-	.
AE016853	top-peaks.pl	misc_feature	4479505	4479510	.	-	.
AE016853	top-peaks.pl	misc_feature	4479772	4479772	.	-	.
AE016853	top-peaks.pl	misc_feature	4483381	4483381	.	-	.
AE016853	top-peaks.pl	misc_feature	4488727	4488727	.	-	.
AE016853	top-peaks.pl	misc_feature	4489840	4489840	.	+	.
AE016853	top-peaks.pl	misc_feature	4490098	4490099	.	-	.
AE016853	top-peaks.pl	misc_feature	4490463	4490463	.	+	.
AE016853	top-peaks.pl	misc_feature	4491615	4491615	.	-	.
AE016853	top-peaks.pl	misc_feature	4492498	4492498	.	+	.
AE016853	top-peaks.pl	misc_feature	4492750	4492751	.	+	.
AE016853	top-peaks.pl	misc_feature	4498935	4498935	.	+	.
AE016853	top-peaks.pl	misc_feature	4498977	4498977	.	+	.
AE016853	top-peaks.pl	misc_feature	4505134	4505134	.	-	.
AE016853	top-peaks.pl	misc_feature	4507048	4507048	.	+	.
AE016853	top-peaks.pl	misc_feature	4514452	4514452	.	+	.
AE016853	top-peaks.pl	misc_feature	4522781	4522782	.	+	.
AE016853	top-peaks.pl	misc_feature	4535170	4535170	.	-	.
AE016853	top-peaks.pl	misc_feature	4537402	4537403	.	-	.
AE016853	top-peaks.pl	misc_feature	4538423	4538423	.	+	.
AE016853	top-peaks.pl	misc_feature	4541767	4541768	.	-	.
AE016853	top-peaks.pl	misc_feature	4542562	4542562	.	-	.
AE016853	top-peaks.pl	misc_feature	4542753	4542753	.	+	.
AE016853	top-peaks.pl	misc_feature	4548870	4548870	.	+	.
AE016853	top-peaks.pl	misc_feature	4556667	4556667	.	-	.
AE016853	top-peaks.pl	misc_feature	4566147	4566147	.	+	.
AE016853	top-peaks.pl	misc_feature	4574861	4574861	.	+	.
AE016853	top-peaks.pl	misc_feature	4591869	4591869	.	-	.
AE016853	top-peaks.pl	misc_feature	4611771	4611771	.	-	.
AE016853	top-peaks.pl	misc_feature	4618178	4618178	.	-	.
AE016853	top-peaks.pl	misc_feature	4620163	4620163	.	-	.
AE016853	top-peaks.pl	misc_feature	4620352	4620352	.	+	.
AE016853	top-peaks.pl	misc_feature	4620466	4620466	.	+	.
AE016853	top-peaks.pl	misc_feature	4623704	4623704	.	-	.
AE016853	top-peaks.pl	misc_feature	4623969	4623969	.	+	.
AE016853	top-peaks.pl	misc_feature	4628528	4628528	.	-	.
AE016853	top-peaks.pl	misc_feature	4631257	4631257	.	-	.
AE016853	top-peaks.pl	misc_feature	4631304	4631307	.	+	.
AE016853	top-peaks.pl	misc_feature	4631542	4631542	.	+	.
AE016853	top-peaks.pl	misc_feature	4637650	4637650	.	+	.
AE016853	top-peaks.pl	misc_feature	4640077	4640077	.	-	.
AE016853	top-peaks.pl	misc_feature	4656678	4656678	.	+	.
AE016853	top-peaks.pl	misc_feature	4663166	4663166	.	+	.
AE016853	top-peaks.pl	misc_feature	4671918	4671918	.	-	.
AE016853	top-peaks.pl	misc_feature	4672135	4672136	.	+	.
AE016853	top-peaks.pl	misc_feature	4672311	4672311	.	+	.
AE016853	top-peaks.pl	misc_feature	4677677	4677678	.	+	.
AE016853	top-peaks.pl	misc_feature	4680555	4680555	.	-	.
AE016853	top-peaks.pl	misc_feature	4684551	4684551	.	-	.
AE016853	top-peaks.pl	misc_feature	4687014	4687015	.	+	.
AE016853	top-peaks.pl	misc_feature	4687101	4687101	.	+	.
AE016853	top-peaks.pl	misc_feature	4687900	4687900	.	-	.
AE016853	top-peaks.pl	misc_feature	4690604	4690605	.	-	.
AE016853	top-peaks.pl	misc_feature	4690744	4690744	.	+	.
AE016853	top-peaks.pl	misc_feature	4690908	4690908	.	+	.
AE016853	top-peaks.pl	misc_feature	4694514	4694514	.	+	.
AE016853	top-peaks.pl	misc_feature	4699463	4699463	.	+	.
AE016853	top-peaks.pl	misc_feature	4706941	4706941	.	-	.
AE016853	top-peaks.pl	misc_feature	4709535	4709535	.	+	.
AE016853	top-peaks.pl	misc_feature	4713046	4713046	.	-	.
AE016853	top-peaks.pl	misc_feature	4725714	4725714	.	-	.
AE016853	top-peaks.pl	misc_feature	4742875	4742875	.	-	.
AE016853	top-peaks.pl	misc_feature	4754112	4754112	.	-	.
AE016853	top-peaks.pl	misc_feature	4755802	4755803	.	-	.
AE016853	top-peaks.pl	misc_feature	4757661	4757661	.	-	.
AE016853	top-peaks.pl	misc_feature	4758375	4758375	.	-	.
AE016853	top-peaks.pl	misc_feature	4758569	4758569	.	-	.
AE016853	top-peaks.pl	misc_feature	4761114	4761117	.	+	.
AE016853	top-peaks.pl	misc_feature	4782743	4782743	.	-	.
AE016853	top-peaks.pl	misc_feature	4786975	4786975	.	+	.
AE016853	top-peaks.pl	misc_feature	4787035	4787035	.	+	.
AE016853	top-peaks.pl	misc_feature	4787042	4787042	.	-	.
AE016853	top-peaks.pl	misc_feature	4787112	4787112	.	+	.
AE016853	top-peaks.pl	misc_feature	4787131	4787131	.	+	.
AE016853	top-peaks.pl	misc_feature	4787144	4787144	.	+	.
AE016853	top-peaks.pl	misc_feature	4788655	4788655	.	+	.
AE016853	top-peaks.pl	misc_feature	4789115	4789115	.	-	.
AE016853	top-peaks.pl	misc_feature	4790617	4790617	.	+	.
AE016853	top-peaks.pl	misc_feature	4790623	4790623	.	-	.
AE016853	top-peaks.pl	misc_feature	4793039	4793039	.	+	.
AE016853	top-peaks.pl	misc_feature	4800592	4800592	.	+	.
AE016853	top-peaks.pl	misc_feature	4807189	4807189	.	+	.
AE016853	top-peaks.pl	misc_feature	4811203	4811203	.	+	.
AE016853	top-peaks.pl	misc_feature	4813119	4813120	.	+	.
AE016853	top-peaks.pl	misc_feature	4813160	4813164	.	-	.
AE016853	top-peaks.pl	misc_feature	4813448	4813448	.	+	.
AE016853	top-peaks.pl	misc_feature	4815501	4815501	.	-	.
AE016853	top-peaks.pl	misc_feature	4818033	4818033	.	-	.
AE016853	top-peaks.pl	misc_feature	4820606	4820606	.	+	.
AE016853	top-peaks.pl	misc_feature	4824564	4824564	.	-	.
AE016853	top-peaks.pl	misc_feature	4826788	4826788	.	-	.
AE016853	top-peaks.pl	misc_feature	4828906	4828906	.	+	.
AE016853	top-peaks.pl	misc_feature	4830858	4830859	.	+	.
AE016853	top-peaks.pl	misc_feature	4830953	4830955	.	-	.
AE016853	top-peaks.pl	misc_feature	4836677	4836677	.	+	.
AE016853	top-peaks.pl	misc_feature	4842791	4842791	.	+	.
AE016853	top-peaks.pl	misc_feature	4843143	4843143	.	-	.
AE016853	top-peaks.pl	misc_feature	4844623	4844623	.	+	.
AE016853	top-peaks.pl	misc_feature	4846017	4846017	.	-	.
AE016853	top-peaks.pl	misc_feature	4846431	4846431	.	+	.
AE016853	top-peaks.pl	misc_feature	4849456	4849456	.	+	.
AE016853	top-peaks.pl	misc_feature	4849553	4849553	.	+	.
AE016853	top-peaks.pl	misc_feature	4849600	4849600	.	+	.
AE016853	top-peaks.pl	misc_feature	4850433	4850433	.	+	.
AE016853	top-peaks.pl	misc_feature	4854709	4854709	.	+	.
AE016853	top-peaks.pl	misc_feature	4862157	4862157	.	+	.
AE016853	top-peaks.pl	misc_feature	4862226	4862226	.	+	.
AE016853	top-peaks.pl	misc_feature	4864614	4864614	.	-	.
AE016853	top-peaks.pl	misc_feature	4865873	4865873	.	+	.
AE016853	top-peaks.pl	misc_feature	4866008	4866008	.	+	.
AE016853	top-peaks.pl	misc_feature	4867744	4867744	.	-	.
AE016853	top-peaks.pl	misc_feature	4867951	4867951	.	+	.
AE016853	top-peaks.pl	misc_feature	4872491	4872491	.	+	.
AE016853	top-peaks.pl	misc_feature	4872513	4872513	.	+	.
AE016853	top-peaks.pl	misc_feature	4872527	4872527	.	+	.
AE016853	top-peaks.pl	misc_feature	4873908	4873908	.	-	.
AE016853	top-peaks.pl	misc_feature	4874639	4874639	.	-	.
AE016853	top-peaks.pl	misc_feature	4875115	4875115	.	-	.
AE016853	top-peaks.pl	misc_feature	4875164	4875164	.	+	.
AE016853	top-peaks.pl	misc_feature	4876536	4876538	.	+	.
AE016853	top-peaks.pl	misc_feature	4879718	4879718	.	+	.
AE016853	top-peaks.pl	misc_feature	4880676	4880676	.	-	.
AE016853	top-peaks.pl	misc_feature	4886438	4886438	.	-	.
AE016853	top-peaks.pl	misc_feature	4887135	4887135	.	+	.
AE016853	top-peaks.pl	misc_feature	4889699	4889699	.	+	.
AE016853	top-peaks.pl	misc_feature	4891597	4891597	.	-	.
AE016853	top-peaks.pl	misc_feature	4899500	4899500	.	-	.
AE016853	top-peaks.pl	misc_feature	4910120	4910120	.	+	.
AE016853	top-peaks.pl	misc_feature	4922024	4922025	.	-	.
AE016853	top-peaks.pl	misc_feature	4923223	4923223	.	-	.
AE016853	top-peaks.pl	misc_feature	4924908	4924908	.	+	.
AE016853	top-peaks.pl	misc_feature	4925754	4925754	.	+	.
AE016853	top-peaks.pl	misc_feature	4932230	4932230	.	+	.
AE016853	top-peaks.pl	misc_feature	4933733	4933733	.	-	.
AE016853	top-peaks.pl	misc_feature	4934475	4934475	.	-	.
AE016853	top-peaks.pl	misc_feature	4934772	4934774	.	-	.
AE016853	top-peaks.pl	misc_feature	4935203	4935203	.	-	.
AE016853	top-peaks.pl	misc_feature	4937291	4937291	.	-	.
AE016853	top-peaks.pl	misc_feature	4940390	4940390	.	-	.
AE016853	top-peaks.pl	misc_feature	4941331	4941331	.	+	.
AE016853	top-peaks.pl	misc_feature	4946228	4946228	.	-	.
AE016853	top-peaks.pl	misc_feature	4957783	4957783	.	-	.
AE016853	top-peaks.pl	misc_feature	4964855	4964855	.	-	.
AE016853	top-peaks.pl	misc_feature	4967406	4967406	.	-	.
AE016853	top-peaks.pl	misc_feature	4967545	4967545	.	-	.
AE016853	top-peaks.pl	misc_feature	4969181	4969183	.	-	.
AE016853	top-peaks.pl	misc_feature	4986091	4986091	.	-	.
AE016853	top-peaks.pl	misc_feature	4986568	4986568	.	-	.
AE016853	top-peaks.pl	misc_feature	4986688	4986692	.	-	.
AE016853	top-peaks.pl	misc_feature	4986698	4986698	.	-	.
AE016853	top-peaks.pl	misc_feature	4993718	4993719	.	-	.
AE016853	top-peaks.pl	misc_feature	4993856	4993856	.	-	.
AE016853	top-peaks.pl	misc_feature	4994030	4994030	.	+	.
AE016853	top-peaks.pl	misc_feature	4998444	4998444	.	-	.
AE016853	top-peaks.pl	misc_feature	4998466	4998466	.	+	.
AE016853	top-peaks.pl	misc_feature	4998534	4998534	.	+	.
AE016853	top-peaks.pl	misc_feature	5001951	5001953	.	-	.
AE016853	top-peaks.pl	misc_feature	5002926	5002926	.	+	.
AE016853	top-peaks.pl	misc_feature	5011817	5011817	.	-	.
AE016853	top-peaks.pl	misc_feature	5013663	5013664	.	+	.
AE016853	top-peaks.pl	misc_feature	5015687	5015687	.	+	.
AE016853	top-peaks.pl	misc_feature	5017160	5017160	.	+	.
AE016853	top-peaks.pl	misc_feature	5018632	5018632	.	+	.
AE016853	top-peaks.pl	misc_feature	5018839	5018839	.	+	.
AE016853	top-peaks.pl	misc_feature	5019894	5019894	.	-	.
AE016853	top-peaks.pl	misc_feature	5025509	5025509	.	+	.
AE016853	top-peaks.pl	misc_feature	5037134	5037134	.	+	.
AE016853	top-peaks.pl	misc_feature	5037353	5037355	.	-	.
AE016853	top-peaks.pl	misc_feature	5037485	5037487	.	+	.
AE016853	top-peaks.pl	misc_feature	5045532	5045532	.	+	.
AE016853	top-peaks.pl	misc_feature	5050481	5050481	.	-	.
AE016853	top-peaks.pl	misc_feature	5055125	5055125	.	-	.
AE016853	top-peaks.pl	misc_feature	5055486	5055486	.	-	.
AE016853	top-peaks.pl	misc_feature	5061304	5061304	.	-	.
AE016853	top-peaks.pl	misc_feature	5061717	5061717	.	-	.
AE016853	top-peaks.pl	misc_feature	5062684	5062686	.	-	.
AE016853	top-peaks.pl	misc_feature	5066918	5066918	.	-	.
AE016853	top-peaks.pl	misc_feature	5066986	5066986	.	-	.
AE016853	top-peaks.pl	misc_feature	5067448	5067448	.	-	.
AE016853	top-peaks.pl	misc_feature	5068061	5068061	.	-	.
AE016853	top-peaks.pl	misc_feature	5073277	5073278	.	-	.
AE016853	top-peaks.pl	misc_feature	5078577	5078577	.	+	.
AE016853	top-peaks.pl	misc_feature	5080695	5080696	.	+	.
AE016853	top-peaks.pl	misc_feature	5080717	5080717	.	+	.
AE016853	top-peaks.pl	misc_feature	5080740	5080741	.	-	.
AE016853	top-peaks.pl	misc_feature	5080886	5080886	.	-	.
AE016853	top-peaks.pl	misc_feature	5085012	5085012	.	+	.
AE016853	top-peaks.pl	misc_feature	5086161	5086162	.	+	.
AE016853	top-peaks.pl	misc_feature	5086184	5086184	.	+	.
AE016853	top-peaks.pl	misc_feature	5086216	5086219	.	+	.
AE016853	top-peaks.pl	misc_feature	5086287	5086287	.	+	.
AE016853	top-peaks.pl	misc_feature	5086351	5086355	.	+	.
AE016853	top-peaks.pl	misc_feature	5086361	5086362	.	+	.
AE016853	top-peaks.pl	misc_feature	5086374	5086374	.	+	.
AE016853	top-peaks.pl	misc_feature	5086393	5086393	.	+	.
AE016853	top-peaks.pl	misc_feature	5086409	5086409	.	+	.
AE016853	top-peaks.pl	misc_feature	5086420	5086420	.	+	.
AE016853	top-peaks.pl	misc_feature	5108407	5108408	.	+	.
AE016853	top-peaks.pl	misc_feature	5109988	5109988	.	+	.
AE016853	top-peaks.pl	misc_feature	5114638	5114638	.	-	.
AE016853	top-peaks.pl	misc_feature	5114831	5114831	.	+	.
AE016853	top-peaks.pl	misc_feature	5114936	5114936	.	+	.
AE016853	top-peaks.pl	misc_feature	5115042	5115042	.	-	.
AE016853	top-peaks.pl	misc_feature	5119558	5119558	.	-	.
AE016853	top-peaks.pl	misc_feature	5129639	5129639	.	-	.
AE016853	top-peaks.pl	misc_feature	5130789	5130789	.	-	.
AE016853	top-peaks.pl	misc_feature	5130868	5130869	.	+	.
AE016853	top-peaks.pl	misc_feature	5130925	5130925	.	+	.
AE016853	top-peaks.pl	misc_feature	5131756	5131756	.	-	.
AE016853	top-peaks.pl	misc_feature	5131770	5131770	.	+	.
AE016853	top-peaks.pl	misc_feature	5131816	5131816	.	+	.
AE016853	top-peaks.pl	misc_feature	5134725	5134725	.	+	.
AE016853	top-peaks.pl	misc_feature	5149401	5149401	.	+	.
AE016853	top-peaks.pl	misc_feature	5169421	5169421	.	+	.
AE016853	top-peaks.pl	misc_feature	5178750	5178750	.	-	.
AE016853	top-peaks.pl	misc_feature	5178787	5178787	.	-	.
AE016853	top-peaks.pl	misc_feature	5182644	5182644	.	+	.
AE016853	top-peaks.pl	misc_feature	5187770	5187770	.	-	.
AE016853	top-peaks.pl	misc_feature	5195413	5195413	.	-	.
AE016853	top-peaks.pl	misc_feature	5195552	5195552	.	-	.
AE016853	top-peaks.pl	misc_feature	5201481	5201481	.	+	.
AE016853	top-peaks.pl	misc_feature	5207733	5207733	.	-	.
AE016853	top-peaks.pl	misc_feature	5208863	5208863	.	+	.
AE016853	top-peaks.pl	misc_feature	5210484	5210484	.	+	.
AE016853	top-peaks.pl	misc_feature	5215630	5215630	.	-	.
AE016853	top-peaks.pl	misc_feature	5217261	5217261	.	+	.
AE016853	top-peaks.pl	misc_feature	5217732	5217732	.	-	.
AE016853	top-peaks.pl	misc_feature	5223987	5223987	.	+	.
AE016853	top-peaks.pl	misc_feature	5227695	5227695	.	-	.
AE016853	top-peaks.pl	misc_feature	5228062	5228062	.	+	.
AE016853	top-peaks.pl	misc_feature	5228832	5228838	.	+	.
AE016853	top-peaks.pl	misc_feature	5229420	5229420	.	+	.
AE016853	top-peaks.pl	misc_feature	5230060	5230060	.	+	.
AE016853	top-peaks.pl	misc_feature	5230421	5230421	.	-	.
AE016853	top-peaks.pl	misc_feature	5234624	5234624	.	+	.
AE016853	top-peaks.pl	misc_feature	5236174	5236174	.	-	.
AE016853	top-peaks.pl	misc_feature	5242502	5242502	.	-	.
AE016853	top-peaks.pl	misc_feature	5242757	5242757	.	+	.
AE016853	top-peaks.pl	misc_feature	5247666	5247667	.	-	.
AE016853	top-peaks.pl	misc_feature	5248027	5248027	.	+	.
AE016853	top-peaks.pl	misc_feature	5261778	5261778	.	+	.
AE016853	top-peaks.pl	misc_feature	5269877	5269877	.	-	.
AE016853	top-peaks.pl	misc_feature	5270288	5270288	.	-	.
AE016853	top-peaks.pl	misc_feature	5278738	5278738	.	-	.
AE016853	top-peaks.pl	misc_feature	5278868	5278868	.	-	.
AE016853	top-peaks.pl	misc_feature	5279189	5279189	.	+	.
AE016853	top-peaks.pl	misc_feature	5281724	5281724	.	-	.
AE016853	top-peaks.pl	misc_feature	5281788	5281788	.	-	.
AE016853	top-peaks.pl	misc_feature	5287113	5287113	.	-	.
AE016853	top-peaks.pl	misc_feature	5304487	5304487	.	+	.
AE016853	top-peaks.pl	misc_feature	5307919	5307919	.	+	.
AE016853	top-peaks.pl	misc_feature	5311805	5311805	.	+	.
AE016853	top-peaks.pl	misc_feature	5312538	5312538	.	+	.
AE016853	top-peaks.pl	misc_feature	5313456	5313458	.	-	.
AE016853	top-peaks.pl	misc_feature	5329016	5329016	.	-	.
AE016853	top-peaks.pl	misc_feature	5329158	5329158	.	-	.
AE016853	top-peaks.pl	misc_feature	5333139	5333139	.	-	.
AE016853	top-peaks.pl	misc_feature	5341038	5341038	.	-	.
AE016853	top-peaks.pl	misc_feature	5343468	5343468	.	-	.
AE016853	top-peaks.pl	misc_feature	5345977	5345977	.	-	.
AE016853	top-peaks.pl	misc_feature	5346244	5346244	.	-	.
AE016853	top-peaks.pl	misc_feature	5349243	5349243	.	-	.
AE016853	top-peaks.pl	misc_feature	5349259	5349259	.	-	.
AE016853	top-peaks.pl	misc_feature	5352020	5352020	.	-	.
AE016853	top-peaks.pl	misc_feature	5352429	5352431	.	-	.
AE016853	top-peaks.pl	misc_feature	5353862	5353862	.	+	.
AE016853	top-peaks.pl	misc_feature	5361720	5361720	.	-	.
AE016853	top-peaks.pl	misc_feature	5362225	5362225	.	+	.
AE016853	top-peaks.pl	misc_feature	5365192	5365192	.	-	.
AE016853	top-peaks.pl	misc_feature	5369264	5369264	.	-	.
AE016853	top-peaks.pl	misc_feature	5374309	5374309	.	-	.
AE016853	top-peaks.pl	misc_feature	5376615	5376615	.	+	.
AE016853	top-peaks.pl	misc_feature	5389131	5389131	.	-	.
AE016853	top-peaks.pl	misc_feature	5389132	5389132	.	+	.
AE016853	top-peaks.pl	misc_feature	5392296	5392296	.	+	.
AE016853	top-peaks.pl	misc_feature	5396246	5396247	.	+	.
AE016853	top-peaks.pl	misc_feature	5396937	5396938	.	+	.
AE016853	top-peaks.pl	misc_feature	5401211	5401211	.	+	.
AE016853	top-peaks.pl	misc_feature	5404850	5404850	.	-	.
AE016853	top-peaks.pl	misc_feature	5410492	5410492	.	-	.
AE016853	top-peaks.pl	misc_feature	5414229	5414229	.	+	.
AE016853	top-peaks.pl	misc_feature	5427822	5427822	.	+	.
AE016853	top-peaks.pl	misc_feature	5428781	5428781	.	+	.
AE016853	top-peaks.pl	misc_feature	5431319	5431319	.	-	.
AE016853	top-peaks.pl	misc_feature	5433150	5433150	.	-	.
AE016853	top-peaks.pl	misc_feature	5438333	5438333	.	-	.
AE016853	top-peaks.pl	misc_feature	5440147	5440147	.	+	.
AE016853	top-peaks.pl	misc_feature	5442717	5442717	.	-	.
AE016853	top-peaks.pl	misc_feature	5442863	5442863	.	+	.
AE016853	top-peaks.pl	misc_feature	5444360	5444360	.	+	.
AE016853	top-peaks.pl	misc_feature	5449736	5449736	.	+	.
AE016853	top-peaks.pl	misc_feature	5458445	5458445	.	-	.
AE016853	top-peaks.pl	misc_feature	5476133	5476133	.	+	.
AE016853	top-peaks.pl	misc_feature	5478644	5478644	.	-	.
AE016853	top-peaks.pl	misc_feature	5478689	5478689	.	-	.
AE016853	top-peaks.pl	misc_feature	5478950	5478950	.	+	.
AE016853	top-peaks.pl	misc_feature	5485937	5485937	.	+	.
AE016853	top-peaks.pl	misc_feature	5491451	5491451	.	-	.
AE016853	top-peaks.pl	misc_feature	5494541	5494541	.	-	.
AE016853	top-peaks.pl	misc_feature	5504505	5504505	.	+	.
AE016853	top-peaks.pl	misc_feature	5504835	5504835	.	+	.
AE016853	top-peaks.pl	misc_feature	5506964	5506964	.	+	.
AE016853	top-peaks.pl	misc_feature	5509477	5509477	.	+	.
AE016853	top-peaks.pl	misc_feature	5510313	5510313	.	+	.
AE016853	top-peaks.pl	misc_feature	5513623	5513623	.	+	.
AE016853	top-peaks.pl	misc_feature	5513976	5513976	.	+	.
AE016853	top-peaks.pl	misc_feature	5525278	5525278	.	-	.
AE016853	top-peaks.pl	misc_feature	5528483	5528483	.	+	.
AE016853	top-peaks.pl	misc_feature	5529151	5529151	.	+	.
AE016853	top-peaks.pl	misc_feature	5541732	5541732	.	+	.
AE016853	top-peaks.pl	misc_feature	5545744	5545744	.	+	.
AE016853	top-peaks.pl	misc_feature	5551171	5551171	.	+	.
AE016853	top-peaks.pl	misc_feature	5554010	5554011	.	-	.
AE016853	top-peaks.pl	misc_feature	5554160	5554160	.	-	.
AE016853	top-peaks.pl	misc_feature	5557372	5557372	.	-	.
AE016853	top-peaks.pl	misc_feature	5561024	5561024	.	+	.
AE016853	top-peaks.pl	misc_feature	5570279	5570279	.	+	.
AE016853	top-peaks.pl	misc_feature	5589180	5589184	.	-	.
AE016853	top-peaks.pl	misc_feature	5592690	5592690	.	-	.
AE016853	top-peaks.pl	misc_feature	5600728	5600728	.	-	.
AE016853	top-peaks.pl	misc_feature	5602419	5602419	.	-	.
AE016853	top-peaks.pl	misc_feature	5602704	5602704	.	-	.
AE016853	top-peaks.pl	misc_feature	5606485	5606485	.	-	.
AE016853	top-peaks.pl	misc_feature	5613987	5613988	.	-	.
AE016853	top-peaks.pl	misc_feature	5614098	5614098	.	+	.
AE016853	top-peaks.pl	misc_feature	5617756	5617756	.	+	.
AE016853	top-peaks.pl	misc_feature	5623615	5623615	.	-	.
AE016853	top-peaks.pl	misc_feature	5629871	5629871	.	-	.
AE016853	top-peaks.pl	misc_feature	5631021	5631021	.	-	.
AE016853	top-peaks.pl	misc_feature	5636412	5636412	.	+	.
AE016853	top-peaks.pl	misc_feature	5640417	5640417	.	+	.
AE016853	top-peaks.pl	misc_feature	5643961	5643961	.	-	.
AE016853	top-peaks.pl	misc_feature	5644365	5644367	.	+	.
AE016853	top-peaks.pl	misc_feature	5648659	5648659	.	-	.
AE016853	top-peaks.pl	misc_feature	5648845	5648845	.	+	.
AE016853	top-peaks.pl	misc_feature	5651664	5651664	.	-	.
AE016853	top-peaks.pl	misc_feature	5652164	5652164	.	+	.
AE016853	top-peaks.pl	misc_feature	5658670	5658670	.	+	.
AE016853	top-peaks.pl	misc_feature	5661578	5661578	.	-	.
AE016853	top-peaks.pl	misc_feature	5667729	5667729	.	-	.
AE016853	top-peaks.pl	misc_feature	5675529	5675529	.	-	.
AE016853	top-peaks.pl	misc_feature	5683530	5683530	.	-	.
AE016853	top-peaks.pl	misc_feature	5685993	5685993	.	+	.
AE016853	top-peaks.pl	misc_feature	5686326	5686326	.	+	.
AE016853	top-peaks.pl	misc_feature	5686581	5686581	.	-	.
AE016853	top-peaks.pl	misc_feature	5686586	5686586	.	+	.
AE016853	top-peaks.pl	misc_feature	5691464	5691464	.	+	.
AE016853	top-peaks.pl	misc_feature	5701049	5701049	.	-	.
AE016853	top-peaks.pl	misc_feature	5701322	5701322	.	+	.
AE016853	top-peaks.pl	misc_feature	5701825	5701825	.	+	.
AE016853	top-peaks.pl	misc_feature	5703715	5703716	.	-	.
AE016853	top-peaks.pl	misc_feature	5708354	5708354	.	-	.
AE016853	top-peaks.pl	misc_feature	5709180	5709180	.	-	.
AE016853	top-peaks.pl	misc_feature	5724175	5724175	.	+	.
AE016853	top-peaks.pl	misc_feature	5736689	5736689	.	-	.
AE016853	top-peaks.pl	misc_feature	5739092	5739092	.	+	.
AE016853	top-peaks.pl	misc_feature	5743827	5743827	.	-	.
AE016853	top-peaks.pl	misc_feature	5743991	5743993	.	+	.
AE016853	top-peaks.pl	misc_feature	5761418	5761418	.	-	.
AE016853	top-peaks.pl	misc_feature	5761602	5761603	.	+	.
AE016853	top-peaks.pl	misc_feature	5771264	5771265	.	+	.
AE016853	top-peaks.pl	misc_feature	5773995	5773995	.	+	.
AE016853	top-peaks.pl	misc_feature	5777597	5777597	.	-	.
AE016853	top-peaks.pl	misc_feature	5792852	5792852	.	+	.
AE016853	top-peaks.pl	misc_feature	5793018	5793018	.	+	.
AE016853	top-peaks.pl	misc_feature	5831792	5831794	.	-	.
AE016853	top-peaks.pl	misc_feature	5831864	5831864	.	-	.
AE016853	top-peaks.pl	misc_feature	5832093	5832093	.	-	.
AE016853	top-peaks.pl	misc_feature	5834874	5834877	.	-	.
AE016853	top-peaks.pl	misc_feature	5834887	5834887	.	-	.
AE016853	top-peaks.pl	misc_feature	5841058	5841058	.	-	.
AE016853	top-peaks.pl	misc_feature	5845971	5845972	.	-	.
AE016853	top-peaks.pl	misc_feature	5853566	5853566	.	+	.
AE016853	top-peaks.pl	misc_feature	5853626	5853626	.	+	.
AE016853	top-peaks.pl	misc_feature	5860039	5860039	.	-	.
AE016853	top-peaks.pl	misc_feature	5860813	5860813	.	-	.
AE016853	top-peaks.pl	misc_feature	5860836	5860836	.	-	.
AE016853	top-peaks.pl	misc_feature	5860979	5860979	.	+	.
AE016853	top-peaks.pl	misc_feature	5864041	5864042	.	+	.
AE016853	top-peaks.pl	misc_feature	5864276	5864276	.	+	.
AE016853	top-peaks.pl	misc_feature	5876109	5876110	.	-	.
AE016853	top-peaks.pl	misc_feature	5876514	5876514	.	-	.
AE016853	top-peaks.pl	misc_feature	5877890	5877890	.	-	.
AE016853	top-peaks.pl	misc_feature	5892143	5892143	.	+	.
AE016853	top-peaks.pl	misc_feature	5895698	5895698	.	+	.
AE016853	top-peaks.pl	misc_feature	5899687	5899687	.	+	.
AE016853	top-peaks.pl	misc_feature	5938916	5938916	.	-	.
AE016853	top-peaks.pl	misc_feature	5942400	5942400	.	-	.
AE016853	top-peaks.pl	misc_feature	5942735	5942735	.	+	.
AE016853	top-peaks.pl	misc_feature	5948192	5948192	.	+	.
AE016853	top-peaks.pl	misc_feature	5948305	5948305	.	-	.
AE016853	top-peaks.pl	misc_feature	5948382	5948382	.	+	.
AE016853	top-peaks.pl	misc_feature	5948418	5948418	.	+	.
AE016853	top-peaks.pl	misc_feature	5949056	5949056	.	+	.
AE016853	top-peaks.pl	misc_feature	5950143	5950145	.	-	.
AE016853	top-peaks.pl	misc_feature	5950245	5950245	.	+	.
AE016853	top-peaks.pl	misc_feature	5951213	5951213	.	-	.
AE016853	top-peaks.pl	misc_feature	5953914	5953914	.	+	.
AE016853	top-peaks.pl	misc_feature	5961475	5961475	.	-	.
AE016853	top-peaks.pl	misc_feature	5967758	5967758	.	+	.
AE016853	top-peaks.pl	misc_feature	5972718	5972718	.	+	.
AE016853	top-peaks.pl	misc_feature	5975471	5975471	.	+	.
AE016853	top-peaks.pl	misc_feature	5975532	5975532	.	+	.
AE016853	top-peaks.pl	misc_feature	5982937	5982937	.	-	.
AE016853	top-peaks.pl	misc_feature	5986257	5986257	.	-	.
AE016853	top-peaks.pl	misc_feature	5988349	5988349	.	-	.
AE016853	top-peaks.pl	misc_feature	5999678	5999678	.	+	.
AE016853	top-peaks.pl	misc_feature	6006852	6006852	.	-	.
AE016853	top-peaks.pl	misc_feature	6011634	6011634	.	-	.
AE016853	top-peaks.pl	misc_feature	6011899	6011900	.	-	.
AE016853	top-peaks.pl	misc_feature	6014821	6014821	.	-	.
AE016853	top-peaks.pl	misc_feature	6014978	6014978	.	+	.
AE016853	top-peaks.pl	misc_feature	6017415	6017415	.	-	.
AE016853	top-peaks.pl	misc_feature	6018636	6018636	.	-	.
AE016853	top-peaks.pl	misc_feature	6020111	6020111	.	+	.
AE016853	top-peaks.pl	misc_feature	6022709	6022709	.	-	.
AE016853	top-peaks.pl	misc_feature	6022914	6022914	.	+	.
AE016853	top-peaks.pl	misc_feature	6035236	6035236	.	-	.
AE016853	top-peaks.pl	misc_feature	6038148	6038148	.	+	.
AE016853	top-peaks.pl	misc_feature	6038299	6038300	.	+	.
AE016853	top-peaks.pl	misc_feature	6045491	6045491	.	-	.
AE016853	top-peaks.pl	misc_feature	6045536	6045536	.	-	.
AE016853	top-peaks.pl	misc_feature	6048185	6048185	.	-	.
AE016853	top-peaks.pl	misc_feature	6048351	6048351	.	-	.
AE016853	top-peaks.pl	misc_feature	6048478	6048478	.	-	.
AE016853	top-peaks.pl	misc_feature	6052265	6052265	.	-	.
AE016853	top-peaks.pl	misc_feature	6053525	6053525	.	-	.
AE016853	top-peaks.pl	misc_feature	6053945	6053945	.	+	.
AE016853	top-peaks.pl	misc_feature	6053958	6053958	.	+	.
AE016853	top-peaks.pl	misc_feature	6055473	6055473	.	+	.
AE016853	top-peaks.pl	misc_feature	6062037	6062037	.	-	.
AE016853	top-peaks.pl	misc_feature	6068356	6068356	.	-	.
AE016853	top-peaks.pl	misc_feature	6070353	6070355	.	-	.
AE016853	top-peaks.pl	misc_feature	6076092	6076093	.	+	.
AE016853	top-peaks.pl	misc_feature	6076188	6076188	.	-	.
AE016853	top-peaks.pl	misc_feature	6084266	6084266	.	+	.
AE016853	top-peaks.pl	misc_feature	6087477	6087477	.	+	.
AE016853	top-peaks.pl	misc_feature	6096345	6096345	.	-	.
AE016853	top-peaks.pl	misc_feature	6096711	6096712	.	-	.
AE016853	top-peaks.pl	misc_feature	6097136	6097137	.	+	.
AE016853	top-peaks.pl	misc_feature	6097719	6097719	.	+	.
AE016853	top-peaks.pl	misc_feature	6098670	6098670	.	+	.
AE016853	top-peaks.pl	misc_feature	6105742	6105742	.	+	.
AE016853	top-peaks.pl	misc_feature	6107228	6107228	.	-	.
AE016853	top-peaks.pl	misc_feature	6107844	6107844	.	+	.
AE016853	top-peaks.pl	misc_feature	6109345	6109345	.	+	.
AE016853	top-peaks.pl	misc_feature	6110035	6110035	.	+	.
AE016853	top-peaks.pl	misc_feature	6117864	6117864	.	-	.
AE016853	top-peaks.pl	misc_feature	6118040	6118040	.	+	.
AE016853	top-peaks.pl	misc_feature	6122445	6122446	.	-	.
AE016853	top-peaks.pl	misc_feature	6122886	6122886	.	-	.
AE016853	top-peaks.pl	misc_feature	6129657	6129657	.	-	.
AE016853	top-peaks.pl	misc_feature	6130222	6130222	.	+	.
AE016853	top-peaks.pl	misc_feature	6135795	6135795	.	+	.
AE016853	top-peaks.pl	misc_feature	6137812	6137812	.	+	.
AE016853	top-peaks.pl	misc_feature	6143545	6143545	.	+	.
AE016853	top-peaks.pl	misc_feature	6143775	6143775	.	+	.
AE016853	top-peaks.pl	misc_feature	6144830	6144830	.	+	.
AE016853	top-peaks.pl	misc_feature	6178732	6178732	.	-	.
AE016853	top-peaks.pl	misc_feature	6180357	6180360	.	-	.
AE016853	top-peaks.pl	misc_feature	6180621	6180621	.	-	.
AE016853	top-peaks.pl	misc_feature	6181048	6181048	.	+	.
AE016853	top-peaks.pl	misc_feature	6188656	6188656	.	+	.
AE016853	top-peaks.pl	misc_feature	6189125	6189127	.	+	.
AE016853	top-peaks.pl	misc_feature	6190039	6190039	.	+	.
AE016853	top-peaks.pl	misc_feature	6192595	6192595	.	+	.
AE016853	top-peaks.pl	misc_feature	6198301	6198301	.	+	.
AE016853	top-peaks.pl	misc_feature	6204050	6204050	.	-	.
AE016853	top-peaks.pl	misc_feature	6206086	6206086	.	+	.
AE016853	top-peaks.pl	misc_feature	6213786	6213786	.	-	.
AE016853	top-peaks.pl	misc_feature	6219270	6219271	.	-	.
AE016853	top-peaks.pl	misc_feature	6219387	6219388	.	-	.
AE016853	top-peaks.pl	misc_feature	6219547	6219551	.	-	.
AE016853	top-peaks.pl	misc_feature	6229466	6229466	.	+	.
AE016853	top-peaks.pl	misc_feature	6233655	6233655	.	-	.
AE016853	top-peaks.pl	misc_feature	6234685	6234685	.	+	.
AE016853	top-peaks.pl	misc_feature	6235171	6235171	.	-	.
AE016853	top-peaks.pl	misc_feature	6247551	6247551	.	-	.
AE016853	top-peaks.pl	misc_feature	6255992	6255992	.	-	.
AE016853	top-peaks.pl	misc_feature	6260544	6260544	.	-	.
AE016853	top-peaks.pl	misc_feature	6263367	6263367	.	-	.
AE016853	top-peaks.pl	misc_feature	6263565	6263565	.	+	.
AE016853	top-peaks.pl	misc_feature	6278919	6278919	.	-	.
AE016853	top-peaks.pl	misc_feature	6280348	6280348	.	-	.
AE016853	top-peaks.pl	misc_feature	6287810	6287810	.	+	.
AE016853	top-peaks.pl	misc_feature	6287862	6287862	.	+	.
AE016853	top-peaks.pl	misc_feature	6289421	6289421	.	+	.
AE016853	top-peaks.pl	misc_feature	6293097	6293097	.	+	.
AE016853	top-peaks.pl	misc_feature	6297181	6297181	.	-	.
AE016853	top-peaks.pl	misc_feature	6304553	6304553	.	+	.
AE016853	top-peaks.pl	misc_feature	6310750	6310750	.	+	.
AE016853	top-peaks.pl	misc_feature	6321512	6321512	.	-	.
AE016853	top-peaks.pl	misc_feature	6324834	6324834	.	+	.
AE016853	top-peaks.pl	misc_feature	6329365	6329365	.	-	.
AE016853	top-peaks.pl	misc_feature	6330072	6330072	.	-	.
AE016853	top-peaks.pl	misc_feature	6341997	6341997	.	-	.
AE016853	top-peaks.pl	misc_feature	6347612	6347613	.	+	.
AE016853	top-peaks.pl	misc_feature	6351583	6351583	.	-	.
AE016853	top-peaks.pl	misc_feature	6352526	6352526	.	-	.
AE016853	top-peaks.pl	misc_feature	6364006	6364006	.	-	.
AE016853	top-peaks.pl	misc_feature	6372757	6372757	.	-	.
AE016853	top-peaks.pl	misc_feature	6372789	6372789	.	+	.
AE016853	top-peaks.pl	misc_feature	6375528	6375528	.	-	.
AE016853	top-peaks.pl	misc_feature	6376080	6376080	.	-	.
AE016853	top-peaks.pl	misc_feature	6376233	6376233	.	-	.
AE016853	top-peaks.pl	misc_feature	6386812	6386812	.	-	.
AE016853	top-peaks.pl	misc_feature	6387993	6387993	.	-	.
AE016853	top-peaks.pl	misc_feature	6389773	6389775	.	-	.
AE016853	top-peaks.pl	misc_feature	6392337	6392337	.	-	.
AE016853	top-peaks.pl	misc_feature	6396860	6396863	.	-	.
