# Supplementary material for: Global Analysis of the HrpL Regulon in the Plant Pathogen Pseudomonas syringae pv. tomato DC3000 Reveals New Regulon Members with Diverse Functions
Source: PLoS One. 2014 Aug 29;9(8):e106115. doi: 10.1371/journal.pone.0106115 (PMC4149516; doi:10.1371/journal.pone.0106115)
Supplement: Dataset S5 — gff file containing new hrp promoters in DC3000. (ZIP) [file pone.0106115.s014.zip]

Archive with 1 entries (1 files):
- dataS5_HrpLRegulon_new_hrp_promoters.gff
