# Supplementary material for: Global Analysis of the HrpL Regulon in the Plant Pathogen Pseudomonas syringae pv. tomato DC3000 Reveals New Regulon Members with Diverse Functions
Source: PLoS One. 2014 Aug 29;9(8):e106115. doi: 10.1371/journal.pone.0106115 (PMC4149516; doi:10.1371/journal.pone.0106115)
Supplement: Dataset S5 — gff file containing new hrp promoters in DC3000. (ZIP) [file pone.0106115.s014.zip › dataS5_HrpLRegulon_new_hrp_promoters.gff]

AE01653	promoter	ChIPexo	406210	406238	.	+	.	.
AE01653	promoter	ChIPexo	939675	939703	.	+	.	.
AE01653	promoter	ChIPexo	1802305	1802333	.	+	.	.
AE01653	promoter	ChIPexo	2012108	2012136	.	+	.	.
AE01653	promoter	ChIPexo	2304331	2304359	.	-	.	.
AE01653	promoter	ChIPexo	2984435	2984463	.	+	.	.
AE01653	promoter	ChIPexo	2990249	2990277	.	-	.	.
AE01653	promoter	ChIPexo	3768950	3768978	.	-	.	.
AE01653	promoter	ChIPexo	3929005	3929032	.	+	.	.
AE01653	promoter	ChIPexo	4199604	4199632	.	+	.	.
AE01653	promoter	ChIPexo	4457004	4457031	.	-	.	.
AE01653	promoter	ChIPexo	4895201	4895228	.	-	.	.
AE01653	promoter	ChIPexo	5328022	5328050	.	-	.	.
AE01653	promoter	ChIPexo	5346761	5346788	.	-	.	.
AE01653	promoter	ChIPexo	5384480	5384507	.	+	.	.
AE01653	promoter	ChIPexo	5616671	5616699	.	+	.	.
AE01653	promoter	ChIPexo	5751475	5751504	.	+	.	.
AE01653	promoter	ChIPexo	5960164	5960192	.	-	.	.
AE01653	promoter	ChIPexo	922925	922953	.	-	.	.
AE01653	promoter	ChIPexo	15821	15849	.	+	.	.
