# Supplementary material for: Global Analysis of the HrpL Regulon in the Plant Pathogen Pseudomonas syringae pv. tomato DC3000 Reveals New Regulon Members with Diverse Functions
Source: PLoS One. 2014 Aug 29;9(8):e106115. doi: 10.1371/journal.pone.0106115 (PMC4149516; doi:10.1371/journal.pone.0106115)
Supplement: Dataset S6 — gff file containing results obtained from the HMM scan (p = 0.001) for hrp promoter motifs in the DC3000 genome. (ZIP) [file pone.0106115.s015.zip › dataS6_HrpL_all_71_NC_004578_all.0.001.gff]

gi|28867243|ref|NC_004578.1|	HrpL	misc_feature	941101	941129	.	+	.	Evalue=2.7e-05
gi|28867243|ref|NC_004578.1|	HrpL	misc_feature	954204	954231	.	+	.	Evalue=4.4e-05
gi|28867243|ref|NC_004578.1|	HrpL	misc_feature	4881098	4881126	.	+	.	Evalue=5.7e-05
gi|28867243|ref|NC_004578.1|	HrpL	misc_feature	1524205	1524233	.	+	.	Evalue=7.2e-05
gi|28867243|ref|NC_004578.1|	HrpL	misc_feature	1528185	1528213	.	+	.	Evalue=7.8e-05
gi|28867243|ref|NC_004578.1|	HrpL	misc_feature	1507653	1507681	.	+	.	Evalue=8.8e-05
gi|28867243|ref|NC_004578.1|	HrpL	misc_feature	1548390	1548417	.	+	.	Evalue=9.5e-05
gi|28867243|ref|NC_004578.1|	HrpL	misc_feature	82448	82475	.	+	.	Evalue=0.00011
gi|28867243|ref|NC_004578.1|	HrpL	misc_feature	2279884	2279912	.	+	.	Evalue=0.00019
gi|28867243|ref|NC_004578.1|	HrpL	misc_feature	2973826	2973853	.	+	.	Evalue=0.00021
gi|28867243|ref|NC_004578.1|	HrpL	misc_feature	946155	946182	.	+	.	Evalue=0.00022
gi|28867243|ref|NC_004578.1|	HrpL	misc_feature	5355531	5355559	.	+	.	Evalue=0.00022
gi|28867243|ref|NC_004578.1|	HrpL	misc_feature	4621130	4621157	.	+	.	Evalue=0.00023
gi|28867243|ref|NC_004578.1|	HrpL	misc_feature	4199604	4199632	.	+	.	Evalue=0.00025
gi|28867243|ref|NC_004578.1|	HrpL	misc_feature	1543417	1543444	.	+	.	Evalue=0.00027
gi|28867243|ref|NC_004578.1|	HrpL	misc_feature	404753	404780	.	+	.	Evalue=0.00027
gi|28867243|ref|NC_004578.1|	HrpL	misc_feature	1510882	1510910	.	+	.	Evalue=0.00029
gi|28867243|ref|NC_004578.1|	HrpL	misc_feature	6085757	6085785	.	+	.	Evalue=0.0003
gi|28867243|ref|NC_004578.1|	HrpL	misc_feature	572474	572501	.	+	.	Evalue=0.00032
gi|28867243|ref|NC_004578.1|	HrpL	misc_feature	905340	905368	.	+	.	Evalue=0.00033
gi|28867243|ref|NC_004578.1|	HrpL	misc_feature	406210	406238	.	+	.	Evalue=0.00033
gi|28867243|ref|NC_004578.1|	HrpL	misc_feature	5751476	5751504	.	+	.	Evalue=0.00036
gi|28867243|ref|NC_004578.1|	HrpL	misc_feature	5616671	5616699	.	+	.	Evalue=0.00038
gi|28867243|ref|NC_004578.1|	HrpL	misc_feature	5350035	5350062	.	+	.	Evalue=0.00038
gi|28867243|ref|NC_004578.1|	HrpL	misc_feature	1504887	1504914	.	+	.	Evalue=0.00039
gi|28867243|ref|NC_004578.1|	HrpL	misc_feature	2012108	2012136	.	+	.	Evalue=0.00043
gi|28867243|ref|NC_004578.1|	HrpL	misc_feature	1519667	1519694	.	+	.	Evalue=0.00044
gi|28867243|ref|NC_004578.1|	HrpL	misc_feature	5330689	5330717	.	+	.	Evalue=0.00051
gi|28867243|ref|NC_004578.1|	HrpL	misc_feature	5959305	5959333	.	+	.	Evalue=0.00052
gi|28867243|ref|NC_004578.1|	HrpL	misc_feature	1802305	1802333	.	+	.	Evalue=0.00055
gi|28867243|ref|NC_004578.1|	HrpL	misc_feature	5384480	5384507	.	+	.	Evalue=0.00075
gi|28867243|ref|NC_004578.1|	HrpL	misc_feature	5024216	5024243	.	+	.	Evalue=0.00085
gi|28867243|ref|NC_004578.1|	HrpL	misc_feature	5908419	5908447	.	+	.	Evalue=0.00088
gi|28867243|ref|NC_004578.1|	HrpL	misc_feature	939675	939703	.	+	.	Evalue=0.0009
gi|28867243|ref|NC_004578.1|	HrpL	misc_feature	5673453	5673481	.	+	.	Evalue=0.001
gi|28867243|ref|NC_004578.1|	HrpL	misc_feature	3929005	3929032	.	+	.	Evalue=0.001
gi|28867243|ref|NC_004578.1|	HrpL	misc_feature	15821	15849	.	+	.	Evalue=0.0011
gi|28867243|ref|NC_004578.1|	HrpL	misc_feature	5074482	5074510	.	+	.	Evalue=0.0012
gi|28867243|ref|NC_004578.1|	HrpL	misc_feature	5305221	5305249	.	+	.	Evalue=0.0012
gi|28867243|ref|NC_004578.1|	HrpL	misc_feature	142797	142825	.	+	.	Evalue=0.0013
gi|28867243|ref|NC_004578.1|	HrpL	misc_feature	5176134	5176161	.	+	.	Evalue=0.0013
gi|28867243|ref|NC_004578.1|	HrpL	misc_feature	981178	981205	.	+	.	Evalue=0.0013
gi|28867243|ref|NC_004578.1|	HrpL	misc_feature	6125243	6125270	.	+	.	Evalue=0.0016
gi|28867243|ref|NC_004578.1|	HrpL	misc_feature	4033243	4033271	.	+	.	Evalue=0.0017
gi|28867243|ref|NC_004578.1|	HrpL	misc_feature	5067534	5067562	.	+	.	Evalue=0.0017
gi|28867243|ref|NC_004578.1|	HrpL	misc_feature	4839210	4839238	.	+	.	Evalue=0.0018
gi|28867243|ref|NC_004578.1|	HrpL	misc_feature	4976470	4976498	.	+	.	Evalue=0.0019
gi|28867243|ref|NC_004578.1|	HrpL	misc_feature	4519001	4519029	.	+	.	Evalue=0.0019
gi|28867243|ref|NC_004578.1|	HrpL	misc_feature	1594056	1594083	.	+	.	Evalue=0.002
gi|28867243|ref|NC_004578.1|	HrpL	misc_feature	6172242	6172270	.	+	.	Evalue=0.0021
gi|28867243|ref|NC_004578.1|	HrpL	misc_feature	6193039	6193064	.	+	.	Evalue=0.0021
gi|28867243|ref|NC_004578.1|	HrpL	misc_feature	4127190	4127218	.	+	.	Evalue=0.0022
gi|28867243|ref|NC_004578.1|	HrpL	misc_feature	1505220	1505247	.	+	.	Evalue=0.0023
gi|28867243|ref|NC_004578.1|	HrpL	misc_feature	3393411	3393438	.	+	.	Evalue=0.0024
gi|28867243|ref|NC_004578.1|	HrpL	misc_feature	2600073	2600100	.	+	.	Evalue=0.0024
gi|28867243|ref|NC_004578.1|	HrpL	misc_feature	384685	384713	.	+	.	Evalue=0.0025
gi|28867243|ref|NC_004578.1|	HrpL	misc_feature	4684463	4684491	.	+	.	Evalue=0.0025
gi|28867243|ref|NC_004578.1|	HrpL	misc_feature	5843701	5843728	.	+	.	Evalue=0.0026
gi|28867243|ref|NC_004578.1|	HrpL	misc_feature	4786718	4786745	.	+	.	Evalue=0.0027
gi|28867243|ref|NC_004578.1|	HrpL	misc_feature	3622853	3622880	.	+	.	Evalue=0.0027
gi|28867243|ref|NC_004578.1|	HrpL	misc_feature	4885716	4885744	.	+	.	Evalue=0.0028
gi|28867243|ref|NC_004578.1|	HrpL	misc_feature	4905190	4905218	.	+	.	Evalue=0.0028
gi|28867243|ref|NC_004578.1|	HrpL	misc_feature	2683182	2683210	.	+	.	Evalue=0.0028
gi|28867243|ref|NC_004578.1|	HrpL	misc_feature	6129597	6129625	.	+	.	Evalue=0.0028
gi|28867243|ref|NC_004578.1|	HrpL	misc_feature	4675493	4675521	.	+	.	Evalue=0.003
gi|28867243|ref|NC_004578.1|	HrpL	misc_feature	2316322	2316350	.	+	.	Evalue=0.003
gi|28867243|ref|NC_004578.1|	HrpL	misc_feature	880830	880858	.	+	.	Evalue=0.0031
gi|28867243|ref|NC_004578.1|	HrpL	misc_feature	5418185	5418213	.	+	.	Evalue=0.0033
gi|28867243|ref|NC_004578.1|	HrpL	misc_feature	5317549	5317577	.	+	.	Evalue=0.0033
gi|28867243|ref|NC_004578.1|	HrpL	misc_feature	2088580	2088608	.	+	.	Evalue=0.0034
gi|28867243|ref|NC_004578.1|	HrpL	misc_feature	5591480	5591507	.	+	.	Evalue=0.0035
gi|28867243|ref|NC_004578.1|	HrpL	misc_feature	1345415	1345442	.	+	.	Evalue=0.0035
gi|28867243|ref|NC_004578.1|	HrpL	misc_feature	5937919	5937946	.	+	.	Evalue=0.0035
gi|28867243|ref|NC_004578.1|	HrpL	misc_feature	1114597	1114624	.	+	.	Evalue=0.0035
gi|28867243|ref|NC_004578.1|	HrpL	misc_feature	725585	725612	.	+	.	Evalue=0.0035
gi|28867243|ref|NC_004578.1|	HrpL	misc_feature	914788	914815	.	+	.	Evalue=0.0035
gi|28867243|ref|NC_004578.1|	HrpL	misc_feature	6103332	6103359	.	+	.	Evalue=0.0035
gi|28867243|ref|NC_004578.1|	HrpL	misc_feature	3610891	3610918	.	+	.	Evalue=0.0035
gi|28867243|ref|NC_004578.1|	HrpL	misc_feature	5161403	5161430	.	+	.	Evalue=0.0035
gi|28867243|ref|NC_004578.1|	HrpL	misc_feature	2690965	2690992	.	+	.	Evalue=0.0035
gi|28867243|ref|NC_004578.1|	HrpL	misc_feature	6197720	6197747	.	+	.	Evalue=0.0035
gi|28867243|ref|NC_004578.1|	HrpL	misc_feature	4513266	4513293	.	+	.	Evalue=0.0035
gi|28867243|ref|NC_004578.1|	HrpL	misc_feature	6372263	6372290	.	+	.	Evalue=0.0035
gi|28867243|ref|NC_004578.1|	HrpL	misc_feature	4073056	4073083	.	+	.	Evalue=0.0035
gi|28867243|ref|NC_004578.1|	HrpL	misc_feature	3191097	3191124	.	+	.	Evalue=0.0035
gi|28867243|ref|NC_004578.1|	HrpL	misc_feature	3340680	3340707	.	+	.	Evalue=0.0035
gi|28867243|ref|NC_004578.1|	HrpL	misc_feature	3618232	3618259	.	+	.	Evalue=0.0035
gi|28867243|ref|NC_004578.1|	HrpL	misc_feature	2595978	2596006	.	+	.	Evalue=0.0035
gi|28867243|ref|NC_004578.1|	HrpL	misc_feature	1557568	1557596	.	+	.	Evalue=0.0035
gi|28867243|ref|NC_004578.1|	HrpL	misc_feature	3620001	3620028	.	+	.	Evalue=0.0036
gi|28867243|ref|NC_004578.1|	HrpL	misc_feature	3472391	3472419	.	+	.	Evalue=0.0038
gi|28867243|ref|NC_004578.1|	HrpL	misc_feature	3790078	3790105	.	+	.	Evalue=0.0039
gi|28867243|ref|NC_004578.1|	HrpL	misc_feature	5138049	5138077	.	+	.	Evalue=0.0043
gi|28867243|ref|NC_004578.1|	HrpL	misc_feature	2992093	2992121	.	+	.	Evalue=0.0044
gi|28867243|ref|NC_004578.1|	HrpL	misc_feature	2923735	2923763	.	+	.	Evalue=0.0045
gi|28867243|ref|NC_004578.1|	HrpL	misc_feature	3125304	3125332	.	+	.	Evalue=0.0045
gi|28867243|ref|NC_004578.1|	HrpL	misc_feature	5940908	5940935	.	+	.	Evalue=0.0045
gi|28867243|ref|NC_004578.1|	HrpL	misc_feature	2559257	2559285	.	+	.	Evalue=0.0047
gi|28867243|ref|NC_004578.1|	HrpL	misc_feature	5897896	5897923	.	+	.	Evalue=0.0048
gi|28867243|ref|NC_004578.1|	HrpL	misc_feature	2662785	2662813	.	+	.	Evalue=0.0049
gi|28867243|ref|NC_004578.1|	HrpL	misc_feature	6051342	6051370	.	+	.	Evalue=0.0049
gi|28867243|ref|NC_004578.1|	HrpL	misc_feature	704942	704970	.	+	.	Evalue=0.005
gi|28867243|ref|NC_004578.1|	HrpL	misc_feature	1289	1317	.	+	.	Evalue=0.0051
gi|28867243|ref|NC_004578.1|	HrpL	misc_feature	4667172	4667199	.	+	.	Evalue=0.0051
gi|28867243|ref|NC_004578.1|	HrpL	misc_feature	5303014	5303042	.	+	.	Evalue=0.0052
gi|28867243|ref|NC_004578.1|	HrpL	misc_feature	6065140	6065167	.	+	.	Evalue=0.0053
gi|28867243|ref|NC_004578.1|	HrpL	misc_feature	2780154	2780182	.	+	.	Evalue=0.0053
gi|28867243|ref|NC_004578.1|	HrpL	misc_feature	5896892	5896920	.	+	.	Evalue=0.0054
gi|28867243|ref|NC_004578.1|	HrpL	misc_feature	5532859	5532886	.	+	.	Evalue=0.0054
gi|28867243|ref|NC_004578.1|	HrpL	misc_feature	2008406	2008433	.	+	.	Evalue=0.0054
gi|28867243|ref|NC_004578.1|	HrpL	misc_feature	3216084	3216111	.	+	.	Evalue=0.0054
gi|28867243|ref|NC_004578.1|	HrpL	misc_feature	955109	955137	.	+	.	Evalue=0.0054
gi|28867243|ref|NC_004578.1|	HrpL	misc_feature	4338387	4338414	.	+	.	Evalue=0.0056
gi|28867243|ref|NC_004578.1|	HrpL	misc_feature	6181398	6181425	.	+	.	Evalue=0.0056
gi|28867243|ref|NC_004578.1|	HrpL	misc_feature	3541170	3541197	.	+	.	Evalue=0.0057
gi|28867243|ref|NC_004578.1|	HrpL	misc_feature	5072839	5072867	.	+	.	Evalue=0.0057
gi|28867243|ref|NC_004578.1|	HrpL	misc_feature	727810	727838	.	+	.	Evalue=0.0058
gi|28867243|ref|NC_004578.1|	HrpL	misc_feature	1789894	1789922	.	+	.	Evalue=0.0059
gi|28867243|ref|NC_004578.1|	HrpL	misc_feature	922268	922295	.	+	.	Evalue=0.0061
gi|28867243|ref|NC_004578.1|	HrpL	misc_feature	4635033	4635060	.	+	.	Evalue=0.0063
gi|28867243|ref|NC_004578.1|	HrpL	misc_feature	1612542	1612570	.	+	.	Evalue=0.0063
gi|28867243|ref|NC_004578.1|	HrpL	misc_feature	5609270	5609297	.	+	.	Evalue=0.0064
gi|28867243|ref|NC_004578.1|	HrpL	misc_feature	2469898	2469925	.	+	.	Evalue=0.0064
gi|28867243|ref|NC_004578.1|	HrpL	misc_feature	5744193	5744219	.	+	.	Evalue=0.0064
gi|28867243|ref|NC_004578.1|	HrpL	misc_feature	2211482	2211510	.	+	.	Evalue=0.0065
gi|28867243|ref|NC_004578.1|	HrpL	misc_feature	1335165	1335193	.	+	.	Evalue=0.0065
gi|28867243|ref|NC_004578.1|	HrpL	misc_feature	4896458	4896486	.	+	.	Evalue=0.0066
gi|28867243|ref|NC_004578.1|	HrpL	misc_feature	1295269	1295297	.	+	.	Evalue=0.0067
gi|28867243|ref|NC_004578.1|	HrpL	misc_feature	4905146	4905174	.	+	.	Evalue=0.0067
gi|28867243|ref|NC_004578.1|	HrpL	misc_feature	87580	87608	.	+	.	Evalue=0.0068
gi|28867243|ref|NC_004578.1|	HrpL	misc_feature	1940266	1940293	.	+	.	Evalue=0.0068
gi|28867243|ref|NC_004578.1|	HrpL	misc_feature	5790511	5790538	.	+	.	Evalue=0.0069
gi|28867243|ref|NC_004578.1|	HrpL	misc_feature	325511	325539	.	+	.	Evalue=0.0069
gi|28867243|ref|NC_004578.1|	HrpL	misc_feature	2008460	2008487	.	+	.	Evalue=0.0069
gi|28867243|ref|NC_004578.1|	HrpL	misc_feature	4257500	4257527	.	+	.	Evalue=0.0069
gi|28867243|ref|NC_004578.1|	HrpL	misc_feature	1390151	1390178	.	+	.	Evalue=0.007
gi|28867243|ref|NC_004578.1|	HrpL	misc_feature	6329775	6329803	.	+	.	Evalue=0.0072
gi|28867243|ref|NC_004578.1|	HrpL	misc_feature	3084253	3084280	.	+	.	Evalue=0.0072
gi|28867243|ref|NC_004578.1|	HrpL	misc_feature	2322728	2322755	.	+	.	Evalue=0.0072
gi|28867243|ref|NC_004578.1|	HrpL	misc_feature	5428153	5428180	.	+	.	Evalue=0.0073
gi|28867243|ref|NC_004578.1|	HrpL	misc_feature	16108	16131	.	+	.	Evalue=0.0073
gi|28867243|ref|NC_004578.1|	HrpL	misc_feature	1126161	1126188	.	+	.	Evalue=0.0074
gi|28867243|ref|NC_004578.1|	HrpL	misc_feature	2242346	2242374	.	+	.	Evalue=0.0074
gi|28867243|ref|NC_004578.1|	HrpL	misc_feature	3364796	3364822	.	+	.	Evalue=0.0074
gi|28867243|ref|NC_004578.1|	HrpL	misc_feature	2795912	2795940	.	+	.	Evalue=0.0076
gi|28867243|ref|NC_004578.1|	HrpL	misc_feature	4861916	4861944	.	+	.	Evalue=0.0077
gi|28867243|ref|NC_004578.1|	HrpL	misc_feature	1258497	1258524	.	+	.	Evalue=0.0077
gi|28867243|ref|NC_004578.1|	HrpL	misc_feature	4947602	4947630	.	+	.	Evalue=0.0078
gi|28867243|ref|NC_004578.1|	HrpL	misc_feature	3785532	3785555	.	+	.	Evalue=0.0078
gi|28867243|ref|NC_004578.1|	HrpL	misc_feature	5821033	5821060	.	+	.	Evalue=0.0078
gi|28867243|ref|NC_004578.1|	HrpL	misc_feature	878415	878442	.	+	.	Evalue=0.0079
gi|28867243|ref|NC_004578.1|	HrpL	misc_feature	5803439	5803466	.	+	.	Evalue=0.0079
gi|28867243|ref|NC_004578.1|	HrpL	misc_feature	4639570	4639597	.	+	.	Evalue=0.0079
gi|28867243|ref|NC_004578.1|	HrpL	misc_feature	4894923	4894950	.	+	.	Evalue=0.0079
gi|28867243|ref|NC_004578.1|	HrpL	misc_feature	4489553	4489581	.	+	.	Evalue=0.0079
gi|28867243|ref|NC_004578.1|	HrpL	misc_feature	6168330	6168358	.	+	.	Evalue=0.008
gi|28867243|ref|NC_004578.1|	HrpL	misc_feature	4950956	4950983	.	+	.	Evalue=0.008
gi|28867243|ref|NC_004578.1|	HrpL	misc_feature	5111339	5111366	.	+	.	Evalue=0.0082
gi|28867243|ref|NC_004578.1|	HrpL	misc_feature	4449546	4449573	.	+	.	Evalue=0.0083
gi|28867243|ref|NC_004578.1|	HrpL	misc_feature	4547671	4547698	.	+	.	Evalue=0.0083
gi|28867243|ref|NC_004578.1|	HrpL	misc_feature	4804393	4804419	.	+	.	Evalue=0.0083
gi|28867243|ref|NC_004578.1|	HrpL	misc_feature	6104681	6104708	.	+	.	Evalue=0.0083
gi|28867243|ref|NC_004578.1|	HrpL	misc_feature	3390684	3390711	.	+	.	Evalue=0.0083
gi|28867243|ref|NC_004578.1|	HrpL	misc_feature	3627041	3627068	.	+	.	Evalue=0.0083
gi|28867243|ref|NC_004578.1|	HrpL	misc_feature	3046909	3046936	.	+	.	Evalue=0.0083
gi|28867243|ref|NC_004578.1|	HrpL	misc_feature	4527112	4527139	.	+	.	Evalue=0.0083
gi|28867243|ref|NC_004578.1|	HrpL	misc_feature	2638149	2638176	.	+	.	Evalue=0.0083
gi|28867243|ref|NC_004578.1|	HrpL	misc_feature	4809596	4809623	.	+	.	Evalue=0.0083
gi|28867243|ref|NC_004578.1|	HrpL	misc_feature	2575303	2575330	.	+	.	Evalue=0.0083
gi|28867243|ref|NC_004578.1|	HrpL	misc_feature	5222280	5222307	.	+	.	Evalue=0.0083
gi|28867243|ref|NC_004578.1|	HrpL	misc_feature	1206706	1206733	.	+	.	Evalue=0.0083
gi|28867243|ref|NC_004578.1|	HrpL	misc_feature	77598	77625	.	+	.	Evalue=0.0083
gi|28867243|ref|NC_004578.1|	HrpL	misc_feature	6356526	6356553	.	+	.	Evalue=0.0083
gi|28867243|ref|NC_004578.1|	HrpL	misc_feature	4136428	4136455	.	+	.	Evalue=0.0084
gi|28867243|ref|NC_004578.1|	HrpL	misc_feature	5372677	5372705	.	+	.	Evalue=0.0084
gi|28867243|ref|NC_004578.1|	HrpL	misc_feature	5071411	5071439	.	+	.	Evalue=0.0084
gi|28867243|ref|NC_004578.1|	HrpL	misc_feature	4022717	4022742	.	+	.	Evalue=0.0085
gi|28867243|ref|NC_004578.1|	HrpL	misc_feature	3339327	3339353	.	+	.	Evalue=0.0085
gi|28867243|ref|NC_004578.1|	HrpL	misc_feature	1113244	1113270	.	+	.	Evalue=0.0085
gi|28867243|ref|NC_004578.1|	HrpL	misc_feature	6370910	6370936	.	+	.	Evalue=0.0085
gi|28867243|ref|NC_004578.1|	HrpL	misc_feature	6196367	6196393	.	+	.	Evalue=0.0085
gi|28867243|ref|NC_004578.1|	HrpL	misc_feature	3189744	3189770	.	+	.	Evalue=0.0085
gi|28867243|ref|NC_004578.1|	HrpL	misc_feature	1112639	1112665	.	+	.	Evalue=0.0085
gi|28867243|ref|NC_004578.1|	HrpL	misc_feature	2689612	2689638	.	+	.	Evalue=0.0085
gi|28867243|ref|NC_004578.1|	HrpL	misc_feature	3609538	3609564	.	+	.	Evalue=0.0085
gi|28867243|ref|NC_004578.1|	HrpL	misc_feature	4071703	4071729	.	+	.	Evalue=0.0085
gi|28867243|ref|NC_004578.1|	HrpL	misc_feature	5936566	5936592	.	+	.	Evalue=0.0085
gi|28867243|ref|NC_004578.1|	HrpL	misc_feature	4511913	4511939	.	+	.	Evalue=0.0085
gi|28867243|ref|NC_004578.1|	HrpL	misc_feature	6101979	6102005	.	+	.	Evalue=0.0085
gi|28867243|ref|NC_004578.1|	HrpL	misc_feature	724232	724258	.	+	.	Evalue=0.0085
gi|28867243|ref|NC_004578.1|	HrpL	misc_feature	1344062	1344088	.	+	.	Evalue=0.0085
gi|28867243|ref|NC_004578.1|	HrpL	misc_feature	5160050	5160076	.	+	.	Evalue=0.0085
gi|28867243|ref|NC_004578.1|	HrpL	misc_feature	3616879	3616905	.	+	.	Evalue=0.0085
gi|28867243|ref|NC_004578.1|	HrpL	misc_feature	6262499	6262526	.	+	.	Evalue=0.0085
gi|28867243|ref|NC_004578.1|	HrpL	misc_feature	4828923	4828951	.	+	.	Evalue=0.0086
gi|28867243|ref|NC_004578.1|	HrpL	misc_feature	311335	311362	.	+	.	Evalue=0.0086
gi|28867243|ref|NC_004578.1|	HrpL	misc_feature	4025405	4025433	.	+	.	Evalue=0.0086
gi|28867243|ref|NC_004578.1|	HrpL	misc_feature	4483499	4483527	.	+	.	Evalue=0.0086
gi|28867243|ref|NC_004578.1|	HrpL	misc_feature	2984435	2984463	.	+	.	Evalue=0.0086
gi|28867243|ref|NC_004578.1|	HrpL	misc_feature	6021345	6021373	.	+	.	Evalue=0.0087
gi|28867243|ref|NC_004578.1|	HrpL	misc_feature	316540	316568	.	+	.	Evalue=0.0087
gi|28867243|ref|NC_004578.1|	HrpL	misc_feature	5311588	5311615	.	+	.	Evalue=0.0088
gi|28867243|ref|NC_004578.1|	HrpL	misc_feature	3934322	3934350	.	+	.	Evalue=0.0088
gi|28867243|ref|NC_004578.1|	HrpL	misc_feature	1330175	1330202	.	+	.	Evalue=0.0089
gi|28867243|ref|NC_004578.1|	HrpL	misc_feature	1738025	1738051	.	+	.	Evalue=0.0089
gi|28867243|ref|NC_004578.1|	HrpL	misc_feature	2927075	2927103	.	+	.	Evalue=0.009
gi|28867243|ref|NC_004578.1|	HrpL	misc_feature	4965654	4965681	.	+	.	Evalue=0.009
gi|28867243|ref|NC_004578.1|	HrpL	misc_feature	5453013	5453041	.	+	.	Evalue=0.0091
gi|28867243|ref|NC_004578.1|	HrpL	misc_feature	2026806	2026834	.	+	.	Evalue=0.0091
gi|28867243|ref|NC_004578.1|	HrpL	misc_feature	5886198	5886225	.	+	.	Evalue=0.0092
gi|28867243|ref|NC_004578.1|	HrpL	misc_feature	4553122	4553150	.	+	.	Evalue=0.0093
gi|28867243|ref|NC_004578.1|	HrpL	misc_feature	2289547	2289575	.	+	.	Evalue=0.0095
gi|28867243|ref|NC_004578.1|	HrpL	misc_feature	5824583	5824610	.	+	.	Evalue=0.0095
gi|28867243|ref|NC_004578.1|	HrpL	misc_feature	2840117	2840145	.	+	.	Evalue=0.0095
gi|28867243|ref|NC_004578.1|	HrpL	misc_feature	6289195	6289223	.	+	.	Evalue=0.0095
