# Supplementary material for: Global Analysis of the HrpL Regulon in the Plant Pathogen Pseudomonas syringae pv. tomato DC3000 Reveals New Regulon Members with Diverse Functions
Source: PLoS One. 2014 Aug 29;9(8):e106115. doi: 10.1371/journal.pone.0106115 (PMC4149516; doi:10.1371/journal.pone.0106115)
Supplement: Dataset S7 — MEME analysis of sequences upstream from captured 5′-ends using RNA-Seq data from hrpL-FLAG cells at t = 1.5 hours. (ZIP) [file pone.0106115.s016.zip]

Archive with 45 entries (44 files):
- Dataset S7/
- Dataset S7/help.gif
- Dataset S7/logo1.eps
- Dataset S7/logo10.eps
- Dataset S7/logo11.eps
- Dataset S7/logo12.eps
- Dataset S7/logo13.eps
- Dataset S7/logo14.eps
- Dataset S7/logo15.eps
- Dataset S7/logo16.eps
- Dataset S7/logo17.eps
- Dataset S7/logo18.eps
- Dataset S7/logo19.eps
- Dataset S7/logo2.eps
- Dataset S7/logo20.eps
- Dataset S7/logo3.eps
- Dataset S7/logo4.eps
- Dataset S7/logo5.eps
- Dataset S7/logo6.eps
- Dataset S7/logo7.eps
- Dataset S7/logo8.eps
- Dataset S7/logo9.eps
- Dataset S7/logo_rc1.eps
- Dataset S7/logo_rc10.eps
- Dataset S7/logo_rc11.eps
- Dataset S7/logo_rc12.eps
- Dataset S7/logo_rc13.eps
- Dataset S7/logo_rc14.eps
- Dataset S7/logo_rc15.eps
- Dataset S7/logo_rc16.eps
- Dataset S7/logo_rc17.eps
- Dataset S7/logo_rc18.eps
- Dataset S7/logo_rc19.eps
- Dataset S7/logo_rc2.eps
- Dataset S7/logo_rc20.eps
- Dataset S7/logo_rc3.eps
- Dataset S7/logo_rc4.eps
- Dataset S7/logo_rc5.eps
- Dataset S7/logo_rc6.eps
- Dataset S7/logo_rc7.eps
- Dataset S7/logo_rc8.eps
- Dataset S7/logo_rc9.eps
- Dataset S7/meme.html
- Dataset S7/meme.txt
- Dataset S7/meme.xml
