# Supplementary material for: Global Analysis of the HrpL Regulon in the Plant Pathogen Pseudomonas syringae pv. tomato DC3000 Reveals New Regulon Members with Diverse Functions
Source: PLoS One. 2014 Aug 29;9(8):e106115. doi: 10.1371/journal.pone.0106115 (PMC4149516; doi:10.1371/journal.pone.0106115)
Supplement: Dataset S7 — MEME analysis of sequences upstream from captured 5′-ends using RNA-Seq data from hrpL-FLAG cells at t = 1.5 hours. (ZIP) [file pone.0106115.s016.zip › Dataset S7/meme.txt]

********************************************************************************
MEME - Motif discovery tool
********************************************************************************
MEME version 4.5.0 (Release date: Thu Oct 14 08:44:28 EST 2010)

For further information on how to interpret these results or to get
a copy of the MEME software please access http://meme.nbcr.net.

This file may be used as input to the MAST algorithm for searching
sequence databases for matches to groups of motifs.  MAST is available
for interactive use and downloading at http://meme.nbcr.net.
********************************************************************************


********************************************************************************
REFERENCE
********************************************************************************
If you use this program in your research, please cite:

Timothy L. Bailey and Charles Elkan,
"Fitting a mixture model by expectation maximization to discover
motifs in biopolymers", Proceedings of the Second International
Conference on Intelligent Systems for Molecular Biology, pp. 28-36,
AAAI Press, Menlo Park, California, 1994.
********************************************************************************


********************************************************************************
TRAINING SET
********************************************************************************
DATAFILE= renamecombined-top-peaks1500normdelhrpLt15rnaMatchSeq.trimmed.perfect.uniq.profile.sorted.fna
ALPHABET= ACGT
Sequence name            Weight Length  Sequence name            Weight Length  
-------------            ------ ------  -------------            ------ ------  
seq0                     1.0000     10  seq2                     1.0000     50  
seq4                     1.0000     50  seq6                     1.0000     50  
seq8                     1.0000     50  seq10                    1.0000     50  
seq12                    1.0000     50  seq14                    1.0000     50  
seq16                    1.0000     50  seq18                    1.0000     50  
seq20                    1.0000     50  seq22                    1.0000     50  
seq24                    1.0000     50  seq26                    1.0000     50  
seq28                    1.0000     50  seq30                    1.0000     50  
seq32                    1.0000     50  seq34                    1.0000     50  
seq36                    1.0000     50  seq38                    1.0000     50  
seq40                    1.0000     50  seq42                    1.0000     50  
seq44                    1.0000     50  seq46                    1.0000     50  
seq48                    1.0000     50  seq50                    1.0000     50  
seq52                    1.0000     50  seq54                    1.0000     50  
seq56                    1.0000     50  seq58                    1.0000     50  
seq60                    1.0000     50  seq62                    1.0000     50  
seq64                    1.0000     50  seq66                    1.0000     50  
seq68                    1.0000     50  seq70                    1.0000     50  
seq72                    1.0000     50  seq74                    1.0000     50  
seq76                    1.0000     50  seq78                    1.0000     50  
seq80                    1.0000     50  seq82                    1.0000     50  
seq84                    1.0000     50  seq86                    1.0000     50  
seq88                    1.0000     50  seq90                    1.0000     50  
seq92                    1.0000     50  seq94                    1.0000     50  
seq96                    1.0000     50  seq98                    1.0000     50  
seq100                   1.0000     50  seq102                   1.0000     50  
seq104                   1.0000     50  seq106                   1.0000     50  
seq108                   1.0000     50  seq110                   1.0000     50  
seq112                   1.0000     50  seq114                   1.0000     50  
seq116                   1.0000     50  seq118                   1.0000     50  
seq120                   1.0000     50  seq122                   1.0000     50  
seq124                   1.0000     50  seq126                   1.0000     50  
seq128                   1.0000     50  seq130                   1.0000     50  
seq132                   1.0000     50  seq134                   1.0000     50  
seq136                   1.0000     50  seq138                   1.0000     50  
seq140                   1.0000     50  seq142                   1.0000     50  
seq144                   1.0000     50  seq146                   1.0000     50  
seq148                   1.0000     50  seq150                   1.0000     50  
seq152                   1.0000     50  seq154                   1.0000     50  
seq156                   1.0000     50  seq158                   1.0000     50  
seq160                   1.0000     50  seq162                   1.0000     50  
seq164                   1.0000     50  seq166                   1.0000     50  
seq168                   1.0000     50  seq170                   1.0000     50  
seq172                   1.0000     50  seq174                   1.0000     50  
seq176                   1.0000     50  seq178                   1.0000     50  
seq180                   1.0000     50  seq182                   1.0000     50  
seq184                   1.0000     50  seq186                   1.0000     50  
seq188                   1.0000     50  seq190                   1.0000     50  
seq192                   1.0000     50  seq194                   1.0000     50  
seq196                   1.0000     50  seq198                   1.0000     50  
seq200                   1.0000     50  seq202                   1.0000     50  
seq204                   1.0000     50  seq206                   1.0000     50  
seq208                   1.0000     50  seq210                   1.0000     50  
seq212                   1.0000     50  seq214                   1.0000     50  
seq216                   1.0000     50  seq218                   1.0000     50  
seq220                   1.0000     50  seq222                   1.0000     50  
seq224                   1.0000     50  seq226                   1.0000     50  
seq228                   1.0000     50  seq230                   1.0000     50  
seq232                   1.0000     50  seq234                   1.0000     50  
seq236                   1.0000     50  seq238                   1.0000     50  
seq240                   1.0000     50  seq242                   1.0000     50  
seq244                   1.0000     50  seq246                   1.0000     50  
seq248                   1.0000     50  seq250                   1.0000     50  
seq252                   1.0000     50  seq254                   1.0000     50  
seq256                   1.0000     50  seq258                   1.0000     50  
seq260                   1.0000     50  seq262                   1.0000     50  
seq264                   1.0000     50  seq266                   1.0000     50  
seq268                   1.0000     50  seq270                   1.0000     50  
seq272                   1.0000     50  seq274                   1.0000     50  
seq276                   1.0000     50  seq278                   1.0000     50  
seq280                   1.0000     50  seq282                   1.0000     50  
seq284                   1.0000     50  seq286                   1.0000     50  
seq288                   1.0000     50  seq290                   1.0000     50  
seq292                   1.0000     50  seq294                   1.0000     50  
seq296                   1.0000     50  seq298                   1.0000     50  
seq300                   1.0000     50  seq302                   1.0000     50  
seq304                   1.0000     50  seq306                   1.0000     50  
seq308                   1.0000     50  seq310                   1.0000     50  
seq312                   1.0000     50  seq314                   1.0000     50  
seq316                   1.0000     50  seq318                   1.0000     50  
seq320                   1.0000     50  seq322                   1.0000     50  
seq324                   1.0000     50  seq326                   1.0000     50  
seq328                   1.0000     50  seq330                   1.0000     50  
seq332                   1.0000     50  seq334                   1.0000     50  
seq336                   1.0000     50  seq338                   1.0000     50  
seq340                   1.0000     50  seq342                   1.0000     50  
seq344                   1.0000     50  seq346                   1.0000     50  
seq348                   1.0000     50  seq350                   1.0000     50  
seq352                   1.0000     50  seq354                   1.0000     50  
seq356                   1.0000     50  seq358                   1.0000     50  
seq360                   1.0000     50  seq362                   1.0000     50  
seq364                   1.0000     50  seq366                   1.0000     50  
seq368                   1.0000     50  seq370                   1.0000     50  
seq372                   1.0000     50  seq374                   1.0000     50  
seq376                   1.0000     50  seq378                   1.0000     50  
seq380                   1.0000     50  seq382                   1.0000     50  
seq384                   1.0000     50  seq386                   1.0000     50  
seq388                   1.0000     50  seq390                   1.0000     50  
seq392                   1.0000     50  seq394                   1.0000     50  
seq396                   1.0000     50  seq398                   1.0000     50  
seq400                   1.0000     50  seq402                   1.0000     50  
seq404                   1.0000     50  seq406                   1.0000     50  
seq408                   1.0000     50  seq410                   1.0000     50  
seq412                   1.0000     50  seq414                   1.0000     50  
seq416                   1.0000     50  seq418                   1.0000     50  
seq420                   1.0000     50  seq422                   1.0000     50  
seq424                   1.0000     50  seq426                   1.0000     50  
seq428                   1.0000     50  seq430                   1.0000     50  
seq432                   1.0000     50  seq434                   1.0000     50  
seq436                   1.0000     50  seq438                   1.0000     50  
seq440                   1.0000     50  seq442                   1.0000     50  
seq444                   1.0000     50  seq446                   1.0000     50  
seq448                   1.0000     50  seq450                   1.0000     50  
seq452                   1.0000     50  seq454                   1.0000     50  
seq456                   1.0000     50  seq458                   1.0000     50  
seq460                   1.0000     50  seq462                   1.0000     50  
seq464                   1.0000     50  seq466                   1.0000     50  
seq468                   1.0000     50  seq470                   1.0000     50  
seq472                   1.0000     50  seq474                   1.0000     50  
seq476                   1.0000     50  seq478                   1.0000     50  
seq480                   1.0000     50  seq482                   1.0000     50  
seq484                   1.0000     50  seq486                   1.0000     50  
seq488                   1.0000     50  seq490                   1.0000     50  
seq492                   1.0000     50  seq494                   1.0000     50  
seq496                   1.0000     50  seq498                   1.0000     50  
seq500                   1.0000     50  seq502                   1.0000     50  
seq504                   1.0000     50  seq506                   1.0000     50  
seq508                   1.0000     50  seq510                   1.0000     50  
seq512                   1.0000     50  seq514                   1.0000     50  
seq516                   1.0000     50  seq518                   1.0000     50  
seq520                   1.0000     50  seq522                   1.0000     50  
seq524                   1.0000     50  seq526                   1.0000     50  
seq528                   1.0000     50  seq530                   1.0000     50  
seq532                   1.0000     50  seq534                   1.0000     50  
seq536                   1.0000     50  seq538                   1.0000     50  
seq540                   1.0000     50  seq542                   1.0000     50  
seq544                   1.0000     50  seq546                   1.0000     50  
seq548                   1.0000     50  seq550                   1.0000     50  
seq552                   1.0000     50  seq554                   1.0000     50  
seq556                   1.0000     50  seq558                   1.0000     50  
seq560                   1.0000     50  seq562                   1.0000     50  
seq564                   1.0000     50  seq566                   1.0000     50  
seq568                   1.0000     50  seq570                   1.0000     50  
seq572                   1.0000     50  seq574                   1.0000     50  
seq576                   1.0000     50  seq578                   1.0000     50  
seq580                   1.0000     50  seq582                   1.0000     50  
seq584                   1.0000     50  seq586                   1.0000     50  
seq588                   1.0000     50  seq590                   1.0000     50  
seq592                   1.0000     50  seq594                   1.0000     50  
seq596                   1.0000     50  seq598                   1.0000     50  
seq600                   1.0000     50  seq602                   1.0000     50  
seq604                   1.0000     50  seq606                   1.0000     50  
seq608                   1.0000     50  seq610                   1.0000     50  
seq612                   1.0000     50  seq614                   1.0000     50  
seq616                   1.0000     50  seq618                   1.0000     50  
seq620                   1.0000     50  seq622                   1.0000     50  
seq624                   1.0000     50  seq626                   1.0000     50  
seq628                   1.0000     50  seq630                   1.0000     50  
seq632                   1.0000     50  seq634                   1.0000     50  
seq636                   1.0000     50  seq638                   1.0000     50  
seq640                   1.0000     50  seq642                   1.0000     50  
seq644                   1.0000     50  seq646                   1.0000     50  
seq648                   1.0000     50  seq650                   1.0000     50  
seq652                   1.0000     50  seq654                   1.0000     50  
seq656                   1.0000     50  seq658                   1.0000     50  
seq660                   1.0000     50  seq662                   1.0000     50  
seq664                   1.0000     50  seq666                   1.0000     50  
seq668                   1.0000     50  seq670                   1.0000     50  
seq672                   1.0000     50  seq674                   1.0000     50  
seq676                   1.0000     50  seq678                   1.0000     50  
seq680                   1.0000     50  seq682                   1.0000     50  
seq684                   1.0000     50  seq686                   1.0000     50  
seq688                   1.0000     50  seq690                   1.0000     50  
seq692                   1.0000     50  seq694                   1.0000     50  
seq696                   1.0000     50  seq698                   1.0000     50  
seq700                   1.0000     50  seq702                   1.0000     50  
seq704                   1.0000     50  seq706                   1.0000     50  
seq708                   1.0000     50  seq710                   1.0000     50  
seq712                   1.0000     50  seq714                   1.0000     50  
seq716                   1.0000     50  seq718                   1.0000     50  
seq720                   1.0000     50  seq722                   1.0000     50  
seq724                   1.0000     50  seq726                   1.0000     50  
seq728                   1.0000     50  seq730                   1.0000     50  
seq732                   1.0000     50  seq734                   1.0000     50  
seq736                   1.0000     50  seq738                   1.0000     50  
seq740                   1.0000     50  seq742                   1.0000     50  
seq744                   1.0000     50  seq746                   1.0000     50  
seq748                   1.0000     50  seq750                   1.0000     50  
seq752                   1.0000     50  seq754                   1.0000     50  
seq756                   1.0000     50  seq758                   1.0000     50  
seq760                   1.0000     50  seq762                   1.0000     50  
seq764                   1.0000     50  seq766                   1.0000     50  
seq768                   1.0000     50  seq770                   1.0000     50  
seq772                   1.0000     50  seq774                   1.0000     50  
seq776                   1.0000     50  seq778                   1.0000     50  
seq780                   1.0000     50  seq782                   1.0000     50  
seq784                   1.0000     50  seq786                   1.0000     50  
seq788                   1.0000     50  seq790                   1.0000     50  
seq792                   1.0000     50  seq794                   1.0000     50  
seq796                   1.0000     50  seq798                   1.0000     50  
seq800                   1.0000     50  seq802                   1.0000     50  
seq804                   1.0000     50  seq806                   1.0000     50  
seq808                   1.0000     50  seq810                   1.0000     50  
seq812                   1.0000     50  seq814                   1.0000     50  
seq816                   1.0000     50  seq818                   1.0000     50  
seq820                   1.0000     50  seq822                   1.0000     50  
seq824                   1.0000     50  seq826                   1.0000     50  
seq828                   1.0000     50  seq830                   1.0000     50  
seq832                   1.0000     50  seq834                   1.0000     50  
seq836                   1.0000     50  seq838                   1.0000     50  
seq840                   1.0000     50  seq842                   1.0000     50  
seq844                   1.0000     50  seq846                   1.0000     50  
seq848                   1.0000     50  seq850                   1.0000     50  
seq852                   1.0000     50  seq854                   1.0000     50  
seq856                   1.0000     50  seq858                   1.0000     50  
seq860                   1.0000     50  seq862                   1.0000     50  
seq864                   1.0000     50  seq866                   1.0000     50  
seq868                   1.0000     50  seq870                   1.0000     50  
seq872                   1.0000     50  seq874                   1.0000     50  
seq876                   1.0000     50  seq878                   1.0000     50  
seq880                   1.0000     50  seq882                   1.0000     50  
seq884                   1.0000     50  seq886                   1.0000     50  
seq888                   1.0000     50  seq890                   1.0000     50  
seq892                   1.0000     50  seq894                   1.0000     50  
seq896                   1.0000     50  seq898                   1.0000     50  
seq900                   1.0000     50  seq902                   1.0000     50  
seq904                   1.0000     50  seq906                   1.0000     50  
seq908                   1.0000     50  seq910                   1.0000     50  
seq912                   1.0000     50  seq914                   1.0000     50  
seq916                   1.0000     50  seq918                   1.0000     50  
seq920                   1.0000     50  seq922                   1.0000     50  
seq924                   1.0000     50  seq926                   1.0000     50  
seq928                   1.0000     50  seq930                   1.0000     50  
seq932                   1.0000     50  seq934                   1.0000     50  
seq936                   1.0000     50  seq938                   1.0000     50  
seq940                   1.0000     50  seq942                   1.0000     50  
seq944                   1.0000     50  seq946                   1.0000     50  
seq948                   1.0000     50  seq950                   1.0000     50  
seq952                   1.0000     50  seq954                   1.0000     50  
seq956                   1.0000     50  seq958                   1.0000     50  
seq960                   1.0000     50  seq962                   1.0000     50  
seq964                   1.0000     50  seq966                   1.0000     50  
seq968                   1.0000     50  seq970                   1.0000     50  
seq972                   1.0000     50  seq974                   1.0000     50  
seq976                   1.0000     50  seq978                   1.0000     50  
seq980                   1.0000     50  seq982                   1.0000     50  
seq984                   1.0000     50  seq986                   1.0000     50  
seq988                   1.0000     50  seq990                   1.0000     50  
seq992                   1.0000     50  seq994                   1.0000     50  
seq996                   1.0000     50  seq998                   1.0000     50  
seq1000                  1.0000     50  seq1002                  1.0000     50  
seq1004                  1.0000     50  seq1006                  1.0000     50  
seq1008                  1.0000     50  seq1010                  1.0000     50  
seq1012                  1.0000     50  seq1014                  1.0000     50  
seq1016                  1.0000     50  seq1018                  1.0000     50  
seq1020                  1.0000     50  seq1022                  1.0000     50  
seq1024                  1.0000     50  seq1026                  1.0000     50  
seq1028                  1.0000     50  seq1030                  1.0000     50  
seq1032                  1.0000     50  seq1034                  1.0000     50  
seq1036                  1.0000     50  seq1038                  1.0000     50  
seq1040                  1.0000     50  seq1042                  1.0000     50  
seq1044                  1.0000     50  seq1046                  1.0000     50  
seq1048                  1.0000     50  seq1050                  1.0000     50  
seq1052                  1.0000     50  seq1054                  1.0000     50  
seq1056                  1.0000     50  seq1058                  1.0000     50  
seq1060                  1.0000     50  seq1062                  1.0000     50  
seq1064                  1.0000     50  seq1066                  1.0000     50  
seq1068                  1.0000     50  seq1070                  1.0000     50  
seq1072                  1.0000     50  seq1074                  1.0000     50  
seq1076                  1.0000     50  seq1078                  1.0000     50  
seq1080                  1.0000     50  seq1082                  1.0000     50  
seq1084                  1.0000     50  seq1086                  1.0000     50  
seq1088                  1.0000     50  seq1090                  1.0000     50  
seq1092                  1.0000     50  seq1094                  1.0000     50  
seq1096                  1.0000     50  seq1098                  1.0000     50  
seq1100                  1.0000     50  seq1102                  1.0000     50  
seq1104                  1.0000     50  seq1106                  1.0000     50  
seq1108                  1.0000     50  seq1110                  1.0000     50  
seq1112                  1.0000     50  seq1114                  1.0000     50  
seq1116                  1.0000     50  seq1118                  1.0000     50  
seq1120                  1.0000     50  seq1122                  1.0000     50  
seq1124                  1.0000     50  seq1126                  1.0000     50  
seq1128                  1.0000     50  seq1130                  1.0000     50  
seq1132                  1.0000     50  seq1134                  1.0000     50  
seq1136                  1.0000     50  seq1138                  1.0000     50  
seq1140                  1.0000     50  seq1142                  1.0000     50  
seq1144                  1.0000     50  seq1146                  1.0000     50  
seq1148                  1.0000     50  seq1150                  1.0000     50  
seq1152                  1.0000     50  seq1154                  1.0000     50  
seq1156                  1.0000     50  seq1158                  1.0000     50  
seq1160                  1.0000     50  seq1162                  1.0000     50  
seq1164                  1.0000     50  seq1166                  1.0000     50  
seq1168                  1.0000     50  seq1170                  1.0000     50  
seq1172                  1.0000     50  seq1174                  1.0000     50  
seq1176                  1.0000     50  seq1178                  1.0000     50  
seq1180                  1.0000     50  seq1182                  1.0000     50  
seq1184                  1.0000     50  seq1186                  1.0000     50  
seq1188                  1.0000     50  seq1190                  1.0000     50  
seq1192                  1.0000     50  seq1194                  1.0000     50  
seq1196                  1.0000     50  seq1198                  1.0000     50  
seq1200                  1.0000     50  seq1202                  1.0000     50  
seq1204                  1.0000     50  seq1206                  1.0000     50  
seq1208                  1.0000     50  seq1210                  1.0000     50  
seq1212                  1.0000     50  seq1214                  1.0000     50  
seq1216                  1.0000     50  seq1218                  1.0000     50  
seq1220                  1.0000     50  seq1222                  1.0000     50  
seq1224                  1.0000     50  seq1226                  1.0000     50  
seq1228                  1.0000     50  seq1230                  1.0000     50  
seq1232                  1.0000     50  seq1234                  1.0000     50  
seq1236                  1.0000     50  seq1238                  1.0000     50  
seq1240                  1.0000     50  seq1242                  1.0000     50  
seq1244                  1.0000     50  seq1246                  1.0000     50  
seq1248                  1.0000     50  seq1250                  1.0000     50  
seq1252                  1.0000     50  seq1254                  1.0000     50  
seq1256                  1.0000     50  seq1258                  1.0000     50  
seq1260                  1.0000     50  seq1262                  1.0000     50  
seq1264                  1.0000     50  seq1266                  1.0000     50  
seq1268                  1.0000     50  seq1270                  1.0000     50  
seq1272                  1.0000     50  seq1274                  1.0000     50  
seq1276                  1.0000     50  seq1278                  1.0000     50  
seq1280                  1.0000     50  seq1282                  1.0000     50  
seq1284                  1.0000     50  seq1286                  1.0000     50  
seq1288                  1.0000     50  seq1290                  1.0000     50  
seq1292                  1.0000     50  seq1294                  1.0000     50  
seq1296                  1.0000     50  seq1298                  1.0000     50  
seq1300                  1.0000     50  seq1302                  1.0000     50  
seq1304                  1.0000     50  seq1306                  1.0000     50  
seq1308                  1.0000     50  seq1310                  1.0000     50  
seq1312                  1.0000     50  seq1314                  1.0000     50  
seq1316                  1.0000     50  seq1318                  1.0000     50  
seq1320                  1.0000     50  seq1322                  1.0000     50  
seq1324                  1.0000     50  seq1326                  1.0000     50  
seq1328                  1.0000     50  seq1330                  1.0000     50  
seq1332                  1.0000     50  seq1334                  1.0000     50  
seq1336                  1.0000     50  seq1338                  1.0000     50  
seq1340                  1.0000     50  seq1342                  1.0000     50  
seq1344                  1.0000     50  seq1346                  1.0000     50  
seq1348                  1.0000     50  seq1350                  1.0000     50  
seq1352                  1.0000     50  seq1354                  1.0000     50  
seq1356                  1.0000     50  seq1358                  1.0000     50  
seq1360                  1.0000     50  seq1362                  1.0000     50  
seq1364                  1.0000     50  seq1366                  1.0000     50  
seq1368                  1.0000     50  seq1370                  1.0000     50  
seq1372                  1.0000     50  seq1374                  1.0000     50  
seq1376                  1.0000     50  seq1378                  1.0000     50  
seq1380                  1.0000     50  seq1382                  1.0000     50  
seq1384                  1.0000     50  seq1386                  1.0000     50  
seq1388                  1.0000     50  seq1390                  1.0000     50  
seq1392                  1.0000     50  seq1394                  1.0000     50  
seq1396                  1.0000     50  seq1398                  1.0000     50  
seq1400                  1.0000     50  seq1402                  1.0000     50  
seq1404                  1.0000     50  seq1406                  1.0000     50  
seq1408                  1.0000     50  seq1410                  1.0000     50  
seq1412                  1.0000     50  seq1414                  1.0000     50  
seq1416                  1.0000     50  seq1418                  1.0000     50  
seq1420                  1.0000     50  seq1422                  1.0000     50  
seq1424                  1.0000     50  seq1426                  1.0000     50  
seq1428                  1.0000     50  seq1430                  1.0000     50  
seq1432                  1.0000     50  seq1434                  1.0000     50  
seq1436                  1.0000     50  seq1438                  1.0000     50  
seq1440                  1.0000     50  seq1442                  1.0000     50  
seq1444                  1.0000     50  seq1446                  1.0000     50  
seq1448                  1.0000     50  seq1450                  1.0000     50  
seq1452                  1.0000     50  seq1454                  1.0000     50  
seq1456                  1.0000     50  seq1458                  1.0000     50  
seq1460                  1.0000     50  seq1462                  1.0000     50  
seq1464                  1.0000     50  seq1466                  1.0000     50  
seq1468                  1.0000     50  seq1470                  1.0000     50  
seq1472                  1.0000     50  seq1474                  1.0000     50  
seq1476                  1.0000     50  seq1478                  1.0000     50  
seq1480                  1.0000     50  seq1482                  1.0000     50  
seq1484                  1.0000     50  seq1486                  1.0000     50  
seq1488                  1.0000     50  seq1490                  1.0000     50  
seq1492                  1.0000     50  seq1494                  1.0000     50  
seq1496                  1.0000     50  seq1498                  1.0000     50  
seq1500                  1.0000     50  seq1502                  1.0000     50  
seq1504                  1.0000     50  seq1506                  1.0000     50  
seq1508                  1.0000     50  seq1510                  1.0000     50  
seq1512                  1.0000     50  seq1514                  1.0000     50  
seq1516                  1.0000     50  seq1518                  1.0000     50  
seq1520                  1.0000     50  seq1522                  1.0000     50  
seq1524                  1.0000     50  seq1526                  1.0000     50  
seq1528                  1.0000     50  seq1530                  1.0000     50  
seq1532                  1.0000     50  seq1534                  1.0000     50  
seq1536                  1.0000     50  seq1538                  1.0000     50  
seq1540                  1.0000     50  seq1542                  1.0000     50  
seq1544                  1.0000     50  seq1546                  1.0000     50  
seq1548                  1.0000     50  seq1550                  1.0000     50  
seq1552                  1.0000     50  seq1554                  1.0000     50  
seq1556                  1.0000     50  seq1558                  1.0000     50  
seq1560                  1.0000     50  seq1562                  1.0000     50  
seq1564                  1.0000     50  seq1566                  1.0000     50  
seq1568                  1.0000     50  seq1570                  1.0000     50  
seq1572                  1.0000     50  seq1574                  1.0000     50  
seq1576                  1.0000     50  seq1578                  1.0000     50  
seq1580                  1.0000     50  seq1582                  1.0000     50  
seq1584                  1.0000     50  seq1586                  1.0000     50  
seq1588                  1.0000     50  seq1590                  1.0000     50  
seq1592                  1.0000     50  seq1594                  1.0000     50  
seq1596                  1.0000     50  seq1598                  1.0000     50  
seq1600                  1.0000     50  seq1602                  1.0000     50  
seq1604                  1.0000     50  seq1606                  1.0000     50  
seq1608                  1.0000     50  seq1610                  1.0000     50  
seq1612                  1.0000     50  seq1614                  1.0000     50  
seq1616                  1.0000     50  seq1618                  1.0000     50  
seq1620                  1.0000     50  seq1622                  1.0000     50  
seq1624                  1.0000     50  seq1626                  1.0000     50  
seq1628                  1.0000     50  seq1630                  1.0000     50  
seq1632                  1.0000     50  seq1634                  1.0000     50  
seq1636                  1.0000     50  seq1638                  1.0000     50  
seq1640                  1.0000     50  seq1642                  1.0000     50  
seq1644                  1.0000     50  seq1646                  1.0000     50  
seq1648                  1.0000     50  seq1650                  1.0000     50  
seq1652                  1.0000     50  seq1654                  1.0000     50  
seq1656                  1.0000     50  seq1658                  1.0000     50  
seq1660                  1.0000     50  seq1662                  1.0000     50  
seq1664                  1.0000     50  seq1666                  1.0000     50  
seq1668                  1.0000     50  seq1670                  1.0000     50  
seq1672                  1.0000     50  seq1674                  1.0000     50  
seq1676                  1.0000     50  seq1678                  1.0000     50  
seq1680                  1.0000     50  seq1682                  1.0000     50  
seq1684                  1.0000     50  seq1686                  1.0000     50  
seq1688                  1.0000     50  seq1690                  1.0000     50  
seq1692                  1.0000     50  seq1694                  1.0000     50  
seq1696                  1.0000     50  seq1698                  1.0000     50  
seq1700                  1.0000     50  seq1702                  1.0000     50  
seq1704                  1.0000     50  seq1706                  1.0000     50  
seq1708                  1.0000     50  seq1710                  1.0000     50  
seq1712                  1.0000     50  seq1714                  1.0000     50  
seq1716                  1.0000     50  seq1718                  1.0000     50  
seq1720                  1.0000     50  seq1722                  1.0000     50  
seq1724                  1.0000     50  seq1726                  1.0000     50  
seq1728                  1.0000     50  seq1730                  1.0000     50  
seq1732                  1.0000     50  seq1734                  1.0000     50  
seq1736                  1.0000     50  seq1738                  1.0000     50  
seq1740                  1.0000     50  seq1742                  1.0000     50  
seq1744                  1.0000     50  seq1746                  1.0000     50  
seq1748                  1.0000     50  seq1750                  1.0000     50  
seq1752                  1.0000     50  seq1754                  1.0000     50  
seq1756                  1.0000     50  seq1758                  1.0000     50  
seq1760                  1.0000     50  seq1762                  1.0000     50  
seq1764                  1.0000     50  seq1766                  1.0000     50  
seq1768                  1.0000     50  seq1770                  1.0000     50  
seq1772                  1.0000     50  seq1774                  1.0000     50  
seq1776                  1.0000     50  seq1778                  1.0000     50  
seq1780                  1.0000     50  seq1782                  1.0000     50  
seq1784                  1.0000     50  seq1786                  1.0000     50  
seq1788                  1.0000     50  seq1790                  1.0000     50  
seq1792                  1.0000     50  seq1794                  1.0000     50  
seq1796                  1.0000     50  seq1798                  1.0000     50  
seq1800                  1.0000     50  seq1802                  1.0000     50  
seq1804                  1.0000     50  seq1806                  1.0000     50  
seq1808                  1.0000     50  seq1810                  1.0000     50  
seq1812                  1.0000     50  seq1814                  1.0000     50  
seq1816                  1.0000     50  seq1818                  1.0000     50  
seq1820                  1.0000     50  seq1822                  1.0000     50  
seq1824                  1.0000     50  seq1826                  1.0000     50  
seq1828                  1.0000     50  seq1830                  1.0000     50  
seq1832                  1.0000     50  seq1834                  1.0000     50  
seq1836                  1.0000     50  seq1838                  1.0000     50  
seq1840                  1.0000     50  seq1842                  1.0000     50  
seq1844                  1.0000     50  seq1846                  1.0000     50  
seq1848                  1.0000     50  seq1850                  1.0000     50  
seq1852                  1.0000     50  seq1854                  1.0000     50  
seq1856                  1.0000     50  seq1858                  1.0000     50  
seq1860                  1.0000     50  seq1862                  1.0000     50  
seq1864                  1.0000     50  seq1866                  1.0000     50  
seq1868                  1.0000     50  seq1870                  1.0000     50  
seq1872                  1.0000     50  seq1874                  1.0000     50  
seq1876                  1.0000     50  seq1878                  1.0000     50  
seq1880                  1.0000     50  seq1882                  1.0000     50  
seq1884                  1.0000     50  seq1886                  1.0000     50  
seq1888                  1.0000     50  seq1890                  1.0000     50  
seq1892                  1.0000     50  seq1894                  1.0000     50  
seq1896                  1.0000     50  seq1898                  1.0000     50  
seq1900                  1.0000     50  seq1902                  1.0000     50  
seq1904                  1.0000     50  seq1906                  1.0000     50  
seq1908                  1.0000     50  seq1910                  1.0000     50  
seq1912                  1.0000     50  seq1914                  1.0000     50  
seq1916                  1.0000     50  seq1918                  1.0000     50  
seq1920                  1.0000     50  seq1922                  1.0000     50  
seq1924                  1.0000     50  seq1926                  1.0000     50  
seq1928                  1.0000     50  seq1930                  1.0000     50  
seq1932                  1.0000     50  seq1934                  1.0000     50  
seq1936                  1.0000     50  seq1938                  1.0000     50  
seq1940                  1.0000     50  seq1942                  1.0000     50  
seq1944                  1.0000     50  seq1946                  1.0000     50  
seq1948                  1.0000     50  seq1950                  1.0000     50  
seq1952                  1.0000     50  seq1954                  1.0000     50  
seq1956                  1.0000     50  seq1958                  1.0000     50  
seq1960                  1.0000     50  seq1962                  1.0000     50  
seq1964                  1.0000     50  seq1966                  1.0000     50  
seq1968                  1.0000     50  seq1970                  1.0000     50  
seq1972                  1.0000     50  seq1974                  1.0000     50  
seq1976                  1.0000     50  seq1978                  1.0000     50  
seq1980                  1.0000     50  seq1982                  1.0000     50  
seq1984                  1.0000     50  seq1986                  1.0000     50  
seq1988                  1.0000     50  seq1990                  1.0000     50  
seq1992                  1.0000     50  seq1994                  1.0000     50  
seq1996                  1.0000     50  seq1998                  1.0000     50  
seq2000                  1.0000     50  seq2002                  1.0000     50  
seq2004                  1.0000     50  seq2006                  1.0000     50  
seq2008                  1.0000     50  seq2010                  1.0000     50  
seq2012                  1.0000     50  seq2014                  1.0000     50  
seq2016                  1.0000     50  seq2018                  1.0000     50  
seq2020                  1.0000     50  seq2022                  1.0000     50  
seq2024                  1.0000     50  seq2026                  1.0000     50  
seq2028                  1.0000     50  seq2030                  1.0000     50  
seq2032                  1.0000     50  seq2034                  1.0000     50  
seq2036                  1.0000     50  seq2038                  1.0000     50  
seq2040                  1.0000     50  seq2042                  1.0000     50  
seq2044                  1.0000     50  seq2046                  1.0000     50  
seq2048                  1.0000     50  seq2050                  1.0000     50  
seq2052                  1.0000     50  seq2054                  1.0000     50  
seq2056                  1.0000     50  seq2058                  1.0000     50  
seq2060                  1.0000     50  seq2062                  1.0000     50  
seq2064                  1.0000     50  seq2066                  1.0000     50  
seq2068                  1.0000     50  seq2070                  1.0000     50  
seq2072                  1.0000     50  seq2074                  1.0000     50  
seq2076                  1.0000     50  seq2078                  1.0000     50  
seq2080                  1.0000     50  seq2082                  1.0000     50  
seq2084                  1.0000     50  seq2086                  1.0000     50  
seq2088                  1.0000     50  seq2090                  1.0000     50  
seq2092                  1.0000     50  seq2094                  1.0000     50  
seq2096                  1.0000     50  seq2098                  1.0000     50  
seq2100                  1.0000     50  seq2102                  1.0000     50  
seq2104                  1.0000     50  seq2106                  1.0000     50  
seq2108                  1.0000     50  seq2110                  1.0000     50  
seq2112                  1.0000     50  seq2114                  1.0000     50  
seq2116                  1.0000     50  seq2118                  1.0000     50  
seq2120                  1.0000     50  seq2122                  1.0000     50  
seq2124                  1.0000     50  seq2126                  1.0000     50  
seq2128                  1.0000     50  seq2130                  1.0000     50  
seq2132                  1.0000     50  seq2134                  1.0000     50  
seq2136                  1.0000     50  seq2138                  1.0000     50  
seq2140                  1.0000     50  seq2142                  1.0000     50  
seq2144                  1.0000     50  seq2146                  1.0000     50  
seq2148                  1.0000     50  seq2150                  1.0000     50  
seq2152                  1.0000     50  seq2154                  1.0000     50  
seq2156                  1.0000     50  seq2158                  1.0000     50  
seq2160                  1.0000     50  seq2162                  1.0000     50  
seq2164                  1.0000     50  seq2166                  1.0000     50  
seq2168                  1.0000     50  seq2170                  1.0000     50  
seq2172                  1.0000     50  seq2174                  1.0000     50  
seq2176                  1.0000     50  seq2178                  1.0000     50  
seq2180                  1.0000     50  seq2182                  1.0000     50  
seq2184                  1.0000     50  seq2186                  1.0000     50  
seq2188                  1.0000     50  seq2190                  1.0000     50  
seq2192                  1.0000     50  seq2194                  1.0000     50  
seq2196                  1.0000     50  seq2198                  1.0000     50  
seq2200                  1.0000     50  seq2202                  1.0000     50  
seq2204                  1.0000     50  seq2206                  1.0000     50  
seq2208                  1.0000     50  seq2210                  1.0000     50  
seq2212                  1.0000     50  seq2214                  1.0000     50  
seq2216                  1.0000     50  seq2218                  1.0000     50  
seq2220                  1.0000     50  seq2222                  1.0000     50  
seq2224                  1.0000     50  seq2226                  1.0000     50  
seq2228                  1.0000     50  seq2230                  1.0000     50  
seq2232                  1.0000     50  seq2234                  1.0000     50  
seq2236                  1.0000     50  seq2238                  1.0000     50  
seq2240                  1.0000     50  seq2242                  1.0000     50  
seq2244                  1.0000     50  seq2246                  1.0000     50  
seq2248                  1.0000     50  seq2250                  1.0000     50  
seq2252                  1.0000     50  seq2254                  1.0000     50  
seq2256                  1.0000     50  seq2258                  1.0000     50  
seq2260                  1.0000     50  seq2262                  1.0000     50  
seq2264                  1.0000     50  seq2266                  1.0000     50  
seq2268                  1.0000     50  seq2270                  1.0000     50  
seq2272                  1.0000     50  seq2274                  1.0000     50  
seq2276                  1.0000     50  seq2278                  1.0000     50  
seq2280                  1.0000     50  seq2282                  1.0000     50  
seq2284                  1.0000     50  seq2286                  1.0000     50  
seq2288                  1.0000     50  seq2290                  1.0000     50  
seq2292                  1.0000     50  seq2294                  1.0000     50  
seq2296                  1.0000     50  seq2298                  1.0000     50  
seq2300                  1.0000     50  seq2302                  1.0000     50  
seq2304                  1.0000     50  seq2306                  1.0000     50  
seq2308                  1.0000     50  seq2310                  1.0000     50  
seq2312                  1.0000     50  seq2314                  1.0000     50  
seq2316                  1.0000     50  seq2318                  1.0000     50  
seq2320                  1.0000     50  seq2322                  1.0000     50  
seq2324                  1.0000     50  seq2326                  1.0000     50  
seq2328                  1.0000     50  seq2330                  1.0000     50  
seq2332                  1.0000     50  seq2334                  1.0000     50  
seq2336                  1.0000     50  seq2338                  1.0000     50  
seq2340                  1.0000     50  seq2342                  1.0000     50  
seq2344                  1.0000     50  seq2346                  1.0000     50  
seq2348                  1.0000     50  seq2350                  1.0000     50  
seq2352                  1.0000     50  seq2354                  1.0000     50  
seq2356                  1.0000     50  seq2358                  1.0000     50  
seq2360                  1.0000     50  seq2362                  1.0000     50  
seq2364                  1.0000     50  seq2366                  1.0000     50  
seq2368                  1.0000     50  seq2370                  1.0000     50  
seq2372                  1.0000     50  seq2374                  1.0000     50  
seq2376                  1.0000     50  seq2378                  1.0000     50  
seq2380                  1.0000     50  seq2382                  1.0000     50  
seq2384                  1.0000     50  seq2386                  1.0000     50  
seq2388                  1.0000     50  seq2390                  1.0000     50  
seq2392                  1.0000     50  seq2394                  1.0000     50  
seq2396                  1.0000     50  seq2398                  1.0000     50  
seq2400                  1.0000     50  seq2402                  1.0000     50  
seq2404                  1.0000     50  seq2406                  1.0000     50  
seq2408                  1.0000     50  seq2410                  1.0000     50  
seq2412                  1.0000     50  seq2414                  1.0000     50  
seq2416                  1.0000     50  seq2418                  1.0000     50  
seq2420                  1.0000     50  seq2422                  1.0000     50  
seq2424                  1.0000     50  seq2426                  1.0000     50  
seq2428                  1.0000     50  seq2430                  1.0000     50  
seq2432                  1.0000     50  seq2434                  1.0000     50  
seq2436                  1.0000     50  seq2438                  1.0000     50  
seq2440                  1.0000     50  seq2442                  1.0000     50  
seq2444                  1.0000     50  seq2446                  1.0000     50  
seq2448                  1.0000     50  seq2450                  1.0000     50  
seq2452                  1.0000     50  seq2454                  1.0000     50  
seq2456                  1.0000     50  seq2458                  1.0000     50  
seq2460                  1.0000     50  seq2462                  1.0000     50  
seq2464                  1.0000     50  seq2466                  1.0000     50  
seq2468                  1.0000     50  seq2470                  1.0000     50  
seq2472                  1.0000     50  seq2474                  1.0000     50  
seq2476                  1.0000     50  seq2478                  1.0000     50  
seq2480                  1.0000     50  seq2482                  1.0000     50  
seq2484                  1.0000     50  seq2486                  1.0000     50  
seq2488                  1.0000     50  seq2490                  1.0000     50  
seq2492                  1.0000     50  seq2494                  1.0000     50  
seq2496                  1.0000     50  seq2498                  1.0000     50  
seq2500                  1.0000     50  seq2502                  1.0000     50  
seq2504                  1.0000     50  seq2506                  1.0000     50  
seq2508                  1.0000     50  seq2510                  1.0000     50  
seq2512                  1.0000     50  seq2514                  1.0000     50  
seq2516                  1.0000     50  seq2518                  1.0000     50  
seq2520                  1.0000     50  seq2522                  1.0000     50  
seq2524                  1.0000     50  seq2526                  1.0000     50  
seq2528                  1.0000     50  seq2530                  1.0000     50  
seq2532                  1.0000     50  seq2534                  1.0000     50  
seq2536                  1.0000     50  seq2538                  1.0000     50  
seq2540                  1.0000     50  seq2542                  1.0000     50  
seq2544                  1.0000     50  seq2546                  1.0000     50  
seq2548                  1.0000     50  seq2550                  1.0000     50  
seq2552                  1.0000     50  seq2554                  1.0000     50  
seq2556                  1.0000     50  seq2558                  1.0000     50  
seq2560                  1.0000     50  seq2562                  1.0000     50  
seq2564                  1.0000     50  seq2566                  1.0000     50  
seq2568                  1.0000     50  seq2570                  1.0000     50  
seq2572                  1.0000     50  seq2574                  1.0000     50  
seq2576                  1.0000     50  seq2578                  1.0000     50  
seq2580                  1.0000     50  seq2582                  1.0000     50  
seq2584                  1.0000     50  seq2586                  1.0000     50  
seq2588                  1.0000     50  seq2590                  1.0000     50  
seq2592                  1.0000     50  seq2594                  1.0000     50  
seq2596                  1.0000     50  seq2598                  1.0000     50  
seq2600                  1.0000     50  seq2602                  1.0000     50  
seq2604                  1.0000     50  seq2606                  1.0000     50  
seq2608                  1.0000     50  seq2610                  1.0000     50  
seq2612                  1.0000     50  seq2614                  1.0000     50  
seq2616                  1.0000     50  seq2618                  1.0000     50  
seq2620                  1.0000     50  seq2622                  1.0000     50  
seq2624                  1.0000     50  seq2626                  1.0000     50  
seq2628                  1.0000     50  seq2630                  1.0000     50  
seq2632                  1.0000     50  seq2634                  1.0000     50  
seq2636                  1.0000     50  seq2638                  1.0000     50  
seq2640                  1.0000     50  seq2642                  1.0000     50  
seq2644                  1.0000     50  seq2646                  1.0000     50  
seq2648                  1.0000     50  seq2650                  1.0000     50  
seq2652                  1.0000     50  seq2654                  1.0000     50  
seq2656                  1.0000     50  seq2658                  1.0000     50  
seq2660                  1.0000     50  seq2662                  1.0000     50  
seq2664                  1.0000     50  seq2666                  1.0000     50  
seq2668                  1.0000     50  seq2670                  1.0000     50  
seq2672                  1.0000     50  seq2674                  1.0000     50  
seq2676                  1.0000     50  seq2678                  1.0000     50  
seq2680                  1.0000     50  seq2682                  1.0000     50  
seq2684                  1.0000     50  seq2686                  1.0000     50  
seq2688                  1.0000     50  seq2690                  1.0000     50  
seq2692                  1.0000     50  seq2694                  1.0000     50  
seq2696                  1.0000     50  seq2698                  1.0000     50  
seq2700                  1.0000     50  seq2702                  1.0000     50  
seq2704                  1.0000     50  seq2706                  1.0000     50  
seq2708                  1.0000     50  seq2710                  1.0000     50  
seq2712                  1.0000     50  seq2714                  1.0000     50  
seq2716                  1.0000     50  seq2718                  1.0000     50  
seq2720                  1.0000     50  seq2722                  1.0000     50  
seq2724                  1.0000     50  seq2726                  1.0000     50  
seq2728                  1.0000     50  seq2730                  1.0000     50  
seq2732                  1.0000     50  seq2734                  1.0000     50  
seq2736                  1.0000     50  seq2738                  1.0000     50  
seq2740                  1.0000     50  seq2742                  1.0000     50  
seq2744                  1.0000     50  seq2746                  1.0000     50  
seq2748                  1.0000     50  seq2750                  1.0000     50  
seq2752                  1.0000     50  seq2754                  1.0000     50  
seq2756                  1.0000     50  seq2758                  1.0000     50  
seq2760                  1.0000     50  seq2762                  1.0000     50  
seq2764                  1.0000     50  seq2766                  1.0000     50  
seq2768                  1.0000     50  seq2770                  1.0000     50  
seq2772                  1.0000     50  seq2774                  1.0000     50  
seq2776                  1.0000     50  seq2778                  1.0000     50  
seq2780                  1.0000     50  seq2782                  1.0000     50  
seq2784                  1.0000     50  seq2786                  1.0000     50  
seq2788                  1.0000     50  seq2790                  1.0000     50  
seq2792                  1.0000     50  seq2794                  1.0000     50  
seq2796                  1.0000     50  seq2798                  1.0000     50  
seq2800                  1.0000     50  seq2802                  1.0000     50  
seq2804                  1.0000     50  seq2806                  1.0000     50  
seq2808                  1.0000     50  seq2810                  1.0000     50  
seq2812                  1.0000     50  seq2814                  1.0000     50  
seq2816                  1.0000     50  seq2818                  1.0000     50  
seq2820                  1.0000     50  seq2822                  1.0000     50  
seq2824                  1.0000     50  seq2826                  1.0000     50  
seq2828                  1.0000     50  seq2830                  1.0000     50  
seq2832                  1.0000     50  seq2834                  1.0000     50  
seq2836                  1.0000     50  seq2838                  1.0000     50  
seq2840                  1.0000     50  seq2842                  1.0000     50  
seq2844                  1.0000     50  seq2846                  1.0000     50  
seq2848                  1.0000     50  seq2850                  1.0000     50  
seq2852                  1.0000     50  seq2854                  1.0000     50  
seq2856                  1.0000     50  seq2858                  1.0000     50  
seq2860                  1.0000     50  seq2862                  1.0000     50  
seq2864                  1.0000     50  seq2866                  1.0000     50  
seq2868                  1.0000     50  seq2870                  1.0000     50  
seq2872                  1.0000     50  seq2874                  1.0000     50  
seq2876                  1.0000     50  seq2878                  1.0000     50  
seq2880                  1.0000     50  seq2882                  1.0000     50  
seq2884                  1.0000     50  seq2886                  1.0000     50  
seq2888                  1.0000     50  seq2890                  1.0000     50  
seq2892                  1.0000     50  seq2894                  1.0000     50  
seq2896                  1.0000     50  seq2898                  1.0000     50  
seq2900                  1.0000     50  
********************************************************************************

********************************************************************************
COMMAND LINE SUMMARY
********************************************************************************
This information can also be useful in the event you wish to report a
problem with the MEME software.

command: meme renamecombined-top-peaks1500normdelhrpLt15rnaMatchSeq.trimmed.perfect.uniq.profile.sorted.fna -oc combined-top-peaks1500normdelhrpLt15rnaMatchSeq_meme_May_2 -dna -mod anr -nmotifs 20 -minw 14 -maxw 35 -maxsize 150000 

model:  mod=           anr    nmotifs=        20    evt=           inf
object function=  E-value of product of p-values
width:  minw=           14    maxw=           35    minic=        0.00
width:  wg=             11    ws=              1    endgaps=       yes
nsites: minsites=        2    maxsites=       50    wnsites=       0.8
theta:  prob=            1    spmap=         uni    spfuzz=        0.5
global: substring=     yes    branching=      no    wbranch=        no
em:     prior=   dirichlet    b=            0.01    maxiter=        50
        distance=    1e-05
data:   n=           72510    N=            1451
strands: +
sample: seed=            0    seqfrac=         1
Letter frequencies in dataset:
A 0.241 C 0.255 G 0.259 T 0.245 
Background letter frequencies (from dataset with add-one prior applied):
A 0.241 C 0.255 G 0.259 T 0.245 
********************************************************************************


********************************************************************************
MOTIF  1	width =   32   sites =  50   llr = 594   E-value = 1.8e-032
********************************************************************************
--------------------------------------------------------------------------------
	Motif 1 Description
--------------------------------------------------------------------------------
Simplified        A  122:488:444121222321111:1:a19552
pos.-specific     C  515:31:112242443223342:79::21225
probability       G  251:2:181112431343321492:a:1:121
matrix            T  2239111133432222223333:1:::7:212

         bits    2.1                                 
                 1.8                          **     
                 1.6    *                  * ***     
                 1.4    *                  * *** *   
Relative         1.2    *                  * *** *   
Entropy          1.0    * **               * *** *   
(17.1 bits)      0.8    * ***              * *** *   
                 0.6    * ***              *******   
                 0.4    * ***              *******   
                 0.2 ***********  **     * **********
                 0.0 --------------------------------

Multilevel           CGCTAAAGAAACGCCGGATCCGGCCGATAAAC
consensus            GAT C   TTTTCGACAGCTTT G   C CCT
sequence                 G    C GTTTACCGG C          
                                      T              
--------------------------------------------------------------------------------

--------------------------------------------------------------------------------
	Motif 1 sites sorted by position p-value
--------------------------------------------------------------------------------
Sequence name             Start   P-value                          Site            
-------------             ----- ---------            --------------------------------
seq918                       14  6.20e-10 TCCCGGACAC CGCTAAAGACCGACCCTGCGCGGGCGATAAAC TCTGC     
seq838                       14  7.40e-10 TATGTATGGG CGCTCAAGTAGTGTTGGCGCTGGCCGACAAAA AGGGC     
seq1064                      15  8.81e-10 ACAACAATCG TTATAAAGATGTGGTCAACTCGGCCGATAAAC CGGA      
seq1770                      14  2.04e-09 GTTTTCTGCA CGCTAAAGAATCGTATGCGTATGCCGATCAAT AGCGT     
seq2620                      14  4.50e-09 ATTCCTTGAA AGATGAAGAAACAGCAGGAGTGGCCGATAAAG ACCTC     
seq468                       14  1.45e-08 TTGCAGCGCG CGCTCAACTATGCGCGACTTGAGGCGATAAAC AGGGG     
seq1334                      13  4.26e-08 TGTGACGCAA CGCTCAAGTCGCTCTCTGTCTGGCCGACAGCT TTTATT    
seq1102                      15  5.51e-08 ATCTCGACAA GGGTGAAGGTCCGCAGATTCATGCCGATAAAC GTGA      
seq2796                      16  6.24e-08 AGCGCCAAAG CGTTACAGAAACACGATGCACAGCCGATAAAA TTG       
seq1072                      14  8.00e-08 GACAAATTCC CAATGCAGAAATCCTGAAACTGGCCGATAGCC TGAGT     
seq380                       14  8.00e-08 ATATGATTCA GACTCAATCCATGCTCGATGTGGCCGATAACA GCGGC     
seq1376                      15  9.04e-08 TTGACGCCAA GTTTAAAGTTTGAGATCGGGCTGCCGACATAC GTAT      
seq748                       14  9.04e-08 GCATGGCGTC CAGTCAAGAAAAGTCAGTATCGGGCGATATCT ATGTT     
seq1112                      15  1.02e-07 GCTCGCTGCC CGATCAAGTTTCCAGACGGTCGGCCGATAGGC CGGT      
seq1336                      14  2.31e-07 CAGACACATG CGCTAAAGCTTTGGCCTCGACGGGCGTTAACC ATCGC     
seq808                       14  2.31e-07 TCAATAAAAT TACTTCAGAATGTTACGAGTCGGCCGATAGGC TGTTC     
seq1068                      14  2.88e-07 TCAAAAAAAA CGCTCAAGCAACCTGCCATCGCGACGATAACT ATTAC     
seq1350                      13  3.59e-07 GATAAATAAC GGGTAAAGCTTGGCACATCGCAGCCGACACAG TTGGAC    
seq1100                      15  3.59e-07 CCGGTCGTGA CGCTAAAGATCACGAGGTTGCGGCCGAACTCC AGTT      
seq2780                      14  4.00e-07 GAGCAGCCGT TACTAAAGCTCCCCCAAACCCCGTCGATATCC TGCCT     
seq1080                      14  4.46e-07 TGGCGCGTTT CATTCATCAAAATTCGCCGCGGGCCGATAAGC CTTTT     
seq2158                      16  4.96e-07 GGTCGAGAAG CTCTCAAGAATGGCTATCTGCCACCGATACTA TCC       
seq1596                      14  6.78e-07 CGTTTATGTC ACATCAAGAAATATCTGTACCCGCCGACACCT TGGTC     
seq1570                       4  6.78e-07        CCT CACTATAGGCATTGACCACTTCGGCGATAATC GGGTGCAATC
seq590                       13  1.37e-06 ATGGCTATGC GGCTTCAGTGATGCGTAGCGTTGCCGATAGAC ACTTTT    
seq1732                      15  1.82e-06 GTCAGGCAGC TTGTCAAGAAAGTCCGGGGGAAGGCGATAGCT TCTT      
seq1260                      14  1.82e-06 GCGGCTAACC TGCTAATCTATGCCGCCAGATTGCCGATACAG GCCGT     
seq1048                      17  2.00e-06 TTGATGTTCG TTCTACAGTTTCTGCCCGGATGGTCGAAAAAC TG        
seq2320                      15  2.20e-06 AGACTGACTG CATTAAGAAATCAGCGTCTGCGGCCGATCACT CTGT      
seq1300                       5  2.20e-06       AGCA CGTTATTGAAAATTATGTTTCTGGAGATACAC CATGTCTAAT
seq2300                       5  3.17e-06       GCAA GGCCGATGAATCACAATAATATGGCGATAAAC CCTGCTTCGA
seq902                       14  3.47e-06 ACCTGGAAGG GCATAAAGTTTCTTACAGTTTTACAGATAAAA ATGCG     
seq2754                      14  3.79e-06 TGCAATGACC CATTCATGCCGCAGCTTTTCGAGCCGATACTC TAATC     
seq1340                      14  4.14e-06 GAAAAAAAAT AATCAAGGACTTGGCGATGCCGGCCGATACGA CAGAC     
seq1020                      14  4.14e-06 TGCGCAGAAA GGCTGTTGTTTTCTTTGCGTTAGTCGATACAC AGGTT     
seq1328                      13  4.92e-06 GTGAAGAAAT TAATTTATATATCTGTGATCCGGCCGATATAT CCCTAC    
seq948                       14  4.92e-06 GCGAAGAACT CGATGAAATTCTTGAGGCCATGGCCGACAATG ACGCC     
seq1774                      15  5.84e-06 TGTGACGGCA ATCTCATGTTTGGTCATGATCCGCCGAGATGC TGAA      
seq1708                      14  6.36e-06 TGCAGCGCCT CCTTAAATAAAATCCGCCACCGGACGACATAT ATAAA     
seq650                       14  6.36e-06 AAGCTGAAGC TGATAAAGTCTCGGCCCTTCTTACAGAGACCC TTACG     
seq1858                      16  7.52e-06 GCGTTCAGCT GGTTGAGGTTGCGCCGGAACTTGCCGGTCAAC GCA       
seq1688                       3  7.52e-06         AT CGCTCAAGTGCTGGCACTCCGCGCAGACAGGT AGGATATAGT
seq602                       13  8.86e-06 AAGTGACTTA AATTACAGAAACGCCAAACATCGCCGACTTAA GGCTAT    
seq2644                      10  9.61e-06  TGATGAGCC TTGTCAAGACAAAGCCGGCCTTGGCGATTAGA ATGACCCGC 
seq866                        4  1.13e-05        AAA GGCTGTCGAGACGGTGACCTGCGCCGATAATC GCTCATCTGA
seq1714                       7  1.32e-05     GGTGTA GTTTTAAGCTTGCATGATCCTTGGCGACAAGT AAACTGCCGA
seq1696                      12  1.43e-05 GCCTATAACG CGCTGTACGAGCCGCCGCGTGCGCCGAAAAAG CTCAAGG   
seq1690                      18  1.94e-05 AGTCGGAAAC CGTTGAACGCATTCTTGATGCTGCCGAGCAGT T         
seq1704                       5  2.61e-05       CGCC ATTAAAGGTCCGGATGGTTTCAGCCGATACAC ATTCAACAGA
seq2544                       6  4.28e-05      CTAAT GCCACAATTACTGCAGGGTGATGCCGATACTG TTAAAGTCGT
--------------------------------------------------------------------------------

--------------------------------------------------------------------------------
	Motif 1 block diagrams
--------------------------------------------------------------------------------
SEQUENCE NAME            POSITION P-VALUE  MOTIF DIAGRAM
-------------            ----------------  -------------
seq918                            6.2e-10  13_[+1]_5
seq838                            7.4e-10  13_[+1]_5
seq1064                           8.8e-10  14_[+1]_4
seq1770                             2e-09  13_[+1]_5
seq2620                           4.5e-09  13_[+1]_5
seq468                            1.5e-08  13_[+1]_5
seq1334                           4.3e-08  12_[+1]_6
seq1102                           5.5e-08  14_[+1]_4
seq2796                           6.2e-08  15_[+1]_3
seq1072                             8e-08  13_[+1]_5
seq380                              8e-08  13_[+1]_5
seq1376                             9e-08  14_[+1]_4
seq748                              9e-08  13_[+1]_5
seq1112                             1e-07  14_[+1]_4
seq1336                           2.3e-07  13_[+1]_5
seq808                            2.3e-07  13_[+1]_5
seq1068                           2.9e-07  13_[+1]_5
seq1350                           3.6e-07  12_[+1]_6
seq1100                           3.6e-07  14_[+1]_4
seq2780                             4e-07  13_[+1]_5
seq1080                           4.5e-07  13_[+1]_5
seq2158                             5e-07  15_[+1]_3
seq1596                           6.8e-07  13_[+1]_5
seq1570                           6.8e-07  3_[+1]_15
seq590                            1.4e-06  12_[+1]_6
seq1732                           1.8e-06  14_[+1]_4
seq1260                           1.8e-06  13_[+1]_5
seq1048                             2e-06  16_[+1]_2
seq2320                           2.2e-06  14_[+1]_4
seq1300                           2.2e-06  4_[+1]_14
seq2300                           3.2e-06  4_[+1]_14
seq902                            3.5e-06  13_[+1]_5
seq2754                           3.8e-06  13_[+1]_5
seq1340                           4.1e-06  13_[+1]_5
seq1020                           4.1e-06  13_[+1]_5
seq1328                           4.9e-06  12_[+1]_6
seq948                            4.9e-06  13_[+1]_5
seq1774                           5.8e-06  14_[+1]_4
seq1708                           6.4e-06  13_[+1]_5
seq650                            6.4e-06  13_[+1]_5
seq1858                           7.5e-06  15_[+1]_3
seq1688                           7.5e-06  2_[+1]_16
seq602                            8.9e-06  12_[+1]_6
seq2644                           9.6e-06  9_[+1]_9
seq866                            1.1e-05  3_[+1]_15
seq1714                           1.3e-05  6_[+1]_12
seq1696                           1.4e-05  11_[+1]_7
seq1690                           1.9e-05  17_[+1]_1
seq1704                           2.6e-05  4_[+1]_14
seq2544                           4.3e-05  5_[+1]_13
--------------------------------------------------------------------------------

--------------------------------------------------------------------------------
	Motif 1 in BLOCKS format
--------------------------------------------------------------------------------
BL   MOTIF 1 width=32 seqs=50
seq918                   (   14) CGCTAAAGACCGACCCTGCGCGGGCGATAAAC  1 
seq838                   (   14) CGCTCAAGTAGTGTTGGCGCTGGCCGACAAAA  1 
seq1064                  (   15) TTATAAAGATGTGGTCAACTCGGCCGATAAAC  1 
seq1770                  (   14) CGCTAAAGAATCGTATGCGTATGCCGATCAAT  1 
seq2620                  (   14) AGATGAAGAAACAGCAGGAGTGGCCGATAAAG  1 
seq468                   (   14) CGCTCAACTATGCGCGACTTGAGGCGATAAAC  1 
seq1334                  (   13) CGCTCAAGTCGCTCTCTGTCTGGCCGACAGCT  1 
seq1102                  (   15) GGGTGAAGGTCCGCAGATTCATGCCGATAAAC  1 
seq2796                  (   16) CGTTACAGAAACACGATGCACAGCCGATAAAA  1 
seq1072                  (   14) CAATGCAGAAATCCTGAAACTGGCCGATAGCC  1 
seq380                   (   14) GACTCAATCCATGCTCGATGTGGCCGATAACA  1 
seq1376                  (   15) GTTTAAAGTTTGAGATCGGGCTGCCGACATAC  1 
seq748                   (   14) CAGTCAAGAAAAGTCAGTATCGGGCGATATCT  1 
seq1112                  (   15) CGATCAAGTTTCCAGACGGTCGGCCGATAGGC  1 
seq1336                  (   14) CGCTAAAGCTTTGGCCTCGACGGGCGTTAACC  1 
seq808                   (   14) TACTTCAGAATGTTACGAGTCGGCCGATAGGC  1 
seq1068                  (   14) CGCTCAAGCAACCTGCCATCGCGACGATAACT  1 
seq1350                  (   13) GGGTAAAGCTTGGCACATCGCAGCCGACACAG  1 
seq1100                  (   15) CGCTAAAGATCACGAGGTTGCGGCCGAACTCC  1 
seq2780                  (   14) TACTAAAGCTCCCCCAAACCCCGTCGATATCC  1 
seq1080                  (   14) CATTCATCAAAATTCGCCGCGGGCCGATAAGC  1 
seq2158                  (   16) CTCTCAAGAATGGCTATCTGCCACCGATACTA  1 
seq1596                  (   14) ACATCAAGAAATATCTGTACCCGCCGACACCT  1 
seq1570                  (    4) CACTATAGGCATTGACCACTTCGGCGATAATC  1 
seq590                   (   13) GGCTTCAGTGATGCGTAGCGTTGCCGATAGAC  1 
seq1732                  (   15) TTGTCAAGAAAGTCCGGGGGAAGGCGATAGCT  1 
seq1260                  (   14) TGCTAATCTATGCCGCCAGATTGCCGATACAG  1 
seq1048                  (   17) TTCTACAGTTTCTGCCCGGATGGTCGAAAAAC  1 
seq2320                  (   15) CATTAAGAAATCAGCGTCTGCGGCCGATCACT  1 
seq1300                  (    5) CGTTATTGAAAATTATGTTTCTGGAGATACAC  1 
seq2300                  (    5) GGCCGATGAATCACAATAATATGGCGATAAAC  1 
seq902                   (   14) GCATAAAGTTTCTTACAGTTTTACAGATAAAA  1 
seq2754                  (   14) CATTCATGCCGCAGCTTTTCGAGCCGATACTC  1 
seq1340                  (   14) AATCAAGGACTTGGCGATGCCGGCCGATACGA  1 
seq1020                  (   14) GGCTGTTGTTTTCTTTGCGTTAGTCGATACAC  1 
seq1328                  (   13) TAATTTATATATCTGTGATCCGGCCGATATAT  1 
seq948                   (   14) CGATGAAATTCTTGAGGCCATGGCCGACAATG  1 
seq1774                  (   15) ATCTCATGTTTGGTCATGATCCGCCGAGATGC  1 
seq1708                  (   14) CCTTAAATAAAATCCGCCACCGGACGACATAT  1 
seq650                   (   14) TGATAAAGTCTCGGCCCTTCTTACAGAGACCC  1 
seq1858                  (   16) GGTTGAGGTTGCGCCGGAACTTGCCGGTCAAC  1 
seq1688                  (    3) CGCTCAAGTGCTGGCACTCCGCGCAGACAGGT  1 
seq602                   (   13) AATTACAGAAACGCCAAACATCGCCGACTTAA  1 
seq2644                  (   10) TTGTCAAGACAAAGCCGGCCTTGGCGATTAGA  1 
seq866                   (    4) GGCTGTCGAGACGGTGACCTGCGCCGATAATC  1 
seq1714                  (    7) GTTTTAAGCTTGCATGATCCTTGGCGACAAGT  1 
seq1696                  (   12) CGCTGTACGAGCCGCCGCGTGCGCCGAAAAAG  1 
seq1690                  (   18) CGTTGAACGCATTCTTGATGCTGCCGAGCAGT  1 
seq1704                  (    5) ATTAAAGGTCCGGATGGTTTCAGCCGATACAC  1 
seq2544                  (    6) GCCACAATTACTGCAGGGTGATGCCGATACTG  1 
//

--------------------------------------------------------------------------------

--------------------------------------------------------------------------------
	Motif 1 position-specific scoring matrix
--------------------------------------------------------------------------------
log-odds matrix: alength= 4 w= 32 n= 27529 bayes= 10.2365 E= 1.8e-032 
  -100     85    -11    -44 
     0   -167     95    -44 
   -42     85   -138      9 
  -259   -267  -1229    191 
    73     33    -38   -161 
   166   -109  -1229   -103 
   166   -367   -170    -81 
  -259   -135    159   -161 
    87    -87   -170     47 
    80    -35   -211     39 
    58    -67   -111     56 
  -100     50    -24     29 
   -42    -21     55    -15 
  -200     50     39     -3 
     0     72   -111    -15 
   -27     23     30    -44 
     0    -35     55    -44 
    11     -9      0     -3 
   -59      3      0     39 
  -100     41    -11     29 
  -127     72    -89     47 
   -78    -35     55     19 
  -200  -1229    186  -1229 
  -259    146    -38   -203 
  -159    185  -1229  -1229 
 -1229  -1229    195  -1229 
   200  -1229   -369   -361 
  -200    -35   -211    147 
   184   -135  -1229   -261 
   100    -21    -89    -61 
    93     -9    -53   -103 
   -59     91   -111     -3 
--------------------------------------------------------------------------------

--------------------------------------------------------------------------------
	Motif 1 position-specific probability matrix
--------------------------------------------------------------------------------
letter-probability matrix: alength= 4 w= 32 nsites= 50 E= 1.8e-032 
 0.120000  0.460000  0.240000  0.180000 
 0.240000  0.080000  0.500000  0.180000 
 0.180000  0.460000  0.100000  0.260000 
 0.040000  0.040000  0.000000  0.920000 
 0.400000  0.320000  0.200000  0.080000 
 0.760000  0.120000  0.000000  0.120000 
 0.760000  0.020000  0.080000  0.140000 
 0.040000  0.100000  0.780000  0.080000 
 0.440000  0.140000  0.080000  0.340000 
 0.420000  0.200000  0.060000  0.320000 
 0.360000  0.160000  0.120000  0.360000 
 0.120000  0.360000  0.220000  0.300000 
 0.180000  0.220000  0.380000  0.220000 
 0.060000  0.360000  0.340000  0.240000 
 0.240000  0.420000  0.120000  0.220000 
 0.200000  0.300000  0.320000  0.180000 
 0.240000  0.200000  0.380000  0.180000 
 0.260000  0.240000  0.260000  0.240000 
 0.160000  0.260000  0.260000  0.320000 
 0.120000  0.340000  0.240000  0.300000 
 0.100000  0.420000  0.140000  0.340000 
 0.140000  0.200000  0.380000  0.280000 
 0.060000  0.000000  0.940000  0.000000 
 0.040000  0.700000  0.200000  0.060000 
 0.080000  0.920000  0.000000  0.000000 
 0.000000  0.000000  1.000000  0.000000 
 0.960000  0.000000  0.020000  0.020000 
 0.060000  0.200000  0.060000  0.680000 
 0.860000  0.100000  0.000000  0.040000 
 0.480000  0.220000  0.140000  0.160000 
 0.460000  0.240000  0.180000  0.120000 
 0.160000  0.480000  0.120000  0.240000 
--------------------------------------------------------------------------------

--------------------------------------------------------------------------------
	Motif 1 regular expression
--------------------------------------------------------------------------------
[CG][GA][CT]T[ACG]AAG[AT][ATC][AT][CTG][GCT][CGT][CAT][GCA][GAC][AGCTC][TCG][CTG][CT][GTC]G[CG]CGA[TC]A[AC][AC][CT]
--------------------------------------------------------------------------------


Time 255.60 secs.

********************************************************************************


********************************************************************************
MOTIF  2	width =   35   sites =  50   llr = 580   E-value = 5.3e-024
********************************************************************************
--------------------------------------------------------------------------------
	Motif 2 Description
--------------------------------------------------------------------------------
Simplified        A  2111:43433322122124221::1:a288:1:::
pos.-specific     C  32:::342232343342524225331:112:3648
probability       G  44118212323324435222425451:21::4462
matrix            T  1278211212222121213325:318:51:a2:::

         bits    2.1                           *   *    
                 1.8                           *   *    
                 1.6                           *   *    
                 1.4                           *   *    
Relative         1.2     *                     *  **    
Entropy          1.0    **                    **  **   *
(16.7 bits)      0.8   ***                 *  ** *** * *
                 0.6   ***                 *  ** *** ***
                 0.4   ***                 *  ** *** ***
                 0.2 *******     ** ****  **************
                 0.0 -----------------------------------

Multilevel           GGTTGACAGAAGCGGCGCACGTGGGTATAATGCGC
consensus            CC   CACACGCGCCGCATTACCCC    C CGC 
sequence              T     GC CT  AA G  TG T           
                               T                        
--------------------------------------------------------------------------------

--------------------------------------------------------------------------------
	Motif 2 sites sorted by position p-value
--------------------------------------------------------------------------------
Sequence name             Start   P-value                           Site              
-------------             ----- ---------            -----------------------------------
seq2622                      14  3.72e-08 TATGTAACAA ATTTGCTAGTAACGAGCCCCATCGGGATAATGCGC GC        
seq2288                      13  3.72e-08 CACGCTTTCC CGTAGCCGACATTGATGCAACTCCCTATAATGCGC CCC       
seq1000                      14  4.86e-08 TTCAGATTGG GGTTGACGACCCCTCAAAGCATCCATAGAATGCGC GC        
seq1882                      14  7.18e-08 CTCTGTGCAG GGTTGGCCCCAGCGGCTGAGGAGCGAATAATGCCC GC        
seq1782                      14  8.16e-08 AATTCTGAAA GGTTGACCGACGGCAGGCTGGTTCCTAGAATCGCC CG        
seq1008                      14  1.19e-07 GTAACGCTGG GCTTGCCGGATTAGAAGGCTTTGCCAATAATGGGC GC        
seq802                       14  1.19e-07 AACGTACGCA GTTAGGCAATACACCAGAACCCGCGTATAATTCGC GG        
seq372                       16  1.19e-07 TTTTTTATTG GGTTGACACCTTGCCAGCCCGTCTATAGAATTGCG           
seq1014                      13  1.71e-07 TGCCGCACGG CATTGGATGAACTGACGCAAATCCTTAAACTGGGC GCC       
seq812                       14  1.93e-07 CTGAGGTTTA CATTGAGCCGGGCGGGGTCTGTGGGTATAATGGCG CG        
seq334                       15  1.93e-07 CGGCGCACAC TCTGGCAGACGGCTTCGGACGTCTGCATAATGCGC C         
seq1416                      14  2.75e-07 AACACTAGGA CTTTGTATGGCGCGGCTGATTGGCGTAAACTGCCC GC        
seq358                       13  3.08e-07 TTGAATAAGG TGTTGAAAAACTCTCGTCAGGTCCGCATAATGGTC GGC       
seq1182                      13  3.46e-07 CAAAAAATAA ATTTGACAGCTCAGCGACTCACGCTTAATATGCGC CCC       
seq1002                      12  3.87e-07 CTCTGACGCT GGATGCGTAAATCAGCGCAGAGGCGTATGATGGCC GACC      
seq196                       13  3.87e-07 CAGATTGGCT AGGTGCGGGCCCCTCACCTTGCGGCTACAATGCGC CGC       
seq458                       16  4.33e-07 ACGAGCGGCC TCTTGCAACACACCAATCCCTTGCGTACAATCGCG           
seq2788                      14  5.40e-07 CGCAATGTCC GGGTGCCTGACACGTCGGCGGCGGGCATAATACGC GC        
seq1134                      14  5.40e-07 GAAGGTTCGA GGATGAACTGAACCGCGAGCCTGCGTATACTGGCG CG        
seq440                       15  5.40e-07 TTCTTGAGCG TTAGGCAAATGGCGGCGGTCATGGGCATAATCCGC T         
seq1022                      16  6.02e-07 TGAATTTTTG GTTTGCAAACGGGGAAAAGGGTGGTTATTATACGC           
seq2674                      14  6.71e-07 CTCAACTCGG GGCTGATTATTGCGGGGCATTTCTGTATACTCGCG CT        
seq828                       13  6.71e-07 CAGTCTGCAT GGTGTCCGTGCGGCGGAGTCTTCGCTATAATCCGC GAC       
seq350                       14  6.71e-07 TTCAAAATAA CGGTTGACGCGCTCTGTGATGTGTCTATAATTCGC CC        
seq448                       14  7.47e-07 TTGAAAATAA CGGTTGACGCCCTCTGTGATGTGTCTATAATTCGC CC        
seq1032                      14  1.03e-06 GGCAATGACG ACATGACAAAAGCGGTGCATGCCGCTAAGATGCAC GC        
seq876                       16  1.03e-06 GGCGACCAAA GTTTGAGCTGAAAGCCCCTTTCCGGTAGACTACGC           
seq1520                      13  1.40e-06 TACTATCCCC CCTTGCCACCCCACCCCCACCACGCTAACCTCCCC GCC       
seq224                       15  1.40e-06 GTACGATAAC TGGTTAAACGTTGAGCAATTTCCGCTATAATCCGC G         
seq2236                      15  1.71e-06 TGACGATCAG ACGTGAGGGAATCGTTCATTACCGCTATAATCGCC G         
seq1466                      15  1.88e-06 GAGTAGAGGT AGTTGCAACAGCGCCAGCTGGAGGCTACCATCGGG C         
seq2600                      13  2.08e-06 GAGCCCTGCT CCTTGCCAGCCATCAAGCTCTCGTGGAATATCGGC AGG       
seq354                       12  2.52e-06 CTGAGAAAAA GGTTGACAGAAGGGTAGCATAAGTTGAGAATGCTG CCTC      
seq2290                      14  2.78e-06 GCAGCAAACG GGTCGACGTGGCACGCCAATCGGCGTACACTGCGC CC        
seq824                       13  2.78e-06 TTCTGCAAGG GGTTGGGCGCGCCGCCGCTTTGGTGCATGATGCCA GAC       
seq2442                      14  3.05e-06 CTTAAGGCAG GCTAGGAAACTAGCGCACCCTTGGAGATAATCGGC AG        
seq1396                      14  3.05e-06 GCTGCACAAC GCTATACCCCGATCGCCGACGGCTCTATGATCGGC AC        
seq476                       13  3.35e-06 GATGAGGGCC CTTCTCATGAGGGGGCTGCCAGCGGTAAAATCGGC CTC       
seq2366                      14  3.68e-06 ACTCCCTTTC ATATGCCAGATAAAACCCGATGGGGTAGAATACCC GC        
seq962                       13  4.43e-06 CTGCGCTGTC GATTGACGCTCTCGGCCCAACCCTCTACCCTTCGC GGC       
seq1208                      15  4.85e-06 TAAGTCTGCG CGTTGTCATTAGCGACCTAACTGTCTATACTCGAC G         
seq450                       11  5.80e-06 GAGAAAAAAG AGTTTGACACGCGGTTGTAACGCTGTAGAATTCGC CTCCC     
seq1308                      13  6.92e-06 GCCAAGTCCG ACTTGAGAAATGAAAAGATCGGCTTTAAAATCCGT GAG       
seq382                       16  6.92e-06 CCCTTTTGGG GCTTGATTCATTTCCGGGGTAGGACTAGAATTGCC           
seq150                       14  9.77e-06 GGCGGGTAAG CTTTGCATTTGCCTGGCAGCGTCCGTATCTTGCCC CT        
seq1018                      15  1.48e-05 CGCACAAACA CACTGTACCGAGGGCGCAACGCCTATATAATGCGG C         
seq830                       14  1.73e-05 CGGAAAAAGA CATTTGCAAAAGTCGGGATATTCCTTAGAATATGC GG        
seq2496                      13  1.88e-05 AGAGATGCGG CTTTGTTGTTTGCAGCGCATAGCAGTAAACTTGCC CGC       
seq2498                      14  2.03e-05 TCCAATTCAG CCTTTATCCAGTCATCGAGAGCGGGTATCATGCCA AC        
seq2                         14  3.21e-05 GCAACCTACA TGTGGATAAGTCGTCCTCGGATCGTTACAATGGCG GC        
--------------------------------------------------------------------------------

--------------------------------------------------------------------------------
	Motif 2 block diagrams
--------------------------------------------------------------------------------
SEQUENCE NAME            POSITION P-VALUE  MOTIF DIAGRAM
-------------            ----------------  -------------
seq2622                           3.7e-08  13_[+2]_2
seq2288                           3.7e-08  12_[+2]_3
seq1000                           4.9e-08  13_[+2]_2
seq1882                           7.2e-08  13_[+2]_2
seq1782                           8.2e-08  13_[+2]_2
seq1008                           1.2e-07  13_[+2]_2
seq802                            1.2e-07  13_[+2]_2
seq372                            1.2e-07  15_[+2]
seq1014                           1.7e-07  12_[+2]_3
seq812                            1.9e-07  13_[+2]_2
seq334                            1.9e-07  14_[+2]_1
seq1416                           2.7e-07  13_[+2]_2
seq358                            3.1e-07  12_[+2]_3
seq1182                           3.5e-07  12_[+2]_3
seq1002                           3.9e-07  11_[+2]_4
seq196                            3.9e-07  12_[+2]_3
seq458                            4.3e-07  15_[+2]
seq2788                           5.4e-07  13_[+2]_2
seq1134                           5.4e-07  13_[+2]_2
seq440                            5.4e-07  14_[+2]_1
seq1022                             6e-07  15_[+2]
seq2674                           6.7e-07  13_[+2]_2
seq828                            6.7e-07  12_[+2]_3
seq350                            6.7e-07  13_[+2]_2
seq448                            7.5e-07  13_[+2]_2
seq1032                             1e-06  13_[+2]_2
seq876                              1e-06  15_[+2]
seq1520                           1.4e-06  12_[+2]_3
seq224                            1.4e-06  14_[+2]_1
seq2236                           1.7e-06  14_[+2]_1
seq1466                           1.9e-06  14_[+2]_1
seq2600                           2.1e-06  12_[+2]_3
seq354                            2.5e-06  11_[+2]_4
seq2290                           2.8e-06  13_[+2]_2
seq824                            2.8e-06  12_[+2]_3
seq2442                           3.1e-06  13_[+2]_2
seq1396                           3.1e-06  13_[+2]_2
seq476                            3.4e-06  12_[+2]_3
seq2366                           3.7e-06  13_[+2]_2
seq962                            4.4e-06  12_[+2]_3
seq1208                           4.8e-06  14_[+2]_1
seq450                            5.8e-06  10_[+2]_5
seq1308                           6.9e-06  12_[+2]_3
seq382                            6.9e-06  15_[+2]
seq150                            9.8e-06  13_[+2]_2
seq1018                           1.5e-05  14_[+2]_1
seq830                            1.7e-05  13_[+2]_2
seq2496                           1.9e-05  12_[+2]_3
seq2498                             2e-05  13_[+2]_2
seq2                              3.2e-05  13_[+2]_2
--------------------------------------------------------------------------------

--------------------------------------------------------------------------------
	Motif 2 in BLOCKS format
--------------------------------------------------------------------------------
BL   MOTIF 2 width=35 seqs=50
seq2622                  (   14) ATTTGCTAGTAACGAGCCCCATCGGGATAATGCGC  1 
seq2288                  (   13) CGTAGCCGACATTGATGCAACTCCCTATAATGCGC  1 
seq1000                  (   14) GGTTGACGACCCCTCAAAGCATCCATAGAATGCGC  1 
seq1882                  (   14) GGTTGGCCCCAGCGGCTGAGGAGCGAATAATGCCC  1 
seq1782                  (   14) GGTTGACCGACGGCAGGCTGGTTCCTAGAATCGCC  1 
seq1008                  (   14) GCTTGCCGGATTAGAAGGCTTTGCCAATAATGGGC  1 
seq802                   (   14) GTTAGGCAATACACCAGAACCCGCGTATAATTCGC  1 
seq372                   (   16) GGTTGACACCTTGCCAGCCCGTCTATAGAATTGCG  1 
seq1014                  (   13) CATTGGATGAACTGACGCAAATCCTTAAACTGGGC  1 
seq812                   (   14) CATTGAGCCGGGCGGGGTCTGTGGGTATAATGGCG  1 
seq334                   (   15) TCTGGCAGACGGCTTCGGACGTCTGCATAATGCGC  1 
seq1416                  (   14) CTTTGTATGGCGCGGCTGATTGGCGTAAACTGCCC  1 
seq358                   (   13) TGTTGAAAAACTCTCGTCAGGTCCGCATAATGGTC  1 
seq1182                  (   13) ATTTGACAGCTCAGCGACTCACGCTTAATATGCGC  1 
seq1002                  (   12) GGATGCGTAAATCAGCGCAGAGGCGTATGATGGCC  1 
seq196                   (   13) AGGTGCGGGCCCCTCACCTTGCGGCTACAATGCGC  1 
seq458                   (   16) TCTTGCAACACACCAATCCCTTGCGTACAATCGCG  1 
seq2788                  (   14) GGGTGCCTGACACGTCGGCGGCGGGCATAATACGC  1 
seq1134                  (   14) GGATGAACTGAACCGCGAGCCTGCGTATACTGGCG  1 
seq440                   (   15) TTAGGCAAATGGCGGCGGTCATGGGCATAATCCGC  1 
seq1022                  (   16) GTTTGCAAACGGGGAAAAGGGTGGTTATTATACGC  1 
seq2674                  (   14) GGCTGATTATTGCGGGGCATTTCTGTATACTCGCG  1 
seq828                   (   13) GGTGTCCGTGCGGCGGAGTCTTCGCTATAATCCGC  1 
seq350                   (   14) CGGTTGACGCGCTCTGTGATGTGTCTATAATTCGC  1 
seq448                   (   14) CGGTTGACGCCCTCTGTGATGTGTCTATAATTCGC  1 
seq1032                  (   14) ACATGACAAAAGCGGTGCATGCCGCTAAGATGCAC  1 
seq876                   (   16) GTTTGAGCTGAAAGCCCCTTTCCGGTAGACTACGC  1 
seq1520                  (   13) CCTTGCCACCCCACCCCCACCACGCTAACCTCCCC  1 
seq224                   (   15) TGGTTAAACGTTGAGCAATTTCCGCTATAATCCGC  1 
seq2236                  (   15) ACGTGAGGGAATCGTTCATTACCGCTATAATCGCC  1 
seq1466                  (   15) AGTTGCAACAGCGCCAGCTGGAGGCTACCATCGGG  1 
seq2600                  (   13) CCTTGCCAGCCATCAAGCTCTCGTGGAATATCGGC  1 
seq354                   (   12) GGTTGACAGAAGGGTAGCATAAGTTGAGAATGCTG  1 
seq2290                  (   14) GGTCGACGTGGCACGCCAATCGGCGTACACTGCGC  1 
seq824                   (   13) GGTTGGGCGCGCCGCCGCTTTGGTGCATGATGCCA  1 
seq2442                  (   14) GCTAGGAAACTAGCGCACCCTTGGAGATAATCGGC  1 
seq1396                  (   14) GCTATACCCCGATCGCCGACGGCTCTATGATCGGC  1 
seq476                   (   13) CTTCTCATGAGGGGGCTGCCAGCGGTAAAATCGGC  1 
seq2366                  (   14) ATATGCCAGATAAAACCCGATGGGGTAGAATACCC  1 
seq962                   (   13) GATTGACGCTCTCGGCCCAACCCTCTACCCTTCGC  1 
seq1208                  (   15) CGTTGTCATTAGCGACCTAACTGTCTATACTCGAC  1 
seq450                   (   11) AGTTTGACACGCGGTTGTAACGCTGTAGAATTCGC  1 
seq1308                  (   13) ACTTGAGAAATGAAAAGATCGGCTTTAAAATCCGT  1 
seq382                   (   16) GCTTGATTCATTTCCGGGGTAGGACTAGAATTGCC  1 
seq150                   (   14) CTTTGCATTTGCCTGGCAGCGTCCGTATCTTGCCC  1 
seq1018                  (   15) CACTGTACCGAGGGCGCAACGCCTATATAATGCGG  1 
seq830                   (   14) CATTTGCAAAAGTCGGGATATTCCTTAGAATATGC  1 
seq2496                  (   13) CTTTGTTGTTTGCAGCGCATAGCAGTAAACTTGCC  1 
seq2498                  (   14) CCTTTATCCAGTCATCGAGAGCGGGTATCATGCCA  1 
seq2                     (   14) TGTGGATAAGTCGTCCTCGGATCGTTACAATGGCG  1 
//

--------------------------------------------------------------------------------

--------------------------------------------------------------------------------
	Motif 2 position-specific scoring matrix
--------------------------------------------------------------------------------
log-odds matrix: alength= 4 w= 35 n= 23176 bayes= 8.85337 E= 5.3e-024 
   -42     23     62   -103 
  -127     -9     76    -15 
  -127   -267   -111    160 
  -159   -267   -170    171 
 -1229  -1229    166    -44 
    73     41    -53   -161 
    50     65    -89   -103 
    73     -9    -38    -61 
    32     -9     30    -81 
    50     33    -53    -61 
    22     -9      0    -15 
   -42     13     39    -29 
   -59     79    -11    -61 
  -100     33     76   -103 
   -13      3     47    -61 
   -13     79      0   -161 
  -100     -9     89    -61 
     0     85    -11   -203 
    80    -67    -70      9 
   -59     50    -70     39 
     0    -67     47     -3 
  -159     -9    -24     91 
 -1229     91     95   -361 
  -259     33     47     19 
  -159     33     83    -81 
  -259   -135   -170    167 
   205  -1229  -1229  -1229 
   -42   -109    -53    109 
   166   -135   -170   -203 
   170    -35  -1229   -361 
 -1229  -1229  -1229    203 
  -127     23     76    -61 
 -1229    118     62   -361 
  -259     50    111   -261 
  -259    157    -53   -361 
--------------------------------------------------------------------------------

--------------------------------------------------------------------------------
	Motif 2 position-specific probability matrix
--------------------------------------------------------------------------------
letter-probability matrix: alength= 4 w= 35 nsites= 50 E= 5.3e-024 
 0.180000  0.300000  0.400000  0.120000 
 0.100000  0.240000  0.440000  0.220000 
 0.100000  0.040000  0.120000  0.740000 
 0.080000  0.040000  0.080000  0.800000 
 0.000000  0.000000  0.820000  0.180000 
 0.400000  0.340000  0.180000  0.080000 
 0.340000  0.400000  0.140000  0.120000 
 0.400000  0.240000  0.200000  0.160000 
 0.300000  0.240000  0.320000  0.140000 
 0.340000  0.320000  0.180000  0.160000 
 0.280000  0.240000  0.260000  0.220000 
 0.180000  0.280000  0.340000  0.200000 
 0.160000  0.440000  0.240000  0.160000 
 0.120000  0.320000  0.440000  0.120000 
 0.220000  0.260000  0.360000  0.160000 
 0.220000  0.440000  0.260000  0.080000 
 0.120000  0.240000  0.480000  0.160000 
 0.240000  0.460000  0.240000  0.060000 
 0.420000  0.160000  0.160000  0.260000 
 0.160000  0.360000  0.160000  0.320000 
 0.240000  0.160000  0.360000  0.240000 
 0.080000  0.240000  0.220000  0.460000 
 0.000000  0.480000  0.500000  0.020000 
 0.040000  0.320000  0.360000  0.280000 
 0.080000  0.320000  0.460000  0.140000 
 0.040000  0.100000  0.080000  0.780000 
 1.000000  0.000000  0.000000  0.000000 
 0.180000  0.120000  0.180000  0.520000 
 0.760000  0.100000  0.080000  0.060000 
 0.780000  0.200000  0.000000  0.020000 
 0.000000  0.000000  0.000000  1.000000 
 0.100000  0.300000  0.440000  0.160000 
 0.000000  0.580000  0.400000  0.020000 
 0.040000  0.360000  0.560000  0.040000 
 0.040000  0.760000  0.180000  0.020000 
--------------------------------------------------------------------------------

--------------------------------------------------------------------------------
	Motif 2 regular expression
--------------------------------------------------------------------------------
[GC][GCT]TTG[AC][CA][ACG][GAC][AC][AGCTT][GCT][CG][GC][GCA][CGA][GC][CAG][AT][CT][GAT][TCG][GC][GCT][GC]TATA[AC]T[GC][CG][GC]C
--------------------------------------------------------------------------------


Time 503.17 secs.

********************************************************************************


********************************************************************************
MOTIF  3	width =   35   sites =   5   llr = 179   E-value = 3.7e-010
********************************************************************************
--------------------------------------------------------------------------------
	Motif 3 Description
--------------------------------------------------------------------------------
Simplified        A  :428:a::8:88:2:::8:44:4a:28:8a:2::2
pos.-specific     C  a:::8::::a::8824a::6:a::::282::8a::
probability       G  :::22:2:::22::86::::6:::2::2::2::a8
matrix            T  :68:::8a2:::2::::2a:::6:88::::8::::

         bits    2.1 *    * * *      * *  * *     *  *  
                 1.8 *    * * *      * *  * *     *  ** 
                 1.6 *    * * *      * *  * *     *  ** 
                 1.4 *    * * *      * *  * *     *  ** 
Relative         1.2 * ************* ***  * ************
Entropy          1.0 ***********************************
(51.7 bits)      0.8 ***********************************
                 0.6 ***********************************
                 0.4 ***********************************
                 0.2 ***********************************
                 0.0 -----------------------------------

Multilevel           CTTACATTACAACCGGCATCGCTATTACAATCCGG
consensus             AAGG G T GGTACC T AA A GACGC GA  A
sequence                                                
                                                        
--------------------------------------------------------------------------------

--------------------------------------------------------------------------------
	Motif 3 sites sorted by position p-value
--------------------------------------------------------------------------------
Sequence name             Start   P-value                           Site              
-------------             ----- ---------            -----------------------------------
seq2814                      14  7.26e-22 CGGAAACGGG CTTACATTACAACCGGCATCGCTATTACAATCCGG GC        
seq2812                      14  7.26e-22 CGGAAACGGG CTTACATTACAACCGGCATCGCTATTACAATCCGG GC        
seq2808                      14  7.26e-22 CGGAAACGGG CTTACATTACAACCGGCATCGCTATTACAATCCGG GC        
seq1052                      14  1.46e-14 CAATCATGGT CATAGATTTCAGTCGCCTTAACAATTCGCAGCCGG TT        
seq566                        3  3.13e-14         AA CAAGCAGTACGACACCCATAACAAGAACAATACGA ATCGACTCAC
--------------------------------------------------------------------------------

--------------------------------------------------------------------------------
	Motif 3 block diagrams
--------------------------------------------------------------------------------
SEQUENCE NAME            POSITION P-VALUE  MOTIF DIAGRAM
-------------            ----------------  -------------
seq2814                           7.3e-22  13_[+3]_2
seq2812                           7.3e-22  13_[+3]_2
seq2808                           7.3e-22  13_[+3]_2
seq1052                           1.5e-14  13_[+3]_2
seq566                            3.1e-14  2_[+3]_13
--------------------------------------------------------------------------------

--------------------------------------------------------------------------------
	Motif 3 in BLOCKS format
--------------------------------------------------------------------------------
BL   MOTIF 3 width=35 seqs=5
seq2814                  (   14) CTTACATTACAACCGGCATCGCTATTACAATCCGG  1 
seq2812                  (   14) CTTACATTACAACCGGCATCGCTATTACAATCCGG  1 
seq2808                  (   14) CTTACATTACAACCGGCATCGCTATTACAATCCGG  1 
seq1052                  (   14) CATAGATTTCAGTCGCCTTAACAATTCGCAGCCGG  1 
seq566                   (    3) CAAGCAGTACGACACCCATAACAAGAACAATACGA  1 
//

--------------------------------------------------------------------------------

--------------------------------------------------------------------------------
	Motif 3 position-specific scoring matrix
--------------------------------------------------------------------------------
log-odds matrix: alength= 4 w= 35 n= 23176 bayes= 12.4297 E= 3.7e-010 
  -897    197   -897   -897 
    73   -897   -897    129 
   -27   -897   -897    171 
   173   -897    -37   -897 
  -897    165    -37   -897 
   205   -897   -897   -897 
  -897   -897    -37    171 
  -897   -897   -897    203 
   173   -897   -897    -29 
  -897    197   -897   -897 
   173   -897    -37   -897 
   173   -897    -37   -897 
  -897    165   -897    -29 
   -27    165   -897   -897 
  -897    -35    162   -897 
  -897     65    121   -897 
  -897    197   -897   -897 
   173   -897   -897    -29 
  -897   -897   -897    203 
    73    123   -897   -897 
    73   -897    121   -897 
  -897    197   -897   -897 
    73   -897   -897    129 
   205   -897   -897   -897 
  -897   -897    -37    171 
   -27   -897   -897    171 
   173    -35   -897   -897 
  -897    165    -37   -897 
   173    -35   -897   -897 
   205   -897   -897   -897 
  -897   -897    -37    171 
   -27    165   -897   -897 
  -897    197   -897   -897 
  -897   -897    194   -897 
   -27   -897    162   -897 
--------------------------------------------------------------------------------

--------------------------------------------------------------------------------
	Motif 3 position-specific probability matrix
--------------------------------------------------------------------------------
letter-probability matrix: alength= 4 w= 35 nsites= 5 E= 3.7e-010 
 0.000000  1.000000  0.000000  0.000000 
 0.400000  0.000000  0.000000  0.600000 
 0.200000  0.000000  0.000000  0.800000 
 0.800000  0.000000  0.200000  0.000000 
 0.000000  0.800000  0.200000  0.000000 
 1.000000  0.000000  0.000000  0.000000 
 0.000000  0.000000  0.200000  0.800000 
 0.000000  0.000000  0.000000  1.000000 
 0.800000  0.000000  0.000000  0.200000 
 0.000000  1.000000  0.000000  0.000000 
 0.800000  0.000000  0.200000  0.000000 
 0.800000  0.000000  0.200000  0.000000 
 0.000000  0.800000  0.000000  0.200000 
 0.200000  0.800000  0.000000  0.000000 
 0.000000  0.200000  0.800000  0.000000 
 0.000000  0.400000  0.600000  0.000000 
 0.000000  1.000000  0.000000  0.000000 
 0.800000  0.000000  0.000000  0.200000 
 0.000000  0.000000  0.000000  1.000000 
 0.400000  0.600000  0.000000  0.000000 
 0.400000  0.000000  0.600000  0.000000 
 0.000000  1.000000  0.000000  0.000000 
 0.400000  0.000000  0.000000  0.600000 
 1.000000  0.000000  0.000000  0.000000 
 0.000000  0.000000  0.200000  0.800000 
 0.200000  0.000000  0.000000  0.800000 
 0.800000  0.200000  0.000000  0.000000 
 0.000000  0.800000  0.200000  0.000000 
 0.800000  0.200000  0.000000  0.000000 
 1.000000  0.000000  0.000000  0.000000 
 0.000000  0.000000  0.200000  0.800000 
 0.200000  0.800000  0.000000  0.000000 
 0.000000  1.000000  0.000000  0.000000 
 0.000000  0.000000  1.000000  0.000000 
 0.200000  0.000000  0.800000  0.000000 
--------------------------------------------------------------------------------

--------------------------------------------------------------------------------
	Motif 3 regular expression
--------------------------------------------------------------------------------
C[TA][TA][AG][CG]A[TG]T[AT]C[AG][AG][CT][CA][GC][GC]C[AT]T[CA][GA]C[TA]A[TG][TA][AC][CG][AC]A[TG][CA]CG[GA]
--------------------------------------------------------------------------------


Time 744.81 secs.

********************************************************************************


********************************************************************************
MOTIF  4	width =   35   sites =   5   llr = 164   E-value = 6.6e-004
********************************************************************************
--------------------------------------------------------------------------------
	Motif 4 Description
--------------------------------------------------------------------------------
Simplified        A  a:8::8:2::2:::8:aa::6222::::::2::::
pos.-specific     C  ::2:a::6:248:4:4::484:4::::a2:4::::
probability       G  :a:8:26:484:::::::42:626aa::862aa::
matrix            T  :::2::426::2a626::2::222::a::42::aa

         bits    2.1 *   *       *   **        **     **
                 1.8 **  *       *   **      ****   ****
                 1.6 **  *       *   **      ****   ****
                 1.4 **  *       *   **      ****   ****
Relative         1.2 ******   * ** * ** *    *****  ****
Entropy          1.0 ******* ** ******* **   ****** ****
(47.2 bits)      0.8 ******* ** ******* **   ****** ****
                 0.6 ********** ******* *** ******* ****
                 0.4 ********************** ******* ****
                 0.2 ********************** ******* ****
                 0.0 -----------------------------------

Multilevel           AGAGCAGCTGCCTTATAACCAGCGGGTCGGCGGTT
consensus              CT GTAGCGT CTC  GGCAAA    CTA    
sequence                    T  A       T  TGT      G    
                                           T       T    
--------------------------------------------------------------------------------

--------------------------------------------------------------------------------
	Motif 4 sites sorted by position p-value
--------------------------------------------------------------------------------
Sequence name             Start   P-value                           Site              
-------------             ----- ---------            -----------------------------------
seq1880                      12  2.99e-20 CTCAGCTGGG AGAGCAGCTGCCTTACAAGCAGCGGGTCGGCGGTT CGAT      
seq1830                      13  2.99e-20 CTCAGCTGGG AGAGCAGCTGCCTTACAAGCAGCGGGTCGGCGGTT CGA       
seq1932                       8  2.06e-15    AGTTGGT AGAGCAGTTGGCTTTTAACCAATTGGTCGTAGGTT CGAATCCC  
seq2264                       9  1.39e-14   AGTTTGGT AGCTCGTCGGGCTCATAACCCGAAGGTCGTTGGTT CAAATCC   
seq610                        4  6.47e-14        GTT AGAGCATAGCATTCATAATGCTGGGGTCCGGGGTT CAAGTCCCTG
--------------------------------------------------------------------------------

--------------------------------------------------------------------------------
	Motif 4 block diagrams
--------------------------------------------------------------------------------
SEQUENCE NAME            POSITION P-VALUE  MOTIF DIAGRAM
-------------            ----------------  -------------
seq1880                             3e-20  11_[+4]_4
seq1830                             3e-20  12_[+4]_3
seq1932                           2.1e-15  7_[+4]_8
seq2264                           1.4e-14  8_[+4]_7
seq610                            6.5e-14  3_[+4]_12
--------------------------------------------------------------------------------

--------------------------------------------------------------------------------
	Motif 4 in BLOCKS format
--------------------------------------------------------------------------------
BL   MOTIF 4 width=35 seqs=5
seq1880                  (   12) AGAGCAGCTGCCTTACAAGCAGCGGGTCGGCGGTT  1 
seq1830                  (   13) AGAGCAGCTGCCTTACAAGCAGCGGGTCGGCGGTT  1 
seq1932                  (    8) AGAGCAGTTGGCTTTTAACCAATTGGTCGTAGGTT  1 
seq2264                  (    9) AGCTCGTCGGGCTCATAACCCGAAGGTCGTTGGTT  1 
seq610                   (    4) AGAGCATAGCATTCATAATGCTGGGGTCCGGGGTT  1 
//

--------------------------------------------------------------------------------

--------------------------------------------------------------------------------
	Motif 4 position-specific scoring matrix
--------------------------------------------------------------------------------
log-odds matrix: alength= 4 w= 35 n= 23176 bayes= 12.4297 E= 6.6e-004 
   205   -897   -897   -897 
  -897   -897    194   -897 
   173    -35   -897   -897 
  -897   -897    162    -29 
  -897    197   -897   -897 
   173   -897    -37   -897 
  -897   -897    121     71 
   -27    123   -897    -29 
  -897   -897     62    129 
  -897    -35    162   -897 
   -27     65     62   -897 
  -897    165   -897    -29 
  -897   -897   -897    203 
  -897     65   -897    129 
   173   -897   -897    -29 
  -897     65   -897    129 
   205   -897   -897   -897 
   205   -897   -897   -897 
  -897     65     62    -29 
  -897    165    -37   -897 
   132     65   -897   -897 
   -27   -897    121    -29 
   -27     65    -37    -29 
   -27   -897    121    -29 
  -897   -897    194   -897 
  -897   -897    194   -897 
  -897   -897   -897    203 
  -897    197   -897   -897 
  -897    -35    162   -897 
  -897   -897    121     71 
   -27     65    -37    -29 
  -897   -897    194   -897 
  -897   -897    194   -897 
  -897   -897   -897    203 
  -897   -897   -897    203 
--------------------------------------------------------------------------------

--------------------------------------------------------------------------------
	Motif 4 position-specific probability matrix
--------------------------------------------------------------------------------
letter-probability matrix: alength= 4 w= 35 nsites= 5 E= 6.6e-004 
 1.000000  0.000000  0.000000  0.000000 
 0.000000  0.000000  1.000000  0.000000 
 0.800000  0.200000  0.000000  0.000000 
 0.000000  0.000000  0.800000  0.200000 
 0.000000  1.000000  0.000000  0.000000 
 0.800000  0.000000  0.200000  0.000000 
 0.000000  0.000000  0.600000  0.400000 
 0.200000  0.600000  0.000000  0.200000 
 0.000000  0.000000  0.400000  0.600000 
 0.000000  0.200000  0.800000  0.000000 
 0.200000  0.400000  0.400000  0.000000 
 0.000000  0.800000  0.000000  0.200000 
 0.000000  0.000000  0.000000  1.000000 
 0.000000  0.400000  0.000000  0.600000 
 0.800000  0.000000  0.000000  0.200000 
 0.000000  0.400000  0.000000  0.600000 
 1.000000  0.000000  0.000000  0.000000 
 1.000000  0.000000  0.000000  0.000000 
 0.000000  0.400000  0.400000  0.200000 
 0.000000  0.800000  0.200000  0.000000 
 0.600000  0.400000  0.000000  0.000000 
 0.200000  0.000000  0.600000  0.200000 
 0.200000  0.400000  0.200000  0.200000 
 0.200000  0.000000  0.600000  0.200000 
 0.000000  0.000000  1.000000  0.000000 
 0.000000  0.000000  1.000000  0.000000 
 0.000000  0.000000  0.000000  1.000000 
 0.000000  1.000000  0.000000  0.000000 
 0.000000  0.200000  0.800000  0.000000 
 0.000000  0.000000  0.600000  0.400000 
 0.200000  0.400000  0.200000  0.200000 
 0.000000  0.000000  1.000000  0.000000 
 0.000000  0.000000  1.000000  0.000000 
 0.000000  0.000000  0.000000  1.000000 
 0.000000  0.000000  0.000000  1.000000 
--------------------------------------------------------------------------------

--------------------------------------------------------------------------------
	Motif 4 regular expression
--------------------------------------------------------------------------------
AG[AC][GT]C[AG][GT][CAT][TG][GC][CGA][CT]T[TC][AT][TC]AA[CGT][CG][AC][GAT][CAGTA][GAT]GGTC[GC][GT][CAGTA]GGTT
--------------------------------------------------------------------------------


Time 997.73 secs.

********************************************************************************


********************************************************************************
MOTIF  5	width =   25   sites =   7   llr = 149   E-value = 1.5e-001
********************************************************************************
--------------------------------------------------------------------------------
	Motif 5 Description
--------------------------------------------------------------------------------
Simplified        A  94:3aa:99796:aa3a31:36416
pos.-specific     C  1497::31:1::9::::6:1344::
probability       G  ::::::3:1:1:1::6:19:4:174
matrix            T  :11:::4::1:4:::1:::9:::1:

         bits    2.1     **       ** *        
                 1.8     **       ** *        
                 1.6     **       ** *        
                 1.4 * * ** ** * *** * **     
Relative         1.2 * **** ** * *** * **     
Entropy          1.0 * **** ** ***** * ** *  *
(30.8 bits)      0.8 * **** ******** * ** * **
                 0.6 ****** ************* ****
                 0.4 *************************
                 0.2 *************************
                 0.0 -------------------------

Multilevel           AACCAATAAAAACAAGACGTGAAGA
consensus             C A  C    T   A A  ACC G
sequence                   G             C    
                                              
--------------------------------------------------------------------------------

--------------------------------------------------------------------------------
	Motif 5 sites sorted by position p-value
--------------------------------------------------------------------------------
Sequence name             Start   P-value                      Site         
-------------             ----- ---------            -------------------------
seq908                       23  6.12e-14 CGACGCAGCA AACCAATAAAAACAAGACGTAACGG CTC       
seq1716                      12  1.44e-11 TTGCTGTGTG ACCCAATAACAACAAGAGGTCCAGA TGGCTATTCA
seq2354                       9  1.77e-11   GCATGAAA ACCAAAGAAAATGAAGACGTGAAGG CCGCAGCGCG
seq1418                       7  2.97e-11     GCAGCA CACCAATAAAAACAATACGTACCGG CTCTGACATA
seq2836                      17  6.90e-11 TTAGCCTGAT AACCAAGAGAATCAAAACATGAAGA AGTGGCAAT 
seq564                       22  9.97e-10 GTGAATGGGC ACTCAACAAAAACAAGAAGCCCGTA CAGA      
seq2334                       3  5.05e-09         GA ATCAAACCATGTCAAAAAGTGACAA AACAGGCAAA
--------------------------------------------------------------------------------

--------------------------------------------------------------------------------
	Motif 5 block diagrams
--------------------------------------------------------------------------------
SEQUENCE NAME            POSITION P-VALUE  MOTIF DIAGRAM
-------------            ----------------  -------------
seq908                            6.1e-14  22_[+5]_3
seq1716                           1.4e-11  11_[+5]_14
seq2354                           1.8e-11  8_[+5]_17
seq1418                             3e-11  6_[+5]_19
seq2836                           6.9e-11  16_[+5]_9
seq564                              1e-09  21_[+5]_4
seq2334                             5e-09  2_[+5]_23
--------------------------------------------------------------------------------

--------------------------------------------------------------------------------
	Motif 5 in BLOCKS format
--------------------------------------------------------------------------------
BL   MOTIF 5 width=25 seqs=7
seq908                   (   23) AACCAATAAAAACAAGACGTAACGG  1 
seq1716                  (   12) ACCCAATAACAACAAGAGGTCCAGA  1 
seq2354                  (    9) ACCAAAGAAAATGAAGACGTGAAGG  1 
seq1418                  (    7) CACCAATAAAAACAATACGTACCGG  1 
seq2836                  (   17) AACCAAGAGAATCAAAACATGAAGA  1 
seq564                   (   22) ACTCAACAAAAACAAGAAGCCCGTA  1 
seq2334                  (    3) ATCAAACCATGTCAAAAAGTGACAA  1 
//

--------------------------------------------------------------------------------

--------------------------------------------------------------------------------
	Motif 5 position-specific scoring matrix
--------------------------------------------------------------------------------
log-odds matrix: alength= 4 w= 25 n= 37686 bayes= 12.238 E= 1.5e-001 
   183    -84   -945   -945 
    83     75   -945    -78 
  -945    175   -945    -78 
    25    148   -945   -945 
   205   -945   -945   -945 
   205   -945   -945   -945 
  -945     16     14     81 
   183    -84   -945   -945 
   183   -945    -86   -945 
   157    -84   -945    -78 
   183   -945    -86   -945 
   125   -945   -945     81 
  -945    175    -86   -945 
   205   -945   -945   -945 
   205   -945   -945   -945 
    25   -945    114    -78 
   205   -945   -945   -945 
    25    116    -86   -945 
   -75   -945    172   -945 
  -945    -84   -945    181 
    25     16     72   -945 
   125     75   -945   -945 
    83     75    -86   -945 
   -75   -945    146    -78 
   125   -945     72   -945 
--------------------------------------------------------------------------------

--------------------------------------------------------------------------------
	Motif 5 position-specific probability matrix
--------------------------------------------------------------------------------
letter-probability matrix: alength= 4 w= 25 nsites= 7 E= 1.5e-001 
 0.857143  0.142857  0.000000  0.000000 
 0.428571  0.428571  0.000000  0.142857 
 0.000000  0.857143  0.000000  0.142857 
 0.285714  0.714286  0.000000  0.000000 
 1.000000  0.000000  0.000000  0.000000 
 1.000000  0.000000  0.000000  0.000000 
 0.000000  0.285714  0.285714  0.428571 
 0.857143  0.142857  0.000000  0.000000 
 0.857143  0.000000  0.142857  0.000000 
 0.714286  0.142857  0.000000  0.142857 
 0.857143  0.000000  0.142857  0.000000 
 0.571429  0.000000  0.000000  0.428571 
 0.000000  0.857143  0.142857  0.000000 
 1.000000  0.000000  0.000000  0.000000 
 1.000000  0.000000  0.000000  0.000000 
 0.285714  0.000000  0.571429  0.142857 
 1.000000  0.000000  0.000000  0.000000 
 0.285714  0.571429  0.142857  0.000000 
 0.142857  0.000000  0.857143  0.000000 
 0.000000  0.142857  0.000000  0.857143 
 0.285714  0.285714  0.428571  0.000000 
 0.571429  0.428571  0.000000  0.000000 
 0.428571  0.428571  0.142857  0.000000 
 0.142857  0.000000  0.714286  0.142857 
 0.571429  0.000000  0.428571  0.000000 
--------------------------------------------------------------------------------

--------------------------------------------------------------------------------
	Motif 5 regular expression
--------------------------------------------------------------------------------
A[AC]C[CA]AA[TCG]AAAA[AT]CAA[GA]A[CA]GT[GAC][AC][AC]G[AG]
--------------------------------------------------------------------------------


Time 1252.04 secs.

********************************************************************************


********************************************************************************
MOTIF  6	width =   25   sites =  27   llr = 338   E-value = 6.3e-001
********************************************************************************
--------------------------------------------------------------------------------
	Motif 6 Description
--------------------------------------------------------------------------------
Simplified        A  1:1:24:11:21::a:69:11111:
pos.-specific     C  22422211263122:::::173719
probability       G  56454122433761:321:825291
matrix            T  32:31376313:27:721a::1:::

         bits    2.1                   *      
                 1.8               *   *      
                 1.6               *   *      
                 1.4               *   *     *
Relative         1.2               *  **    **
Entropy          1.0               *  ***   **
(18.1 bits)      0.8       *    * *** **** ***
                 0.6   *   ** * ********** ***
                 0.4  ***  ** * ********** ***
                 0.2 ******** * **************
                 0.0 -------------------------

Multilevel           GGCGGATTGCGGGTATAATGCGCGC
consensus            TTGTCTGGTGC C  GG    CG  
sequence                  C    T T            
                                              
--------------------------------------------------------------------------------

--------------------------------------------------------------------------------
	Motif 6 sites sorted by position p-value
--------------------------------------------------------------------------------
Sequence name             Start   P-value                      Site         
-------------             ----- ---------            -------------------------
seq2012                      26  3.45e-10 TACTGCTCGG CGCTGATTTGCGGGATAATGCGCGC           
seq988                       26  6.64e-10 CTCACCAAGG TGCGTATTTCCGGTATAGTGCGCGC           
seq2232                      25  1.16e-08 AGTTCAGAGC TGCGTTGTACTCGTATAATGCCCGC C         
seq474                       26  2.18e-08 TGTCTTGGGC GGGGCCGTCCTGTTATGATGAGCGC           
seq144                       25  6.27e-08 CTTTGCTTTT TCCTCAGTCGAGTTAGAATGCGCGC C         
seq826                       26  1.35e-07 CCCCGTTTGG CGGGGCTTCGTGGTAAATTGCGCGC           
seq2710                      26  1.50e-07 AGGCTTTACG GTGCAGTCGCCGCTATAATGCGGGC           
seq1636                      25  1.50e-07 TGGCTTAAAC TGGTTTTTTCGGGCACAATGCACGC C         
seq1274                      26  1.66e-07 ACATGGTCCG GGCGGATATCTGTTCTAATACGCGC           
seq18                        26  1.66e-07 CACAAGACCA GTCTGCTGGCGGCTATATTGACCGC           
seq666                       26  2.05e-07 TATGCGGTCA AGGGGATGTGAGGCATTATGACCGC           
seq164                       26  2.05e-07 CTACCATTTC TGGGCATTTCTGGCATAATCCGGCC           
seq944                       26  3.38e-07 TATGGGCTTT GAGCGTTTGCCGTTATGATAGGCGC           
seq1516                      25  4.10e-07 TAGACGACCG GTCGGTTTATGAGTAGGATGCTCGC C         
seq300                       26  1.04e-06 TGGTCGGCAC CTCGGTCGACGACTATTATGCGCGC           
seq2132                      25  1.13e-06 ATCGGTACAG GCGTAATTGGCGGTATGATCACAGC C         
seq216                       26  1.23e-06 TATGGGCCGG GGGGCAGGTGTGTCATTATAGGCGC           
seq1914                       2  1.35e-06          T GCATGATTGCGGGCAGTATGGTGGC ACTGGTCACA
seq1930                      25  2.63e-06 TCCACGATTT GTCGCCTGACGGGTATAATCCAGGG C         
seq1138                      26  2.63e-06 TCGACCTGTC ATGTTCCTCGACGTAGAATGCGCGC           
seq502                       26  3.35e-06 GTTCTCTTCT TGGGAATTGTACTTATGATGGCAGC           
seq52                        26  3.35e-06 AAACCCAAGT CGCAGTTTTCAGGTAGAATGCCCAT           
seq1804                      26  3.62e-06 TTTGCCCTCG CGCCATGTCATGCGAGAATGCGCGC           
seq1194                      26  4.93e-06 CGACGCGTGC GGACGCTGGCGGCGATAATGCTGCC           
seq218                       26  4.93e-06 AACCTTTTCG GCGGGGTCGGCGCTAGAATGCGCAG           
seq764                       26  5.32e-06 CGCAATGCTT GCCTCGGAGGGCGTATGATGGCCGC           
seq900                       26  6.18e-06 TCGCGCACGG TGACATTTGCCAGTATTGTGCAGGC           
--------------------------------------------------------------------------------

--------------------------------------------------------------------------------
	Motif 6 block diagrams
--------------------------------------------------------------------------------
SEQUENCE NAME            POSITION P-VALUE  MOTIF DIAGRAM
-------------            ----------------  -------------
seq2012                           3.5e-10  25_[+6]
seq988                            6.6e-10  25_[+6]
seq2232                           1.2e-08  24_[+6]_1
seq474                            2.2e-08  25_[+6]
seq144                            6.3e-08  24_[+6]_1
seq826                            1.3e-07  25_[+6]
seq2710                           1.5e-07  25_[+6]
seq1636                           1.5e-07  24_[+6]_1
seq1274                           1.7e-07  25_[+6]
seq18                             1.7e-07  25_[+6]
seq666                              2e-07  25_[+6]
seq164                              2e-07  25_[+6]
seq944                            3.4e-07  25_[+6]
seq1516                           4.1e-07  24_[+6]_1
seq300                              1e-06  25_[+6]
seq2132                           1.1e-06  24_[+6]_1
seq216                            1.2e-06  25_[+6]
seq1914                           1.3e-06  1_[+6]_24
seq1930                           2.6e-06  24_[+6]_1
seq1138                           2.6e-06  25_[+6]
seq502                            3.3e-06  25_[+6]
seq52                             3.3e-06  25_[+6]
seq1804                           3.6e-06  25_[+6]
seq1194                           4.9e-06  25_[+6]
seq218                            4.9e-06  25_[+6]
seq764                            5.3e-06  25_[+6]
seq900                            6.2e-06  25_[+6]
--------------------------------------------------------------------------------

--------------------------------------------------------------------------------
	Motif 6 in BLOCKS format
--------------------------------------------------------------------------------
BL   MOTIF 6 width=25 seqs=27
seq2012                  (   26) CGCTGATTTGCGGGATAATGCGCGC  1 
seq988                   (   26) TGCGTATTTCCGGTATAGTGCGCGC  1 
seq2232                  (   25) TGCGTTGTACTCGTATAATGCCCGC  1 
seq474                   (   26) GGGGCCGTCCTGTTATGATGAGCGC  1 
seq144                   (   25) TCCTCAGTCGAGTTAGAATGCGCGC  1 
seq826                   (   26) CGGGGCTTCGTGGTAAATTGCGCGC  1 
seq2710                  (   26) GTGCAGTCGCCGCTATAATGCGGGC  1 
seq1636                  (   25) TGGTTTTTTCGGGCACAATGCACGC  1 
seq1274                  (   26) GGCGGATATCTGTTCTAATACGCGC  1 
seq18                    (   26) GTCTGCTGGCGGCTATATTGACCGC  1 
seq666                   (   26) AGGGGATGTGAGGCATTATGACCGC  1 
seq164                   (   26) TGGGCATTTCTGGCATAATCCGGCC  1 
seq944                   (   26) GAGCGTTTGCCGTTATGATAGGCGC  1 
seq1516                  (   25) GTCGGTTTATGAGTAGGATGCTCGC  1 
seq300                   (   26) CTCGGTCGACGACTATTATGCGCGC  1 
seq2132                  (   25) GCGTAATTGGCGGTATGATCACAGC  1 
seq216                   (   26) GGGGCAGGTGTGTCATTATAGGCGC  1 
seq1914                  (    2) GCATGATTGCGGGCAGTATGGTGGC  1 
seq1930                  (   25) GTCGCCTGACGGGTATAATCCAGGG  1 
seq1138                  (   26) ATGTTCCTCGACGTAGAATGCGCGC  1 
seq502                   (   26) TGGGAATTGTACTTATGATGGCAGC  1 
seq52                    (   26) CGCAGTTTTCAGGTAGAATGCCCAT  1 
seq1804                  (   26) CGCCATGTCATGCGAGAATGCGCGC  1 
seq1194                  (   26) GGACGCTGGCGGCGATAATGCTGCC  1 
seq218                   (   26) GCGGGGTCGGCGCTAGAATGCGCAG  1 
seq764                   (   26) GCCTCGGAGGGCGTATGATGGCCGC  1 
seq900                   (   26) TGACATTTGCCAGTATTGTGCAGGC  1 
//

--------------------------------------------------------------------------------

--------------------------------------------------------------------------------
	Motif 6 position-specific scoring matrix
--------------------------------------------------------------------------------
log-odds matrix: alength= 4 w= 25 n= 37686 bayes= 11.6406 E= 6.3e-001 
  -170    -46     89      8 
  -270    -46    110    -14 
  -111     80     78  -1140 
  -270    -46     89     28 
   -38    -20     78    -72 
    62    -20   -122     28 
 -1140   -178    -22    152 
  -170   -178    -22    136 
   -70    -46     51     28 
  -270    112     36   -172 
   -38      2     19      8 
  -111    -78    151  -1140 
 -1140    -20    110    -14 
 -1140    -46   -122    152 
   200   -278  -1140  -1140 
  -270   -278      0    145 
   130  -1140    -22    -40 
   182  -1140   -181   -172 
 -1140  -1140  -1140    203 
  -111   -120    158  -1140 
   -70    139    -49  -1140 
  -111      2    100   -114 
  -170    146    -22  -1140 
  -170   -178    171  -1140 
 -1140    180   -181   -272 
--------------------------------------------------------------------------------

--------------------------------------------------------------------------------
	Motif 6 position-specific probability matrix
--------------------------------------------------------------------------------
letter-probability matrix: alength= 4 w= 25 nsites= 27 E= 6.3e-001 
 0.074074  0.185185  0.481481  0.259259 
 0.037037  0.185185  0.555556  0.222222 
 0.111111  0.444444  0.444444  0.000000 
 0.037037  0.185185  0.481481  0.296296 
 0.185185  0.222222  0.444444  0.148148 
 0.370370  0.222222  0.111111  0.296296 
 0.000000  0.074074  0.222222  0.703704 
 0.074074  0.074074  0.222222  0.629630 
 0.148148  0.185185  0.370370  0.296296 
 0.037037  0.555556  0.333333  0.074074 
 0.185185  0.259259  0.296296  0.259259 
 0.111111  0.148148  0.740741  0.000000 
 0.000000  0.222222  0.555556  0.222222 
 0.000000  0.185185  0.111111  0.703704 
 0.962963  0.037037  0.000000  0.000000 
 0.037037  0.037037  0.259259  0.666667 
 0.592593  0.000000  0.222222  0.185185 
 0.851852  0.000000  0.074074  0.074074 
 0.000000  0.000000  0.000000  1.000000 
 0.111111  0.111111  0.777778  0.000000 
 0.148148  0.666667  0.185185  0.000000 
 0.111111  0.259259  0.518519  0.111111 
 0.074074  0.703704  0.222222  0.000000 
 0.074074  0.074074  0.851852  0.000000 
 0.000000  0.888889  0.074074  0.037037 
--------------------------------------------------------------------------------

--------------------------------------------------------------------------------
	Motif 6 regular expression
--------------------------------------------------------------------------------
[GT][GT][CG][GT][GC][ATC][TG][TG][GT][CG][GCT]G[GCT]TA[TG][AG]ATGC[GC][CG]GC
--------------------------------------------------------------------------------


Time 1505.01 secs.

********************************************************************************


********************************************************************************
MOTIF  7	width =   19   sites =  25   llr = 291   E-value = 3.4e+001
********************************************************************************
--------------------------------------------------------------------------------
	Motif 7 Description
--------------------------------------------------------------------------------
Simplified        A  2:1394aa92135:::2:8
pos.-specific     C  2:31:2:::21131:::32
probability       G  ::2311::1424:3:242:
matrix            T  7a33:2:::16226a745:

         bits    2.1  *    **      *    
                 1.8  *    **      *    
                 1.6  *    ***     *    
                 1.4  *  * ***     *    
Relative         1.2  *  * ***     *    
Entropy          1.0  *  * ***     **  *
(16.8 bits)      0.8 **  * ***     **  *
                 0.6 **  * ***   ****  *
                 0.4 **  * *** * **** **
                 0.2 **  ***************
                 0.0 -------------------

Multilevel           TTCGAAAAAGTGATTTGTA
consensus              TA C   AGACG GTCC
sequence               GT T   C TT   A  
                                        
--------------------------------------------------------------------------------

--------------------------------------------------------------------------------
	Motif 7 sites sorted by position p-value
--------------------------------------------------------------------------------
Sequence name             Start   P-value                   Site      
-------------             ----- ---------            -------------------
seq744                       28  8.94e-09 GAGTAACGCC TTTAAAAAAGGTATTTGTA GCCT      
seq2082                      14  1.13e-07 CGCGTTTAAA TTCCACAAAGAAATTTTTA ATGTTGGCGT
seq2660                       2  1.72e-07          A TTCCAAAAAGGACGTTTTA AAAAGCTTTA
seq882                        3  1.96e-07         GT TTGAATAAAGGAATTGATA TCGCTGGTGA
seq2022                       1  3.29e-07          . ATTGAAAAAATCTTTTTTA CCCGCCGGTA
seq2304                       4  3.70e-07        GCT TTTAACAAACTTATTTACC GCAGCTTCGC
seq848                        9  4.18e-07   AATCTCAT TTCGAGAAAACAATTTGCA ATATATGTGG
seq1972                       5  4.71e-07       CAAC TTATAAAAAGGGACTTTTA TATGAAGAAC
seq1352                      15  7.41e-07 GCCATGCCGG TTGCACAAAGTGATTTTGC TGGTATAGAT
seq1024                       3  7.41e-07         TA CTAGAAAAAGTGATTGACA AAACAATCTG
seq1430                      27  8.24e-07 TGCTGCATAA ATTTACAAACTAATTTGCC ACTAG     
seq2252                      21  1.25e-06 TTATCCCATG TTCAAGAAACTGCGTGGCA TGTTTTCCAG
seq1344                       1  2.90e-06          . TTAGATAAAAAGTGTTGCA GTGCATGACC
seq1226                      23  2.90e-06 GCTTCCACAG TTCGATAAATTCAATTATA TCTTTGTGC 
seq1268                       2  3.44e-06          T TTGGATAAATTACGTGAGA AATTTGCGGG
seq56                        21  3.44e-06 TTTCCTGGTT TTTTGAAAACTTTGTGGTA TGCTTGAAAC
seq920                        2  3.73e-06          C CTCAATAAACAAAGTTTGA TGGCCCAGTA
seq600                       24  4.40e-06 GATTGATCGT CTGGAAAAAATTCTTCGTA GCGAGTTA  
seq2636                       8  5.15e-06    CTTGCCG TTTTAGAAAGCGCGTTCTA ATCAAATTTG
seq1326                       6  5.56e-06      GACGA TTTTAAAAGTTGATTTTTT CTGACTTGAG
seq2540                      17  6.00e-06 CTGAACCCGA CTCAGTAAAGTATTTTTTC CTATGGCTAA
seq2470                      32  6.00e-06 CGAAGCTCCA ATCTACAAGGTGATTTTCC           
seq2608                      25  6.47e-06 GGGTCAGAAT TTTTGAAAAAGCTGTTATA AAGTTGC   
seq1136                      13  8.05e-06 TGGGCGAGGG ATGGAAAAACCGCTTGGGA GATATCGATA
seq1242                      11  9.25e-06 GATGACTAAT TTGAACAAAATTCCTTGAA GGTGAACACG
--------------------------------------------------------------------------------

--------------------------------------------------------------------------------
	Motif 7 block diagrams
--------------------------------------------------------------------------------
SEQUENCE NAME            POSITION P-VALUE  MOTIF DIAGRAM
-------------            ----------------  -------------
seq744                            8.9e-09  27_[+7]_4
seq2082                           1.1e-07  13_[+7]_18
seq2660                           1.7e-07  1_[+7]_30
seq882                              2e-07  2_[+7]_29
seq2022                           3.3e-07  [+7]_31
seq2304                           3.7e-07  3_[+7]_28
seq848                            4.2e-07  8_[+7]_23
seq1972                           4.7e-07  4_[+7]_27
seq1352                           7.4e-07  14_[+7]_17
seq1024                           7.4e-07  2_[+7]_29
seq1430                           8.2e-07  26_[+7]_5
seq2252                           1.2e-06  20_[+7]_11
seq1344                           2.9e-06  [+7]_31
seq1226                           2.9e-06  22_[+7]_9
seq1268                           3.4e-06  1_[+7]_30
seq56                             3.4e-06  20_[+7]_11
seq920                            3.7e-06  1_[+7]_30
seq600                            4.4e-06  23_[+7]_8
seq2636                           5.1e-06  7_[+7]_24
seq1326                           5.6e-06  5_[+7]_26
seq2540                             6e-06  16_[+7]_15
seq2470                             6e-06  31_[+7]
seq2608                           6.5e-06  24_[+7]_7
seq1136                             8e-06  12_[+7]_19
seq1242                           9.2e-06  10_[+7]_21
--------------------------------------------------------------------------------

--------------------------------------------------------------------------------
	Motif 7 in BLOCKS format
--------------------------------------------------------------------------------
BL   MOTIF 7 width=19 seqs=25
seq744                   (   28) TTTAAAAAAGGTATTTGTA  1 
seq2082                  (   14) TTCCACAAAGAAATTTTTA  1 
seq2660                  (    2) TTCCAAAAAGGACGTTTTA  1 
seq882                   (    3) TTGAATAAAGGAATTGATA  1 
seq2022                  (    1) ATTGAAAAAATCTTTTTTA  1 
seq2304                  (    4) TTTAACAAACTTATTTACC  1 
seq848                   (    9) TTCGAGAAAACAATTTGCA  1 
seq1972                  (    5) TTATAAAAAGGGACTTTTA  1 
seq1352                  (   15) TTGCACAAAGTGATTTTGC  1 
seq1024                  (    3) CTAGAAAAAGTGATTGACA  1 
seq1430                  (   27) ATTTACAAACTAATTTGCC  1 
seq2252                  (   21) TTCAAGAAACTGCGTGGCA  1 
seq1344                  (    1) TTAGATAAAAAGTGTTGCA  1 
seq1226                  (   23) TTCGATAAATTCAATTATA  1 
seq1268                  (    2) TTGGATAAATTACGTGAGA  1 
seq56                    (   21) TTTTGAAAACTTTGTGGTA  1 
seq920                   (    2) CTCAATAAACAAAGTTTGA  1 
seq600                   (   24) CTGGAAAAAATTCTTCGTA  1 
seq2636                  (    8) TTTTAGAAAGCGCGTTCTA  1 
seq1326                  (    6) TTTTAAAAGTTGATTTTTT  1 
seq2540                  (   17) CTCAGTAAAGTATTTTTTC  1 
seq2470                  (   32) ATCTACAAGGTGATTTTCC  1 
seq2608                  (   25) TTTTGAAAAAGCTGTTATA  1 
seq1136                  (   13) ATGGAAAAACCGCTTGGGA  1 
seq1242                  (   11) TTGAACAAAATTCCTTGAA  1 
//

--------------------------------------------------------------------------------

--------------------------------------------------------------------------------
	Motif 7 position-specific scoring matrix
--------------------------------------------------------------------------------
log-odds matrix: alength= 4 w= 19 n= 46392 bayes= 11.9903 E= 3.4e+001 
   -59    -67  -1129    147 
 -1129  -1129  -1129    203 
  -100     33    -11     39 
    22   -109     30     19 
   187  -1129   -111  -1129 
    73     -9   -111     -3 
   205  -1129  -1129  -1129 
   205  -1129  -1129  -1129 
   193  -1129   -170  -1129 
     0     -9     62   -103 
  -100   -109    -38    119 
    41   -109     47    -29 
   111     13  -1129    -29 
  -259   -167     30    119 
 -1129  -1129  -1129    203 
 -1129   -267    -11    156 
     0   -267     47     56 
  -259     13    -70    109 
   166    -35  -1129   -261 
--------------------------------------------------------------------------------

--------------------------------------------------------------------------------
	Motif 7 position-specific probability matrix
--------------------------------------------------------------------------------
letter-probability matrix: alength= 4 w= 19 nsites= 25 E= 3.4e+001 
 0.160000  0.160000  0.000000  0.680000 
 0.000000  0.000000  0.000000  1.000000 
 0.120000  0.320000  0.240000  0.320000 
 0.280000  0.120000  0.320000  0.280000 
 0.880000  0.000000  0.120000  0.000000 
 0.400000  0.240000  0.120000  0.240000 
 1.000000  0.000000  0.000000  0.000000 
 1.000000  0.000000  0.000000  0.000000 
 0.920000  0.000000  0.080000  0.000000 
 0.240000  0.240000  0.400000  0.120000 
 0.120000  0.120000  0.200000  0.560000 
 0.320000  0.120000  0.360000  0.200000 
 0.520000  0.280000  0.000000  0.200000 
 0.040000  0.080000  0.320000  0.560000 
 0.000000  0.000000  0.000000  1.000000 
 0.000000  0.040000  0.240000  0.720000 
 0.240000  0.040000  0.360000  0.360000 
 0.040000  0.280000  0.160000  0.520000 
 0.760000  0.200000  0.000000  0.040000 
--------------------------------------------------------------------------------

--------------------------------------------------------------------------------
	Motif 7 regular expression
--------------------------------------------------------------------------------
TT[CTG][GAT]A[ACT]AAA[GAC][TG][GAT][ACT][TG]T[TG][GTA][TC][AC]
--------------------------------------------------------------------------------


Time 1765.61 secs.

********************************************************************************


********************************************************************************
MOTIF  8	width =   32   sites =  10   llr = 200   E-value = 1.1e+002
********************************************************************************
--------------------------------------------------------------------------------
	Motif 8 Description
--------------------------------------------------------------------------------
Simplified        A  :3::1:623:3:1::5322226::1::452:1
pos.-specific     C  6221::13:311::815361411::7:4::16
probability       G  2:5::725261:9a:3152:1311922::81:
matrix            T  2539931:5159::211::73:89:1825:83

         bits    2.1                                 
                 1.8              *                  
                 1.6    **      * *         *        
                 1.4    **      ***         **       
Relative         1.2    **      ****        ** *  *  
Entropy          1.0    ***     ****       *** * *** 
(28.9 bits)      0.8    ***     ****    *  ***** *** 
                 0.6 ** ***  ** ****   ** ****** ****
                 0.4 ******************** ***********
                 0.2 ********************************
                 0.0 --------------------------------

Multilevel           CTGTTGAGTGTTGGCACGCTCATTGCTAAGTC
consensus            GAT  TGCACA   TGACAATG   GGCTA T
sequence             TCC    AG        AG A      T    
                                                     
--------------------------------------------------------------------------------

--------------------------------------------------------------------------------
	Motif 8 sites sorted by position p-value
--------------------------------------------------------------------------------
Sequence name             Start   P-value                          Site            
-------------             ----- ---------            --------------------------------
seq2774                      14  4.41e-14 ACAGCGGCAA TTCTTGAGTCTTGGCATGCTCATTGCTCAGTC GAGAT     
seq1062                      13  4.80e-12 CAATCATTGG CTTTTGAAACATGGCACGCCGATTGCTTTGTC AGTAAC    
seq1088                      12  2.20e-11 CGAAGGGCTG TATTTTAAAGTTGGCCCACATATTGCTATGTC TTGTTGT   
seq1050                      13  2.72e-10 GTCCGTGTAC CTGCTGTGGCTTGGTTCGATTATTGCTAAGTT GCTATC    
seq2450                      12  5.24e-10 ACGAATCAGG GCGTTGACTTTTGGCGCGCTCATTAGGCAATC TGAAGCC   
seq1082                      13  7.74e-10 GCCAAATTGC CACTATCCAGCTGGCACCGTTGTTGCTAAGTC TTCTGT    
seq1330                       4  1.13e-09        GGC GTTTTTAGTGGTGGCGAACTAGTGGCTCTGGC GCTAGTCTGA
seq854                        9  1.41e-09   TAATCGAT CAGTTGGCTGACGGTGACGTCATTGCGCAGTA ATGTTTCATT
seq408                       12  2.31e-09 GGCTGCGCAA CTGTTGGGGGTTGGCAGCCAACGTGTTATGTT TGCAGGC   
seq2242                      13  6.98e-09 TCAGAAAAAG CCGTTGAGTGATAGCAAGATCGCTGGTTTACT GGAGGC    
--------------------------------------------------------------------------------

--------------------------------------------------------------------------------
	Motif 8 block diagrams
--------------------------------------------------------------------------------
SEQUENCE NAME            POSITION P-VALUE  MOTIF DIAGRAM
-------------            ----------------  -------------
seq2774                           4.4e-14  13_[+8]_5
seq1062                           4.8e-12  12_[+8]_6
seq1088                           2.2e-11  11_[+8]_7
seq1050                           2.7e-10  12_[+8]_6
seq2450                           5.2e-10  11_[+8]_7
seq1082                           7.7e-10  12_[+8]_6
seq1330                           1.1e-09  3_[+8]_15
seq854                            1.4e-09  8_[+8]_10
seq408                            2.3e-09  11_[+8]_7
seq2242                             7e-09  12_[+8]_6
--------------------------------------------------------------------------------

--------------------------------------------------------------------------------
	Motif 8 in BLOCKS format
--------------------------------------------------------------------------------
BL   MOTIF 8 width=32 seqs=10
seq2774                  (   14) TTCTTGAGTCTTGGCATGCTCATTGCTCAGTC  1 
seq1062                  (   13) CTTTTGAAACATGGCACGCCGATTGCTTTGTC  1 
seq1088                  (   12) TATTTTAAAGTTGGCCCACATATTGCTATGTC  1 
seq1050                  (   13) CTGCTGTGGCTTGGTTCGATTATTGCTAAGTT  1 
seq2450                  (   12) GCGTTGACTTTTGGCGCGCTCATTAGGCAATC  1 
seq1082                  (   13) CACTATCCAGCTGGCACCGTTGTTGCTAAGTC  1 
seq1330                  (    4) GTTTTTAGTGGTGGCGAACTAGTGGCTCTGGC  1 
seq854                   (    9) CAGTTGGCTGACGGTGACGTCATTGCGCAGTA  1 
seq408                   (   12) CTGTTGGGGGTTGGCAGCCAACGTGTTATGTT  1 
seq2242                  (   13) CCGTTGAGTGATAGCAAGATCGCTGGTTTACT  1 
//

--------------------------------------------------------------------------------

--------------------------------------------------------------------------------
	Motif 8 position-specific scoring matrix
--------------------------------------------------------------------------------
log-odds matrix: alength= 4 w= 32 n= 27529 bayes= 11.6778 E= 1.1e+002 
  -997    123    -38    -29 
    32    -35   -997    103 
  -997    -35     95     29 
  -997   -135   -997    188 
  -127   -997   -997    188 
  -997   -997    143     29 
   132   -135    -38   -129 
   -27     23     95   -997 
    32   -997    -38    103 
  -997     23    121   -129 
    32   -135   -137    103 
  -997   -135   -997    188 
  -127   -997    179   -997 
  -997   -997    195   -997 
  -997    165   -997    -29 
   105   -135     21   -129 
    32     97   -137   -129 
   -27     23     95   -997 
   -27    123    -38   -997 
   -27   -135   -997    152 
   -27     65   -137     29 
   132   -135     21   -997 
  -997   -135   -137    171 
  -997   -997   -137    188 
  -127   -997    179   -997 
  -997    146    -38   -129 
  -997   -997    -38    171 
    73     65   -997    -29 
   105   -997   -997    103 
   -27   -997    162   -997 
  -997   -135   -137    171 
  -127    123   -997     29 
--------------------------------------------------------------------------------

--------------------------------------------------------------------------------
	Motif 8 position-specific probability matrix
--------------------------------------------------------------------------------
letter-probability matrix: alength= 4 w= 32 nsites= 10 E= 1.1e+002 
 0.000000  0.600000  0.200000  0.200000 
 0.300000  0.200000  0.000000  0.500000 
 0.000000  0.200000  0.500000  0.300000 
 0.000000  0.100000  0.000000  0.900000 
 0.100000  0.000000  0.000000  0.900000 
 0.000000  0.000000  0.700000  0.300000 
 0.600000  0.100000  0.200000  0.100000 
 0.200000  0.300000  0.500000  0.000000 
 0.300000  0.000000  0.200000  0.500000 
 0.000000  0.300000  0.600000  0.100000 
 0.300000  0.100000  0.100000  0.500000 
 0.000000  0.100000  0.000000  0.900000 
 0.100000  0.000000  0.900000  0.000000 
 0.000000  0.000000  1.000000  0.000000 
 0.000000  0.800000  0.000000  0.200000 
 0.500000  0.100000  0.300000  0.100000 
 0.300000  0.500000  0.100000  0.100000 
 0.200000  0.300000  0.500000  0.000000 
 0.200000  0.600000  0.200000  0.000000 
 0.200000  0.100000  0.000000  0.700000 
 0.200000  0.400000  0.100000  0.300000 
 0.600000  0.100000  0.300000  0.000000 
 0.000000  0.100000  0.100000  0.800000 
 0.000000  0.000000  0.100000  0.900000 
 0.100000  0.000000  0.900000  0.000000 
 0.000000  0.700000  0.200000  0.100000 
 0.000000  0.000000  0.200000  0.800000 
 0.400000  0.400000  0.000000  0.200000 
 0.500000  0.000000  0.000000  0.500000 
 0.200000  0.000000  0.800000  0.000000 
 0.000000  0.100000  0.100000  0.800000 
 0.100000  0.600000  0.000000  0.300000 
--------------------------------------------------------------------------------

--------------------------------------------------------------------------------
	Motif 8 regular expression
--------------------------------------------------------------------------------
[CGT][TAC][GTC]TT[GT][AG][GCA][TAG][GC][TA]TGG[CT][AG][CA][GCA][CAG][TA][CTA][AG]TTG[CG][TG][ACT][AT][GA]T[CT]
--------------------------------------------------------------------------------


Time 2019.86 secs.

********************************************************************************


********************************************************************************
MOTIF  9	width =   35   sites =  13   llr = 244   E-value = 3.0e+000
********************************************************************************
--------------------------------------------------------------------------------
	Motif 9 Description
--------------------------------------------------------------------------------
Simplified        A  437::28:5:24414::7822217523423:344:
pos.-specific     C  :5218:28443:28::a::3621226515:32:16
probability       G  :1:218:11:562266:3:3::821:223343123
matrix            T  61272::1:6::2::4::2226::22:4:432531

         bits    2.1                 *                  
                 1.8                 *                  
                 1.6                 *                  
                 1.4      *          *                  
Relative         1.2      ***        ***   *            
Entropy          1.0 *   **** * * ******   *            
(27.1 bits)      0.8 * ****** * * ******   **        * *
                 0.6 * ******** * ****** **** ** *   * *
                 0.4 ************ ****** ******* *** * *
                 0.2 ************ ****** *********** ***
                 0.0 -----------------------------------

Multilevel           TCATCGACATGGACGGCAACCTGAACCACTGATAC
consensus            AA G  C CCCAC AT GTGAC  TAATGACGATG
sequence                       A T      T         GTC G 
                                                        
--------------------------------------------------------------------------------

--------------------------------------------------------------------------------
	Motif 9 sites sorted by position p-value
--------------------------------------------------------------------------------
Sequence name             Start   P-value                           Site              
-------------             ----- ---------            -----------------------------------
seq1232                       5  4.81e-13       CAAC TCATCGACATCGGCGTCAATCTGACCAACGCAAGC TTCGCCTCGC
seq2652                       2  5.75e-12          T TCAGCGACGCCGACGGCAAGATGAACCTGTCATTG CGCGAAGTCA
seq834                        6  1.26e-11      CCCTG AAATCGACATCGTCGTCGAACTGATCGGCGGATAC ACTCTTGCCC
seq2714                      14  4.22e-11 TTGAAAGCGG TCTTCGACCCCAACGGCATCATGAACCCCGGAAAG AT        
seq1818                       6  2.14e-09      GACGC TCACCGATCTGGACAGCGAGCAAATCCTCAGCAAC CATAGCAAGC
seq2016                       2  3.48e-09          G ACATCGCCATGAGCATCAAATCGGACAAGTGGATT CGCCGCATGG
seq1470                      12  3.76e-09 CACCATATAA AAATTGACACAAACGGCAATTTGCCACTAATGTGG CGGC      
seq720                        3  4.07e-09         CT AATTCGACATAGCCAGCATGCTGGTACGGGCTTTG CTACAGCAGG
seq1644                       6  4.75e-09      CCAGT TCATCACCCTGGCAGGCATCCACAACATGTGGTAC AGCATGTTCA
seq1210                      14  5.52e-09 TTGCCGGTTA TTCGTGACCTGGTCGTCGATATGAGCATCTTCTAC AA        
seq2548                      11  5.95e-09 AAGGCGGTGC TGATCAACCCGGCGGTCAACCCGCATCAATTGTTC GACGG     
seq2118                       7  5.95e-09     CCGGGG TCAGGGCGATGATCAGCGAGCCGAAACACATCAGC AGCACCGAC 
seq2398                      13  9.87e-09 GGACAAGGCG AACTCGACACAAAGAGCAACCTGAATGACACTGCC GAT       
--------------------------------------------------------------------------------

--------------------------------------------------------------------------------
	Motif 9 block diagrams
--------------------------------------------------------------------------------
SEQUENCE NAME            POSITION P-VALUE  MOTIF DIAGRAM
-------------            ----------------  -------------
seq1232                           4.8e-13  4_[+9]_11
seq2652                           5.8e-12  1_[+9]_14
seq834                            1.3e-11  5_[+9]_10
seq2714                           4.2e-11  13_[+9]_2
seq1818                           2.1e-09  5_[+9]_10
seq2016                           3.5e-09  1_[+9]_14
seq1470                           3.8e-09  11_[+9]_4
seq720                            4.1e-09  2_[+9]_13
seq1644                           4.7e-09  5_[+9]_10
seq1210                           5.5e-09  13_[+9]_2
seq2548                           5.9e-09  10_[+9]_5
seq2118                           5.9e-09  6_[+9]_9
seq2398                           9.9e-09  12_[+9]_3
--------------------------------------------------------------------------------

--------------------------------------------------------------------------------
	Motif 9 in BLOCKS format
--------------------------------------------------------------------------------
BL   MOTIF 9 width=35 seqs=13
seq1232                  (    5) TCATCGACATCGGCGTCAATCTGACCAACGCAAGC  1 
seq2652                  (    2) TCAGCGACGCCGACGGCAAGATGAACCTGTCATTG  1 
seq834                   (    6) AAATCGACATCGTCGTCGAACTGATCGGCGGATAC  1 
seq2714                  (   14) TCTTCGACCCCAACGGCATCATGAACCCCGGAAAG  1 
seq1818                  (    6) TCACCGATCTGGACAGCGAGCAAATCCTCAGCAAC  1 
seq2016                  (    2) ACATCGCCATGAGCATCAAATCGGACAAGTGGATT  1 
seq1470                  (   12) AAATTGACACAAACGGCAATTTGCCACTAATGTGG  1 
seq720                   (    3) AATTCGACATAGCCAGCATGCTGGTACGGGCTTTG  1 
seq1644                  (    6) TCATCACCCTGGCAGGCATCCACAACATGTGGTAC  1 
seq1210                  (   14) TTCGTGACCTGGTCGTCGATATGAGCATCTTCTAC  1 
seq2548                  (   11) TGATCAACCCGGCGGTCAACCCGCATCAATTGTTC  1 
seq2118                  (    7) TCAGGGCGATGATCAGCGAGCCGAAACACATCAGC  1 
seq2398                  (   13) AACTCGACACAAAGAGCAACCTGAATGACACTGCC  1 
//

--------------------------------------------------------------------------------

--------------------------------------------------------------------------------
	Motif 9 position-specific scoring matrix
--------------------------------------------------------------------------------
log-odds matrix: alength= 4 w= 35 n= 23176 bayes= 11.9639 E= 3.0e+000 
    68  -1035  -1035    133 
    35    108   -175   -167 
   152    -73  -1035    -67 
 -1035   -173    -17    150 
 -1035    159   -175    -67 
   -65  -1035    170  -1035 
   168    -14  -1035  -1035 
 -1035    173   -175   -167 
   116     59   -175  -1035 
 -1035     59  -1035    133 
    -6     27     83  -1035 
    68  -1035    125  -1035 
    68    -14    -75     -8 
  -164    159    -75  -1035 
    68  -1035    125  -1035 
 -1035  -1035    125     65 
 -1035    197  -1035  -1035 
   152  -1035     25  -1035 
   168  -1035  -1035     -8 
   -65     27     25     -8 
    -6    127  -1035    -67 
   -65    -14  -1035    133 
  -164   -173    170  -1035 
   152    -73    -75  -1035 
   116    -73   -175     -8 
    -6    127  -1035    -67 
    35    108    -75  -1035 
    68   -173    -75     65 
   -65    108     25  -1035 
    35  -1035     25     65 
 -1035     27     57     33 
    35    -14     25    -67 
    68  -1035   -175    114 
    68   -173    -17     33 
 -1035    127     25   -167 
--------------------------------------------------------------------------------

--------------------------------------------------------------------------------
	Motif 9 position-specific probability matrix
--------------------------------------------------------------------------------
letter-probability matrix: alength= 4 w= 35 nsites= 13 E= 3.0e+000 
 0.384615  0.000000  0.000000  0.615385 
 0.307692  0.538462  0.076923  0.076923 
 0.692308  0.153846  0.000000  0.153846 
 0.000000  0.076923  0.230769  0.692308 
 0.000000  0.769231  0.076923  0.153846 
 0.153846  0.000000  0.846154  0.000000 
 0.769231  0.230769  0.000000  0.000000 
 0.000000  0.846154  0.076923  0.076923 
 0.538462  0.384615  0.076923  0.000000 
 0.000000  0.384615  0.000000  0.615385 
 0.230769  0.307692  0.461538  0.000000 
 0.384615  0.000000  0.615385  0.000000 
 0.384615  0.230769  0.153846  0.230769 
 0.076923  0.769231  0.153846  0.000000 
 0.384615  0.000000  0.615385  0.000000 
 0.000000  0.000000  0.615385  0.384615 
 0.000000  1.000000  0.000000  0.000000 
 0.692308  0.000000  0.307692  0.000000 
 0.769231  0.000000  0.000000  0.230769 
 0.153846  0.307692  0.307692  0.230769 
 0.230769  0.615385  0.000000  0.153846 
 0.153846  0.230769  0.000000  0.615385 
 0.076923  0.076923  0.846154  0.000000 
 0.692308  0.153846  0.153846  0.000000 
 0.538462  0.153846  0.076923  0.230769 
 0.230769  0.615385  0.000000  0.153846 
 0.307692  0.538462  0.153846  0.000000 
 0.384615  0.076923  0.153846  0.384615 
 0.153846  0.538462  0.307692  0.000000 
 0.307692  0.000000  0.307692  0.384615 
 0.000000  0.307692  0.384615  0.307692 
 0.307692  0.230769  0.307692  0.153846 
 0.384615  0.000000  0.076923  0.538462 
 0.384615  0.076923  0.230769  0.307692 
 0.000000  0.615385  0.307692  0.076923 
--------------------------------------------------------------------------------

--------------------------------------------------------------------------------
	Motif 9 regular expression
--------------------------------------------------------------------------------
[TA][CA]A[TG]CG[AC]C[AC][TC][GCA][GA][ACT]C[GA][GT]C[AG][AT][CGT][CA][TC]GA[AT][CA][CA][AT][CG][TAG][GCT][AGC][TA][ATG][CG]
--------------------------------------------------------------------------------


Time 2277.56 secs.

********************************************************************************


********************************************************************************
MOTIF 10	width =   26   sites =   8   llr = 159   E-value = 7.9e+001
********************************************************************************
--------------------------------------------------------------------------------
	Motif 10 Description
--------------------------------------------------------------------------------
Simplified        A  41:4a::436556a36:::3899aa4
pos.-specific     C  6:66:655:31:::8334::1:::::
probability       G  :93::35::1:34::::153:::::1
matrix            T  ::1::1:18:43:::18555111::5

         bits    2.1     *        *         ** 
                 1.8     *        *         ** 
                 1.6     *        *         ** 
                 1.4  *  *        *       **** 
Relative         1.2  *  *   *    ** *    **** 
Entropy          1.0 ** ** * *   *** * * ***** 
(28.6 bits)      0.8 ** ** * **  ***** * ***** 
                 0.6 **************************
                 0.4 **************************
                 0.2 **************************
                 0.0 --------------------------

Multilevel           CGCCACCCTAAAAACATTGTAAAAAT
consensus            A GA GGAACTGG ACCCTA     A
sequence                        T       G      
                                               
--------------------------------------------------------------------------------

--------------------------------------------------------------------------------
	Motif 10 sites sorted by position p-value
--------------------------------------------------------------------------------
Sequence name             Start   P-value                       Site         
-------------             ----- ---------            --------------------------
seq2108                      20  1.81e-12 GCCTGCTTGA CGCCACCATCAAGACATTTGAAAAAT ACAAT     
seq2872                      24  1.67e-10 CCGCCCAGTG CGTCACGCTGAAAACACCGAAAAAAT G         
seq2120                       1  2.70e-10          . AGCAACCCTATTAACTTCTTAATAAT CCGCTGGCGC
seq2280                      19  2.97e-10 AGGCATTGTC AGCCACGAACAAAACACTGTATAAAT ATCCAG    
seq706                       20  5.49e-10 TTTGGGTTGA CACCAGCCAAATGAAATTGTAAAAAA ACATC     
seq906                       20  8.25e-10 TTTCCAGAGA CGGCATGATACAAACCTGTTAAAAAA TATGT     
seq892                       21  2.26e-09 TCCGATTCTC AGGAACGCTATGAAACTCGATAAAAA GCTG      
seq4                          6  2.91e-09      CCGCG CGCAAGCTTATGGACATTTGCAAAAG CCTGCCCAAT
--------------------------------------------------------------------------------

--------------------------------------------------------------------------------
	Motif 10 block diagrams
--------------------------------------------------------------------------------
SEQUENCE NAME            POSITION P-VALUE  MOTIF DIAGRAM
-------------            ----------------  -------------
seq2108                           1.8e-12  19_[+10]_5
seq2872                           1.7e-10  23_[+10]_1
seq2120                           2.7e-10  [+10]_24
seq2280                             3e-10  18_[+10]_6
seq706                            5.5e-10  19_[+10]_5
seq906                            8.3e-10  19_[+10]_5
seq892                            2.3e-09  20_[+10]_4
seq4                              2.9e-09  5_[+10]_19
--------------------------------------------------------------------------------

--------------------------------------------------------------------------------
	Motif 10 in BLOCKS format
--------------------------------------------------------------------------------
BL   MOTIF 10 width=26 seqs=8
seq2108                  (   20) CGCCACCATCAAGACATTTGAAAAAT  1 
seq2872                  (   24) CGTCACGCTGAAAACACCGAAAAAAT  1 
seq2120                  (    1) AGCAACCCTATTAACTTCTTAATAAT  1 
seq2280                  (   19) AGCCACGAACAAAACACTGTATAAAT  1 
seq706                   (   20) CACCAGCCAAATGAAATTGTAAAAAA  1 
seq906                   (   20) CGGCATGATACAAACCTGTTAAAAAA  1 
seq892                   (   21) AGGAACGCTATGAAACTCGATAAAAA  1 
seq4                     (    6) CGCAAGCTTATGGACATTTGCAAAAG  1 
//

--------------------------------------------------------------------------------

--------------------------------------------------------------------------------
	Motif 10 position-specific scoring matrix
--------------------------------------------------------------------------------
log-odds matrix: alength= 4 w= 26 n= 36235 bayes= 12.1448 E= 7.9e+001 
    64    129   -965   -965 
   -94   -965    175   -965 
  -965    129     -5    -97 
    64    129   -965   -965 
   205   -965   -965   -965 
  -965    129     -5    -97 
  -965     97     95   -965 
    64     97   -965    -97 
     5   -965   -965    161 
   138     -3   -105   -965 
   105   -103   -965     62 
   105   -965     -5      3 
   138   -965     53   -965 
   205   -965   -965   -965 
     5    155   -965   -965 
   138     -3   -965    -97 
  -965     -3   -965    161 
  -965     56   -105    103 
  -965   -965     95    103 
     5   -965     -5    103 
   164   -103   -965    -97 
   186   -965   -965    -97 
   186   -965   -965    -97 
   205   -965   -965   -965 
   205   -965   -965   -965 
    64   -965   -105    103 
--------------------------------------------------------------------------------

--------------------------------------------------------------------------------
	Motif 10 position-specific probability matrix
--------------------------------------------------------------------------------
letter-probability matrix: alength= 4 w= 26 nsites= 8 E= 7.9e+001 
 0.375000  0.625000  0.000000  0.000000 
 0.125000  0.000000  0.875000  0.000000 
 0.000000  0.625000  0.250000  0.125000 
 0.375000  0.625000  0.000000  0.000000 
 1.000000  0.000000  0.000000  0.000000 
 0.000000  0.625000  0.250000  0.125000 
 0.000000  0.500000  0.500000  0.000000 
 0.375000  0.500000  0.000000  0.125000 
 0.250000  0.000000  0.000000  0.750000 
 0.625000  0.250000  0.125000  0.000000 
 0.500000  0.125000  0.000000  0.375000 
 0.500000  0.000000  0.250000  0.250000 
 0.625000  0.000000  0.375000  0.000000 
 1.000000  0.000000  0.000000  0.000000 
 0.250000  0.750000  0.000000  0.000000 
 0.625000  0.250000  0.000000  0.125000 
 0.000000  0.250000  0.000000  0.750000 
 0.000000  0.375000  0.125000  0.500000 
 0.000000  0.000000  0.500000  0.500000 
 0.250000  0.000000  0.250000  0.500000 
 0.750000  0.125000  0.000000  0.125000 
 0.875000  0.000000  0.000000  0.125000 
 0.875000  0.000000  0.000000  0.125000 
 1.000000  0.000000  0.000000  0.000000 
 1.000000  0.000000  0.000000  0.000000 
 0.375000  0.000000  0.125000  0.500000 
--------------------------------------------------------------------------------

--------------------------------------------------------------------------------
	Motif 10 regular expression
--------------------------------------------------------------------------------
[CA]G[CG][CA]A[CG][CG][CA][TA][AC][AT][AGT][AG]A[CA][AC][TC][TC][GT][TAG]AAAAA[TA]
--------------------------------------------------------------------------------


Time 2525.27 secs.

********************************************************************************


********************************************************************************
MOTIF 11	width =   35   sites =   8   llr = 177   E-value = 7.9e+003
********************************************************************************
--------------------------------------------------------------------------------
	Motif 11 Description
--------------------------------------------------------------------------------
Simplified        A  :::5:443:::::8341331:4:31a116::13::
pos.-specific     C  6:1:43133:9:a:344551:::6::133:49164
probability       G  348511313a1a:34133138:91:::61:6:546
matrix            T  161:53345:::::113:15361:9:8::a::1::

         bits    2.1             *            *   *     
                 1.8          * **            *   *     
                 1.6          * **            *   *     
                 1.4          ****         * **   * *   
Relative         1.2          *****      * * **   * *   
Entropy          1.0  * *     *****      *** ***  *** **
(31.8 bits)      0.8  ***     *****      *** *** **** **
                 0.6 *****    *****      ************ **
                 0.4 *****   ******   *  ************ **
                 0.2 ************** * ******************
                 0.0 -----------------------------------

Multilevel           CTGATAATTGCGCAGACCCTGTGCTATGATGCGCG
consensus            GG GCCGAC    GACGAAGTA A   CC C AGC
sequence                  TTCG     C TG                 
                                                        
--------------------------------------------------------------------------------

--------------------------------------------------------------------------------
	Motif 11 sites sorted by position p-value
--------------------------------------------------------------------------------
Sequence name             Start   P-value                           Site              
-------------             ----- ---------            -----------------------------------
seq2180                      12  1.05e-14 CAGTTGTTGC GTGGTTAAGGCGCAGACCCGGTGCTATGATCCGGG GTCT      
seq798                       15  3.79e-12 CTGCGTGGTG CGTGCCATTGCGCAGCAGCTTTGCTATGATGCAGC C         
seq1772                      15  6.43e-12 ACCTTCAACA TTGAGCGCTGCGCAAACCCGGTGCTAACATGCGCG A         
seq2656                      14  7.49e-11 CATTATTAAC CGGGTGACCGCGCATCTGGTGAGCTATGCTGCTGC GC        
seq750                       15  1.02e-10 ACAGGAGGCT CGGGCAGTCGCGCGGCGATTGATGTATGCTGCGCG A         
seq1614                      14  1.28e-10 CTCAAGGACG CTGATACAGGGGCACAGAAAGAGATATGATCCCCG TC        
seq1662                      15  3.61e-10 TAAATGCCAA CTGACTTTTGCGCAAGCCCCGTGCAACCATCAACC T         
seq2468                      15  7.01e-10 TGGCATGATG GTCATATGTGCGCGCTTCATTTGATATAGTGCGCG T         
--------------------------------------------------------------------------------

--------------------------------------------------------------------------------
	Motif 11 block diagrams
--------------------------------------------------------------------------------
SEQUENCE NAME            POSITION P-VALUE  MOTIF DIAGRAM
-------------            ----------------  -------------
seq2180                           1.1e-14  11_[+11]_4
seq798                            3.8e-12  14_[+11]_1
seq1772                           6.4e-12  14_[+11]_1
seq2656                           7.5e-11  13_[+11]_2
seq750                              1e-10  14_[+11]_1
seq1614                           1.3e-10  13_[+11]_2
seq1662                           3.6e-10  14_[+11]_1
seq2468                             7e-10  14_[+11]_1
--------------------------------------------------------------------------------

--------------------------------------------------------------------------------
	Motif 11 in BLOCKS format
--------------------------------------------------------------------------------
BL   MOTIF 11 width=35 seqs=8
seq2180                  (   12) GTGGTTAAGGCGCAGACCCGGTGCTATGATCCGGG  1 
seq798                   (   15) CGTGCCATTGCGCAGCAGCTTTGCTATGATGCAGC  1 
seq1772                  (   15) TTGAGCGCTGCGCAAACCCGGTGCTAACATGCGCG  1 
seq2656                  (   14) CGGGTGACCGCGCATCTGGTGAGCTATGCTGCTGC  1 
seq750                   (   15) CGGGCAGTCGCGCGGCGATTGATGTATGCTGCGCG  1 
seq1614                  (   14) CTGATACAGGGGCACAGAAAGAGATATGATCCCCG  1 
seq1662                  (   15) CTGACTTTTGCGCAAGCCCCGTGCAACCATCAACC  1 
seq2468                  (   15) GTCATATGTGCGCGCTTCATTTGATATAGTGCGCG  1 
//

--------------------------------------------------------------------------------

--------------------------------------------------------------------------------
	Motif 11 position-specific scoring matrix
--------------------------------------------------------------------------------
log-odds matrix: alength= 4 w= 35 n= 23176 bayes= 11.4998 E= 7.9e+003 
  -965    129     -5    -97 
  -965   -965     53    135 
  -965   -103    153    -97 
   105   -965     95   -965 
  -965     56   -105    103 
    64     -3   -105      3 
    64   -103     -5      3 
     5     -3   -105     62 
  -965     -3     -5    103 
  -965   -965    195   -965 
  -965    178   -105   -965 
  -965   -965    195   -965 
  -965    197   -965   -965 
   164   -965     -5   -965 
     5     -3     53    -97 
    64     56   -105    -97 
   -94     56     -5      3 
     5     97     -5   -965 
     5     97   -105    -97 
   -94   -103     -5    103 
  -965   -965    153      3 
    64   -965   -965    135 
  -965   -965    175    -97 
     5    129   -105   -965 
   -94   -965   -965    184 
   205   -965   -965   -965 
   -94   -103   -965    161 
   -94     -3    127   -965 
   138     -3   -105   -965 
  -965   -965   -965    203 
  -965     56    127   -965 
   -94    178   -965   -965 
     5   -103     95    -97 
  -965    129     53   -965 
  -965     56    127   -965 
--------------------------------------------------------------------------------

--------------------------------------------------------------------------------
	Motif 11 position-specific probability matrix
--------------------------------------------------------------------------------
letter-probability matrix: alength= 4 w= 35 nsites= 8 E= 7.9e+003 
 0.000000  0.625000  0.250000  0.125000 
 0.000000  0.000000  0.375000  0.625000 
 0.000000  0.125000  0.750000  0.125000 
 0.500000  0.000000  0.500000  0.000000 
 0.000000  0.375000  0.125000  0.500000 
 0.375000  0.250000  0.125000  0.250000 
 0.375000  0.125000  0.250000  0.250000 
 0.250000  0.250000  0.125000  0.375000 
 0.000000  0.250000  0.250000  0.500000 
 0.000000  0.000000  1.000000  0.000000 
 0.000000  0.875000  0.125000  0.000000 
 0.000000  0.000000  1.000000  0.000000 
 0.000000  1.000000  0.000000  0.000000 
 0.750000  0.000000  0.250000  0.000000 
 0.250000  0.250000  0.375000  0.125000 
 0.375000  0.375000  0.125000  0.125000 
 0.125000  0.375000  0.250000  0.250000 
 0.250000  0.500000  0.250000  0.000000 
 0.250000  0.500000  0.125000  0.125000 
 0.125000  0.125000  0.250000  0.500000 
 0.000000  0.000000  0.750000  0.250000 
 0.375000  0.000000  0.000000  0.625000 
 0.000000  0.000000  0.875000  0.125000 
 0.250000  0.625000  0.125000  0.000000 
 0.125000  0.000000  0.000000  0.875000 
 1.000000  0.000000  0.000000  0.000000 
 0.125000  0.125000  0.000000  0.750000 
 0.125000  0.250000  0.625000  0.000000 
 0.625000  0.250000  0.125000  0.000000 
 0.000000  0.000000  0.000000  1.000000 
 0.000000  0.375000  0.625000  0.000000 
 0.125000  0.875000  0.000000  0.000000 
 0.250000  0.125000  0.500000  0.125000 
 0.000000  0.625000  0.375000  0.000000 
 0.000000  0.375000  0.625000  0.000000 
--------------------------------------------------------------------------------

--------------------------------------------------------------------------------
	Motif 11 regular expression
--------------------------------------------------------------------------------
[CG][TG]G[AG][TC][ACT][AGT][TAC][TCG]GCGC[AG][GAC][AC][CGT][CAG][CA][TG][GT][TA]G[CA]TAT[GC][AC]T[GC]C[GA][CG][GC]
--------------------------------------------------------------------------------


Time 2762.84 secs.

********************************************************************************


********************************************************************************
MOTIF 12	width =   18   sites =   8   llr = 132   E-value = 1.1e+004
********************************************************************************
--------------------------------------------------------------------------------
	Motif 12 Description
--------------------------------------------------------------------------------
Simplified        A  36:1:::33131:a1:a4
pos.-specific     C  8:a:aa6:1:1:a::a:6
probability       G  :1:9::38:5:4::8:::
matrix            T  :3::::1:6465::1:::

         bits    2.1   * **      ** ** 
                 1.8   * **      ** ** 
                 1.6   * **      ** ** 
                 1.4   ****      ** ** 
Relative         1.2 * **** *    ** ** 
Entropy          1.0 * **** *    ** ***
(23.7 bits)      0.8 ****** ** * ******
                 0.6 ******************
                 0.4 ******************
                 0.2 ******************
                 0.0 ------------------

Multilevel           CACGCCCGTGTTCAGCAC
consensus            AT    GAATAG     A
sequence                               
                                       
--------------------------------------------------------------------------------

--------------------------------------------------------------------------------
	Motif 12 sites sorted by position p-value
--------------------------------------------------------------------------------
Sequence name             Start   P-value                   Site     
-------------             ----- ---------            ------------------
seq1578                      13  2.01e-09 CCTGATACAT CACGCCTGTTTGCAGCAC AAGTTTCCCT
seq90                        10  4.09e-09  AAATCCATG AACGCCCGCGTTCAGCAC CTAGCCCGTG
seq126                       22  9.67e-09 GGGTTTCCAC CGCGCCGGTTTTCAGCAA TATTGGCACT
seq544                       19  1.39e-08 TTTTGACTTC CACGCCGGTGATCATCAC GACATCATGG
seq308                       17  1.98e-08 GCAGCCCGGT AACGCCCATATTCAGCAA ATCCCGGCTC
seq68                        32  2.16e-08 CATCGTTACG CTCGCCCAAGAGCAGCAC T         
seq588                       30  2.97e-08 TCATCCCGCG CACGCCCGAGCACAGCAA GGC       
seq272                       18  5.57e-08 GTAGTCATGG CTCACCCGTTTGCAACAC TTACTCCCGA
--------------------------------------------------------------------------------

--------------------------------------------------------------------------------
	Motif 12 block diagrams
--------------------------------------------------------------------------------
SEQUENCE NAME            POSITION P-VALUE  MOTIF DIAGRAM
-------------            ----------------  -------------
seq1578                             2e-09  12_[+12]_20
seq90                             4.1e-09  9_[+12]_23
seq126                            9.7e-09  21_[+12]_11
seq544                            1.4e-08  18_[+12]_14
seq308                              2e-08  16_[+12]_16
seq68                             2.2e-08  31_[+12]_1
seq588                              3e-08  29_[+12]_3
seq272                            5.6e-08  17_[+12]_15
--------------------------------------------------------------------------------

--------------------------------------------------------------------------------
	Motif 12 in BLOCKS format
--------------------------------------------------------------------------------
BL   MOTIF 12 width=18 seqs=8
seq1578                  (   13) CACGCCTGTTTGCAGCAC  1 
seq90                    (   10) AACGCCCGCGTTCAGCAC  1 
seq126                   (   22) CGCGCCGGTTTTCAGCAA  1 
seq544                   (   19) CACGCCGGTGATCATCAC  1 
seq308                   (   17) AACGCCCATATTCAGCAA  1 
seq68                    (   32) CTCGCCCAAGAGCAGCAC  1 
seq588                   (   30) CACGCCCGAGCACAGCAA  1 
seq272                   (   18) CTCACCCGTTTGCAACAC  1 
//

--------------------------------------------------------------------------------

--------------------------------------------------------------------------------
	Motif 12 position-specific scoring matrix
--------------------------------------------------------------------------------
log-odds matrix: alength= 4 w= 18 n= 47843 bayes= 10.1663 E= 1.1e+004 
     5    155   -965   -965 
   138   -965   -105      3 
  -965    197   -965   -965 
   -94   -965    175   -965 
  -965    197   -965   -965 
  -965    197   -965   -965 
  -965    129     -5    -97 
     5   -965    153   -965 
     5   -103   -965    135 
   -94   -965     95     62 
     5   -103   -965    135 
   -94   -965     53    103 
  -965    197   -965   -965 
   205   -965   -965   -965 
   -94   -965    153    -97 
  -965    197   -965   -965 
   205   -965   -965   -965 
    64    129   -965   -965 
--------------------------------------------------------------------------------

--------------------------------------------------------------------------------
	Motif 12 position-specific probability matrix
--------------------------------------------------------------------------------
letter-probability matrix: alength= 4 w= 18 nsites= 8 E= 1.1e+004 
 0.250000  0.750000  0.000000  0.000000 
 0.625000  0.000000  0.125000  0.250000 
 0.000000  1.000000  0.000000  0.000000 
 0.125000  0.000000  0.875000  0.000000 
 0.000000  1.000000  0.000000  0.000000 
 0.000000  1.000000  0.000000  0.000000 
 0.000000  0.625000  0.250000  0.125000 
 0.250000  0.000000  0.750000  0.000000 
 0.250000  0.125000  0.000000  0.625000 
 0.125000  0.000000  0.500000  0.375000 
 0.250000  0.125000  0.000000  0.625000 
 0.125000  0.000000  0.375000  0.500000 
 0.000000  1.000000  0.000000  0.000000 
 1.000000  0.000000  0.000000  0.000000 
 0.125000  0.000000  0.750000  0.125000 
 0.000000  1.000000  0.000000  0.000000 
 1.000000  0.000000  0.000000  0.000000 
 0.375000  0.625000  0.000000  0.000000 
--------------------------------------------------------------------------------

--------------------------------------------------------------------------------
	Motif 12 regular expression
--------------------------------------------------------------------------------
[CA][AT]CGCC[CG][GA][TA][GT][TA][TG]CAGCA[CA]
--------------------------------------------------------------------------------


Time 3004.41 secs.

********************************************************************************


********************************************************************************
MOTIF 13	width =   35   sites =   3   llr = 103   E-value = 1.2e+004
********************************************************************************
--------------------------------------------------------------------------------
	Motif 13 Description
--------------------------------------------------------------------------------
Simplified        A  a3a7:37aaa3::::7733333a3::37aa37a7:
pos.-specific     C  ::::::::::7:::733::7:3::3a:::::3:::
probability       G  :7:::33::::3::::::7::3::7:33::7::3:
matrix            T  :::3a3:::::7aa3::7::7::7::3:::::::a

         bits    2.1 * * *  ***  **        *  *  **  * *
                 1.8 * * *  ***  **        *  *  **  * *
                 1.6 * * *  ***  **        *  *  **  * *
                 1.4 * * *  ***  **        *  *  **  * *
Relative         1.2 * * *  ***  **        *  *  **  * *
Entropy          1.0 ***** *************** **** ********
(49.5 bits)      0.8 ***** *************** **** ********
                 0.6 ***** *************** **** ********
                 0.4 ***********************************
                 0.2 ***********************************
                 0.0 -----------------------------------

Multilevel           AGAATAAAAACTTTCAATGCTAATGCAAAAGAAAT
consensus             A T GG   AG  TCCAAAAC AC GG  AC G 
sequence                  T               G    T        
                                                        
--------------------------------------------------------------------------------

--------------------------------------------------------------------------------
	Motif 13 sites sorted by position p-value
--------------------------------------------------------------------------------
Sequence name             Start   P-value                           Site              
-------------             ----- ---------            -----------------------------------
seq1768                       1  1.31e-17          . AGATTTGAAACTTTCAATGCAGATGCTAAAGAAAT CGTCTTTAAT
seq1540                       4  4.33e-16        TTA AAAATAAAAAAGTTCCAAAATCATGCAAAAGAAAT CAGAATCGGT
seq2218                      10  1.35e-15  AGGCTATAA AGAATGAAAACTTTTACTGCTAAACCGGAAACAGT TAAGCG    
--------------------------------------------------------------------------------

--------------------------------------------------------------------------------
	Motif 13 block diagrams
--------------------------------------------------------------------------------
SEQUENCE NAME            POSITION P-VALUE  MOTIF DIAGRAM
-------------            ----------------  -------------
seq1768                           1.3e-17  [+13]_15
seq1540                           4.3e-16  3_[+13]_12
seq2218                           1.4e-15  9_[+13]_6
--------------------------------------------------------------------------------

--------------------------------------------------------------------------------
	Motif 13 in BLOCKS format
--------------------------------------------------------------------------------
BL   MOTIF 13 width=35 seqs=3
seq1768                  (    1) AGATTTGAAACTTTCAATGCAGATGCTAAAGAAAT  1 
seq1540                  (    4) AAAATAAAAAAGTTCCAAAATCATGCAAAAGAAAT  1 
seq2218                  (   10) AGAATGAAAACTTTTACTGCTAAACCGGAAACAGT  1 
//

--------------------------------------------------------------------------------

--------------------------------------------------------------------------------
	Motif 13 position-specific scoring matrix
--------------------------------------------------------------------------------
log-odds matrix: alength= 4 w= 35 n= 23176 bayes= 13.3627 E= 1.2e+004 
   205   -823   -823   -823 
    47   -823    136   -823 
   205   -823   -823   -823 
   147   -823   -823     44 
  -823   -823   -823    203 
    47   -823     36     44 
   147   -823     36   -823 
   205   -823   -823   -823 
   205   -823   -823   -823 
   205   -823   -823   -823 
    47    138   -823   -823 
  -823   -823     36    144 
  -823   -823   -823    203 
  -823   -823   -823    203 
  -823    138   -823     44 
   147     38   -823   -823 
   147     38   -823   -823 
    47   -823   -823    144 
    47   -823    136   -823 
    47    138   -823   -823 
    47   -823   -823    144 
    47     38     36   -823 
   205   -823   -823   -823 
    47   -823   -823    144 
  -823     38    136   -823 
  -823    197   -823   -823 
    47   -823     36     44 
   147   -823     36   -823 
   205   -823   -823   -823 
   205   -823   -823   -823 
    47   -823    136   -823 
   147     38   -823   -823 
   205   -823   -823   -823 
   147   -823     36   -823 
  -823   -823   -823    203 
--------------------------------------------------------------------------------

--------------------------------------------------------------------------------
	Motif 13 position-specific probability matrix
--------------------------------------------------------------------------------
letter-probability matrix: alength= 4 w= 35 nsites= 3 E= 1.2e+004 
 1.000000  0.000000  0.000000  0.000000 
 0.333333  0.000000  0.666667  0.000000 
 1.000000  0.000000  0.000000  0.000000 
 0.666667  0.000000  0.000000  0.333333 
 0.000000  0.000000  0.000000  1.000000 
 0.333333  0.000000  0.333333  0.333333 
 0.666667  0.000000  0.333333  0.000000 
 1.000000  0.000000  0.000000  0.000000 
 1.000000  0.000000  0.000000  0.000000 
 1.000000  0.000000  0.000000  0.000000 
 0.333333  0.666667  0.000000  0.000000 
 0.000000  0.000000  0.333333  0.666667 
 0.000000  0.000000  0.000000  1.000000 
 0.000000  0.000000  0.000000  1.000000 
 0.000000  0.666667  0.000000  0.333333 
 0.666667  0.333333  0.000000  0.000000 
 0.666667  0.333333  0.000000  0.000000 
 0.333333  0.000000  0.000000  0.666667 
 0.333333  0.000000  0.666667  0.000000 
 0.333333  0.666667  0.000000  0.000000 
 0.333333  0.000000  0.000000  0.666667 
 0.333333  0.333333  0.333333  0.000000 
 1.000000  0.000000  0.000000  0.000000 
 0.333333  0.000000  0.000000  0.666667 
 0.000000  0.333333  0.666667  0.000000 
 0.000000  1.000000  0.000000  0.000000 
 0.333333  0.000000  0.333333  0.333333 
 0.666667  0.000000  0.333333  0.000000 
 1.000000  0.000000  0.000000  0.000000 
 1.000000  0.000000  0.000000  0.000000 
 0.333333  0.000000  0.666667  0.000000 
 0.666667  0.333333  0.000000  0.000000 
 1.000000  0.000000  0.000000  0.000000 
 0.666667  0.000000  0.333333  0.000000 
 0.000000  0.000000  0.000000  1.000000 
--------------------------------------------------------------------------------

--------------------------------------------------------------------------------
	Motif 13 regular expression
--------------------------------------------------------------------------------
A[GA]A[AT]T[AGT][AG]AAA[CA][TG]TT[CT][AC][AC][TA][GA][CA][TA][ACG]A[TA][GC]C[AGT][AG]AA[GA][AC]A[AG]T
--------------------------------------------------------------------------------


Time 3239.81 secs.

********************************************************************************


********************************************************************************
MOTIF 14	width =   17   sites =   7   llr = 110   E-value = 1.4e+004
********************************************************************************
--------------------------------------------------------------------------------
	Motif 14 Description
--------------------------------------------------------------------------------
Simplified        A  99aa::a1467:a73aa
pos.-specific     C  :1:::4:7::31::1::
probability       G  1::::3:133:6::3::
matrix            T  ::::a3::31:3:33::

         bits    2.1   *** *     *  **
                 1.8   *** *     *  **
                 1.6   *** *     *  **
                 1.4 ***** *     *  **
Relative         1.2 ***** *   * ** **
Entropy          1.0 ***** *   * ** **
(22.6 bits)      0.8 ***** **  * ** **
                 0.6 ***** ** ***** **
                 0.4 ************** **
                 0.2 ************** **
                 0.0 -----------------

Multilevel           AAAATCACAAAGAAAAA
consensus                 G  GGCT TG  
sequence                  T  T     T  
                                      
--------------------------------------------------------------------------------

--------------------------------------------------------------------------------
	Motif 14 sites sorted by position p-value
--------------------------------------------------------------------------------
Sequence name             Start   P-value                  Site     
-------------             ----- ---------            -----------------
seq2090                      31  3.94e-09 AGATAAACGG AAAATCACATAGAAAAA GCC       
seq1280                      19  3.94e-09 GTATCGCGTG AAAATCACGACGAATAA GCCAATAATG
seq2370                      10  2.39e-08  TGGAATAAA AAAATGAAAAATAATAA TAGCCTGATG
seq158                       12  3.23e-08 GACGCAATCG ACAATGACGAAGAAGAA TTTGCCGCCT
seq64                         2  6.36e-08          T GAAATTACTGAGAAGAA TGTCGGTAAT
seq2664                       6  7.33e-08      TTTAT AAAATTACAACCATAAA AATAATTCAA
seq184                       28  2.14e-07 GGAAACGATG AAAATCAGTGATATCAA TATGCC    
--------------------------------------------------------------------------------

--------------------------------------------------------------------------------
	Motif 14 block diagrams
--------------------------------------------------------------------------------
SEQUENCE NAME            POSITION P-VALUE  MOTIF DIAGRAM
-------------            ----------------  -------------
seq2090                           3.9e-09  30_[+14]_3
seq1280                           3.9e-09  18_[+14]_15
seq2370                           2.4e-08  9_[+14]_24
seq158                            3.2e-08  11_[+14]_22
seq64                             6.4e-08  1_[+14]_32
seq2664                           7.3e-08  5_[+14]_28
seq184                            2.1e-07  27_[+14]_6
--------------------------------------------------------------------------------

--------------------------------------------------------------------------------
	Motif 14 in BLOCKS format
--------------------------------------------------------------------------------
BL   MOTIF 14 width=17 seqs=7
seq2090                  (   31) AAAATCACATAGAAAAA  1 
seq1280                  (   19) AAAATCACGACGAATAA  1 
seq2370                  (   10) AAAATGAAAAATAATAA  1 
seq158                   (   12) ACAATGACGAAGAAGAA  1 
seq64                    (    2) GAAATTACTGAGAAGAA  1 
seq2664                  (    6) AAAATTACAACCATAAA  1 
seq184                   (   28) AAAATCAGTGATATCAA  1 
//

--------------------------------------------------------------------------------

--------------------------------------------------------------------------------
	Motif 14 position-specific scoring matrix
--------------------------------------------------------------------------------
log-odds matrix: alength= 4 w= 17 n= 49294 bayes= 14.0041 E= 1.4e+004 
   183   -945    -86   -945 
   183    -84   -945   -945 
   205   -945   -945   -945 
   205   -945   -945   -945 
  -945   -945   -945    203 
  -945     75     14     22 
   205   -945   -945   -945 
   -75    148    -86   -945 
    83   -945     14     22 
   125   -945     14    -78 
   157     16   -945   -945 
  -945    -84    114     22 
   205   -945   -945   -945 
   157   -945   -945     22 
    25    -84     14     22 
   205   -945   -945   -945 
   205   -945   -945   -945 
--------------------------------------------------------------------------------

--------------------------------------------------------------------------------
	Motif 14 position-specific probability matrix
--------------------------------------------------------------------------------
letter-probability matrix: alength= 4 w= 17 nsites= 7 E= 1.4e+004 
 0.857143  0.000000  0.142857  0.000000 
 0.857143  0.142857  0.000000  0.000000 
 1.000000  0.000000  0.000000  0.000000 
 1.000000  0.000000  0.000000  0.000000 
 0.000000  0.000000  0.000000  1.000000 
 0.000000  0.428571  0.285714  0.285714 
 1.000000  0.000000  0.000000  0.000000 
 0.142857  0.714286  0.142857  0.000000 
 0.428571  0.000000  0.285714  0.285714 
 0.571429  0.000000  0.285714  0.142857 
 0.714286  0.285714  0.000000  0.000000 
 0.000000  0.142857  0.571429  0.285714 
 1.000000  0.000000  0.000000  0.000000 
 0.714286  0.000000  0.000000  0.285714 
 0.285714  0.142857  0.285714  0.285714 
 1.000000  0.000000  0.000000  0.000000 
 1.000000  0.000000  0.000000  0.000000 
--------------------------------------------------------------------------------

--------------------------------------------------------------------------------
	Motif 14 regular expression
--------------------------------------------------------------------------------
AAAAT[CGT]AC[AGT][AG][AC][GT]A[AT][AGT]AA
--------------------------------------------------------------------------------


Time 3481.52 secs.

********************************************************************************


********************************************************************************
MOTIF 15	width =   19   sites =   7   llr = 121   E-value = 2.1e+003
********************************************************************************
--------------------------------------------------------------------------------
	Motif 15 Description
--------------------------------------------------------------------------------
Simplified        A  a7:3:99:aa94::3::4:
pos.-specific     C  :17:a::1:::43a319:7
probability       G  ::1::::7::1:::1:163
matrix            T  :117:111:::17:39:::

         bits    2.1 *   *   **   *     
                 1.8 *   *   **   *     
                 1.6 *   *   **   *     
                 1.4 *   *** ***  * **  
Relative         1.2 *  **** *** ** **  
Entropy          1.0 *  **** *** ** ****
(24.9 bits)      0.8 *********** ** ****
                 0.6 ************** ****
                 0.4 ************** ****
                 0.2 ************** ****
                 0.0 -------------------

Multilevel           AACTCAAGAAAATCATCGC
consensus               A       CC C  AG
sequence                           T    
                                        
--------------------------------------------------------------------------------

--------------------------------------------------------------------------------
	Motif 15 sites sorted by position p-value
--------------------------------------------------------------------------------
Sequence name             Start   P-value                   Site      
-------------             ----- ---------            -------------------
seq1988                      26  1.04e-10 CATAATTCCA AACACAAGAAAATCATCGC CTCAAG    
seq1178                      20  2.51e-09 AAGCTGGATC AACTCAAGAAATTCACCAC TGTTGTTGCC
seq2708                      21  4.00e-09 CTTGAACAAT ACGTCAAGAAAATCCTCAC CTCGCGCGTC
seq2326                       1  4.00e-09          . AACTCAATAAACCCGTCAC CGAGCTACTG
seq1056                      13  4.95e-09 TTCTACTGTG AACTCAAGAAACCCTTGGG TGACGCCGAT
seq2030                      24  3.92e-08 GTCATCCAGC ATCTCAACAAGATCCTCGG TAACGAGC  
seq894                        9  4.55e-08   GGCTCAAA AATACTTGAAACTCTTCGC AATCGAGGCA
--------------------------------------------------------------------------------

--------------------------------------------------------------------------------
	Motif 15 block diagrams
--------------------------------------------------------------------------------
SEQUENCE NAME            POSITION P-VALUE  MOTIF DIAGRAM
-------------            ----------------  -------------
seq1988                             1e-10  25_[+15]_6
seq1178                           2.5e-09  19_[+15]_12
seq2708                             4e-09  20_[+15]_11
seq2326                             4e-09  [+15]_31
seq1056                             5e-09  12_[+15]_19
seq2030                           3.9e-08  23_[+15]_8
seq894                            4.6e-08  8_[+15]_23
--------------------------------------------------------------------------------

--------------------------------------------------------------------------------
	Motif 15 in BLOCKS format
--------------------------------------------------------------------------------
BL   MOTIF 15 width=19 seqs=7
seq1988                  (   26) AACACAAGAAAATCATCGC  1 
seq1178                  (   20) AACTCAAGAAATTCACCAC  1 
seq2708                  (   21) ACGTCAAGAAAATCCTCAC  1 
seq2326                  (    1) AACTCAATAAACCCGTCAC  1 
seq1056                  (   13) AACTCAAGAAACCCTTGGG  1 
seq2030                  (   24) ATCTCAACAAGATCCTCGG  1 
seq894                   (    9) AATACTTGAAACTCTTCGC  1 
//

--------------------------------------------------------------------------------

--------------------------------------------------------------------------------
	Motif 15 position-specific scoring matrix
--------------------------------------------------------------------------------
log-odds matrix: alength= 4 w= 19 n= 46392 bayes= 13.2998 E= 2.1e+003 
   205   -945   -945   -945 
   157    -84   -945    -78 
  -945    148    -86    -78 
    25   -945   -945    154 
  -945    197   -945   -945 
   183   -945   -945    -78 
   183   -945   -945    -78 
  -945    -84    146    -78 
   205   -945   -945   -945 
   205   -945   -945   -945 
   183   -945    -86   -945 
    83     75   -945    -78 
  -945     16   -945    154 
  -945    197   -945   -945 
    25     16    -86     22 
  -945    -84   -945    181 
  -945    175    -86   -945 
    83   -945    114   -945 
  -945    148     14   -945 
--------------------------------------------------------------------------------

--------------------------------------------------------------------------------
	Motif 15 position-specific probability matrix
--------------------------------------------------------------------------------
letter-probability matrix: alength= 4 w= 19 nsites= 7 E= 2.1e+003 
 1.000000  0.000000  0.000000  0.000000 
 0.714286  0.142857  0.000000  0.142857 
 0.000000  0.714286  0.142857  0.142857 
 0.285714  0.000000  0.000000  0.714286 
 0.000000  1.000000  0.000000  0.000000 
 0.857143  0.000000  0.000000  0.142857 
 0.857143  0.000000  0.000000  0.142857 
 0.000000  0.142857  0.714286  0.142857 
 1.000000  0.000000  0.000000  0.000000 
 1.000000  0.000000  0.000000  0.000000 
 0.857143  0.000000  0.142857  0.000000 
 0.428571  0.428571  0.000000  0.142857 
 0.000000  0.285714  0.000000  0.714286 
 0.000000  1.000000  0.000000  0.000000 
 0.285714  0.285714  0.142857  0.285714 
 0.000000  0.142857  0.000000  0.857143 
 0.000000  0.857143  0.142857  0.000000 
 0.428571  0.000000  0.571429  0.000000 
 0.000000  0.714286  0.285714  0.000000 
--------------------------------------------------------------------------------

--------------------------------------------------------------------------------
	Motif 15 regular expression
--------------------------------------------------------------------------------
AAC[TA]CAAGAAA[AC][TC]C[ACT]TC[GA][CG]
--------------------------------------------------------------------------------


Time 3726.05 secs.

********************************************************************************


********************************************************************************
MOTIF 16	width =   34   sites =   7   llr = 168   E-value = 2.0e+004
********************************************************************************
--------------------------------------------------------------------------------
	Motif 16 Description
--------------------------------------------------------------------------------
Simplified        A  :37743:::1::4:344:3::::1a:464:::::
pos.-specific     C  :::3::7:11:4:43:613:::1::::::316:a
probability       G  613::61::44:6136:64637:1:36:16:1a:
matrix            T  46::611a9366:41::3:47397:7:44193::

         bits    2.1        *                *        *
                 1.8        *                *       **
                 1.6        *                *       **
                 1.4        **             * *     * **
Relative         1.2   **   **           * * **    * **
Entropy          1.0 * ***  ** ***  **  **** ****  * **
(34.7 bits)      0.8 * *** *** ***  **  *********  * **
                 0.6 ********* **** *** ***************
                 0.4 ********* **** *******************
                 0.2 ************** *******************
                 0.0 ----------------------------------

Multilevel           GTAATGCTTGTTGCAGCGGGTGTTATGAAGTCGC
consensus            TAGCAA   TGCATCAATATGT   GATTC T  
sequence                           G   C               
                                                       
--------------------------------------------------------------------------------

--------------------------------------------------------------------------------
	Motif 16 sites sorted by position p-value
--------------------------------------------------------------------------------
Sequence name             Start   P-value                           Site             
-------------             ----- ---------            ----------------------------------
seq2486                      14  1.50e-15 CAATCTGACA GTAATACTTGTCATCACGAGTGTTATATAGTCGC GCT       
seq2392                       8  1.81e-13    TCTGCAA GAAAAACTTTGCGTGAAGCGGGTTATGATGTCGC GCGCGCCGA 
seq1642                      14  6.91e-13 ACGCATAGCA TTAATGCTTGGTGCCAATGGTTTGATATACTCGC GCC       
seq1896                      10  8.50e-12  GTTCGTTAA TTAATTCTTCTTGCTGCGATTTTTAGGAGGTTGC ATTGCTT   
seq1788                       2  6.47e-11          T TGACAGCTTTTTAGAGCCCTTGTTATAAAGCGGC TCTTCAAAGC
seq2004                      17  8.01e-11 CGGTTTCGCC GAGCAGTTTGGCATAGAGGGTGCTAGGTTCTTGC           
seq1928                       6  8.44e-11      TCATG GTGATGGTCATTGCGGCTGTGGTAATGATTTCGC CGGTGGCAAT
--------------------------------------------------------------------------------

--------------------------------------------------------------------------------
	Motif 16 block diagrams
--------------------------------------------------------------------------------
SEQUENCE NAME            POSITION P-VALUE  MOTIF DIAGRAM
-------------            ----------------  -------------
seq2486                           1.5e-15  13_[+16]_3
seq2392                           1.8e-13  7_[+16]_9
seq1642                           6.9e-13  13_[+16]_3
seq1896                           8.5e-12  9_[+16]_7
seq1788                           6.5e-11  1_[+16]_15
seq2004                             8e-11  16_[+16]
seq1928                           8.4e-11  5_[+16]_11
--------------------------------------------------------------------------------

--------------------------------------------------------------------------------
	Motif 16 in BLOCKS format
--------------------------------------------------------------------------------
BL   MOTIF 16 width=34 seqs=7
seq2486                  (   14) GTAATACTTGTCATCACGAGTGTTATATAGTCGC  1 
seq2392                  (    8) GAAAAACTTTGCGTGAAGCGGGTTATGATGTCGC  1 
seq1642                  (   14) TTAATGCTTGGTGCCAATGGTTTGATATACTCGC  1 
seq1896                  (   10) TTAATTCTTCTTGCTGCGATTTTTAGGAGGTTGC  1 
seq1788                  (    2) TGACAGCTTTTTAGAGCCCTTGTTATAAAGCGGC  1 
seq2004                  (   17) GAGCAGTTTGGCATAGAGGGTGCTAGGTTCTTGC  1 
seq1928                  (    6) GTGATGGTCATTGCGGCTGTGGTAATGATTTCGC  1 
//

--------------------------------------------------------------------------------

--------------------------------------------------------------------------------
	Motif 16 position-specific scoring matrix
--------------------------------------------------------------------------------
log-odds matrix: alength= 4 w= 34 n= 24627 bayes= 12.386 E= 2.0e+004 
  -945   -945    114     81 
    25   -945    -86    122 
   157   -945     14   -945 
   157     16   -945   -945 
    83   -945   -945    122 
    25   -945    114    -78 
  -945    148    -86    -78 
  -945   -945   -945    203 
  -945    -84   -945    181 
   -75    -84     72     22 
  -945   -945     72    122 
  -945     75   -945    122 
    83   -945    114   -945 
  -945     75    -86     81 
    25     16     14    -78 
    83   -945    114   -945 
    83    116   -945   -945 
  -945    -84    114     22 
    25     16     72   -945 
  -945   -945    114     81 
  -945   -945     14    154 
  -945   -945    146     22 
  -945    -84   -945    181 
   -75   -945    -86    154 
   205   -945   -945   -945 
  -945   -945     14    154 
    83   -945    114   -945 
   125   -945   -945     81 
    83   -945    -86     81 
  -945     16    114    -78 
  -945    -84   -945    181 
  -945    116    -86     22 
  -945   -945    194   -945 
  -945    197   -945   -945 
--------------------------------------------------------------------------------

--------------------------------------------------------------------------------
	Motif 16 position-specific probability matrix
--------------------------------------------------------------------------------
letter-probability matrix: alength= 4 w= 34 nsites= 7 E= 2.0e+004 
 0.000000  0.000000  0.571429  0.428571 
 0.285714  0.000000  0.142857  0.571429 
 0.714286  0.000000  0.285714  0.000000 
 0.714286  0.285714  0.000000  0.000000 
 0.428571  0.000000  0.000000  0.571429 
 0.285714  0.000000  0.571429  0.142857 
 0.000000  0.714286  0.142857  0.142857 
 0.000000  0.000000  0.000000  1.000000 
 0.000000  0.142857  0.000000  0.857143 
 0.142857  0.142857  0.428571  0.285714 
 0.000000  0.000000  0.428571  0.571429 
 0.000000  0.428571  0.000000  0.571429 
 0.428571  0.000000  0.571429  0.000000 
 0.000000  0.428571  0.142857  0.428571 
 0.285714  0.285714  0.285714  0.142857 
 0.428571  0.000000  0.571429  0.000000 
 0.428571  0.571429  0.000000  0.000000 
 0.000000  0.142857  0.571429  0.285714 
 0.285714  0.285714  0.428571  0.000000 
 0.000000  0.000000  0.571429  0.428571 
 0.000000  0.000000  0.285714  0.714286 
 0.000000  0.000000  0.714286  0.285714 
 0.000000  0.142857  0.000000  0.857143 
 0.142857  0.000000  0.142857  0.714286 
 1.000000  0.000000  0.000000  0.000000 
 0.000000  0.000000  0.285714  0.714286 
 0.428571  0.000000  0.571429  0.000000 
 0.571429  0.000000  0.000000  0.428571 
 0.428571  0.000000  0.142857  0.428571 
 0.000000  0.285714  0.571429  0.142857 
 0.000000  0.142857  0.000000  0.857143 
 0.000000  0.571429  0.142857  0.285714 
 0.000000  0.000000  1.000000  0.000000 
 0.000000  1.000000  0.000000  0.000000 
--------------------------------------------------------------------------------

--------------------------------------------------------------------------------
	Motif 16 regular expression
--------------------------------------------------------------------------------
[GT][TA][AG][AC][TA][GA]CTT[GT][TG][TC][GA][CT][ACG][GA][CA][GT][GAC][GT][TG][GT]TTA[TG][GA][AT][AT][GC]T[CT]GC
--------------------------------------------------------------------------------


Time 3968.01 secs.

********************************************************************************


********************************************************************************
MOTIF 17	width =   35   sites =   9   llr = 188   E-value = 3.7e+004
********************************************************************************
--------------------------------------------------------------------------------
	Motif 17 Description
--------------------------------------------------------------------------------
Simplified        A  4::3:27423:22:2::1::272:34293:3:13:
pos.-specific     C  :1:1:4::7::8:3327:414:136:21241::4:
probability       G  1:82:331118:81:2:71:31371:4:11491::
matrix            T  4923a::4:62::6463249:23::61:341182a

         bits    2.1     *                             *
                 1.8     *                             *
                 1.6     *                      *      *
                 1.4  *  *              *       *   *  *
Relative         1.2  ** *     ***      *       *   *  *
Entropy          1.0  ** * *   ***   *  *   * * *   ** *
(30.2 bits)      0.8  ** * * * ***   ** * * * * *   ** *
                 0.6 *** * ******** ***** * *** * * ** *
                 0.4 *** ****************** *** * * ****
                 0.2 ***********************************
                 0.0 -----------------------------------

Multilevel           ATGATCAACTGCGTTTCGCTCAGGCTGAACGGTCT
consensus            T TT GGTAATAACCCTTT GTTCAAA TTA  A 
sequence                G A        AG    A A   C C    T 
                                                        
--------------------------------------------------------------------------------

--------------------------------------------------------------------------------
	Motif 17 sites sorted by position p-value
--------------------------------------------------------------------------------
Sequence name             Start   P-value                           Site              
-------------             ----- ---------            -----------------------------------
seq2066                       9  1.32e-15   CGCGATAA TTGTTCATCAGCGCTTCGCTCAGGCTGACCGGTTT TTCATCC   
seq1422                       1  6.15e-12          . TTTATGAAAATCGTCTCGTTCAACATCAATGGTCT GCGCGCTCGA
seq1480                      16  4.99e-11 GGTAGTGCTT GCGATAATCTGCGTAGCGTTCAAGCAGAAGAGTAT           
seq708                        4  9.50e-11        CGC ATGTTGATCGGCATTTTGTTAATCCTGACCTGGCT GATCCTGTTG
seq2894                       2  1.35e-10          G ATGTTCGGCAGCGGTCTGTTGTGGCTCAGCGGTCT GGGTATTGTT
seq1388                       8  3.06e-10    ACCACAC TTTATCGAGTGAGCCTTGCTCTTGAAAATTCGTCT GTCTCTTC  
seq1046                      12  5.59e-10 CACCATCCTG ATGCTCGACTGCATCGCTCTAATGGAAAATAGAAT GCTC      
seq406                       12  2.11e-09 GAGAACGTTG ATGGTGATCTTCGCTCCTGTGGGGCTTATTATTTT GATT      
seq2420                       2  3.36e-09          A TTGGTAAAATGAGTATCACCGACCAAGCTCGGTAT GATAATTACA
--------------------------------------------------------------------------------

--------------------------------------------------------------------------------
	Motif 17 block diagrams
--------------------------------------------------------------------------------
SEQUENCE NAME            POSITION P-VALUE  MOTIF DIAGRAM
-------------            ----------------  -------------
seq2066                           1.3e-15  8_[+17]_7
seq1422                           6.1e-12  [+17]_15
seq1480                             5e-11  15_[+17]
seq708                            9.5e-11  3_[+17]_12
seq2894                           1.3e-10  1_[+17]_14
seq1388                           3.1e-10  7_[+17]_8
seq1046                           5.6e-10  11_[+17]_4
seq406                            2.1e-09  11_[+17]_4
seq2420                           3.4e-09  1_[+17]_14
--------------------------------------------------------------------------------

--------------------------------------------------------------------------------
	Motif 17 in BLOCKS format
--------------------------------------------------------------------------------
BL   MOTIF 17 width=35 seqs=9
seq2066                  (    9) TTGTTCATCAGCGCTTCGCTCAGGCTGACCGGTTT  1 
seq1422                  (    1) TTTATGAAAATCGTCTCGTTCAACATCAATGGTCT  1 
seq1480                  (   16) GCGATAATCTGCGTAGCGTTCAAGCAGAAGAGTAT  1 
seq708                   (    4) ATGTTGATCGGCATTTTGTTAATCCTGACCTGGCT  1 
seq2894                  (    2) ATGTTCGGCAGCGGTCTGTTGTGGCTCAGCGGTCT  1 
seq1388                  (    8) TTTATCGAGTGAGCCTTGCTCTTGAAAATTCGTCT  1 
seq1046                  (   12) ATGCTCGACTGCATCGCTCTAATGGAAAATAGAAT  1 
seq406                   (   12) ATGGTGATCTTCGCTCCTGTGGGGCTTATTATTTT  1 
seq2420                  (    2) TTGGTAAAATGAGTATCACCGACCAAGCTCGGTAT  1 
//

--------------------------------------------------------------------------------

--------------------------------------------------------------------------------
	Motif 17 position-specific scoring matrix
--------------------------------------------------------------------------------
log-odds matrix: alength= 4 w= 35 n= 23176 bayes= 11.4642 E= 3.7e+004 
    88   -982   -122     86 
  -982   -120   -982    186 
  -982   -982    158    -14 
    47   -120    -22     45 
  -982   -982   -982    203 
   -12     80     36   -982 
   147   -982     36   -982 
    88   -982   -122     86 
   -12    138   -122   -982 
    47   -982   -122    118 
  -982   -982    158    -14 
   -12    161   -982   -982 
   -12   -982    158   -982 
  -982     39   -122    118 
   -12     39   -982     86 
  -982    -20    -22    118 
  -982    138   -982     45 
  -111   -982    136    -14 
  -982     80   -122     86 
  -982   -120   -982    186 
   -12     80     36   -982 
   147   -982   -122    -14 
   -12   -120     36     45 
  -982     39    136   -982 
    47    112   -122   -982 
    88   -982   -982    118 
   -12    -20     78   -114 
   188   -120   -982   -982 
    47    -20   -122     45 
  -982     80   -122     86 
    47   -120     78   -114 
  -982   -982    178   -114 
  -111   -982   -122    167 
    47     80   -982    -14 
  -982   -982   -982    203 
--------------------------------------------------------------------------------

--------------------------------------------------------------------------------
	Motif 17 position-specific probability matrix
--------------------------------------------------------------------------------
letter-probability matrix: alength= 4 w= 35 nsites= 9 E= 3.7e+004 
 0.444444  0.000000  0.111111  0.444444 
 0.000000  0.111111  0.000000  0.888889 
 0.000000  0.000000  0.777778  0.222222 
 0.333333  0.111111  0.222222  0.333333 
 0.000000  0.000000  0.000000  1.000000 
 0.222222  0.444444  0.333333  0.000000 
 0.666667  0.000000  0.333333  0.000000 
 0.444444  0.000000  0.111111  0.444444 
 0.222222  0.666667  0.111111  0.000000 
 0.333333  0.000000  0.111111  0.555556 
 0.000000  0.000000  0.777778  0.222222 
 0.222222  0.777778  0.000000  0.000000 
 0.222222  0.000000  0.777778  0.000000 
 0.000000  0.333333  0.111111  0.555556 
 0.222222  0.333333  0.000000  0.444444 
 0.000000  0.222222  0.222222  0.555556 
 0.000000  0.666667  0.000000  0.333333 
 0.111111  0.000000  0.666667  0.222222 
 0.000000  0.444444  0.111111  0.444444 
 0.000000  0.111111  0.000000  0.888889 
 0.222222  0.444444  0.333333  0.000000 
 0.666667  0.000000  0.111111  0.222222 
 0.222222  0.111111  0.333333  0.333333 
 0.000000  0.333333  0.666667  0.000000 
 0.333333  0.555556  0.111111  0.000000 
 0.444444  0.000000  0.000000  0.555556 
 0.222222  0.222222  0.444444  0.111111 
 0.888889  0.111111  0.000000  0.000000 
 0.333333  0.222222  0.111111  0.333333 
 0.000000  0.444444  0.111111  0.444444 
 0.333333  0.111111  0.444444  0.111111 
 0.000000  0.000000  0.888889  0.111111 
 0.111111  0.000000  0.111111  0.777778 
 0.333333  0.444444  0.000000  0.222222 
 0.000000  0.000000  0.000000  1.000000 
--------------------------------------------------------------------------------

--------------------------------------------------------------------------------
	Motif 17 regular expression
--------------------------------------------------------------------------------
[AT]T[GT][ATG]T[CGA][AG][AT][CA][TA][GT][CA][GA][TC][TCA][TCG][CT][GT][CT]T[CGA][AT][GTA][GC][CA][TA][GAC]A[ATC][CT][GA]GT[CAT]T
--------------------------------------------------------------------------------


Time 4193.36 secs.

********************************************************************************


********************************************************************************
MOTIF 18	width =   26   sites =   7   llr = 140   E-value = 3.4e+004
********************************************************************************
--------------------------------------------------------------------------------
	Motif 18 Description
--------------------------------------------------------------------------------
Simplified        A  71::911:13:a:1191:::1:1:11
pos.-specific     C  :911146:::9::37::9:a:3::19
probability       G  3:94:31793::311:91a:97163:
matrix            T  :::4:113:41:74:1::::::744:

         bits    2.1            *       *      
                 1.8            *      **      
                 1.6            *      **      
                 1.4  ** *   * **   ******    *
Relative         1.2 *** *   * ***  ******    *
Entropy          1.0 *** *  ** ***  ******* * *
(28.9 bits)      0.8 *** *  ** *** ********** *
                 0.6 *****  ** *** ********** *
                 0.4 ***** ******* ********** *
                 0.2 **************************
                 0.0 --------------------------

Multilevel           ACGGACCGGTCATTCAGCGCGGTGTC
consensus            G  T G T A  GC       C TG 
sequence                      G                
                                               
--------------------------------------------------------------------------------

--------------------------------------------------------------------------------
	Motif 18 sites sorted by position p-value
--------------------------------------------------------------------------------
Sequence name             Start   P-value                       Site         
-------------             ----- ---------            --------------------------
seq2594                      14  6.54e-14 GCCGTACCTC ACGGAGCGGTCAGTCAGCGCGGTGTC GGGTGCAAAG
seq1118                       5  2.72e-11       TGTC ACGGACCGGTCATCAAGCGCGGTTAA TTTAACGCCG
seq1784                      11  7.99e-10 ATAGCCAACC GAGTATGTGTCATGCAGCGCGGTTGC ATCGTCGAAC
seq74                        18  7.99e-10 ATCAGTGTGA ACGTAAATGGCATTCAGGGCGCAGTC GAGCGTG   
seq1414                       8  1.15e-09    CTATGGC ACCGACTGGACAGTCAACGCGCTGCC CGGTTACGGT
seq1362                       1  1.42e-09          . GCGCACCGAACATCGTGCGCGGTGGC TCGCACTCCG
seq2228                       7  2.42e-09     AACGAC ACGTCGCGGGTATACAGCGCAGGTTC GAGCCGTTAA
--------------------------------------------------------------------------------

--------------------------------------------------------------------------------
	Motif 18 block diagrams
--------------------------------------------------------------------------------
SEQUENCE NAME            POSITION P-VALUE  MOTIF DIAGRAM
-------------            ----------------  -------------
seq2594                           6.5e-14  13_[+18]_11
seq1118                           2.7e-11  4_[+18]_20
seq1784                             8e-10  10_[+18]_14
seq74                               8e-10  17_[+18]_7
seq1414                           1.2e-09  7_[+18]_17
seq1362                           1.4e-09  [+18]_24
seq2228                           2.4e-09  6_[+18]_18
--------------------------------------------------------------------------------

--------------------------------------------------------------------------------
	Motif 18 in BLOCKS format
--------------------------------------------------------------------------------
BL   MOTIF 18 width=26 seqs=7
seq2594                  (   14) ACGGAGCGGTCAGTCAGCGCGGTGTC  1 
seq1118                  (    5) ACGGACCGGTCATCAAGCGCGGTTAA  1 
seq1784                  (   11) GAGTATGTGTCATGCAGCGCGGTTGC  1 
seq74                    (   18) ACGTAAATGGCATTCAGGGCGCAGTC  1 
seq1414                  (    8) ACCGACTGGACAGTCAACGCGCTGCC  1 
seq1362                  (    1) GCGCACCGAACATCGTGCGCGGTGGC  1 
seq2228                  (    7) ACGTCGCGGGTATACAGCGCAGGTTC  1 
//

--------------------------------------------------------------------------------

--------------------------------------------------------------------------------
	Motif 18 position-specific scoring matrix
--------------------------------------------------------------------------------
log-odds matrix: alength= 4 w= 26 n= 36235 bayes= 11.3167 E= 3.4e+004 
   157   -945     14   -945 
   -75    175   -945   -945 
  -945    -84    172   -945 
  -945    -84     72     81 
   183    -84   -945   -945 
   -75     75     14    -78 
   -75    116    -86    -78 
  -945   -945    146     22 
   -75   -945    172   -945 
    25   -945     14     81 
  -945    175   -945    -78 
   205   -945   -945   -945 
  -945   -945     14    154 
   -75     16    -86     81 
   -75    148    -86   -945 
   183   -945   -945    -78 
   -75   -945    172   -945 
  -945    175    -86   -945 
  -945   -945    194   -945 
  -945    197   -945   -945 
   -75   -945    172   -945 
  -945     16    146   -945 
   -75   -945    -86    154 
  -945   -945    114     81 
   -75    -84     14     81 
   -75    175   -945   -945 
--------------------------------------------------------------------------------

--------------------------------------------------------------------------------
	Motif 18 position-specific probability matrix
--------------------------------------------------------------------------------
letter-probability matrix: alength= 4 w= 26 nsites= 7 E= 3.4e+004 
 0.714286  0.000000  0.285714  0.000000 
 0.142857  0.857143  0.000000  0.000000 
 0.000000  0.142857  0.857143  0.000000 
 0.000000  0.142857  0.428571  0.428571 
 0.857143  0.142857  0.000000  0.000000 
 0.142857  0.428571  0.285714  0.142857 
 0.142857  0.571429  0.142857  0.142857 
 0.000000  0.000000  0.714286  0.285714 
 0.142857  0.000000  0.857143  0.000000 
 0.285714  0.000000  0.285714  0.428571 
 0.000000  0.857143  0.000000  0.142857 
 1.000000  0.000000  0.000000  0.000000 
 0.000000  0.000000  0.285714  0.714286 
 0.142857  0.285714  0.142857  0.428571 
 0.142857  0.714286  0.142857  0.000000 
 0.857143  0.000000  0.000000  0.142857 
 0.142857  0.000000  0.857143  0.000000 
 0.000000  0.857143  0.142857  0.000000 
 0.000000  0.000000  1.000000  0.000000 
 0.000000  1.000000  0.000000  0.000000 
 0.142857  0.000000  0.857143  0.000000 
 0.000000  0.285714  0.714286  0.000000 
 0.142857  0.000000  0.142857  0.714286 
 0.000000  0.000000  0.571429  0.428571 
 0.142857  0.142857  0.285714  0.428571 
 0.142857  0.857143  0.000000  0.000000 
--------------------------------------------------------------------------------

--------------------------------------------------------------------------------
	Motif 18 regular expression
--------------------------------------------------------------------------------
[AG]CG[GT]A[CG]C[GT]G[TAG]CA[TG][TC]CAGCGCG[GC]T[GT][TG]C
--------------------------------------------------------------------------------


Time 4424.34 secs.

********************************************************************************


********************************************************************************
MOTIF 19	width =   19   sites =   8   llr = 133   E-value = 3.6e+003
********************************************************************************
--------------------------------------------------------------------------------
	Motif 19 Description
--------------------------------------------------------------------------------
Simplified        A  ::1::a:11a693:53:19
pos.-specific     C  3::51:::::::3:54:61
probability       G  :4:::::39:1::a::33:
matrix            T  86959:a6::315::48::

         bits    2.1      **  *         
                 1.8      **  *   *     
                 1.6      **  *   *     
                 1.4   * *** ** * *    *
Relative         1.2 * * *** ** * *  * *
Entropy          1.0 ******* ** * ** * *
(24.0 bits)      0.8 ******* **** ** * *
                 0.6 *************** ***
                 0.4 *******************
                 0.2 *******************
                 0.0 -------------------

Multilevel           TTTCTATTGAAATGACTCA
consensus            CG T   G  T A CTGG 
sequence                         C  A   
                                        
--------------------------------------------------------------------------------

--------------------------------------------------------------------------------
	Motif 19 sites sorted by position p-value
--------------------------------------------------------------------------------
Sequence name             Start   P-value                   Site      
-------------             ----- ---------            -------------------
seq2338                       9  1.02e-10   AACAGTAA TTTCTATTGAAACGCCTCA ACGATTCGAT
seq2050                      14  6.59e-10 TCCCTGAAGC TGTTTATTGAAACGAATCA CCGACAGTCG
seq2388                      10  1.61e-09  AGCGAAGCA TTTCTATTGAGAAGCTTCA CTCAATCTGT
seq1824                       5  1.05e-08       TCGT CTTTTATAGAAATGATTGA AAACATCACC
seq2440                      24  3.84e-08 CGACCAAATC TGTCTATGAAAATGCCTAA GCTTCAGC  
seq1860                       6  4.67e-08      ACAAT TTTTTATGGATTTGAAGCA CTTAATGATT
seq2618                      19  5.32e-08 ATCGGAACAC TGATCATTGAAATGACTGA TCGTATTGTT
seq1532                      24  6.43e-08 CTGAAGGTTT CTTCTATTGATAAGCTGCC TTCATAGT  
--------------------------------------------------------------------------------

--------------------------------------------------------------------------------
	Motif 19 block diagrams
--------------------------------------------------------------------------------
SEQUENCE NAME            POSITION P-VALUE  MOTIF DIAGRAM
-------------            ----------------  -------------
seq2338                             1e-10  8_[+19]_23
seq2050                           6.6e-10  13_[+19]_18
seq2388                           1.6e-09  9_[+19]_22
seq1824                           1.1e-08  4_[+19]_27
seq2440                           3.8e-08  23_[+19]_8
seq1860                           4.7e-08  5_[+19]_26
seq2618                           5.3e-08  18_[+19]_13
seq1532                           6.4e-08  23_[+19]_8
--------------------------------------------------------------------------------

--------------------------------------------------------------------------------
	Motif 19 in BLOCKS format
--------------------------------------------------------------------------------
BL   MOTIF 19 width=19 seqs=8
seq2338                  (    9) TTTCTATTGAAACGCCTCA  1 
seq2050                  (   14) TGTTTATTGAAACGAATCA  1 
seq2388                  (   10) TTTCTATTGAGAAGCTTCA  1 
seq1824                  (    5) CTTTTATAGAAATGATTGA  1 
seq2440                  (   24) TGTCTATGAAAATGCCTAA  1 
seq1860                  (    6) TTTTTATGGATTTGAAGCA  1 
seq2618                  (   19) TGATCATTGAAATGACTGA  1 
seq1532                  (   24) CTTCTATTGATAAGCTGCC  1 
//

--------------------------------------------------------------------------------

--------------------------------------------------------------------------------
	Motif 19 position-specific scoring matrix
--------------------------------------------------------------------------------
log-odds matrix: alength= 4 w= 19 n= 46392 bayes= 12.5013 E= 3.6e+003 
  -965     -3   -965    161 
  -965   -965     53    135 
   -94   -965   -965    184 
  -965     97   -965    103 
  -965   -103   -965    184 
   205   -965   -965   -965 
  -965   -965   -965    203 
   -94   -965     -5    135 
   -94   -965    175   -965 
   205   -965   -965   -965 
   138   -965   -105      3 
   186   -965   -965    -97 
     5     -3   -965    103 
  -965   -965    195   -965 
   105     97   -965   -965 
     5     56   -965     62 
  -965   -965     -5    161 
   -94    129     -5   -965 
   186   -103   -965   -965 
--------------------------------------------------------------------------------

--------------------------------------------------------------------------------
	Motif 19 position-specific probability matrix
--------------------------------------------------------------------------------
letter-probability matrix: alength= 4 w= 19 nsites= 8 E= 3.6e+003 
 0.000000  0.250000  0.000000  0.750000 
 0.000000  0.000000  0.375000  0.625000 
 0.125000  0.000000  0.000000  0.875000 
 0.000000  0.500000  0.000000  0.500000 
 0.000000  0.125000  0.000000  0.875000 
 1.000000  0.000000  0.000000  0.000000 
 0.000000  0.000000  0.000000  1.000000 
 0.125000  0.000000  0.250000  0.625000 
 0.125000  0.000000  0.875000  0.000000 
 1.000000  0.000000  0.000000  0.000000 
 0.625000  0.000000  0.125000  0.250000 
 0.875000  0.000000  0.000000  0.125000 
 0.250000  0.250000  0.000000  0.500000 
 0.000000  0.000000  1.000000  0.000000 
 0.500000  0.500000  0.000000  0.000000 
 0.250000  0.375000  0.000000  0.375000 
 0.000000  0.000000  0.250000  0.750000 
 0.125000  0.625000  0.250000  0.000000 
 0.875000  0.125000  0.000000  0.000000 
--------------------------------------------------------------------------------

--------------------------------------------------------------------------------
	Motif 19 regular expression
--------------------------------------------------------------------------------
[TC][TG]T[CT]TAT[TG]GA[AT]A[TAC]G[AC][CTA][TG][CG]A
--------------------------------------------------------------------------------


Time 4650.54 secs.

********************************************************************************


********************************************************************************
MOTIF 20	width =   17   sites =   5   llr = 89   E-value = 1.9e+004
********************************************************************************
--------------------------------------------------------------------------------
	Motif 20 Description
--------------------------------------------------------------------------------
Simplified        A  :88aaaa222::8a26:
pos.-specific     C  :::::::::6::2::::
probability       G  a::::::6828:::64:
matrix            T  :22::::2::2a::2:a

         bits    2.1    ****    * *  *
                 1.8 *  ****    * *  *
                 1.6 *  ****    * *  *
                 1.4 *  ****    * *  *
Relative         1.2 ******* * ****  *
Entropy          1.0 ******* * **** **
(25.6 bits)      0.8 ******* * **** **
                 0.6 *****************
                 0.4 *****************
                 0.2 *****************
                 0.0 -----------------

Multilevel           GAAAAAAGGCGTAAGAT
consensus             TT    AAAT C AG 
sequence                    T G    T  
                                      
--------------------------------------------------------------------------------

--------------------------------------------------------------------------------
	Motif 20 sites sorted by position p-value
--------------------------------------------------------------------------------
Sequence name             Start   P-value                  Site     
-------------             ----- ---------            -----------------
seq2174                      28  5.72e-10 TTGAGCCCGA GATAAAAGGCGTAAGAT TTGAGC    
seq772                       26  5.03e-09 TGAACATTTC GTAAAAAGGCGTAATGT TGCACCCC  
seq2018                      29  5.44e-09 GGCACGTTCG GAAAAAAGGGTTAAGGT GGCGT     
seq2376                      27  6.83e-09 GTATCAGAGC GAAAAAATACGTAAAAT CGTCTGC   
seq928                        4  9.13e-09        TCT GAAAAAAAGAGTCAGAT GGCAGCTTTT
--------------------------------------------------------------------------------

--------------------------------------------------------------------------------
	Motif 20 block diagrams
--------------------------------------------------------------------------------
SEQUENCE NAME            POSITION P-VALUE  MOTIF DIAGRAM
-------------            ----------------  -------------
seq2174                           5.7e-10  27_[+20]_6
seq772                              5e-09  25_[+20]_8
seq2018                           5.4e-09  28_[+20]_5
seq2376                           6.8e-09  26_[+20]_7
seq928                            9.1e-09  3_[+20]_30
--------------------------------------------------------------------------------

--------------------------------------------------------------------------------
	Motif 20 in BLOCKS format
--------------------------------------------------------------------------------
BL   MOTIF 20 width=17 seqs=5
seq2174                  (   28) GATAAAAGGCGTAAGAT  1 
seq772                   (   26) GTAAAAAGGCGTAATGT  1 
seq2018                  (   29) GAAAAAAGGGTTAAGGT  1 
seq2376                  (   27) GAAAAAATACGTAAAAT  1 
seq928                   (    4) GAAAAAAAGAGTCAGAT  1 
//

--------------------------------------------------------------------------------

--------------------------------------------------------------------------------
	Motif 20 position-specific scoring matrix
--------------------------------------------------------------------------------
log-odds matrix: alength= 4 w= 17 n= 49294 bayes= 12.7014 E= 1.9e+004 
  -897   -897    194   -897 
   173   -897   -897    -29 
   173   -897   -897    -29 
   205   -897   -897   -897 
   205   -897   -897   -897 
   205   -897   -897   -897 
   205   -897   -897   -897 
   -27   -897    121    -29 
   -27   -897    162   -897 
   -27    123    -37   -897 
  -897   -897    162    -29 
  -897   -897   -897    203 
   173    -35   -897   -897 
   205   -897   -897   -897 
   -27   -897    121    -29 
   132   -897     62   -897 
  -897   -897   -897    203 
--------------------------------------------------------------------------------

--------------------------------------------------------------------------------
	Motif 20 position-specific probability matrix
--------------------------------------------------------------------------------
letter-probability matrix: alength= 4 w= 17 nsites= 5 E= 1.9e+004 
 0.000000  0.000000  1.000000  0.000000 
 0.800000  0.000000  0.000000  0.200000 
 0.800000  0.000000  0.000000  0.200000 
 1.000000  0.000000  0.000000  0.000000 
 1.000000  0.000000  0.000000  0.000000 
 1.000000  0.000000  0.000000  0.000000 
 1.000000  0.000000  0.000000  0.000000 
 0.200000  0.000000  0.600000  0.200000 
 0.200000  0.000000  0.800000  0.000000 
 0.200000  0.600000  0.200000  0.000000 
 0.000000  0.000000  0.800000  0.200000 
 0.000000  0.000000  0.000000  1.000000 
 0.800000  0.200000  0.000000  0.000000 
 1.000000  0.000000  0.000000  0.000000 
 0.200000  0.000000  0.600000  0.200000 
 0.600000  0.000000  0.400000  0.000000 
 0.000000  0.000000  0.000000  1.000000 
--------------------------------------------------------------------------------

--------------------------------------------------------------------------------
	Motif 20 regular expression
--------------------------------------------------------------------------------
G[AT][AT]AAAA[GAT][GA][CAG][GT]T[AC]A[GAT][AG]T
--------------------------------------------------------------------------------


Time 4865.89 secs.

********************************************************************************


********************************************************************************
SUMMARY OF MOTIFS
********************************************************************************

--------------------------------------------------------------------------------
	Combined block diagrams: non-overlapping sites with p-value < 0.0001
--------------------------------------------------------------------------------
SEQUENCE NAME            COMBINED P-VALUE  MOTIF DIAGRAM
-------------            ----------------  -------------
seq0                             1.00e+00  10
seq2                             4.00e-03  13_[+2(3.21e-05)]_2
seq4                             6.39e-05  5_[+10(2.91e-09)]_19
seq6                             9.42e-01  50
seq8                             5.49e-01  50
seq10                            5.83e-01  50
seq12                            3.56e-01  50
seq14                            4.39e-01  50
seq16                            6.18e-01  50
seq18                            4.58e-04  25_[+6(1.66e-07)]
seq20                            3.18e-01  50
seq22                            4.72e-01  50
seq24                            6.66e-01  50
seq26                            3.02e-01  50
seq28                            2.37e-01  50
seq30                            2.16e-01  50
seq32                            2.47e-01  50
seq34                            3.45e-02  20_[+18(3.79e-05)]_4
seq36                            6.62e-02  50
seq38                            1.66e-01  50
seq40                            9.44e-01  50
seq42                            5.29e-01  50
seq44                            8.53e-01  50
seq46                            4.66e-01  50
seq48                            6.78e-01  50
seq50                            2.24e-01  50
seq52                            2.97e-01  25_[+6(3.35e-06)]
seq54                            5.43e-01  50
seq56                            4.90e-02  20_[+7(3.44e-06)]_11
seq58                            2.02e-01  50
seq60                            8.52e-01  50
seq62                            9.08e-01  50
seq64                            2.84e-03  1_[+14(6.36e-08)]_32
seq66                            1.51e-01  30_[+14(7.26e-05)]_3
seq68                            3.08e-03  31_[+12(2.16e-08)]_1
seq70                            7.91e-01  50
seq72                            7.17e-02  50
seq74                            4.64e-04  17_[+18(7.99e-10)]_7
seq76                            2.95e-02  13_[+2(4.96e-05)]_2
seq78                            2.53e-01  50
seq80                            5.82e-01  50
seq82                            4.08e-01  50
seq84                            6.68e-01  50
seq86                            2.00e-02  50
seq88                            1.53e-02  50
seq90                            1.26e-02  9_[+12(4.09e-09)]_23
seq92                            4.47e-01  50
seq94                            7.34e-01  50
seq96                            7.28e-01  50
seq98                            8.23e-02  50
seq100                           2.45e-01  50
seq102                           6.47e-01  50
seq104                           5.68e-01  50
seq106                           1.78e-02  50
seq108                           2.71e-01  50
seq110                           3.22e-01  50
seq112                           5.48e-01  50
seq114                           2.29e-01  50
seq116                           7.82e-01  50
seq118                           8.32e-01  50
seq120                           3.61e-01  50
seq122                           8.89e-01  50
seq124                           1.48e-02  25_[+19(3.51e-05)]_6
seq126                           1.27e-04  21_[+12(9.67e-09)]_11
seq128                           7.62e-01  50
seq130                           8.52e-02  50
seq132                           9.68e-01  50
seq134                           2.03e-01  50
seq136                           9.58e-02  50
seq138                           1.00e+00  50
seq140                           1.13e-01  50
seq142                           6.33e-01  50
seq144                           5.03e-02  24_[+6(6.27e-08)]_1
seq146                           8.86e-01  50
seq148                           1.72e-01  50
seq150                           5.23e-03  13_[+2(9.77e-06)]_2
seq152                           9.97e-01  50
seq154                           3.60e-01  50
seq156                           5.47e-01  50
seq158                           8.51e-04  11_[+14(3.23e-08)]_22
seq160                           1.02e-01  50
seq162                           8.78e-02  50
seq164                           2.93e-02  25_[+6(2.05e-07)]
seq166                           2.04e-01  50
seq168                           1.39e-01  50
seq170                           2.46e-01  50
seq172                           9.99e-01  50
seq174                           9.34e-01  50
seq176                           5.71e-02  50
seq178                           7.85e-02  50
seq180                           8.35e-01  50
seq182                           3.41e-02  50
seq184                           1.39e-03  27_[+14(2.14e-07)]_6
seq186                           2.65e-01  50
seq188                           9.90e-02  50
seq190                           9.76e-01  50
seq192                           7.33e-01  50
seq194                           2.29e-02  13_[+2(1.25e-05)]_2
seq196                           2.46e-02  12_[+2(3.87e-07)]_3
seq198                           2.65e-01  50
seq200                           3.84e-01  50
seq202                           6.96e-01  50
seq204                           4.21e-01  50
seq206                           7.22e-03  50
seq208                           2.45e-02  50
seq210                           1.01e-01  50
seq212                           2.93e-03  2_[+8(4.86e-05)]_16
seq214                           2.49e-01  50
seq216                           2.19e-01  25_[+6(1.23e-06)]
seq218                           4.19e-03  25_[+6(4.93e-06)]
seq220                           7.18e-01  50
seq222                           2.87e-01  50
seq224                           5.04e-02  14_[+2(1.40e-06)]_1
seq226                           1.89e-02  50
seq228                           2.36e-01  50
seq230                           9.80e-01  50
seq232                           8.23e-01  50
seq234                           2.64e-02  50
seq236                           1.92e-01  50
seq238                           9.68e-01  50
seq240                           7.57e-01  50
seq242                           7.51e-01  50
seq244                           6.65e-01  50
seq246                           8.17e-01  50
seq248                           9.27e-01  50
seq250                           4.52e-01  50
seq252                           9.46e-01  50
seq254                           2.05e-01  50
seq256                           2.08e-01  50
seq258                           5.39e-03  50
seq260                           7.99e-01  50
seq262                           6.94e-01  50
seq264                           5.37e-01  50
seq266                           8.85e-01  50
seq268                           5.18e-01  50
seq270                           3.45e-01  50
seq272                           1.22e-01  17_[+12(5.57e-08)]_15
seq274                           2.19e-02  12_[+2(3.46e-05)]_3
seq276                           3.45e-01  50
seq278                           7.58e-01  50
seq280                           4.50e-02  50
seq282                           7.79e-01  50
seq284                           9.65e-02  50
seq286                           1.48e-01  50
seq288                           5.97e-01  50
seq290                           3.75e-01  50
seq292                           1.53e-01  50
seq294                           1.59e-01  50
seq296                           5.08e-01  50
seq298                           3.88e-01  50
seq300                           1.89e-03  25_[+6(1.04e-06)]
seq302                           6.06e-01  50
seq304                           3.69e-03  50
seq306                           9.93e-01  50
seq308                           3.15e-05  16_[+12(1.98e-08)]_16
seq310                           2.86e-02  50
seq312                           8.10e-02  50
seq314                           1.37e-02  50
seq316                           9.30e-01  50
seq318                           1.92e-01  50
seq320                           4.78e-01  50
seq322                           7.31e-01  50
seq324                           9.78e-01  50
seq326                           9.67e-01  50
seq328                           3.47e-01  50
seq330                           4.16e-01  50
seq332                           2.08e-01  50
seq334                           8.10e-03  14_[+2(1.93e-07)]_1
seq336                           7.22e-01  50
seq338                           1.28e-02  50
seq340                           9.06e-03  50
seq342                           9.93e-01  50
seq344                           7.59e-02  50
seq346                           1.67e-04  13_[+14(5.24e-05)]_20
seq348                           8.02e-01  50
seq350                           1.63e-02  13_[+2(6.71e-07)]_2
seq352                           2.40e-01  50
seq354                           3.51e-03  11_[+2(2.52e-06)]_4
seq356                           6.31e-01  50
seq358                           2.70e-03  12_[+2(3.08e-07)]_3
seq360                           1.64e-02  9_[+3(7.98e-05)]_6
seq362                           9.58e-01  50
seq364                           1.34e-01  50
seq366                           2.05e-01  50
seq368                           1.13e-01  50
seq370                           4.94e-01  50
seq372                           2.96e-03  15_[+2(1.19e-07)]
seq374                           4.24e-01  50
seq376                           2.57e-02  50
seq378                           3.92e-01  50
seq380                           2.20e-02  13_[+1(8.00e-08)]_5
seq382                           1.44e-01  15_[+2(6.92e-06)]
seq384                           5.59e-01  50
seq386                           1.09e-01  50
seq388                           6.56e-01  50
seq390                           9.95e-01  50
seq392                           9.93e-01  50
seq394                           6.28e-01  50
seq396                           9.70e-01  50
seq398                           3.59e-01  50
seq400                           3.63e-01  50
seq402                           1.97e-01  50
seq404                           6.64e-01  50
seq406                           9.75e-04  11_[+17(2.11e-09)]_4
seq408                           4.86e-04  11_[+8(2.31e-09)]_7
seq410                           9.96e-01  50
seq412                           5.17e-01  50
seq414                           5.41e-01  50
seq416                           4.38e-01  50
seq418                           6.85e-01  50
seq420                           8.57e-01  50
seq422                           2.95e-01  50
seq424                           6.79e-01  50
seq426                           8.97e-01  50
seq428                           7.12e-01  50
seq430                           5.16e-01  50
seq432                           7.35e-01  50
seq434                           9.47e-01  50
seq436                           7.13e-02  50
seq438                           7.36e-01  50
seq440                           1.32e-03  14_[+2(5.40e-07)]_1
seq442                           4.57e-01  50
seq444                           7.25e-01  50
seq446                           8.77e-01  50
seq448                           3.09e-03  13_[+2(7.47e-07)]_2
seq450                           1.75e-03  10_[+2(5.80e-06)]_5
seq452                           4.47e-02  50
seq454                           7.88e-01  50
seq456                           9.62e-01  50
seq458                           9.58e-04  15_[+2(4.33e-07)]
seq460                           3.74e-01  50
seq462                           2.51e-01  50
seq464                           2.36e-01  50
seq466                           4.70e-01  50
seq468                           7.12e-03  13_[+1(1.45e-08)]_5
seq470                           7.68e-01  50
seq472                           3.56e-01  50
seq474                           6.17e-04  25_[+6(2.18e-08)]
seq476                           4.03e-04  12_[+2(3.35e-06)]_3
seq478                           1.15e-02  50
seq480                           2.51e-04  50
seq482                           7.19e-02  50
seq484                           9.48e-01  50
seq486                           3.00e-01  50
seq488                           9.23e-01  50
seq490                           4.85e-01  50
seq492                           2.11e-01  50
seq494                           1.17e-01  50
seq496                           3.05e-01  50
seq498                           6.84e-02  50
seq500                           9.21e-02  50
seq502                           1.63e-01  25_[+6(3.35e-06)]
seq504                           9.99e-01  50
seq506                           7.78e-01  50
seq508                           6.75e-02  50
seq510                           9.76e-01  50
seq512                           3.02e-01  50
seq514                           2.33e-02  50
seq516                           4.66e-01  50
seq518                           7.19e-01  50
seq520                           8.52e-01  50
seq522                           5.67e-01  50
seq524                           7.08e-01  50
seq526                           8.51e-01  50
seq528                           5.24e-01  50
seq530                           9.40e-01  50
seq532                           9.56e-01  50
seq534                           2.10e-02  50
seq536                           6.08e-01  50
seq538                           4.14e-01  50
seq540                           1.80e-01  50
seq542                           2.44e-02  50
seq544                           5.64e-05  18_[+12(1.39e-08)]_14
seq546                           9.83e-02  50
seq548                           6.74e-01  13_[+11(6.80e-05)]_2
seq550                           5.80e-02  50
seq552                           7.88e-02  50
seq554                           3.07e-02  50
seq556                           2.50e-01  50
seq558                           3.96e-02  5_[+5(4.66e-05)]_20
seq560                           2.38e-01  50
seq562                           3.22e-01  50
seq564                           1.47e-04  21_[+5(9.97e-10)]_4
seq566                           4.50e-09  2_[+3(3.13e-14)]_13
seq568                           5.70e-01  50
seq570                           1.87e-03  50
seq572                           3.21e-01  50
seq574                           9.42e-01  50
seq576                           3.31e-01  50
seq578                           5.85e-01  50
seq580                           2.55e-01  50
seq582                           3.15e-01  50
seq584                           6.67e-01  50
seq586                           4.68e-01  12_[+2(2.37e-05)]_3
seq588                           7.74e-03  29_[+12(2.97e-08)]_3
seq590                           2.42e-01  12_[+1(1.37e-06)]_6
seq592                           2.61e-04  21_[+15(6.67e-05)]_10
seq594                           7.36e-02  50
seq596                           3.96e-01  14_[+1(8.29e-05)]_4
seq598                           7.54e-01  50
seq600                           1.72e-02  23_[+7(4.40e-06)]_8
seq602                           1.73e-04  12_[+1(8.86e-06)]_6
seq604                           6.72e-01  50
seq606                           6.24e-03  50
seq608                           1.79e-01  50
seq610                           2.26e-08  3_[+4(6.47e-14)]_12
seq612                           9.64e-01  50
seq614                           1.15e-01  50
seq616                           3.22e-03  28_[+20(3.56e-06)]_5
seq618                           6.47e-01  50
seq620                           2.24e-01  50
seq622                           1.26e-01  50
seq624                           1.58e-01  5_[+15(9.46e-05)]_26
seq626                           1.22e-01  50
seq628                           8.46e-01  50
seq630                           2.71e-02  50
seq632                           9.25e-01  50
seq634                           7.90e-01  50
seq636                           6.03e-02  50
seq638                           5.28e-01  50
seq640                           7.40e-01  50
seq642                           7.94e-01  50
seq644                           8.51e-01  50
seq646                           2.04e-01  50
seq648                           4.33e-01  50
seq650                           3.29e-02  13_[+1(6.36e-06)]_5
seq652                           9.14e-01  50
seq654                           7.56e-01  50
seq656                           6.53e-01  50
seq658                           2.91e-01  50
seq660                           5.21e-01  50
seq662                           3.78e-02  50
seq664                           3.73e-01  50
seq666                           4.89e-02  25_[+6(2.05e-07)]
seq668                           1.44e-01  50
seq670                           2.92e-02  50
seq672                           8.53e-01  50
seq674                           1.86e-01  50
seq676                           7.12e-01  50
seq678                           4.95e-01  50
seq680                           2.79e-01  50
seq682                           1.36e-01  50
seq684                           8.57e-01  50
seq686                           2.80e-02  50
seq688                           1.10e-01  50
seq690                           4.63e-01  50
seq692                           8.03e-01  50
seq694                           9.90e-01  50
seq696                           9.86e-01  50
seq698                           2.86e-01  50
seq700                           6.97e-01  50
seq702                           5.48e-01  50
seq704                           6.33e-01  50
seq706                           1.86e-07  19_[+10(5.49e-10)]_5
seq708                           2.76e-04  3_[+17(9.50e-11)]_12
seq710                           1.71e-02  50
seq712                           7.33e-01  50
seq714                           9.19e-01  50
seq716                           5.17e-01  15_[+2(8.00e-05)]
seq718                           1.07e-05  50
seq720                           2.66e-03  2_[+9(4.07e-09)]_13
seq722                           7.19e-01  50
seq724                           8.23e-01  50
seq726                           1.06e-01  14_[+2(2.03e-05)]_1
seq728                           9.75e-01  50
seq730                           6.47e-01  50
seq732                           2.89e-02  50
seq734                           2.72e-01  14_[+2(6.54e-05)]_1
seq736                           4.01e-01  50
seq738                           1.16e-02  50
seq740                           7.37e-02  50
seq742                           1.81e-01  50
seq744                           7.69e-03  27_[+7(8.94e-09)]_4
seq746                           9.35e-01  50
seq748                           1.27e-02  13_[+1(9.04e-08)]_5
seq750                           6.03e-03  14_[+11(1.02e-10)]_1
seq752                           9.18e-01  50
seq754                           1.93e-01  50
seq756                           9.96e-03  13_[+2(6.11e-05)]_2
seq758                           2.15e-01  50
seq760                           5.40e-01  50
seq762                           7.78e-02  50
seq764                           1.05e-02  25_[+6(5.32e-06)]
seq766                           4.60e-02  50
seq768                           1.58e-03  4_[+3(5.73e-05)]_11
seq770                           3.91e-01  50
seq772                           2.45e-05  25_[+20(5.03e-09)]_8
seq774                           3.52e-01  50
seq776                           9.15e-01  50
seq778                           3.05e-02  50
seq780                           8.93e-01  50
seq782                           2.41e-01  50
seq784                           6.85e-01  50
seq786                           4.06e-01  50
seq788                           9.05e-02  50
seq790                           4.71e-03  12_[+2(5.70e-05)]_3
seq792                           5.48e-01  50
seq794                           8.34e-01  50
seq796                           4.27e-03  2_[+17(2.89e-05)]_13
seq798                           1.65e-07  14_[+11(3.79e-12)]_1
seq800                           2.47e-01  50
seq802                           2.45e-03  13_[+2(1.19e-07)]_2
seq804                           9.50e-01  50
seq806                           5.20e-01  50
seq808                           1.28e-05  13_[+1(2.31e-07)]_5
seq810                           3.02e-01  50
seq812                           1.49e-04  13_[+2(1.93e-07)]_2
seq814                           7.14e-01  50
seq816                           2.75e-01  50
seq818                           3.91e-01  50
seq820                           1.67e-01  50
seq822                           8.97e-01  50
seq824                           5.37e-02  12_[+2(2.78e-06)]_3
seq826                           1.56e-01  25_[+6(1.35e-07)]
seq828                           4.11e-03  12_[+2(6.71e-07)]_3
seq830                           2.53e-05  13_[+2(1.73e-05)]_2
seq832                           7.70e-01  50
seq834                           3.94e-05  5_[+9(1.26e-11)]_10
seq836                           5.70e-01  13_[+2(9.74e-05)]_2
seq838                           1.13e-03  13_[+1(7.40e-10)]_5
seq840                           3.62e-01  50
seq842                           9.56e-01  50
seq844                           8.30e-01  50
seq846                           4.21e-01  50
seq848                           5.34e-04  8_[+7(4.18e-07)]_23
seq850                           4.16e-01  50
seq852                           6.40e-01  50
seq854                           2.37e-03  8_[+8(1.41e-09)]_10
seq856                           1.80e-02  50
seq858                           8.98e-01  50
seq860                           1.11e-01  50
seq862                           6.50e-01  50
seq864                           6.38e-03  50
seq866                           7.91e-03  3_[+1(1.13e-05)]_15
seq868                           5.14e-01  50
seq870                           6.79e-01  50
seq872                           9.74e-01  50
seq874                           8.55e-01  50
seq876                           8.98e-02  15_[+2(1.03e-06)]
seq878                           8.66e-01  50
seq880                           3.18e-01  13_[+11(4.91e-05)]_2
seq882                           8.21e-05  2_[+7(1.96e-07)]_29
seq884                           8.87e-01  50
seq886                           6.17e-01  50
seq888                           6.61e-01  50
seq890                           2.00e-01  50
seq892                           1.54e-04  20_[+10(2.26e-09)]_4
seq894                           1.38e-03  8_[+15(4.55e-08)]_23
seq896                           2.28e-01  50
seq898                           9.58e-01  50
seq900                           5.49e-02  25_[+6(6.18e-06)]
seq902                           7.24e-04  13_[+1(3.47e-06)]_5
seq904                           4.96e-01  50
seq906                           2.07e-04  19_[+10(8.25e-10)]_5
seq908                           5.36e-11  22_[+5(6.12e-14)]_3
seq910                           7.28e-01  50
seq912                           4.32e-01  50
seq914                           8.47e-01  50
seq916                           8.27e-01  50
seq918                           2.47e-03  13_[+1(6.20e-10)]_5
seq920                           7.74e-05  1_[+7(3.73e-06)]_30
seq922                           8.24e-01  50
seq924                           3.77e-01  50
seq926                           4.22e-02  50
seq928                           6.05e-04  3_[+20(9.13e-09)]_30
seq930                           9.14e-01  50
seq932                           1.04e-01  1_[+11(5.11e-05)]_14
seq934                           8.01e-01  50
seq936                           4.84e-03  50
seq938                           9.02e-01  50
seq940                           7.03e-03  13_[+2(1.26e-06)]_2
seq942                           9.37e-01  50
seq944                           2.16e-02  25_[+6(3.38e-07)]
seq946                           7.41e-01  50
seq948                           3.35e-05  13_[+1(4.92e-06)]_5
seq950                           4.05e-02  10_[+8(4.98e-05)]_8
seq952                           3.79e-02  50
seq954                           1.98e-01  50
seq956                           9.35e-01  50
seq958                           2.19e-02  12_[+2(4.30e-05)]_3
seq960                           3.17e-03  50
seq962                           5.43e-01  12_[+2(4.43e-06)]_3
seq964                           7.23e-03  50
seq966                           8.54e-01  50
seq968                           8.46e-03  50
seq970                           1.32e-01  50
seq972                           3.17e-01  50
seq974                           2.67e-03  50
seq976                           1.19e-01  50
seq978                           1.15e-02  50
seq980                           5.43e-02  50
seq982                           2.95e-01  50
seq984                           1.24e-01  50
seq986                           9.88e-02  50
seq988                           5.35e-05  25_[+6(6.64e-10)]
seq990                           5.92e-02  50
seq992                           1.79e-01  50
seq994                           2.79e-01  50
seq996                           5.73e-01  50
seq998                           6.08e-02  50
seq1000                          8.81e-04  13_[+2(4.86e-08)]_2
seq1002                          8.42e-03  11_[+2(3.87e-07)]_4
seq1004                          1.85e-02  50
seq1006                          1.09e-01  50
seq1008                          1.59e-02  13_[+2(1.19e-07)]_2
seq1010                          3.23e-03  12_[+2(1.60e-05)]_3
seq1012                          8.18e-01  50
seq1014                          1.60e-03  12_[+2(1.71e-07)]_3
seq1016                          7.66e-01  50
seq1018                          4.01e-02  14_[+2(1.48e-05)]_1
seq1020                          4.41e-01  13_[+1(4.14e-06)]_5
seq1022                          1.13e-02  15_[+2(6.02e-07)]
seq1024                          5.45e-05  2_[+7(7.41e-07)]_29
seq1026                          2.70e-01  50
seq1028                          6.67e-01  50
seq1030                          3.43e-01  50
seq1032                          2.91e-04  13_[+2(1.03e-06)]_2
seq1034                          9.23e-02  50
seq1036                          2.65e-03  50
seq1038                          8.14e-01  50
seq1040                          1.00e+00  50
seq1042                          1.26e-01  50
seq1044                          4.68e-01  50
seq1046                          5.61e-04  11_[+17(5.59e-10)]_4
seq1048                          9.42e-02  16_[+1(2.00e-06)]_2
seq1050                          1.31e-03  12_[+8(2.72e-10)]_6
seq1052                          2.80e-07  13_[+3(1.46e-14)]_2
seq1054                          1.54e-02  50
seq1056                          4.71e-04  12_[+15(4.95e-09)]_19
seq1058                          3.47e-01  50
seq1060                          2.37e-01  50
seq1062                          1.46e-04  12_[+8(4.80e-12)]_6
seq1064                          3.97e-04  14_[+1(8.81e-10)]_4
seq1066                          7.89e-01  50
seq1068                          3.81e-05  13_[+1(2.88e-07)]_5
seq1070                          4.97e-02  50
seq1072                          8.31e-04  13_[+1(8.00e-08)]_5
seq1074                          3.05e-01  22_[+7(6.83e-05)]_9
seq1076                          9.65e-01  50
seq1078                          8.21e-01  50
seq1080                          1.94e-02  13_[+1(4.46e-07)]_5
seq1082                          1.39e-04  12_[+8(7.74e-10)]_6
seq1084                          3.60e-01  50
seq1086                          5.57e-01  50
seq1088                          2.51e-04  11_[+8(2.20e-11)]_7
seq1090                          3.73e-01  50
seq1092                          5.51e-02  50
seq1094                          1.52e-02  50
seq1096                          1.33e-01  50
seq1098                          9.59e-01  50
seq1100                          1.44e-02  14_[+1(3.59e-07)]_4
seq1102                          1.35e-05  14_[+1(5.51e-08)]_4
seq1104                          3.91e-01  50
seq1106                          1.15e-01  13_[+1(6.84e-05)]_5
seq1108                          4.72e-01  50
seq1110                          6.54e-01  50
seq1112                          2.10e-01  14_[+1(1.02e-07)]_4
seq1114                          1.00e+00  50
seq1116                          1.51e-01  1_[+12(6.50e-05)]_31
seq1118                          7.17e-04  4_[+18(2.72e-11)]_20
seq1120                          2.18e-01  50
seq1122                          9.25e-01  50
seq1124                          1.69e-01  50
seq1126                          2.52e-01  50
seq1128                          2.49e-01  50
seq1130                          5.73e-02  14_[+11(6.08e-06)]_1
seq1132                          4.34e-02  50
seq1134                          5.67e-02  13_[+2(5.40e-07)]_2
seq1136                          1.37e-01  12_[+7(8.05e-06)]_19
seq1138                          2.34e-02  25_[+6(2.63e-06)]
seq1140                          5.69e-01  50
seq1142                          4.80e-02  50
seq1144                          7.95e-02  50
seq1146                          8.96e-01  50
seq1148                          5.95e-01  50
seq1150                          2.10e-01  50
seq1152                          9.90e-01  50
seq1154                          2.30e-02  50
seq1156                          7.12e-02  50
seq1158                          5.81e-01  10_[+13(5.22e-05)]_5
seq1160                          9.83e-02  50
seq1162                          2.06e-04  1_[+1(8.16e-06)]_17
seq1164                          9.59e-02  50
seq1166                          1.47e-02  50
seq1168                          3.21e-01  50
seq1170                          2.42e-01  50
seq1172                          4.51e-01  50
seq1174                          3.31e-01  50
seq1176                          1.56e-01  50
seq1178                          4.75e-03  19_[+15(2.51e-09)]_12
seq1180                          1.91e-01  50
seq1182                          3.74e-08  12_[+2(3.46e-07)]_3
seq1184                          2.65e-02  50
seq1186                          4.29e-02  50
seq1188                          5.97e-02  11_[+12(4.27e-05)]_21
seq1190                          8.31e-02  50
seq1192                          2.23e-01  50
seq1194                          8.99e-02  25_[+6(4.93e-06)]
seq1196                          6.24e-01  50
seq1198                          8.64e-01  50
seq1200                          3.53e-04  50
seq1202                          4.28e-03  50
seq1204                          3.49e-01  50
seq1206                          1.30e-02  50
seq1208                          1.46e-02  14_[+2(4.85e-06)]_1
seq1210                          1.95e-02  13_[+9(5.52e-09)]_2
seq1212                          5.28e-01  50
seq1214                          7.04e-01  50
seq1216                          1.29e-01  50
seq1218                          6.18e-02  13_[+2(3.21e-05)]_2
seq1220                          2.11e-01  50
seq1222                          2.53e-04  9_[+4(3.23e-05)]_6
seq1224                          8.26e-01  50
seq1226                          1.86e-03  22_[+7(2.90e-06)]_9
seq1228                          5.56e-02  50
seq1230                          7.65e-01  50
seq1232                          1.99e-04  4_[+9(4.81e-13)]_11
seq1234                          1.80e-01  50
seq1236                          1.21e-01  50
seq1238                          5.00e-01  50
seq1240                          4.88e-01  50
seq1242                          6.10e-03  10_[+7(9.25e-06)]_21
seq1244                          5.03e-01  50
seq1246                          6.53e-02  27_[+20(6.28e-05)]_6
seq1248                          9.89e-01  50
seq1250                          4.30e-01  50
seq1252                          4.87e-01  50
seq1254                          1.78e-01  50
seq1256                          9.40e-01  50
seq1258                          5.70e-01  50
seq1260                          1.50e-01  13_[+1(1.82e-06)]_5
seq1262                          3.87e-01  50
seq1264                          2.32e-02  11_[+13(1.04e-05)]_4
seq1266                          8.04e-03  50
seq1268                          7.27e-05  1_[+7(3.44e-06)]_30
seq1270                          4.99e-02  50
seq1272                          9.23e-01  50
seq1274                          3.45e-03  25_[+6(1.66e-07)]
seq1276                          3.31e-01  50
seq1278                          8.39e-01  50
seq1280                          4.19e-07  18_[+14(3.94e-09)]_15
seq1282                          7.31e-01  50
seq1284                          2.65e-02  50
seq1286                          2.76e-02  50
seq1288                          4.62e-01  50
seq1290                          9.25e-01  50
seq1292                          1.77e-02  50
seq1294                          8.94e-01  50
seq1296                          9.27e-02  50
seq1298                          3.59e-01  50
seq1300                          2.33e-03  4_[+1(2.20e-06)]_14
seq1302                          4.24e-01  50
seq1304                          4.11e-01  50
seq1306                          2.93e-01  50
seq1308                          8.12e-05  12_[+2(6.92e-06)]_3
seq1310                          2.36e-01  50
seq1312                          8.28e-02  50
seq1314                          6.69e-01  50
seq1316                          9.94e-02  50
seq1318                          4.62e-01  50
seq1320                          1.18e-01  50
seq1322                          2.27e-01  50
seq1324                          9.03e-01  50
seq1326                          2.25e-02  5_[+7(5.56e-06)]_26
seq1328                          1.26e-03  12_[+1(4.92e-06)]_6
seq1330                          1.41e-02  3_[+8(1.13e-09)]_15
seq1332                          7.46e-01  50
seq1334                          4.07e-03  12_[+1(4.26e-08)]_6
seq1336                          2.65e-02  13_[+1(2.31e-07)]_5
seq1338                          9.54e-01  50
seq1340                          7.83e-03  13_[+1(4.14e-06)]_5
seq1342                          7.11e-01  50
seq1344                          4.96e-03  [+7(2.90e-06)]_31
seq1346                          1.83e-01  50
seq1348                          1.40e-02  [+16(1.76e-05)]_16
seq1350                          4.52e-04  12_[+1(3.59e-07)]_6
seq1352                          2.35e-02  14_[+7(7.41e-07)]_17
seq1354                          5.11e-01  50
seq1356                          3.54e-01  50
seq1358                          1.58e-01  50
seq1360                          4.22e-01  50
seq1362                          9.53e-03  [+18(1.42e-09)]_24
seq1364                          8.51e-02  50
seq1366                          1.95e-01  50
seq1368                          2.65e-01  50
seq1370                          4.99e-01  50
seq1372                          3.58e-01  50
seq1374                          5.02e-02  50
seq1376                          4.88e-02  14_[+1(9.04e-08)]_4
seq1378                          3.06e-01  50
seq1380                          1.26e-01  50
seq1382                          2.24e-01  50
seq1384                          2.50e-02  50
seq1386                          8.96e-01  50
seq1388                          8.15e-04  7_[+17(3.06e-10)]_8
seq1390                          2.88e-01  50
seq1392                          5.59e-01  50
seq1394                          4.78e-01  50
seq1396                          2.82e-02  13_[+2(3.05e-06)]_2
seq1398                          9.63e-02  50
seq1400                          1.26e-01  50
seq1402                          6.93e-01  50
seq1404                          2.98e-01  50
seq1406                          2.48e-01  50
seq1408                          9.54e-03  23_[+18(1.19e-05)]_1
seq1410                          7.87e-01  50
seq1412                          8.60e-01  50
seq1414                          4.28e-05  7_[+18(1.15e-09)]_17
seq1416                          2.87e-03  13_[+2(2.75e-07)]_2
seq1418                          2.98e-05  6_[+5(2.97e-11)]_19
seq1420                          6.80e-01  50
seq1422                          8.71e-07  [+17(6.15e-12)]_15
seq1424                          4.25e-01  50
seq1426                          2.02e-01  50
seq1428                          4.65e-01  50
seq1430                          3.96e-03  26_[+7(8.24e-07)]_5
seq1432                          9.47e-01  50
seq1434                          5.65e-01  50
seq1436                          4.22e-01  50
seq1438                          8.24e-03  13_[+2(9.74e-05)]_2
seq1440                          8.37e-01  50
seq1442                          8.28e-01  50
seq1444                          3.07e-01  50
seq1446                          4.25e-01  13_[+2(6.11e-05)]_2
seq1448                          3.63e-01  50
seq1450                          5.02e-02  50
seq1452                          5.00e-01  50
seq1454                          3.46e-01  50
seq1456                          1.01e-01  50
seq1458                          1.34e-01  50
seq1460                          8.78e-01  50
seq1462                          8.36e-01  50
seq1464                          9.75e-01  50
seq1466                          1.06e-02  14_[+2(1.88e-06)]_1
seq1468                          7.12e-01  50
seq1470                          1.83e-06  11_[+9(3.76e-09)]_4
seq1472                          4.43e-02  50
seq1474                          9.77e-01  50
seq1476                          4.52e-01  50
seq1478                          2.27e-01  1_[+4(2.87e-05)]_14
seq1480                          6.90e-05  15_[+17(4.99e-11)]
seq1482                          5.96e-02  50
seq1484                          8.87e-01  50
seq1486                          3.19e-01  50
seq1488                          1.54e-01  13_[+2(7.00e-05)]_2
seq1490                          6.24e-01  50
seq1492                          2.19e-03  50
seq1494                          9.45e-02  50
seq1496                          1.57e-01  50
seq1498                          5.48e-01  50
seq1500                          1.09e-01  50
seq1502                          4.89e-01  50
seq1504                          8.87e-02  15_[+18(9.18e-05)]_9
seq1506                          4.82e-01  50
seq1508                          8.89e-01  50
seq1510                          7.25e-01  50
seq1512                          2.84e-01  50
seq1514                          4.24e-01  14_[+2(8.00e-05)]_1
seq1516                          5.49e-05  24_[+6(4.10e-07)]_1
seq1518                          5.43e-01  50
seq1520                          2.21e-02  12_[+2(1.40e-06)]_3
seq1522                          1.50e-03  1_[+7(5.64e-05)]_30
seq1524                          2.33e-01  50
seq1526                          5.28e-02  50
seq1528                          7.47e-01  50
seq1530                          5.56e-01  50
seq1532                          8.84e-03  23_[+19(6.43e-08)]_8
seq1534                          4.89e-01  50
seq1536                          2.30e-01  50
seq1538                          2.65e-01  50
seq1540                          8.08e-11  3_[+13(4.33e-16)]_12
seq1542                          3.15e-01  50
seq1544                          1.84e-01  50
seq1546                          8.92e-02  [+15(9.86e-05)]_31
seq1548                          2.14e-01  50
seq1550                          2.15e-01  50
seq1552                          7.17e-01  50
seq1554                          5.51e-02  50
seq1556                          1.86e-01  50
seq1558                          5.48e-01  50
seq1560                          5.47e-03  50
seq1562                          9.08e-04  50
seq1564                          7.86e-01  50
seq1566                          2.03e-01  50
seq1568                          3.28e-01  50
seq1570                          8.44e-05  3_[+1(6.78e-07)]_15
seq1572                          6.55e-01  50
seq1574                          8.08e-01  50
seq1576                          3.36e-01  50
seq1578                          1.64e-02  12_[+12(2.01e-09)]_20
seq1580                          6.60e-01  50
seq1582                          1.71e-01  8_[+7(5.87e-05)]_23
seq1584                          2.49e-01  50
seq1586                          2.00e-03  50
seq1588                          8.02e-02  50
seq1590                          8.53e-01  50
seq1592                          7.74e-02  50
seq1594                          1.66e-01  50
seq1596                          1.69e-03  13_[+1(6.78e-07)]_5
seq1598                          3.07e-03  12_[+2(5.32e-05)]_3
seq1600                          5.93e-01  50
seq1602                          1.16e-02  50
seq1604                          5.69e-01  50
seq1606                          3.48e-01  50
seq1608                          7.76e-01  50
seq1610                          5.26e-01  50
seq1612                          2.90e-02  50
seq1614                          4.18e-05  13_[+11(1.28e-10)]_2
seq1616                          6.38e-01  50
seq1618                          6.41e-01  50
seq1620                          7.93e-01  50
seq1622                          7.47e-01  50
seq1624                          6.08e-01  50
seq1626                          1.04e-02  50
seq1628                          1.51e-01  50
seq1630                          2.92e-02  13_[+2(5.70e-05)]_2
seq1632                          9.41e-01  50
seq1634                          9.76e-01  50
seq1636                          2.78e-02  24_[+6(1.50e-07)]_1
seq1638                          4.63e-03  50
seq1640                          3.52e-01  50
seq1642                          5.39e-06  13_[+16(6.91e-13)]_3
seq1644                          1.28e-03  5_[+9(4.75e-09)]_10
seq1646                          1.83e-01  50
seq1648                          8.91e-01  50
seq1650                          5.15e-01  50
seq1652                          7.88e-01  50
seq1654                          1.48e-01  50
seq1656                          3.11e-01  50
seq1658                          9.97e-01  50
seq1660                          7.27e-01  50
seq1662                          5.61e-04  14_[+11(3.61e-10)]_1
seq1664                          5.47e-02  50
seq1666                          3.54e-03  50
seq1668                          7.65e-01  50
seq1670                          2.67e-01  50
seq1672                          1.62e-01  50
seq1674                          9.90e-01  50
seq1676                          6.60e-02  50
seq1678                          4.87e-01  50
seq1680                          6.96e-01  50
seq1682                          7.64e-01  50
seq1684                          4.84e-02  50
seq1686                          2.47e-01  50
seq1688                          3.43e-02  2_[+1(7.52e-06)]_16
seq1690                          8.48e-02  17_[+1(1.94e-05)]_1
seq1692                          7.16e-02  50
seq1694                          8.84e-02  50
seq1696                          5.90e-02  11_[+1(1.43e-05)]_7
seq1698                          9.25e-02  50
seq1700                          8.73e-02  50
seq1702                          6.80e-01  50
seq1704                          4.01e-01  4_[+1(2.61e-05)]_14
seq1706                          8.16e-03  50
seq1708                          5.98e-04  13_[+1(6.36e-06)]_5
seq1710                          4.48e-01  50
seq1712                          6.26e-01  50
seq1714                          4.21e-02  6_[+1(1.32e-05)]_12
seq1716                          5.37e-06  11_[+5(1.44e-11)]_14
seq1718                          8.68e-01  50
seq1720                          2.96e-01  50
seq1722                          1.42e-02  50
seq1724                          3.96e-03  50
seq1726                          3.36e-01  50
seq1728                          3.22e-01  50
seq1730                          4.59e-01  50
seq1732                          4.59e-04  14_[+1(1.82e-06)]_4
seq1734                          6.08e-01  50
seq1736                          9.21e-01  50
seq1738                          8.85e-01  50
seq1740                          3.91e-01  50
seq1742                          8.43e-01  50
seq1744                          2.55e-03  2_[+1(7.78e-05)]_16
seq1746                          9.57e-03  13_[+2(2.98e-05)]_2
seq1748                          6.48e-01  50
seq1750                          1.75e-01  50
seq1752                          4.31e-01  50
seq1754                          5.26e-02  50
seq1756                          6.22e-01  50
seq1758                          6.37e-01  50
seq1760                          5.78e-02  [+20(2.20e-06)]_33
seq1762                          9.63e-02  50
seq1764                          1.58e-01  50
seq1766                          4.53e-02  50
seq1768                          1.23e-14  [+13(1.31e-17)]_15
seq1770                          7.19e-03  13_[+1(2.04e-09)]_5
seq1772                          3.23e-06  14_[+11(6.43e-12)]_1
seq1774                          1.89e-02  14_[+1(5.84e-06)]_4
seq1776                          2.06e-03  50
seq1778                          5.56e-01  50
seq1780                          7.37e-01  50
seq1782                          6.75e-04  13_[+2(8.16e-08)]_2
seq1784                          1.02e-03  10_[+18(7.99e-10)]_14
seq1786                          1.10e-01  50
seq1788                          2.69e-07  1_[+16(6.47e-11)]_15
seq1790                          8.33e-02  50
seq1792                          2.17e-01  50
seq1794                          1.63e-01  50
seq1796                          8.37e-01  50
seq1798                          1.64e-01  50
seq1800                          8.90e-01  50
seq1802                          8.40e-01  50
seq1804                          8.47e-02  25_[+6(3.62e-06)]
seq1806                          1.10e-01  13_[+2(6.54e-05)]_2
seq1808                          8.01e-02  13_[+2(4.30e-05)]_2
seq1810                          1.92e-02  5_[+12(2.40e-05)]_27
seq1812                          6.87e-01  50
seq1814                          6.38e-01  50
seq1816                          1.77e-01  50
seq1818                          3.58e-04  5_[+9(2.14e-09)]_10
seq1820                          6.89e-01  50
seq1822                          2.88e-01  50
seq1824                          3.33e-05  4_[+19(1.05e-08)]_27
seq1826                          3.02e-01  50
seq1828                          3.63e-01  50
seq1830                          6.19e-10  12_[+4(2.99e-20)]_3
seq1832                          6.28e-01  50
seq1834                          9.75e-01  50
seq1836                          3.31e-02  8_[+12(4.27e-05)]_24
seq1838                          2.88e-01  29_[+12(4.43e-05)]_3
seq1840                          6.39e-01  50
seq1842                          1.45e-02  5_[+7(8.13e-05)]_26
seq1844                          7.43e-01  50
seq1846                          1.30e-01  50
seq1848                          6.25e-01  50
seq1850                          8.83e-01  50
seq1852                          6.71e-01  50
seq1854                          1.04e-01  50
seq1856                          4.61e-01  50
seq1858                          2.41e-01  15_[+1(7.52e-06)]_3
seq1860                          8.99e-05  5_[+19(4.67e-08)]_26
seq1862                          9.73e-01  50
seq1864                          3.05e-01  50
seq1866                          7.96e-02  50
seq1868                          5.28e-01  50
seq1870                          2.18e-02  2_[+12(5.88e-05)]_30
seq1872                          1.35e-02  50
seq1874                          6.30e-01  50
seq1876                          7.67e-03  50
seq1878                          9.84e-05  50
seq1880                          1.17e-09  11_[+4(2.99e-20)]_4
seq1882                          2.96e-02  13_[+2(7.18e-08)]_2
seq1884                          6.37e-01  50
seq1886                          6.27e-01  50
seq1888                          5.06e-02  50
seq1890                          9.47e-01  50
seq1892                          3.32e-03  27_[+14(6.45e-05)]_6
seq1894                          2.25e-01  50
seq1896                          4.12e-04  9_[+16(8.50e-12)]_7
seq1898                          9.90e-02  50
seq1900                          5.73e-01  50
seq1902                          3.79e-01  50
seq1904                          1.23e-01  50
seq1906                          3.87e-01  50
seq1908                          5.51e-01  50
seq1910                          7.45e-01  50
seq1912                          2.17e-01  50
seq1914                          8.35e-02  1_[+6(1.35e-06)]_24
seq1916                          5.70e-01  50
seq1918                          8.67e-01  50
seq1920                          2.02e-01  50
seq1922                          5.24e-01  50
seq1924                          3.53e-01  50
seq1926                          4.55e-05  27_[+20(9.07e-05)]_6
seq1928                          7.97e-07  5_[+16(8.44e-11)]_11
seq1930                          3.74e-01  24_[+6(2.63e-06)]_1
seq1932                          3.50e-06  7_[+4(2.06e-15)]_8
seq1934                          5.65e-01  50
seq1936                          4.46e-02  50
seq1938                          2.43e-01  50
seq1940                          9.96e-01  50
seq1942                          4.09e-01  50
seq1944                          2.05e-01  50
seq1946                          1.03e-01  50
seq1948                          2.20e-01  50
seq1950                          7.24e-01  50
seq1952                          3.08e-01  50
seq1954                          1.65e-01  50
seq1956                          9.81e-01  50
seq1958                          5.93e-01  50
seq1960                          7.53e-01  50
seq1962                          5.56e-01  50
seq1964                          1.42e-02  50
seq1966                          1.50e-01  50
seq1968                          1.72e-01  50
seq1970                          3.25e-01  50
seq1972                          3.76e-05  4_[+7(4.71e-07)]_27
seq1974                          8.81e-01  50
seq1976                          8.68e-01  50
seq1978                          9.13e-01  50
seq1980                          5.45e-01  50
seq1982                          6.69e-01  50
seq1984                          4.59e-02  50
seq1986                          9.91e-01  50
seq1988                          2.16e-05  25_[+15(1.04e-10)]_6
seq1990                          3.19e-03  50
seq1992                          8.15e-01  50
seq1994                          7.73e-01  50
seq1996                          9.63e-01  50
seq1998                          2.83e-01  50
seq2000                          8.27e-01  50
seq2002                          1.16e-01  50
seq2004                          3.87e-06  16_[+16(8.01e-11)]
seq2006                          4.25e-01  50
seq2008                          4.74e-02  24_[+6(3.11e-05)]_1
seq2010                          8.11e-01  50
seq2012                          3.21e-04  25_[+6(3.45e-10)]
seq2014                          6.56e-02  50
seq2016                          3.97e-08  1_[+9(3.48e-09)]_14
seq2018                          2.64e-05  28_[+20(5.44e-09)]_5
seq2020                          2.96e-01  50
seq2022                          2.54e-03  [+7(3.29e-07)]_31
seq2024                          9.70e-01  50
seq2026                          9.59e-01  50
seq2028                          2.67e-01  12_[+2(1.73e-05)]_3
seq2030                          7.48e-06  23_[+15(3.92e-08)]_8
seq2032                          3.15e-02  50
seq2034                          1.06e-01  50
seq2036                          7.14e-01  50
seq2038                          1.12e-01  50
seq2040                          2.72e-01  50
seq2042                          3.29e-01  50
seq2044                          6.95e-01  50
seq2046                          5.36e-02  27_[+20(5.38e-05)]_6
seq2048                          5.56e-01  50
seq2050                          1.96e-03  13_[+19(6.59e-10)]_18
seq2052                          9.29e-01  50
seq2054                          5.07e-01  50
seq2056                          4.15e-01  50
seq2058                          5.18e-01  50
seq2060                          4.18e-01  50
seq2062                          9.99e-01  50
seq2064                          4.62e-01  50
seq2066                          2.25e-07  8_[+17(1.32e-15)]_7
seq2068                          2.59e-01  50
seq2070                          3.84e-01  50
seq2072                          1.97e-03  11_[+19(7.34e-05)]_20
seq2074                          7.24e-01  50
seq2076                          8.77e-01  50
seq2078                          5.14e-02  10_[+4(7.93e-05)]_5
seq2080                          4.11e-02  50
seq2082                          2.40e-05  13_[+7(1.13e-07)]_18
seq2084                          2.02e-01  50
seq2086                          3.92e-01  50
seq2088                          1.79e-01  50
seq2090                          1.66e-03  30_[+14(3.94e-09)]_3
seq2092                          3.35e-01  50
seq2094                          9.59e-01  50
seq2096                          8.69e-01  50
seq2098                          5.58e-01  50
seq2100                          9.18e-01  50
seq2102                          1.35e-01  50
seq2104                          4.32e-01  50
seq2106                          4.30e-01  50
seq2108                          5.71e-07  19_[+10(1.81e-12)]_5
seq2110                          2.31e-01  50
seq2112                          4.18e-01  50
seq2114                          5.27e-01  50
seq2116                          4.42e-02  14_[+11(1.29e-05)]_1
seq2118                          1.81e-06  6_[+9(5.95e-09)]_9
seq2120                          9.43e-06  [+10(2.70e-10)]_24
seq2122                          6.45e-01  50
seq2124                          1.31e-02  50
seq2126                          6.79e-01  50
seq2128                          2.86e-01  50
seq2130                          1.63e-01  50
seq2132                          6.31e-03  24_[+6(1.13e-06)]_1
seq2134                          1.82e-01  12_[+1(6.84e-05)]_6
seq2136                          3.42e-01  50
seq2138                          5.94e-01  50
seq2140                          2.41e-01  50
seq2142                          1.75e-04  12_[+2(6.54e-05)]_3
seq2144                          4.01e-02  21_[+15(1.39e-05)]_10
seq2146                          3.48e-01  50
seq2148                          2.57e-02  12_[+2(2.76e-05)]_3
seq2150                          6.76e-01  50
seq2152                          3.48e-01  50
seq2154                          1.74e-01  24_[+15(9.67e-05)]_7
seq2156                          3.63e-01  50
seq2158                          2.74e-02  15_[+1(4.96e-07)]_3
seq2160                          1.71e-01  50
seq2162                          6.89e-01  50
seq2164                          4.65e-01  50
seq2166                          2.13e-03  50
seq2168                          1.71e-01  50
seq2170                          8.15e-01  50
seq2172                          7.42e-01  50
seq2174                          4.19e-06  27_[+20(5.72e-10)]_6
seq2176                          1.50e-04  50
seq2178                          8.89e-01  50
seq2180                          4.96e-10  11_[+11(1.05e-14)]_4
seq2182                          5.25e-01  50
seq2184                          4.45e-01  50
seq2186                          3.77e-01  50
seq2188                          4.49e-01  50
seq2190                          2.31e-01  50
seq2192                          2.53e-02  15_[+18(6.37e-06)]_9
seq2194                          5.79e-01  50
seq2196                          4.01e-01  50
seq2198                          5.33e-02  1_[+12(9.98e-05)]_31
seq2200                          1.05e-01  50
seq2202                          4.40e-01  50
seq2204                          4.58e-01  50
seq2206                          9.94e-01  50
seq2208                          2.29e-02  50
seq2210                          5.27e-01  50
seq2212                          4.46e-01  50
seq2214                          8.07e-01  50
seq2216                          4.03e-01  50
seq2218                          1.43e-09  9_[+13(1.35e-15)]_6
seq2220                          6.86e-01  50
seq2222                          6.97e-01  50
seq2224                          4.21e-04  3_[+18(3.79e-05)]_21
seq2226                          8.83e-01  50
seq2228                          2.44e-04  6_[+18(2.42e-09)]_18
seq2230                          4.35e-01  50
seq2232                          5.51e-03  24_[+6(1.16e-08)]_1
seq2234                          2.46e-01  13_[+17(7.98e-06)]_2
seq2236                          2.79e-01  14_[+2(1.71e-06)]_1
seq2238                          1.90e-02  50
seq2240                          6.98e-01  50
seq2242                          8.28e-06  12_[+8(6.98e-09)]_6
seq2244                          4.89e-01  50
seq2246                          9.34e-01  50
seq2248                          1.18e-01  13_[+2(8.55e-05)]_2
seq2250                          8.04e-01  50
seq2252                          1.15e-03  20_[+7(1.25e-06)]_11
seq2254                          4.09e-01  50
seq2256                          6.19e-01  50
seq2258                          1.39e-01  50
seq2260                          2.23e-01  50
seq2262                          8.11e-01  50
seq2264                          3.77e-07  8_[+4(1.39e-14)]_7
seq2266                          3.01e-01  50
seq2268                          7.22e-01  50
seq2270                          1.47e-01  50
seq2272                          9.52e-01  50
seq2274                          4.89e-01  50
seq2276                          9.99e-01  50
seq2278                          3.48e-01  50
seq2280                          2.61e-06  18_[+10(2.97e-10)]_6
seq2282                          2.43e-01  50
seq2284                          5.76e-01  50
seq2286                          1.57e-01  50
seq2288                          9.39e-03  12_[+2(3.72e-08)]_3
seq2290                          2.83e-03  13_[+2(2.78e-06)]_2
seq2292                          7.00e-01  50
seq2294                          5.45e-01  50
seq2296                          5.38e-04  50
seq2298                          2.83e-01  50
seq2300                          3.44e-05  4_[+1(3.17e-06)]_14
seq2302                          2.53e-01  50
seq2304                          1.25e-02  3_[+7(3.70e-07)]_28
seq2306                          9.84e-02  50
seq2308                          9.72e-01  50
seq2310                          7.45e-01  50
seq2312                          6.61e-01  50
seq2314                          2.43e-02  50
seq2316                          2.67e-02  50
seq2318                          6.28e-02  50
seq2320                          1.99e-02  14_[+1(2.20e-06)]_4
seq2322                          1.07e-02  20_[+12(2.85e-05)]_12
seq2324                          7.86e-01  50
seq2326                          1.63e-02  [+15(4.00e-09)]_31
seq2328                          5.49e-01  50
seq2330                          1.75e-01  50
seq2332                          9.92e-02  50
seq2334                          4.98e-04  2_[+5(5.05e-09)]_23
seq2336                          1.68e-01  50
seq2338                          2.56e-06  8_[+19(1.02e-10)]_23
seq2340                          9.97e-01  50
seq2342                          4.21e-01  50
seq2344                          4.16e-01  50
seq2346                          8.55e-01  50
seq2348                          1.18e-02  50
seq2350                          4.49e-01  50
seq2352                          4.37e-01  14_[+2(8.55e-05)]_1
seq2354                          7.72e-05  8_[+5(1.77e-11)]_17
seq2356                          2.49e-01  1_[+17(5.03e-05)]_14
seq2358                          6.15e-01  50
seq2360                          3.20e-02  8_[+14(1.46e-05)]_25
seq2362                          3.76e-01  50
seq2364                          1.35e-01  50
seq2366                          1.50e-03  13_[+2(3.68e-06)]_2
seq2368                          2.32e-01  50
seq2370                          1.57e-04  9_[+14(2.39e-08)]_24
seq2372                          8.51e-01  50
seq2374                          9.73e-01  50
seq2376                          1.64e-07  26_[+20(6.83e-09)]_7
seq2378                          3.31e-01  50
seq2380                          9.44e-01  50
seq2382                          1.57e-01  50
seq2384                          3.00e-01  50
seq2386                          3.90e-01  50
seq2388                          4.40e-03  9_[+19(1.61e-09)]_22
seq2390                          1.58e-01  50
seq2392                          5.10e-09  7_[+16(1.81e-13)]_9
seq2394                          9.50e-01  50
seq2396                          3.57e-02  50
seq2398                          5.09e-04  12_[+9(9.87e-09)]_3
seq2400                          8.44e-02  50
seq2402                          2.59e-02  19_[+10(5.29e-06)]_5
seq2404                          1.37e-02  50
seq2406                          3.56e-01  50
seq2408                          9.90e-02  50
seq2410                          7.25e-01  6_[+11(2.57e-05)]_9
seq2412                          8.56e-01  50
seq2414                          9.69e-01  50
seq2416                          4.39e-01  50
seq2418                          3.60e-01  50
seq2420                          9.46e-05  1_[+17(3.36e-09)]_14
seq2422                          8.10e-01  50
seq2424                          5.78e-01  50
seq2426                          3.82e-01  50
seq2428                          9.05e-01  50
seq2430                          6.06e-01  50
seq2432                          9.82e-01  50
seq2434                          9.21e-01  50
seq2436                          1.04e-02  11_[+18(9.18e-05)]_13
seq2438                          6.75e-02  50
seq2440                          2.28e-04  23_[+19(3.84e-08)]_8
seq2442                          1.48e-02  13_[+2(3.05e-06)]_2
seq2444                          8.83e-01  50
seq2446                          1.58e-01  50
seq2448                          1.31e-01  50
seq2450                          9.95e-04  11_[+8(5.24e-10)]_7
seq2452                          9.70e-01  50
seq2454                          4.18e-02  50
seq2456                          7.96e-02  50
seq2458                          6.13e-01  50
seq2460                          2.27e-01  50
seq2462                          6.61e-01  50
seq2464                          9.91e-01  50
seq2466                          6.97e-01  50
seq2468                          1.37e-03  14_[+11(7.01e-10)]_1
seq2470                          1.62e-02  31_[+7(6.00e-06)]
seq2472                          1.58e-01  50
seq2474                          6.14e-01  50
seq2476                          9.63e-01  50
seq2478                          9.23e-01  50
seq2480                          3.59e-02  50
seq2482                          3.23e-01  50
seq2484                          3.58e-02  13_[+2(2.76e-05)]_2
seq2486                          2.13e-08  13_[+16(1.50e-15)]_3
seq2488                          2.14e-02  23_[+5(6.06e-05)]_2
seq2490                          6.89e-01  50
seq2492                          3.94e-01  50
seq2494                          3.86e-01  50
seq2496                          2.10e-02  12_[+2(1.88e-05)]_3
seq2498                          2.21e-01  13_[+2(2.03e-05)]_2
seq2500                          8.81e-01  50
seq2502                          8.20e-01  50
seq2504                          9.67e-01  50
seq2506                          8.68e-01  50
seq2508                          6.16e-01  50
seq2510                          9.38e-01  50
seq2512                          7.72e-01  50
seq2514                          6.83e-03  13_[+2(4.62e-05)]_2
seq2516                          2.06e-02  13_[+2(2.56e-05)]_2
seq2518                          2.84e-01  50
seq2520                          1.43e-01  50
seq2522                          4.64e-01  50
seq2524                          2.04e-02  13_[+11(2.76e-05)]_2
seq2526                          4.08e-01  50
seq2528                          1.85e-01  50
seq2530                          9.37e-01  50
seq2532                          8.74e-01  50
seq2534                          6.97e-01  50
seq2536                          8.50e-01  50
seq2538                          6.62e-01  50
seq2540                          3.66e-01  16_[+7(6.00e-06)]_15
seq2542                          6.37e-01  50
seq2544                          3.30e-03  5_[+1(4.28e-05)]_13
seq2546                          7.52e-01  50
seq2548                          4.74e-04  10_[+9(5.95e-09)]_5
seq2550                          8.03e-01  50
seq2552                          2.49e-01  50
seq2554                          1.87e-01  50
seq2556                          5.70e-01  50
seq2558                          9.50e-02  50
seq2560                          9.07e-02  12_[+17(6.92e-05)]_3
seq2562                          6.04e-01  50
seq2564                          5.66e-01  50
seq2566                          1.64e-02  50
seq2568                          4.93e-01  50
seq2570                          4.48e-02  50
seq2572                          9.13e-01  50
seq2574                          5.53e-01  50
seq2576                          2.45e-02  50
seq2578                          1.04e-02  24_[+6(9.06e-05)]_1
seq2580                          6.86e-01  50
seq2582                          4.02e-01  50
seq2584                          2.46e-01  50
seq2586                          8.58e-01  50
seq2588                          2.41e-01  50
seq2590                          4.60e-03  50
seq2592                          2.38e-02  50
seq2594                          9.15e-06  13_[+18(6.54e-14)]_11
seq2596                          4.10e-02  4_[+9(2.42e-05)]_11
seq2598                          9.15e-02  50
seq2600                          4.13e-03  12_[+2(2.08e-06)]_3
seq2602                          4.85e-01  50
seq2604                          4.76e-01  50
seq2606                          8.10e-01  50
seq2608                          1.48e-04  6_[+20(6.72e-05)]_1_[+7(6.47e-06)]_7
seq2610                          8.98e-01  50
seq2612                          7.56e-01  50
seq2614                          4.13e-03  50
seq2616                          4.35e-01  50
seq2618                          2.10e-03  18_[+19(5.32e-08)]_13
seq2620                          1.82e-04  13_[+1(4.50e-09)]_5
seq2622                          1.85e-06  13_[+2(3.72e-08)]_2
seq2624                          5.42e-01  50
seq2626                          3.57e-01  50
seq2628                          9.71e-01  50
seq2630                          3.14e-01  50
seq2632                          8.06e-01  50
seq2634                          8.71e-01  50
seq2636                          2.06e-02  7_[+7(5.15e-06)]_24
seq2638                          1.47e-01  50
seq2640                          7.83e-01  50
seq2642                          2.23e-01  50
seq2644                          8.15e-05  9_[+1(9.61e-06)]_9
seq2646                          2.15e-01  50
seq2648                          7.42e-02  50
seq2650                          6.63e-01  50
seq2652                          1.21e-04  1_[+9(5.75e-12)]_14
seq2654                          2.05e-01  50
seq2656                          8.40e-04  13_[+11(7.49e-11)]_2
seq2658                          6.25e-01  50
seq2660                          3.42e-05  1_[+7(1.72e-07)]_30
seq2662                          4.25e-01  50
seq2664                          4.39e-10  5_[+14(7.33e-08)]_28
seq2666                          2.44e-01  50
seq2668                          6.14e-01  50
seq2670                          3.53e-01  50
seq2672                          5.09e-02  50
seq2674                          1.16e-01  13_[+2(6.71e-07)]_2
seq2676                          1.14e-02  50
seq2678                          5.73e-01  50
seq2680                          5.53e-01  50
seq2682                          5.02e-01  50
seq2684                          6.59e-02  50
seq2686                          6.49e-02  50
seq2688                          5.75e-02  50
seq2690                          8.17e-03  50
seq2692                          3.83e-01  50
seq2694                          9.94e-01  50
seq2696                          9.71e-01  50
seq2698                          9.53e-01  50
seq2700                          3.16e-01  50
seq2702                          2.12e-01  50
seq2704                          6.23e-01  50
seq2706                          4.69e-01  50
seq2708                          4.33e-05  20_[+15(4.00e-09)]_11
seq2710                          6.22e-06  25_[+6(1.50e-07)]
seq2712                          3.79e-01  50
seq2714                          3.37e-07  13_[+9(4.22e-11)]_2
seq2716                          3.67e-02  50
seq2718                          9.10e-01  50
seq2720                          5.90e-02  50
seq2722                          2.16e-02  50
seq2724                          5.13e-01  50
seq2726                          1.03e-03  50
seq2728                          2.58e-01  50
seq2730                          5.57e-04  50
seq2732                          9.53e-01  50
seq2734                          5.73e-01  50
seq2736                          4.76e-01  50
seq2738                          9.26e-01  50
seq2740                          2.09e-02  50
seq2742                          9.35e-01  50
seq2744                          6.93e-01  50
seq2746                          3.40e-01  50
seq2748                          2.47e-01  [+1(2.09e-05)]_18
seq2750                          6.05e-02  50
seq2752                          8.08e-01  50
seq2754                          4.85e-01  13_[+1(3.79e-06)]_5
seq2756                          2.45e-01  50
seq2758                          6.79e-01  50
seq2760                          6.69e-01  50
seq2762                          3.30e-04  50
seq2764                          3.75e-01  50
seq2766                          3.33e-02  50
seq2768                          1.85e-01  50
seq2770                          5.61e-02  50
seq2772                          5.32e-01  50
seq2774                          2.83e-05  13_[+8(4.41e-14)]_5
seq2776                          5.35e-03  50
seq2778                          3.65e-01  50
seq2780                          4.93e-02  13_[+1(4.00e-07)]_5
seq2782                          9.89e-01  50
seq2784                          3.84e-02  50
seq2786                          5.17e-02  50
seq2788                          1.89e-01  13_[+2(5.40e-07)]_2
seq2790                          5.37e-01  50
seq2792                          1.78e-01  50
seq2794                          6.53e-03  50
seq2796                          2.86e-04  15_[+1(6.24e-08)]_3
seq2798                          1.78e-02  50
seq2800                          6.39e-01  50
seq2802                          1.00e+00  50
seq2804                          9.24e-01  50
seq2806                          8.64e-03  12_[+8(8.13e-05)]_6
seq2808                          5.14e-15  13_[+3(7.26e-22)]_2
seq2810                          9.77e-03  50
seq2812                          5.14e-15  13_[+3(7.26e-22)]_2
seq2814                          5.14e-15  13_[+3(7.26e-22)]_2
seq2816                          9.71e-05  13_[+2(7.00e-05)]_2
seq2818                          2.96e-01  50
seq2820                          6.69e-01  50
seq2822                          1.13e-01  50
seq2824                          4.97e-03  50
seq2826                          1.06e-03  50
seq2828                          3.27e-02  50
seq2830                          3.80e-01  50
seq2832                          8.91e-01  50
seq2834                          9.88e-02  50
seq2836                          2.95e-06  16_[+5(6.90e-11)]_9
seq2838                          8.44e-01  50
seq2840                          9.01e-01  50
seq2842                          9.85e-01  50
seq2844                          8.33e-01  50
seq2846                          1.32e-01  50
seq2848                          1.76e-02  50
seq2850                          8.55e-01  50
seq2852                          2.36e-01  50
seq2854                          9.10e-01  50
seq2856                          5.80e-01  50
seq2858                          5.54e-01  50
seq2860                          8.91e-01  50
seq2862                          2.75e-01  50
seq2864                          8.73e-01  50
seq2866                          9.16e-01  50
seq2868                          2.46e-01  50
seq2870                          9.83e-01  50
seq2872                          6.09e-05  23_[+10(1.67e-10)]_1
seq2874                          8.32e-01  50
seq2876                          1.90e-03  50
seq2878                          6.65e-01  50
seq2880                          9.15e-01  50
seq2882                          9.65e-01  50
seq2884                          1.52e-01  50
seq2886                          2.85e-01  50
seq2888                          5.38e-01  50
seq2890                          3.63e-01  50
seq2892                          5.30e-01  50
seq2894                          1.49e-03  1_[+17(1.35e-10)]_14
seq2896                          6.47e-01  50
seq2898                          2.76e-02  [+20(5.88e-05)]_33
seq2900                          9.83e-01  50
--------------------------------------------------------------------------------

********************************************************************************


********************************************************************************
Stopped because nmotifs = 20 reached.
********************************************************************************

CPU: plpa-w804749pagw.local

********************************************************************************
