# Supplementary material for: Global Analysis of the HrpL Regulon in the Plant Pathogen Pseudomonas syringae pv. tomato DC3000 Reveals New Regulon Members with Diverse Functions
Source: PLoS One. 2014 Aug 29;9(8):e106115. doi: 10.1371/journal.pone.0106115 (PMC4149516; doi:10.1371/journal.pone.0106115)
Supplement: Dataset S8 — MEME analysis of sequences upstream from captured 5′-ends using RNA-Seq data from ΔhrpL cells at t = 1.5 hours. (ZIP) [file pone.0106115.s017.zip]

Archive with 49 entries (46 files):
- Dataset S8/
- Dataset S8/.DS_Store
- __MACOSX/
- __MACOSX/Dataset S8/
- __MACOSX/Dataset S8/._.DS_Store
- Dataset S8/help.gif
- Dataset S8/logo1.eps
- Dataset S8/logo10.eps
- Dataset S8/logo11.eps
- Dataset S8/logo12.eps
- Dataset S8/logo13.eps
- Dataset S8/logo14.eps
- Dataset S8/logo15.eps
- Dataset S8/logo16.eps
- Dataset S8/logo17.eps
- Dataset S8/logo18.eps
- Dataset S8/logo19.eps
- Dataset S8/logo2.eps
- Dataset S8/logo20.eps
- Dataset S8/logo3.eps
- Dataset S8/logo4.eps
- Dataset S8/logo5.eps
- Dataset S8/logo6.eps
- Dataset S8/logo7.eps
- Dataset S8/logo8.eps
- Dataset S8/logo9.eps
- Dataset S8/logo_rc1.eps
- Dataset S8/logo_rc10.eps
- Dataset S8/logo_rc11.eps
- Dataset S8/logo_rc12.eps
- Dataset S8/logo_rc13.eps
- Dataset S8/logo_rc14.eps
- Dataset S8/logo_rc15.eps
- Dataset S8/logo_rc16.eps
- Dataset S8/logo_rc17.eps
- Dataset S8/logo_rc18.eps
- Dataset S8/logo_rc19.eps
- Dataset S8/logo_rc2.eps
- Dataset S8/logo_rc20.eps
- Dataset S8/logo_rc3.eps
- Dataset S8/logo_rc4.eps
- Dataset S8/logo_rc5.eps
- Dataset S8/logo_rc6.eps
- Dataset S8/logo_rc7.eps
- Dataset S8/logo_rc8.eps
- Dataset S8/logo_rc9.eps
- Dataset S8/meme.html
- Dataset S8/meme.txt
- Dataset S8/meme.xml
