# Supplementary material for: Global Analysis of the HrpL Regulon in the Plant Pathogen Pseudomonas syringae pv. tomato DC3000 Reveals New Regulon Members with Diverse Functions
Source: PLoS One. 2014 Aug 29;9(8):e106115. doi: 10.1371/journal.pone.0106115 (PMC4149516; doi:10.1371/journal.pone.0106115)
Supplement: Dataset S8 — MEME analysis of sequences upstream from captured 5′-ends using RNA-Seq data from ΔhrpL cells at t = 1.5 hours. (ZIP) [file pone.0106115.s017.zip › Dataset S8/meme.txt]

********************************************************************************
MEME - Motif discovery tool
********************************************************************************
MEME version 4.5.0 (Release date: Thu Oct 14 08:44:28 EST 2010)

For further information on how to interpret these results or to get
a copy of the MEME software please access http://meme.nbcr.net.

This file may be used as input to the MAST algorithm for searching
sequence databases for matches to groups of motifs.  MAST is available
for interactive use and downloading at http://meme.nbcr.net.
********************************************************************************


********************************************************************************
REFERENCE
********************************************************************************
If you use this program in your research, please cite:

Timothy L. Bailey and Charles Elkan,
"Fitting a mixture model by expectation maximization to discover
motifs in biopolymers", Proceedings of the Second International
Conference on Intelligent Systems for Molecular Biology, pp. 28-36,
AAAI Press, Menlo Park, California, 1994.
********************************************************************************


********************************************************************************
TRAINING SET
********************************************************************************
DATAFILE= renamecombined-top-peaks1500normhrpLt15rnaMatchSeq.trimmed.perfect.uniq.profile.sorted.fna
ALPHABET= ACGT
Sequence name            Weight Length  Sequence name            Weight Length  
-------------            ------ ------  -------------            ------ ------  
seq0                     1.0000     10  seq2                     1.0000     50  
seq4                     1.0000     50  seq6                     1.0000     50  
seq8                     1.0000     50  seq10                    1.0000     50  
seq12                    1.0000     50  seq14                    1.0000     50  
seq16                    1.0000     50  seq18                    1.0000     50  
seq20                    1.0000     50  seq22                    1.0000     50  
seq24                    1.0000     50  seq26                    1.0000     50  
seq28                    1.0000     50  seq30                    1.0000     50  
seq32                    1.0000     50  seq34                    1.0000     50  
seq36                    1.0000     50  seq38                    1.0000     50  
seq40                    1.0000     50  seq42                    1.0000     50  
seq44                    1.0000     50  seq46                    1.0000     50  
seq48                    1.0000     50  seq50                    1.0000     50  
seq52                    1.0000     50  seq54                    1.0000     50  
seq56                    1.0000     50  seq58                    1.0000     50  
seq60                    1.0000     50  seq62                    1.0000     50  
seq64                    1.0000     50  seq66                    1.0000     50  
seq68                    1.0000     50  seq70                    1.0000     50  
seq72                    1.0000     50  seq74                    1.0000     50  
seq76                    1.0000     50  seq78                    1.0000     50  
seq80                    1.0000     50  seq82                    1.0000     50  
seq84                    1.0000     50  seq86                    1.0000     50  
seq88                    1.0000     50  seq90                    1.0000     50  
seq92                    1.0000     50  seq94                    1.0000     50  
seq96                    1.0000     50  seq98                    1.0000     50  
seq100                   1.0000     50  seq102                   1.0000     50  
seq104                   1.0000     50  seq106                   1.0000     50  
seq108                   1.0000     50  seq110                   1.0000     50  
seq112                   1.0000     50  seq114                   1.0000     50  
seq116                   1.0000     50  seq118                   1.0000     50  
seq120                   1.0000     50  seq122                   1.0000     50  
seq124                   1.0000     50  seq126                   1.0000     50  
seq128                   1.0000     50  seq130                   1.0000     50  
seq132                   1.0000     50  seq134                   1.0000     50  
seq136                   1.0000     50  seq138                   1.0000     50  
seq140                   1.0000     50  seq142                   1.0000     50  
seq144                   1.0000     50  seq146                   1.0000     50  
seq148                   1.0000     50  seq150                   1.0000     50  
seq152                   1.0000     50  seq154                   1.0000     50  
seq156                   1.0000     50  seq158                   1.0000     50  
seq160                   1.0000     50  seq162                   1.0000     50  
seq164                   1.0000     50  seq166                   1.0000     50  
seq168                   1.0000     50  seq170                   1.0000     50  
seq172                   1.0000     50  seq174                   1.0000     50  
seq176                   1.0000     50  seq178                   1.0000     50  
seq180                   1.0000     50  seq182                   1.0000     50  
seq184                   1.0000     50  seq186                   1.0000     50  
seq188                   1.0000     50  seq190                   1.0000     50  
seq192                   1.0000     50  seq194                   1.0000     50  
seq196                   1.0000     50  seq198                   1.0000     50  
seq200                   1.0000     50  seq202                   1.0000     50  
seq204                   1.0000     50  seq206                   1.0000     50  
seq208                   1.0000     50  seq210                   1.0000     50  
seq212                   1.0000     50  seq214                   1.0000     50  
seq216                   1.0000     50  seq218                   1.0000     50  
seq220                   1.0000     50  seq222                   1.0000     50  
seq224                   1.0000     50  seq226                   1.0000     50  
seq228                   1.0000     50  seq230                   1.0000     50  
seq232                   1.0000     50  seq234                   1.0000     50  
seq236                   1.0000     50  seq238                   1.0000     50  
seq240                   1.0000     50  seq242                   1.0000     50  
seq244                   1.0000     50  seq246                   1.0000     50  
seq248                   1.0000     50  seq250                   1.0000     50  
seq252                   1.0000     50  seq254                   1.0000     50  
seq256                   1.0000     50  seq258                   1.0000     50  
seq260                   1.0000     50  seq262                   1.0000     50  
seq264                   1.0000     50  seq266                   1.0000     50  
seq268                   1.0000     50  seq270                   1.0000     50  
seq272                   1.0000     50  seq274                   1.0000     50  
seq276                   1.0000     50  seq278                   1.0000     50  
seq280                   1.0000     50  seq282                   1.0000     50  
seq284                   1.0000     50  seq286                   1.0000     50  
seq288                   1.0000     50  seq290                   1.0000     50  
seq292                   1.0000     50  seq294                   1.0000     50  
seq296                   1.0000     50  seq298                   1.0000     50  
seq300                   1.0000     50  seq302                   1.0000     50  
seq304                   1.0000     50  seq306                   1.0000     50  
seq308                   1.0000     50  seq310                   1.0000     50  
seq312                   1.0000     50  seq314                   1.0000     50  
seq316                   1.0000     50  seq318                   1.0000     50  
seq320                   1.0000     50  seq322                   1.0000     50  
seq324                   1.0000     50  seq326                   1.0000     50  
seq328                   1.0000     50  seq330                   1.0000     50  
seq332                   1.0000     50  seq334                   1.0000     50  
seq336                   1.0000     50  seq338                   1.0000     50  
seq340                   1.0000     50  seq342                   1.0000     50  
seq344                   1.0000     50  seq346                   1.0000     50  
seq348                   1.0000     50  seq350                   1.0000     50  
seq352                   1.0000     50  seq354                   1.0000     50  
seq356                   1.0000     50  seq358                   1.0000     50  
seq360                   1.0000     50  seq362                   1.0000     50  
seq364                   1.0000     50  seq366                   1.0000     50  
seq368                   1.0000     50  seq370                   1.0000     50  
seq372                   1.0000     50  seq374                   1.0000     50  
seq376                   1.0000     50  seq378                   1.0000     50  
seq380                   1.0000     50  seq382                   1.0000     50  
seq384                   1.0000     50  seq386                   1.0000     50  
seq388                   1.0000     50  seq390                   1.0000     50  
seq392                   1.0000     50  seq394                   1.0000     50  
seq396                   1.0000     50  seq398                   1.0000     50  
seq400                   1.0000     50  seq402                   1.0000     50  
seq404                   1.0000     50  seq406                   1.0000     50  
seq408                   1.0000     50  seq410                   1.0000     50  
seq412                   1.0000     50  seq414                   1.0000     50  
seq416                   1.0000     50  seq418                   1.0000     50  
seq420                   1.0000     50  seq422                   1.0000     50  
seq424                   1.0000     50  seq426                   1.0000     50  
seq428                   1.0000     50  seq430                   1.0000     50  
seq432                   1.0000     50  seq434                   1.0000     50  
seq436                   1.0000     50  seq438                   1.0000     50  
seq440                   1.0000     50  seq442                   1.0000     50  
seq444                   1.0000     50  seq446                   1.0000     50  
seq448                   1.0000     50  seq450                   1.0000     50  
seq452                   1.0000     50  seq454                   1.0000     50  
seq456                   1.0000     50  seq458                   1.0000     50  
seq460                   1.0000     50  seq462                   1.0000     50  
seq464                   1.0000     50  seq466                   1.0000     50  
seq468                   1.0000     50  seq470                   1.0000     50  
seq472                   1.0000     50  seq474                   1.0000     50  
seq476                   1.0000     50  seq478                   1.0000     50  
seq480                   1.0000     50  seq482                   1.0000     50  
seq484                   1.0000     50  seq486                   1.0000     50  
seq488                   1.0000     50  seq490                   1.0000     50  
seq492                   1.0000     50  seq494                   1.0000     50  
seq496                   1.0000     50  seq498                   1.0000     50  
seq500                   1.0000     50  seq502                   1.0000     50  
seq504                   1.0000     50  seq506                   1.0000     50  
seq508                   1.0000     50  seq510                   1.0000     50  
seq512                   1.0000     50  seq514                   1.0000     50  
seq516                   1.0000     50  seq518                   1.0000     50  
seq520                   1.0000     50  seq522                   1.0000     50  
seq524                   1.0000     50  seq526                   1.0000     50  
seq528                   1.0000     50  seq530                   1.0000     50  
seq532                   1.0000     50  seq534                   1.0000     50  
seq536                   1.0000     50  seq538                   1.0000     50  
seq540                   1.0000     50  seq542                   1.0000     50  
seq544                   1.0000     50  seq546                   1.0000     50  
seq548                   1.0000     50  seq550                   1.0000     50  
seq552                   1.0000     50  seq554                   1.0000     50  
seq556                   1.0000     50  seq558                   1.0000     50  
seq560                   1.0000     50  seq562                   1.0000     50  
seq564                   1.0000     50  seq566                   1.0000     50  
seq568                   1.0000     50  seq570                   1.0000     50  
seq572                   1.0000     50  seq574                   1.0000     50  
seq576                   1.0000     50  seq578                   1.0000     50  
seq580                   1.0000     50  seq582                   1.0000     50  
seq584                   1.0000     50  seq586                   1.0000     50  
seq588                   1.0000     50  seq590                   1.0000     50  
seq592                   1.0000     50  seq594                   1.0000     50  
seq596                   1.0000     50  seq598                   1.0000     50  
seq600                   1.0000     50  seq602                   1.0000     50  
seq604                   1.0000     50  seq606                   1.0000     50  
seq608                   1.0000     50  seq610                   1.0000     50  
seq612                   1.0000     50  seq614                   1.0000     50  
seq616                   1.0000     50  seq618                   1.0000     50  
seq620                   1.0000     50  seq622                   1.0000     50  
seq624                   1.0000     50  seq626                   1.0000     50  
seq628                   1.0000     50  seq630                   1.0000     50  
seq632                   1.0000     50  seq634                   1.0000     50  
seq636                   1.0000     50  seq638                   1.0000     50  
seq640                   1.0000     50  seq642                   1.0000     50  
seq644                   1.0000     50  seq646                   1.0000     50  
seq648                   1.0000     50  seq650                   1.0000     50  
seq652                   1.0000     50  seq654                   1.0000     50  
seq656                   1.0000     50  seq658                   1.0000     50  
seq660                   1.0000     50  seq662                   1.0000     50  
seq664                   1.0000     50  seq666                   1.0000     50  
seq668                   1.0000     50  seq670                   1.0000     50  
seq672                   1.0000     50  seq674                   1.0000     50  
seq676                   1.0000     50  seq678                   1.0000     50  
seq680                   1.0000     50  seq682                   1.0000     50  
seq684                   1.0000     50  seq686                   1.0000     50  
seq688                   1.0000     50  seq690                   1.0000     50  
seq692                   1.0000     50  seq694                   1.0000     50  
seq696                   1.0000     50  seq698                   1.0000     50  
seq700                   1.0000     50  seq702                   1.0000     50  
seq704                   1.0000     50  seq706                   1.0000     50  
seq708                   1.0000     50  seq710                   1.0000     50  
seq712                   1.0000     50  seq714                   1.0000     50  
seq716                   1.0000     50  seq718                   1.0000     50  
seq720                   1.0000     50  seq722                   1.0000     50  
seq724                   1.0000     50  seq726                   1.0000     50  
seq728                   1.0000     50  seq730                   1.0000     50  
seq732                   1.0000     50  seq734                   1.0000     50  
seq736                   1.0000     50  seq738                   1.0000     50  
seq740                   1.0000     50  seq742                   1.0000     50  
seq744                   1.0000     50  seq746                   1.0000     50  
seq748                   1.0000     50  seq750                   1.0000     50  
seq752                   1.0000     50  seq754                   1.0000     50  
seq756                   1.0000     50  seq758                   1.0000     50  
seq760                   1.0000     50  seq762                   1.0000     50  
seq764                   1.0000     50  seq766                   1.0000     50  
seq768                   1.0000     50  seq770                   1.0000     50  
seq772                   1.0000     50  seq774                   1.0000     50  
seq776                   1.0000     50  seq778                   1.0000     50  
seq780                   1.0000     50  seq782                   1.0000     50  
seq784                   1.0000     50  seq786                   1.0000     50  
seq788                   1.0000     50  seq790                   1.0000     50  
seq792                   1.0000     50  seq794                   1.0000     50  
seq796                   1.0000     50  seq798                   1.0000     50  
seq800                   1.0000     50  seq802                   1.0000     50  
seq804                   1.0000     50  seq806                   1.0000     50  
seq808                   1.0000     50  seq810                   1.0000     50  
seq812                   1.0000     50  seq814                   1.0000     50  
seq816                   1.0000     50  seq818                   1.0000     50  
seq820                   1.0000     50  seq822                   1.0000     50  
seq824                   1.0000     50  seq826                   1.0000     50  
seq828                   1.0000     50  seq830                   1.0000     50  
seq832                   1.0000     50  seq834                   1.0000     50  
seq836                   1.0000     50  seq838                   1.0000     50  
seq840                   1.0000     50  seq842                   1.0000     50  
seq844                   1.0000     50  seq846                   1.0000     50  
seq848                   1.0000     50  seq850                   1.0000     50  
seq852                   1.0000     50  seq854                   1.0000     50  
seq856                   1.0000     50  seq858                   1.0000     50  
seq860                   1.0000     50  seq862                   1.0000     50  
seq864                   1.0000     50  seq866                   1.0000     50  
seq868                   1.0000     50  seq870                   1.0000     50  
seq872                   1.0000     50  seq874                   1.0000     50  
seq876                   1.0000     50  seq878                   1.0000     50  
seq880                   1.0000     50  seq882                   1.0000     50  
seq884                   1.0000     50  seq886                   1.0000     50  
seq888                   1.0000     50  seq890                   1.0000     50  
seq892                   1.0000     50  seq894                   1.0000     50  
seq896                   1.0000     50  seq898                   1.0000     50  
seq900                   1.0000     50  seq902                   1.0000     50  
seq904                   1.0000     50  seq906                   1.0000     50  
seq908                   1.0000     50  seq910                   1.0000     50  
seq912                   1.0000     50  seq914                   1.0000     50  
seq916                   1.0000     50  seq918                   1.0000     50  
seq920                   1.0000     50  seq922                   1.0000     50  
seq924                   1.0000     50  seq926                   1.0000     50  
seq928                   1.0000     50  seq930                   1.0000     50  
seq932                   1.0000     50  seq934                   1.0000     50  
seq936                   1.0000     50  seq938                   1.0000     50  
seq940                   1.0000     50  seq942                   1.0000     50  
seq944                   1.0000     50  seq946                   1.0000     50  
seq948                   1.0000     50  seq950                   1.0000     50  
seq952                   1.0000     50  seq954                   1.0000     50  
seq956                   1.0000     50  seq958                   1.0000     50  
seq960                   1.0000     50  seq962                   1.0000     50  
seq964                   1.0000     50  seq966                   1.0000     50  
seq968                   1.0000     50  seq970                   1.0000     50  
seq972                   1.0000     50  seq974                   1.0000     50  
seq976                   1.0000     50  seq978                   1.0000     50  
seq980                   1.0000     50  seq982                   1.0000     50  
seq984                   1.0000     50  seq986                   1.0000     50  
seq988                   1.0000     50  seq990                   1.0000     50  
seq992                   1.0000     50  seq994                   1.0000     50  
seq996                   1.0000     50  seq998                   1.0000     50  
seq1000                  1.0000     50  seq1002                  1.0000     50  
seq1004                  1.0000     50  seq1006                  1.0000     50  
seq1008                  1.0000     50  seq1010                  1.0000     50  
seq1012                  1.0000     50  seq1014                  1.0000     50  
seq1016                  1.0000     50  seq1018                  1.0000     50  
seq1020                  1.0000     50  seq1022                  1.0000     50  
seq1024                  1.0000     50  seq1026                  1.0000     50  
seq1028                  1.0000     50  seq1030                  1.0000     50  
seq1032                  1.0000     50  seq1034                  1.0000     50  
seq1036                  1.0000     50  seq1038                  1.0000     50  
seq1040                  1.0000     50  seq1042                  1.0000     50  
seq1044                  1.0000     50  seq1046                  1.0000     50  
seq1048                  1.0000     50  seq1050                  1.0000     50  
seq1052                  1.0000     50  seq1054                  1.0000     50  
seq1056                  1.0000     50  seq1058                  1.0000     50  
seq1060                  1.0000     50  seq1062                  1.0000     50  
seq1064                  1.0000     50  seq1066                  1.0000     50  
seq1068                  1.0000     50  seq1070                  1.0000     50  
seq1072                  1.0000     50  seq1074                  1.0000     50  
seq1076                  1.0000     50  seq1078                  1.0000     50  
seq1080                  1.0000     50  seq1082                  1.0000     50  
seq1084                  1.0000     50  seq1086                  1.0000     50  
seq1088                  1.0000     50  seq1090                  1.0000     50  
seq1092                  1.0000     50  seq1094                  1.0000     50  
seq1096                  1.0000     50  seq1098                  1.0000     50  
seq1100                  1.0000     50  seq1102                  1.0000     50  
seq1104                  1.0000     50  seq1106                  1.0000     50  
seq1108                  1.0000     50  seq1110                  1.0000     50  
seq1112                  1.0000     50  seq1114                  1.0000     50  
seq1116                  1.0000     50  seq1118                  1.0000     50  
seq1120                  1.0000     50  seq1122                  1.0000     50  
seq1124                  1.0000     50  seq1126                  1.0000     50  
seq1128                  1.0000     50  seq1130                  1.0000     50  
seq1132                  1.0000     50  seq1134                  1.0000     50  
seq1136                  1.0000     50  seq1138                  1.0000     50  
seq1140                  1.0000     50  seq1142                  1.0000     50  
seq1144                  1.0000     50  seq1146                  1.0000     50  
seq1148                  1.0000     50  seq1150                  1.0000     50  
seq1152                  1.0000     50  seq1154                  1.0000     50  
seq1156                  1.0000     50  seq1158                  1.0000     50  
seq1160                  1.0000     50  seq1162                  1.0000     50  
seq1164                  1.0000     50  seq1166                  1.0000     50  
seq1168                  1.0000     50  seq1170                  1.0000     50  
seq1172                  1.0000     50  seq1174                  1.0000     50  
seq1176                  1.0000     50  seq1178                  1.0000     50  
seq1180                  1.0000     50  seq1182                  1.0000     50  
seq1184                  1.0000     50  seq1186                  1.0000     50  
seq1188                  1.0000     50  seq1190                  1.0000     50  
seq1192                  1.0000     50  seq1194                  1.0000     50  
seq1196                  1.0000     50  seq1198                  1.0000     50  
seq1200                  1.0000     50  seq1202                  1.0000     50  
seq1204                  1.0000     50  seq1206                  1.0000     50  
seq1208                  1.0000     50  seq1210                  1.0000     50  
seq1212                  1.0000     50  seq1214                  1.0000     50  
seq1216                  1.0000     50  seq1218                  1.0000     50  
seq1220                  1.0000     50  seq1222                  1.0000     50  
seq1224                  1.0000     50  seq1226                  1.0000     50  
seq1228                  1.0000     50  seq1230                  1.0000     50  
seq1232                  1.0000     50  seq1234                  1.0000     50  
seq1236                  1.0000     50  seq1238                  1.0000     50  
seq1240                  1.0000     50  seq1242                  1.0000     50  
seq1244                  1.0000     50  seq1246                  1.0000     50  
seq1248                  1.0000     50  seq1250                  1.0000     50  
seq1252                  1.0000     50  seq1254                  1.0000     50  
seq1256                  1.0000     50  seq1258                  1.0000     50  
seq1260                  1.0000     50  seq1262                  1.0000     50  
seq1264                  1.0000     50  seq1266                  1.0000     50  
seq1268                  1.0000     50  seq1270                  1.0000     50  
seq1272                  1.0000     50  seq1274                  1.0000     50  
seq1276                  1.0000     50  seq1278                  1.0000     50  
seq1280                  1.0000     50  seq1282                  1.0000     50  
seq1284                  1.0000     50  seq1286                  1.0000     50  
seq1288                  1.0000     50  seq1290                  1.0000     50  
seq1292                  1.0000     50  seq1294                  1.0000     50  
seq1296                  1.0000     50  seq1298                  1.0000     50  
seq1300                  1.0000     50  seq1302                  1.0000     50  
seq1304                  1.0000     50  seq1306                  1.0000     50  
seq1308                  1.0000     50  seq1310                  1.0000     50  
seq1312                  1.0000     50  seq1314                  1.0000     50  
seq1316                  1.0000     50  seq1318                  1.0000     50  
seq1320                  1.0000     50  seq1322                  1.0000     50  
seq1324                  1.0000     50  seq1326                  1.0000     50  
seq1328                  1.0000     50  seq1330                  1.0000     50  
seq1332                  1.0000     50  seq1334                  1.0000     50  
seq1336                  1.0000     50  seq1338                  1.0000     50  
seq1340                  1.0000     50  seq1342                  1.0000     50  
seq1344                  1.0000     50  seq1346                  1.0000     50  
seq1348                  1.0000     50  seq1350                  1.0000     50  
seq1352                  1.0000     50  seq1354                  1.0000     50  
seq1356                  1.0000     50  seq1358                  1.0000     50  
seq1360                  1.0000     50  seq1362                  1.0000     50  
seq1364                  1.0000     50  seq1366                  1.0000     50  
seq1368                  1.0000     50  seq1370                  1.0000     50  
seq1372                  1.0000     50  seq1374                  1.0000     50  
seq1376                  1.0000     50  seq1378                  1.0000     50  
seq1380                  1.0000     50  seq1382                  1.0000     50  
seq1384                  1.0000     50  seq1386                  1.0000     50  
seq1388                  1.0000     50  seq1390                  1.0000     50  
seq1392                  1.0000     50  seq1394                  1.0000     50  
seq1396                  1.0000     50  seq1398                  1.0000     50  
seq1400                  1.0000     50  seq1402                  1.0000     50  
seq1404                  1.0000     50  seq1406                  1.0000     50  
seq1408                  1.0000     50  seq1410                  1.0000     50  
seq1412                  1.0000     50  seq1414                  1.0000     50  
seq1416                  1.0000     50  seq1418                  1.0000     50  
seq1420                  1.0000     50  seq1422                  1.0000     50  
seq1424                  1.0000     50  seq1426                  1.0000     50  
seq1428                  1.0000     50  seq1430                  1.0000     50  
seq1432                  1.0000     50  seq1434                  1.0000     50  
seq1436                  1.0000     50  seq1438                  1.0000     50  
seq1440                  1.0000     50  seq1442                  1.0000     50  
seq1444                  1.0000     50  seq1446                  1.0000     50  
seq1448                  1.0000     50  seq1450                  1.0000     50  
seq1452                  1.0000     50  seq1454                  1.0000     50  
seq1456                  1.0000     50  seq1458                  1.0000     50  
seq1460                  1.0000     50  seq1462                  1.0000     50  
seq1464                  1.0000     50  seq1466                  1.0000     50  
seq1468                  1.0000     50  seq1470                  1.0000     50  
seq1472                  1.0000     50  seq1474                  1.0000     50  
seq1476                  1.0000     50  seq1478                  1.0000     50  
seq1480                  1.0000     50  seq1482                  1.0000     50  
seq1484                  1.0000     50  seq1486                  1.0000     50  
seq1488                  1.0000     50  seq1490                  1.0000     50  
seq1492                  1.0000     50  seq1494                  1.0000     50  
seq1496                  1.0000     50  seq1498                  1.0000     50  
seq1500                  1.0000     50  seq1502                  1.0000     50  
seq1504                  1.0000     50  seq1506                  1.0000     50  
seq1508                  1.0000     50  seq1510                  1.0000     50  
seq1512                  1.0000     50  seq1514                  1.0000     50  
seq1516                  1.0000     50  seq1518                  1.0000     50  
seq1520                  1.0000     50  seq1522                  1.0000     50  
seq1524                  1.0000     50  seq1526                  1.0000     50  
seq1528                  1.0000     50  seq1530                  1.0000     50  
seq1532                  1.0000     50  seq1534                  1.0000     50  
seq1536                  1.0000     50  seq1538                  1.0000     50  
seq1540                  1.0000     50  seq1542                  1.0000     50  
seq1544                  1.0000     50  seq1546                  1.0000     50  
seq1548                  1.0000     50  seq1550                  1.0000     50  
seq1552                  1.0000     50  seq1554                  1.0000     50  
seq1556                  1.0000     50  seq1558                  1.0000     50  
seq1560                  1.0000     50  seq1562                  1.0000     50  
seq1564                  1.0000     50  seq1566                  1.0000     50  
seq1568                  1.0000     50  seq1570                  1.0000     50  
seq1572                  1.0000     50  seq1574                  1.0000     50  
seq1576                  1.0000     50  seq1578                  1.0000     50  
seq1580                  1.0000     50  seq1582                  1.0000     50  
seq1584                  1.0000     50  seq1586                  1.0000     50  
seq1588                  1.0000     50  seq1590                  1.0000     50  
seq1592                  1.0000     50  seq1594                  1.0000     50  
seq1596                  1.0000     50  seq1598                  1.0000     50  
seq1600                  1.0000     50  seq1602                  1.0000     50  
seq1604                  1.0000     50  seq1606                  1.0000     50  
seq1608                  1.0000     50  seq1610                  1.0000     50  
seq1612                  1.0000     50  seq1614                  1.0000     50  
seq1616                  1.0000     50  seq1618                  1.0000     50  
seq1620                  1.0000     50  seq1622                  1.0000     50  
seq1624                  1.0000     50  seq1626                  1.0000     50  
seq1628                  1.0000     50  seq1630                  1.0000     50  
seq1632                  1.0000     50  seq1634                  1.0000     50  
seq1636                  1.0000     50  seq1638                  1.0000     50  
seq1640                  1.0000     50  seq1642                  1.0000     50  
seq1644                  1.0000     50  seq1646                  1.0000     50  
seq1648                  1.0000     50  seq1650                  1.0000     50  
seq1652                  1.0000     50  seq1654                  1.0000     50  
seq1656                  1.0000     50  seq1658                  1.0000     50  
seq1660                  1.0000     50  seq1662                  1.0000     50  
seq1664                  1.0000     50  seq1666                  1.0000     50  
seq1668                  1.0000     50  seq1670                  1.0000     50  
seq1672                  1.0000     50  seq1674                  1.0000     50  
seq1676                  1.0000     50  seq1678                  1.0000     50  
seq1680                  1.0000     50  seq1682                  1.0000     50  
seq1684                  1.0000     50  seq1686                  1.0000     50  
seq1688                  1.0000     50  seq1690                  1.0000     50  
seq1692                  1.0000     50  seq1694                  1.0000     50  
seq1696                  1.0000     50  seq1698                  1.0000     50  
seq1700                  1.0000     50  seq1702                  1.0000     50  
seq1704                  1.0000     50  seq1706                  1.0000     50  
seq1708                  1.0000     50  seq1710                  1.0000     50  
seq1712                  1.0000     50  seq1714                  1.0000     50  
seq1716                  1.0000     50  seq1718                  1.0000     50  
seq1720                  1.0000     50  seq1722                  1.0000     50  
seq1724                  1.0000     50  seq1726                  1.0000     50  
seq1728                  1.0000     50  seq1730                  1.0000     50  
seq1732                  1.0000     50  seq1734                  1.0000     50  
seq1736                  1.0000     50  seq1738                  1.0000     50  
seq1740                  1.0000     50  seq1742                  1.0000     50  
seq1744                  1.0000     50  seq1746                  1.0000     50  
seq1748                  1.0000     50  seq1750                  1.0000     50  
seq1752                  1.0000     50  seq1754                  1.0000     50  
seq1756                  1.0000     50  seq1758                  1.0000     50  
seq1760                  1.0000     50  seq1762                  1.0000     50  
seq1764                  1.0000     50  seq1766                  1.0000     50  
seq1768                  1.0000     50  seq1770                  1.0000     50  
seq1772                  1.0000     50  seq1774                  1.0000     50  
seq1776                  1.0000     50  seq1778                  1.0000     50  
seq1780                  1.0000     50  seq1782                  1.0000     50  
seq1784                  1.0000     50  seq1786                  1.0000     50  
seq1788                  1.0000     50  seq1790                  1.0000     50  
seq1792                  1.0000     50  seq1794                  1.0000     50  
seq1796                  1.0000     50  seq1798                  1.0000     50  
seq1800                  1.0000     50  seq1802                  1.0000     50  
seq1804                  1.0000     50  seq1806                  1.0000     50  
seq1808                  1.0000     50  seq1810                  1.0000     50  
seq1812                  1.0000     50  seq1814                  1.0000     50  
seq1816                  1.0000     50  seq1818                  1.0000     50  
seq1820                  1.0000     50  seq1822                  1.0000     50  
seq1824                  1.0000     50  seq1826                  1.0000     50  
seq1828                  1.0000     50  seq1830                  1.0000     50  
seq1832                  1.0000     50  seq1834                  1.0000     50  
seq1836                  1.0000     50  seq1838                  1.0000     50  
seq1840                  1.0000     50  seq1842                  1.0000     50  
seq1844                  1.0000     50  seq1846                  1.0000     50  
seq1848                  1.0000     50  seq1850                  1.0000     50  
seq1852                  1.0000     50  seq1854                  1.0000     50  
seq1856                  1.0000     50  seq1858                  1.0000     50  
seq1860                  1.0000     50  seq1862                  1.0000     50  
seq1864                  1.0000     50  seq1866                  1.0000     50  
seq1868                  1.0000     50  seq1870                  1.0000     50  
seq1872                  1.0000     50  seq1874                  1.0000     50  
seq1876                  1.0000     50  seq1878                  1.0000     50  
seq1880                  1.0000     50  seq1882                  1.0000     50  
seq1884                  1.0000     50  seq1886                  1.0000     50  
seq1888                  1.0000     50  seq1890                  1.0000     50  
seq1892                  1.0000     50  seq1894                  1.0000     50  
seq1896                  1.0000     50  seq1898                  1.0000     50  
seq1900                  1.0000     50  seq1902                  1.0000     50  
seq1904                  1.0000     50  seq1906                  1.0000     50  
seq1908                  1.0000     50  seq1910                  1.0000     50  
seq1912                  1.0000     50  seq1914                  1.0000     50  
seq1916                  1.0000     50  seq1918                  1.0000     50  
seq1920                  1.0000     50  seq1922                  1.0000     50  
seq1924                  1.0000     50  seq1926                  1.0000     50  
seq1928                  1.0000     50  seq1930                  1.0000     50  
seq1932                  1.0000     50  seq1934                  1.0000     50  
seq1936                  1.0000     50  seq1938                  1.0000     50  
seq1940                  1.0000     50  seq1942                  1.0000     50  
seq1944                  1.0000     50  seq1946                  1.0000     50  
seq1948                  1.0000     50  seq1950                  1.0000     50  
seq1952                  1.0000     50  seq1954                  1.0000     50  
seq1956                  1.0000     50  seq1958                  1.0000     50  
seq1960                  1.0000     50  seq1962                  1.0000     50  
seq1964                  1.0000     50  seq1966                  1.0000     50  
seq1968                  1.0000     50  seq1970                  1.0000     50  
seq1972                  1.0000     50  seq1974                  1.0000     50  
seq1976                  1.0000     50  seq1978                  1.0000     50  
seq1980                  1.0000     50  seq1982                  1.0000     50  
seq1984                  1.0000     50  seq1986                  1.0000     50  
seq1988                  1.0000     50  seq1990                  1.0000     50  
seq1992                  1.0000     50  seq1994                  1.0000     50  
seq1996                  1.0000     50  seq1998                  1.0000     50  
seq2000                  1.0000     50  seq2002                  1.0000     50  
seq2004                  1.0000     50  seq2006                  1.0000     50  
seq2008                  1.0000     50  seq2010                  1.0000     50  
seq2012                  1.0000     50  seq2014                  1.0000     50  
seq2016                  1.0000     50  seq2018                  1.0000     50  
seq2020                  1.0000     50  seq2022                  1.0000     50  
seq2024                  1.0000     50  seq2026                  1.0000     50  
seq2028                  1.0000     50  seq2030                  1.0000     50  
seq2032                  1.0000     50  seq2034                  1.0000     50  
seq2036                  1.0000     50  seq2038                  1.0000     50  
seq2040                  1.0000     50  seq2042                  1.0000     50  
seq2044                  1.0000     50  seq2046                  1.0000     50  
seq2048                  1.0000     50  seq2050                  1.0000     50  
seq2052                  1.0000     50  seq2054                  1.0000     50  
seq2056                  1.0000     50  seq2058                  1.0000     50  
seq2060                  1.0000     50  seq2062                  1.0000     50  
seq2064                  1.0000     50  seq2066                  1.0000     50  
seq2068                  1.0000     50  seq2070                  1.0000     50  
seq2072                  1.0000     50  seq2074                  1.0000     50  
seq2076                  1.0000     50  seq2078                  1.0000     50  
seq2080                  1.0000     50  seq2082                  1.0000     50  
seq2084                  1.0000     50  seq2086                  1.0000     50  
seq2088                  1.0000     50  seq2090                  1.0000     50  
seq2092                  1.0000     50  seq2094                  1.0000     50  
seq2096                  1.0000     50  seq2098                  1.0000     50  
seq2100                  1.0000     50  seq2102                  1.0000     50  
seq2104                  1.0000     50  seq2106                  1.0000     50  
seq2108                  1.0000     50  seq2110                  1.0000     50  
seq2112                  1.0000     50  seq2114                  1.0000     50  
seq2116                  1.0000     50  seq2118                  1.0000     50  
seq2120                  1.0000     50  seq2122                  1.0000     50  
seq2124                  1.0000     50  seq2126                  1.0000     50  
seq2128                  1.0000     50  seq2130                  1.0000     50  
seq2132                  1.0000     50  seq2134                  1.0000     50  
seq2136                  1.0000     50  seq2138                  1.0000     50  
seq2140                  1.0000     50  seq2142                  1.0000     50  
seq2144                  1.0000     50  seq2146                  1.0000     50  
seq2148                  1.0000     50  seq2150                  1.0000     50  
seq2152                  1.0000     50  seq2154                  1.0000     50  
seq2156                  1.0000     50  seq2158                  1.0000     50  
seq2160                  1.0000     50  seq2162                  1.0000     50  
seq2164                  1.0000     50  seq2166                  1.0000     50  
seq2168                  1.0000     50  seq2170                  1.0000     50  
seq2172                  1.0000     50  seq2174                  1.0000     50  
seq2176                  1.0000     50  seq2178                  1.0000     50  
seq2180                  1.0000     50  seq2182                  1.0000     50  
seq2184                  1.0000     50  seq2186                  1.0000     50  
seq2188                  1.0000     50  seq2190                  1.0000     50  
seq2192                  1.0000     50  seq2194                  1.0000     50  
seq2196                  1.0000     50  seq2198                  1.0000     50  
seq2200                  1.0000     50  seq2202                  1.0000     50  
seq2204                  1.0000     50  seq2206                  1.0000     50  
seq2208                  1.0000     50  seq2210                  1.0000     50  
seq2212                  1.0000     50  seq2214                  1.0000     50  
seq2216                  1.0000     50  seq2218                  1.0000     50  
seq2220                  1.0000     50  seq2222                  1.0000     50  
seq2224                  1.0000     50  seq2226                  1.0000     50  
seq2228                  1.0000     50  seq2230                  1.0000     50  
seq2232                  1.0000     50  seq2234                  1.0000     50  
seq2236                  1.0000     50  seq2238                  1.0000     50  
seq2240                  1.0000     50  seq2242                  1.0000     50  
seq2244                  1.0000     50  seq2246                  1.0000     50  
seq2248                  1.0000     50  seq2250                  1.0000     50  
seq2252                  1.0000     50  seq2254                  1.0000     50  
seq2256                  1.0000     50  seq2258                  1.0000     50  
seq2260                  1.0000     50  seq2262                  1.0000     50  
seq2264                  1.0000     50  seq2266                  1.0000     50  
seq2268                  1.0000     50  seq2270                  1.0000     50  
seq2272                  1.0000     50  seq2274                  1.0000     50  
seq2276                  1.0000     50  seq2278                  1.0000     50  
seq2280                  1.0000     50  seq2282                  1.0000     50  
seq2284                  1.0000     50  seq2286                  1.0000     50  
seq2288                  1.0000     50  seq2290                  1.0000     50  
seq2292                  1.0000     50  seq2294                  1.0000     50  
seq2296                  1.0000     50  seq2298                  1.0000     50  
seq2300                  1.0000     50  seq2302                  1.0000     50  
seq2304                  1.0000     50  seq2306                  1.0000     50  
seq2308                  1.0000     50  seq2310                  1.0000     50  
seq2312                  1.0000     50  seq2314                  1.0000     50  
seq2316                  1.0000     50  seq2318                  1.0000     50  
seq2320                  1.0000     50  seq2322                  1.0000     50  
seq2324                  1.0000     50  seq2326                  1.0000     50  
seq2328                  1.0000     50  seq2330                  1.0000     50  
seq2332                  1.0000     50  seq2334                  1.0000     50  
seq2336                  1.0000     50  seq2338                  1.0000     50  
seq2340                  1.0000     50  seq2342                  1.0000     50  
seq2344                  1.0000     50  seq2346                  1.0000     50  
seq2348                  1.0000     50  seq2350                  1.0000     50  
seq2352                  1.0000     50  seq2354                  1.0000     50  
seq2356                  1.0000     50  seq2358                  1.0000     50  
seq2360                  1.0000     50  seq2362                  1.0000     50  
seq2364                  1.0000     50  seq2366                  1.0000     50  
seq2368                  1.0000     50  seq2370                  1.0000     50  
seq2372                  1.0000     50  seq2374                  1.0000     50  
seq2376                  1.0000     50  seq2378                  1.0000     50  
seq2380                  1.0000     50  seq2382                  1.0000     50  
seq2384                  1.0000     50  seq2386                  1.0000     50  
seq2388                  1.0000     50  seq2390                  1.0000     50  
seq2392                  1.0000     50  seq2394                  1.0000     50  
seq2396                  1.0000     50  seq2398                  1.0000     50  
seq2400                  1.0000     50  seq2402                  1.0000     50  
seq2404                  1.0000     50  seq2406                  1.0000     50  
seq2408                  1.0000     50  seq2410                  1.0000     50  
seq2412                  1.0000     50  seq2414                  1.0000     50  
seq2416                  1.0000     50  seq2418                  1.0000     50  
seq2420                  1.0000     50  seq2422                  1.0000     50  
seq2424                  1.0000     50  seq2426                  1.0000     50  
seq2428                  1.0000     50  seq2430                  1.0000     50  
seq2432                  1.0000     50  seq2434                  1.0000     50  
seq2436                  1.0000     50  seq2438                  1.0000     50  
seq2440                  1.0000     50  seq2442                  1.0000     50  
seq2444                  1.0000     50  seq2446                  1.0000     50  
seq2448                  1.0000     50  seq2450                  1.0000     50  
seq2452                  1.0000     50  seq2454                  1.0000     50  
seq2456                  1.0000     50  seq2458                  1.0000     50  
seq2460                  1.0000     50  seq2462                  1.0000     50  
seq2464                  1.0000     50  seq2466                  1.0000     50  
seq2468                  1.0000     50  seq2470                  1.0000     50  
seq2472                  1.0000     50  seq2474                  1.0000     50  
seq2476                  1.0000     50  seq2478                  1.0000     50  
seq2480                  1.0000     50  seq2482                  1.0000     50  
seq2484                  1.0000     50  seq2486                  1.0000     50  
seq2488                  1.0000     50  seq2490                  1.0000     50  
seq2492                  1.0000     50  seq2494                  1.0000     50  
seq2496                  1.0000     50  seq2498                  1.0000     50  
seq2500                  1.0000     50  seq2502                  1.0000     50  
seq2504                  1.0000     50  seq2506                  1.0000     50  
seq2508                  1.0000     50  seq2510                  1.0000     50  
seq2512                  1.0000     50  seq2514                  1.0000     50  
seq2516                  1.0000     50  seq2518                  1.0000     50  
seq2520                  1.0000     50  seq2522                  1.0000     50  
seq2524                  1.0000     50  seq2526                  1.0000     50  
seq2528                  1.0000     50  seq2530                  1.0000     50  
seq2532                  1.0000     50  seq2534                  1.0000     50  
seq2536                  1.0000     50  seq2538                  1.0000     50  
seq2540                  1.0000     50  seq2542                  1.0000     50  
seq2544                  1.0000     50  seq2546                  1.0000     50  
seq2548                  1.0000     50  seq2550                  1.0000     50  
seq2552                  1.0000     50  seq2554                  1.0000     50  
seq2556                  1.0000     50  seq2558                  1.0000     50  
seq2560                  1.0000     50  seq2562                  1.0000     50  
seq2564                  1.0000     50  seq2566                  1.0000     50  
seq2568                  1.0000     50  seq2570                  1.0000     50  
seq2572                  1.0000     50  seq2574                  1.0000     50  
seq2576                  1.0000     50  seq2578                  1.0000     50  
seq2580                  1.0000     50  seq2582                  1.0000     50  
seq2584                  1.0000     50  seq2586                  1.0000     50  
seq2588                  1.0000     50  seq2590                  1.0000     50  
seq2592                  1.0000     50  seq2594                  1.0000     50  
seq2596                  1.0000     50  seq2598                  1.0000     50  
seq2600                  1.0000     50  seq2602                  1.0000     50  
seq2604                  1.0000     50  seq2606                  1.0000     50  
seq2608                  1.0000     50  seq2610                  1.0000     50  
seq2612                  1.0000     50  seq2614                  1.0000     50  
seq2616                  1.0000     50  seq2618                  1.0000     50  
seq2620                  1.0000     50  seq2622                  1.0000     50  
seq2624                  1.0000     50  seq2626                  1.0000     50  
seq2628                  1.0000     50  seq2630                  1.0000     50  
seq2632                  1.0000     50  seq2634                  1.0000     50  
seq2636                  1.0000     50  seq2638                  1.0000     50  
seq2640                  1.0000     50  seq2642                  1.0000     50  
seq2644                  1.0000     50  seq2646                  1.0000     50  
seq2648                  1.0000     50  seq2650                  1.0000     50  
seq2652                  1.0000     50  seq2654                  1.0000     50  
seq2656                  1.0000     50  seq2658                  1.0000     50  
seq2660                  1.0000     50  seq2662                  1.0000     50  
seq2664                  1.0000     50  seq2666                  1.0000     50  
seq2668                  1.0000     50  seq2670                  1.0000     50  
seq2672                  1.0000     50  seq2674                  1.0000     50  
seq2676                  1.0000     50  seq2678                  1.0000     50  
seq2680                  1.0000     50  seq2682                  1.0000     50  
seq2684                  1.0000     50  seq2686                  1.0000     50  
seq2688                  1.0000     50  seq2690                  1.0000     50  
seq2692                  1.0000     50  seq2694                  1.0000     50  
seq2696                  1.0000     50  seq2698                  1.0000     50  
seq2700                  1.0000     50  seq2702                  1.0000     50  
seq2704                  1.0000     50  seq2706                  1.0000     50  
seq2708                  1.0000     50  seq2710                  1.0000     50  
seq2712                  1.0000     50  seq2714                  1.0000     50  
seq2716                  1.0000     50  seq2718                  1.0000     50  
seq2720                  1.0000     50  seq2722                  1.0000     50  
seq2724                  1.0000     50  seq2726                  1.0000     50  
seq2728                  1.0000     50  seq2730                  1.0000     50  
seq2732                  1.0000     50  seq2734                  1.0000     50  
seq2736                  1.0000     50  seq2738                  1.0000     50  
seq2740                  1.0000     50  seq2742                  1.0000     50  
seq2744                  1.0000     50  seq2746                  1.0000     50  
seq2748                  1.0000     50  seq2750                  1.0000     50  
seq2752                  1.0000     50  seq2754                  1.0000     50  
seq2756                  1.0000     50  seq2758                  1.0000     50  
seq2760                  1.0000     50  seq2762                  1.0000     50  
seq2764                  1.0000     50  seq2766                  1.0000     50  
seq2768                  1.0000     50  seq2770                  1.0000     50  
seq2772                  1.0000     50  seq2774                  1.0000     50  
seq2776                  1.0000     50  seq2778                  1.0000     50  
seq2780                  1.0000     50  seq2782                  1.0000     50  
seq2784                  1.0000     50  seq2786                  1.0000     50  
seq2788                  1.0000     50  seq2790                  1.0000     50  
seq2792                  1.0000     50  seq2794                  1.0000     50  
seq2796                  1.0000     50  seq2798                  1.0000     50  
seq2800                  1.0000     50  seq2802                  1.0000     50  
seq2804                  1.0000     50  seq2806                  1.0000     50  
seq2808                  1.0000     50  seq2810                  1.0000     50  
seq2812                  1.0000     50  seq2814                  1.0000     50  
seq2816                  1.0000     50  seq2818                  1.0000     50  
seq2820                  1.0000     50  seq2822                  1.0000     50  
seq2824                  1.0000     50  seq2826                  1.0000     50  
seq2828                  1.0000     50  seq2830                  1.0000     50  
seq2832                  1.0000     50  seq2834                  1.0000     50  
seq2836                  1.0000     50  seq2838                  1.0000     50  
seq2840                  1.0000     50  seq2842                  1.0000     50  
seq2844                  1.0000     50  seq2846                  1.0000     50  
seq2848                  1.0000     50  seq2850                  1.0000     50  
seq2852                  1.0000     50  seq2854                  1.0000     50  
seq2856                  1.0000     50  seq2858                  1.0000     50  
seq2860                  1.0000     50  seq2862                  1.0000     50  
seq2864                  1.0000     50  seq2866                  1.0000     50  
seq2868                  1.0000     50  seq2870                  1.0000     50  
seq2872                  1.0000     50  seq2874                  1.0000     50  
seq2876                  1.0000     50  seq2878                  1.0000     50  
seq2880                  1.0000     50  seq2882                  1.0000     50  
seq2884                  1.0000     50  seq2886                  1.0000     50  
seq2888                  1.0000     50  seq2890                  1.0000     50  
seq2892                  1.0000     50  seq2894                  1.0000     50  
seq2896                  1.0000     50  seq2898                  1.0000     50  
seq2900                  1.0000     50  seq2902                  1.0000     50  
seq2904                  1.0000     50  seq2906                  1.0000     50  
seq2908                  1.0000     50  seq2910                  1.0000     50  
seq2912                  1.0000     50  seq2914                  1.0000     50  
seq2916                  1.0000     50  seq2918                  1.0000     50  
seq2920                  1.0000     50  seq2922                  1.0000     50  
seq2924                  1.0000     50  seq2926                  1.0000     50  
seq2928                  1.0000     50  seq2930                  1.0000     50  
seq2932                  1.0000     50  seq2934                  1.0000     50  
seq2936                  1.0000     50  seq2938                  1.0000     50  
seq2940                  1.0000     50  seq2942                  1.0000     50  
********************************************************************************

********************************************************************************
COMMAND LINE SUMMARY
********************************************************************************
This information can also be useful in the event you wish to report a
problem with the MEME software.

command: meme renamecombined-top-peaks1500normhrpLt15rnaMatchSeq.trimmed.perfect.uniq.profile.sorted.fna -oc combined-top-peaks1500normhrpLt15rnaMatchSeq_meme_May_2 -dna -mod anr -nmotifs 20 -minw 14 -maxw 35 -maxsize 150000 

model:  mod=           anr    nmotifs=        20    evt=           inf
object function=  E-value of product of p-values
width:  minw=           14    maxw=           35    minic=        0.00
width:  wg=             11    ws=              1    endgaps=       yes
nsites: minsites=        2    maxsites=       50    wnsites=       0.8
theta:  prob=            1    spmap=         uni    spfuzz=        0.5
global: substring=     yes    branching=      no    wbranch=        no
em:     prior=   dirichlet    b=            0.01    maxiter=        50
        distance=    1e-05
data:   n=           73560    N=            1472
strands: +
sample: seed=            0    seqfrac=         1
Letter frequencies in dataset:
A 0.242 C 0.258 G 0.257 T 0.243 
Background letter frequencies (from dataset with add-one prior applied):
A 0.242 C 0.258 G 0.257 T 0.243 
********************************************************************************


********************************************************************************
MOTIF  1	width =   35   sites =  50   llr = 580   E-value = 4.9e-022
********************************************************************************
--------------------------------------------------------------------------------
	Motif 1 Description
--------------------------------------------------------------------------------
Simplified        A  11:1:44543311:22224221::1:a287:1:::
pos.-specific     C  3211:243243444442423235341:112:3637
probability       G  44128211323344334311324531:21::4463
matrix            T  22772111122221212:34241328:5::a2:1:

         bits    2.0                           *   *    
                 1.8                           *   *    
                 1.6                           *   *    
                 1.4                           *   *    
Relative         1.2                          ** * *   *
Entropy          1.0     *                    ** ***   *
(16.7 bits)      0.8   * *                    ** *** * *
                 0.6   ***                 *  ** *** ***
                 0.4   ***        *        ** ** *** ***
                 0.2 *********  *** ***** ********** ***
                 0.0 -----------------------------------

Multilevel           GGTTGACAACGCCGCCGCATGTCGCTATAATGCGC
consensus            CC   CACGAAGGCGGCGTCACGCG  G C CGCG
sequence              T   G  C C   T TA  T  TT  A   T   
                               T                        
--------------------------------------------------------------------------------

--------------------------------------------------------------------------------
	Motif 1 sites sorted by position p-value
--------------------------------------------------------------------------------
Sequence name             Start   P-value                           Site              
-------------             ----- ---------            -----------------------------------
seq1854                      14  9.28e-09 AATTCTGAAA GGTTGACCGACGGCAGGCTGGTTCCTAGAATCGCC CG        
seq416                       16  3.40e-08 TTTTTTATTG GGTTGACACCTTGCCAGCCCGTCTATAGAATTGCG           
seq904                       14  5.82e-08 AACGTACGCA GTTAGGCAATACACCAGAACCCGCGTATAATTCGC GG        
seq392                       14  5.82e-08 TTCAAAATAA CGGTTGACGCGCTCTGTGATGTGTCTATAATTCGC CC        
seq474                       14  6.63e-08 TTGAAAATAA CGGTTGACGCCCTCTGTGATGTGTCTATAATTCGC CC        
seq1090                      14  7.55e-08 TTCAGATTGG GGTTGACGACCCCTCAAAGCATCCATAGAATGCGC GC        
seq2332                      13  1.25e-07 CACGCTTTCC CGTAGCCGACATTGATGCAACTCCCTATAATGCGC CCC       
seq926                       13  1.25e-07 CAGTCTGCAT GGTGTCCGTGCGGCGGAGTCTTCGCTATAATCCGC GAC       
seq2030                      15  1.81e-07 TCACCCAAAC GCTGGTCATCCCGGCCACTCACCGCTAGAATTGCG C         
seq168                       13  2.04e-07 ATGCCATCCA GCTTGGAAGCGTCCCGGATAGCTCCTAAAATACCG GTC       
seq1108                      14  2.30e-07 TGCCGCACGG CATTGGATGAACTGACGCAAATCCTTAAACTGGGC GC        
seq372                       15  2.30e-07 CGGCGCACAC TCTGGCAGACGGCTTCGGACGTCTGCATAATGCGC C         
seq2768                      14  2.90e-07 CTCAACTCGG GGCTGATTATTGCGGGGCATTTCTGTATACTCGCG CT        
seq402                       13  3.65e-07 TTGAATAAGG TGTTGAAAAACTCTCGTCAGGTCCGCATAATGGTC GGC       
seq278                       14  4.58e-07 CGTGGCTTTG CCTTGGTCATACCGGCTGATCGGGCTAGAATGCTG GC        
seq1492                      14  5.11e-07 AACACTAGGA CTTTGTATGGCGCGGCTGATTGGCGTAAACTGCCC GC        
seq468                       15  5.11e-07 TTCTTGAGCG TTAGGCAAATGGCGGCGGTCATGGGCATAATCCGC T         
seq1262                      13  5.71e-07 CAAAAAATAA ATTTGACAGCTCAGCGACTCACGCTTAATATGCGC CCC       
seq1034                      14  5.71e-07 GTAGGCAGCC TGTTTAACCCTTTGTCGGTTGTGCGTAAAATAGCG GC        
seq1120                      15  7.90e-07 TGAATTTTTG GTTTGCAAACGGGGAAAAGGGTGGTTATTATACGC C         
seq2706                      14  8.78e-07 TATGTAACAA ATTTGCTAGTAACGAGCCCCATCGGGATAATGCGC GC        
seq2516                      14  8.78e-07 CTTAAGGCAG GCTAGGAAACTAGCGCACCCTTGGAGATAATCGGC AG        
seq2666                      14  1.08e-06 TGACAGGGTT TATTGGGAATGTCGCTGGATACGTTTAGACTTCGC TT        
seq398                       12  1.33e-06 CTGAGAAAAA GGTTGACAGAAGGGTAGCATAAGTTGAGAATGCTG CCTC      
seq1238                      14  1.80e-06 AGCGGATTTG CGCTGAAAGCCCGCTGCAAACCCTATAAACTCGCC GC        
seq2858                      14  1.99e-06 CGCAATGTCC GGGTGCCTGACACGTCGGCGGCGGGCATAATACGC GC        
seq966                        9  1.99e-06   CGACCAAA GTTTGAGCTGAAAGCCCCTTTCCGGTAGACTACGC TCCCTTC   
seq484                       12  1.99e-06 ACGAGCGGCC TCTTGCAACACACCAATCCCTTGCGTACAATCGCG CACC      
seq476                       11  1.99e-06 GAGAAAAAAG AGTTTGACACGCGGTTGTAACGCTGTAGAATTCGC CTCCC     
seq226                       14  1.99e-06 GTACGATAAC TGGTTAAACGTTGAGCAATTTCCGCTATAATCCGC GC        
seq206                       13  1.99e-06 CAGATTGGCT AGGTGCGGGCCCCTCACCTTGCGGCTACAATGCGC CGC       
seq1532                      15  2.19e-06 GAGTAGAGGT AGTTGCAACAGCGCCAGCTGGAGGCTACCATCGGG C         
seq928                       16  2.41e-06 CGGAAAAAGA CATTTGCAAAAGTCGGGATATTCCTTAGAATATGC           
seq500                       13  2.41e-06 GATGAGGGCC CTTCTCATGAGGGGGCTGCCAGCGGTAAAATCGGC CTC       
seq1586                      13  2.66e-06 TACTATCCCC CCTTGCCACCCCACCCCCACCACGCTAACCTCCCC GCC       
seq1114                      16  2.92e-06 CGCACAAACA CACTGTACCGAGGGCGCAACGCCTATATAATGCGG           
seq930                       14  2.92e-06 GCGTGAGCAA GTTCGTTCACAGGCCCGGCATCGGTTAGACTTGCC GT        
seq2370                      15  3.87e-06 TGTCTGAACG GTTCGGACATTGCCGCGATTTGAGCTATAATCTGC G         
seq2268                      15  4.25e-06 TGACGATCAG ACGTGAGGGAATCGTTCATTACCGCTATAATCGCC G         
seq1376                      14  4.25e-06 ATTTCTGACG GATTGACAAATCCTGCGGCTTTTTTCATAGTTCGC TC        
seq1128                      13  4.65e-06 GGCAATGACG ACATGACAAAAGCGGTGCATGCCGCTAAGATGCAC GCC       
seq2                         14  4.65e-06 GCAACCTACA TGTGGATAAGTCGTCCTCGGATCGTTACAATGGCG GC        
seq2336                      14  6.65e-06 GCAGCAAACG GGTCGACGTGGCACGCCAATCGGCGTACACTGCGC CC        
seq1474                      14  6.65e-06 GCTGCACAAC GCTATACCCCGATCGCCGACGGCTCTATGATCGGC AC        
seq2278                      14  8.62e-06 TACCGACCGG GCCGGACAAGCGGCCCTCGACTGGTTATCATGGCG GC        
seq1290                      13  9.39e-06 TAAGTCTGCG CGTTGTCATTAGCGACCTAACTGTCTATACTCGAC GTC       
seq424                       16  1.21e-05 CCCTTTTGGG GCTTGATTCATTTCCGGGGTAGGACTAGAATTGCC           
seq2222                      15  1.31e-05 ACAGTTGTTG CGTGGTTAAGGCGCAGACCCGGTGCTATGATCCGG G         
seq1082                      14  1.31e-05 CGTAAAAAAA GACTCACCAAGGTGCGTATTTCCGGTATAGTGCGC GC        
seq712                       16  1.81e-05 GCACATGCGC GTTGAGCCCTGCGCTCGCTGGAGGGTAAACTGCCC           
--------------------------------------------------------------------------------

--------------------------------------------------------------------------------
	Motif 1 block diagrams
--------------------------------------------------------------------------------
SEQUENCE NAME            POSITION P-VALUE  MOTIF DIAGRAM
-------------            ----------------  -------------
seq1854                           9.3e-09  13_[+1]_2
seq416                            3.4e-08  15_[+1]
seq904                            5.8e-08  13_[+1]_2
seq392                            5.8e-08  13_[+1]_2
seq474                            6.6e-08  13_[+1]_2
seq1090                           7.6e-08  13_[+1]_2
seq2332                           1.3e-07  12_[+1]_3
seq926                            1.3e-07  12_[+1]_3
seq2030                           1.8e-07  14_[+1]_1
seq168                              2e-07  12_[+1]_3
seq1108                           2.3e-07  13_[+1]_2
seq372                            2.3e-07  14_[+1]_1
seq2768                           2.9e-07  13_[+1]_2
seq402                            3.7e-07  12_[+1]_3
seq278                            4.6e-07  13_[+1]_2
seq1492                           5.1e-07  13_[+1]_2
seq468                            5.1e-07  14_[+1]_1
seq1262                           5.7e-07  12_[+1]_3
seq1034                           5.7e-07  13_[+1]_2
seq1120                           7.9e-07  14_[+1]_1
seq2706                           8.8e-07  13_[+1]_2
seq2516                           8.8e-07  13_[+1]_2
seq2666                           1.1e-06  13_[+1]_2
seq398                            1.3e-06  11_[+1]_4
seq1238                           1.8e-06  13_[+1]_2
seq2858                             2e-06  13_[+1]_2
seq966                              2e-06  8_[+1]_7
seq484                              2e-06  11_[+1]_4
seq476                              2e-06  10_[+1]_5
seq226                              2e-06  13_[+1]_2
seq206                              2e-06  12_[+1]_3
seq1532                           2.2e-06  14_[+1]_1
seq928                            2.4e-06  15_[+1]
seq500                            2.4e-06  12_[+1]_3
seq1586                           2.7e-06  12_[+1]_3
seq1114                           2.9e-06  15_[+1]
seq930                            2.9e-06  13_[+1]_2
seq2370                           3.9e-06  14_[+1]_1
seq2268                           4.2e-06  14_[+1]_1
seq1376                           4.2e-06  13_[+1]_2
seq1128                           4.7e-06  12_[+1]_3
seq2                              4.7e-06  13_[+1]_2
seq2336                           6.6e-06  13_[+1]_2
seq1474                           6.6e-06  13_[+1]_2
seq2278                           8.6e-06  13_[+1]_2
seq1290                           9.4e-06  12_[+1]_3
seq424                            1.2e-05  15_[+1]
seq2222                           1.3e-05  14_[+1]_1
seq1082                           1.3e-05  13_[+1]_2
seq712                            1.8e-05  15_[+1]
--------------------------------------------------------------------------------

--------------------------------------------------------------------------------
	Motif 1 in BLOCKS format
--------------------------------------------------------------------------------
BL   MOTIF 1 width=35 seqs=50
seq1854                  (   14) GGTTGACCGACGGCAGGCTGGTTCCTAGAATCGCC  1 
seq416                   (   16) GGTTGACACCTTGCCAGCCCGTCTATAGAATTGCG  1 
seq904                   (   14) GTTAGGCAATACACCAGAACCCGCGTATAATTCGC  1 
seq392                   (   14) CGGTTGACGCGCTCTGTGATGTGTCTATAATTCGC  1 
seq474                   (   14) CGGTTGACGCCCTCTGTGATGTGTCTATAATTCGC  1 
seq1090                  (   14) GGTTGACGACCCCTCAAAGCATCCATAGAATGCGC  1 
seq2332                  (   13) CGTAGCCGACATTGATGCAACTCCCTATAATGCGC  1 
seq926                   (   13) GGTGTCCGTGCGGCGGAGTCTTCGCTATAATCCGC  1 
seq2030                  (   15) GCTGGTCATCCCGGCCACTCACCGCTAGAATTGCG  1 
seq168                   (   13) GCTTGGAAGCGTCCCGGATAGCTCCTAAAATACCG  1 
seq1108                  (   14) CATTGGATGAACTGACGCAAATCCTTAAACTGGGC  1 
seq372                   (   15) TCTGGCAGACGGCTTCGGACGTCTGCATAATGCGC  1 
seq2768                  (   14) GGCTGATTATTGCGGGGCATTTCTGTATACTCGCG  1 
seq402                   (   13) TGTTGAAAAACTCTCGTCAGGTCCGCATAATGGTC  1 
seq278                   (   14) CCTTGGTCATACCGGCTGATCGGGCTAGAATGCTG  1 
seq1492                  (   14) CTTTGTATGGCGCGGCTGATTGGCGTAAACTGCCC  1 
seq468                   (   15) TTAGGCAAATGGCGGCGGTCATGGGCATAATCCGC  1 
seq1262                  (   13) ATTTGACAGCTCAGCGACTCACGCTTAATATGCGC  1 
seq1034                  (   14) TGTTTAACCCTTTGTCGGTTGTGCGTAAAATAGCG  1 
seq1120                  (   15) GTTTGCAAACGGGGAAAAGGGTGGTTATTATACGC  1 
seq2706                  (   14) ATTTGCTAGTAACGAGCCCCATCGGGATAATGCGC  1 
seq2516                  (   14) GCTAGGAAACTAGCGCACCCTTGGAGATAATCGGC  1 
seq2666                  (   14) TATTGGGAATGTCGCTGGATACGTTTAGACTTCGC  1 
seq398                   (   12) GGTTGACAGAAGGGTAGCATAAGTTGAGAATGCTG  1 
seq1238                  (   14) CGCTGAAAGCCCGCTGCAAACCCTATAAACTCGCC  1 
seq2858                  (   14) GGGTGCCTGACACGTCGGCGGCGGGCATAATACGC  1 
seq966                   (    9) GTTTGAGCTGAAAGCCCCTTTCCGGTAGACTACGC  1 
seq484                   (   12) TCTTGCAACACACCAATCCCTTGCGTACAATCGCG  1 
seq476                   (   11) AGTTTGACACGCGGTTGTAACGCTGTAGAATTCGC  1 
seq226                   (   14) TGGTTAAACGTTGAGCAATTTCCGCTATAATCCGC  1 
seq206                   (   13) AGGTGCGGGCCCCTCACCTTGCGGCTACAATGCGC  1 
seq1532                  (   15) AGTTGCAACAGCGCCAGCTGGAGGCTACCATCGGG  1 
seq928                   (   16) CATTTGCAAAAGTCGGGATATTCCTTAGAATATGC  1 
seq500                   (   13) CTTCTCATGAGGGGGCTGCCAGCGGTAAAATCGGC  1 
seq1586                  (   13) CCTTGCCACCCCACCCCCACCACGCTAACCTCCCC  1 
seq1114                  (   16) CACTGTACCGAGGGCGCAACGCCTATATAATGCGG  1 
seq930                   (   14) GTTCGTTCACAGGCCCGGCATCGGTTAGACTTGCC  1 
seq2370                  (   15) GTTCGGACATTGCCGCGATTTGAGCTATAATCTGC  1 
seq2268                  (   15) ACGTGAGGGAATCGTTCATTACCGCTATAATCGCC  1 
seq1376                  (   14) GATTGACAAATCCTGCGGCTTTTTTCATAGTTCGC  1 
seq1128                  (   13) ACATGACAAAAGCGGTGCATGCCGCTAAGATGCAC  1 
seq2                     (   14) TGTGGATAAGTCGTCCTCGGATCGTTACAATGGCG  1 
seq2336                  (   14) GGTCGACGTGGCACGCCAATCGGCGTACACTGCGC  1 
seq1474                  (   14) GCTATACCCCGATCGCCGACGGCTCTATGATCGGC  1 
seq2278                  (   14) GCCGGACAAGCGGCCCTCGACTGGTTATCATGGCG  1 
seq1290                  (   13) CGTTGTCATTAGCGACCTAACTGTCTATACTCGAC  1 
seq424                   (   16) GCTTGATTCATTTCCGGGGTAGGACTAGAATTGCC  1 
seq2222                  (   15) CGTGGTTAAGGCGCAGACCCGGTGCTATGATCCGG  1 
seq1082                  (   14) GACTCACCAAGGTGCGTATTTCCGGTATAGTGCGC  1 
seq712                   (   16) GTTGAGCCCTGCGCTCGCTGGAGGGTAAACTGCCC  1 
//

--------------------------------------------------------------------------------

--------------------------------------------------------------------------------
	Motif 1 position-specific scoring matrix
--------------------------------------------------------------------------------
log-odds matrix: alength= 4 w= 35 n= 23512 bayes= 9.36512 E= 4.9e-022 
   -79      1     78    -60 
  -101    -11     71    -14 
  -259   -137   -110    161 
  -160   -169    -68    149 
  -359   -369    160    -43 
    73    -11    -10   -102 
    65     63   -168    -79 
    99      1    -88   -102 
    80    -37     12   -128 
    21     48    -51    -43 
    10      1     12    -28 
  -101     48     40    -43 
  -127     48     49    -43 
  -359     70     78   -102 
   -60     48     12    -28 
   -60     77     22   -128 
   -60    -37     78    -28 
    -1     70     22   -260 
    73    -52   -136     40 
   -43     31    -88     57 
    -1    -52     40     -2 
  -160     22    -51     86 
  -359     83     78   -160 
  -359      1     84     10 
  -127     56     32    -28 
 -1229   -137   -210    179 
   205  -1229  -1229  -1229 
   -27   -137    -10     92 
   180   -211   -210   -260 
   161    -23   -268  -1229 
 -1229  -1229  -1229    204 
  -101     31     49    -28 
 -1229    117     56   -260 
  -259     31    117   -202 
 -1229    152      2  -1229 
--------------------------------------------------------------------------------

--------------------------------------------------------------------------------
	Motif 1 position-specific probability matrix
--------------------------------------------------------------------------------
letter-probability matrix: alength= 4 w= 35 nsites= 50 E= 4.9e-022 
 0.140000  0.260000  0.440000  0.160000 
 0.120000  0.240000  0.420000  0.220000 
 0.040000  0.100000  0.120000  0.740000 
 0.080000  0.080000  0.160000  0.680000 
 0.020000  0.020000  0.780000  0.180000 
 0.400000  0.240000  0.240000  0.120000 
 0.380000  0.400000  0.080000  0.140000 
 0.480000  0.260000  0.140000  0.120000 
 0.420000  0.200000  0.280000  0.100000 
 0.280000  0.360000  0.180000  0.180000 
 0.260000  0.260000  0.280000  0.200000 
 0.120000  0.360000  0.340000  0.180000 
 0.100000  0.360000  0.360000  0.180000 
 0.020000  0.420000  0.440000  0.120000 
 0.160000  0.360000  0.280000  0.200000 
 0.160000  0.440000  0.300000  0.100000 
 0.160000  0.200000  0.440000  0.200000 
 0.240000  0.420000  0.300000  0.040000 
 0.400000  0.180000  0.100000  0.320000 
 0.180000  0.320000  0.140000  0.360000 
 0.240000  0.180000  0.340000  0.240000 
 0.080000  0.300000  0.180000  0.440000 
 0.020000  0.460000  0.440000  0.080000 
 0.020000  0.260000  0.460000  0.260000 
 0.100000  0.380000  0.320000  0.200000 
 0.000000  0.100000  0.060000  0.840000 
 1.000000  0.000000  0.000000  0.000000 
 0.200000  0.100000  0.240000  0.460000 
 0.840000  0.060000  0.060000  0.040000 
 0.740000  0.220000  0.040000  0.000000 
 0.000000  0.000000  0.000000  1.000000 
 0.120000  0.320000  0.360000  0.200000 
 0.000000  0.580000  0.380000  0.040000 
 0.040000  0.320000  0.580000  0.060000 
 0.000000  0.740000  0.260000  0.000000 
--------------------------------------------------------------------------------

--------------------------------------------------------------------------------
	Motif 1 regular expression
--------------------------------------------------------------------------------
[GC][GCT]TTG[ACG][CA][AC][AGC][CA][GACTT][CG][CG][GC][CGT][CG][GCT][CGA][AT][TC][GAT][TC][CG][GCT][CGT]TA[TGA]A[AC]T[GCT][CG][GC][CG]
--------------------------------------------------------------------------------


Time 234.29 secs.

********************************************************************************


********************************************************************************
MOTIF  2	width =   26   sites =  42   llr = 507   E-value = 1.7e-024
********************************************************************************
--------------------------------------------------------------------------------
	Motif 2 Description
--------------------------------------------------------------------------------
Simplified        A  :497:54212132232:211:1:a:9
pos.-specific     C  1411:22243343112452:79::11
probability       G  :1:18::13431343241492:a:::
matrix            T  81:1134431322335223:1:::8:

         bits    2.0                       **  
                 1.8                       **  
                 1.6                    * ***  
                 1.4   *                * ***  
Relative         1.2 * *                * *** *
Entropy          1.0 * * *              * *****
(17.4 bits)      0.8 * ***              * *****
                 0.6 * *** *            *******
                 0.4 * *****         *  *******
                 0.2 ********* **   *** *******
                 0.0 --------------------------

Multilevel           TAAAGAATCGGCGGGTCCGGCCGATA
consensus             C   TTAGCCACTT GTT       
sequence                    CTATTTAA T C       
                                               
--------------------------------------------------------------------------------

--------------------------------------------------------------------------------
	Motif 2 sites sorted by position p-value
--------------------------------------------------------------------------------
Sequence name             Start   P-value                       Site         
-------------             ----- ---------            --------------------------
seq1164                      18  5.25e-09 ACAATCGTTA TAAAGATGTGGTCAACTCGGCCGATA AACCGGA   
seq2702                      17  7.20e-09 CCTTGAAAGA TGAAGAAACAGCAGGAGTGGCCGATA AAGACCTC  
seq1658                      17  2.32e-08 TTATGTCACA TCAAGAAATATCTGTACCCGCCGACA CCTTGGTC  
seq1012                      17  3.05e-08 CGGACACCGC TAAAGACCGACCCTGCGCGGGCGATA AACTCTGC  
seq784                       17  3.49e-08 TGGCGTCCAG TCAAGAAAAGTCAGTATCGGGCGATA TCTATGTT  
seq1978                       1  3.98e-08          . TAAAGCATACGCTTCGTCGGCCGATA GCTTTGTTGA
seq2202                      19  4.54e-08 CGAGAAGCTC TCAAGAATGGCTATCTGCCACCGATA CTATCC    
seq1452                      18  6.65e-08 ACGCCAAGTT TAAAGTTTGAGATCGGGCTGCCGACA TACGTAT   
seq1428                      16  7.53e-08 AAATAACGGG TAAAGCTTGGCACATCGCAGCCGACA CAGTTGGAC 
seq2380                      17  8.52e-08 CTTTTCCGGA TCAAGTTGTGGCTCTTGCGGCAGATA CCCCACGT  
seq422                       17  9.62e-08 TGATTCAGAC TCAATCCATGCTCGATGTGGCCGATA ACAGCGGC  
seq1186                      18  1.22e-07 TCGACAAGGG TGAAGGTCCGCAGATTCATGCCGATA AACGTGA   
seq2854                      17  1.37e-07 CAGCCGTTAC TAAAGCTCCCCCAAACCCCGTCGATA TCCTGCCT  
seq1838                      16  1.73e-07 TTCTGCACGC TAAAGAATCGTATGCGTATGCCGATC AATAGCGTG 
seq1792                      18  1.73e-07 AGGCAGCTTG TCAAGAAAGTCCGGGGGAAGGCGATA GCTTCTT   
seq1420                      17  2.43e-07 AAAAAATAAT CAAGGACTTGGCGATGCCGGCCGATA CGACAGAC  
seq932                       17  2.71e-07 GTATGGGCGC TCAAGTAGTGTTGGCGCTGGCCGACA AAAAGGGC  
seq1414                      17  3.36e-07 GACGCAACGC TCAAGTCGCTCTCTGTCTGGCCGACA GCTTTTAT  
seq1176                      17  4.62e-07 GCTTTTGGGC TAAAGTTTCTGCGCGATGCGTCGATA GCTTGAAT  
seq2624                       9  5.12e-07   CTAATGCC ACAATTACTGCAGGGTGATGCCGATA CTGTTAAAGT
seq1172                      17  6.28e-07 AAATTCCCAA TGCAGAAATCCTGAAACTGGCCGATA GCCTGAGT  
seq908                       17  6.28e-07 ATAAAATTAC TTCAGAATGTTACGAGTCGGCCGATA GGCTGTTC  
seq1184                      18  6.94e-07 GTCGTGACGC TAAAGATCACGAGGTTGCGGCCGAAC TCCAGTT   
seq2358                      18  1.50e-06 CTGACTGCAT TAAGAAATCAGCGTCTGCGGCCGATC ACTCTGT   
seq2822                       4  1.64e-06        TTG TCACGTATCCAGTTCACCTGCCGATA AAACAGACAT
seq2830                      17  1.80e-06 AATGACCCAT TCATGCCGCAGCTTTTCGAGCCGATA CTCTAATC  
seq992                       17  2.16e-06 TGGAAGGGCA TAAAGTTTCTTACAGTTTTACAGATA AAAATGCG  
seq2024                      17  3.06e-06 TTTCATTGAC GACAGTTTTAGCATGCGCTGCCGATA GGCTTGTT  
seq1844                      20  3.06e-06 GACGGCAATC TCATGTTTGGTCATGATCCGCCGAGA TGCTG     
seq1154                      17  3.95e-06 ACTGTGAACT CAAGAAACCCTTGGGTGACGCCGATA AGCTGTTC  
seq2220                      15  4.29e-06 TATTCATGCG TAACGATCCGTACGATGACGTCGATG ACGTCGATGA
seq1190                      17  4.66e-06 ATAGTTTGCT CAAGTGATGCCTCAATGCGGCCGATA ACTGTATC  
seq1168                      17  4.66e-06 AAAAAAACGC TCAAGCAACCTGCCATCGCGACGATA ACTATTAC  
seq1762                       8  5.48e-06    CGCCATT AAAGGTCCGGATGGTTTCAGCCGATA CACATTCAAC
seq1408                      16  5.94e-06 AAGAAATTAA TTTATATATCTGTGATCCGGCCGATA TATCCCTAC 
seq2732                      13  7.53e-06 ATGAGCCTTG TCAAGACAAAGCCGGCCTTGGCGATT AGAATGACCC
seq1864                      17  8.14e-06 ATCTTTTGTA TCAATCTTCCTGGCATCGAACCGATA TAAGTACG  
seq702                       18  8.79e-06 ATTCGCTGGA TGAAGTTCTGGCCGGCGGAGTCGATG CAGTGAT   
seq1782                       9  9.48e-06   TACGCCAG TAAATACGGGCATTTTCACGTCGAAA CGGGCAGAAT
seq1770                      10  1.19e-05  GGTGTAGTT TTAAGCTTGCATGATCCTTGGCGACA AGTAAACTGC
seq2342                       8  1.28e-05    GCAAGGC CGATGAATCACAATAATATGGCGATA AACCCTGCTT
seq2192                      17  1.83e-05 CCTCTGTTGT TGACGTAACAGAACTTCTTGGAGATA GTATCCAT  
--------------------------------------------------------------------------------

--------------------------------------------------------------------------------
	Motif 2 block diagrams
--------------------------------------------------------------------------------
SEQUENCE NAME            POSITION P-VALUE  MOTIF DIAGRAM
-------------            ----------------  -------------
seq1164                           5.2e-09  17_[+2]_7
seq2702                           7.2e-09  16_[+2]_8
seq1658                           2.3e-08  16_[+2]_8
seq1012                           3.1e-08  16_[+2]_8
seq784                            3.5e-08  16_[+2]_8
seq1978                             4e-08  [+2]_24
seq2202                           4.5e-08  18_[+2]_6
seq1452                           6.7e-08  17_[+2]_7
seq1428                           7.5e-08  15_[+2]_9
seq2380                           8.5e-08  16_[+2]_8
seq422                            9.6e-08  16_[+2]_8
seq1186                           1.2e-07  17_[+2]_7
seq2854                           1.4e-07  16_[+2]_8
seq1838                           1.7e-07  15_[+2]_9
seq1792                           1.7e-07  17_[+2]_7
seq1420                           2.4e-07  16_[+2]_8
seq932                            2.7e-07  16_[+2]_8
seq1414                           3.4e-07  16_[+2]_8
seq1176                           4.6e-07  16_[+2]_8
seq2624                           5.1e-07  8_[+2]_16
seq1172                           6.3e-07  16_[+2]_8
seq908                            6.3e-07  16_[+2]_8
seq1184                           6.9e-07  17_[+2]_7
seq2358                           1.5e-06  17_[+2]_7
seq2822                           1.6e-06  3_[+2]_21
seq2830                           1.8e-06  16_[+2]_8
seq992                            2.2e-06  16_[+2]_8
seq2024                           3.1e-06  16_[+2]_8
seq1844                           3.1e-06  19_[+2]_5
seq1154                           3.9e-06  16_[+2]_8
seq2220                           4.3e-06  14_[+2]_10
seq1190                           4.7e-06  16_[+2]_8
seq1168                           4.7e-06  16_[+2]_8
seq1762                           5.5e-06  7_[+2]_17
seq1408                           5.9e-06  15_[+2]_9
seq2732                           7.5e-06  12_[+2]_12
seq1864                           8.1e-06  16_[+2]_8
seq702                            8.8e-06  17_[+2]_7
seq1782                           9.5e-06  8_[+2]_16
seq1770                           1.2e-05  9_[+2]_15
seq2342                           1.3e-05  7_[+2]_17
seq2192                           1.8e-05  16_[+2]_8
--------------------------------------------------------------------------------

--------------------------------------------------------------------------------
	Motif 2 in BLOCKS format
--------------------------------------------------------------------------------
BL   MOTIF 2 width=26 seqs=42
seq1164                  (   18) TAAAGATGTGGTCAACTCGGCCGATA  1 
seq2702                  (   17) TGAAGAAACAGCAGGAGTGGCCGATA  1 
seq1658                  (   17) TCAAGAAATATCTGTACCCGCCGACA  1 
seq1012                  (   17) TAAAGACCGACCCTGCGCGGGCGATA  1 
seq784                   (   17) TCAAGAAAAGTCAGTATCGGGCGATA  1 
seq1978                  (    1) TAAAGCATACGCTTCGTCGGCCGATA  1 
seq2202                  (   19) TCAAGAATGGCTATCTGCCACCGATA  1 
seq1452                  (   18) TAAAGTTTGAGATCGGGCTGCCGACA  1 
seq1428                  (   16) TAAAGCTTGGCACATCGCAGCCGACA  1 
seq2380                  (   17) TCAAGTTGTGGCTCTTGCGGCAGATA  1 
seq422                   (   17) TCAATCCATGCTCGATGTGGCCGATA  1 
seq1186                  (   18) TGAAGGTCCGCAGATTCATGCCGATA  1 
seq2854                  (   17) TAAAGCTCCCCCAAACCCCGTCGATA  1 
seq1838                  (   16) TAAAGAATCGTATGCGTATGCCGATC  1 
seq1792                  (   18) TCAAGAAAGTCCGGGGGAAGGCGATA  1 
seq1420                  (   17) CAAGGACTTGGCGATGCCGGCCGATA  1 
seq932                   (   17) TCAAGTAGTGTTGGCGCTGGCCGACA  1 
seq1414                  (   17) TCAAGTCGCTCTCTGTCTGGCCGACA  1 
seq1176                  (   17) TAAAGTTTCTGCGCGATGCGTCGATA  1 
seq2624                  (    9) ACAATTACTGCAGGGTGATGCCGATA  1 
seq1172                  (   17) TGCAGAAATCCTGAAACTGGCCGATA  1 
seq908                   (   17) TTCAGAATGTTACGAGTCGGCCGATA  1 
seq1184                  (   18) TAAAGATCACGAGGTTGCGGCCGAAC  1 
seq2358                  (   18) TAAGAAATCAGCGTCTGCGGCCGATC  1 
seq2822                  (    4) TCACGTATCCAGTTCACCTGCCGATA  1 
seq2830                  (   17) TCATGCCGCAGCTTTTCGAGCCGATA  1 
seq992                   (   17) TAAAGTTTCTTACAGTTTTACAGATA  1 
seq2024                  (   17) GACAGTTTTAGCATGCGCTGCCGATA  1 
seq1844                  (   20) TCATGTTTGGTCATGATCCGCCGAGA  1 
seq1154                  (   17) CAAGAAACCCTTGGGTGACGCCGATA  1 
seq2220                  (   15) TAACGATCCGTACGATGACGTCGATG  1 
seq1190                  (   17) CAAGTGATGCCTCAATGCGGCCGATA  1 
seq1168                  (   17) TCAAGCAACCTGCCATCGCGACGATA  1 
seq1762                  (    8) AAAGGTCCGGATGGTTTCAGCCGATA  1 
seq1408                  (   16) TTTATATATCTGTGATCCGGCCGATA  1 
seq2732                  (   13) TCAAGACAAAGCCGGCCTTGGCGATT  1 
seq1864                  (   17) TCAATCTTCCTGGCATCGAACCGATA  1 
seq702                   (   18) TGAAGTTCTGGCCGGCGGAGTCGATG  1 
seq1782                  (    9) TAAATACGGGCATTTTCACGTCGAAA  1 
seq1770                  (   10) TTAAGCTTGCATGATCCTTGGCGACA  1 
seq2342                  (    8) CGATGAATCACAATAATATGGCGATA  1 
seq2192                  (   17) TGACGTAACAGAACTTCTTGGAGATA  1 
//

--------------------------------------------------------------------------------

--------------------------------------------------------------------------------
	Motif 2 position-specific scoring matrix
--------------------------------------------------------------------------------
log-odds matrix: alength= 4 w= 26 n= 36760 bayes= 11.2777 E= 1.7e-024 
  -234   -144   -343    178 
    83     47    -85   -176 
   190   -185  -1204   -335 
   161   -185   -111   -176 
  -234  -1204    166    -76 
    90    -44   -243     35 
    83    -44  -1204     65 
    -2    -27    -85     74 
  -134     56      3     11 
    -2      2     57   -103 
  -176     26     38     23 
    24     56   -143     -3 
   -34     14     27    -18 
   -17    -86     57     11 
    11    -86     27     23 
   -34    -44    -62     90 
 -1204     56     57     -3 
   -34     88   -111    -18 
   -76    -27     57     11 
  -176  -1204    185  -1204 
  -334    142    -62   -103 
  -176    184  -1204  -1204 
 -1204  -1204    196  -1204 
   205  -1204  -1204  -1204 
  -234    -86   -343    169 
   183   -185   -243   -335 
--------------------------------------------------------------------------------

--------------------------------------------------------------------------------
	Motif 2 position-specific probability matrix
--------------------------------------------------------------------------------
letter-probability matrix: alength= 4 w= 26 nsites= 42 E= 1.7e-024 
 0.047619  0.095238  0.023810  0.833333 
 0.428571  0.357143  0.142857  0.071429 
 0.904762  0.071429  0.000000  0.023810 
 0.738095  0.071429  0.119048  0.071429 
 0.047619  0.000000  0.809524  0.142857 
 0.452381  0.190476  0.047619  0.309524 
 0.428571  0.190476  0.000000  0.380952 
 0.238095  0.214286  0.142857  0.404762 
 0.095238  0.380952  0.261905  0.261905 
 0.238095  0.261905  0.380952  0.119048 
 0.071429  0.309524  0.333333  0.285714 
 0.285714  0.380952  0.095238  0.238095 
 0.190476  0.285714  0.309524  0.214286 
 0.214286  0.142857  0.380952  0.261905 
 0.261905  0.142857  0.309524  0.285714 
 0.190476  0.190476  0.166667  0.452381 
 0.000000  0.380952  0.380952  0.238095 
 0.190476  0.476190  0.119048  0.214286 
 0.142857  0.214286  0.380952  0.261905 
 0.071429  0.000000  0.928571  0.000000 
 0.023810  0.690476  0.166667  0.119048 
 0.071429  0.928571  0.000000  0.000000 
 0.000000  0.000000  1.000000  0.000000 
 1.000000  0.000000  0.000000  0.000000 
 0.047619  0.142857  0.023810  0.785714 
 0.857143  0.071429  0.047619  0.023810 
--------------------------------------------------------------------------------

--------------------------------------------------------------------------------
	Motif 2 regular expression
--------------------------------------------------------------------------------
T[AC]AAG[AT][AT][TAC][CGT][GCA][GCT][CAT][GCT][GTA][GTA]T[CGT][CT][GTC]GCCGATA
--------------------------------------------------------------------------------


Time 487.42 secs.

********************************************************************************


********************************************************************************
MOTIF  3	width =   26   sites =  49   llr = 530   E-value = 1.0e-013
********************************************************************************
--------------------------------------------------------------------------------
	Motif 3 Description
--------------------------------------------------------------------------------
Simplified        A  ::1aa::152131131132:332:56
pos.-specific     C  2:2::a73124236243233223854
probability       G  2a7::::62113533232334331::
matrix            T  5:::::3:25321:222323121:::

         bits    2.0    * *                    
                 1.8    ***                    
                 1.6  * ***                    
                 1.4  * ***                    
Relative         1.2  * ***                 *  
Entropy          1.0  * ****                ***
(15.6 bits)      0.8  ******                ***
                 0.6  *******     *         ***
                 0.4 ********     *         ***
                 0.2 *********** ** *   **  ***
                 0.0 --------------------------

Multilevel           TGGAACCGATCAGCACCACCGGCCAA
consensus            G     TCTATGCGGGGTGTAAG CC
sequence                        C  CTTGTG CA   
                                T              
--------------------------------------------------------------------------------

--------------------------------------------------------------------------------
	Motif 3 sites sorted by position p-value
--------------------------------------------------------------------------------
Sequence name             Start   P-value                       Site         
-------------             ----- ---------            --------------------------
seq882                       19  9.73e-09 CATCTTGCAT TGGAACCGATTTCGATGAGTCGCCAC ACATAA    
seq860                       16  1.49e-08 TCATTTTTTC TGGAACCAACTTGCACCTTCAACCAC ACAGTTGCC 
seq826                       14  2.24e-08 GCAAAGACGC TGGAACCGATTCGCAGGCTGCTGCCA CCTAGTGAGT
seq550                       14  2.24e-08 GTTCATGGCA TGGAACCGATAACGACTTTTTGGCCA CTTACATGGT
seq1856                      15  2.73e-08 CTGGAGCTTC TGGAACTGGTCGGCATCCCTGAGCCA CATAAACGCC
seq556                       16  3.31e-08 AGTCTGTCTT TGGAACCCAAGAGCCCTTGCGACCAC ACATTGGAT 
seq544                       17  3.31e-08 GGGGGAATAA CGGAACCCATCAGCACAAGCGCACCA CGAACGTA  
seq838                       15  4.83e-08 GATCGCATGA TGGAACCGCTCGGCGGGTTTGCTCCA CTCAAGGTTT
seq564                       18  8.26e-08 ATGACATTTT CGGAACCGATCCGGTTGCCTGGCCAC TCAATTT   
seq2484                      16  4.01e-07 AGTTTGTCTT CGGAACCCACGAGCCCTTGTGACCAC ATATGGGAT 
seq2510                      18  1.16e-06 GATCGCTTGC TGGAACCCATGGAGCTTGTTAGCCAC ATAGGGC   
seq1730                      16  1.32e-06 CTTGCCCGGC GGGAACTGATTCCCAGGATCGGTGAC TAACAGCCG 
seq808                       16  1.49e-06 AAACCCTAAA GGGAACCGCATCACGTCTTGAACCAC AGAGGAAAA 
seq2690                      14  1.88e-06 GGGACATTCA GGAAACCGGACAGCAGTTGCTGGCCA CTCAGGGTTA
seq814                       18  1.88e-06 GATTATTCAG TGGAACCGTCAACCGATCCGGGACCA CACAGCC   
seq2622                      16  2.10e-06 TCCAGCCAGC CGGAACCATTGAGCCTGTTCGCGCCA CTGAATGGA 
seq1460                      21  2.10e-06 CCATTCTCCG GGGAACCGAGTCACTCAGTGAACCAC TCAG      
seq1116                      16  2.10e-06 AAGTTCGTGA TGCAACCAAACTGAACCATTCGGCCA CTCACTTGC 
seq1010                      15  2.10e-06 GAGGTTTCGC TGGAACTGCGCCGCGACCTCAAACCA CAAACAACTT
seq580                       16  2.10e-06 TGTTTTTTAA TGGAACCCGATGACACAAGGCGACAC TCAGCTAAC 
seq66                        18  2.35e-06 TATATCCGTG AGGAACTCATCACCGCGAATCGCCAC TCAGCAG   
seq240                       13  2.93e-06 CGACCTAACA GGGAACCGATCTCGCCATCGAGGTAA CTCATAGCCC
seq306                       17  3.61e-06 ACCCGTTTAA GGGAACCCATAGAGCCTGCCTGCCAC TTAAGTCG  
seq2206                      15  4.43e-06 CCACGTTGCG TGGAACCGAATCCGCCTCAAAGTCCA CACAAGCATC
seq794                        8  4.43e-06    GACATCC TGCAACCCATTGTCGACGGCCTGCCA TTGGCTACAC
seq2496                      18  5.39e-06 TCATGGAGGA TGGAACTATCTTCCCACACGGAGCCA CTTAGCC   
seq1100                       3  5.39e-06         TC TGCAACCCCTTGCGAGGAGCGACGAC GATGCATGAA
seq444                        7  6.51e-06     AGGCTG CGCAACTGTTGGGGGTTGGCAGCCAA CGTGTTATGT
seq2530                      25  7.14e-06 TTGACGGCCG CACAACCGATCAGCATGATCAGGCCC           
seq2076                      16  7.82e-06 TGATGCATCC CGGAACTCTTTCCCTGCGCTTTCCAC TCAGGGGAC 
seq1284                      10  7.82e-06  CCCAGTTGT TGCAACCTGCCAGCGCCAGCGTCCCA AACAAGTAGG
seq812                       17  7.82e-06 CCTGATTCAA GGGAACTGTTGTTGCGCAGTGTGCAC TCAATGGC  
seq2832                      17  9.33e-06 TATGCATGCA TGGAACCGCCTCGAGCAGAGGCTCCA CTCATTGA  
seq16                        22  9.33e-06 TGGTTGGGAG GGGAACTGGGTTTCTCAACCACACAA GAA       
seq822                       17  1.02e-05 GGTTTCAAAA GGGAACCGTAACGGCGAGCGTGCCAC GTAGGGTG  
seq974                        9  1.20e-05   TGCGAGTA TCAAACTGTTCAGCACCTGTGATCAA ACATACCATT
seq2378                      15  1.31e-05 TGAATGCGTT CGCAACCGGTCAGCTTGAATACAGCC TGAAAAAGCT
seq2306                      10  1.42e-05  CTGCCATGA TGCAACCGTTCTGGGCGCCTTTCTCA CGCAGAATGC
seq448                        9  1.42e-05   ATGAGCCA GGAAACTGCTTACATCTTCGACGCAA CCAGCGCGAA
seq600                       22  1.66e-05 CGCTTGAAAG TGGAGCTGATCGGCACCAATCTGGAA GTC       
seq2812                      14  2.08e-05 GCTTTTGCCA TGGAACTGGGCCTGCGCGCGCTGCAA CGCAAACTGG
seq2150                      16  2.08e-05 TTTCTGGACA TGGAACACAAAGCCGCCTGCAACGAC TCAAAACAG 
seq1790                      22  2.08e-05 GGCATTTATC TGGAACTGCTTTTCAAGTAAGCTCCA CGA       
seq1724                       6  2.41e-05      TCGGC TGAAACCGAAATTGACGCCGGAAGCC AGCAGCATCA
seq1156                      16  2.59e-05 ACCTCGCATT AGAAACCCGCTGGCTTCTCTGCGCAA TCGCCCTGC 
seq136                       15  2.77e-05 GACACCAGTT GGGAACCAACGGAAGGGGGCAAACCA CCAGGCTGCC
seq1236                      16  3.18e-05 CAGGCCGTGT GGGAACCCTGCGCAGGTCATTGACCA CTCAGTGTT 
seq2334                      16  3.63e-05 ACCTGAGCCC TGAAACCAAGACCATGCTCGAAACCA CCGAGAAAA 
seq2376                      14  4.13e-05 TGATCGCGTT CGCAACCGGACTGCTAGAACACAGCC TGAAACGGCT
--------------------------------------------------------------------------------

--------------------------------------------------------------------------------
	Motif 3 block diagrams
--------------------------------------------------------------------------------
SEQUENCE NAME            POSITION P-VALUE  MOTIF DIAGRAM
-------------            ----------------  -------------
seq882                            9.7e-09  18_[+3]_6
seq860                            1.5e-08  15_[+3]_9
seq826                            2.2e-08  13_[+3]_11
seq550                            2.2e-08  13_[+3]_11
seq1856                           2.7e-08  14_[+3]_10
seq556                            3.3e-08  15_[+3]_9
seq544                            3.3e-08  16_[+3]_8
seq838                            4.8e-08  14_[+3]_10
seq564                            8.3e-08  17_[+3]_7
seq2484                             4e-07  15_[+3]_9
seq2510                           1.2e-06  17_[+3]_7
seq1730                           1.3e-06  15_[+3]_9
seq808                            1.5e-06  15_[+3]_9
seq2690                           1.9e-06  13_[+3]_11
seq814                            1.9e-06  17_[+3]_7
seq2622                           2.1e-06  15_[+3]_9
seq1460                           2.1e-06  20_[+3]_4
seq1116                           2.1e-06  15_[+3]_9
seq1010                           2.1e-06  14_[+3]_10
seq580                            2.1e-06  15_[+3]_9
seq66                             2.4e-06  17_[+3]_7
seq240                            2.9e-06  12_[+3]_12
seq306                            3.6e-06  16_[+3]_8
seq2206                           4.4e-06  14_[+3]_10
seq794                            4.4e-06  7_[+3]_17
seq2496                           5.4e-06  17_[+3]_7
seq1100                           5.4e-06  2_[+3]_22
seq444                            6.5e-06  6_[+3]_18
seq2530                           7.1e-06  24_[+3]
seq2076                           7.8e-06  15_[+3]_9
seq1284                           7.8e-06  9_[+3]_15
seq812                            7.8e-06  16_[+3]_8
seq2832                           9.3e-06  16_[+3]_8
seq16                             9.3e-06  21_[+3]_3
seq822                              1e-05  16_[+3]_8
seq974                            1.2e-05  8_[+3]_16
seq2378                           1.3e-05  14_[+3]_10
seq2306                           1.4e-05  9_[+3]_15
seq448                            1.4e-05  8_[+3]_16
seq600                            1.7e-05  21_[+3]_3
seq2812                           2.1e-05  13_[+3]_11
seq2150                           2.1e-05  15_[+3]_9
seq1790                           2.1e-05  21_[+3]_3
seq1724                           2.4e-05  5_[+3]_19
seq1156                           2.6e-05  15_[+3]_9
seq136                            2.8e-05  14_[+3]_10
seq1236                           3.2e-05  15_[+3]_9
seq2334                           3.6e-05  15_[+3]_9
seq2376                           4.1e-05  13_[+3]_11
--------------------------------------------------------------------------------

--------------------------------------------------------------------------------
	Motif 3 in BLOCKS format
--------------------------------------------------------------------------------
BL   MOTIF 3 width=26 seqs=49
seq882                   (   19) TGGAACCGATTTCGATGAGTCGCCAC  1 
seq860                   (   16) TGGAACCAACTTGCACCTTCAACCAC  1 
seq826                   (   14) TGGAACCGATTCGCAGGCTGCTGCCA  1 
seq550                   (   14) TGGAACCGATAACGACTTTTTGGCCA  1 
seq1856                  (   15) TGGAACTGGTCGGCATCCCTGAGCCA  1 
seq556                   (   16) TGGAACCCAAGAGCCCTTGCGACCAC  1 
seq544                   (   17) CGGAACCCATCAGCACAAGCGCACCA  1 
seq838                   (   15) TGGAACCGCTCGGCGGGTTTGCTCCA  1 
seq564                   (   18) CGGAACCGATCCGGTTGCCTGGCCAC  1 
seq2484                  (   16) CGGAACCCACGAGCCCTTGTGACCAC  1 
seq2510                  (   18) TGGAACCCATGGAGCTTGTTAGCCAC  1 
seq1730                  (   16) GGGAACTGATTCCCAGGATCGGTGAC  1 
seq808                   (   16) GGGAACCGCATCACGTCTTGAACCAC  1 
seq2690                  (   14) GGAAACCGGACAGCAGTTGCTGGCCA  1 
seq814                   (   18) TGGAACCGTCAACCGATCCGGGACCA  1 
seq2622                  (   16) CGGAACCATTGAGCCTGTTCGCGCCA  1 
seq1460                  (   21) GGGAACCGAGTCACTCAGTGAACCAC  1 
seq1116                  (   16) TGCAACCAAACTGAACCATTCGGCCA  1 
seq1010                  (   15) TGGAACTGCGCCGCGACCTCAAACCA  1 
seq580                   (   16) TGGAACCCGATGACACAAGGCGACAC  1 
seq66                    (   18) AGGAACTCATCACCGCGAATCGCCAC  1 
seq240                   (   13) GGGAACCGATCTCGCCATCGAGGTAA  1 
seq306                   (   17) GGGAACCCATAGAGCCTGCCTGCCAC  1 
seq2206                  (   15) TGGAACCGAATCCGCCTCAAAGTCCA  1 
seq794                   (    8) TGCAACCCATTGTCGACGGCCTGCCA  1 
seq2496                  (   18) TGGAACTATCTTCCCACACGGAGCCA  1 
seq1100                  (    3) TGCAACCCCTTGCGAGGAGCGACGAC  1 
seq444                   (    7) CGCAACTGTTGGGGGTTGGCAGCCAA  1 
seq2530                  (   25) CACAACCGATCAGCATGATCAGGCCC  1 
seq2076                  (   16) CGGAACTCTTTCCCTGCGCTTTCCAC  1 
seq1284                  (   10) TGCAACCTGCCAGCGCCAGCGTCCCA  1 
seq812                   (   17) GGGAACTGTTGTTGCGCAGTGTGCAC  1 
seq2832                  (   17) TGGAACCGCCTCGAGCAGAGGCTCCA  1 
seq16                    (   22) GGGAACTGGGTTTCTCAACCACACAA  1 
seq822                   (   17) GGGAACCGTAACGGCGAGCGTGCCAC  1 
seq974                   (    9) TCAAACTGTTCAGCACCTGTGATCAA  1 
seq2378                  (   15) CGCAACCGGTCAGCTTGAATACAGCC  1 
seq2306                  (   10) TGCAACCGTTCTGGGCGCCTTTCTCA  1 
seq448                   (    9) GGAAACTGCTTACATCTTCGACGCAA  1 
seq600                   (   22) TGGAGCTGATCGGCACCAATCTGGAA  1 
seq2812                  (   14) TGGAACTGGGCCTGCGCGCGCTGCAA  1 
seq2150                  (   16) TGGAACACAAAGCCGCCTGCAACGAC  1 
seq1790                  (   22) TGGAACTGCTTTTCAAGTAAGCTCCA  1 
seq1724                  (    6) TGAAACCGAAATTGACGCCGGAAGCC  1 
seq1156                  (   16) AGAAACCCGCTGGCTTCTCTGCGCAA  1 
seq136                   (   15) GGGAACCAACGGAAGGGGGCAAACCA  1 
seq1236                  (   16) GGGAACCCTGCGCAGGTCATTGACCA  1 
seq2334                  (   16) TGAAACCAAGACCATGCTCGAAACCA  1 
seq2376                  (   14) CGCAACCGGACTGCTAGAACACAGCC  1 
//

--------------------------------------------------------------------------------

--------------------------------------------------------------------------------
	Motif 3 position-specific scoring matrix
--------------------------------------------------------------------------------
log-odds matrix: alength= 4 w= 26 n= 36760 bayes= 10.0188 E= 1.0e-013 
  -257    -49     -7    113 
  -356   -366    190  -1226 
   -98    -49    143  -1226 
   205  -1226  -1226  -1226 
   202  -1226   -365  -1226 
 -1226    195  -1226  -1226 
  -356    142  -1226     23 
   -98      4    120   -357 
    96    -86    -48    -25 
   -25    -66   -107    107 
   -76     51    -85     51 
    13     -8      5    -11 
   -98     14     87    -99 
   -98    120     15  -1226 
    43    -20      5    -40 
   -98     73     -7    -25 
   -76     34     25    -11 
    34    -49    -33     33 
   -57     24     15      1 
  -257     42      5     51 
    43    -66     52    -76 
    24    -34     43    -57 
   -11     42     25    -99 
 -1226    166    -85   -257 
   108     92  -1226  -1226 
   124     73  -1226  -1226 
--------------------------------------------------------------------------------

--------------------------------------------------------------------------------
	Motif 3 position-specific probability matrix
--------------------------------------------------------------------------------
letter-probability matrix: alength= 4 w= 26 nsites= 49 E= 1.0e-013 
 0.040816  0.183673  0.244898  0.530612 
 0.020408  0.020408  0.959184  0.000000 
 0.122449  0.183673  0.693878  0.000000 
 1.000000  0.000000  0.000000  0.000000 
 0.979592  0.000000  0.020408  0.000000 
 0.000000  1.000000  0.000000  0.000000 
 0.020408  0.693878  0.000000  0.285714 
 0.122449  0.265306  0.591837  0.020408 
 0.469388  0.142857  0.183673  0.204082 
 0.204082  0.163265  0.122449  0.510204 
 0.142857  0.367347  0.142857  0.346939 
 0.265306  0.244898  0.265306  0.224490 
 0.122449  0.285714  0.469388  0.122449 
 0.122449  0.591837  0.285714  0.000000 
 0.326531  0.224490  0.265306  0.183673 
 0.122449  0.428571  0.244898  0.204082 
 0.142857  0.326531  0.306122  0.224490 
 0.306122  0.183673  0.204082  0.306122 
 0.163265  0.306122  0.285714  0.244898 
 0.040816  0.346939  0.265306  0.346939 
 0.326531  0.163265  0.367347  0.142857 
 0.285714  0.204082  0.346939  0.163265 
 0.224490  0.346939  0.306122  0.122449 
 0.000000  0.816327  0.142857  0.040816 
 0.510204  0.489796  0.000000  0.000000 
 0.571429  0.428571  0.000000  0.000000 
--------------------------------------------------------------------------------

--------------------------------------------------------------------------------
	Motif 3 regular expression
--------------------------------------------------------------------------------
[TG]GGAAC[CT][GC][AT][TA][CT][AGCTT][GC][CG][AGC][CGT][CGT][ATG][CGT][CTG][GA][GAC][CGA]C[AC][AC]
--------------------------------------------------------------------------------


Time 735.85 secs.

********************************************************************************


********************************************************************************
MOTIF  4	width =   35   sites =  24   llr = 348   E-value = 1.3e-003
********************************************************************************
--------------------------------------------------------------------------------
	Motif 4 Description
--------------------------------------------------------------------------------
Simplified        A  2341131:14334:3:1:182431:31:1:17352
pos.-specific     C  :3:363221:11:5111:9141341121:8:::22
probability       G  2:251:333424431258:::54:243:82::131
matrix            T  644135455242225732::4::57149::935:5

         bits    2.0                                    
                 1.8                                    
                 1.6                            *       
                 1.4                            *  *    
Relative         1.2                  ***       ** *    
Entropy          1.0                  ***       *****   
(20.9 bits)      0.8                * ***    *  *****   
                 0.6        * *     * *** *  *  ******* 
                 0.4 * * ** ***  ********** **  ******* 
                 0.2 ***********************************
                 0.0 -----------------------------------

Multilevel           TTAGCTTTTATGACTTGGCATGGTTGTTGCTATAT
consensus            AATCTCGGGGAAGGAGT   CAACGAG  G TAG 
sequence              C   AC     TT        C   C        
                                                        
--------------------------------------------------------------------------------

--------------------------------------------------------------------------------
	Motif 4 sites sorted by position p-value
--------------------------------------------------------------------------------
Sequence name             Start   P-value                           Site              
-------------             ----- ---------            -----------------------------------
seq1160                       9  1.07e-12   CGCAATCA TTGGCTTTTGAAACATGGCACGCCGATTGCTTTGT CAGTAAC   
seq858                        9  1.10e-09   ATCAGTTA TTTCTATTTTTAAGCTGGCATGGTTATCGCTATAG GGCTTGT   
seq90                        11  3.59e-09 CTAAAGTGCT TTGCCTGTTGTTGCATTGCAGGGTTTCTGGTATAA AGCAG     
seq458                        7  4.49e-09     TACCGA TAAGATTTGATGTTATTTCAAGGCTGTTACTTTAT TCTCGCCGC 
seq2868                       9  5.61e-09   ATTTACAT GATTTTTTTGTAACATGGCATGATGATTGGAAGAT GAGCTGA   
seq1146                       9  7.77e-09   GCGTCCGT GTACCTGCTGTGGCTTGGTTCGATTATTGCTAAGT TGCTATC   
seq1032                       9  1.62e-08   GTTTTGAT ATCATTTTGACTGCATGGCACAGCTATTGCTATCC AGAGGGT   
seq2018                       9  1.99e-08   ATTTTTTC ATTTCCAGGAACTTTGTGCACGCTTGTTGCTTTAT CACCCAC   
seq2850                      10  2.20e-08  ATTACAGCG GCAATTCTTGAGTCTTGGCATGCTCATTGCTCAGT CGAGAT    
seq998                        8  3.26e-08    TTTTAAA AGGCTTTGAAAAAGTTGGCACAGCTTCTGCTATCT CTCTTGCA  
seq1930                      10  4.36e-08  ACAATTTTT TATGGATTTGAAGCACTTAATGATTGCTGCTATAG TCGCGA    
seq1180                       9  4.80e-08   GTGCCAAA TTGCCACTATCCAGCTGGCACCGTTGTTGCTAAGT CTTCTGT   
seq2274                       9  6.97e-08   AATCAGAA AAAGCCGTTGAGTGATAGCAAGATCGCTGGTTTAC TGGAGGC   
seq2184                       9  9.17e-08   CTCTAGCA CAAGCCCTCATGGTGTGGCACAGCTCGTGCTATGG AACTGGT   
seq2086                      10  1.56e-07  TTGAGGCGG TTTCGCCGAGCAGTTTGGCATAGAGGGTGCTAGGT TCTTGC    
seq288                        6  2.20e-07      CGATC ATAGCTGGGTTGACAGCGCATGGCTCTTCCTTAAA TATGCCCGAC
seq1950                       9  2.60e-07   TTACTTTC GCAGCAGGTGTGAGTTTGCCCATCTGGCGCTAAAC TTGCCCC   
seq1212                       9  2.82e-07   GCTGGCGG TTTGCCTTGATGGCTGTGCGCGAATCGTGGAAACT TCCAGGC   
seq2564                       6  3.33e-07      GTCAA TCTGACAGTAATACTTGTCATCACGAGTGTTATAT AGTCGCGCTC
seq304                       12  3.61e-07 TGAGCCATTA TCAGCAGCCAAAGGTGTGCATACGTGCTACTTTGT GATC      
seq1840                      10  5.38e-07  CTGGCACCT TCAACATTGAGCGCTGCGCAAACCCGGTGCTAACA TGCGCG    
seq174                        1  9.20e-07          . TCTGCCGCGAGGACGCAGCATGATTGATACAAAAT CCATCACACA
seq56                         9  1.77e-06   CGCCGGAC TATTTTCCTGGTTTTTTGAAAACTTTGTGGTATGC TTGAAAC   
seq1570                      11  3.74e-06 TTTGAATGTA TAACCTTGTTGAAACTGTCCTAACGAATGCTAGAA TCCCG     
--------------------------------------------------------------------------------

--------------------------------------------------------------------------------
	Motif 4 block diagrams
--------------------------------------------------------------------------------
SEQUENCE NAME            POSITION P-VALUE  MOTIF DIAGRAM
-------------            ----------------  -------------
seq1160                           1.1e-12  8_[+4]_7
seq858                            1.1e-09  8_[+4]_7
seq90                             3.6e-09  10_[+4]_5
seq458                            4.5e-09  6_[+4]_9
seq2868                           5.6e-09  8_[+4]_7
seq1146                           7.8e-09  8_[+4]_7
seq1032                           1.6e-08  8_[+4]_7
seq2018                             2e-08  8_[+4]_7
seq2850                           2.2e-08  9_[+4]_6
seq998                            3.3e-08  7_[+4]_8
seq1930                           4.4e-08  9_[+4]_6
seq1180                           4.8e-08  8_[+4]_7
seq2274                             7e-08  8_[+4]_7
seq2184                           9.2e-08  8_[+4]_7
seq2086                           1.6e-07  9_[+4]_6
seq288                            2.2e-07  5_[+4]_10
seq1950                           2.6e-07  8_[+4]_7
seq1212                           2.8e-07  8_[+4]_7
seq2564                           3.3e-07  5_[+4]_10
seq304                            3.6e-07  11_[+4]_4
seq1840                           5.4e-07  9_[+4]_6
seq174                            9.2e-07  [+4]_15
seq56                             1.8e-06  8_[+4]_7
seq1570                           3.7e-06  10_[+4]_5
--------------------------------------------------------------------------------

--------------------------------------------------------------------------------
	Motif 4 in BLOCKS format
--------------------------------------------------------------------------------
BL   MOTIF 4 width=35 seqs=24
seq1160                  (    9) TTGGCTTTTGAAACATGGCACGCCGATTGCTTTGT  1 
seq858                   (    9) TTTCTATTTTTAAGCTGGCATGGTTATCGCTATAG  1 
seq90                    (   11) TTGCCTGTTGTTGCATTGCAGGGTTTCTGGTATAA  1 
seq458                   (    7) TAAGATTTGATGTTATTTCAAGGCTGTTACTTTAT  1 
seq2868                  (    9) GATTTTTTTGTAACATGGCATGATGATTGGAAGAT  1 
seq1146                  (    9) GTACCTGCTGTGGCTTGGTTCGATTATTGCTAAGT  1 
seq1032                  (    9) ATCATTTTGACTGCATGGCACAGCTATTGCTATCC  1 
seq2018                  (    9) ATTTCCAGGAACTTTGTGCACGCTTGTTGCTTTAT  1 
seq2850                  (   10) GCAATTCTTGAGTCTTGGCATGCTCATTGCTCAGT  1 
seq998                   (    8) AGGCTTTGAAAAAGTTGGCACAGCTTCTGCTATCT  1 
seq1930                  (   10) TATGGATTTGAAGCACTTAATGATTGCTGCTATAG  1 
seq1180                  (    9) TTGCCACTATCCAGCTGGCACCGTTGTTGCTAAGT  1 
seq2274                  (    9) AAAGCCGTTGAGTGATAGCAAGATCGCTGGTTTAC  1 
seq2184                  (    9) CAAGCCCTCATGGTGTGGCACAGCTCGTGCTATGG  1 
seq2086                  (   10) TTTCGCCGAGCAGTTTGGCATAGAGGGTGCTAGGT  1 
seq288                   (    6) ATAGCTGGGTTGACAGCGCATGGCTCTTCCTTAAA  1 
seq1950                  (    9) GCAGCAGGTGTGAGTTTGCCCATCTGGCGCTAAAC  1 
seq1212                  (    9) TTTGCCTTGATGGCTGTGCGCGAATCGTGGAAACT  1 
seq2564                  (    6) TCTGACAGTAATACTTGTCATCACGAGTGTTATAT  1 
seq304                   (   12) TCAGCAGCCAAAGGTGTGCATACGTGCTACTTTGT  1 
seq1840                  (   10) TCAACATTGAGCGCTGCGCAAACCCGGTGCTAACA  1 
seq174                   (    1) TCTGCCGCGAGGACGCAGCATGATTGATACAAAAT  1 
seq56                    (    9) TATTTTCCTGGTTTTTTGAAAACTTTGTGGTATGC  1 
seq1570                  (   11) TAACCTTGTTGAAACTGTCCTAACGAATGCTAGAA  1 
//

--------------------------------------------------------------------------------

--------------------------------------------------------------------------------
	Motif 4 position-specific scoring matrix
--------------------------------------------------------------------------------
log-odds matrix: alength= 4 w= 35 n= 23512 bayes= 10.3825 E= 1.3e-003 
   -22   -263    -62    126 
    27     -5   -262     78 
    78   -263    -62     63 
   -95     17     83    -96 
  -154    117   -162      4 
     5     17  -1123     92 
  -154    -31     18     78 
 -1123    -63     18    116 
   -95   -163     18    104 
    78  -1123     70    -54 
    46   -105    -62     63 
    46   -105     55    -54 
    78  -1123     55    -22 
  -253     95     -4    -22 
    46   -105   -162     92 
 -1123   -163    -30    154 
  -154   -163     96     46 
 -1123  -1123    170    -54 
  -154    176  -1123   -254 
   178   -163   -262   -254 
   -54     54   -262     78 
    63   -163    108  -1123 
    46     -5     55   -254 
  -154     69   -262     92 
 -1123   -105    -30    146 
    46   -105     70    -96 
  -154    -31     18     78 
 -1123   -163  -1123    192 
   -95   -263    170  -1123 
 -1123    154    -30   -254 
   -95  -1123  -1123    185 
   155   -263  -1123      4 
    46  -1123   -104    116 
   105    -63     38  -1123 
   -54    -63   -104    116 
--------------------------------------------------------------------------------

--------------------------------------------------------------------------------
	Motif 4 position-specific probability matrix
--------------------------------------------------------------------------------
letter-probability matrix: alength= 4 w= 35 nsites= 24 E= 1.3e-003 
 0.208333  0.041667  0.166667  0.583333 
 0.291667  0.250000  0.041667  0.416667 
 0.416667  0.041667  0.166667  0.375000 
 0.125000  0.291667  0.458333  0.125000 
 0.083333  0.583333  0.083333  0.250000 
 0.250000  0.291667  0.000000  0.458333 
 0.083333  0.208333  0.291667  0.416667 
 0.000000  0.166667  0.291667  0.541667 
 0.125000  0.083333  0.291667  0.500000 
 0.416667  0.000000  0.416667  0.166667 
 0.333333  0.125000  0.166667  0.375000 
 0.333333  0.125000  0.375000  0.166667 
 0.416667  0.000000  0.375000  0.208333 
 0.041667  0.500000  0.250000  0.208333 
 0.333333  0.125000  0.083333  0.458333 
 0.000000  0.083333  0.208333  0.708333 
 0.083333  0.083333  0.500000  0.333333 
 0.000000  0.000000  0.833333  0.166667 
 0.083333  0.875000  0.000000  0.041667 
 0.833333  0.083333  0.041667  0.041667 
 0.166667  0.375000  0.041667  0.416667 
 0.375000  0.083333  0.541667  0.000000 
 0.333333  0.250000  0.375000  0.041667 
 0.083333  0.416667  0.041667  0.458333 
 0.000000  0.125000  0.208333  0.666667 
 0.333333  0.125000  0.416667  0.125000 
 0.083333  0.208333  0.291667  0.416667 
 0.000000  0.083333  0.000000  0.916667 
 0.125000  0.041667  0.833333  0.000000 
 0.000000  0.750000  0.208333  0.041667 
 0.125000  0.000000  0.000000  0.875000 
 0.708333  0.041667  0.000000  0.250000 
 0.333333  0.000000  0.125000  0.541667 
 0.500000  0.166667  0.333333  0.000000 
 0.166667  0.166667  0.125000  0.541667 
--------------------------------------------------------------------------------

--------------------------------------------------------------------------------
	Motif 4 regular expression
--------------------------------------------------------------------------------
[TA][TAC][AT][GC][CT][TCA][TGC][TG][TG][AG][TA][GA][AGT][CGT][TA][TG][GT]GCA[TC][GA][GAC][TC][TG][GA][TGC]TG[CG]T[AT][TA][AG]T
--------------------------------------------------------------------------------


Time 988.69 secs.

********************************************************************************


********************************************************************************
MOTIF  5	width =   35   sites =  10   llr = 213   E-value = 3.7e-001
********************************************************************************
--------------------------------------------------------------------------------
	Motif 5 Description
--------------------------------------------------------------------------------
Simplified        A  ::22418::5:11:2:115:86::4152::432:1
pos.-specific     C  ::3212::7:16:24711291148313:42:71:7
probability       G  :a5436:42191:8311:1:1:42:81558::69:
matrix            T  a::2212614:29:127821:32:3:131:6:112

         bits    2.0 **                                 
                 1.8 **                                 
                 1.6 **          *                      
                 1.4 **        * *      *             * 
Relative         1.2 **    *   * **     *   *     *   * 
Entropy          1.0 **    **  * **   * **  * *   *** * 
(30.8 bits)      0.8 **    *** * ** * * *** * *   *** **
                 0.6 **    ***** ** *** *** * * ***** **
                 0.4 ***  ********* *** ****************
                 0.2 *** *******************************
                 0.0 -----------------------------------

Multilevel           TGGGAGATCAGCTGCCTTACAACCAGAGGGTCGGC
consensus              CAGCTGGT T CGT  C  TGGC CTCCAAA T
sequence               ACT         A   T   T T  A       
                        T                               
--------------------------------------------------------------------------------

--------------------------------------------------------------------------------
	Motif 5 sites sorted by position p-value
--------------------------------------------------------------------------------
Sequence name             Start   P-value                           Site              
-------------             ----- ---------            -----------------------------------
seq1944                       9  5.25e-19   AGCTCAGC TGGGAGAGCAGCTGCCTTACAAGCAGCGGGTCGGC GGTTCGA   
seq1902                       9  5.25e-19   AGCTCAGC TGGGAGAGCAGCTGCCTTACAAGCAGCGGGTCGGC GGTTCGA   
seq2482                       1  4.94e-11          . TGAACGATCAGATGGCTTGCATCCCGATGCTAAGC CCATGGCGAA
seq854                        5  1.88e-10       GCTG TGCGGCATCAGCTCACTACCATGCTCAGCGACCGC ATGCTGACTG
seq2178                       2  5.85e-10          C TGCCTCATGTGCAGCGTTTCAACGCGAGCGTCAGT GCTGCACGTC
seq1998                       4  5.85e-10        AGT TGGTAGAGCAGTTGGCTTTTAACCAATTGGTCGTA GGTTCGAATC
seq2162                       7  6.74e-10     CCGGTT TGGCGAATCTCCTGATACACATCCCGAGGCACGGC GTTTGTGGG 
seq1222                       1  1.02e-09          . TGAGTGATCTGGTCTCGTACCATCTGGACGACGGC GTCGCTACGC
seq470                        4  2.88e-09        GGC TGCTGGTGGGGCTGGTTTCCGATGAGATCGAAGGT TATTTTGTGC
seq1666                       4  4.91e-09        CAT TGGAATTTTTGTTGCCCTACACGCTGCATGTATGC GAACCTGCCC
--------------------------------------------------------------------------------

--------------------------------------------------------------------------------
	Motif 5 block diagrams
--------------------------------------------------------------------------------
SEQUENCE NAME            POSITION P-VALUE  MOTIF DIAGRAM
-------------            ----------------  -------------
seq1944                           5.2e-19  8_[+5]_7
seq1902                           5.2e-19  8_[+5]_7
seq2482                           4.9e-11  [+5]_15
seq854                            1.9e-10  4_[+5]_11
seq2178                           5.8e-10  1_[+5]_14
seq1998                           5.8e-10  3_[+5]_12
seq2162                           6.7e-10  6_[+5]_9
seq1222                             1e-09  [+5]_15
seq470                            2.9e-09  3_[+5]_12
seq1666                           4.9e-09  3_[+5]_12
--------------------------------------------------------------------------------

--------------------------------------------------------------------------------
	Motif 5 in BLOCKS format
--------------------------------------------------------------------------------
BL   MOTIF 5 width=35 seqs=10
seq1944                  (    9) TGGGAGAGCAGCTGCCTTACAAGCAGCGGGTCGGC  1 
seq1902                  (    9) TGGGAGAGCAGCTGCCTTACAAGCAGCGGGTCGGC  1 
seq2482                  (    1) TGAACGATCAGATGGCTTGCATCCCGATGCTAAGC  1 
seq854                   (    5) TGCGGCATCAGCTCACTACCATGCTCAGCGACCGC  1 
seq2178                  (    2) TGCCTCATGTGCAGCGTTTCAACGCGAGCGTCAGT  1 
seq1998                  (    4) TGGTAGAGCAGTTGGCTTTTAACCAATTGGTCGTA  1 
seq2162                  (    7) TGGCGAATCTCCTGATACACATCCCGAGGCACGGC  1 
seq1222                  (    1) TGAGTGATCTGGTCTCGTACCATCTGGACGACGGC  1 
seq470                   (    4) TGCTGGTGGGGCTGGTTTCCGATGAGATCGAAGGT  1 
seq1666                  (    4) TGGAATTTTTGTTGCCCTACACGCTGCATGTATGC  1 
//

--------------------------------------------------------------------------------

--------------------------------------------------------------------------------
	Motif 5 position-specific scoring matrix
--------------------------------------------------------------------------------
log-odds matrix: alength= 4 w= 35 n= 23512 bayes= 11.4502 E= 3.7e-001 
  -997   -997   -997    204 
  -997   -997    196   -997 
   -27     21     96   -997 
   -27    -37     64    -28 
    73   -137     22    -28 
  -127    -37    122   -128 
   172   -997   -997    -28 
  -997   -997     64    130 
  -997    144    -36   -128 
   105   -997   -136     72 
  -997   -137    181   -997 
  -127    121   -136    -28 
  -127   -997   -997    189 
  -997    -37    164   -997 
   -27     63     22   -128 
  -997    144   -136    -28 
  -127   -137   -136    153 
  -127   -137   -997    172 
   105    -37   -136    -28 
  -997    180   -997   -128 
   172   -137   -136   -997 
   131   -137   -997     31 
  -997     63     64    -28 
  -997    163    -36   -997 
    73     21   -997     31 
  -127   -137    164   -997 
   105     21   -136   -128 
   -27   -997     96     31 
  -997     63     96   -128 
  -997    -37    164   -997 
    73   -997   -997    130 
    31    144   -997   -997 
   -27   -137    122   -128 
  -997   -997    181   -128 
  -127    144   -997    -28 
--------------------------------------------------------------------------------

--------------------------------------------------------------------------------
	Motif 5 position-specific probability matrix
--------------------------------------------------------------------------------
letter-probability matrix: alength= 4 w= 35 nsites= 10 E= 3.7e-001 
 0.000000  0.000000  0.000000  1.000000 
 0.000000  0.000000  1.000000  0.000000 
 0.200000  0.300000  0.500000  0.000000 
 0.200000  0.200000  0.400000  0.200000 
 0.400000  0.100000  0.300000  0.200000 
 0.100000  0.200000  0.600000  0.100000 
 0.800000  0.000000  0.000000  0.200000 
 0.000000  0.000000  0.400000  0.600000 
 0.000000  0.700000  0.200000  0.100000 
 0.500000  0.000000  0.100000  0.400000 
 0.000000  0.100000  0.900000  0.000000 
 0.100000  0.600000  0.100000  0.200000 
 0.100000  0.000000  0.000000  0.900000 
 0.000000  0.200000  0.800000  0.000000 
 0.200000  0.400000  0.300000  0.100000 
 0.000000  0.700000  0.100000  0.200000 
 0.100000  0.100000  0.100000  0.700000 
 0.100000  0.100000  0.000000  0.800000 
 0.500000  0.200000  0.100000  0.200000 
 0.000000  0.900000  0.000000  0.100000 
 0.800000  0.100000  0.100000  0.000000 
 0.600000  0.100000  0.000000  0.300000 
 0.000000  0.400000  0.400000  0.200000 
 0.000000  0.800000  0.200000  0.000000 
 0.400000  0.300000  0.000000  0.300000 
 0.100000  0.100000  0.800000  0.000000 
 0.500000  0.300000  0.100000  0.100000 
 0.200000  0.000000  0.500000  0.300000 
 0.000000  0.400000  0.500000  0.100000 
 0.000000  0.200000  0.800000  0.000000 
 0.400000  0.000000  0.000000  0.600000 
 0.300000  0.700000  0.000000  0.000000 
 0.200000  0.100000  0.600000  0.100000 
 0.000000  0.000000  0.900000  0.100000 
 0.100000  0.700000  0.000000  0.200000 
--------------------------------------------------------------------------------

--------------------------------------------------------------------------------
	Motif 5 regular expression
--------------------------------------------------------------------------------
TG[GCA][GACTA][AGT][GC][AT][TG][CG][AT]G[CT]T[GC][CGA][CT]TT[ACT]CA[AT][CGT][CG][ACT]G[AC][GTA][GC][GC][TA][CA][GA]G[CT]
--------------------------------------------------------------------------------


Time 1236.65 secs.

********************************************************************************


********************************************************************************
MOTIF  6	width =   34   sites =   5   llr = 145   E-value = 5.9e-001
********************************************************************************
--------------------------------------------------------------------------------
	Motif 6 Description
--------------------------------------------------------------------------------
Simplified        A  a2848::a:6::28:a2:82:48642864:8a28
pos.-specific     C  :4:::2::4::::::::::::4:2:::4::::2:
probability       G  :22226a::::8::8::62:a22::2::2a::22
matrix            T  :2:4:2::64a2822:84:8:::2662:4:2:4:

         bits    2.0 *     **  *    *    *        * *  
                 1.8 *     **  *    *    *        * *  
                 1.6 *     **  *    *    *        * *  
                 1.4 *     **  *    *    *        * *  
Relative         1.2 * * * **  ******* *** *   *  *** *
Entropy          1.0 * * * *************** * * ** *** *
(41.9 bits)      0.8 * * * *************** * * ** *** *
                 0.6 * * ***************** ****** *** *
                 0.4 * ****************************** *
                 0.2 * ****************************** *
                 0.0 ----------------------------------

Multilevel           ACAAAGGATATGTAGATGATGAAATTAAAGAATA
consensus             AGTGC  CT TATT ATGA CGCAATCT T AG
sequence              G G T               G T G  G   C 
                      T                              G 
--------------------------------------------------------------------------------

--------------------------------------------------------------------------------
	Motif 6 sites sorted by position p-value
--------------------------------------------------------------------------------
Sequence name             Start   P-value                           Site             
-------------             ----- ---------            ----------------------------------
seq2494                      13  2.76e-18 GACCCGCAGC ACATAGGATATGTAGATTATGCAAATAAAGAACA GTCA      
seq526                        5  8.78e-17       CAGC ACATAGGATATGTAGATTATGCAAATAAGGAATG CCCACACTTC
seq528                        1  2.24e-13          . AGAGACGATTTGTAGATGGTGGGTTTACAGAAGA CCGTAATCCA
seq388                        8  7.60e-13    GGAAAAG ATGAATGACATGATGAAGATGAAATAACTGTATA AAATATAAC 
seq2060                      10  1.15e-12  CAACTTATA AAAAGGGACTTTTATATGAAGAACTGTATGAAAA ACAAGCG   
--------------------------------------------------------------------------------

--------------------------------------------------------------------------------
	Motif 6 block diagrams
--------------------------------------------------------------------------------
SEQUENCE NAME            POSITION P-VALUE  MOTIF DIAGRAM
-------------            ----------------  -------------
seq2494                           2.8e-18  12_[+6]_4
seq526                            8.8e-17  4_[+6]_12
seq528                            2.2e-13  [+6]_16
seq388                            7.6e-13  7_[+6]_9
seq2060                           1.2e-12  9_[+6]_7
--------------------------------------------------------------------------------

--------------------------------------------------------------------------------
	Motif 6 in BLOCKS format
--------------------------------------------------------------------------------
BL   MOTIF 6 width=34 seqs=5
seq2494                  (   13) ACATAGGATATGTAGATTATGCAAATAAAGAACA  1 
seq526                   (    5) ACATAGGATATGTAGATTATGCAAATAAGGAATG  1 
seq528                   (    1) AGAGACGATTTGTAGATGGTGGGTTTACAGAAGA  1 
seq388                   (    8) ATGAATGACATGATGAAGATGAAATAACTGTATA  1 
seq2060                  (   10) AAAAGGGACTTTTATATGAAGAACTGTATGAAAA  1 
//

--------------------------------------------------------------------------------

--------------------------------------------------------------------------------
	Motif 6 position-specific scoring matrix
--------------------------------------------------------------------------------
log-odds matrix: alength= 4 w= 34 n= 24984 bayes= 12.5381 E= 5.9e-001 
   205   -897   -897   -897 
   -27     63    -36    -28 
   172   -897    -36   -897 
    72   -897    -36     72 
   172   -897    -36   -897 
  -897    -37    122    -28 
  -897   -897    196   -897 
   205   -897   -897   -897 
  -897     63   -897    130 
   131   -897   -897     72 
  -897   -897   -897    204 
  -897   -897    164    -28 
   -27   -897   -897    172 
   172   -897   -897    -28 
  -897   -897    164    -28 
   205   -897   -897   -897 
   -27   -897   -897    172 
  -897   -897    122     72 
   172   -897    -36   -897 
   -27   -897   -897    172 
  -897   -897    196   -897 
    72     63    -36   -897 
   172   -897    -36   -897 
   131    -37   -897    -28 
    72   -897   -897    130 
   -27   -897    -36    130 
   172   -897   -897    -28 
   131     63   -897   -897 
    72   -897    -36     72 
  -897   -897    196   -897 
   172   -897   -897    -28 
   205   -897   -897   -897 
   -27    -37    -36     72 
   172   -897    -36   -897 
--------------------------------------------------------------------------------

--------------------------------------------------------------------------------
	Motif 6 position-specific probability matrix
--------------------------------------------------------------------------------
letter-probability matrix: alength= 4 w= 34 nsites= 5 E= 5.9e-001 
 1.000000  0.000000  0.000000  0.000000 
 0.200000  0.400000  0.200000  0.200000 
 0.800000  0.000000  0.200000  0.000000 
 0.400000  0.000000  0.200000  0.400000 
 0.800000  0.000000  0.200000  0.000000 
 0.000000  0.200000  0.600000  0.200000 
 0.000000  0.000000  1.000000  0.000000 
 1.000000  0.000000  0.000000  0.000000 
 0.000000  0.400000  0.000000  0.600000 
 0.600000  0.000000  0.000000  0.400000 
 0.000000  0.000000  0.000000  1.000000 
 0.000000  0.000000  0.800000  0.200000 
 0.200000  0.000000  0.000000  0.800000 
 0.800000  0.000000  0.000000  0.200000 
 0.000000  0.000000  0.800000  0.200000 
 1.000000  0.000000  0.000000  0.000000 
 0.200000  0.000000  0.000000  0.800000 
 0.000000  0.000000  0.600000  0.400000 
 0.800000  0.000000  0.200000  0.000000 
 0.200000  0.000000  0.000000  0.800000 
 0.000000  0.000000  1.000000  0.000000 
 0.400000  0.400000  0.200000  0.000000 
 0.800000  0.000000  0.200000  0.000000 
 0.600000  0.200000  0.000000  0.200000 
 0.400000  0.000000  0.000000  0.600000 
 0.200000  0.000000  0.200000  0.600000 
 0.800000  0.000000  0.000000  0.200000 
 0.600000  0.400000  0.000000  0.000000 
 0.400000  0.000000  0.200000  0.400000 
 0.000000  0.000000  1.000000  0.000000 
 0.800000  0.000000  0.000000  0.200000 
 1.000000  0.000000  0.000000  0.000000 
 0.200000  0.200000  0.200000  0.400000 
 0.800000  0.000000  0.200000  0.000000 
--------------------------------------------------------------------------------

--------------------------------------------------------------------------------
	Motif 6 regular expression
--------------------------------------------------------------------------------
A[CAGTA][AG][ATG][AG][GCT]GA[TC][AT]T[GT][TA][AT][GT]A[TA][GT][AG][TA]G[ACG][AG][ACT][TA][TAG][AT][AC][ATG]G[AT]A[TACGA][AG]
--------------------------------------------------------------------------------


Time 1483.34 secs.

********************************************************************************


********************************************************************************
MOTIF  7	width =   17   sites =   3   llr = 69   E-value = 2.8e+003
********************************************************************************
--------------------------------------------------------------------------------
	Motif 7 Description
--------------------------------------------------------------------------------
Simplified        A  ::::::a:a::::a:::
pos.-specific     C  :a:::::::::::::::
probability       G  a:a7a::::a::::a:a
matrix            T  :::3:a:a::aaa::a:

         bits    2.0 *** *************
                 1.8 *** *************
                 1.6 *** *************
                 1.4 *** *************
Relative         1.2 *** *************
Entropy          1.0 *****************
(33.2 bits)      0.8 *****************
                 0.6 *****************
                 0.4 *****************
                 0.2 *****************
                 0.0 -----------------

Multilevel           GCGGGTATAGTTTAGTG
consensus               T             
sequence                              
                                      
--------------------------------------------------------------------------------

--------------------------------------------------------------------------------
	Motif 7 sites sorted by position p-value
--------------------------------------------------------------------------------
Sequence name             Start   P-value                  Site     
-------------             ----- ---------            -----------------
seq2158                      34  5.57e-11 AACGCGTAAT GCGGGTATAGTTTAGTG           
seq400                       34  5.57e-11 TGCAAATTGC GCGGGTATAGTTTAGTG           
seq2154                      34  1.08e-10 AGCTCTCAGA GCGTGTATAGTTTAGTG           
--------------------------------------------------------------------------------

--------------------------------------------------------------------------------
	Motif 7 block diagrams
--------------------------------------------------------------------------------
SEQUENCE NAME            POSITION P-VALUE  MOTIF DIAGRAM
-------------            ----------------  -------------
seq2158                           5.6e-11  33_[+7]
seq400                            5.6e-11  33_[+7]
seq2154                           1.1e-10  33_[+7]
--------------------------------------------------------------------------------

--------------------------------------------------------------------------------
	Motif 7 in BLOCKS format
--------------------------------------------------------------------------------
BL   MOTIF 7 width=17 seqs=3
seq2158                  (   34) GCGGGTATAGTTTAGTG  1 
seq400                   (   34) GCGGGTATAGTTTAGTG  1 
seq2154                  (   34) GCGTGTATAGTTTAGTG  1 
//

--------------------------------------------------------------------------------

--------------------------------------------------------------------------------
	Motif 7 position-specific scoring matrix
--------------------------------------------------------------------------------
log-odds matrix: alength= 4 w= 17 n= 50008 bayes= 13.6838 E= 2.8e+003 
  -823   -823    196   -823 
  -823    195   -823   -823 
  -823   -823    196   -823 
  -823   -823    137     46 
  -823   -823    196   -823 
  -823   -823   -823    204 
   204   -823   -823   -823 
  -823   -823   -823    204 
   204   -823   -823   -823 
  -823   -823    196   -823 
  -823   -823   -823    204 
  -823   -823   -823    204 
  -823   -823   -823    204 
   204   -823   -823   -823 
  -823   -823    196   -823 
  -823   -823   -823    204 
  -823   -823    196   -823 
--------------------------------------------------------------------------------

--------------------------------------------------------------------------------
	Motif 7 position-specific probability matrix
--------------------------------------------------------------------------------
letter-probability matrix: alength= 4 w= 17 nsites= 3 E= 2.8e+003 
 0.000000  0.000000  1.000000  0.000000 
 0.000000  1.000000  0.000000  0.000000 
 0.000000  0.000000  1.000000  0.000000 
 0.000000  0.000000  0.666667  0.333333 
 0.000000  0.000000  1.000000  0.000000 
 0.000000  0.000000  0.000000  1.000000 
 1.000000  0.000000  0.000000  0.000000 
 0.000000  0.000000  0.000000  1.000000 
 1.000000  0.000000  0.000000  0.000000 
 0.000000  0.000000  1.000000  0.000000 
 0.000000  0.000000  0.000000  1.000000 
 0.000000  0.000000  0.000000  1.000000 
 0.000000  0.000000  0.000000  1.000000 
 1.000000  0.000000  0.000000  0.000000 
 0.000000  0.000000  1.000000  0.000000 
 0.000000  0.000000  0.000000  1.000000 
 0.000000  0.000000  1.000000  0.000000 
--------------------------------------------------------------------------------

--------------------------------------------------------------------------------
	Motif 7 regular expression
--------------------------------------------------------------------------------
GCG[GT]GTATAGTTTAGTG
--------------------------------------------------------------------------------


Time 1739.44 secs.

********************************************************************************


********************************************************************************
MOTIF  8	width =   34   sites =   5   llr = 138   E-value = 4.8e+003
********************************************************************************
--------------------------------------------------------------------------------
	Motif 8 Description
--------------------------------------------------------------------------------
Simplified        A  8a4884684aa4a4:46244642:8:2:848a:8
pos.-specific     C  ::42::::6::::4::246:26:8:2:a:22:8:
probability       G  :::::42::::::26:2::62::2:48:2:::22
matrix            T  2:2:2222:::6::46:4::::8:24:::4::::

         bits    2.0  *       ** *              *   *  
                 1.8  *       ** *              *   *  
                 1.6  *       ** *              *   *  
                 1.4  *       ** *              *   *  
Relative         1.2 ** **  * ** *         *** *** ****
Entropy          1.0 ** **  ****** **  ** **** *** ****
(39.9 bits)      0.8 ** **  ****** **  ** **** *** ****
                 0.6 ** ** ******* *** ******* *** ****
                 0.4 **********************************
                 0.2 **********************************
                 0.0 ----------------------------------

Multilevel           AAAAAAAACAATAAGTACCGACTCAGGCAAAACA
consensus            T CCTGGTA  A CTACTAACAAGTTA GTC GG
sequence               T  TT      G  GA  G    C   C    
                                                       
--------------------------------------------------------------------------------

--------------------------------------------------------------------------------
	Motif 8 sites sorted by position p-value
--------------------------------------------------------------------------------
Sequence name             Start   P-value                           Site             
-------------             ----- ---------            ----------------------------------
seq618                       16  1.44e-17 CGACACCCAT AACAAGAACAATACGAATCGACTCACGCATAACA A         
seq1496                       8  1.42e-14    GCACACC AATAAAAACAATACGTACCGGCTCTGACATAACA AGAACAACA 
seq1608                       2  4.78e-13          T TAAAAATAAAAAAGTTCCAAAATCATGCAAAAGA AATCAGAATC
seq2382                       7  1.42e-12     GAATCA AACCATGTCAAAAAGTGACAAAACAGGCAAAACA GGCTCTTACG
seq2420                      10  3.58e-12  TGGAATAAA AAAATGAAAAATAATAATAGCCTGATGCGCCACG TTCCCTG   
--------------------------------------------------------------------------------

--------------------------------------------------------------------------------
	Motif 8 block diagrams
--------------------------------------------------------------------------------
SEQUENCE NAME            POSITION P-VALUE  MOTIF DIAGRAM
-------------            ----------------  -------------
seq618                            1.4e-17  15_[+8]_1
seq1496                           1.4e-14  7_[+8]_9
seq1608                           4.8e-13  1_[+8]_15
seq2382                           1.4e-12  6_[+8]_10
seq2420                           3.6e-12  9_[+8]_7
--------------------------------------------------------------------------------

--------------------------------------------------------------------------------
	Motif 8 in BLOCKS format
--------------------------------------------------------------------------------
BL   MOTIF 8 width=34 seqs=5
seq618                   (   16) AACAAGAACAATACGAATCGACTCACGCATAACA  1 
seq1496                  (    8) AATAAAAACAATACGTACCGGCTCTGACATAACA  1 
seq1608                  (    2) TAAAAATAAAAAAGTTCCAAAATCATGCAAAAGA  1 
seq2382                  (    7) AACCATGTCAAAAAGTGACAAAACAGGCAAAACA  1 
seq2420                  (   10) AAAATGAAAAATAATAATAGCCTGATGCGCCACG  1 
//

--------------------------------------------------------------------------------

--------------------------------------------------------------------------------
	Motif 8 position-specific scoring matrix
--------------------------------------------------------------------------------
log-odds matrix: alength= 4 w= 34 n= 24984 bayes= 12.5381 E= 4.8e+003 
   172   -897   -897    -28 
   205   -897   -897   -897 
    72     63   -897    -28 
   172    -37   -897   -897 
   172   -897   -897    -28 
    72   -897     64    -28 
   131   -897    -36    -28 
   172   -897   -897    -28 
    72    121   -897   -897 
   205   -897   -897   -897 
   205   -897   -897   -897 
    72   -897   -897    130 
   205   -897   -897   -897 
    72     63    -36   -897 
  -897   -897    122     72 
    72   -897   -897    130 
   131    -37    -36   -897 
   -27     63   -897     72 
    72    121   -897   -897 
    72   -897    122   -897 
   131    -37    -36   -897 
    72    121   -897   -897 
   -27   -897   -897    172 
  -897    163    -36   -897 
   172   -897   -897    -28 
  -897    -37     64     72 
   -27   -897    164   -897 
  -897    195   -897   -897 
   172   -897    -36   -897 
    72    -37   -897     72 
   172    -37   -897   -897 
   205   -897   -897   -897 
  -897    163    -36   -897 
   172   -897    -36   -897 
--------------------------------------------------------------------------------

--------------------------------------------------------------------------------
	Motif 8 position-specific probability matrix
--------------------------------------------------------------------------------
letter-probability matrix: alength= 4 w= 34 nsites= 5 E= 4.8e+003 
 0.800000  0.000000  0.000000  0.200000 
 1.000000  0.000000  0.000000  0.000000 
 0.400000  0.400000  0.000000  0.200000 
 0.800000  0.200000  0.000000  0.000000 
 0.800000  0.000000  0.000000  0.200000 
 0.400000  0.000000  0.400000  0.200000 
 0.600000  0.000000  0.200000  0.200000 
 0.800000  0.000000  0.000000  0.200000 
 0.400000  0.600000  0.000000  0.000000 
 1.000000  0.000000  0.000000  0.000000 
 1.000000  0.000000  0.000000  0.000000 
 0.400000  0.000000  0.000000  0.600000 
 1.000000  0.000000  0.000000  0.000000 
 0.400000  0.400000  0.200000  0.000000 
 0.000000  0.000000  0.600000  0.400000 
 0.400000  0.000000  0.000000  0.600000 
 0.600000  0.200000  0.200000  0.000000 
 0.200000  0.400000  0.000000  0.400000 
 0.400000  0.600000  0.000000  0.000000 
 0.400000  0.000000  0.600000  0.000000 
 0.600000  0.200000  0.200000  0.000000 
 0.400000  0.600000  0.000000  0.000000 
 0.200000  0.000000  0.000000  0.800000 
 0.000000  0.800000  0.200000  0.000000 
 0.800000  0.000000  0.000000  0.200000 
 0.000000  0.200000  0.400000  0.400000 
 0.200000  0.000000  0.800000  0.000000 
 0.000000  1.000000  0.000000  0.000000 
 0.800000  0.000000  0.200000  0.000000 
 0.400000  0.200000  0.000000  0.400000 
 0.800000  0.200000  0.000000  0.000000 
 1.000000  0.000000  0.000000  0.000000 
 0.000000  0.800000  0.200000  0.000000 
 0.800000  0.000000  0.200000  0.000000 
--------------------------------------------------------------------------------

--------------------------------------------------------------------------------
	Motif 8 regular expression
--------------------------------------------------------------------------------
[AT]A[ACT][AC][AT][AGT][AGT][AT][CA]AA[TA]A[ACG][GT][TA][ACG][CTA][CA][GA][ACG][CA][TA][CG][AT][GTC][GA]C[AG][ATC][AC]A[CG][AG]
--------------------------------------------------------------------------------


Time 1995.55 secs.

********************************************************************************


********************************************************************************
MOTIF  9	width =   31   sites =   7   llr = 157   E-value = 5.2e+003
********************************************************************************
--------------------------------------------------------------------------------
	Motif 9 Description
--------------------------------------------------------------------------------
Simplified        A  :3::3::6::1:737:413a:1339::::1:
pos.-specific     C  7::916:17:44:613:11::63::7::6:6
probability       G  33a141a:::163::7634:71::1:aa3::
matrix            T  :4::13:33a3::11::41:3147:3::194

         bits    2.0   *   *  *         *      **   
                 1.8   *   *  *         *      **   
                 1.6   *   *  *         *      **   
                 1.4   **  *  *         *    * ** * 
Relative         1.2   **  *  *  *      *   ** ** * 
Entropy          1.0 * **  * ** **  **  **  ***** **
(32.3 bits)      0.8 * **  * ** ** ***  **  ***** **
                 0.6 * ** ***** ******  **  ********
                 0.4 **** ***** ******  ************
                 0.2 *******************************
                 0.0 -------------------------------

Multilevel           CTGCGCGACTCGACAGGTGAGCTTACGGCTC
consensus            GA  AT TT TCGA CAGA T AA T  G T
sequence              G                    C        
                                                    
--------------------------------------------------------------------------------

--------------------------------------------------------------------------------
	Motif 9 sites sorted by position p-value
--------------------------------------------------------------------------------
Sequence name             Start   P-value                         Site            
-------------             ----- ---------            -------------------------------
seq1510                      10  1.61e-14  GCTGGAAAG CAGCACGACTCGACAGGTGAGTTTACGGGTT CATCGCCTTG
seq1258                       8  4.48e-12    GCTTTAG GTGCGTGACTTGAAAGGCCAGCATATGGCTC CATCTAGTAA
seq1584                      14  2.26e-11 CCAGCAACGC CTGCGCGATTCGGCCGAGGATATAACGGCTC ATGGCG    
seq254                        3  4.18e-11         CG CTGCCCGTCTCCACACGAGAGGATATGGTTC ATGACTTTGC
seq2048                      10  1.23e-10  GAGAGCCAA CGGCTTGTCTACAATCGTTAGCCTACGGCTT ATAATTTGTT
seq184                        8  1.84e-10    CCTTGGC GGGCAGGCCTTGATAGATAATCTTACGGCAC CATTATAAGG
seq1158                       7  4.42e-10     GCACAG CAGGGCGATTGCGCAGAGAAGCCAGCGGGTT TCTAATGCGA
--------------------------------------------------------------------------------

--------------------------------------------------------------------------------
	Motif 9 block diagrams
--------------------------------------------------------------------------------
SEQUENCE NAME            POSITION P-VALUE  MOTIF DIAGRAM
-------------            ----------------  -------------
seq1510                           1.6e-14  9_[+9]_10
seq1258                           4.5e-12  7_[+9]_12
seq1584                           2.3e-11  13_[+9]_6
seq254                            4.2e-11  2_[+9]_17
seq2048                           1.2e-10  9_[+9]_10
seq184                            1.8e-10  7_[+9]_12
seq1158                           4.4e-10  6_[+9]_13
--------------------------------------------------------------------------------

--------------------------------------------------------------------------------
	Motif 9 in BLOCKS format
--------------------------------------------------------------------------------
BL   MOTIF 9 width=31 seqs=7
seq1510                  (   10) CAGCACGACTCGACAGGTGAGTTTACGGGTT  1 
seq1258                  (    8) GTGCGTGACTTGAAAGGCCAGCATATGGCTC  1 
seq1584                  (   14) CTGCGCGATTCGGCCGAGGATATAACGGCTC  1 
seq254                   (    3) CTGCCCGTCTCCACACGAGAGGATATGGTTC  1 
seq2048                  (   10) CGGCTTGTCTACAATCGTTAGCCTACGGCTT  1 
seq184                   (    8) GGGCAGGCCTTGATAGATAATCTTACGGCAC  1 
seq1158                  (    7) CAGGGCGATTGCGCAGAGAAGCCAGCGGGTT  1 
//

--------------------------------------------------------------------------------

--------------------------------------------------------------------------------
	Motif 9 position-specific scoring matrix
--------------------------------------------------------------------------------
log-odds matrix: alength= 4 w= 31 n= 29400 bayes= 11.8797 E= 5.2e+003 
  -945    147     15   -945 
    24   -945     15     82 
  -945   -945    196   -945 
  -945    173    -84   -945 
    24    -85     74    -76 
  -945    114    -84     23 
  -945   -945    196   -945 
   124    -85   -945     23 
  -945    147   -945     23 
  -945   -945   -945    204 
   -76     73    -84     23 
  -945     73    115   -945 
   156   -945     15   -945 
    24    114   -945    -76 
   156    -85   -945    -76 
  -945     14    147   -945 
    82   -945    115   -945 
   -76    -85     15     82 
    24    -85     74    -76 
   205   -945   -945   -945 
  -945   -945    147     23 
   -76    114    -84    -76 
    24     14   -945     82 
    24   -945   -945    156 
   182   -945    -84   -945 
  -945    147   -945     23 
  -945   -945    196   -945 
  -945   -945    196   -945 
  -945    114     15    -76 
   -76   -945   -945    182 
  -945    114   -945     82 
--------------------------------------------------------------------------------

--------------------------------------------------------------------------------
	Motif 9 position-specific probability matrix
--------------------------------------------------------------------------------
letter-probability matrix: alength= 4 w= 31 nsites= 7 E= 5.2e+003 
 0.000000  0.714286  0.285714  0.000000 
 0.285714  0.000000  0.285714  0.428571 
 0.000000  0.000000  1.000000  0.000000 
 0.000000  0.857143  0.142857  0.000000 
 0.285714  0.142857  0.428571  0.142857 
 0.000000  0.571429  0.142857  0.285714 
 0.000000  0.000000  1.000000  0.000000 
 0.571429  0.142857  0.000000  0.285714 
 0.000000  0.714286  0.000000  0.285714 
 0.000000  0.000000  0.000000  1.000000 
 0.142857  0.428571  0.142857  0.285714 
 0.000000  0.428571  0.571429  0.000000 
 0.714286  0.000000  0.285714  0.000000 
 0.285714  0.571429  0.000000  0.142857 
 0.714286  0.142857  0.000000  0.142857 
 0.000000  0.285714  0.714286  0.000000 
 0.428571  0.000000  0.571429  0.000000 
 0.142857  0.142857  0.285714  0.428571 
 0.285714  0.142857  0.428571  0.142857 
 1.000000  0.000000  0.000000  0.000000 
 0.000000  0.000000  0.714286  0.285714 
 0.142857  0.571429  0.142857  0.142857 
 0.285714  0.285714  0.000000  0.428571 
 0.285714  0.000000  0.000000  0.714286 
 0.857143  0.000000  0.142857  0.000000 
 0.000000  0.714286  0.000000  0.285714 
 0.000000  0.000000  1.000000  0.000000 
 0.000000  0.000000  1.000000  0.000000 
 0.000000  0.571429  0.285714  0.142857 
 0.142857  0.000000  0.000000  0.857143 
 0.000000  0.571429  0.000000  0.428571 
--------------------------------------------------------------------------------

--------------------------------------------------------------------------------
	Motif 9 regular expression
--------------------------------------------------------------------------------
[CG][TAG]GC[GA][CT]G[AT][CT]T[CT][GC][AG][CA]A[GC][GA][TG][GA]A[GT]C[TAC][TA]A[CT]GG[CG]T[CT]
--------------------------------------------------------------------------------


Time 2252.33 secs.

********************************************************************************


********************************************************************************
MOTIF 10	width =   34   sites =  10   llr = 203   E-value = 1.9e+002
********************************************************************************
--------------------------------------------------------------------------------
	Motif 10 Description
--------------------------------------------------------------------------------
Simplified        A  ::4:28313::3:11::12163:32:93:4::1:
pos.-specific     C  3:::5::73:812335:3:5::47:3:371::4:
probability       G  182:31121816311:81:4156::6121463::
matrix            T  624a:16:321:5555258:32::81:221475a

         bits    2.0    *                             *
                 1.8    *                             *
                 1.6    *                      *      *
                 1.4    *                      *      *
Relative         1.2  * *     *      * *     * *    * *
Entropy          1.0  * * *   **    ** *   *** *   ** *
(29.3 bits)      0.8  * * *** **    ** * * *** * * ** *
                 0.6 ** * *** ****  ** ********* * ****
                 0.4 ******** ****************** * ****
                 0.2 *************************** ******
                 0.0 ----------------------------------

Multilevel           TGATCATCAGCGTTTCGTTCAGGCTGAACAGTTT
consensus            CTT G AGCT AGCCTTCAGTACAAC CTGTGC 
sequence               G A   T   C        T     G      
                                                T      
--------------------------------------------------------------------------------

--------------------------------------------------------------------------------
	Motif 10 sites sorted by position p-value
--------------------------------------------------------------------------------
Sequence name             Start   P-value                           Site             
-------------             ----- ---------            ----------------------------------
seq2148                      10  1.53e-16  CGCGATAAT TGTTCATCAGCGCTTCGCTCAGGCTGACCGGTTT TTCATCC   
seq2934                       3  1.32e-11         GA TGTTCGGCAGCGGTCTGTTGTGGCTCAGCGGTCT GGGTATTGTT
seq744                        5  1.83e-11       CGCA TGTTGATCGGCATTTTGTTAATCCTGACCTGGCT GATCCTGTTG
seq2644                      14  1.74e-10 GGCTGAGATC GGTTAAACCGGATCCCGTTGAACCTGATCAGGTT AGC       
seq1498                       2  2.93e-10          T TTATGAAAATCGTCTCGTTCAACATCAATGGTCT GCGCGCTCGA
seq1548                      17  3.18e-10 GTAGTGCTTG CGATAATCTGCGTAGCGTTCAAGCAGAAGAGTAT           
seq1204                      11  7.10e-10 AGATTCGGTT CGGTCTTGCGCAGTTTGAACAGGCTGAGCATGCT CATGAT    
seq442                       13  3.32e-09 AGAACGTTGA TGGTGATCTTCGCTCCTGTGGGGCTTATTATTTT GATT      
seq846                       12  3.76e-09 CGTTGCGTCC CGATCAACTGCGTGATGCACTGCAACGACGTTTT ATGGA     
seq2898                       2  6.47e-09          T TTATCATGCGTCGCTTTCTGTTGATGACCCTTTT ACTGCTTTCC
--------------------------------------------------------------------------------

--------------------------------------------------------------------------------
	Motif 10 block diagrams
--------------------------------------------------------------------------------
SEQUENCE NAME            POSITION P-VALUE  MOTIF DIAGRAM
-------------            ----------------  -------------
seq2148                           1.5e-16  9_[+10]_7
seq2934                           1.3e-11  2_[+10]_14
seq744                            1.8e-11  4_[+10]_12
seq2644                           1.7e-10  13_[+10]_3
seq1498                           2.9e-10  1_[+10]_15
seq1548                           3.2e-10  16_[+10]
seq1204                           7.1e-10  10_[+10]_6
seq442                            3.3e-09  12_[+10]_4
seq846                            3.8e-09  11_[+10]_5
seq2898                           6.5e-09  1_[+10]_15
--------------------------------------------------------------------------------

--------------------------------------------------------------------------------
	Motif 10 in BLOCKS format
--------------------------------------------------------------------------------
BL   MOTIF 10 width=34 seqs=10
seq2148                  (   10) TGTTCATCAGCGCTTCGCTCAGGCTGACCGGTTT  1 
seq2934                  (    3) TGTTCGGCAGCGGTCTGTTGTGGCTCAGCGGTCT  1 
seq744                   (    5) TGTTGATCGGCATTTTGTTAATCCTGACCTGGCT  1 
seq2644                  (   14) GGTTAAACCGGATCCCGTTGAACCTGATCAGGTT  1 
seq1498                  (    2) TTATGAAAATCGTCTCGTTCAACATCAATGGTCT  1 
seq1548                  (   17) CGATAATCTGCGTAGCGTTCAAGCAGAAGAGTAT  1 
seq1204                  (   11) CGGTCTTGCGCAGTTTGAACAGGCTGAGCATGCT  1 
seq442                   (   13) TGGTGATCTTCGCTCCTGTGGGGCTTATTATTTT  1 
seq846                   (   12) CGATCAACTGCGTGATGCACTGCAACGACGTTTT  1 
seq2898                  (    2) TTATCATGCGTCGCTTTCTGTTGATGACCCTTTT  1 
//

--------------------------------------------------------------------------------

--------------------------------------------------------------------------------
	Motif 10 position-specific scoring matrix
--------------------------------------------------------------------------------
log-odds matrix: alength= 4 w= 34 n= 24984 bayes= 11.5378 E= 1.9e+002 
  -997     21   -136    130 
  -997   -997    164    -28 
    73   -997    -36     72 
  -997   -997   -997    204 
   -27     95     22   -997 
   172   -997   -136   -128 
    31   -997   -136    130 
  -127    144    -36   -997 
    31     21   -136     31 
  -997   -997    164    -28 
  -997    163   -136   -128 
    31   -137    122   -997 
  -997    -37     22    104 
  -127     21   -136    104 
  -127     21   -136    104 
  -997     95   -997    104 
  -997   -997    164    -28 
  -127     21   -136    104 
   -27   -997   -997    172 
  -127     95     64   -997 
   131   -997   -136     31 
    31   -997     96    -28 
  -997     63    122   -997 
    31    144   -997   -997 
   -27   -997   -997    172 
  -997     21    122   -128 
   189   -997   -136   -997 
    31     21    -36    -28 
  -997    144   -136    -28 
    73   -137     64   -128 
  -997   -997    122     72 
  -997   -997     22    153 
  -127     63   -997    104 
  -997   -997   -997    204 
--------------------------------------------------------------------------------

--------------------------------------------------------------------------------
	Motif 10 position-specific probability matrix
--------------------------------------------------------------------------------
letter-probability matrix: alength= 4 w= 34 nsites= 10 E= 1.9e+002 
 0.000000  0.300000  0.100000  0.600000 
 0.000000  0.000000  0.800000  0.200000 
 0.400000  0.000000  0.200000  0.400000 
 0.000000  0.000000  0.000000  1.000000 
 0.200000  0.500000  0.300000  0.000000 
 0.800000  0.000000  0.100000  0.100000 
 0.300000  0.000000  0.100000  0.600000 
 0.100000  0.700000  0.200000  0.000000 
 0.300000  0.300000  0.100000  0.300000 
 0.000000  0.000000  0.800000  0.200000 
 0.000000  0.800000  0.100000  0.100000 
 0.300000  0.100000  0.600000  0.000000 
 0.000000  0.200000  0.300000  0.500000 
 0.100000  0.300000  0.100000  0.500000 
 0.100000  0.300000  0.100000  0.500000 
 0.000000  0.500000  0.000000  0.500000 
 0.000000  0.000000  0.800000  0.200000 
 0.100000  0.300000  0.100000  0.500000 
 0.200000  0.000000  0.000000  0.800000 
 0.100000  0.500000  0.400000  0.000000 
 0.600000  0.000000  0.100000  0.300000 
 0.300000  0.000000  0.500000  0.200000 
 0.000000  0.400000  0.600000  0.000000 
 0.300000  0.700000  0.000000  0.000000 
 0.200000  0.000000  0.000000  0.800000 
 0.000000  0.300000  0.600000  0.100000 
 0.900000  0.000000  0.100000  0.000000 
 0.300000  0.300000  0.200000  0.200000 
 0.000000  0.700000  0.100000  0.200000 
 0.400000  0.100000  0.400000  0.100000 
 0.000000  0.000000  0.600000  0.400000 
 0.000000  0.000000  0.300000  0.700000 
 0.100000  0.400000  0.000000  0.500000 
 0.000000  0.000000  0.000000  1.000000 
--------------------------------------------------------------------------------

--------------------------------------------------------------------------------
	Motif 10 regular expression
--------------------------------------------------------------------------------
[TC][GT][ATG]T[CGA]A[TA][CG][ACT][GT]C[GA][TGC][TC][TC][CT][GT][TC][TA][CG][AT][GAT][GC][CA][TA][GC]A[ACGTG][CT][AG][GT][TG][TC]T
--------------------------------------------------------------------------------


Time 2508.82 secs.

********************************************************************************


********************************************************************************
MOTIF 11	width =   30   sites =   7   llr = 149   E-value = 5.6e+003
********************************************************************************
--------------------------------------------------------------------------------
	Motif 11 Description
--------------------------------------------------------------------------------
Simplified        A  :41:1319a733361:31a31313:a:99:
pos.-specific     C  :::::67:::1633:7:1:6:6361::111
probability       G  73:16111:11131::17::61:::::::1
matrix            T  33993::::14:1:936::13:619:a::7

         bits    2.0         *         *      **   
                 1.8         *         *      **   
                 1.6         *         *      **   
                 1.4   **   **     *   *     ***** 
Relative         1.2   **   **     *   *     ***** 
Entropy          1.0 * **   **     **  *     ***** 
(30.8 bits)      0.8 * **  ****    ** **     ******
                 0.6 * ******** * *****************
                 0.4 ********** * *****************
                 0.2 ************ *****************
                 0.0 ------------------------------

Multilevel           GATTGCCAAATCAATCTGACGCTCTATAAT
consensus            TG  TA    AACC TA  ATACA      
sequence              T          G                 
                                                   
--------------------------------------------------------------------------------

--------------------------------------------------------------------------------
	Motif 11 sites sorted by position p-value
--------------------------------------------------------------------------------
Sequence name             Start   P-value                         Site           
-------------             ----- ---------            ------------------------------
seq1122                      14  3.73e-16 TAGAAAAAGT GATTGACAAAACAATCTGACGATCTATAAT GCGCGGC   
seq1750                      14  2.85e-11 TGAAATGGAT GATTGCCAATACGCTTTCACTGTATATAAT CCCAGTC   
seq2022                      14  8.25e-11 CAAAAAAGAC TATTTCCAAAGCCCTTTGAAACCCTATCAT CACATCT   
seq1726                      14  1.84e-10 TTTAACGTTA TTTTGCGGAATAAATCAGACGAACTATAAC TGGGCCC   
seq2842                      14  1.99e-10 AGACAGCTAG GGTTTACAAGCGCATCAGAAGCTATATACT CGCAGCC   
seq1780                      13  1.04e-09 CTAACATAGG GGTTGCCAAATATGTCGAATGCCCCATAAG GTAGCGCT  
seq1820                      15  1.17e-09 ATTGCGAACT GTAGAGAAAATCGAACTGACTCTTTATAAT TGCGAT    
--------------------------------------------------------------------------------

--------------------------------------------------------------------------------
	Motif 11 block diagrams
--------------------------------------------------------------------------------
SEQUENCE NAME            POSITION P-VALUE  MOTIF DIAGRAM
-------------            ----------------  -------------
seq1122                           3.7e-16  13_[+11]_7
seq1750                           2.9e-11  13_[+11]_7
seq2022                           8.2e-11  13_[+11]_7
seq1726                           1.8e-10  13_[+11]_7
seq2842                             2e-10  13_[+11]_7
seq1780                             1e-09  12_[+11]_8
seq1820                           1.2e-09  14_[+11]_6
--------------------------------------------------------------------------------

--------------------------------------------------------------------------------
	Motif 11 in BLOCKS format
--------------------------------------------------------------------------------
BL   MOTIF 11 width=30 seqs=7
seq1122                  (   14) GATTGACAAAACAATCTGACGATCTATAAT  1 
seq1750                  (   14) GATTGCCAATACGCTTTCACTGTATATAAT  1 
seq2022                  (   14) TATTTCCAAAGCCCTTTGAAACCCTATCAT  1 
seq1726                  (   14) TTTTGCGGAATAAATCAGACGAACTATAAC  1 
seq2842                  (   14) GGTTTACAAGCGCATCAGAAGCTATATACT  1 
seq1780                  (   13) GGTTGCCAAATATGTCGAATGCCCCATAAG  1 
seq1820                  (   15) GTAGAGAAAATCGAACTGACTCTTTATAAT  1 
//

--------------------------------------------------------------------------------

--------------------------------------------------------------------------------
	Motif 11 position-specific scoring matrix
--------------------------------------------------------------------------------
log-odds matrix: alength= 4 w= 30 n= 30872 bayes= 11.9502 E= 5.6e+003 
  -945   -945    147     23 
    82   -945     15     23 
   -76   -945   -945    182 
  -945   -945    -84    182 
   -76   -945    115     23 
    24    114    -84   -945 
   -76    147    -84   -945 
   182   -945    -84   -945 
   205   -945   -945   -945 
   156   -945    -84    -76 
    24    -85    -84     82 
    24    114    -84   -945 
    24     14     15    -76 
   124     14    -84   -945 
   -76   -945   -945    182 
  -945    147   -945     23 
    24   -945    -84    123 
   -76    -85    147   -945 
   205   -945   -945   -945 
    24    114   -945    -76 
   -76   -945    115     23 
    24    114    -84   -945 
   -76     14   -945    123 
    24    114   -945    -76 
  -945    -85   -945    182 
   205   -945   -945   -945 
  -945   -945   -945    204 
   182    -85   -945   -945 
   182    -85   -945   -945 
  -945    -85    -84    156 
--------------------------------------------------------------------------------

--------------------------------------------------------------------------------
	Motif 11 position-specific probability matrix
--------------------------------------------------------------------------------
letter-probability matrix: alength= 4 w= 30 nsites= 7 E= 5.6e+003 
 0.000000  0.000000  0.714286  0.285714 
 0.428571  0.000000  0.285714  0.285714 
 0.142857  0.000000  0.000000  0.857143 
 0.000000  0.000000  0.142857  0.857143 
 0.142857  0.000000  0.571429  0.285714 
 0.285714  0.571429  0.142857  0.000000 
 0.142857  0.714286  0.142857  0.000000 
 0.857143  0.000000  0.142857  0.000000 
 1.000000  0.000000  0.000000  0.000000 
 0.714286  0.000000  0.142857  0.142857 
 0.285714  0.142857  0.142857  0.428571 
 0.285714  0.571429  0.142857  0.000000 
 0.285714  0.285714  0.285714  0.142857 
 0.571429  0.285714  0.142857  0.000000 
 0.142857  0.000000  0.000000  0.857143 
 0.000000  0.714286  0.000000  0.285714 
 0.285714  0.000000  0.142857  0.571429 
 0.142857  0.142857  0.714286  0.000000 
 1.000000  0.000000  0.000000  0.000000 
 0.285714  0.571429  0.000000  0.142857 
 0.142857  0.000000  0.571429  0.285714 
 0.285714  0.571429  0.142857  0.000000 
 0.142857  0.285714  0.000000  0.571429 
 0.285714  0.571429  0.000000  0.142857 
 0.000000  0.142857  0.000000  0.857143 
 1.000000  0.000000  0.000000  0.000000 
 0.000000  0.000000  0.000000  1.000000 
 0.857143  0.142857  0.000000  0.000000 
 0.857143  0.142857  0.000000  0.000000 
 0.000000  0.142857  0.142857  0.714286 
--------------------------------------------------------------------------------

--------------------------------------------------------------------------------
	Motif 11 regular expression
--------------------------------------------------------------------------------
[GT][AGT]TT[GT][CA]CAAA[TA][CA][ACG][AC]T[CT][TA]GA[CA][GT][CA][TC][CA]TATAAT
--------------------------------------------------------------------------------


Time 2752.07 secs.

********************************************************************************


********************************************************************************
MOTIF 12	width =   34   sites =  10   llr = 206   E-value = 4.3e+000
********************************************************************************
--------------------------------------------------------------------------------
	Motif 12 Description
--------------------------------------------------------------------------------
Simplified        A  ::153:::25:192:538::14:22:532312:1
pos.-specific     C  :3:131::41381:233:3:619::31:1256::
probability       G  :293:::1221::4624:69:41347:11241:8
matrix            T  a5:149a92261:42::21131:54:4663:1a1

         bits    2.0 *     *                         * 
                 1.8 *     *                         * 
                 1.6 *    ***    *                   * 
                 1.4 * *  ***    *      *  *         * 
Relative         1.2 * *  ***    *    * *  *         * 
Entropy          1.0 * *  ***   **    * *  *  *      **
(29.8 bits)      0.8 * *  ***   **    * *  *  * *    **
                 0.6 ***  ***  *** ** **** ** ***  * **
                 0.4 ********  *********** ******* ****
                 0.2 ******** ******************** ****
                 0.0 ----------------------------------

Multilevel           TTGATTTTCATCAGGAGAGGCACTGGATTACCTG
consensus             C GA   AGC  TCCATC TG GTCTAATGA  
sequence              G  C   GT   ATGC      AA    C    
                             T                    G    
--------------------------------------------------------------------------------

--------------------------------------------------------------------------------
	Motif 12 sites sorted by position p-value
--------------------------------------------------------------------------------
Sequence name             Start   P-value                           Site             
-------------             ----- ---------            ----------------------------------
seq26                        15  1.10e-13 TTGATCAAAC TTGATTTTCACCAGCCGAGGCACTACATTGGCTG TT        
seq1822                       7  2.25e-12     TTATTT TCAGATTTCTTCATTAGAGGCACTGGATTACATG GAAATCGGTC
seq1676                       4  9.04e-12        TCT TTGACTTTCGTCATGACACTTCCTTGTATTGCTG ATAGAACGAA
seq2176                       6  3.85e-11      ACCAG TGGTCTTTTATCAAGCGAGGTACAGGTTTTCCTA TGAATTCGTT
seq1270                      13  6.20e-11 GATCGCTTTA TCGGCTTTATTCAGCAAAGGCTCGTGATCACATG CTCA      
seq1572                       1  5.13e-10          . TTGAATTTTCCAATTGAACGCACGTCCTTTCCTG AAGTAAGCTG
seq118                       12  8.62e-10 GGCGCATGGT TTGATTTTGATCAGGAGTCGAGCATGAAACGTTT TATTC     
seq706                        7  1.41e-09     TCCTCT TGGATTTTGGCCAAGCATGGTGCTGCTGGGGCTG GTCTGGGCGG
seq126                       12  3.08e-09 AGCGATCTTA TCGGTTTTCATTCGGGCATGCGCTGGTTAAAGTG GACCC     
seq1514                      16  3.94e-09 GGTTTTACGT TTGCACTGAAGCATGACAGGCGGGAGAATCCCTG T         
--------------------------------------------------------------------------------

--------------------------------------------------------------------------------
	Motif 12 block diagrams
--------------------------------------------------------------------------------
SEQUENCE NAME            POSITION P-VALUE  MOTIF DIAGRAM
-------------            ----------------  -------------
seq26                             1.1e-13  14_[+12]_2
seq1822                           2.2e-12  6_[+12]_10
seq1676                             9e-12  3_[+12]_13
seq2176                           3.8e-11  5_[+12]_11
seq1270                           6.2e-11  12_[+12]_4
seq1572                           5.1e-10  [+12]_16
seq118                            8.6e-10  11_[+12]_5
seq706                            1.4e-09  6_[+12]_10
seq126                            3.1e-09  11_[+12]_5
seq1514                           3.9e-09  15_[+12]_1
--------------------------------------------------------------------------------

--------------------------------------------------------------------------------
	Motif 12 in BLOCKS format
--------------------------------------------------------------------------------
BL   MOTIF 12 width=34 seqs=10
seq26                    (   15) TTGATTTTCACCAGCCGAGGCACTACATTGGCTG  1 
seq1822                  (    7) TCAGATTTCTTCATTAGAGGCACTGGATTACATG  1 
seq1676                  (    4) TTGACTTTCGTCATGACACTTCCTTGTATTGCTG  1 
seq2176                  (    6) TGGTCTTTTATCAAGCGAGGTACAGGTTTTCCTA  1 
seq1270                  (   13) TCGGCTTTATTCAGCAAAGGCTCGTGATCACATG  1 
seq1572                  (    1) TTGAATTTTCCAATTGAACGCACGTCCTTTCCTG  1 
seq118                   (   12) TTGATTTTGATCAGGAGTCGAGCATGAAACGTTT  1 
seq706                   (    7) TGGATTTTGGCCAAGCATGGTGCTGCTGGGGCTG  1 
seq126                   (   12) TCGGTTTTCATTCGGGCATGCGCTGGTTAAAGTG  1 
seq1514                  (   16) TTGCACTGAAGCATGACAGGCGGGAGAATCCCTG  1 
//

--------------------------------------------------------------------------------

--------------------------------------------------------------------------------
	Motif 12 position-specific scoring matrix
--------------------------------------------------------------------------------
log-odds matrix: alength= 4 w= 34 n= 24984 bayes= 11.5378 E= 4.3e+000 
  -997   -997   -997    204 
  -997     21    -36    104 
  -127   -997    181   -997 
   105   -137     22   -128 
    31     21   -997     72 
  -997   -137   -997    189 
  -997   -997   -997    204 
  -997   -997   -136    189 
   -27     63    -36    -28 
   105   -137    -36    -28 
  -997     21   -136    130 
  -127    163   -997   -128 
   189   -137   -997   -997 
   -27   -997     64     72 
  -997    -37    122    -28 
   105     21    -36   -997 
    31     21     64   -997 
   172   -997   -997    -28 
  -997     21    122   -128 
  -997   -997    181   -128 
  -127    121   -997     31 
    73   -137     64   -128 
  -997    180   -136   -997 
   -27   -997     22    104 
   -27   -997     64     72 
  -997     21    145   -997 
   105   -137   -997     72 
    31   -997   -136    130 
   -27   -137   -136    130 
    31    -37    -36     31 
  -127     95     64   -997 
   -27    121   -136   -128 
  -997   -997   -997    204 
  -127   -997    164   -128 
--------------------------------------------------------------------------------

--------------------------------------------------------------------------------
	Motif 12 position-specific probability matrix
--------------------------------------------------------------------------------
letter-probability matrix: alength= 4 w= 34 nsites= 10 E= 4.3e+000 
 0.000000  0.000000  0.000000  1.000000 
 0.000000  0.300000  0.200000  0.500000 
 0.100000  0.000000  0.900000  0.000000 
 0.500000  0.100000  0.300000  0.100000 
 0.300000  0.300000  0.000000  0.400000 
 0.000000  0.100000  0.000000  0.900000 
 0.000000  0.000000  0.000000  1.000000 
 0.000000  0.000000  0.100000  0.900000 
 0.200000  0.400000  0.200000  0.200000 
 0.500000  0.100000  0.200000  0.200000 
 0.000000  0.300000  0.100000  0.600000 
 0.100000  0.800000  0.000000  0.100000 
 0.900000  0.100000  0.000000  0.000000 
 0.200000  0.000000  0.400000  0.400000 
 0.000000  0.200000  0.600000  0.200000 
 0.500000  0.300000  0.200000  0.000000 
 0.300000  0.300000  0.400000  0.000000 
 0.800000  0.000000  0.000000  0.200000 
 0.000000  0.300000  0.600000  0.100000 
 0.000000  0.000000  0.900000  0.100000 
 0.100000  0.600000  0.000000  0.300000 
 0.400000  0.100000  0.400000  0.100000 
 0.000000  0.900000  0.100000  0.000000 
 0.200000  0.000000  0.300000  0.500000 
 0.200000  0.000000  0.400000  0.400000 
 0.000000  0.300000  0.700000  0.000000 
 0.500000  0.100000  0.000000  0.400000 
 0.300000  0.000000  0.100000  0.600000 
 0.200000  0.100000  0.100000  0.600000 
 0.300000  0.200000  0.200000  0.300000 
 0.100000  0.500000  0.400000  0.000000 
 0.200000  0.600000  0.100000  0.100000 
 0.000000  0.000000  0.000000  1.000000 
 0.100000  0.000000  0.800000  0.100000 
--------------------------------------------------------------------------------

--------------------------------------------------------------------------------
	Motif 12 regular expression
--------------------------------------------------------------------------------
T[TCG]G[AG][TAC]TTT[CAGTA][AGT][TC]CA[GTA][GCT][ACG][GAC][AT][GC]G[CT][AG]C[TGA][GTA][GC][AT][TA][TA][ATCGC][CG][CA]TG
--------------------------------------------------------------------------------


Time 2993.24 secs.

********************************************************************************


********************************************************************************
MOTIF 13	width =   14   sites =  18   llr = 218   E-value = 8.7e+001
********************************************************************************
--------------------------------------------------------------------------------
	Motif 13 Description
--------------------------------------------------------------------------------
Simplified        A  :::9179:3:1:1:
pos.-specific     C  :4:1::::281819
probability       G  a22:33:142918:
matrix            T  :48:6:19:1:1:1

         bits    2.0 *             
                 1.8 *             
                 1.6 *  *  **      
                 1.4 *  *  **  *  *
Relative         1.2 * ** ***  ****
Entropy          1.0 * ** *** *****
(17.5 bits)      0.8 * ****** *****
                 0.6 * ****** *****
                 0.4 **************
                 0.2 **************
                 0.0 --------------

Multilevel           GCTATAATGCGCGC
consensus             TG GG  A     
sequence              G      C     
                                   
--------------------------------------------------------------------------------

--------------------------------------------------------------------------------
	Motif 13 sites sorted by position p-value
--------------------------------------------------------------------------------
Sequence name             Start   P-value                 Site   
-------------             ----- ---------            --------------
seq156                       36  2.27e-08 CCTCAGTCGA GTTAGAATGCGCGC C         
seq1630                      37  4.97e-08 TGAAACTCCC GTTATGATGCGCGC           
seq2096                      37  1.61e-07 GCTGATTTGC GGGATAATGCGCGC           
seq1882                      37  1.80e-07 GCCATGTCAT GCGAGAATGCGCGC           
seq2798                      37  2.00e-07 TGCAGTCGCC GCTATAATGCGGGC           
seq1036                      37  4.11e-07 AGCGTTTGCC GTTATGATAGGCGC           
seq1356                      36  6.81e-07 GCGGATATCT GTTCTAATACGCGC C         
seq1396                      37  8.26e-07 TCGCCTGACA GGTATAATCCGGGC           
seq1062                      36  8.26e-07 TCCGGTTTTT GCTAGAATCCGCAC C         
seq1380                      36  1.12e-06 GCTGCACTGT GTTAGGATGCGCGT C         
seq394                       36  1.22e-06 CTCCTGCGTG GCTATGATGCGTGC C         
seq2590                      37  1.96e-06 CCCTGTAAAA GCGATAATATGCGC           
seq2412                      37  2.11e-06 AACCCGATGG GGTAGAATACCCGC           
seq1358                      20  3.00e-06 GCCGATCATG GCTATGATAGGCAC AGTGTTATGA
seq950                       21  3.50e-06 ATCAGCTTGA GTGATAAGCCGCGC CGGATAATGA
seq1720                      36  4.03e-06 TCCGAAACAG GTTAGAATAGGCCC T         
seq352                       28  5.67e-06 GGCGGAGATC GCTATAATCCACGT ACGGGATCT 
seq924                       37  6.98e-06 GGGGCTTCGT GGTAAATTGCGCGC           
--------------------------------------------------------------------------------

--------------------------------------------------------------------------------
	Motif 13 block diagrams
--------------------------------------------------------------------------------
SEQUENCE NAME            POSITION P-VALUE  MOTIF DIAGRAM
-------------            ----------------  -------------
seq156                            2.3e-08  35_[+13]_1
seq1630                             5e-08  36_[+13]
seq2096                           1.6e-07  36_[+13]
seq1882                           1.8e-07  36_[+13]
seq2798                             2e-07  36_[+13]
seq1036                           4.1e-07  36_[+13]
seq1356                           6.8e-07  35_[+13]_1
seq1396                           8.3e-07  36_[+13]
seq1062                           8.3e-07  35_[+13]_1
seq1380                           1.1e-06  35_[+13]_1
seq394                            1.2e-06  35_[+13]_1
seq2590                             2e-06  36_[+13]
seq2412                           2.1e-06  36_[+13]
seq1358                             3e-06  19_[+13]_17
seq950                            3.5e-06  20_[+13]_16
seq1720                             4e-06  35_[+13]_1
seq352                            5.7e-06  27_[+13]_9
seq924                              7e-06  36_[+13]
--------------------------------------------------------------------------------

--------------------------------------------------------------------------------
	Motif 13 in BLOCKS format
--------------------------------------------------------------------------------
BL   MOTIF 13 width=14 seqs=18
seq156                   (   36) GTTAGAATGCGCGC  1 
seq1630                  (   37) GTTATGATGCGCGC  1 
seq2096                  (   37) GGGATAATGCGCGC  1 
seq1882                  (   37) GCGAGAATGCGCGC  1 
seq2798                  (   37) GCTATAATGCGGGC  1 
seq1036                  (   37) GTTATGATAGGCGC  1 
seq1356                  (   36) GTTCTAATACGCGC  1 
seq1396                  (   37) GGTATAATCCGGGC  1 
seq1062                  (   36) GCTAGAATCCGCAC  1 
seq1380                  (   36) GTTAGGATGCGCGT  1 
seq394                   (   36) GCTATGATGCGTGC  1 
seq2590                  (   37) GCGATAATATGCGC  1 
seq2412                  (   37) GGTAGAATACCCGC  1 
seq1358                  (   20) GCTATGATAGGCAC  1 
seq950                   (   21) GTGATAAGCCGCGC  1 
seq1720                  (   36) GTTAGAATAGGCCC  1 
seq352                   (   28) GCTATAATCCACGT  1 
seq924                   (   37) GGTAAATTGCGCGC  1 
//

--------------------------------------------------------------------------------

--------------------------------------------------------------------------------
	Motif 13 position-specific scoring matrix
--------------------------------------------------------------------------------
log-odds matrix: alength= 4 w= 14 n= 54424 bayes= 12.4098 E= 8.7e+001 
 -1081  -1081    196  -1081 
 -1081     59    -21     68 
 -1081  -1081    -21    168 
   196   -221  -1081  -1081 
  -212  -1081     38    133 
   158  -1081     11  -1081 
   196  -1081  -1081   -212 
 -1081  -1081   -221    196 
    46    -22     79  -1081 
 -1081    159    -62   -212 
  -212   -221    179  -1081 
 -1081    169   -121   -212 
  -112   -221    170  -1081 
 -1081    178  -1081   -113 
--------------------------------------------------------------------------------

--------------------------------------------------------------------------------
	Motif 13 position-specific probability matrix
--------------------------------------------------------------------------------
letter-probability matrix: alength= 4 w= 14 nsites= 18 E= 8.7e+001 
 0.000000  0.000000  1.000000  0.000000 
 0.000000  0.388889  0.222222  0.388889 
 0.000000  0.000000  0.222222  0.777778 
 0.944444  0.055556  0.000000  0.000000 
 0.055556  0.000000  0.333333  0.611111 
 0.722222  0.000000  0.277778  0.000000 
 0.944444  0.000000  0.000000  0.055556 
 0.000000  0.000000  0.055556  0.944444 
 0.333333  0.222222  0.444444  0.000000 
 0.000000  0.777778  0.166667  0.055556 
 0.055556  0.055556  0.888889  0.000000 
 0.000000  0.833333  0.111111  0.055556 
 0.111111  0.055556  0.833333  0.000000 
 0.000000  0.888889  0.000000  0.111111 
--------------------------------------------------------------------------------

--------------------------------------------------------------------------------
	Motif 13 regular expression
--------------------------------------------------------------------------------
G[CTG][TG]A[TG][AG]AT[GAC]CGCGC
--------------------------------------------------------------------------------


Time 3238.00 secs.

********************************************************************************


********************************************************************************
MOTIF 14	width =   19   sites =  10   llr = 158   E-value = 5.9e+003
********************************************************************************
--------------------------------------------------------------------------------
	Motif 14 Description
--------------------------------------------------------------------------------
Simplified        A  78:::::a:568:1:::3:
pos.-specific     C  3:29:1::2::2821:664
probability       G  :181a23::5::211:3:6
matrix            T  :1:::77:8:4::68a11:

         bits    2.0     *  *       *   
                 1.8     *  *       *   
                 1.6     *  *       *   
                 1.4    **  *       *   
Relative         1.2 * *** ***  **  *   
Entropy          1.0 ***** ******* **  *
(22.8 bits)      0.8 ************* **  *
                 0.6 ************* *****
                 0.4 *******************
                 0.2 *******************
                 0.0 -------------------

Multilevel           AAGCGTTATAAACTTTCCG
consensus            C C  GG CGTCGC  GAC
sequence                                
                                        
--------------------------------------------------------------------------------

--------------------------------------------------------------------------------
	Motif 14 sites sorted by position p-value
--------------------------------------------------------------------------------
Sequence name             Start   P-value                   Site      
-------------             ----- ---------            -------------------
seq2826                      17  2.99e-10 TAGCGCTTTC AAGCGGTATGTACTTTCCG GGTGGAAGCA
seq2204                       4  4.59e-09        GCA AAGCGTTACGAACTCTCCG ACGCATCGTG
seq1736                       1  5.64e-09          . AACCGTTATGAACCTTGCC TACACCTTCC
seq2372                       6  2.03e-08      GGGTA AAGCGTGATGACCGTTCAG GTTTTACGCA
seq1638                       1  2.03e-08          . ATGCGTTATGTACCTTGCC GCCCTCTATG
seq1310                      30  3.72e-08 CGATCTTGAC CAGCGTGATAAAGTTTCTC AG        
seq2020                      29  4.04e-08 CAACCAGCGT CAGCGTGATATAGATTCCG CCG       
seq2064                      22  8.04e-08 CTGTGACGCG AAGCGTTACATACTGTTAG AATCCCGCGC
seq2188                      32  9.92e-08 CAGAACCGGC AGGCGCTATAACCTTTCAC           
seq1048                      30  9.92e-08 CGACCCGCCT CACGGGTATAAACTTTGCG CT        
--------------------------------------------------------------------------------

--------------------------------------------------------------------------------
	Motif 14 block diagrams
--------------------------------------------------------------------------------
SEQUENCE NAME            POSITION P-VALUE  MOTIF DIAGRAM
-------------            ----------------  -------------
seq2826                             3e-10  16_[+14]_15
seq2204                           4.6e-09  3_[+14]_28
seq1736                           5.6e-09  [+14]_31
seq2372                             2e-08  5_[+14]_26
seq1638                             2e-08  [+14]_31
seq1310                           3.7e-08  29_[+14]_2
seq2020                             4e-08  28_[+14]_3
seq2064                             8e-08  21_[+14]_10
seq2188                           9.9e-08  31_[+14]
seq1048                           9.9e-08  29_[+14]_2
--------------------------------------------------------------------------------

--------------------------------------------------------------------------------
	Motif 14 in BLOCKS format
--------------------------------------------------------------------------------
BL   MOTIF 14 width=19 seqs=10
seq2826                  (   17) AAGCGGTATGTACTTTCCG  1 
seq2204                  (    4) AAGCGTTACGAACTCTCCG  1 
seq1736                  (    1) AACCGTTATGAACCTTGCC  1 
seq2372                  (    6) AAGCGTGATGACCGTTCAG  1 
seq1638                  (    1) ATGCGTTATGTACCTTGCC  1 
seq1310                  (   30) CAGCGTGATAAAGTTTCTC  1 
seq2020                  (   29) CAGCGTGATATAGATTCCG  1 
seq2064                  (   22) AAGCGTTACATACTGTTAG  1 
seq2188                  (   32) AGGCGCTATAACCTTTCAC  1 
seq1048                  (   30) CACGGGTATAAACTTTGCG  1 
//

--------------------------------------------------------------------------------

--------------------------------------------------------------------------------
	Motif 14 position-specific scoring matrix
--------------------------------------------------------------------------------
log-odds matrix: alength= 4 w= 19 n= 47064 bayes= 12.4517 E= 5.9e+003 
   153     21   -997   -997 
   172   -997   -136   -128 
  -997    -37    164   -997 
  -997    180   -136   -997 
  -997   -997    196   -997 
  -997   -137    -36    153 
  -997   -997     22    153 
   205   -997   -997   -997 
  -997    -37   -997    172 
   105   -997     96   -997 
   131   -997   -997     72 
   172    -37   -997   -997 
  -997    163    -36   -997 
  -127    -37   -136    130 
  -997   -137   -136    172 
  -997   -997   -997    204 
  -997    121     22   -128 
    31    121   -997   -128 
  -997     63    122   -997 
--------------------------------------------------------------------------------

--------------------------------------------------------------------------------
	Motif 14 position-specific probability matrix
--------------------------------------------------------------------------------
letter-probability matrix: alength= 4 w= 19 nsites= 10 E= 5.9e+003 
 0.700000  0.300000  0.000000  0.000000 
 0.800000  0.000000  0.100000  0.100000 
 0.000000  0.200000  0.800000  0.000000 
 0.000000  0.900000  0.100000  0.000000 
 0.000000  0.000000  1.000000  0.000000 
 0.000000  0.100000  0.200000  0.700000 
 0.000000  0.000000  0.300000  0.700000 
 1.000000  0.000000  0.000000  0.000000 
 0.000000  0.200000  0.000000  0.800000 
 0.500000  0.000000  0.500000  0.000000 
 0.600000  0.000000  0.000000  0.400000 
 0.800000  0.200000  0.000000  0.000000 
 0.000000  0.800000  0.200000  0.000000 
 0.100000  0.200000  0.100000  0.600000 
 0.000000  0.100000  0.100000  0.800000 
 0.000000  0.000000  0.000000  1.000000 
 0.000000  0.600000  0.300000  0.100000 
 0.300000  0.600000  0.000000  0.100000 
 0.000000  0.400000  0.600000  0.000000 
--------------------------------------------------------------------------------

--------------------------------------------------------------------------------
	Motif 14 regular expression
--------------------------------------------------------------------------------
[AC]A[GC]CG[TG][TG]A[TC][AG][AT][AC][CG][TC]TT[CG][CA][GC]
--------------------------------------------------------------------------------


Time 3475.18 secs.

********************************************************************************


********************************************************************************
MOTIF 15	width =   26   sites =  10   llr = 176   E-value = 6.2e+003
********************************************************************************
--------------------------------------------------------------------------------
	Motif 15 Description
--------------------------------------------------------------------------------
Simplified        A  3:1:116::9:92635:18::31169
pos.-specific     C  132456:::1:1121193::::64::
probability       G  :4:1:3:9a:a:1:12:32:942241
matrix            T  63754:41::::625213:a1313::

         bits    2.0         * *        *      
                 1.8         * *        *      
                 1.6         ****       *     *
                 1.4        *****    *  **    *
Relative         1.2        *****    * ***    *
Entropy          1.0       ******    * ***   **
(25.3 bits)      0.8 * *   ******    * ***   **
                 0.6 * ********** *  * ***   **
                 0.4 *************** * ***** **
                 0.2 ***************** ********
                 0.0 --------------------------

Multilevel           TGTTCCAGGAGATATACCATGGCCAA
consensus            ACCCTGT     ACAG GG  AGTG 
sequence              T           T T T   T G  
                                               
--------------------------------------------------------------------------------

--------------------------------------------------------------------------------
	Motif 15 sites sorted by position p-value
--------------------------------------------------------------------------------
Sequence name             Start   P-value                       Site         
-------------             ----- ---------            --------------------------
seq2106                       1  2.66e-12          . TGTCCAAGGAGATATACTATGTCCAA TCGCCAAACT
seq1378                      20  6.37e-12 TTGAAAATTA TGTTTCTGGAGATACACCATGTCTAA TCGCC     
seq1814                      14  3.67e-10 AAACCATGCA TTTTCGAGGAGATATCCCATGATGAA AGGTGGCATG
seq1986                      21  2.95e-09 ATTCGATGTG TCCGCCTGGAGAGAAACGATGTCTGA CGCT      
seq124                        8  4.18e-09    GCCAGAC ACTTTCAGGAGAACTGCAATGAGCGA TAACCACACG
seq986                        3  1.46e-08         TC AGACCCAGGAGATTTTCGATGAGCAG CACCAGCGAT
seq2318                       5  1.81e-08       ACGT TTTTAGAGGAGAATATTTATGGCTGA CGAACAGAAT
seq488                        4  2.55e-08        AGT CTTTCGAGGAGCTCGACGGTGGCCAA CACACCTTCC
seq358                        8  3.76e-08    GCGCCGC ACCCTCTGGCGATAAGCTATTGCGAA AAATATCCAC
seq2396                      17  4.52e-08 GGCCCCGGAT TGTCTCTTGAGACATACCGTGGAAGA CTGACCGT  
--------------------------------------------------------------------------------

--------------------------------------------------------------------------------
	Motif 15 block diagrams
--------------------------------------------------------------------------------
SEQUENCE NAME            POSITION P-VALUE  MOTIF DIAGRAM
-------------            ----------------  -------------
seq2106                           2.7e-12  [+15]_24
seq1378                           6.4e-12  19_[+15]_5
seq1814                           3.7e-10  13_[+15]_11
seq1986                             3e-09  20_[+15]_4
seq124                            4.2e-09  7_[+15]_17
seq986                            1.5e-08  2_[+15]_22
seq2318                           1.8e-08  4_[+15]_20
seq488                            2.5e-08  3_[+15]_21
seq358                            3.8e-08  7_[+15]_17
seq2396                           4.5e-08  16_[+15]_8
--------------------------------------------------------------------------------

--------------------------------------------------------------------------------
	Motif 15 in BLOCKS format
--------------------------------------------------------------------------------
BL   MOTIF 15 width=26 seqs=10
seq2106                  (    1) TGTCCAAGGAGATATACTATGTCCAA  1 
seq1378                  (   20) TGTTTCTGGAGATACACCATGTCTAA  1 
seq1814                  (   14) TTTTCGAGGAGATATCCCATGATGAA  1 
seq1986                  (   21) TCCGCCTGGAGAGAAACGATGTCTGA  1 
seq124                   (    8) ACTTTCAGGAGAACTGCAATGAGCGA  1 
seq986                   (    3) AGACCCAGGAGATTTTCGATGAGCAG  1 
seq2318                  (    5) TTTTAGAGGAGAATATTTATGGCTGA  1 
seq488                   (    4) CTTTCGAGGAGCTCGACGGTGGCCAA  1 
seq358                   (    8) ACCCTCTGGCGATAAGCTATTGCGAA  1 
seq2396                  (   17) TGTCTCTTGAGACATACCGTGGAAGA  1 
//

--------------------------------------------------------------------------------

--------------------------------------------------------------------------------
	Motif 15 position-specific scoring matrix
--------------------------------------------------------------------------------
log-odds matrix: alength= 4 w= 26 n= 36760 bayes= 12.0951 E= 6.2e+003 
    31   -137   -997    130 
  -997     21     64     31 
  -127    -37   -997    153 
  -997     63   -136    104 
  -127     95   -997     72 
  -127    121     22   -997 
   131   -997   -997     72 
  -997   -997    181   -128 
  -997   -997    196   -997 
   189   -137   -997   -997 
  -997   -997    196   -997 
   189   -137   -997   -997 
   -27   -137   -136    130 
   131    -37   -997    -28 
    31   -137   -136    104 
   105   -137    -36    -28 
  -997    180   -997   -128 
  -127     21     22     31 
   172   -997    -36   -997 
  -997   -997   -997    204 
  -997   -997    181   -128 
    31   -997     64     31 
  -127    121    -36   -128 
  -127     63    -36     31 
   131   -997     64   -997 
   189   -997   -136   -997 
--------------------------------------------------------------------------------

--------------------------------------------------------------------------------
	Motif 15 position-specific probability matrix
--------------------------------------------------------------------------------
letter-probability matrix: alength= 4 w= 26 nsites= 10 E= 6.2e+003 
 0.300000  0.100000  0.000000  0.600000 
 0.000000  0.300000  0.400000  0.300000 
 0.100000  0.200000  0.000000  0.700000 
 0.000000  0.400000  0.100000  0.500000 
 0.100000  0.500000  0.000000  0.400000 
 0.100000  0.600000  0.300000  0.000000 
 0.600000  0.000000  0.000000  0.400000 
 0.000000  0.000000  0.900000  0.100000 
 0.000000  0.000000  1.000000  0.000000 
 0.900000  0.100000  0.000000  0.000000 
 0.000000  0.000000  1.000000  0.000000 
 0.900000  0.100000  0.000000  0.000000 
 0.200000  0.100000  0.100000  0.600000 
 0.600000  0.200000  0.000000  0.200000 
 0.300000  0.100000  0.100000  0.500000 
 0.500000  0.100000  0.200000  0.200000 
 0.000000  0.900000  0.000000  0.100000 
 0.100000  0.300000  0.300000  0.300000 
 0.800000  0.000000  0.200000  0.000000 
 0.000000  0.000000  0.000000  1.000000 
 0.000000  0.000000  0.900000  0.100000 
 0.300000  0.000000  0.400000  0.300000 
 0.100000  0.600000  0.200000  0.100000 
 0.100000  0.400000  0.200000  0.300000 
 0.600000  0.000000  0.400000  0.000000 
 0.900000  0.000000  0.100000  0.000000 
--------------------------------------------------------------------------------

--------------------------------------------------------------------------------
	Motif 15 regular expression
--------------------------------------------------------------------------------
[TA][GCT][TC][TC][CT][CG][AT]GGAGA[TA][ACT][TA][AGT]C[CGT][AG]TG[GAT][CG][CTG][AG]A
--------------------------------------------------------------------------------


Time 3719.74 secs.

********************************************************************************


********************************************************************************
MOTIF 16	width =   22   sites =   7   llr = 129   E-value = 8.5e+003
********************************************************************************
--------------------------------------------------------------------------------
	Motif 16 Description
--------------------------------------------------------------------------------
Simplified        A  3116117149:1a9a3:3:116
pos.-specific     C  :994::311::9:::3a3:194
probability       G  7::::9:711:::::3:367::
matrix            T  ::::9:::3:a::1:1:14:::

         bits    2.0           * * * *     
                 1.8           * * * *     
                 1.6           * * * *     
                 1.4  ** **   ****** *   * 
Relative         1.2  ** ***  ****** *   * 
Entropy          1.0 *******  ****** * * **
(26.6 bits)      0.8 ******** ****** * ****
                 0.6 ******** ****** * ****
                 0.4 ******** ****** * ****
                 0.2 *************** * ****
                 0.0 ----------------------

Multilevel           GCCATGAGAATCAAAACAGGCA
consensus            A  C  C T      C CT  C
sequence                            G G    
                                           
--------------------------------------------------------------------------------

--------------------------------------------------------------------------------
	Motif 16 sites sorted by position p-value
--------------------------------------------------------------------------------
Sequence name             Start   P-value                     Site       
-------------             ----- ---------            ----------------------
seq2848                      11  9.80e-11 AAGGAAGTCG ACCATGAGTATCAAACCTGGCC CTAAAAGAAC
seq2100                       9  4.38e-10   AGGACATC GCCATGAGCATCAAATCGGACA AGTGGATTCG
seq980                        8  6.65e-10    AATGGCA GCCATGCGTATCAAAGCATCCC ACTCGAAAGC
seq220                       20  6.65e-10 CGGTTCGCCA GCCCTGAAAATAAAAGCCGGCA GACGGACAC 
seq2892                      18  1.84e-09 TAGCCTGATA ACCAAGAGAATCAAAACATGAA GAAGTGGCAA
seq1710                      11  5.96e-09 AGCGGCTAAC GCACTAACAATCAAACCCGGCC AATGCGCCGG
seq1166                      19  3.14e-08 ACACCGGCGT GACCTGCGGGTCATAACGTGCA TCTTCACTGT
--------------------------------------------------------------------------------

--------------------------------------------------------------------------------
	Motif 16 block diagrams
--------------------------------------------------------------------------------
SEQUENCE NAME            POSITION P-VALUE  MOTIF DIAGRAM
-------------            ----------------  -------------
seq2848                           9.8e-11  10_[+16]_18
seq2100                           4.4e-10  8_[+16]_20
seq980                            6.6e-10  7_[+16]_21
seq220                            6.6e-10  19_[+16]_9
seq2892                           1.8e-09  17_[+16]_11
seq1710                             6e-09  10_[+16]_18
seq1166                           3.1e-08  18_[+16]_10
--------------------------------------------------------------------------------

--------------------------------------------------------------------------------
	Motif 16 in BLOCKS format
--------------------------------------------------------------------------------
BL   MOTIF 16 width=22 seqs=7
seq2848                  (   11) ACCATGAGTATCAAACCTGGCC  1 
seq2100                  (    9) GCCATGAGCATCAAATCGGACA  1 
seq980                   (    8) GCCATGCGTATCAAAGCATCCC  1 
seq220                   (   20) GCCCTGAAAATAAAAGCCGGCA  1 
seq2892                  (   18) ACCAAGAGAATCAAAACATGAA  1 
seq1710                  (   11) GCACTAACAATCAAACCCGGCC  1 
seq1166                  (   19) GACCTGCGGGTCATAACGTGCA  1 
//

--------------------------------------------------------------------------------

--------------------------------------------------------------------------------
	Motif 16 position-specific scoring matrix
--------------------------------------------------------------------------------
log-odds matrix: alength= 4 w= 22 n= 42648 bayes= 12.4165 E= 8.5e+003 
    24   -945    147   -945 
   -76    173   -945   -945 
   -76    173   -945   -945 
   124     73   -945   -945 
   -76   -945   -945    182 
   -76   -945    174   -945 
   156     14   -945   -945 
   -76    -85    147   -945 
    82    -85    -84     23 
   182   -945    -84   -945 
  -945   -945   -945    204 
   -76    173   -945   -945 
   205   -945   -945   -945 
   182   -945   -945    -76 
   205   -945   -945   -945 
    24     14     15    -76 
  -945    195   -945   -945 
    24     14     15    -76 
  -945   -945    115     82 
   -76    -85    147   -945 
   -76    173   -945   -945 
   124     73   -945   -945 
--------------------------------------------------------------------------------

--------------------------------------------------------------------------------
	Motif 16 position-specific probability matrix
--------------------------------------------------------------------------------
letter-probability matrix: alength= 4 w= 22 nsites= 7 E= 8.5e+003 
 0.285714  0.000000  0.714286  0.000000 
 0.142857  0.857143  0.000000  0.000000 
 0.142857  0.857143  0.000000  0.000000 
 0.571429  0.428571  0.000000  0.000000 
 0.142857  0.000000  0.000000  0.857143 
 0.142857  0.000000  0.857143  0.000000 
 0.714286  0.285714  0.000000  0.000000 
 0.142857  0.142857  0.714286  0.000000 
 0.428571  0.142857  0.142857  0.285714 
 0.857143  0.000000  0.142857  0.000000 
 0.000000  0.000000  0.000000  1.000000 
 0.142857  0.857143  0.000000  0.000000 
 1.000000  0.000000  0.000000  0.000000 
 0.857143  0.000000  0.000000  0.142857 
 1.000000  0.000000  0.000000  0.000000 
 0.285714  0.285714  0.285714  0.142857 
 0.000000  1.000000  0.000000  0.000000 
 0.285714  0.285714  0.285714  0.142857 
 0.000000  0.000000  0.571429  0.428571 
 0.142857  0.142857  0.714286  0.000000 
 0.142857  0.857143  0.000000  0.000000 
 0.571429  0.428571  0.000000  0.000000 
--------------------------------------------------------------------------------

--------------------------------------------------------------------------------
	Motif 16 regular expression
--------------------------------------------------------------------------------
[GA]CC[AC]TG[AC]G[AT]ATCAAA[ACG]C[ACG][GT]GC[AC]
--------------------------------------------------------------------------------


Time 3965.75 secs.

********************************************************************************


********************************************************************************
MOTIF 17	width =   19   sites =   7   llr = 121   E-value = 2.1e+004
********************************************************************************
--------------------------------------------------------------------------------
	Motif 17 Description
--------------------------------------------------------------------------------
Simplified        A  a::11::::a:79136:6:
pos.-specific     C  :::16:::a:::::4:::4
probability       G  :3a1:14a::a31:1:3:6
matrix            T  :7:6396::::::91474:

         bits    2.0 * *    ****        
                 1.8 * *    ****        
                 1.6 * *    ****        
                 1.4 * *  * **** **     
Relative         1.2 ***  * *******  *  
Entropy          1.0 ***  ********* ****
(25.0 bits)      0.8 ***  ********* ****
                 0.6 *** ********** ****
                 0.4 ************** ****
                 0.2 *******************
                 0.0 -------------------

Multilevel           ATGTCTTGCAGAATCATAG
consensus             G  T G    G  ATGTC
sequence                                
                                        
--------------------------------------------------------------------------------

--------------------------------------------------------------------------------
	Motif 17 sites sorted by position p-value
--------------------------------------------------------------------------------
Sequence name             Start   P-value                   Site      
-------------             ----- ---------            -------------------
seq2618                      30  3.23e-10 ATAGGCTCCG ATGTCTGGCAGAATTATAC GC        
seq576                        1  5.13e-10          . ATGTCGTGCAGAATCATAG TGGCTGACGA
seq1398                      26  1.42e-09 GGAGGATTAT ATGCCTTGCAGAATATTAC GATCTC    
seq512                       15  1.28e-08 ACATCAAGCA ATGGTTTGCAGAAAAATAG TATGAAAAAA
seq1018                      21  1.35e-08 GACCTTGATC ATGACTTGCAGGATCTGTC AATCTTCGAG
seq2354                      29  2.49e-08 AGCCACGATC AGGTATGGCAGGATCAGTG CCT       
seq2458                       3  3.74e-08         CT AGGTTTGGCAGAGTGTTTG ATCTCCACAG
--------------------------------------------------------------------------------

--------------------------------------------------------------------------------
	Motif 17 block diagrams
--------------------------------------------------------------------------------
SEQUENCE NAME            POSITION P-VALUE  MOTIF DIAGRAM
-------------            ----------------  -------------
seq2618                           3.2e-10  29_[+17]_2
seq576                            5.1e-10  [+17]_31
seq1398                           1.4e-09  25_[+17]_6
seq512                            1.3e-08  14_[+17]_17
seq1018                           1.4e-08  20_[+17]_11
seq2354                           2.5e-08  28_[+17]_3
seq2458                           3.7e-08  2_[+17]_29
--------------------------------------------------------------------------------

--------------------------------------------------------------------------------
	Motif 17 in BLOCKS format
--------------------------------------------------------------------------------
BL   MOTIF 17 width=19 seqs=7
seq2618                  (   30) ATGTCTGGCAGAATTATAC  1 
seq576                   (    1) ATGTCGTGCAGAATCATAG  1 
seq1398                  (   26) ATGCCTTGCAGAATATTAC  1 
seq512                   (   15) ATGGTTTGCAGAAAAATAG  1 
seq1018                  (   21) ATGACTTGCAGGATCTGTC  1 
seq2354                  (   29) AGGTATGGCAGGATCAGTG  1 
seq2458                  (    3) AGGTTTGGCAGAGTGTTTG  1 
//

--------------------------------------------------------------------------------

--------------------------------------------------------------------------------
	Motif 17 position-specific scoring matrix
--------------------------------------------------------------------------------
log-odds matrix: alength= 4 w= 19 n= 47064 bayes= 13.3206 E= 2.1e+004 
   205   -945   -945   -945 
  -945   -945     15    156 
  -945   -945    196   -945 
   -76    -85    -84    123 
   -76    114   -945     23 
  -945   -945    -84    182 
  -945   -945     74    123 
  -945   -945    196   -945 
  -945    195   -945   -945 
   205   -945   -945   -945 
  -945   -945    196   -945 
   156   -945     15   -945 
   182   -945    -84   -945 
   -76   -945   -945    182 
    24     73    -84    -76 
   124   -945   -945     82 
  -945   -945     15    156 
   124   -945   -945     82 
  -945     73    115   -945 
--------------------------------------------------------------------------------

--------------------------------------------------------------------------------
	Motif 17 position-specific probability matrix
--------------------------------------------------------------------------------
letter-probability matrix: alength= 4 w= 19 nsites= 7 E= 2.1e+004 
 1.000000  0.000000  0.000000  0.000000 
 0.000000  0.000000  0.285714  0.714286 
 0.000000  0.000000  1.000000  0.000000 
 0.142857  0.142857  0.142857  0.571429 
 0.142857  0.571429  0.000000  0.285714 
 0.000000  0.000000  0.142857  0.857143 
 0.000000  0.000000  0.428571  0.571429 
 0.000000  0.000000  1.000000  0.000000 
 0.000000  1.000000  0.000000  0.000000 
 1.000000  0.000000  0.000000  0.000000 
 0.000000  0.000000  1.000000  0.000000 
 0.714286  0.000000  0.285714  0.000000 
 0.857143  0.000000  0.142857  0.000000 
 0.142857  0.000000  0.000000  0.857143 
 0.285714  0.428571  0.142857  0.142857 
 0.571429  0.000000  0.000000  0.428571 
 0.000000  0.000000  0.285714  0.714286 
 0.571429  0.000000  0.000000  0.428571 
 0.000000  0.428571  0.571429  0.000000 
--------------------------------------------------------------------------------

--------------------------------------------------------------------------------
	Motif 17 regular expression
--------------------------------------------------------------------------------
A[TG]GT[CT]T[TG]GCAG[AG]AT[CA][AT][TG][AT][GC]
--------------------------------------------------------------------------------


Time 4190.13 secs.

********************************************************************************


********************************************************************************
MOTIF 18	width =   14   sites =  17   llr = 206   E-value = 8.6e+003
********************************************************************************
--------------------------------------------------------------------------------
	Motif 18 Description
--------------------------------------------------------------------------------
Simplified        A  :14:::2:::::::
pos.-specific     C  93::1174a::5::
probability       G  12:2:516:2a::6
matrix            T  :46894:::8:5a4

         bits    2.0         * * * 
                 1.8         * * * 
                 1.6     *   * * * 
                 1.4 *  **   * * * 
Relative         1.2 *  **   *** * 
Entropy          1.0 * ***  *******
(17.5 bits)      0.8 * *** ********
                 0.6 * ************
                 0.4 * ************
                 0.2 **************
                 0.0 --------------

Multilevel           CTTTTGCGCTGCTG
consensus             CA  T C G T T
sequence              G            
                                   
--------------------------------------------------------------------------------

--------------------------------------------------------------------------------
	Motif 18 sites sorted by position p-value
--------------------------------------------------------------------------------
Sequence name             Start   P-value                 Site   
-------------             ----- ---------            --------------
seq1742                      34  7.73e-09 TTTTCAGGCC CTTTTGCGCTGTTG ATA       
seq1308                       1  8.88e-08          . CTTTTTCGCTGCTT CTTGACTTGA
seq460                       33  1.43e-07 GCATATGATC CGTTTGCCCTGTTG TCTA      
seq1642                      24  5.20e-07 ACAGAACACT CTTTTCCCCTGTTG ACCACGCAGC
seq428                        2  7.40e-07          G CTAGTGCGCTGCTG GGTTGATTAT
seq2280                      36  8.25e-07 AAGGTCACCG CCTGTTCGCTGCTG G         
seq1098                       2  8.25e-07          T CCATTTCCCTGTTT TGAGTCTCGA
seq536                       20  1.25e-06 GCTCCTTGCG CTATTTACCTGTTG TGTGATCTCC
seq2470                      15  1.37e-06 TGTAGCCTGA CGTTTCCGCTGTTT CTGGCGCTGT
seq546                       11  1.67e-06 GGTGACAGCA CTATTGGGCTGCTT GCCGTTGTTG
seq1198                      18  1.95e-06 ACTGGTATCG CGTTTGAGCGGCTG ACAGCACCTG
seq760                       21  2.14e-06 GTGGGTCGAA CCATTGCCCGGTTT CAGTATCTAC
seq446                       36  2.29e-06 CTCGCCCTGC CTTTCGCCCTGTTG C         
seq968                       18  4.05e-06 CTGCGACTGC CCATTGGGCGGCTG ACGTGGCATT
seq296                       18  4.35e-06 ATGAAAAACG CATTTGACCTGCTT GTGGAAGGGC
seq2650                      16  4.91e-06 GTATCACAGC GGTTTTCGCGGCTG CCTGCTGCGG
seq1470                       2  5.25e-06          A GCTGTTCGCTGCTG GTAATGGCAG
--------------------------------------------------------------------------------

--------------------------------------------------------------------------------
	Motif 18 block diagrams
--------------------------------------------------------------------------------
SEQUENCE NAME            POSITION P-VALUE  MOTIF DIAGRAM
-------------            ----------------  -------------
seq1742                           7.7e-09  33_[+18]_3
seq1308                           8.9e-08  [+18]_36
seq460                            1.4e-07  32_[+18]_4
seq1642                           5.2e-07  23_[+18]_13
seq428                            7.4e-07  1_[+18]_35
seq2280                           8.3e-07  35_[+18]_1
seq1098                           8.3e-07  1_[+18]_35
seq536                            1.2e-06  19_[+18]_17
seq2470                           1.4e-06  14_[+18]_22
seq546                            1.7e-06  10_[+18]_26
seq1198                           1.9e-06  17_[+18]_19
seq760                            2.1e-06  20_[+18]_16
seq446                            2.3e-06  35_[+18]_1
seq968                              4e-06  17_[+18]_19
seq296                            4.3e-06  17_[+18]_19
seq2650                           4.9e-06  15_[+18]_21
seq1470                           5.2e-06  1_[+18]_35
--------------------------------------------------------------------------------

--------------------------------------------------------------------------------
	Motif 18 in BLOCKS format
--------------------------------------------------------------------------------
BL   MOTIF 18 width=14 seqs=17
seq1742                  (   34) CTTTTGCGCTGTTG  1 
seq1308                  (    1) CTTTTTCGCTGCTT  1 
seq460                   (   33) CGTTTGCCCTGTTG  1 
seq1642                  (   24) CTTTTCCCCTGTTG  1 
seq428                   (    2) CTAGTGCGCTGCTG  1 
seq2280                  (   36) CCTGTTCGCTGCTG  1 
seq1098                  (    2) CCATTTCCCTGTTT  1 
seq536                   (   20) CTATTTACCTGTTG  1 
seq2470                  (   15) CGTTTCCGCTGTTT  1 
seq546                   (   11) CTATTGGGCTGCTT  1 
seq1198                  (   18) CGTTTGAGCGGCTG  1 
seq760                   (   21) CCATTGCCCGGTTT  1 
seq446                   (   36) CTTTCGCCCTGTTG  1 
seq968                   (   18) CCATTGGGCGGCTG  1 
seq296                   (   18) CATTTGACCTGCTT  1 
seq2650                  (   16) GGTTTTCGCGGCTG  1 
seq1470                  (    2) GCTGTTCGCTGCTG  1 
//

--------------------------------------------------------------------------------

--------------------------------------------------------------------------------
	Motif 18 position-specific scoring matrix
--------------------------------------------------------------------------------
log-odds matrix: alength= 4 w= 14 n= 54424 bayes= 12.4389 E= 8.6e+003 
 -1073    177   -113  -1073 
  -204     19    -13     76 
    54  -1073  -1073    141 
 -1073  -1073    -54    176 
 -1073   -213  -1073    195 
 -1073   -113    104     54 
   -45    145   -113  -1073 
 -1073     67    119  -1073 
 -1073    195  -1073  -1073 
 -1073  -1073    -13    165 
 -1073  -1073    196  -1073 
 -1073    103  -1073     95 
 -1073  -1073  -1073    204 
 -1073  -1073    133     54 
--------------------------------------------------------------------------------

--------------------------------------------------------------------------------
	Motif 18 position-specific probability matrix
--------------------------------------------------------------------------------
letter-probability matrix: alength= 4 w= 14 nsites= 17 E= 8.6e+003 
 0.000000  0.882353  0.117647  0.000000 
 0.058824  0.294118  0.235294  0.411765 
 0.352941  0.000000  0.000000  0.647059 
 0.000000  0.000000  0.176471  0.823529 
 0.000000  0.058824  0.000000  0.941176 
 0.000000  0.117647  0.529412  0.352941 
 0.176471  0.705882  0.117647  0.000000 
 0.000000  0.411765  0.588235  0.000000 
 0.000000  1.000000  0.000000  0.000000 
 0.000000  0.000000  0.235294  0.764706 
 0.000000  0.000000  1.000000  0.000000 
 0.000000  0.529412  0.000000  0.470588 
 0.000000  0.000000  0.000000  1.000000 
 0.000000  0.000000  0.647059  0.352941 
--------------------------------------------------------------------------------

--------------------------------------------------------------------------------
	Motif 18 regular expression
--------------------------------------------------------------------------------
C[TCG][TA]TT[GT]C[GC]C[TG]G[CT]T[GT]
--------------------------------------------------------------------------------


Time 4422.77 secs.

********************************************************************************


********************************************************************************
MOTIF 19	width =   24   sites =   3   llr = 79   E-value = 4.9e+004
********************************************************************************
--------------------------------------------------------------------------------
	Motif 19 Description
--------------------------------------------------------------------------------
Simplified        A  3::aaa:::a7a:7:::aa::7a7
pos.-specific     C  ::::::::7::::::33:::::::
probability       G  ::7:::7:3:::7::3:::aa3::
matrix            T  7a3:::3a::3:33a37::::::3

         bits    2.0  * *** * * *  *  **** * 
                 1.8  * *** * * *  *  **** * 
                 1.6  * *** * * *  *  **** * 
                 1.4  * *** * * *  *  **** * 
Relative         1.2  * *** * *** **  **** **
Entropy          1.0 *************** ********
(37.8 bits)      0.8 *************** ********
                 0.6 *************** ********
                 0.4 ************************
                 0.2 ************************
                 0.0 ------------------------

Multilevel           TTGAAAGTCAAAGATCTAAGGAAA
consensus            A T   T G T TT GC    G T
sequence                            T        
                                             
--------------------------------------------------------------------------------

--------------------------------------------------------------------------------
	Motif 19 sites sorted by position p-value
--------------------------------------------------------------------------------
Sequence name             Start   P-value                      Site        
-------------             ----- ---------            ------------------------
seq2214                      18  3.54e-13 GGCTGATCTG TTGAAAGTGAAAGTTGTAAGGAAA CTGAAACGG 
seq1964                       5  1.69e-12       GCTC TTTAAAGTCATATATTCAAGGAAA TCGATGCCTA
seq2778                       2  2.58e-12          A ATGAAATTCAAAGATCTAAGGGAT TTCGTGCAGC
--------------------------------------------------------------------------------

--------------------------------------------------------------------------------
	Motif 19 block diagrams
--------------------------------------------------------------------------------
SEQUENCE NAME            POSITION P-VALUE  MOTIF DIAGRAM
-------------            ----------------  -------------
seq2214                           3.5e-13  17_[+19]_9
seq1964                           1.7e-12  4_[+19]_22
seq2778                           2.6e-12  1_[+19]_25
--------------------------------------------------------------------------------

--------------------------------------------------------------------------------
	Motif 19 in BLOCKS format
--------------------------------------------------------------------------------
BL   MOTIF 19 width=24 seqs=3
seq2214                  (   18) TTGAAAGTGAAAGTTGTAAGGAAA  1 
seq1964                  (    5) TTTAAAGTCATATATTCAAGGAAA  1 
seq2778                  (    2) ATGAAATTCAAAGATCTAAGGGAT  1 
//

--------------------------------------------------------------------------------

--------------------------------------------------------------------------------
	Motif 19 position-specific scoring matrix
--------------------------------------------------------------------------------
log-odds matrix: alength= 4 w= 24 n= 39704 bayes= 13.3509 E= 4.9e+004 
    46   -823   -823    145 
  -823   -823   -823    204 
  -823   -823    137     46 
   204   -823   -823   -823 
   204   -823   -823   -823 
   204   -823   -823   -823 
  -823   -823    137     46 
  -823   -823   -823    204 
  -823    136     37   -823 
   204   -823   -823   -823 
   146   -823   -823     46 
   204   -823   -823   -823 
  -823   -823    137     46 
   146   -823   -823     46 
  -823   -823   -823    204 
  -823     37     37     46 
  -823     37   -823    145 
   204   -823   -823   -823 
   204   -823   -823   -823 
  -823   -823    196   -823 
  -823   -823    196   -823 
   146   -823     37   -823 
   204   -823   -823   -823 
   146   -823   -823     46 
--------------------------------------------------------------------------------

--------------------------------------------------------------------------------
	Motif 19 position-specific probability matrix
--------------------------------------------------------------------------------
letter-probability matrix: alength= 4 w= 24 nsites= 3 E= 4.9e+004 
 0.333333  0.000000  0.000000  0.666667 
 0.000000  0.000000  0.000000  1.000000 
 0.000000  0.000000  0.666667  0.333333 
 1.000000  0.000000  0.000000  0.000000 
 1.000000  0.000000  0.000000  0.000000 
 1.000000  0.000000  0.000000  0.000000 
 0.000000  0.000000  0.666667  0.333333 
 0.000000  0.000000  0.000000  1.000000 
 0.000000  0.666667  0.333333  0.000000 
 1.000000  0.000000  0.000000  0.000000 
 0.666667  0.000000  0.000000  0.333333 
 1.000000  0.000000  0.000000  0.000000 
 0.000000  0.000000  0.666667  0.333333 
 0.666667  0.000000  0.000000  0.333333 
 0.000000  0.000000  0.000000  1.000000 
 0.000000  0.333333  0.333333  0.333333 
 0.000000  0.333333  0.000000  0.666667 
 1.000000  0.000000  0.000000  0.000000 
 1.000000  0.000000  0.000000  0.000000 
 0.000000  0.000000  1.000000  0.000000 
 0.000000  0.000000  1.000000  0.000000 
 0.666667  0.000000  0.333333  0.000000 
 1.000000  0.000000  0.000000  0.000000 
 0.666667  0.000000  0.000000  0.333333 
--------------------------------------------------------------------------------

--------------------------------------------------------------------------------
	Motif 19 regular expression
--------------------------------------------------------------------------------
[TA]T[GT]AAA[GT]T[CG]A[AT]A[GT][AT]T[CGT][TC]AAGG[AG]A[AT]
--------------------------------------------------------------------------------


Time 4647.11 secs.

********************************************************************************


********************************************************************************
MOTIF 20	width =   26   sites =  10   llr = 179   E-value = 2.9e+004
********************************************************************************
--------------------------------------------------------------------------------
	Motif 20 Description
--------------------------------------------------------------------------------
Simplified        A  :3::14:21:66:181:3:21:43::
pos.-specific     C  22::7615:811::::963:95671:
probability       G  :4:62:91512:26:2:174:5::29
matrix            T  81a4:::2411383271::4::::71

         bits    2.0   *                       
                 1.8   *                       
                 1.6   *                       
                 1.4   *   *         *   *    *
Relative         1.2 * *   *     * * *   *    *
Entropy          1.0 * ** **  *  * * * * **** *
(25.8 bits)      0.8 * *****  * ** *** * ******
                 0.6 * ***** ** ******** ******
                 0.4 * ***** ******************
                 0.2 **************************
                 0.0 --------------------------

Multilevel           TGTGCCGCGCAATGATCCGGCCCCTG
consensus            CA TGA AT GTGTTG ACT GAAG 
sequence              C     T           A      
                                               
--------------------------------------------------------------------------------

--------------------------------------------------------------------------------
	Motif 20 sites sorted by position p-value
--------------------------------------------------------------------------------
Sequence name             Start   P-value                       Site         
-------------             ----- ---------            --------------------------
seq2894                      20  1.47e-12 CGTTTTTCGT TGTGCAGCGCAATTTTCCGTCGCCTG CGGAT     
seq1576                      24  6.99e-11 AGGTAATACT TCTTCCGCGCAATGATCCCGACACTG G         
seq2648                      20  1.14e-10 TGAAGCTATC CATGCCGCGCTTTGATCAGGCCCCTG TCCTG     
seq2266                       6  1.28e-10      GGCCC TGTGCCGTTCCATTATCCGGCGCCGG ATTTTCGCGA
seq1648                      10  6.07e-09  GACGGGTGG TATTCAGATTGCTGATCAGACGCCTG TTGATTATTC
seq1774                      12  1.19e-08 CAACAAGCAA CGTTCCGTGCGTTGAGCAGGCGACTT CCGTGGATCT
seq936                       13  1.48e-08 GACGCTCAGG TGTTGACGGGATTGATCCGTCGCATG GAGTATCAAG
seq1434                       9  2.08e-08   GGAACATG TATGGCGCTCAATAAGTCGACCCAGG AGCTGAAGCG
seq1640                      21  2.37e-08 ATCACGCCTG TTTGCAGCACAAGTTTCCCTCCACCG GAAA      
seq2730                       9  4.68e-08   GCATTTCA TCTGACGATCAAGGAACGCTCCAATG GCCAAGATAA
--------------------------------------------------------------------------------

--------------------------------------------------------------------------------
	Motif 20 block diagrams
--------------------------------------------------------------------------------
SEQUENCE NAME            POSITION P-VALUE  MOTIF DIAGRAM
-------------            ----------------  -------------
seq2894                           1.5e-12  19_[+20]_5
seq1576                             7e-11  23_[+20]_1
seq2648                           1.1e-10  19_[+20]_5
seq2266                           1.3e-10  5_[+20]_19
seq1648                           6.1e-09  9_[+20]_15
seq1774                           1.2e-08  11_[+20]_13
seq936                            1.5e-08  12_[+20]_12
seq1434                           2.1e-08  8_[+20]_16
seq1640                           2.4e-08  20_[+20]_4
seq2730                           4.7e-08  8_[+20]_16
--------------------------------------------------------------------------------

--------------------------------------------------------------------------------
	Motif 20 in BLOCKS format
--------------------------------------------------------------------------------
BL   MOTIF 20 width=26 seqs=10
seq2894                  (   20) TGTGCAGCGCAATTTTCCGTCGCCTG  1 
seq1576                  (   24) TCTTCCGCGCAATGATCCCGACACTG  1 
seq2648                  (   20) CATGCCGCGCTTTGATCAGGCCCCTG  1 
seq2266                  (    6) TGTGCCGTTCCATTATCCGGCGCCGG  1 
seq1648                  (   10) TATTCAGATTGCTGATCAGACGCCTG  1 
seq1774                  (   12) CGTTCCGTGCGTTGAGCAGGCGACTT  1 
seq936                   (   13) TGTTGACGGGATTGATCCGTCGCATG  1 
seq1434                  (    9) TATGGCGCTCAATAAGTCGACCCAGG  1 
seq1640                  (   21) TTTGCAGCACAAGTTTCCCTCCACCG  1 
seq2730                  (    9) TCTGACGATCAAGGAACGCTCCAATG  1 
//

--------------------------------------------------------------------------------

--------------------------------------------------------------------------------
	Motif 20 position-specific scoring matrix
--------------------------------------------------------------------------------
log-odds matrix: alength= 4 w= 26 n= 36760 bayes= 12.0951 E= 2.9e+004 
  -997    -37   -997    172 
    31    -37     64   -128 
  -997   -997   -997    204 
  -997   -997    122     72 
  -127    144    -36   -997 
    73    121   -997   -997 
  -997   -137    181   -997 
   -27     95   -136    -28 
  -127   -997     96     72 
  -997    163   -136   -128 
   131   -137    -36   -128 
   131   -137   -997     31 
  -997   -997    -36    172 
  -127   -997    122     31 
   172   -997   -997    -28 
  -127   -997    -36    153 
  -997    180   -997   -128 
    31    121   -136   -997 
  -997     21    145   -997 
   -27   -997     64     72 
  -127    180   -997   -997 
  -997     95     96   -997 
    73    121   -997   -997 
    31    144   -997   -997 
  -997   -137    -36    153 
  -997   -997    181   -128 
--------------------------------------------------------------------------------

--------------------------------------------------------------------------------
	Motif 20 position-specific probability matrix
--------------------------------------------------------------------------------
letter-probability matrix: alength= 4 w= 26 nsites= 10 E= 2.9e+004 
 0.000000  0.200000  0.000000  0.800000 
 0.300000  0.200000  0.400000  0.100000 
 0.000000  0.000000  0.000000  1.000000 
 0.000000  0.000000  0.600000  0.400000 
 0.100000  0.700000  0.200000  0.000000 
 0.400000  0.600000  0.000000  0.000000 
 0.000000  0.100000  0.900000  0.000000 
 0.200000  0.500000  0.100000  0.200000 
 0.100000  0.000000  0.500000  0.400000 
 0.000000  0.800000  0.100000  0.100000 
 0.600000  0.100000  0.200000  0.100000 
 0.600000  0.100000  0.000000  0.300000 
 0.000000  0.000000  0.200000  0.800000 
 0.100000  0.000000  0.600000  0.300000 
 0.800000  0.000000  0.000000  0.200000 
 0.100000  0.000000  0.200000  0.700000 
 0.000000  0.900000  0.000000  0.100000 
 0.300000  0.600000  0.100000  0.000000 
 0.000000  0.300000  0.700000  0.000000 
 0.200000  0.000000  0.400000  0.400000 
 0.100000  0.900000  0.000000  0.000000 
 0.000000  0.500000  0.500000  0.000000 
 0.400000  0.600000  0.000000  0.000000 
 0.300000  0.700000  0.000000  0.000000 
 0.000000  0.100000  0.200000  0.700000 
 0.000000  0.000000  0.900000  0.100000 
--------------------------------------------------------------------------------

--------------------------------------------------------------------------------
	Motif 20 regular expression
--------------------------------------------------------------------------------
[TC][GAC]T[GT][CG][CA]G[CAT][GT]C[AG][AT][TG][GT][AT][TG]C[CA][GC][GTA]C[CG][CA][CA][TG]G
--------------------------------------------------------------------------------


Time 4883.68 secs.

********************************************************************************


********************************************************************************
SUMMARY OF MOTIFS
********************************************************************************

--------------------------------------------------------------------------------
	Combined block diagrams: non-overlapping sites with p-value < 0.0001
--------------------------------------------------------------------------------
SEQUENCE NAME            COMBINED P-VALUE  MOTIF DIAGRAM
-------------            ----------------  -------------
seq0                             1.00e+00  10
seq2                             1.87e-02  13_[+1(4.65e-06)]_2
seq4                             5.43e-02  50
seq6                             6.28e-02  50
seq8                             7.99e-01  50
seq10                            3.44e-01  50
seq12                            5.64e-01  50
seq14                            4.01e-02  50
seq16                            6.15e-02  21_[+3(9.33e-06)]_3
seq18                            1.20e-01  50
seq20                            6.05e-01  50
seq22                            9.94e-01  50
seq24                            4.43e-01  50
seq26                            1.11e-08  14_[+12(1.10e-13)]_2
seq28                            1.77e-01  50
seq30                            8.41e-02  10_[+18(6.87e-05)]_26
seq32                            1.76e-02  50
seq34                            2.11e-01  50
seq36                            1.68e-01  50
seq38                            6.62e-02  5_[+16(8.53e-05)]_23
seq40                            6.99e-01  50
seq42                            5.91e-03  50
seq44                            6.71e-01  50
seq46                            7.00e-01  50
seq48                            2.65e-01  50
seq50                            7.69e-01  50
seq52                            2.35e-02  36_[+13(2.78e-05)]
seq54                            4.70e-01  50
seq56                            2.50e-04  8_[+4(1.77e-06)]_7
seq58                            6.27e-01  50
seq60                            6.63e-01  50
seq62                            4.10e-01  50
seq64                            7.24e-02  50
seq66                            7.74e-03  17_[+3(2.35e-06)]_7
seq68                            1.92e-02  50
seq70                            8.37e-01  50
seq72                            2.35e-02  50
seq74                            9.69e-01  50
seq76                            3.95e-01  50
seq78                            4.33e-01  50
seq80                            3.58e-01  50
seq82                            9.41e-01  50
seq84                            5.86e-01  50
seq86                            1.41e-01  21_[+14(2.18e-05)]_10
seq88                            2.01e-01  50
seq90                            1.90e-05  10_[+4(3.59e-09)]_5
seq92                            7.69e-01  50
seq94                            2.41e-01  50
seq96                            1.09e-01  50
seq98                            6.51e-01  50
seq100                           8.75e-01  50
seq102                           2.78e-01  50
seq104                           2.68e-01  50
seq106                           3.36e-01  50
seq108                           4.38e-01  50
seq110                           1.16e-01  50
seq112                           7.19e-01  50
seq114                           4.95e-01  50
seq116                           8.69e-01  50
seq118                           1.69e-03  11_[+12(8.62e-10)]_5
seq120                           7.10e-01  50
seq122                           3.35e-01  50
seq124                           4.15e-03  7_[+15(4.18e-09)]_17
seq126                           1.14e-04  11_[+12(3.08e-09)]_5
seq128                           7.38e-01  50
seq130                           6.89e-01  50
seq132                           4.07e-01  50
seq134                           1.12e-01  12_[+1(6.31e-05)]_3
seq136                           6.54e-01  14_[+3(2.77e-05)]_10
seq138                           8.36e-01  50
seq140                           5.15e-01  50
seq142                           1.26e-01  13_[+1(4.15e-05)]_2
seq144                           7.37e-02  50
seq146                           8.30e-01  50
seq148                           3.18e-01  50
seq150                           1.38e-01  50
seq152                           9.84e-01  50
seq154                           1.24e-01  50
seq156                           1.79e-04  35_[+13(2.27e-08)]_1
seq158                           4.09e-01  50
seq160                           6.44e-02  50
seq162                           1.16e-01  50
seq164                           1.22e-02  50
seq166                           8.55e-01  50
seq168                           4.22e-02  12_[+1(2.04e-07)]_3
seq170                           3.84e-03  50
seq172                           9.32e-02  50
seq174                           6.41e-03  [+4(9.20e-07)]_15
seq176                           5.50e-02  50
seq178                           1.62e-01  50
seq180                           3.91e-01  50
seq182                           3.15e-01  50
seq184                           7.34e-04  7_[+9(1.84e-10)]_12
seq186                           9.98e-01  50
seq188                           9.36e-01  50
seq190                           5.85e-03  50
seq192                           4.25e-01  50
seq194                           2.10e-01  50
seq196                           4.05e-03  6_[+10(1.16e-05)]_10
seq198                           8.29e-02  50
seq200                           5.55e-01  50
seq202                           9.77e-02  50
seq204                           4.03e-02  13_[+1(7.22e-05)]_2
seq206                           7.56e-03  12_[+1(1.99e-06)]_3
seq208                           4.41e-01  50
seq210                           9.18e-01  50
seq212                           4.75e-01  50
seq214                           6.17e-01  50
seq216                           5.04e-01  50
seq218                           2.27e-01  11_[+17(8.05e-05)]_20
seq220                           6.15e-03  19_[+16(6.65e-10)]_9
seq222                           5.73e-01  50
seq224                           2.92e-01  50
seq226                           4.34e-06  36_[+13(3.45e-08)]
seq228                           9.56e-01  50
seq230                           7.80e-01  50
seq232                           9.69e-02  50
seq234                           4.55e-01  50
seq236                           8.76e-01  50
seq238                           7.96e-01  50
seq240                           2.77e-01  12_[+3(2.93e-06)]_12
seq242                           1.46e-01  50
seq244                           5.10e-01  50
seq246                           8.69e-02  9_[+17(3.86e-05)]_22
seq248                           3.81e-01  50
seq250                           1.30e-01  50
seq252                           1.09e-01  50
seq254                           4.13e-03  2_[+9(4.18e-11)]_17
seq256                           9.63e-01  50
seq258                           2.91e-01  50
seq260                           4.39e-01  50
seq262                           8.31e-01  50
seq264                           5.95e-01  50
seq266                           1.01e-01  50
seq268                           4.09e-01  50
seq270                           1.49e-01  50
seq272                           7.63e-01  50
seq274                           4.20e-01  50
seq276                           7.08e-02  50
seq278                           1.63e-03  13_[+1(4.58e-07)]_2
seq280                           7.55e-01  50
seq282                           8.29e-01  50
seq284                           1.18e-01  50
seq286                           3.63e-01  50
seq288                           7.60e-02  5_[+4(2.20e-07)]_10
seq290                           1.44e-01  50
seq292                           4.25e-01  50
seq294                           3.91e-03  16_[+11(8.64e-05)]_4
seq296                           1.98e-01  17_[+18(4.35e-06)]_19
seq298                           9.65e-01  50
seq300                           1.59e-01  50
seq302                           2.92e-01  50
seq304                           1.74e-02  11_[+4(3.61e-07)]_4
seq306                           5.86e-01  16_[+3(3.61e-06)]_8
seq308                           7.24e-02  50
seq310                           4.74e-01  50
seq312                           6.76e-01  50
seq314                           9.13e-02  50
seq316                           6.48e-02  50
seq318                           1.52e-01  30_[+17(3.39e-05)]_1
seq320                           2.54e-01  50
seq322                           3.98e-01  50
seq324                           3.90e-01  50
seq326                           8.43e-01  50
seq328                           6.46e-01  50
seq330                           3.44e-01  50
seq332                           6.10e-02  17_[+2(7.01e-05)]_7
seq334                           1.51e-01  50
seq336                           5.20e-01  50
seq338                           2.06e-01  50
seq340                           2.94e-01  50
seq342                           4.22e-01  50
seq344                           3.81e-01  50
seq346                           8.87e-01  50
seq348                           9.33e-01  50
seq350                           8.01e-01  50
seq352                           5.99e-03  27_[+13(5.67e-06)]_9
seq354                           3.51e-01  50
seq356                           2.44e-01  50
seq358                           4.69e-03  7_[+15(3.76e-08)]_17
seq360                           8.10e-01  50
seq362                           1.20e-03  50
seq364                           2.66e-01  50
seq366                           9.75e-01  50
seq368                           1.42e-02  13_[+19(5.96e-05)]_13
seq370                           4.86e-02  50
seq372                           5.81e-02  14_[+1(2.30e-07)]_1
seq374                           7.04e-01  50
seq376                           1.61e-01  50
seq378                           1.08e-01  50
seq380                           2.15e-01  50
seq382                           5.85e-02  50
seq384                           3.78e-01  50
seq386                           1.70e-03  20_[+19(4.31e-07)]_6
seq388                           1.58e-07  7_[+6(7.60e-13)]_9
seq390                           4.27e-01  50
seq392                           2.93e-03  13_[+1(5.82e-08)]_2
seq394                           4.92e-02  35_[+13(1.22e-06)]_1
seq396                           6.36e-02  13_[+1(2.66e-05)]_2
seq398                           4.10e-03  11_[+1(1.33e-06)]_4
seq400                           1.16e-05  33_[+7(5.57e-11)]
seq402                           4.56e-04  12_[+1(3.65e-07)]_3
seq404                           1.59e-01  50
seq406                           6.97e-01  50
seq408                           1.38e-01  10_[+1(2.87e-05)]_5
seq410                           2.93e-02  50
seq412                           4.11e-01  50
seq414                           4.00e-01  50
seq416                           5.53e-03  15_[+1(3.40e-08)]
seq418                           1.70e-01  50
seq420                           2.46e-01  50
seq422                           1.35e-02  16_[+2(9.62e-08)]_8
seq424                           3.32e-02  15_[+1(1.21e-05)]
seq426                           6.60e-02  50
seq428                           1.56e-04  1_[+18(7.40e-07)]_35
seq430                           3.39e-01  50
seq432                           9.25e-02  50
seq434                           6.23e-01  50
seq436                           6.62e-01  50
seq438                           1.35e-01  50
seq440                           1.08e-01  50
seq442                           2.17e-04  12_[+10(3.32e-09)]_4
seq444                           9.47e-04  6_[+3(6.51e-06)]_18
seq446                           4.41e-01  35_[+18(2.29e-06)]_1
seq448                           5.89e-01  8_[+3(1.42e-05)]_16
seq450                           2.33e-02  3_[+15(1.01e-05)]_21
seq452                           7.18e-02  50
seq454                           6.60e-01  50
seq456                           8.84e-01  50
seq458                           9.24e-04  6_[+4(4.49e-09)]_9
seq460                           5.86e-02  32_[+18(1.43e-07)]_4
seq462                           9.04e-01  50
seq464                           9.13e-01  50
seq466                           5.63e-01  50
seq468                           1.18e-01  14_[+1(5.11e-07)]_1
seq470                           1.94e-06  3_[+5(2.88e-09)]_12
seq472                           3.58e-01  13_[+8(7.50e-05)]_3
seq474                           1.03e-04  13_[+1(6.63e-08)]_2
seq476                           3.46e-03  10_[+1(1.99e-06)]_5
seq478                           6.19e-02  13_[+1(5.50e-05)]_2
seq480                           8.04e-01  50
seq482                           1.22e-01  50
seq484                           3.21e-02  11_[+1(1.99e-06)]_4
seq486                           2.51e-02  50
seq488                           8.33e-03  3_[+15(2.55e-08)]_21
seq490                           8.25e-01  50
seq492                           2.16e-01  50
seq494                           1.03e-01  50
seq496                           5.71e-01  50
seq498                           6.92e-01  50
seq500                           1.03e-02  12_[+1(2.41e-06)]_3
seq502                           6.23e-03  50
seq504                           4.57e-01  50
seq506                           3.13e-01  50
seq508                           5.09e-04  17_[+16(4.81e-06)]_11
seq510                           5.91e-01  50
seq512                           1.60e-05  14_[+17(1.28e-08)]_17
seq514                           2.56e-01  50
seq516                           9.99e-01  50
seq518                           1.18e-03  17_[+11(2.81e-06)]_3
seq520                           8.69e-01  50
seq522                           5.72e-01  50
seq524                           4.65e-01  50
seq526                           1.90e-09  4_[+6(8.78e-17)]_12
seq528                           6.11e-07  [+6(2.24e-13)]_16
seq530                           1.26e-01  50
seq532                           1.65e-01  50
seq534                           5.34e-01  50
seq536                           3.59e-01  19_[+18(1.25e-06)]_17
seq538                           6.47e-01  50
seq540                           2.54e-01  50
seq542                           7.51e-01  50
seq544                           1.64e-02  16_[+3(3.31e-08)]_8
seq546                           3.60e-02  10_[+18(1.67e-06)]_26
seq548                           4.39e-02  50
seq550                           1.82e-02  13_[+3(2.24e-08)]_11
seq552                           6.94e-01  50
seq554                           4.22e-01  50
seq556                           7.42e-02  15_[+3(3.31e-08)]_9
seq558                           2.66e-01  50
seq560                           2.30e-01  50
seq562                           9.88e-01  50
seq564                           6.21e-04  17_[+3(8.26e-08)]_7
seq566                           9.35e-01  50
seq568                           1.15e-01  50
seq570                           9.45e-01  50
seq572                           2.03e-01  50
seq574                           6.45e-01  50
seq576                           2.20e-03  [+17(5.13e-10)]_31
seq578                           3.93e-02  50
seq580                           6.93e-02  15_[+3(2.10e-06)]_9
seq582                           6.97e-01  50
seq584                           4.27e-02  12_[+1(9.40e-05)]_3
seq586                           4.49e-01  50
seq588                           4.93e-01  50
seq590                           7.26e-01  50
seq592                           9.10e-01  50
seq594                           3.22e-01  50
seq596                           3.61e-02  50
seq598                           2.87e-02  50
seq600                           8.48e-03  21_[+3(1.66e-05)]_3
seq602                           6.06e-01  50
seq604                           1.46e-01  50
seq606                           3.29e-02  50
seq608                           1.75e-01  50
seq610                           9.45e-01  50
seq612                           3.04e-01  50
seq614                           6.10e-01  50
seq616                           9.10e-02  50
seq618                           2.51e-10  15_[+8(1.44e-17)]_1
seq620                           1.71e-01  50
seq622                           8.15e-01  50
seq624                           7.34e-01  50
seq626                           6.32e-01  50
seq628                           4.18e-01  50
seq630                           2.95e-01  50
seq632                           6.38e-04  50
seq634                           1.35e-01  50
seq636                           1.69e-02  13_[+1(2.47e-05)]_2
seq638                           1.91e-02  50
seq640                           5.28e-02  10_[+5(7.29e-07)]_5
seq642                           9.96e-02  50
seq644                           9.07e-01  50
seq646                           7.33e-01  50
seq648                           6.14e-01  50
seq650                           9.03e-01  50
seq652                           7.87e-02  50
seq654                           3.37e-01  50
seq656                           4.99e-01  50
seq658                           5.26e-01  50
seq660                           4.35e-01  50
seq662                           7.43e-01  50
seq664                           1.38e-01  50
seq666                           4.09e-03  14_[+1(1.96e-05)]_1
seq668                           2.85e-01  50
seq670                           2.04e-01  50
seq672                           1.68e-01  50
seq674                           5.23e-01  50
seq676                           9.88e-01  50
seq678                           1.49e-01  50
seq680                           6.29e-01  50
seq682                           1.47e-01  50
seq684                           9.09e-01  50
seq686                           2.16e-01  50
seq688                           5.17e-01  50
seq690                           2.56e-01  50
seq692                           8.34e-01  50
seq694                           7.01e-01  50
seq696                           3.81e-01  50
seq698                           7.33e-01  50
seq700                           2.35e-02  50
seq702                           2.58e-02  17_[+2(8.79e-06)]_7
seq704                           1.00e-01  50
seq706                           2.39e-03  6_[+12(1.41e-09)]_10
seq708                           6.64e-01  50
seq710                           7.49e-02  50
seq712                           3.82e-03  15_[+1(1.81e-05)]
seq714                           1.84e-02  50
seq716                           2.21e-01  50
seq718                           2.86e-01  50
seq720                           9.37e-01  50
seq722                           7.61e-01  50
seq724                           8.95e-01  50
seq726                           8.17e-01  50
seq728                           7.91e-02  50
seq730                           7.41e-02  50
seq732                           5.64e-01  50
seq734                           9.98e-01  50
seq736                           1.42e-01  50
seq738                           3.04e-01  50
seq740                           8.46e-01  50
seq742                           2.39e-01  50
seq744                           1.10e-05  4_[+10(1.83e-11)]_12
seq746                           7.12e-01  50
seq748                           1.82e-01  15_[+1(7.22e-05)]
seq750                           6.16e-02  50
seq752                           3.83e-01  50
seq754                           4.32e-03  50
seq756                           9.45e-02  50
seq758                           7.08e-02  5_[+17(3.67e-05)]_26
seq760                           2.61e-01  20_[+18(2.14e-06)]_16
seq762                           6.10e-01  50
seq764                           8.94e-02  50
seq766                           8.03e-01  50
seq768                           2.75e-01  50
seq770                           6.75e-01  50
seq772                           8.90e-01  50
seq774                           5.73e-02  50
seq776                           6.40e-01  50
seq778                           6.91e-01  50
seq780                           1.47e-01  50
seq782                           7.07e-01  50
seq784                           5.20e-03  16_[+2(3.49e-08)]_8
seq786                           6.33e-01  50
seq788                           1.51e-01  50
seq790                           2.96e-01  13_[+1(7.72e-05)]_2
seq792                           1.31e-01  50
seq794                           1.24e-01  7_[+3(4.43e-06)]_17
seq796                           1.70e-01  50
seq798                           4.53e-02  31_[+17(8.57e-05)]
seq800                           5.63e-01  50
seq802                           3.08e-02  7_[+14(2.97e-05)]_24
seq804                           3.17e-01  50
seq806                           8.06e-01  50
seq808                           1.88e-01  15_[+3(1.49e-06)]_9
seq810                           3.82e-01  50
seq812                           4.11e-03  16_[+3(7.82e-06)]_8
seq814                           7.05e-04  17_[+3(1.88e-06)]_7
seq816                           6.28e-01  50
seq818                           8.89e-01  50
seq820                           1.64e-01  50
seq822                           1.26e-02  16_[+3(1.02e-05)]_8
seq824                           2.36e-01  50
seq826                           1.16e-02  13_[+3(2.24e-08)]_11
seq828                           7.40e-01  50
seq830                           2.05e-01  50
seq832                           7.14e-01  50
seq834                           9.94e-01  50
seq836                           2.03e-01  50
seq838                           2.30e-02  14_[+3(4.83e-08)]_10
seq840                           1.00e-01  50
seq842                           9.40e-01  50
seq844                           3.74e-01  50
seq846                           8.41e-04  11_[+10(3.76e-09)]_5
seq848                           7.37e-01  50
seq850                           7.76e-01  50
seq852                           7.92e-01  50
seq854                           9.28e-04  4_[+5(1.88e-10)]_11
seq856                           5.71e-01  50
seq858                           2.73e-04  8_[+4(1.10e-09)]_7
seq860                           1.26e-02  15_[+3(1.49e-08)]_9
seq862                           7.88e-01  50
seq864                           6.85e-01  50
seq866                           7.04e-01  50
seq868                           1.15e-02  50
seq870                           5.17e-01  50
seq872                           8.67e-01  50
seq874                           9.76e-01  50
seq876                           6.88e-01  50
seq878                           1.93e-01  8_[+1(9.40e-05)]_7
seq880                           5.70e-01  50
seq882                           6.00e-03  18_[+3(9.73e-09)]_6
seq884                           3.41e-01  50
seq886                           2.39e-01  50
seq888                           2.49e-03  1_[+20(1.45e-05)]_23
seq890                           4.00e-01  50
seq892                           9.87e-02  50
seq894                           9.56e-01  50
seq896                           7.98e-01  50
seq898                           3.77e-01  50
seq900                           1.62e-02  50
seq902                           7.80e-02  50
seq904                           2.95e-02  13_[+1(5.82e-08)]_2
seq906                           6.67e-01  50
seq908                           2.93e-04  16_[+2(6.28e-07)]_8
seq910                           5.43e-01  50
seq912                           5.87e-01  50
seq914                           9.41e-01  50
seq916                           5.69e-01  50
seq918                           1.48e-02  50
seq920                           6.82e-02  50
seq922                           5.38e-01  50
seq924                           7.72e-02  36_[+13(6.98e-06)]
seq926                           4.24e-03  12_[+1(1.25e-07)]_3
seq928                           1.36e-02  15_[+1(2.41e-06)]
seq930                           7.73e-03  13_[+1(2.92e-06)]_2
seq932                           1.46e-01  16_[+2(2.71e-07)]_8
seq934                           1.39e-01  50
seq936                           1.43e-03  12_[+20(1.48e-08)]_12
seq938                           4.73e-01  50
seq940                           2.06e-01  50
seq942                           4.41e-01  50
seq944                           2.00e-01  50
seq946                           8.10e-01  50
seq948                           8.34e-01  50
seq950                           3.52e-02  20_[+13(3.50e-06)]_16
seq952                           4.65e-01  50
seq954                           2.08e-01  50
seq956                           2.45e-01  50
seq958                           3.28e-01  50
seq960                           5.85e-01  50
seq962                           1.83e-01  50
seq964                           9.73e-01  50
seq966                           9.84e-03  8_[+1(1.99e-06)]_7
seq968                           1.12e-01  17_[+18(4.05e-06)]_19
seq970                           7.00e-02  50
seq972                           3.19e-02  50
seq974                           1.46e-02  8_[+3(1.20e-05)]_16
seq976                           6.64e-01  50
seq978                           8.94e-01  50
seq980                           3.01e-04  7_[+16(6.65e-10)]_21
seq982                           1.59e-01  50
seq984                           3.70e-01  50
seq986                           6.92e-04  2_[+15(1.46e-08)]_22
seq988                           9.52e-01  50
seq990                           8.34e-02  50
seq992                           5.65e-04  16_[+2(2.16e-06)]_8
seq994                           5.04e-01  50
seq996                           8.33e-01  50
seq998                           8.70e-03  7_[+4(3.26e-08)]_8
seq1000                          8.11e-01  50
seq1002                          5.05e-01  50
seq1004                          5.95e-02  50
seq1006                          9.27e-01  50
seq1008                          9.57e-01  50
seq1010                          1.16e-01  14_[+3(2.10e-06)]_10
seq1012                          2.88e-03  16_[+2(3.05e-08)]_8
seq1014                          8.96e-02  50
seq1016                          2.85e-01  50
seq1018                          4.54e-06  20_[+17(1.35e-08)]_11
seq1020                          3.78e-02  50
seq1022                          4.44e-01  50
seq1024                          4.26e-01  50
seq1026                          9.80e-01  50
seq1028                          9.76e-01  50
seq1030                          1.36e-01  14_[+12(4.98e-05)]_2
seq1032                          1.97e-05  8_[+4(1.62e-08)]_7
seq1034                          2.70e-03  13_[+1(5.71e-07)]_2
seq1036                          9.69e-05  36_[+13(4.11e-07)]
seq1038                          8.11e-01  50
seq1040                          1.17e-02  50
seq1042                          4.42e-01  50
seq1044                          6.31e-01  50
seq1046                          5.17e-01  50
seq1048                          5.32e-06  29_[+14(9.92e-08)]_2
seq1050                          3.83e-01  12_[+1(1.02e-05)]_3
seq1052                          1.67e-02  50
seq1054                          3.26e-01  50
seq1056                          9.95e-01  50
seq1058                          2.79e-01  50
seq1060                          2.97e-01  50
seq1062                          1.21e-02  35_[+13(8.26e-07)]_1
seq1064                          7.58e-02  50
seq1066                          9.53e-02  50
seq1068                          4.36e-02  50
seq1070                          2.20e-01  50
seq1072                          4.93e-03  50
seq1074                          4.58e-01  50
seq1076                          5.17e-01  50
seq1078                          1.65e-02  13_[+7(8.19e-05)]_20
seq1080                          7.63e-01  50
seq1082                          2.78e-02  13_[+1(1.31e-05)]_2
seq1084                          5.79e-01  50
seq1086                          2.42e-02  4_[+18(7.84e-05)]_32
seq1088                          6.40e-01  50
seq1090                          5.05e-06  13_[+1(7.55e-08)]_2
seq1092                          4.72e-02  50
seq1094                          1.04e-01  50
seq1096                          4.77e-02  50
seq1098                          3.32e-02  1_[+18(8.25e-07)]_35
seq1100                          7.45e-03  2_[+3(5.39e-06)]_22
seq1102                          7.32e-01  50
seq1104                          8.72e-03  12_[+1(2.47e-05)]_3
seq1106                          2.73e-01  50
seq1108                          2.99e-03  13_[+1(2.30e-07)]_2
seq1110                          4.84e-01  50
seq1112                          3.88e-01  50
seq1114                          1.32e-01  15_[+1(2.92e-06)]
seq1116                          2.45e-02  15_[+3(2.10e-06)]_9
seq1118                          3.67e-01  50
seq1120                          6.90e-04  14_[+1(7.90e-07)]_1
seq1122                          1.06e-09  13_[+11(3.73e-16)]_7
seq1124                          6.96e-02  50
seq1126                          8.12e-02  50
seq1128                          1.57e-03  12_[+1(4.65e-06)]_3
seq1130                          5.80e-01  50
seq1132                          1.55e-01  50
seq1134                          2.82e-01  50
seq1136                          9.63e-01  50
seq1138                          3.03e-01  50
seq1140                          4.55e-01  50
seq1142                          3.49e-01  50
seq1144                          2.95e-01  50
seq1146                          8.06e-04  8_[+4(7.77e-09)]_7
seq1148                          1.12e-01  50
seq1150                          1.52e-01  50
seq1152                          5.43e-03  50
seq1154                          1.32e-01  16_[+2(3.95e-06)]_8
seq1156                          3.91e-01  15_[+3(2.59e-05)]_9
seq1158                          1.53e-03  6_[+9(4.42e-10)]_13
seq1160                          4.93e-04  8_[+4(1.07e-12)]_7
seq1162                          6.83e-01  50
seq1164                          4.71e-04  17_[+2(5.25e-09)]_7
seq1166                          9.02e-03  18_[+16(3.14e-08)]_10
seq1168                          2.82e-02  16_[+2(4.66e-06)]_8
seq1170                          6.34e-02  50
seq1172                          2.38e-02  16_[+2(6.28e-07)]_8
seq1174                          8.74e-02  50
seq1176                          9.33e-03  16_[+2(4.62e-07)]_8
seq1178                          6.21e-01  50
seq1180                          2.88e-03  8_[+4(4.80e-08)]_7
seq1182                          3.99e-02  50
seq1184                          2.83e-02  17_[+2(6.94e-07)]_7
seq1186                          1.15e-02  17_[+2(1.22e-07)]_7
seq1188                          3.88e-01  50
seq1190                          2.27e-01  16_[+2(4.66e-06)]_8
seq1192                          5.83e-02  50
seq1194                          9.22e-02  50
seq1196                          4.12e-01  50
seq1198                          6.09e-02  17_[+18(1.95e-06)]_19
seq1200                          5.83e-01  50
seq1202                          1.61e-01  50
seq1204                          1.17e-05  10_[+10(7.10e-10)]_6
seq1206                          6.98e-01  50
seq1208                          6.12e-01  50
seq1210                          5.84e-02  50
seq1212                          2.63e-04  8_[+4(2.82e-07)]_7
seq1214                          5.62e-01  50
seq1216                          3.15e-03  50
seq1218                          7.11e-01  50
seq1220                          5.55e-01  50
seq1222                          1.54e-03  [+5(1.02e-09)]_15
seq1224                          5.39e-01  50
seq1226                          3.80e-01  50
seq1228                          7.27e-01  50
seq1230                          3.34e-01  50
seq1232                          6.75e-01  50
seq1234                          2.04e-01  50
seq1236                          2.76e-01  15_[+3(3.18e-05)]_9
seq1238                          1.09e-04  13_[+1(1.80e-06)]_2
seq1240                          2.53e-02  50
seq1242                          4.69e-01  50
seq1244                          2.48e-01  10_[+1(8.25e-05)]_5
seq1246                          2.89e-01  50
seq1248                          5.26e-02  50
seq1250                          2.36e-01  50
seq1252                          2.42e-01  50
seq1254                          1.68e-01  50
seq1256                          6.36e-01  50
seq1258                          7.99e-05  7_[+9(4.48e-12)]_12
seq1260                          2.20e-01  50
seq1262                          2.60e-03  12_[+1(5.71e-07)]_3
seq1264                          7.58e-01  50
seq1266                          1.62e-01  50
seq1268                          5.90e-01  50
seq1270                          5.51e-04  12_[+12(6.20e-11)]_4
seq1272                          4.20e-02  50
seq1274                          8.74e-01  50
seq1276                          9.42e-01  50
seq1278                          9.59e-01  50
seq1280                          5.50e-02  50
seq1282                          1.23e-02  14_[+1(2.11e-05)]_1
seq1284                          2.65e-01  9_[+3(7.82e-06)]_15
seq1286                          4.89e-01  50
seq1288                          4.97e-02  50
seq1290                          6.46e-05  12_[+1(9.39e-06)]_3
seq1292                          5.33e-01  50
seq1294                          4.42e-03  50
seq1296                          9.71e-01  50
seq1298                          9.35e-01  50
seq1300                          8.53e-01  50
seq1302                          3.16e-01  50
seq1304                          2.21e-01  50
seq1306                          1.33e-01  50
seq1308                          1.01e-03  [+18(8.88e-08)]_36
seq1310                          1.65e-03  29_[+14(3.72e-08)]_2
seq1312                          6.52e-02  50
seq1314                          7.06e-01  50
seq1316                          9.72e-01  50
seq1318                          2.05e-01  50
seq1320                          2.94e-01  50
seq1322                          3.01e-03  8_[+4(3.36e-05)]_7
seq1324                          8.23e-03  50
seq1326                          9.10e-01  50
seq1328                          7.90e-01  50
seq1330                          5.24e-01  50
seq1332                          7.63e-03  4_[+15(8.28e-05)]_20
seq1334                          2.76e-01  50
seq1336                          8.95e-01  50
seq1338                          4.95e-01  50
seq1340                          1.59e-02  4_[+5(2.55e-05)]_11
seq1342                          5.83e-01  50
seq1344                          1.69e-01  50
seq1346                          7.60e-02  50
seq1348                          1.51e-02  50
seq1350                          1.36e-02  50
seq1352                          9.00e-02  50
seq1354                          9.69e-01  50
seq1356                          4.00e-03  35_[+13(6.81e-07)]_1
seq1358                          4.81e-03  19_[+13(3.00e-06)]_17
seq1360                          1.16e-01  8_[+7(8.19e-05)]_25
seq1362                          3.20e-01  50
seq1364                          9.06e-02  13_[+1(4.45e-05)]_2
seq1366                          8.05e-01  50
seq1368                          3.20e-01  50
seq1370                          7.74e-01  50
seq1372                          1.06e-01  2_[+6(3.43e-05)]_14
seq1374                          6.45e-01  50
seq1376                          1.76e-01  13_[+1(4.25e-06)]_2
seq1378                          1.72e-08  19_[+15(6.37e-12)]_5
seq1380                          1.08e-03  35_[+13(1.12e-06)]_1
seq1382                          1.81e-01  50
seq1384                          1.78e-03  50
seq1386                          5.16e-01  50
seq1388                          4.24e-01  50
seq1390                          3.44e-01  50
seq1392                          2.75e-01  50
seq1394                          2.09e-01  50
seq1396                          1.03e-04  36_[+13(8.26e-07)]
seq1398                          5.74e-03  25_[+17(1.42e-09)]_6
seq1400                          2.79e-01  50
seq1402                          4.95e-01  50
seq1404                          8.21e-01  50
seq1406                          5.09e-02  50
seq1408                          1.38e-02  15_[+2(5.94e-06)]_9
seq1410                          5.89e-01  50
seq1412                          3.41e-01  50
seq1414                          1.13e-01  16_[+2(3.36e-07)]_8
seq1416                          5.36e-01  50
seq1418                          8.30e-01  50
seq1420                          4.21e-04  16_[+2(2.43e-07)]_8
seq1422                          6.24e-01  50
seq1424                          2.23e-01  50
seq1426                          1.49e-01  50
seq1428                          1.61e-03  15_[+2(7.53e-08)]_9
seq1430                          1.01e-02  31_[+7(8.19e-05)]_2
seq1432                          7.47e-01  50
seq1434                          1.85e-03  8_[+20(2.08e-08)]_16
seq1436                          4.64e-01  50
seq1438                          6.08e-01  50
seq1440                          5.26e-01  50
seq1442                          2.63e-02  50
seq1444                          5.16e-01  50
seq1446                          3.87e-01  50
seq1448                          1.84e-01  50
seq1450                          4.69e-01  50
seq1452                          3.98e-03  17_[+2(6.65e-08)]_7
seq1454                          1.07e-01  50
seq1456                          8.54e-02  50
seq1458                          5.36e-01  50
seq1460                          2.21e-01  20_[+3(2.10e-06)]_4
seq1462                          9.59e-01  50
seq1464                          5.47e-01  50
seq1466                          5.68e-01  50
seq1468                          8.54e-02  50
seq1470                          1.04e-02  1_[+18(5.25e-06)]_35
seq1472                          1.05e-01  6_[+17(3.39e-05)]_25
seq1474                          5.98e-02  13_[+1(6.65e-06)]_2
seq1476                          6.96e-01  50
seq1478                          4.27e-02  50
seq1480                          8.75e-01  50
seq1482                          7.39e-01  50
seq1484                          1.25e-01  50
seq1486                          1.90e-01  50
seq1488                          8.99e-01  50
seq1490                          1.00e+00  50
seq1492                          5.28e-04  13_[+1(5.11e-07)]_2
seq1494                          8.43e-03  16_[+11(5.36e-05)]_4
seq1496                          7.83e-07  7_[+8(1.42e-14)]_9
seq1498                          1.13e-04  1_[+10(2.93e-10)]_15
seq1500                          3.09e-02  50
seq1502                          9.22e-01  50
seq1504                          8.10e-01  50
seq1506                          6.73e-01  50
seq1508                          7.31e-01  50
seq1510                          3.70e-06  9_[+9(1.61e-14)]_10
seq1512                          3.50e-01  50
seq1514                          8.54e-07  15_[+12(3.94e-09)]_1
seq1516                          7.24e-01  50
seq1518                          1.87e-02  50
seq1520                          7.31e-01  50
seq1522                          9.77e-01  50
seq1524                          3.42e-01  50
seq1526                          2.57e-01  50
seq1528                          6.19e-02  50
seq1530                          9.41e-01  50
seq1532                          5.97e-02  14_[+1(2.19e-06)]_1
seq1534                          5.79e-01  50
seq1536                          8.65e-01  50
seq1538                          3.44e-01  50
seq1540                          3.51e-02  50
seq1542                          5.64e-01  50
seq1544                          7.97e-01  50
seq1546                          1.69e-01  50
seq1548                          2.19e-04  16_[+10(3.18e-10)]
seq1550                          6.25e-01  50
seq1552                          6.97e-01  50
seq1554                          9.84e-01  50
seq1556                          7.18e-02  50
seq1558                          4.04e-01  50
seq1560                          3.76e-01  50
seq1562                          3.61e-01  50
seq1564                          5.91e-01  50
seq1566                          3.95e-01  50
seq1568                          8.95e-01  50
seq1570                          5.99e-06  10_[+4(3.74e-06)]_5
seq1572                          1.12e-02  [+12(5.13e-10)]_16
seq1574                          9.22e-02  21_[+15(4.75e-05)]_3
seq1576                          4.46e-03  23_[+20(6.99e-11)]_1
seq1578                          3.50e-01  50
seq1580                          3.58e-02  50
seq1582                          1.54e-01  50
seq1584                          1.90e-04  13_[+9(2.26e-11)]_6
seq1586                          1.99e-01  12_[+1(2.66e-06)]_3
seq1588                          4.74e-03  50
seq1590                          4.02e-01  50
seq1592                          4.22e-01  50
seq1594                          5.54e-01  50
seq1596                          7.76e-01  50
seq1598                          1.28e-01  50
seq1600                          4.11e-01  50
seq1602                          2.65e-01  50
seq1604                          1.01e-01  50
seq1606                          7.56e-01  50
seq1608                          6.07e-06  1_[+8(4.78e-13)]_15
seq1610                          4.13e-01  50
seq1612                          8.65e-01  50
seq1614                          5.36e-02  50
seq1616                          5.93e-01  50
seq1618                          2.27e-03  50
seq1620                          5.78e-01  50
seq1622                          1.56e-01  50
seq1624                          2.29e-01  50
seq1626                          7.15e-01  50
seq1628                          9.88e-01  50
seq1630                          6.12e-03  36_[+13(4.97e-08)]
seq1632                          6.24e-01  50
seq1634                          7.04e-01  50
seq1636                          6.48e-01  50
seq1638                          2.89e-03  [+14(2.03e-08)]_31
seq1640                          2.80e-03  20_[+20(2.37e-08)]_4
seq1642                          3.22e-01  23_[+18(5.20e-07)]_13
seq1644                          7.78e-02  50
seq1646                          6.59e-01  50
seq1648                          1.53e-05  9_[+20(6.07e-09)]_15
seq1650                          5.75e-02  50
seq1652                          1.44e-01  50
seq1654                          3.61e-01  50
seq1656                          8.56e-01  50
seq1658                          5.53e-03  16_[+2(2.32e-08)]_8
seq1660                          2.61e-01  50
seq1662                          2.02e-01  10_[+14(7.15e-05)]_21
seq1664                          3.32e-01  50
seq1666                          3.91e-04  3_[+5(4.91e-09)]_12
seq1668                          2.37e-02  50
seq1670                          7.82e-01  50
seq1672                          7.53e-01  50
seq1674                          6.72e-01  50
seq1676                          4.38e-04  3_[+12(9.04e-12)]_13
seq1678                          2.72e-01  50
seq1680                          4.61e-01  50
seq1682                          2.53e-01  50
seq1684                          2.76e-01  50
seq1686                          2.17e-01  50
seq1688                          3.83e-01  50
seq1690                          1.65e-01  50
seq1692                          7.18e-01  50
seq1694                          7.44e-02  50
seq1696                          3.03e-01  50
seq1698                          1.29e-01  50
seq1700                          3.40e-02  50
seq1702                          9.43e-01  50
seq1704                          7.14e-01  50
seq1706                          2.42e-01  50
seq1708                          8.39e-01  50
seq1710                          8.04e-03  10_[+16(5.96e-09)]_18
seq1712                          4.16e-01  50
seq1714                          5.27e-01  50
seq1716                          2.36e-01  50
seq1718                          5.35e-02  50
seq1720                          6.58e-03  35_[+13(4.03e-06)]_1
seq1722                          3.65e-01  50
seq1724                          8.75e-03  5_[+3(2.41e-05)]_19
seq1726                          7.32e-07  13_[+11(1.84e-10)]_7
seq1728                          6.28e-01  50
seq1730                          4.13e-02  15_[+3(1.32e-06)]_9
seq1732                          7.14e-01  50
seq1734                          5.59e-01  50
seq1736                          2.65e-04  [+14(5.64e-09)]_31
seq1738                          7.06e-01  50
seq1740                          9.13e-02  50
seq1742                          5.47e-03  33_[+18(7.73e-09)]_3
seq1744                          5.70e-01  50
seq1746                          3.39e-02  50
seq1748                          2.62e-01  50
seq1750                          4.44e-05  13_[+11(2.85e-11)]_7
seq1752                          6.79e-01  50
seq1754                          2.45e-02  50
seq1756                          6.22e-01  50
seq1758                          7.19e-01  50
seq1760                          3.74e-01  50
seq1762                          1.87e-01  7_[+2(5.48e-06)]_17
seq1764                          5.54e-01  50
seq1766                          1.97e-01  50
seq1768                          5.84e-01  50
seq1770                          3.99e-02  9_[+2(1.19e-05)]_15
seq1772                          5.69e-01  50
seq1774                          1.29e-03  11_[+20(1.19e-08)]_13
seq1776                          9.98e-01  50
seq1778                          7.70e-01  50
seq1780                          1.35e-05  12_[+11(1.04e-09)]_8
seq1782                          2.73e-02  8_[+2(9.48e-06)]_16
seq1784                          8.30e-02  50
seq1786                          7.98e-01  50
seq1788                          5.84e-01  50
seq1790                          8.00e-02  21_[+3(2.08e-05)]_3
seq1792                          1.60e-02  17_[+2(1.73e-07)]_7
seq1794                          5.56e-01  50
seq1796                          8.01e-01  50
seq1798                          8.19e-01  50
seq1800                          5.25e-01  50
seq1802                          3.84e-01  50
seq1804                          1.30e-01  50
seq1806                          3.30e-01  50
seq1808                          8.24e-01  50
seq1810                          6.31e-01  50
seq1812                          6.63e-01  50
seq1814                          2.43e-05  13_[+15(3.67e-10)]_11
seq1816                          5.74e-01  50
seq1818                          8.38e-02  50
seq1820                          2.21e-04  14_[+11(1.17e-09)]_6
seq1822                          8.00e-05  6_[+12(2.25e-12)]_10
seq1824                          1.59e-02  21_[+16(4.43e-05)]_7
seq1826                          3.16e-01  50
seq1828                          2.72e-01  50
seq1830                          1.50e-01  50
seq1832                          1.34e-01  50
seq1834                          4.17e-01  50
seq1836                          1.02e-01  50
seq1838                          1.07e-02  15_[+2(1.73e-07)]_9
seq1840                          1.47e-03  9_[+4(5.38e-07)]_6
seq1842                          6.43e-01  50
seq1844                          1.48e-02  19_[+2(3.06e-06)]_5
seq1846                          8.31e-01  50
seq1848                          4.62e-01  50
seq1850                          8.61e-01  50
seq1852                          1.24e-01  50
seq1854                          2.45e-02  13_[+1(9.28e-09)]_2
seq1856                          2.13e-02  14_[+3(2.73e-08)]_10
seq1858                          3.21e-01  50
seq1860                          3.36e-01  50
seq1862                          8.83e-01  50
seq1864                          3.39e-01  16_[+2(8.14e-06)]_8
seq1866                          2.98e-01  50
seq1868                          8.81e-01  50
seq1870                          6.11e-01  50
seq1872                          7.82e-02  50
seq1874                          2.65e-01  50
seq1876                          4.35e-01  50
seq1878                          5.88e-01  50
seq1880                          3.20e-01  50
seq1882                          4.60e-03  36_[+13(1.80e-07)]
seq1884                          2.71e-02  4_[+11(3.67e-05)]_16
seq1886                          5.13e-03  13_[+1(1.96e-05)]_2
seq1888                          6.77e-01  50
seq1890                          5.22e-01  50
seq1892                          8.77e-01  50
seq1894                          9.17e-01  50
seq1896                          7.43e-01  50
seq1898                          5.53e-01  50
seq1900                          4.24e-01  50
seq1902                          3.73e-08  8_[+5(5.25e-19)]_7
seq1904                          3.91e-01  50
seq1906                          2.41e-01  50
seq1908                          5.33e-01  50
seq1910                          3.83e-01  50
seq1912                          8.96e-01  50
seq1914                          3.97e-01  50
seq1916                          5.26e-01  50
seq1918                          6.39e-02  50
seq1920                          4.07e-01  50
seq1922                          4.91e-01  50
seq1924                          3.05e-02  50
seq1926                          7.08e-01  50
seq1928                          1.61e-03  50
seq1930                          6.53e-06  9_[+4(4.36e-08)]_6
seq1932                          3.58e-01  50
seq1934                          7.64e-01  50
seq1936                          8.66e-01  50
seq1938                          4.57e-01  50
seq1940                          1.88e-01  50
seq1942                          4.35e-01  50
seq1944                          3.73e-08  8_[+5(5.25e-19)]_7
seq1946                          9.38e-01  50
seq1948                          4.29e-01  50
seq1950                          1.22e-03  8_[+4(2.60e-07)]_7
seq1952                          4.44e-01  50
seq1954                          5.47e-01  50
seq1956                          1.13e-01  50
seq1958                          7.22e-01  50
seq1960                          6.63e-01  50
seq1962                          6.51e-01  50
seq1964                          8.23e-06  4_[+19(1.69e-12)]_22
seq1966                          6.28e-01  50
seq1968                          4.71e-01  50
seq1970                          2.22e-01  50
seq1972                          9.23e-01  50
seq1974                          2.93e-01  50
seq1976                          2.34e-01  50
seq1978                          4.24e-02  [+2(3.98e-08)]_24
seq1980                          6.82e-01  50
seq1982                          2.88e-01  50
seq1984                          3.53e-01  50
seq1986                          2.16e-02  20_[+15(2.95e-09)]_4
seq1988                          7.21e-01  50
seq1990                          4.67e-01  50
seq1992                          7.58e-02  50
seq1994                          6.57e-02  50
seq1996                          5.30e-04  32_[+7(8.19e-05)]_1
seq1998                          9.64e-04  3_[+5(5.85e-10)]_12
seq2000                          9.77e-02  50
seq2002                          4.43e-01  50
seq2004                          6.33e-01  50
seq2006                          9.13e-01  50
seq2008                          6.02e-01  50
seq2010                          2.90e-01  50
seq2012                          2.07e-01  50
seq2014                          1.27e-01  50
seq2016                          4.08e-02  9_[+20(6.49e-05)]_15
seq2018                          3.32e-04  8_[+4(1.99e-08)]_7
seq2020                          4.88e-02  28_[+14(4.04e-08)]_3
seq2022                          4.15e-03  13_[+11(8.25e-11)]_7
seq2024                          1.22e-02  16_[+2(3.06e-06)]_8
seq2026                          3.02e-01  50
seq2028                          7.14e-01  50
seq2030                          5.70e-03  14_[+1(1.81e-07)]_1
seq2032                          2.99e-01  50
seq2034                          3.39e-01  50
seq2036                          4.76e-01  50
seq2038                          6.53e-01  50
seq2040                          1.52e-01  50
seq2042                          5.97e-01  50
seq2044                          4.77e-01  50
seq2046                          2.60e-02  50
seq2048                          2.82e-04  9_[+9(1.23e-10)]_10
seq2050                          8.32e-01  50
seq2052                          5.88e-01  50
seq2054                          3.66e-01  50
seq2056                          5.93e-02  50
seq2058                          1.02e-01  50
seq2060                          3.68e-07  9_[+6(1.15e-12)]_7
seq2062                          7.83e-01  50
seq2064                          7.16e-03  21_[+14(8.04e-08)]_10
seq2066                          2.17e-01  50
seq2068                          1.05e-01  50
seq2070                          6.74e-01  50
seq2072                          2.15e-01  50
seq2074                          7.13e-01  50
seq2076                          1.21e-01  15_[+3(7.82e-06)]_9
seq2078                          8.22e-01  50
seq2080                          1.28e-01  12_[+1(8.25e-05)]_3
seq2082                          7.46e-01  50
seq2084                          7.28e-01  50
seq2086                          1.33e-02  9_[+4(1.56e-07)]_6
seq2088                          1.63e-01  50
seq2090                          5.30e-01  50
seq2092                          8.78e-01  50
seq2094                          8.60e-01  50
seq2096                          6.35e-04  36_[+13(1.61e-07)]
seq2098                          8.12e-01  50
seq2100                          6.68e-04  8_[+16(4.38e-10)]_20
seq2102                          2.74e-01  50
seq2104                          8.45e-01  50
seq2106                          1.29e-06  [+15(2.66e-12)]_7_[+7(8.19e-05)]
seq2108                          2.37e-01  50
seq2110                          5.26e-01  50
seq2112                          7.37e-01  50
seq2114                          8.81e-03  12_[+1(1.21e-05)]_3
seq2116                          1.01e-01  50
seq2118                          1.51e-01  11_[+6(8.04e-05)]_5
seq2120                          4.26e-01  50
seq2122                          3.12e-01  50
seq2124                          3.15e-01  50
seq2126                          3.71e-01  50
seq2128                          1.95e-01  50
seq2130                          9.63e-01  50
seq2132                          8.81e-01  50
seq2134                          5.32e-01  50
seq2136                          9.66e-01  50
seq2138                          6.49e-02  50
seq2140                          8.35e-01  50
seq2142                          8.71e-01  50
seq2144                          3.15e-02  6_[+7(9.54e-05)]_27
seq2146                          8.48e-01  50
seq2148                          5.90e-07  9_[+10(1.53e-16)]_7
seq2150                          4.17e-02  15_[+3(2.08e-05)]_9
seq2152                          3.33e-01  50
seq2154                          2.31e-04  33_[+7(1.08e-10)]
seq2156                          5.00e-01  50
seq2158                          1.58e-03  33_[+7(5.57e-11)]
seq2160                          3.89e-01  50
seq2162                          1.27e-02  6_[+5(6.74e-10)]_9
seq2164                          1.14e-01  50
seq2166                          1.34e-01  50
seq2168                          6.14e-02  50
seq2170                          2.00e-01  50
seq2172                          1.31e-01  50
seq2174                          2.61e-02  50
seq2176                          6.26e-04  5_[+12(3.85e-11)]_11
seq2178                          3.95e-04  1_[+5(5.85e-10)]_14
seq2180                          8.75e-02  50
seq2182                          1.31e-01  50
seq2184                          1.38e-01  8_[+4(9.17e-08)]_7
seq2186                          1.96e-01  50
seq2188                          1.46e-02  31_[+14(9.92e-08)]
seq2190                          3.23e-01  50
seq2192                          2.68e-02  16_[+2(1.83e-05)]_8
seq2194                          3.55e-01  50
seq2196                          8.05e-03  50
seq2198                          9.33e-02  12_[+1(1.67e-05)]_3
seq2200                          4.07e-02  50
seq2202                          3.09e-02  18_[+2(4.54e-08)]_6
seq2204                          5.40e-03  3_[+14(4.59e-09)]_28
seq2206                          1.68e-01  14_[+3(4.43e-06)]_10
seq2208                          5.17e-01  50
seq2210                          3.72e-01  50
seq2212                          2.00e-01  50
seq2214                          2.14e-06  17_[+19(3.54e-13)]_9
seq2216                          3.66e-01  50
seq2218                          5.02e-01  50
seq2220                          3.86e-02  14_[+2(4.29e-06)]_10
seq2222                          1.77e-02  14_[+1(1.31e-05)]_1
seq2224                          2.99e-02  50
seq2226                          4.54e-02  50
seq2228                          2.99e-01  50
seq2230                          1.66e-01  50
seq2232                          1.53e-02  50
seq2234                          2.16e-01  50
seq2236                          8.12e-01  50
seq2238                          9.81e-01  50
seq2240                          1.85e-01  50
seq2242                          6.46e-01  50
seq2244                          7.20e-01  50
seq2246                          9.30e-02  50
seq2248                          4.32e-01  50
seq2250                          3.31e-01  50
seq2252                          3.06e-01  50
seq2254                          9.56e-02  50
seq2256                          9.84e-01  50
seq2258                          9.01e-01  50
seq2260                          8.45e-01  50
seq2262                          6.55e-01  50
seq2264                          5.76e-01  50
seq2266                          5.60e-03  5_[+20(1.28e-10)]_19
seq2268                          1.48e-02  14_[+1(4.25e-06)]_1
seq2270                          6.70e-03  50
seq2272                          9.26e-02  50
seq2274                          1.00e-04  8_[+4(6.97e-08)]_7
seq2276                          9.71e-01  50
seq2278                          2.63e-02  13_[+1(8.62e-06)]_2
seq2280                          2.96e-01  35_[+18(8.25e-07)]_1
seq2282                          1.30e-01  50
seq2284                          6.22e-01  50
seq2286                          1.99e-02  50
seq2288                          3.74e-01  50
seq2290                          8.86e-01  50
seq2292                          4.03e-01  50
seq2294                          2.52e-01  50
seq2296                          2.53e-01  50
seq2298                          1.66e-01  50
seq2300                          6.17e-02  50
seq2302                          4.64e-01  50
seq2304                          6.71e-02  50
seq2306                          1.93e-03  9_[+3(1.42e-05)]_15
seq2308                          8.81e-01  50
seq2310                          7.48e-02  50
seq2312                          1.25e-01  50
seq2314                          4.95e-01  50
seq2316                          1.01e-01  50
seq2318                          4.67e-05  4_[+15(1.81e-08)]_20
seq2320                          5.77e-01  50
seq2322                          3.16e-01  50
seq2324                          7.80e-01  50
seq2326                          7.41e-01  50
seq2328                          9.71e-01  50
seq2330                          4.54e-01  50
seq2332                          7.84e-04  12_[+1(1.25e-07)]_3
seq2334                          2.12e-01  15_[+3(3.63e-05)]_9
seq2336                          3.24e-02  13_[+1(6.65e-06)]_2
seq2338                          3.91e-01  50
seq2340                          2.31e-02  50
seq2342                          1.55e-02  7_[+2(1.28e-05)]_17
seq2344                          1.23e-01  50
seq2346                          9.25e-01  50
seq2348                          6.60e-01  50
seq2350                          2.22e-01  50
seq2352                          5.10e-01  50
seq2354                          6.03e-03  28_[+17(2.49e-08)]_3
seq2356                          1.34e-01  50
seq2358                          2.49e-03  17_[+2(1.50e-06)]_7
seq2360                          8.54e-01  50
seq2362                          6.58e-01  50
seq2364                          8.08e-01  50
seq2366                          9.11e-01  50
seq2368                          1.94e-01  50
seq2370                          1.84e-01  14_[+1(3.87e-06)]_1
seq2372                          2.15e-05  5_[+14(2.03e-08)]_26
seq2374                          1.47e-01  50
seq2376                          2.52e-02  13_[+3(4.13e-05)]_11
seq2378                          5.98e-02  14_[+3(1.31e-05)]_10
seq2380                          2.13e-03  16_[+2(8.52e-08)]_8
seq2382                          1.67e-08  6_[+8(1.42e-12)]_10
seq2384                          7.99e-01  50
seq2386                          7.36e-01  50
seq2388                          2.38e-02  50
seq2390                          3.32e-01  50
seq2392                          4.11e-01  50
seq2394                          2.35e-01  50
seq2396                          2.29e-03  16_[+15(4.52e-08)]_8
seq2398                          5.88e-01  50
seq2400                          9.55e-01  50
seq2402                          7.95e-01  50
seq2404                          3.04e-01  50
seq2406                          3.20e-01  50
seq2408                          4.15e-01  50
seq2410                          2.23e-01  50
seq2412                          1.50e-02  36_[+13(2.11e-06)]
seq2414                          1.70e-01  50
seq2416                          8.90e-03  50
seq2418                          6.81e-03  50
seq2420                          2.77e-04  9_[+8(3.58e-12)]_7
seq2422                          1.15e-01  50
seq2424                          1.20e-01  50
seq2426                          1.34e-02  50
seq2428                          9.57e-01  50
seq2430                          8.06e-02  50
seq2432                          5.43e-01  50
seq2434                          4.48e-01  50
seq2436                          1.41e-01  50
seq2438                          3.94e-01  50
seq2440                          2.73e-01  50
seq2442                          2.62e-01  50
seq2444                          1.98e-01  50
seq2446                          7.57e-01  50
seq2448                          8.83e-01  50
seq2450                          2.83e-01  50
seq2452                          2.26e-01  50
seq2454                          1.93e-01  50
seq2456                          3.08e-02  6_[+14(4.79e-05)]_25
seq2458                          1.51e-03  2_[+17(3.74e-08)]_29
seq2460                          1.14e-01  50
seq2462                          1.90e-01  50
seq2464                          7.07e-01  50
seq2466                          2.68e-01  50
seq2468                          3.92e-01  50
seq2470                          3.08e-03  14_[+18(1.37e-06)]_22
seq2472                          3.21e-01  50
seq2474                          8.91e-02  50
seq2476                          1.48e-01  50
seq2478                          5.13e-01  50
seq2480                          3.77e-01  50
seq2482                          2.72e-04  [+5(4.94e-11)]_15
seq2484                          1.67e-01  15_[+3(4.01e-07)]_9
seq2486                          5.90e-01  50
seq2488                          4.81e-02  50
seq2490                          5.94e-02  50
seq2492                          4.25e-01  50
seq2494                          4.61e-09  12_[+6(2.76e-18)]_4
seq2496                          1.26e-01  17_[+3(5.39e-06)]_7
seq2498                          1.71e-02  50
seq2500                          9.94e-01  50
seq2502                          1.73e-01  50
seq2504                          4.49e-01  50
seq2506                          1.84e-01  50
seq2508                          9.56e-02  50
seq2510                          1.61e-02  17_[+3(1.16e-06)]_7
seq2512                          7.01e-02  50
seq2514                          8.65e-01  50
seq2516                          1.47e-02  13_[+1(8.78e-07)]_2
seq2518                          2.67e-02  50
seq2520                          6.01e-02  50
seq2522                          1.71e-01  50
seq2524                          4.35e-02  12_[+1(8.25e-05)]_3
seq2526                          6.94e-01  50
seq2528                          7.17e-03  50
seq2530                          6.35e-02  24_[+3(7.14e-06)]
seq2532                          3.18e-01  50
seq2534                          6.87e-01  50
seq2536                          9.37e-02  50
seq2538                          9.78e-02  50
seq2540                          8.99e-01  50
seq2542                          9.00e-01  50
seq2544                          8.03e-02  50
seq2546                          5.43e-01  50
seq2548                          2.75e-01  50
seq2550                          6.55e-01  50
seq2552                          1.26e-01  50
seq2554                          6.03e-01  50
seq2556                          4.12e-01  50
seq2558                          6.25e-01  50
seq2560                          5.86e-03  11_[+8(2.07e-05)]_5
seq2562                          2.00e-01  50
seq2564                          4.30e-05  5_[+4(3.33e-07)]_10
seq2566                          2.08e-03  24_[+20(4.74e-05)]
seq2568                          6.23e-03  50
seq2570                          5.44e-01  50
seq2572                          7.66e-01  50
seq2574                          3.24e-01  50
seq2576                          6.23e-01  50
seq2578                          5.34e-01  50
seq2580                          2.47e-01  50
seq2582                          8.23e-01  50
seq2584                          3.37e-01  50
seq2586                          2.63e-01  50
seq2588                          3.45e-01  50
seq2590                          6.40e-04  36_[+13(1.96e-06)]
seq2592                          3.48e-01  50
seq2594                          5.78e-01  50
seq2596                          8.55e-01  50
seq2598                          3.65e-01  50
seq2600                          4.11e-01  50
seq2602                          3.95e-01  50
seq2604                          2.14e-02  50
seq2606                          7.60e-02  50
seq2608                          3.65e-01  3_[+5(5.92e-05)]_12
seq2610                          6.10e-01  50
seq2612                          4.90e-01  50
seq2614                          7.09e-01  50
seq2616                          3.69e-01  50
seq2618                          8.45e-04  29_[+17(3.23e-10)]_2
seq2620                          6.97e-01  50
seq2622                          1.53e-01  15_[+3(2.10e-06)]_9
seq2624                          3.85e-05  8_[+2(5.12e-07)]_16
seq2626                          8.38e-01  50
seq2628                          5.56e-01  50
seq2630                          1.87e-01  50
seq2632                          1.61e-02  50
seq2634                          2.67e-01  50
seq2636                          4.22e-02  50
seq2638                          9.88e-01  50
seq2640                          7.04e-01  50
seq2642                          9.17e-01  50
seq2644                          8.74e-04  13_[+10(1.74e-10)]_3
seq2646                          7.73e-01  50
seq2648                          2.14e-03  19_[+20(1.14e-10)]_5
seq2650                          8.42e-02  15_[+18(4.91e-06)]_21
seq2652                          1.21e-01  50
seq2654                          4.24e-01  50
seq2656                          4.70e-01  50
seq2658                          3.82e-04  50
seq2660                          4.92e-01  50
seq2662                          4.51e-01  50
seq2664                          4.88e-02  50
seq2666                          2.78e-04  13_[+1(1.08e-06)]_2
seq2668                          8.86e-01  50
seq2670                          1.03e-01  50
seq2672                          2.70e-01  50
seq2674                          6.96e-01  50
seq2676                          9.07e-01  50
seq2678                          1.57e-01  50
seq2680                          9.99e-01  50
seq2682                          2.09e-01  12_[+1(1.31e-05)]_3
seq2684                          2.19e-01  50
seq2686                          1.84e-01  50
seq2688                          5.55e-01  50
seq2690                          1.38e-01  13_[+3(1.88e-06)]_11
seq2692                          1.76e-01  50
seq2694                          9.81e-01  50
seq2696                          4.51e-01  50
seq2698                          6.46e-01  50
seq2700                          1.37e-01  13_[+1(5.13e-05)]_2
seq2702                          1.82e-04  16_[+2(7.20e-09)]_8
seq2704                          5.98e-01  50
seq2706                          1.56e-05  36_[+13(1.61e-07)]
seq2708                          2.00e-01  50
seq2710                          3.56e-01  50
seq2712                          8.03e-01  50
seq2714                          8.79e-01  50
seq2716                          3.13e-01  50
seq2718                          3.75e-01  50
seq2720                          4.20e-01  50
seq2722                          8.81e-01  50
seq2724                          9.71e-01  50
seq2726                          2.62e-01  50
seq2728                          2.88e-01  50
seq2730                          7.91e-04  8_[+20(4.68e-08)]_16
seq2732                          3.11e-02  12_[+2(7.53e-06)]_12
seq2734                          1.24e-01  50
seq2736                          9.17e-01  50
seq2738                          3.54e-01  50
seq2740                          7.68e-01  50
seq2742                          1.40e-01  13_[+1(8.81e-05)]_2
seq2744                          3.17e-02  13_[+1(1.54e-05)]_2
seq2746                          7.34e-01  50
seq2748                          2.13e-01  50
seq2750                          5.07e-01  50
seq2752                          2.23e-01  50
seq2754                          7.66e-01  50
seq2756                          4.55e-01  50
seq2758                          1.58e-01  13_[+8(9.63e-05)]_3
seq2760                          3.83e-01  50
seq2762                          1.45e-02  15_[+5(1.81e-05)]
seq2764                          3.86e-01  50
seq2766                          3.27e-01  50
seq2768                          2.56e-03  13_[+1(2.90e-07)]_2
seq2770                          7.97e-01  50
seq2772                          1.18e-01  50
seq2774                          3.11e-01  50
seq2776                          7.97e-01  50
seq2778                          1.26e-04  1_[+19(2.58e-12)]_25
seq2780                          1.73e-01  50
seq2782                          2.65e-01  12_[+2(8.33e-05)]_12
seq2784                          7.33e-01  50
seq2786                          3.97e-01  50
seq2788                          7.23e-01  50
seq2790                          7.12e-01  50
seq2792                          2.28e-01  50
seq2794                          7.72e-01  50
seq2796                          2.83e-01  50
seq2798                          2.92e-04  36_[+13(2.00e-07)]
seq2800                          9.29e-01  50
seq2802                          1.04e-01  50
seq2804                          3.02e-01  50
seq2806                          2.77e-01  50
seq2808                          7.55e-01  50
seq2810                          4.72e-01  50
seq2812                          6.68e-01  13_[+3(2.08e-05)]_11
seq2814                          4.98e-01  50
seq2816                          9.63e-01  50
seq2818                          5.35e-02  23_[+13(6.68e-05)]_13
seq2820                          8.85e-01  50
seq2822                          4.57e-02  3_[+2(1.64e-06)]_21
seq2824                          6.25e-02  50
seq2826                          2.76e-03  16_[+14(2.99e-10)]_15
seq2828                          4.79e-01  50
seq2830                          1.23e-03  16_[+2(1.80e-06)]_8
seq2832                          2.20e-02  16_[+3(9.33e-06)]_8
seq2834                          1.29e-01  50
seq2836                          3.07e-01  50
seq2838                          5.59e-01  50
seq2840                          4.37e-02  50
seq2842                          6.24e-05  13_[+11(1.99e-10)]_7
seq2844                          7.52e-02  50
seq2846                          7.13e-02  50
seq2848                          2.29e-04  10_[+16(9.80e-11)]_18
seq2850                          7.73e-04  9_[+4(2.20e-08)]_6
seq2852                          2.28e-01  50
seq2854                          4.39e-02  16_[+2(1.37e-07)]_8
seq2856                          5.39e-01  50
seq2858                          9.25e-03  13_[+1(1.99e-06)]_2
seq2860                          3.32e-01  50
seq2862                          5.42e-01  50
seq2864                          2.69e-01  50
seq2866                          9.44e-01  50
seq2868                          1.93e-04  8_[+4(5.61e-09)]_7
seq2870                          7.39e-02  50
seq2872                          4.97e-01  50
seq2874                          6.44e-02  50
seq2876                          4.74e-01  50
seq2878                          2.72e-01  13_[+1(1.67e-05)]_2
seq2880                          9.32e-01  50
seq2882                          3.18e-01  50
seq2884                          2.66e-01  50
seq2886                          1.38e-01  50
seq2888                          4.16e-01  50
seq2890                          7.05e-01  50
seq2892                          1.99e-05  17_[+16(1.84e-09)]_11
seq2894                          1.98e-06  19_[+20(1.47e-12)]_5
seq2896                          1.43e-01  50
seq2898                          4.87e-03  1_[+10(6.47e-09)]_15
seq2900                          8.25e-01  50
seq2902                          8.48e-01  50
seq2904                          1.36e-01  20_[+20(7.20e-05)]_4
seq2906                          1.20e-01  32_[+18(2.96e-05)]_4
seq2908                          5.91e-01  50
seq2910                          4.69e-01  50
seq2912                          3.66e-01  50
seq2914                          7.04e-01  50
seq2916                          1.83e-01  50
seq2918                          9.76e-01  50
seq2920                          1.40e-01  50
seq2922                          9.84e-01  50
seq2924                          5.71e-01  50
seq2926                          7.24e-01  50
seq2928                          1.98e-01  50
seq2930                          3.26e-01  50
seq2932                          8.03e-01  50
seq2934                          6.05e-07  2_[+10(1.32e-11)]_14
seq2936                          7.17e-02  50
seq2938                          2.79e-01  50
seq2940                          5.32e-01  50
seq2942                          3.22e-01  50
--------------------------------------------------------------------------------

********************************************************************************


********************************************************************************
Stopped because nmotifs = 20 reached.
********************************************************************************

CPU: plpa-w804749pagw.local

********************************************************************************
