# Supplementary material for: Global Analysis of the HrpL Regulon in the Plant Pathogen Pseudomonas syringae pv. tomato DC3000 Reveals New Regulon Members with Diverse Functions
Source: PLoS One. 2014 Aug 29;9(8):e106115. doi: 10.1371/journal.pone.0106115 (PMC4149516; doi:10.1371/journal.pone.0106115)
Supplement: Dataset S8 — MEME analysis of sequences upstream from captured 5′-ends using RNA-Seq data from ΔhrpL cells at t = 1.5 hours. (ZIP) [file pone.0106115.s017.zip › Dataset S8/meme.xml]

<?xml version='1.0' encoding='UTF-8' standalone='yes'?>
<!-- Document definition -->
<!DOCTYPE MEME[
<!ELEMENT MEME (
  training_set,
  model, 
  motifs, 
  scanned_sites_summary?
)>
<!ATTLIST MEME 
  version CDATA #REQUIRED
  release CDATA #REQUIRED
>
<!-- Training-set elements -->
<!ELEMENT training_set (alphabet, ambigs, sequence+, letter_frequencies)>
<!ATTLIST training_set datafile CDATA #REQUIRED length CDATA #REQUIRED>
<!ELEMENT alphabet (letter+)>
<!ATTLIST alphabet id (amino-acid|nucleotide) #REQUIRED
                   length CDATA #REQUIRED>
<!ELEMENT ambigs (letter+)>
<!ELEMENT letter EMPTY>
<!ATTLIST letter id ID #REQUIRED>
<!ATTLIST letter symbol CDATA #REQUIRED>
<!ELEMENT sequence EMPTY>
<!ATTLIST sequence id ID #REQUIRED
                   name CDATA #REQUIRED
                   length CDATA #REQUIRED
                   weight CDATA #REQUIRED
>
<!ELEMENT letter_frequencies (alphabet_array)>

<!-- Model elements -->
<!ELEMENT model (
  command_line,
  host,
  type,
  nmotifs,
  evalue_threshold,
  object_function,
  min_width,
  max_width,
  minic,
  wg,
  ws,
  endgaps,
  minsites,
  maxsites,
  wnsites,
  prob,
  spmap,
  spfuzz,
  prior,
  beta,
  maxiter,
  distance,
  num_sequences,
  num_positions,
  seed,
  seqfrac,
  strands,
  priors_file,
  reason_for_stopping,
  background_frequencies
)>
<!ELEMENT command_line (#PCDATA)*>
<!ELEMENT host (#PCDATA)*>
<!ELEMENT type (#PCDATA)*>
<!ELEMENT nmotifs (#PCDATA)*>
<!ELEMENT evalue_threshold (#PCDATA)*>
<!ELEMENT object_function (#PCDATA)*>
<!ELEMENT min_width (#PCDATA)*>
<!ELEMENT max_width (#PCDATA)*>
<!ELEMENT minic (#PCDATA)*>
<!ELEMENT wg (#PCDATA)*>
<!ELEMENT ws (#PCDATA)*>
<!ELEMENT endgaps (#PCDATA)*>
<!ELEMENT minsites (#PCDATA)*>
<!ELEMENT maxsites (#PCDATA)*>
<!ELEMENT wnsites (#PCDATA)*>
<!ELEMENT prob (#PCDATA)*>
<!ELEMENT spmap (#PCDATA)*>
<!ELEMENT spfuzz (#PCDATA)*>
<!ELEMENT prior (#PCDATA)*>
<!ELEMENT beta (#PCDATA)*>
<!ELEMENT maxiter (#PCDATA)*>
<!ELEMENT distance (#PCDATA)*>
<!ELEMENT num_sequences (#PCDATA)*>
<!ELEMENT num_positions (#PCDATA)*>
<!ELEMENT seed (#PCDATA)*>
<!ELEMENT seqfrac (#PCDATA)*>
<!ELEMENT strands (#PCDATA)*>
<!ELEMENT priors_file (#PCDATA)*>
<!ELEMENT reason_for_stopping (#PCDATA)*>
<!ELEMENT background_frequencies (alphabet_array)>
<!ATTLIST background_frequencies source CDATA #REQUIRED>

<!-- Motif elements -->
<!ELEMENT motifs (motif+)>
<!ELEMENT motif (scores, probabilities, regular_expression?, contributing_sites)>
<!ATTLIST motif id ID #REQUIRED
                name CDATA #REQUIRED
                width CDATA #REQUIRED
                sites CDATA #REQUIRED
                llr CDATA #REQUIRED
                ic CDATA #REQUIRED
                re CDATA #REQUIRED
                bayes_threshold CDATA #REQUIRED
                e_value CDATA #REQUIRED
                elapsed_time CDATA #REQUIRED
                url CDATA ""
>
<!ELEMENT scores (alphabet_matrix)>
<!ELEMENT probabilities (alphabet_matrix)>
<!ELEMENT regular_expression (#PCDATA)*>

<!-- Contributing site elements -->
<!-- Contributing sites are motif occurences found during the motif discovery phase -->
<!ELEMENT contributing_sites (contributing_site+)>
<!ELEMENT contributing_site (left_flank, site, right_flank)>
<!ATTLIST contributing_site sequence_id IDREF #REQUIRED
                          position CDATA #REQUIRED
                          strand (plus|minus|none) 'none'
                          pvalue CDATA #REQUIRED
>
<!-- The left_flank contains the sequence for 10 bases to the left of the motif start -->
<!ELEMENT left_flank (#PCDATA)>
<!-- The site contains the sequence for the motif instance -->
<!ELEMENT site (letter_ref+)>
<!-- The right_flank contains the sequence for 10 bases to the right of the motif end -->
<!ELEMENT right_flank (#PCDATA)>

<!-- Scanned site elements -->
<!-- Scanned sites are motif occurences found during the sequence scan phase -->
<!ELEMENT scanned_sites_summary (scanned_sites+)>
<!ATTLIST scanned_sites_summary p_thresh CDATA #REQUIRED>
<!ELEMENT scanned_sites (scanned_site*)>
<!ATTLIST scanned_sites sequence_id IDREF #REQUIRED
                        pvalue CDATA #REQUIRED
                        num_sites CDATA #REQUIRED>
<!ELEMENT scanned_site EMPTY>
<!ATTLIST scanned_site  motif_id IDREF #REQUIRED
                        strand (plus|minus|none) 'none'
                        position CDATA #REQUIRED
                        pvalue CDATA #REQUIRED>

<!-- Utility elements -->
<!-- A reference to a letter in the alphabet -->
<!ELEMENT letter_ref EMPTY>
<!ATTLIST letter_ref letter_id IDREF #REQUIRED>
<!-- A alphabet-array contains one floating point value for each letter in an alphabet -->
<!ELEMENT alphabet_array (value+)>
<!ELEMENT value (#PCDATA)>
<!ATTLIST value letter_id IDREF #REQUIRED>

<!-- A alphabet_matrix contains one alphabet_array for each position in a motif -->
<!ELEMENT alphabet_matrix (alphabet_array+)>

]>
<!-- Begin document body -->
<MEME version="4.5.0" release="Thu Oct 14 08:44:28 EST 2010">
<training_set datafile="renamecombined-top-peaks1500normhrpLt15rnaMatchSeq.trimmed.perfect.uniq.profile.sorted.fna" length="1472">
<alphabet id="nucleotide" length="4">
<letter id="letter_A" symbol="A"/>
<letter id="letter_C" symbol="C"/>
<letter id="letter_G" symbol="G"/>
<letter id="letter_T" symbol="T"/>
</alphabet>
<ambigs>
<letter id="letter_B" symbol="B"/>
<letter id="letter_D" symbol="D"/>
<letter id="letter_H" symbol="H"/>
<letter id="letter_K" symbol="K"/>
<letter id="letter_M" symbol="M"/>
<letter id="letter_N" symbol="N"/>
<letter id="letter_R" symbol="R"/>
<letter id="letter_S" symbol="S"/>
<letter id="letter_U" symbol="U"/>
<letter id="letter_V" symbol="V"/>
<letter id="letter_W" symbol="W"/>
<letter id="letter_Y" symbol="Y"/>
<letter id="letter_star" symbol="*"/>
<letter id="letter_-" symbol="-"/>
<letter id="letter_X" symbol="X"/>
</ambigs>
<sequence id="sequence_0" name="seq0" length="10" weight="1.000000" />
<sequence id="sequence_1" name="seq2" length="50" weight="1.000000" />
<sequence id="sequence_2" name="seq4" length="50" weight="1.000000" />
<sequence id="sequence_3" name="seq6" length="50" weight="1.000000" />
<sequence id="sequence_4" name="seq8" length="50" weight="1.000000" />
<sequence id="sequence_5" name="seq10" length="50" weight="1.000000" />
<sequence id="sequence_6" name="seq12" length="50" weight="1.000000" />
<sequence id="sequence_7" name="seq14" length="50" weight="1.000000" />
<sequence id="sequence_8" name="seq16" length="50" weight="1.000000" />
<sequence id="sequence_9" name="seq18" length="50" weight="1.000000" />
<sequence id="sequence_10" name="seq20" length="50" weight="1.000000" />
<sequence id="sequence_11" name="seq22" length="50" weight="1.000000" />
<sequence id="sequence_12" name="seq24" length="50" weight="1.000000" />
<sequence id="sequence_13" name="seq26" length="50" weight="1.000000" />
<sequence id="sequence_14" name="seq28" length="50" weight="1.000000" />
<sequence id="sequence_15" name="seq30" length="50" weight="1.000000" />
<sequence id="sequence_16" name="seq32" length="50" weight="1.000000" />
<sequence id="sequence_17" name="seq34" length="50" weight="1.000000" />
<sequence id="sequence_18" name="seq36" length="50" weight="1.000000" />
<sequence id="sequence_19" name="seq38" length="50" weight="1.000000" />
<sequence id="sequence_20" name="seq40" length="50" weight="1.000000" />
<sequence id="sequence_21" name="seq42" length="50" weight="1.000000" />
<sequence id="sequence_22" name="seq44" length="50" weight="1.000000" />
<sequence id="sequence_23" name="seq46" length="50" weight="1.000000" />
<sequence id="sequence_24" name="seq48" length="50" weight="1.000000" />
<sequence id="sequence_25" name="seq50" length="50" weight="1.000000" />
<sequence id="sequence_26" name="seq52" length="50" weight="1.000000" />
<sequence id="sequence_27" name="seq54" length="50" weight="1.000000" />
<sequence id="sequence_28" name="seq56" length="50" weight="1.000000" />
<sequence id="sequence_29" name="seq58" length="50" weight="1.000000" />
<sequence id="sequence_30" name="seq60" length="50" weight="1.000000" />
<sequence id="sequence_31" name="seq62" length="50" weight="1.000000" />
<sequence id="sequence_32" name="seq64" length="50" weight="1.000000" />
<sequence id="sequence_33" name="seq66" length="50" weight="1.000000" />
<sequence id="sequence_34" name="seq68" length="50" weight="1.000000" />
<sequence id="sequence_35" name="seq70" length="50" weight="1.000000" />
<sequence id="sequence_36" name="seq72" length="50" weight="1.000000" />
<sequence id="sequence_37" name="seq74" length="50" weight="1.000000" />
<sequence id="sequence_38" name="seq76" length="50" weight="1.000000" />
<sequence id="sequence_39" name="seq78" length="50" weight="1.000000" />
<sequence id="sequence_40" name="seq80" length="50" weight="1.000000" />
<sequence id="sequence_41" name="seq82" length="50" weight="1.000000" />
<sequence id="sequence_42" name="seq84" length="50" weight="1.000000" />
<sequence id="sequence_43" name="seq86" length="50" weight="1.000000" />
<sequence id="sequence_44" name="seq88" length="50" weight="1.000000" />
<sequence id="sequence_45" name="seq90" length="50" weight="1.000000" />
<sequence id="sequence_46" name="seq92" length="50" weight="1.000000" />
<sequence id="sequence_47" name="seq94" length="50" weight="1.000000" />
<sequence id="sequence_48" name="seq96" length="50" weight="1.000000" />
<sequence id="sequence_49" name="seq98" length="50" weight="1.000000" />
<sequence id="sequence_50" name="seq100" length="50" weight="1.000000" />
<sequence id="sequence_51" name="seq102" length="50" weight="1.000000" />
<sequence id="sequence_52" name="seq104" length="50" weight="1.000000" />
<sequence id="sequence_53" name="seq106" length="50" weight="1.000000" />
<sequence id="sequence_54" name="seq108" length="50" weight="1.000000" />
<sequence id="sequence_55" name="seq110" length="50" weight="1.000000" />
<sequence id="sequence_56" name="seq112" length="50" weight="1.000000" />
<sequence id="sequence_57" name="seq114" length="50" weight="1.000000" />
<sequence id="sequence_58" name="seq116" length="50" weight="1.000000" />
<sequence id="sequence_59" name="seq118" length="50" weight="1.000000" />
<sequence id="sequence_60" name="seq120" length="50" weight="1.000000" />
<sequence id="sequence_61" name="seq122" length="50" weight="1.000000" />
<sequence id="sequence_62" name="seq124" length="50" weight="1.000000" />
<sequence id="sequence_63" name="seq126" length="50" weight="1.000000" />
<sequence id="sequence_64" name="seq128" length="50" weight="1.000000" />
<sequence id="sequence_65" name="seq130" length="50" weight="1.000000" />
<sequence id="sequence_66" name="seq132" length="50" weight="1.000000" />
<sequence id="sequence_67" name="seq134" length="50" weight="1.000000" />
<sequence id="sequence_68" name="seq136" length="50" weight="1.000000" />
<sequence id="sequence_69" name="seq138" length="50" weight="1.000000" />
<sequence id="sequence_70" name="seq140" length="50" weight="1.000000" />
<sequence id="sequence_71" name="seq142" length="50" weight="1.000000" />
<sequence id="sequence_72" name="seq144" length="50" weight="1.000000" />
<sequence id="sequence_73" name="seq146" length="50" weight="1.000000" />
<sequence id="sequence_74" name="seq148" length="50" weight="1.000000" />
<sequence id="sequence_75" name="seq150" length="50" weight="1.000000" />
<sequence id="sequence_76" name="seq152" length="50" weight="1.000000" />
<sequence id="sequence_77" name="seq154" length="50" weight="1.000000" />
<sequence id="sequence_78" name="seq156" length="50" weight="1.000000" />
<sequence id="sequence_79" name="seq158" length="50" weight="1.000000" />
<sequence id="sequence_80" name="seq160" length="50" weight="1.000000" />
<sequence id="sequence_81" name="seq162" length="50" weight="1.000000" />
<sequence id="sequence_82" name="seq164" length="50" weight="1.000000" />
<sequence id="sequence_83" name="seq166" length="50" weight="1.000000" />
<sequence id="sequence_84" name="seq168" length="50" weight="1.000000" />
<sequence id="sequence_85" name="seq170" length="50" weight="1.000000" />
<sequence id="sequence_86" name="seq172" length="50" weight="1.000000" />
<sequence id="sequence_87" name="seq174" length="50" weight="1.000000" />
<sequence id="sequence_88" name="seq176" length="50" weight="1.000000" />
<sequence id="sequence_89" name="seq178" length="50" weight="1.000000" />
<sequence id="sequence_90" name="seq180" length="50" weight="1.000000" />
<sequence id="sequence_91" name="seq182" length="50" weight="1.000000" />
<sequence id="sequence_92" name="seq184" length="50" weight="1.000000" />
<sequence id="sequence_93" name="seq186" length="50" weight="1.000000" />
<sequence id="sequence_94" name="seq188" length="50" weight="1.000000" />
<sequence id="sequence_95" name="seq190" length="50" weight="1.000000" />
<sequence id="sequence_96" name="seq192" length="50" weight="1.000000" />
<sequence id="sequence_97" name="seq194" length="50" weight="1.000000" />
<sequence id="sequence_98" name="seq196" length="50" weight="1.000000" />
<sequence id="sequence_99" name="seq198" length="50" weight="1.000000" />
<sequence id="sequence_100" name="seq200" length="50" weight="1.000000" />
<sequence id="sequence_101" name="seq202" length="50" weight="1.000000" />
<sequence id="sequence_102" name="seq204" length="50" weight="1.000000" />
<sequence id="sequence_103" name="seq206" length="50" weight="1.000000" />
<sequence id="sequence_104" name="seq208" length="50" weight="1.000000" />
<sequence id="sequence_105" name="seq210" length="50" weight="1.000000" />
<sequence id="sequence_106" name="seq212" length="50" weight="1.000000" />
<sequence id="sequence_107" name="seq214" length="50" weight="1.000000" />
<sequence id="sequence_108" name="seq216" length="50" weight="1.000000" />
<sequence id="sequence_109" name="seq218" length="50" weight="1.000000" />
<sequence id="sequence_110" name="seq220" length="50" weight="1.000000" />
<sequence id="sequence_111" name="seq222" length="50" weight="1.000000" />
<sequence id="sequence_112" name="seq224" length="50" weight="1.000000" />
<sequence id="sequence_113" name="seq226" length="50" weight="1.000000" />
<sequence id="sequence_114" name="seq228" length="50" weight="1.000000" />
<sequence id="sequence_115" name="seq230" length="50" weight="1.000000" />
<sequence id="sequence_116" name="seq232" length="50" weight="1.000000" />
<sequence id="sequence_117" name="seq234" length="50" weight="1.000000" />
<sequence id="sequence_118" name="seq236" length="50" weight="1.000000" />
<sequence id="sequence_119" name="seq238" length="50" weight="1.000000" />
<sequence id="sequence_120" name="seq240" length="50" weight="1.000000" />
<sequence id="sequence_121" name="seq242" length="50" weight="1.000000" />
<sequence id="sequence_122" name="seq244" length="50" weight="1.000000" />
<sequence id="sequence_123" name="seq246" length="50" weight="1.000000" />
<sequence id="sequence_124" name="seq248" length="50" weight="1.000000" />
<sequence id="sequence_125" name="seq250" length="50" weight="1.000000" />
<sequence id="sequence_126" name="seq252" length="50" weight="1.000000" />
<sequence id="sequence_127" name="seq254" length="50" weight="1.000000" />
<sequence id="sequence_128" name="seq256" length="50" weight="1.000000" />
<sequence id="sequence_129" name="seq258" length="50" weight="1.000000" />
<sequence id="sequence_130" name="seq260" length="50" weight="1.000000" />
<sequence id="sequence_131" name="seq262" length="50" weight="1.000000" />
<sequence id="sequence_132" name="seq264" length="50" weight="1.000000" />
<sequence id="sequence_133" name="seq266" length="50" weight="1.000000" />
<sequence id="sequence_134" name="seq268" length="50" weight="1.000000" />
<sequence id="sequence_135" name="seq270" length="50" weight="1.000000" />
<sequence id="sequence_136" name="seq272" length="50" weight="1.000000" />
<sequence id="sequence_137" name="seq274" length="50" weight="1.000000" />
<sequence id="sequence_138" name="seq276" length="50" weight="1.000000" />
<sequence id="sequence_139" name="seq278" length="50" weight="1.000000" />
<sequence id="sequence_140" name="seq280" length="50" weight="1.000000" />
<sequence id="sequence_141" name="seq282" length="50" weight="1.000000" />
<sequence id="sequence_142" name="seq284" length="50" weight="1.000000" />
<sequence id="sequence_143" name="seq286" length="50" weight="1.000000" />
<sequence id="sequence_144" name="seq288" length="50" weight="1.000000" />
<sequence id="sequence_145" name="seq290" length="50" weight="1.000000" />
<sequence id="sequence_146" name="seq292" length="50" weight="1.000000" />
<sequence id="sequence_147" name="seq294" length="50" weight="1.000000" />
<sequence id="sequence_148" name="seq296" length="50" weight="1.000000" />
<sequence id="sequence_149" name="seq298" length="50" weight="1.000000" />
<sequence id="sequence_150" name="seq300" length="50" weight="1.000000" />
<sequence id="sequence_151" name="seq302" length="50" weight="1.000000" />
<sequence id="sequence_152" name="seq304" length="50" weight="1.000000" />
<sequence id="sequence_153" name="seq306" length="50" weight="1.000000" />
<sequence id="sequence_154" name="seq308" length="50" weight="1.000000" />
<sequence id="sequence_155" name="seq310" length="50" weight="1.000000" />
<sequence id="sequence_156" name="seq312" length="50" weight="1.000000" />
<sequence id="sequence_157" name="seq314" length="50" weight="1.000000" />
<sequence id="sequence_158" name="seq316" length="50" weight="1.000000" />
<sequence id="sequence_159" name="seq318" length="50" weight="1.000000" />
<sequence id="sequence_160" name="seq320" length="50" weight="1.000000" />
<sequence id="sequence_161" name="seq322" length="50" weight="1.000000" />
<sequence id="sequence_162" name="seq324" length="50" weight="1.000000" />
<sequence id="sequence_163" name="seq326" length="50" weight="1.000000" />
<sequence id="sequence_164" name="seq328" length="50" weight="1.000000" />
<sequence id="sequence_165" name="seq330" length="50" weight="1.000000" />
<sequence id="sequence_166" name="seq332" length="50" weight="1.000000" />
<sequence id="sequence_167" name="seq334" length="50" weight="1.000000" />
<sequence id="sequence_168" name="seq336" length="50" weight="1.000000" />
<sequence id="sequence_169" name="seq338" length="50" weight="1.000000" />
<sequence id="sequence_170" name="seq340" length="50" weight="1.000000" />
<sequence id="sequence_171" name="seq342" length="50" weight="1.000000" />
<sequence id="sequence_172" name="seq344" length="50" weight="1.000000" />
<sequence id="sequence_173" name="seq346" length="50" weight="1.000000" />
<sequence id="sequence_174" name="seq348" length="50" weight="1.000000" />
<sequence id="sequence_175" name="seq350" length="50" weight="1.000000" />
<sequence id="sequence_176" name="seq352" length="50" weight="1.000000" />
<sequence id="sequence_177" name="seq354" length="50" weight="1.000000" />
<sequence id="sequence_178" name="seq356" length="50" weight="1.000000" />
<sequence id="sequence_179" name="seq358" length="50" weight="1.000000" />
<sequence id="sequence_180" name="seq360" length="50" weight="1.000000" />
<sequence id="sequence_181" name="seq362" length="50" weight="1.000000" />
<sequence id="sequence_182" name="seq364" length="50" weight="1.000000" />
<sequence id="sequence_183" name="seq366" length="50" weight="1.000000" />
<sequence id="sequence_184" name="seq368" length="50" weight="1.000000" />
<sequence id="sequence_185" name="seq370" length="50" weight="1.000000" />
<sequence id="sequence_186" name="seq372" length="50" weight="1.000000" />
<sequence id="sequence_187" name="seq374" length="50" weight="1.000000" />
<sequence id="sequence_188" name="seq376" length="50" weight="1.000000" />
<sequence id="sequence_189" name="seq378" length="50" weight="1.000000" />
<sequence id="sequence_190" name="seq380" length="50" weight="1.000000" />
<sequence id="sequence_191" name="seq382" length="50" weight="1.000000" />
<sequence id="sequence_192" name="seq384" length="50" weight="1.000000" />
<sequence id="sequence_193" name="seq386" length="50" weight="1.000000" />
<sequence id="sequence_194" name="seq388" length="50" weight="1.000000" />
<sequence id="sequence_195" name="seq390" length="50" weight="1.000000" />
<sequence id="sequence_196" name="seq392" length="50" weight="1.000000" />
<sequence id="sequence_197" name="seq394" length="50" weight="1.000000" />
<sequence id="sequence_198" name="seq396" length="50" weight="1.000000" />
<sequence id="sequence_199" name="seq398" length="50" weight="1.000000" />
<sequence id="sequence_200" name="seq400" length="50" weight="1.000000" />
<sequence id="sequence_201" name="seq402" length="50" weight="1.000000" />
<sequence id="sequence_202" name="seq404" length="50" weight="1.000000" />
<sequence id="sequence_203" name="seq406" length="50" weight="1.000000" />
<sequence id="sequence_204" name="seq408" length="50" weight="1.000000" />
<sequence id="sequence_205" name="seq410" length="50" weight="1.000000" />
<sequence id="sequence_206" name="seq412" length="50" weight="1.000000" />
<sequence id="sequence_207" name="seq414" length="50" weight="1.000000" />
<sequence id="sequence_208" name="seq416" length="50" weight="1.000000" />
<sequence id="sequence_209" name="seq418" length="50" weight="1.000000" />
<sequence id="sequence_210" name="seq420" length="50" weight="1.000000" />
<sequence id="sequence_211" name="seq422" length="50" weight="1.000000" />
<sequence id="sequence_212" name="seq424" length="50" weight="1.000000" />
<sequence id="sequence_213" name="seq426" length="50" weight="1.000000" />
<sequence id="sequence_214" name="seq428" length="50" weight="1.000000" />
<sequence id="sequence_215" name="seq430" length="50" weight="1.000000" />
<sequence id="sequence_216" name="seq432" length="50" weight="1.000000" />
<sequence id="sequence_217" name="seq434" length="50" weight="1.000000" />
<sequence id="sequence_218" name="seq436" length="50" weight="1.000000" />
<sequence id="sequence_219" name="seq438" length="50" weight="1.000000" />
<sequence id="sequence_220" name="seq440" length="50" weight="1.000000" />
<sequence id="sequence_221" name="seq442" length="50" weight="1.000000" />
<sequence id="sequence_222" name="seq444" length="50" weight="1.000000" />
<sequence id="sequence_223" name="seq446" length="50" weight="1.000000" />
<sequence id="sequence_224" name="seq448" length="50" weight="1.000000" />
<sequence id="sequence_225" name="seq450" length="50" weight="1.000000" />
<sequence id="sequence_226" name="seq452" length="50" weight="1.000000" />
<sequence id="sequence_227" name="seq454" length="50" weight="1.000000" />
<sequence id="sequence_228" name="seq456" length="50" weight="1.000000" />
<sequence id="sequence_229" name="seq458" length="50" weight="1.000000" />
<sequence id="sequence_230" name="seq460" length="50" weight="1.000000" />
<sequence id="sequence_231" name="seq462" length="50" weight="1.000000" />
<sequence id="sequence_232" name="seq464" length="50" weight="1.000000" />
<sequence id="sequence_233" name="seq466" length="50" weight="1.000000" />
<sequence id="sequence_234" name="seq468" length="50" weight="1.000000" />
<sequence id="sequence_235" name="seq470" length="50" weight="1.000000" />
<sequence id="sequence_236" name="seq472" length="50" weight="1.000000" />
<sequence id="sequence_237" name="seq474" length="50" weight="1.000000" />
<sequence id="sequence_238" name="seq476" length="50" weight="1.000000" />
<sequence id="sequence_239" name="seq478" length="50" weight="1.000000" />
<sequence id="sequence_240" name="seq480" length="50" weight="1.000000" />
<sequence id="sequence_241" name="seq482" length="50" weight="1.000000" />
<sequence id="sequence_242" name="seq484" length="50" weight="1.000000" />
<sequence id="sequence_243" name="seq486" length="50" weight="1.000000" />
<sequence id="sequence_244" name="seq488" length="50" weight="1.000000" />
<sequence id="sequence_245" name="seq490" length="50" weight="1.000000" />
<sequence id="sequence_246" name="seq492" length="50" weight="1.000000" />
<sequence id="sequence_247" name="seq494" length="50" weight="1.000000" />
<sequence id="sequence_248" name="seq496" length="50" weight="1.000000" />
<sequence id="sequence_249" name="seq498" length="50" weight="1.000000" />
<sequence id="sequence_250" name="seq500" length="50" weight="1.000000" />
<sequence id="sequence_251" name="seq502" length="50" weight="1.000000" />
<sequence id="sequence_252" name="seq504" length="50" weight="1.000000" />
<sequence id="sequence_253" name="seq506" length="50" weight="1.000000" />
<sequence id="sequence_254" name="seq508" length="50" weight="1.000000" />
<sequence id="sequence_255" name="seq510" length="50" weight="1.000000" />
<sequence id="sequence_256" name="seq512" length="50" weight="1.000000" />
<sequence id="sequence_257" name="seq514" length="50" weight="1.000000" />
<sequence id="sequence_258" name="seq516" length="50" weight="1.000000" />
<sequence id="sequence_259" name="seq518" length="50" weight="1.000000" />
<sequence id="sequence_260" name="seq520" length="50" weight="1.000000" />
<sequence id="sequence_261" name="seq522" length="50" weight="1.000000" />
<sequence id="sequence_262" name="seq524" length="50" weight="1.000000" />
<sequence id="sequence_263" name="seq526" length="50" weight="1.000000" />
<sequence id="sequence_264" name="seq528" length="50" weight="1.000000" />
<sequence id="sequence_265" name="seq530" length="50" weight="1.000000" />
<sequence id="sequence_266" name="seq532" length="50" weight="1.000000" />
<sequence id="sequence_267" name="seq534" length="50" weight="1.000000" />
<sequence id="sequence_268" name="seq536" length="50" weight="1.000000" />
<sequence id="sequence_269" name="seq538" length="50" weight="1.000000" />
<sequence id="sequence_270" name="seq540" length="50" weight="1.000000" />
<sequence id="sequence_271" name="seq542" length="50" weight="1.000000" />
<sequence id="sequence_272" name="seq544" length="50" weight="1.000000" />
<sequence id="sequence_273" name="seq546" length="50" weight="1.000000" />
<sequence id="sequence_274" name="seq548" length="50" weight="1.000000" />
<sequence id="sequence_275" name="seq550" length="50" weight="1.000000" />
<sequence id="sequence_276" name="seq552" length="50" weight="1.000000" />
<sequence id="sequence_277" name="seq554" length="50" weight="1.000000" />
<sequence id="sequence_278" name="seq556" length="50" weight="1.000000" />
<sequence id="sequence_279" name="seq558" length="50" weight="1.000000" />
<sequence id="sequence_280" name="seq560" length="50" weight="1.000000" />
<sequence id="sequence_281" name="seq562" length="50" weight="1.000000" />
<sequence id="sequence_282" name="seq564" length="50" weight="1.000000" />
<sequence id="sequence_283" name="seq566" length="50" weight="1.000000" />
<sequence id="sequence_284" name="seq568" length="50" weight="1.000000" />
<sequence id="sequence_285" name="seq570" length="50" weight="1.000000" />
<sequence id="sequence_286" name="seq572" length="50" weight="1.000000" />
<sequence id="sequence_287" name="seq574" length="50" weight="1.000000" />
<sequence id="sequence_288" name="seq576" length="50" weight="1.000000" />
<sequence id="sequence_289" name="seq578" length="50" weight="1.000000" />
<sequence id="sequence_290" name="seq580" length="50" weight="1.000000" />
<sequence id="sequence_291" name="seq582" length="50" weight="1.000000" />
<sequence id="sequence_292" name="seq584" length="50" weight="1.000000" />
<sequence id="sequence_293" name="seq586" length="50" weight="1.000000" />
<sequence id="sequence_294" name="seq588" length="50" weight="1.000000" />
<sequence id="sequence_295" name="seq590" length="50" weight="1.000000" />
<sequence id="sequence_296" name="seq592" length="50" weight="1.000000" />
<sequence id="sequence_297" name="seq594" length="50" weight="1.000000" />
<sequence id="sequence_298" name="seq596" length="50" weight="1.000000" />
<sequence id="sequence_299" name="seq598" length="50" weight="1.000000" />
<sequence id="sequence_300" name="seq600" length="50" weight="1.000000" />
<sequence id="sequence_301" name="seq602" length="50" weight="1.000000" />
<sequence id="sequence_302" name="seq604" length="50" weight="1.000000" />
<sequence id="sequence_303" name="seq606" length="50" weight="1.000000" />
<sequence id="sequence_304" name="seq608" length="50" weight="1.000000" />
<sequence id="sequence_305" name="seq610" length="50" weight="1.000000" />
<sequence id="sequence_306" name="seq612" length="50" weight="1.000000" />
<sequence id="sequence_307" name="seq614" length="50" weight="1.000000" />
<sequence id="sequence_308" name="seq616" length="50" weight="1.000000" />
<sequence id="sequence_309" name="seq618" length="50" weight="1.000000" />
<sequence id="sequence_310" name="seq620" length="50" weight="1.000000" />
<sequence id="sequence_311" name="seq622" length="50" weight="1.000000" />
<sequence id="sequence_312" name="seq624" length="50" weight="1.000000" />
<sequence id="sequence_313" name="seq626" length="50" weight="1.000000" />
<sequence id="sequence_314" name="seq628" length="50" weight="1.000000" />
<sequence id="sequence_315" name="seq630" length="50" weight="1.000000" />
<sequence id="sequence_316" name="seq632" length="50" weight="1.000000" />
<sequence id="sequence_317" name="seq634" length="50" weight="1.000000" />
<sequence id="sequence_318" name="seq636" length="50" weight="1.000000" />
<sequence id="sequence_319" name="seq638" length="50" weight="1.000000" />
<sequence id="sequence_320" name="seq640" length="50" weight="1.000000" />
<sequence id="sequence_321" name="seq642" length="50" weight="1.000000" />
<sequence id="sequence_322" name="seq644" length="50" weight="1.000000" />
<sequence id="sequence_323" name="seq646" length="50" weight="1.000000" />
<sequence id="sequence_324" name="seq648" length="50" weight="1.000000" />
<sequence id="sequence_325" name="seq650" length="50" weight="1.000000" />
<sequence id="sequence_326" name="seq652" length="50" weight="1.000000" />
<sequence id="sequence_327" name="seq654" length="50" weight="1.000000" />
<sequence id="sequence_328" name="seq656" length="50" weight="1.000000" />
<sequence id="sequence_329" name="seq658" length="50" weight="1.000000" />
<sequence id="sequence_330" name="seq660" length="50" weight="1.000000" />
<sequence id="sequence_331" name="seq662" length="50" weight="1.000000" />
<sequence id="sequence_332" name="seq664" length="50" weight="1.000000" />
<sequence id="sequence_333" name="seq666" length="50" weight="1.000000" />
<sequence id="sequence_334" name="seq668" length="50" weight="1.000000" />
<sequence id="sequence_335" name="seq670" length="50" weight="1.000000" />
<sequence id="sequence_336" name="seq672" length="50" weight="1.000000" />
<sequence id="sequence_337" name="seq674" length="50" weight="1.000000" />
<sequence id="sequence_338" name="seq676" length="50" weight="1.000000" />
<sequence id="sequence_339" name="seq678" length="50" weight="1.000000" />
<sequence id="sequence_340" name="seq680" length="50" weight="1.000000" />
<sequence id="sequence_341" name="seq682" length="50" weight="1.000000" />
<sequence id="sequence_342" name="seq684" length="50" weight="1.000000" />
<sequence id="sequence_343" name="seq686" length="50" weight="1.000000" />
<sequence id="sequence_344" name="seq688" length="50" weight="1.000000" />
<sequence id="sequence_345" name="seq690" length="50" weight="1.000000" />
<sequence id="sequence_346" name="seq692" length="50" weight="1.000000" />
<sequence id="sequence_347" name="seq694" length="50" weight="1.000000" />
<sequence id="sequence_348" name="seq696" length="50" weight="1.000000" />
<sequence id="sequence_349" name="seq698" length="50" weight="1.000000" />
<sequence id="sequence_350" name="seq700" length="50" weight="1.000000" />
<sequence id="sequence_351" name="seq702" length="50" weight="1.000000" />
<sequence id="sequence_352" name="seq704" length="50" weight="1.000000" />
<sequence id="sequence_353" name="seq706" length="50" weight="1.000000" />
<sequence id="sequence_354" name="seq708" length="50" weight="1.000000" />
<sequence id="sequence_355" name="seq710" length="50" weight="1.000000" />
<sequence id="sequence_356" name="seq712" length="50" weight="1.000000" />
<sequence id="sequence_357" name="seq714" length="50" weight="1.000000" />
<sequence id="sequence_358" name="seq716" length="50" weight="1.000000" />
<sequence id="sequence_359" name="seq718" length="50" weight="1.000000" />
<sequence id="sequence_360" name="seq720" length="50" weight="1.000000" />
<sequence id="sequence_361" name="seq722" length="50" weight="1.000000" />
<sequence id="sequence_362" name="seq724" length="50" weight="1.000000" />
<sequence id="sequence_363" name="seq726" length="50" weight="1.000000" />
<sequence id="sequence_364" name="seq728" length="50" weight="1.000000" />
<sequence id="sequence_365" name="seq730" length="50" weight="1.000000" />
<sequence id="sequence_366" name="seq732" length="50" weight="1.000000" />
<sequence id="sequence_367" name="seq734" length="50" weight="1.000000" />
<sequence id="sequence_368" name="seq736" length="50" weight="1.000000" />
<sequence id="sequence_369" name="seq738" length="50" weight="1.000000" />
<sequence id="sequence_370" name="seq740" length="50" weight="1.000000" />
<sequence id="sequence_371" name="seq742" length="50" weight="1.000000" />
<sequence id="sequence_372" name="seq744" length="50" weight="1.000000" />
<sequence id="sequence_373" name="seq746" length="50" weight="1.000000" />
<sequence id="sequence_374" name="seq748" length="50" weight="1.000000" />
<sequence id="sequence_375" name="seq750" length="50" weight="1.000000" />
<sequence id="sequence_376" name="seq752" length="50" weight="1.000000" />
<sequence id="sequence_377" name="seq754" length="50" weight="1.000000" />
<sequence id="sequence_378" name="seq756" length="50" weight="1.000000" />
<sequence id="sequence_379" name="seq758" length="50" weight="1.000000" />
<sequence id="sequence_380" name="seq760" length="50" weight="1.000000" />
<sequence id="sequence_381" name="seq762" length="50" weight="1.000000" />
<sequence id="sequence_382" name="seq764" length="50" weight="1.000000" />
<sequence id="sequence_383" name="seq766" length="50" weight="1.000000" />
<sequence id="sequence_384" name="seq768" length="50" weight="1.000000" />
<sequence id="sequence_385" name="seq770" length="50" weight="1.000000" />
<sequence id="sequence_386" name="seq772" length="50" weight="1.000000" />
<sequence id="sequence_387" name="seq774" length="50" weight="1.000000" />
<sequence id="sequence_388" name="seq776" length="50" weight="1.000000" />
<sequence id="sequence_389" name="seq778" length="50" weight="1.000000" />
<sequence id="sequence_390" name="seq780" length="50" weight="1.000000" />
<sequence id="sequence_391" name="seq782" length="50" weight="1.000000" />
<sequence id="sequence_392" name="seq784" length="50" weight="1.000000" />
<sequence id="sequence_393" name="seq786" length="50" weight="1.000000" />
<sequence id="sequence_394" name="seq788" length="50" weight="1.000000" />
<sequence id="sequence_395" name="seq790" length="50" weight="1.000000" />
<sequence id="sequence_396" name="seq792" length="50" weight="1.000000" />
<sequence id="sequence_397" name="seq794" length="50" weight="1.000000" />
<sequence id="sequence_398" name="seq796" length="50" weight="1.000000" />
<sequence id="sequence_399" name="seq798" length="50" weight="1.000000" />
<sequence id="sequence_400" name="seq800" length="50" weight="1.000000" />
<sequence id="sequence_401" name="seq802" length="50" weight="1.000000" />
<sequence id="sequence_402" name="seq804" length="50" weight="1.000000" />
<sequence id="sequence_403" name="seq806" length="50" weight="1.000000" />
<sequence id="sequence_404" name="seq808" length="50" weight="1.000000" />
<sequence id="sequence_405" name="seq810" length="50" weight="1.000000" />
<sequence id="sequence_406" name="seq812" length="50" weight="1.000000" />
<sequence id="sequence_407" name="seq814" length="50" weight="1.000000" />
<sequence id="sequence_408" name="seq816" length="50" weight="1.000000" />
<sequence id="sequence_409" name="seq818" length="50" weight="1.000000" />
<sequence id="sequence_410" name="seq820" length="50" weight="1.000000" />
<sequence id="sequence_411" name="seq822" length="50" weight="1.000000" />
<sequence id="sequence_412" name="seq824" length="50" weight="1.000000" />
<sequence id="sequence_413" name="seq826" length="50" weight="1.000000" />
<sequence id="sequence_414" name="seq828" length="50" weight="1.000000" />
<sequence id="sequence_415" name="seq830" length="50" weight="1.000000" />
<sequence id="sequence_416" name="seq832" length="50" weight="1.000000" />
<sequence id="sequence_417" name="seq834" length="50" weight="1.000000" />
<sequence id="sequence_418" name="seq836" length="50" weight="1.000000" />
<sequence id="sequence_419" name="seq838" length="50" weight="1.000000" />
<sequence id="sequence_420" name="seq840" length="50" weight="1.000000" />
<sequence id="sequence_421" name="seq842" length="50" weight="1.000000" />
<sequence id="sequence_422" name="seq844" length="50" weight="1.000000" />
<sequence id="sequence_423" name="seq846" length="50" weight="1.000000" />
<sequence id="sequence_424" name="seq848" length="50" weight="1.000000" />
<sequence id="sequence_425" name="seq850" length="50" weight="1.000000" />
<sequence id="sequence_426" name="seq852" length="50" weight="1.000000" />
<sequence id="sequence_427" name="seq854" length="50" weight="1.000000" />
<sequence id="sequence_428" name="seq856" length="50" weight="1.000000" />
<sequence id="sequence_429" name="seq858" length="50" weight="1.000000" />
<sequence id="sequence_430" name="seq860" length="50" weight="1.000000" />
<sequence id="sequence_431" name="seq862" length="50" weight="1.000000" />
<sequence id="sequence_432" name="seq864" length="50" weight="1.000000" />
<sequence id="sequence_433" name="seq866" length="50" weight="1.000000" />
<sequence id="sequence_434" name="seq868" length="50" weight="1.000000" />
<sequence id="sequence_435" name="seq870" length="50" weight="1.000000" />
<sequence id="sequence_436" name="seq872" length="50" weight="1.000000" />
<sequence id="sequence_437" name="seq874" length="50" weight="1.000000" />
<sequence id="sequence_438" name="seq876" length="50" weight="1.000000" />
<sequence id="sequence_439" name="seq878" length="50" weight="1.000000" />
<sequence id="sequence_440" name="seq880" length="50" weight="1.000000" />
<sequence id="sequence_441" name="seq882" length="50" weight="1.000000" />
<sequence id="sequence_442" name="seq884" length="50" weight="1.000000" />
<sequence id="sequence_443" name="seq886" length="50" weight="1.000000" />
<sequence id="sequence_444" name="seq888" length="50" weight="1.000000" />
<sequence id="sequence_445" name="seq890" length="50" weight="1.000000" />
<sequence id="sequence_446" name="seq892" length="50" weight="1.000000" />
<sequence id="sequence_447" name="seq894" length="50" weight="1.000000" />
<sequence id="sequence_448" name="seq896" length="50" weight="1.000000" />
<sequence id="sequence_449" name="seq898" length="50" weight="1.000000" />
<sequence id="sequence_450" name="seq900" length="50" weight="1.000000" />
<sequence id="sequence_451" name="seq902" length="50" weight="1.000000" />
<sequence id="sequence_452" name="seq904" length="50" weight="1.000000" />
<sequence id="sequence_453" name="seq906" length="50" weight="1.000000" />
<sequence id="sequence_454" name="seq908" length="50" weight="1.000000" />
<sequence id="sequence_455" name="seq910" length="50" weight="1.000000" />
<sequence id="sequence_456" name="seq912" length="50" weight="1.000000" />
<sequence id="sequence_457" name="seq914" length="50" weight="1.000000" />
<sequence id="sequence_458" name="seq916" length="50" weight="1.000000" />
<sequence id="sequence_459" name="seq918" length="50" weight="1.000000" />
<sequence id="sequence_460" name="seq920" length="50" weight="1.000000" />
<sequence id="sequence_461" name="seq922" length="50" weight="1.000000" />
<sequence id="sequence_462" name="seq924" length="50" weight="1.000000" />
<sequence id="sequence_463" name="seq926" length="50" weight="1.000000" />
<sequence id="sequence_464" name="seq928" length="50" weight="1.000000" />
<sequence id="sequence_465" name="seq930" length="50" weight="1.000000" />
<sequence id="sequence_466" name="seq932" length="50" weight="1.000000" />
<sequence id="sequence_467" name="seq934" length="50" weight="1.000000" />
<sequence id="sequence_468" name="seq936" length="50" weight="1.000000" />
<sequence id="sequence_469" name="seq938" length="50" weight="1.000000" />
<sequence id="sequence_470" name="seq940" length="50" weight="1.000000" />
<sequence id="sequence_471" name="seq942" length="50" weight="1.000000" />
<sequence id="sequence_472" name="seq944" length="50" weight="1.000000" />
<sequence id="sequence_473" name="seq946" length="50" weight="1.000000" />
<sequence id="sequence_474" name="seq948" length="50" weight="1.000000" />
<sequence id="sequence_475" name="seq950" length="50" weight="1.000000" />
<sequence id="sequence_476" name="seq952" length="50" weight="1.000000" />
<sequence id="sequence_477" name="seq954" length="50" weight="1.000000" />
<sequence id="sequence_478" name="seq956" length="50" weight="1.000000" />
<sequence id="sequence_479" name="seq958" length="50" weight="1.000000" />
<sequence id="sequence_480" name="seq960" length="50" weight="1.000000" />
<sequence id="sequence_481" name="seq962" length="50" weight="1.000000" />
<sequence id="sequence_482" name="seq964" length="50" weight="1.000000" />
<sequence id="sequence_483" name="seq966" length="50" weight="1.000000" />
<sequence id="sequence_484" name="seq968" length="50" weight="1.000000" />
<sequence id="sequence_485" name="seq970" length="50" weight="1.000000" />
<sequence id="sequence_486" name="seq972" length="50" weight="1.000000" />
<sequence id="sequence_487" name="seq974" length="50" weight="1.000000" />
<sequence id="sequence_488" name="seq976" length="50" weight="1.000000" />
<sequence id="sequence_489" name="seq978" length="50" weight="1.000000" />
<sequence id="sequence_490" name="seq980" length="50" weight="1.000000" />
<sequence id="sequence_491" name="seq982" length="50" weight="1.000000" />
<sequence id="sequence_492" name="seq984" length="50" weight="1.000000" />
<sequence id="sequence_493" name="seq986" length="50" weight="1.000000" />
<sequence id="sequence_494" name="seq988" length="50" weight="1.000000" />
<sequence id="sequence_495" name="seq990" length="50" weight="1.000000" />
<sequence id="sequence_496" name="seq992" length="50" weight="1.000000" />
<sequence id="sequence_497" name="seq994" length="50" weight="1.000000" />
<sequence id="sequence_498" name="seq996" length="50" weight="1.000000" />
<sequence id="sequence_499" name="seq998" length="50" weight="1.000000" />
<sequence id="sequence_500" name="seq1000" length="50" weight="1.000000" />
<sequence id="sequence_501" name="seq1002" length="50" weight="1.000000" />
<sequence id="sequence_502" name="seq1004" length="50" weight="1.000000" />
<sequence id="sequence_503" name="seq1006" length="50" weight="1.000000" />
<sequence id="sequence_504" name="seq1008" length="50" weight="1.000000" />
<sequence id="sequence_505" name="seq1010" length="50" weight="1.000000" />
<sequence id="sequence_506" name="seq1012" length="50" weight="1.000000" />
<sequence id="sequence_507" name="seq1014" length="50" weight="1.000000" />
<sequence id="sequence_508" name="seq1016" length="50" weight="1.000000" />
<sequence id="sequence_509" name="seq1018" length="50" weight="1.000000" />
<sequence id="sequence_510" name="seq1020" length="50" weight="1.000000" />
<sequence id="sequence_511" name="seq1022" length="50" weight="1.000000" />
<sequence id="sequence_512" name="seq1024" length="50" weight="1.000000" />
<sequence id="sequence_513" name="seq1026" length="50" weight="1.000000" />
<sequence id="sequence_514" name="seq1028" length="50" weight="1.000000" />
<sequence id="sequence_515" name="seq1030" length="50" weight="1.000000" />
<sequence id="sequence_516" name="seq1032" length="50" weight="1.000000" />
<sequence id="sequence_517" name="seq1034" length="50" weight="1.000000" />
<sequence id="sequence_518" name="seq1036" length="50" weight="1.000000" />
<sequence id="sequence_519" name="seq1038" length="50" weight="1.000000" />
<sequence id="sequence_520" name="seq1040" length="50" weight="1.000000" />
<sequence id="sequence_521" name="seq1042" length="50" weight="1.000000" />
<sequence id="sequence_522" name="seq1044" length="50" weight="1.000000" />
<sequence id="sequence_523" name="seq1046" length="50" weight="1.000000" />
<sequence id="sequence_524" name="seq1048" length="50" weight="1.000000" />
<sequence id="sequence_525" name="seq1050" length="50" weight="1.000000" />
<sequence id="sequence_526" name="seq1052" length="50" weight="1.000000" />
<sequence id="sequence_527" name="seq1054" length="50" weight="1.000000" />
<sequence id="sequence_528" name="seq1056" length="50" weight="1.000000" />
<sequence id="sequence_529" name="seq1058" length="50" weight="1.000000" />
<sequence id="sequence_530" name="seq1060" length="50" weight="1.000000" />
<sequence id="sequence_531" name="seq1062" length="50" weight="1.000000" />
<sequence id="sequence_532" name="seq1064" length="50" weight="1.000000" />
<sequence id="sequence_533" name="seq1066" length="50" weight="1.000000" />
<sequence id="sequence_534" name="seq1068" length="50" weight="1.000000" />
<sequence id="sequence_535" name="seq1070" length="50" weight="1.000000" />
<sequence id="sequence_536" name="seq1072" length="50" weight="1.000000" />
<sequence id="sequence_537" name="seq1074" length="50" weight="1.000000" />
<sequence id="sequence_538" name="seq1076" length="50" weight="1.000000" />
<sequence id="sequence_539" name="seq1078" length="50" weight="1.000000" />
<sequence id="sequence_540" name="seq1080" length="50" weight="1.000000" />
<sequence id="sequence_541" name="seq1082" length="50" weight="1.000000" />
<sequence id="sequence_542" name="seq1084" length="50" weight="1.000000" />
<sequence id="sequence_543" name="seq1086" length="50" weight="1.000000" />
<sequence id="sequence_544" name="seq1088" length="50" weight="1.000000" />
<sequence id="sequence_545" name="seq1090" length="50" weight="1.000000" />
<sequence id="sequence_546" name="seq1092" length="50" weight="1.000000" />
<sequence id="sequence_547" name="seq1094" length="50" weight="1.000000" />
<sequence id="sequence_548" name="seq1096" length="50" weight="1.000000" />
<sequence id="sequence_549" name="seq1098" length="50" weight="1.000000" />
<sequence id="sequence_550" name="seq1100" length="50" weight="1.000000" />
<sequence id="sequence_551" name="seq1102" length="50" weight="1.000000" />
<sequence id="sequence_552" name="seq1104" length="50" weight="1.000000" />
<sequence id="sequence_553" name="seq1106" length="50" weight="1.000000" />
<sequence id="sequence_554" name="seq1108" length="50" weight="1.000000" />
<sequence id="sequence_555" name="seq1110" length="50" weight="1.000000" />
<sequence id="sequence_556" name="seq1112" length="50" weight="1.000000" />
<sequence id="sequence_557" name="seq1114" length="50" weight="1.000000" />
<sequence id="sequence_558" name="seq1116" length="50" weight="1.000000" />
<sequence id="sequence_559" name="seq1118" length="50" weight="1.000000" />
<sequence id="sequence_560" name="seq1120" length="50" weight="1.000000" />
<sequence id="sequence_561" name="seq1122" length="50" weight="1.000000" />
<sequence id="sequence_562" name="seq1124" length="50" weight="1.000000" />
<sequence id="sequence_563" name="seq1126" length="50" weight="1.000000" />
<sequence id="sequence_564" name="seq1128" length="50" weight="1.000000" />
<sequence id="sequence_565" name="seq1130" length="50" weight="1.000000" />
<sequence id="sequence_566" name="seq1132" length="50" weight="1.000000" />
<sequence id="sequence_567" name="seq1134" length="50" weight="1.000000" />
<sequence id="sequence_568" name="seq1136" length="50" weight="1.000000" />
<sequence id="sequence_569" name="seq1138" length="50" weight="1.000000" />
<sequence id="sequence_570" name="seq1140" length="50" weight="1.000000" />
<sequence id="sequence_571" name="seq1142" length="50" weight="1.000000" />
<sequence id="sequence_572" name="seq1144" length="50" weight="1.000000" />
<sequence id="sequence_573" name="seq1146" length="50" weight="1.000000" />
<sequence id="sequence_574" name="seq1148" length="50" weight="1.000000" />
<sequence id="sequence_575" name="seq1150" length="50" weight="1.000000" />
<sequence id="sequence_576" name="seq1152" length="50" weight="1.000000" />
<sequence id="sequence_577" name="seq1154" length="50" weight="1.000000" />
<sequence id="sequence_578" name="seq1156" length="50" weight="1.000000" />
<sequence id="sequence_579" name="seq1158" length="50" weight="1.000000" />
<sequence id="sequence_580" name="seq1160" length="50" weight="1.000000" />
<sequence id="sequence_581" name="seq1162" length="50" weight="1.000000" />
<sequence id="sequence_582" name="seq1164" length="50" weight="1.000000" />
<sequence id="sequence_583" name="seq1166" length="50" weight="1.000000" />
<sequence id="sequence_584" name="seq1168" length="50" weight="1.000000" />
<sequence id="sequence_585" name="seq1170" length="50" weight="1.000000" />
<sequence id="sequence_586" name="seq1172" length="50" weight="1.000000" />
<sequence id="sequence_587" name="seq1174" length="50" weight="1.000000" />
<sequence id="sequence_588" name="seq1176" length="50" weight="1.000000" />
<sequence id="sequence_589" name="seq1178" length="50" weight="1.000000" />
<sequence id="sequence_590" name="seq1180" length="50" weight="1.000000" />
<sequence id="sequence_591" name="seq1182" length="50" weight="1.000000" />
<sequence id="sequence_592" name="seq1184" length="50" weight="1.000000" />
<sequence id="sequence_593" name="seq1186" length="50" weight="1.000000" />
<sequence id="sequence_594" name="seq1188" length="50" weight="1.000000" />
<sequence id="sequence_595" name="seq1190" length="50" weight="1.000000" />
<sequence id="sequence_596" name="seq1192" length="50" weight="1.000000" />
<sequence id="sequence_597" name="seq1194" length="50" weight="1.000000" />
<sequence id="sequence_598" name="seq1196" length="50" weight="1.000000" />
<sequence id="sequence_599" name="seq1198" length="50" weight="1.000000" />
<sequence id="sequence_600" name="seq1200" length="50" weight="1.000000" />
<sequence id="sequence_601" name="seq1202" length="50" weight="1.000000" />
<sequence id="sequence_602" name="seq1204" length="50" weight="1.000000" />
<sequence id="sequence_603" name="seq1206" length="50" weight="1.000000" />
<sequence id="sequence_604" name="seq1208" length="50" weight="1.000000" />
<sequence id="sequence_605" name="seq1210" length="50" weight="1.000000" />
<sequence id="sequence_606" name="seq1212" length="50" weight="1.000000" />
<sequence id="sequence_607" name="seq1214" length="50" weight="1.000000" />
<sequence id="sequence_608" name="seq1216" length="50" weight="1.000000" />
<sequence id="sequence_609" name="seq1218" length="50" weight="1.000000" />
<sequence id="sequence_610" name="seq1220" length="50" weight="1.000000" />
<sequence id="sequence_611" name="seq1222" length="50" weight="1.000000" />
<sequence id="sequence_612" name="seq1224" length="50" weight="1.000000" />
<sequence id="sequence_613" name="seq1226" length="50" weight="1.000000" />
<sequence id="sequence_614" name="seq1228" length="50" weight="1.000000" />
<sequence id="sequence_615" name="seq1230" length="50" weight="1.000000" />
<sequence id="sequence_616" name="seq1232" length="50" weight="1.000000" />
<sequence id="sequence_617" name="seq1234" length="50" weight="1.000000" />
<sequence id="sequence_618" name="seq1236" length="50" weight="1.000000" />
<sequence id="sequence_619" name="seq1238" length="50" weight="1.000000" />
<sequence id="sequence_620" name="seq1240" length="50" weight="1.000000" />
<sequence id="sequence_621" name="seq1242" length="50" weight="1.000000" />
<sequence id="sequence_622" name="seq1244" length="50" weight="1.000000" />
<sequence id="sequence_623" name="seq1246" length="50" weight="1.000000" />
<sequence id="sequence_624" name="seq1248" length="50" weight="1.000000" />
<sequence id="sequence_625" name="seq1250" length="50" weight="1.000000" />
<sequence id="sequence_626" name="seq1252" length="50" weight="1.000000" />
<sequence id="sequence_627" name="seq1254" length="50" weight="1.000000" />
<sequence id="sequence_628" name="seq1256" length="50" weight="1.000000" />
<sequence id="sequence_629" name="seq1258" length="50" weight="1.000000" />
<sequence id="sequence_630" name="seq1260" length="50" weight="1.000000" />
<sequence id="sequence_631" name="seq1262" length="50" weight="1.000000" />
<sequence id="sequence_632" name="seq1264" length="50" weight="1.000000" />
<sequence id="sequence_633" name="seq1266" length="50" weight="1.000000" />
<sequence id="sequence_634" name="seq1268" length="50" weight="1.000000" />
<sequence id="sequence_635" name="seq1270" length="50" weight="1.000000" />
<sequence id="sequence_636" name="seq1272" length="50" weight="1.000000" />
<sequence id="sequence_637" name="seq1274" length="50" weight="1.000000" />
<sequence id="sequence_638" name="seq1276" length="50" weight="1.000000" />
<sequence id="sequence_639" name="seq1278" length="50" weight="1.000000" />
<sequence id="sequence_640" name="seq1280" length="50" weight="1.000000" />
<sequence id="sequence_641" name="seq1282" length="50" weight="1.000000" />
<sequence id="sequence_642" name="seq1284" length="50" weight="1.000000" />
<sequence id="sequence_643" name="seq1286" length="50" weight="1.000000" />
<sequence id="sequence_644" name="seq1288" length="50" weight="1.000000" />
<sequence id="sequence_645" name="seq1290" length="50" weight="1.000000" />
<sequence id="sequence_646" name="seq1292" length="50" weight="1.000000" />
<sequence id="sequence_647" name="seq1294" length="50" weight="1.000000" />
<sequence id="sequence_648" name="seq1296" length="50" weight="1.000000" />
<sequence id="sequence_649" name="seq1298" length="50" weight="1.000000" />
<sequence id="sequence_650" name="seq1300" length="50" weight="1.000000" />
<sequence id="sequence_651" name="seq1302" length="50" weight="1.000000" />
<sequence id="sequence_652" name="seq1304" length="50" weight="1.000000" />
<sequence id="sequence_653" name="seq1306" length="50" weight="1.000000" />
<sequence id="sequence_654" name="seq1308" length="50" weight="1.000000" />
<sequence id="sequence_655" name="seq1310" length="50" weight="1.000000" />
<sequence id="sequence_656" name="seq1312" length="50" weight="1.000000" />
<sequence id="sequence_657" name="seq1314" length="50" weight="1.000000" />
<sequence id="sequence_658" name="seq1316" length="50" weight="1.000000" />
<sequence id="sequence_659" name="seq1318" length="50" weight="1.000000" />
<sequence id="sequence_660" name="seq1320" length="50" weight="1.000000" />
<sequence id="sequence_661" name="seq1322" length="50" weight="1.000000" />
<sequence id="sequence_662" name="seq1324" length="50" weight="1.000000" />
<sequence id="sequence_663" name="seq1326" length="50" weight="1.000000" />
<sequence id="sequence_664" name="seq1328" length="50" weight="1.000000" />
<sequence id="sequence_665" name="seq1330" length="50" weight="1.000000" />
<sequence id="sequence_666" name="seq1332" length="50" weight="1.000000" />
<sequence id="sequence_667" name="seq1334" length="50" weight="1.000000" />
<sequence id="sequence_668" name="seq1336" length="50" weight="1.000000" />
<sequence id="sequence_669" name="seq1338" length="50" weight="1.000000" />
<sequence id="sequence_670" name="seq1340" length="50" weight="1.000000" />
<sequence id="sequence_671" name="seq1342" length="50" weight="1.000000" />
<sequence id="sequence_672" name="seq1344" length="50" weight="1.000000" />
<sequence id="sequence_673" name="seq1346" length="50" weight="1.000000" />
<sequence id="sequence_674" name="seq1348" length="50" weight="1.000000" />
<sequence id="sequence_675" name="seq1350" length="50" weight="1.000000" />
<sequence id="sequence_676" name="seq1352" length="50" weight="1.000000" />
<sequence id="sequence_677" name="seq1354" length="50" weight="1.000000" />
<sequence id="sequence_678" name="seq1356" length="50" weight="1.000000" />
<sequence id="sequence_679" name="seq1358" length="50" weight="1.000000" />
<sequence id="sequence_680" name="seq1360" length="50" weight="1.000000" />
<sequence id="sequence_681" name="seq1362" length="50" weight="1.000000" />
<sequence id="sequence_682" name="seq1364" length="50" weight="1.000000" />
<sequence id="sequence_683" name="seq1366" length="50" weight="1.000000" />
<sequence id="sequence_684" name="seq1368" length="50" weight="1.000000" />
<sequence id="sequence_685" name="seq1370" length="50" weight="1.000000" />
<sequence id="sequence_686" name="seq1372" length="50" weight="1.000000" />
<sequence id="sequence_687" name="seq1374" length="50" weight="1.000000" />
<sequence id="sequence_688" name="seq1376" length="50" weight="1.000000" />
<sequence id="sequence_689" name="seq1378" length="50" weight="1.000000" />
<sequence id="sequence_690" name="seq1380" length="50" weight="1.000000" />
<sequence id="sequence_691" name="seq1382" length="50" weight="1.000000" />
<sequence id="sequence_692" name="seq1384" length="50" weight="1.000000" />
<sequence id="sequence_693" name="seq1386" length="50" weight="1.000000" />
<sequence id="sequence_694" name="seq1388" length="50" weight="1.000000" />
<sequence id="sequence_695" name="seq1390" length="50" weight="1.000000" />
<sequence id="sequence_696" name="seq1392" length="50" weight="1.000000" />
<sequence id="sequence_697" name="seq1394" length="50" weight="1.000000" />
<sequence id="sequence_698" name="seq1396" length="50" weight="1.000000" />
<sequence id="sequence_699" name="seq1398" length="50" weight="1.000000" />
<sequence id="sequence_700" name="seq1400" length="50" weight="1.000000" />
<sequence id="sequence_701" name="seq1402" length="50" weight="1.000000" />
<sequence id="sequence_702" name="seq1404" length="50" weight="1.000000" />
<sequence id="sequence_703" name="seq1406" length="50" weight="1.000000" />
<sequence id="sequence_704" name="seq1408" length="50" weight="1.000000" />
<sequence id="sequence_705" name="seq1410" length="50" weight="1.000000" />
<sequence id="sequence_706" name="seq1412" length="50" weight="1.000000" />
<sequence id="sequence_707" name="seq1414" length="50" weight="1.000000" />
<sequence id="sequence_708" name="seq1416" length="50" weight="1.000000" />
<sequence id="sequence_709" name="seq1418" length="50" weight="1.000000" />
<sequence id="sequence_710" name="seq1420" length="50" weight="1.000000" />
<sequence id="sequence_711" name="seq1422" length="50" weight="1.000000" />
<sequence id="sequence_712" name="seq1424" length="50" weight="1.000000" />
<sequence id="sequence_713" name="seq1426" length="50" weight="1.000000" />
<sequence id="sequence_714" name="seq1428" length="50" weight="1.000000" />
<sequence id="sequence_715" name="seq1430" length="50" weight="1.000000" />
<sequence id="sequence_716" name="seq1432" length="50" weight="1.000000" />
<sequence id="sequence_717" name="seq1434" length="50" weight="1.000000" />
<sequence id="sequence_718" name="seq1436" length="50" weight="1.000000" />
<sequence id="sequence_719" name="seq1438" length="50" weight="1.000000" />
<sequence id="sequence_720" name="seq1440" length="50" weight="1.000000" />
<sequence id="sequence_721" name="seq1442" length="50" weight="1.000000" />
<sequence id="sequence_722" name="seq1444" length="50" weight="1.000000" />
<sequence id="sequence_723" name="seq1446" length="50" weight="1.000000" />
<sequence id="sequence_724" name="seq1448" length="50" weight="1.000000" />
<sequence id="sequence_725" name="seq1450" length="50" weight="1.000000" />
<sequence id="sequence_726" name="seq1452" length="50" weight="1.000000" />
<sequence id="sequence_727" name="seq1454" length="50" weight="1.000000" />
<sequence id="sequence_728" name="seq1456" length="50" weight="1.000000" />
<sequence id="sequence_729" name="seq1458" length="50" weight="1.000000" />
<sequence id="sequence_730" name="seq1460" length="50" weight="1.000000" />
<sequence id="sequence_731" name="seq1462" length="50" weight="1.000000" />
<sequence id="sequence_732" name="seq1464" length="50" weight="1.000000" />
<sequence id="sequence_733" name="seq1466" length="50" weight="1.000000" />
<sequence id="sequence_734" name="seq1468" length="50" weight="1.000000" />
<sequence id="sequence_735" name="seq1470" length="50" weight="1.000000" />
<sequence id="sequence_736" name="seq1472" length="50" weight="1.000000" />
<sequence id="sequence_737" name="seq1474" length="50" weight="1.000000" />
<sequence id="sequence_738" name="seq1476" length="50" weight="1.000000" />
<sequence id="sequence_739" name="seq1478" length="50" weight="1.000000" />
<sequence id="sequence_740" name="seq1480" length="50" weight="1.000000" />
<sequence id="sequence_741" name="seq1482" length="50" weight="1.000000" />
<sequence id="sequence_742" name="seq1484" length="50" weight="1.000000" />
<sequence id="sequence_743" name="seq1486" length="50" weight="1.000000" />
<sequence id="sequence_744" name="seq1488" length="50" weight="1.000000" />
<sequence id="sequence_745" name="seq1490" length="50" weight="1.000000" />
<sequence id="sequence_746" name="seq1492" length="50" weight="1.000000" />
<sequence id="sequence_747" name="seq1494" length="50" weight="1.000000" />
<sequence id="sequence_748" name="seq1496" length="50" weight="1.000000" />
<sequence id="sequence_749" name="seq1498" length="50" weight="1.000000" />
<sequence id="sequence_750" name="seq1500" length="50" weight="1.000000" />
<sequence id="sequence_751" name="seq1502" length="50" weight="1.000000" />
<sequence id="sequence_752" name="seq1504" length="50" weight="1.000000" />
<sequence id="sequence_753" name="seq1506" length="50" weight="1.000000" />
<sequence id="sequence_754" name="seq1508" length="50" weight="1.000000" />
<sequence id="sequence_755" name="seq1510" length="50" weight="1.000000" />
<sequence id="sequence_756" name="seq1512" length="50" weight="1.000000" />
<sequence id="sequence_757" name="seq1514" length="50" weight="1.000000" />
<sequence id="sequence_758" name="seq1516" length="50" weight="1.000000" />
<sequence id="sequence_759" name="seq1518" length="50" weight="1.000000" />
<sequence id="sequence_760" name="seq1520" length="50" weight="1.000000" />
<sequence id="sequence_761" name="seq1522" length="50" weight="1.000000" />
<sequence id="sequence_762" name="seq1524" length="50" weight="1.000000" />
<sequence id="sequence_763" name="seq1526" length="50" weight="1.000000" />
<sequence id="sequence_764" name="seq1528" length="50" weight="1.000000" />
<sequence id="sequence_765" name="seq1530" length="50" weight="1.000000" />
<sequence id="sequence_766" name="seq1532" length="50" weight="1.000000" />
<sequence id="sequence_767" name="seq1534" length="50" weight="1.000000" />
<sequence id="sequence_768" name="seq1536" length="50" weight="1.000000" />
<sequence id="sequence_769" name="seq1538" length="50" weight="1.000000" />
<sequence id="sequence_770" name="seq1540" length="50" weight="1.000000" />
<sequence id="sequence_771" name="seq1542" length="50" weight="1.000000" />
<sequence id="sequence_772" name="seq1544" length="50" weight="1.000000" />
<sequence id="sequence_773" name="seq1546" length="50" weight="1.000000" />
<sequence id="sequence_774" name="seq1548" length="50" weight="1.000000" />
<sequence id="sequence_775" name="seq1550" length="50" weight="1.000000" />
<sequence id="sequence_776" name="seq1552" length="50" weight="1.000000" />
<sequence id="sequence_777" name="seq1554" length="50" weight="1.000000" />
<sequence id="sequence_778" name="seq1556" length="50" weight="1.000000" />
<sequence id="sequence_779" name="seq1558" length="50" weight="1.000000" />
<sequence id="sequence_780" name="seq1560" length="50" weight="1.000000" />
<sequence id="sequence_781" name="seq1562" length="50" weight="1.000000" />
<sequence id="sequence_782" name="seq1564" length="50" weight="1.000000" />
<sequence id="sequence_783" name="seq1566" length="50" weight="1.000000" />
<sequence id="sequence_784" name="seq1568" length="50" weight="1.000000" />
<sequence id="sequence_785" name="seq1570" length="50" weight="1.000000" />
<sequence id="sequence_786" name="seq1572" length="50" weight="1.000000" />
<sequence id="sequence_787" name="seq1574" length="50" weight="1.000000" />
<sequence id="sequence_788" name="seq1576" length="50" weight="1.000000" />
<sequence id="sequence_789" name="seq1578" length="50" weight="1.000000" />
<sequence id="sequence_790" name="seq1580" length="50" weight="1.000000" />
<sequence id="sequence_791" name="seq1582" length="50" weight="1.000000" />
<sequence id="sequence_792" name="seq1584" length="50" weight="1.000000" />
<sequence id="sequence_793" name="seq1586" length="50" weight="1.000000" />
<sequence id="sequence_794" name="seq1588" length="50" weight="1.000000" />
<sequence id="sequence_795" name="seq1590" length="50" weight="1.000000" />
<sequence id="sequence_796" name="seq1592" length="50" weight="1.000000" />
<sequence id="sequence_797" name="seq1594" length="50" weight="1.000000" />
<sequence id="sequence_798" name="seq1596" length="50" weight="1.000000" />
<sequence id="sequence_799" name="seq1598" length="50" weight="1.000000" />
<sequence id="sequence_800" name="seq1600" length="50" weight="1.000000" />
<sequence id="sequence_801" name="seq1602" length="50" weight="1.000000" />
<sequence id="sequence_802" name="seq1604" length="50" weight="1.000000" />
<sequence id="sequence_803" name="seq1606" length="50" weight="1.000000" />
<sequence id="sequence_804" name="seq1608" length="50" weight="1.000000" />
<sequence id="sequence_805" name="seq1610" length="50" weight="1.000000" />
<sequence id="sequence_806" name="seq1612" length="50" weight="1.000000" />
<sequence id="sequence_807" name="seq1614" length="50" weight="1.000000" />
<sequence id="sequence_808" name="seq1616" length="50" weight="1.000000" />
<sequence id="sequence_809" name="seq1618" length="50" weight="1.000000" />
<sequence id="sequence_810" name="seq1620" length="50" weight="1.000000" />
<sequence id="sequence_811" name="seq1622" length="50" weight="1.000000" />
<sequence id="sequence_812" name="seq1624" length="50" weight="1.000000" />
<sequence id="sequence_813" name="seq1626" length="50" weight="1.000000" />
<sequence id="sequence_814" name="seq1628" length="50" weight="1.000000" />
<sequence id="sequence_815" name="seq1630" length="50" weight="1.000000" />
<sequence id="sequence_816" name="seq1632" length="50" weight="1.000000" />
<sequence id="sequence_817" name="seq1634" length="50" weight="1.000000" />
<sequence id="sequence_818" name="seq1636" length="50" weight="1.000000" />
<sequence id="sequence_819" name="seq1638" length="50" weight="1.000000" />
<sequence id="sequence_820" name="seq1640" length="50" weight="1.000000" />
<sequence id="sequence_821" name="seq1642" length="50" weight="1.000000" />
<sequence id="sequence_822" name="seq1644" length="50" weight="1.000000" />
<sequence id="sequence_823" name="seq1646" length="50" weight="1.000000" />
<sequence id="sequence_824" name="seq1648" length="50" weight="1.000000" />
<sequence id="sequence_825" name="seq1650" length="50" weight="1.000000" />
<sequence id="sequence_826" name="seq1652" length="50" weight="1.000000" />
<sequence id="sequence_827" name="seq1654" length="50" weight="1.000000" />
<sequence id="sequence_828" name="seq1656" length="50" weight="1.000000" />
<sequence id="sequence_829" name="seq1658" length="50" weight="1.000000" />
<sequence id="sequence_830" name="seq1660" length="50" weight="1.000000" />
<sequence id="sequence_831" name="seq1662" length="50" weight="1.000000" />
<sequence id="sequence_832" name="seq1664" length="50" weight="1.000000" />
<sequence id="sequence_833" name="seq1666" length="50" weight="1.000000" />
<sequence id="sequence_834" name="seq1668" length="50" weight="1.000000" />
<sequence id="sequence_835" name="seq1670" length="50" weight="1.000000" />
<sequence id="sequence_836" name="seq1672" length="50" weight="1.000000" />
<sequence id="sequence_837" name="seq1674" length="50" weight="1.000000" />
<sequence id="sequence_838" name="seq1676" length="50" weight="1.000000" />
<sequence id="sequence_839" name="seq1678" length="50" weight="1.000000" />
<sequence id="sequence_840" name="seq1680" length="50" weight="1.000000" />
<sequence id="sequence_841" name="seq1682" length="50" weight="1.000000" />
<sequence id="sequence_842" name="seq1684" length="50" weight="1.000000" />
<sequence id="sequence_843" name="seq1686" length="50" weight="1.000000" />
<sequence id="sequence_844" name="seq1688" length="50" weight="1.000000" />
<sequence id="sequence_845" name="seq1690" length="50" weight="1.000000" />
<sequence id="sequence_846" name="seq1692" length="50" weight="1.000000" />
<sequence id="sequence_847" name="seq1694" length="50" weight="1.000000" />
<sequence id="sequence_848" name="seq1696" length="50" weight="1.000000" />
<sequence id="sequence_849" name="seq1698" length="50" weight="1.000000" />
<sequence id="sequence_850" name="seq1700" length="50" weight="1.000000" />
<sequence id="sequence_851" name="seq1702" length="50" weight="1.000000" />
<sequence id="sequence_852" name="seq1704" length="50" weight="1.000000" />
<sequence id="sequence_853" name="seq1706" length="50" weight="1.000000" />
<sequence id="sequence_854" name="seq1708" length="50" weight="1.000000" />
<sequence id="sequence_855" name="seq1710" length="50" weight="1.000000" />
<sequence id="sequence_856" name="seq1712" length="50" weight="1.000000" />
<sequence id="sequence_857" name="seq1714" length="50" weight="1.000000" />
<sequence id="sequence_858" name="seq1716" length="50" weight="1.000000" />
<sequence id="sequence_859" name="seq1718" length="50" weight="1.000000" />
<sequence id="sequence_860" name="seq1720" length="50" weight="1.000000" />
<sequence id="sequence_861" name="seq1722" length="50" weight="1.000000" />
<sequence id="sequence_862" name="seq1724" length="50" weight="1.000000" />
<sequence id="sequence_863" name="seq1726" length="50" weight="1.000000" />
<sequence id="sequence_864" name="seq1728" length="50" weight="1.000000" />
<sequence id="sequence_865" name="seq1730" length="50" weight="1.000000" />
<sequence id="sequence_866" name="seq1732" length="50" weight="1.000000" />
<sequence id="sequence_867" name="seq1734" length="50" weight="1.000000" />
<sequence id="sequence_868" name="seq1736" length="50" weight="1.000000" />
<sequence id="sequence_869" name="seq1738" length="50" weight="1.000000" />
<sequence id="sequence_870" name="seq1740" length="50" weight="1.000000" />
<sequence id="sequence_871" name="seq1742" length="50" weight="1.000000" />
<sequence id="sequence_872" name="seq1744" length="50" weight="1.000000" />
<sequence id="sequence_873" name="seq1746" length="50" weight="1.000000" />
<sequence id="sequence_874" name="seq1748" length="50" weight="1.000000" />
<sequence id="sequence_875" name="seq1750" length="50" weight="1.000000" />
<sequence id="sequence_876" name="seq1752" length="50" weight="1.000000" />
<sequence id="sequence_877" name="seq1754" length="50" weight="1.000000" />
<sequence id="sequence_878" name="seq1756" length="50" weight="1.000000" />
<sequence id="sequence_879" name="seq1758" length="50" weight="1.000000" />
<sequence id="sequence_880" name="seq1760" length="50" weight="1.000000" />
<sequence id="sequence_881" name="seq1762" length="50" weight="1.000000" />
<sequence id="sequence_882" name="seq1764" length="50" weight="1.000000" />
<sequence id="sequence_883" name="seq1766" length="50" weight="1.000000" />
<sequence id="sequence_884" name="seq1768" length="50" weight="1.000000" />
<sequence id="sequence_885" name="seq1770" length="50" weight="1.000000" />
<sequence id="sequence_886" name="seq1772" length="50" weight="1.000000" />
<sequence id="sequence_887" name="seq1774" length="50" weight="1.000000" />
<sequence id="sequence_888" name="seq1776" length="50" weight="1.000000" />
<sequence id="sequence_889" name="seq1778" length="50" weight="1.000000" />
<sequence id="sequence_890" name="seq1780" length="50" weight="1.000000" />
<sequence id="sequence_891" name="seq1782" length="50" weight="1.000000" />
<sequence id="sequence_892" name="seq1784" length="50" weight="1.000000" />
<sequence id="sequence_893" name="seq1786" length="50" weight="1.000000" />
<sequence id="sequence_894" name="seq1788" length="50" weight="1.000000" />
<sequence id="sequence_895" name="seq1790" length="50" weight="1.000000" />
<sequence id="sequence_896" name="seq1792" length="50" weight="1.000000" />
<sequence id="sequence_897" name="seq1794" length="50" weight="1.000000" />
<sequence id="sequence_898" name="seq1796" length="50" weight="1.000000" />
<sequence id="sequence_899" name="seq1798" length="50" weight="1.000000" />
<sequence id="sequence_900" name="seq1800" length="50" weight="1.000000" />
<sequence id="sequence_901" name="seq1802" length="50" weight="1.000000" />
<sequence id="sequence_902" name="seq1804" length="50" weight="1.000000" />
<sequence id="sequence_903" name="seq1806" length="50" weight="1.000000" />
<sequence id="sequence_904" name="seq1808" length="50" weight="1.000000" />
<sequence id="sequence_905" name="seq1810" length="50" weight="1.000000" />
<sequence id="sequence_906" name="seq1812" length="50" weight="1.000000" />
<sequence id="sequence_907" name="seq1814" length="50" weight="1.000000" />
<sequence id="sequence_908" name="seq1816" length="50" weight="1.000000" />
<sequence id="sequence_909" name="seq1818" length="50" weight="1.000000" />
<sequence id="sequence_910" name="seq1820" length="50" weight="1.000000" />
<sequence id="sequence_911" name="seq1822" length="50" weight="1.000000" />
<sequence id="sequence_912" name="seq1824" length="50" weight="1.000000" />
<sequence id="sequence_913" name="seq1826" length="50" weight="1.000000" />
<sequence id="sequence_914" name="seq1828" length="50" weight="1.000000" />
<sequence id="sequence_915" name="seq1830" length="50" weight="1.000000" />
<sequence id="sequence_916" name="seq1832" length="50" weight="1.000000" />
<sequence id="sequence_917" name="seq1834" length="50" weight="1.000000" />
<sequence id="sequence_918" name="seq1836" length="50" weight="1.000000" />
<sequence id="sequence_919" name="seq1838" length="50" weight="1.000000" />
<sequence id="sequence_920" name="seq1840" length="50" weight="1.000000" />
<sequence id="sequence_921" name="seq1842" length="50" weight="1.000000" />
<sequence id="sequence_922" name="seq1844" length="50" weight="1.000000" />
<sequence id="sequence_923" name="seq1846" length="50" weight="1.000000" />
<sequence id="sequence_924" name="seq1848" length="50" weight="1.000000" />
<sequence id="sequence_925" name="seq1850" length="50" weight="1.000000" />
<sequence id="sequence_926" name="seq1852" length="50" weight="1.000000" />
<sequence id="sequence_927" name="seq1854" length="50" weight="1.000000" />
<sequence id="sequence_928" name="seq1856" length="50" weight="1.000000" />
<sequence id="sequence_929" name="seq1858" length="50" weight="1.000000" />
<sequence id="sequence_930" name="seq1860" length="50" weight="1.000000" />
<sequence id="sequence_931" name="seq1862" length="50" weight="1.000000" />
<sequence id="sequence_932" name="seq1864" length="50" weight="1.000000" />
<sequence id="sequence_933" name="seq1866" length="50" weight="1.000000" />
<sequence id="sequence_934" name="seq1868" length="50" weight="1.000000" />
<sequence id="sequence_935" name="seq1870" length="50" weight="1.000000" />
<sequence id="sequence_936" name="seq1872" length="50" weight="1.000000" />
<sequence id="sequence_937" name="seq1874" length="50" weight="1.000000" />
<sequence id="sequence_938" name="seq1876" length="50" weight="1.000000" />
<sequence id="sequence_939" name="seq1878" length="50" weight="1.000000" />
<sequence id="sequence_940" name="seq1880" length="50" weight="1.000000" />
<sequence id="sequence_941" name="seq1882" length="50" weight="1.000000" />
<sequence id="sequence_942" name="seq1884" length="50" weight="1.000000" />
<sequence id="sequence_943" name="seq1886" length="50" weight="1.000000" />
<sequence id="sequence_944" name="seq1888" length="50" weight="1.000000" />
<sequence id="sequence_945" name="seq1890" length="50" weight="1.000000" />
<sequence id="sequence_946" name="seq1892" length="50" weight="1.000000" />
<sequence id="sequence_947" name="seq1894" length="50" weight="1.000000" />
<sequence id="sequence_948" name="seq1896" length="50" weight="1.000000" />
<sequence id="sequence_949" name="seq1898" length="50" weight="1.000000" />
<sequence id="sequence_950" name="seq1900" length="50" weight="1.000000" />
<sequence id="sequence_951" name="seq1902" length="50" weight="1.000000" />
<sequence id="sequence_952" name="seq1904" length="50" weight="1.000000" />
<sequence id="sequence_953" name="seq1906" length="50" weight="1.000000" />
<sequence id="sequence_954" name="seq1908" length="50" weight="1.000000" />
<sequence id="sequence_955" name="seq1910" length="50" weight="1.000000" />
<sequence id="sequence_956" name="seq1912" length="50" weight="1.000000" />
<sequence id="sequence_957" name="seq1914" length="50" weight="1.000000" />
<sequence id="sequence_958" name="seq1916" length="50" weight="1.000000" />
<sequence id="sequence_959" name="seq1918" length="50" weight="1.000000" />
<sequence id="sequence_960" name="seq1920" length="50" weight="1.000000" />
<sequence id="sequence_961" name="seq1922" length="50" weight="1.000000" />
<sequence id="sequence_962" name="seq1924" length="50" weight="1.000000" />
<sequence id="sequence_963" name="seq1926" length="50" weight="1.000000" />
<sequence id="sequence_964" name="seq1928" length="50" weight="1.000000" />
<sequence id="sequence_965" name="seq1930" length="50" weight="1.000000" />
<sequence id="sequence_966" name="seq1932" length="50" weight="1.000000" />
<sequence id="sequence_967" name="seq1934" length="50" weight="1.000000" />
<sequence id="sequence_968" name="seq1936" length="50" weight="1.000000" />
<sequence id="sequence_969" name="seq1938" length="50" weight="1.000000" />
<sequence id="sequence_970" name="seq1940" length="50" weight="1.000000" />
<sequence id="sequence_971" name="seq1942" length="50" weight="1.000000" />
<sequence id="sequence_972" name="seq1944" length="50" weight="1.000000" />
<sequence id="sequence_973" name="seq1946" length="50" weight="1.000000" />
<sequence id="sequence_974" name="seq1948" length="50" weight="1.000000" />
<sequence id="sequence_975" name="seq1950" length="50" weight="1.000000" />
<sequence id="sequence_976" name="seq1952" length="50" weight="1.000000" />
<sequence id="sequence_977" name="seq1954" length="50" weight="1.000000" />
<sequence id="sequence_978" name="seq1956" length="50" weight="1.000000" />
<sequence id="sequence_979" name="seq1958" length="50" weight="1.000000" />
<sequence id="sequence_980" name="seq1960" length="50" weight="1.000000" />
<sequence id="sequence_981" name="seq1962" length="50" weight="1.000000" />
<sequence id="sequence_982" name="seq1964" length="50" weight="1.000000" />
<sequence id="sequence_983" name="seq1966" length="50" weight="1.000000" />
<sequence id="sequence_984" name="seq1968" length="50" weight="1.000000" />
<sequence id="sequence_985" name="seq1970" length="50" weight="1.000000" />
<sequence id="sequence_986" name="seq1972" length="50" weight="1.000000" />
<sequence id="sequence_987" name="seq1974" length="50" weight="1.000000" />
<sequence id="sequence_988" name="seq1976" length="50" weight="1.000000" />
<sequence id="sequence_989" name="seq1978" length="50" weight="1.000000" />
<sequence id="sequence_990" name="seq1980" length="50" weight="1.000000" />
<sequence id="sequence_991" name="seq1982" length="50" weight="1.000000" />
<sequence id="sequence_992" name="seq1984" length="50" weight="1.000000" />
<sequence id="sequence_993" name="seq1986" length="50" weight="1.000000" />
<sequence id="sequence_994" name="seq1988" length="50" weight="1.000000" />
<sequence id="sequence_995" name="seq1990" length="50" weight="1.000000" />
<sequence id="sequence_996" name="seq1992" length="50" weight="1.000000" />
<sequence id="sequence_997" name="seq1994" length="50" weight="1.000000" />
<sequence id="sequence_998" name="seq1996" length="50" weight="1.000000" />
<sequence id="sequence_999" name="seq1998" length="50" weight="1.000000" />
<sequence id="sequence_1000" name="seq2000" length="50" weight="1.000000" />
<sequence id="sequence_1001" name="seq2002" length="50" weight="1.000000" />
<sequence id="sequence_1002" name="seq2004" length="50" weight="1.000000" />
<sequence id="sequence_1003" name="seq2006" length="50" weight="1.000000" />
<sequence id="sequence_1004" name="seq2008" length="50" weight="1.000000" />
<sequence id="sequence_1005" name="seq2010" length="50" weight="1.000000" />
<sequence id="sequence_1006" name="seq2012" length="50" weight="1.000000" />
<sequence id="sequence_1007" name="seq2014" length="50" weight="1.000000" />
<sequence id="sequence_1008" name="seq2016" length="50" weight="1.000000" />
<sequence id="sequence_1009" name="seq2018" length="50" weight="1.000000" />
<sequence id="sequence_1010" name="seq2020" length="50" weight="1.000000" />
<sequence id="sequence_1011" name="seq2022" length="50" weight="1.000000" />
<sequence id="sequence_1012" name="seq2024" length="50" weight="1.000000" />
<sequence id="sequence_1013" name="seq2026" length="50" weight="1.000000" />
<sequence id="sequence_1014" name="seq2028" length="50" weight="1.000000" />
<sequence id="sequence_1015" name="seq2030" length="50" weight="1.000000" />
<sequence id="sequence_1016" name="seq2032" length="50" weight="1.000000" />
<sequence id="sequence_1017" name="seq2034" length="50" weight="1.000000" />
<sequence id="sequence_1018" name="seq2036" length="50" weight="1.000000" />
<sequence id="sequence_1019" name="seq2038" length="50" weight="1.000000" />
<sequence id="sequence_1020" name="seq2040" length="50" weight="1.000000" />
<sequence id="sequence_1021" name="seq2042" length="50" weight="1.000000" />
<sequence id="sequence_1022" name="seq2044" length="50" weight="1.000000" />
<sequence id="sequence_1023" name="seq2046" length="50" weight="1.000000" />
<sequence id="sequence_1024" name="seq2048" length="50" weight="1.000000" />
<sequence id="sequence_1025" name="seq2050" length="50" weight="1.000000" />
<sequence id="sequence_1026" name="seq2052" length="50" weight="1.000000" />
<sequence id="sequence_1027" name="seq2054" length="50" weight="1.000000" />
<sequence id="sequence_1028" name="seq2056" length="50" weight="1.000000" />
<sequence id="sequence_1029" name="seq2058" length="50" weight="1.000000" />
<sequence id="sequence_1030" name="seq2060" length="50" weight="1.000000" />
<sequence id="sequence_1031" name="seq2062" length="50" weight="1.000000" />
<sequence id="sequence_1032" name="seq2064" length="50" weight="1.000000" />
<sequence id="sequence_1033" name="seq2066" length="50" weight="1.000000" />
<sequence id="sequence_1034" name="seq2068" length="50" weight="1.000000" />
<sequence id="sequence_1035" name="seq2070" length="50" weight="1.000000" />
<sequence id="sequence_1036" name="seq2072" length="50" weight="1.000000" />
<sequence id="sequence_1037" name="seq2074" length="50" weight="1.000000" />
<sequence id="sequence_1038" name="seq2076" length="50" weight="1.000000" />
<sequence id="sequence_1039" name="seq2078" length="50" weight="1.000000" />
<sequence id="sequence_1040" name="seq2080" length="50" weight="1.000000" />
<sequence id="sequence_1041" name="seq2082" length="50" weight="1.000000" />
<sequence id="sequence_1042" name="seq2084" length="50" weight="1.000000" />
<sequence id="sequence_1043" name="seq2086" length="50" weight="1.000000" />
<sequence id="sequence_1044" name="seq2088" length="50" weight="1.000000" />
<sequence id="sequence_1045" name="seq2090" length="50" weight="1.000000" />
<sequence id="sequence_1046" name="seq2092" length="50" weight="1.000000" />
<sequence id="sequence_1047" name="seq2094" length="50" weight="1.000000" />
<sequence id="sequence_1048" name="seq2096" length="50" weight="1.000000" />
<sequence id="sequence_1049" name="seq2098" length="50" weight="1.000000" />
<sequence id="sequence_1050" name="seq2100" length="50" weight="1.000000" />
<sequence id="sequence_1051" name="seq2102" length="50" weight="1.000000" />
<sequence id="sequence_1052" name="seq2104" length="50" weight="1.000000" />
<sequence id="sequence_1053" name="seq2106" length="50" weight="1.000000" />
<sequence id="sequence_1054" name="seq2108" length="50" weight="1.000000" />
<sequence id="sequence_1055" name="seq2110" length="50" weight="1.000000" />
<sequence id="sequence_1056" name="seq2112" length="50" weight="1.000000" />
<sequence id="sequence_1057" name="seq2114" length="50" weight="1.000000" />
<sequence id="sequence_1058" name="seq2116" length="50" weight="1.000000" />
<sequence id="sequence_1059" name="seq2118" length="50" weight="1.000000" />
<sequence id="sequence_1060" name="seq2120" length="50" weight="1.000000" />
<sequence id="sequence_1061" name="seq2122" length="50" weight="1.000000" />
<sequence id="sequence_1062" name="seq2124" length="50" weight="1.000000" />
<sequence id="sequence_1063" name="seq2126" length="50" weight="1.000000" />
<sequence id="sequence_1064" name="seq2128" length="50" weight="1.000000" />
<sequence id="sequence_1065" name="seq2130" length="50" weight="1.000000" />
<sequence id="sequence_1066" name="seq2132" length="50" weight="1.000000" />
<sequence id="sequence_1067" name="seq2134" length="50" weight="1.000000" />
<sequence id="sequence_1068" name="seq2136" length="50" weight="1.000000" />
<sequence id="sequence_1069" name="seq2138" length="50" weight="1.000000" />
<sequence id="sequence_1070" name="seq2140" length="50" weight="1.000000" />
<sequence id="sequence_1071" name="seq2142" length="50" weight="1.000000" />
<sequence id="sequence_1072" name="seq2144" length="50" weight="1.000000" />
<sequence id="sequence_1073" name="seq2146" length="50" weight="1.000000" />
<sequence id="sequence_1074" name="seq2148" length="50" weight="1.000000" />
<sequence id="sequence_1075" name="seq2150" length="50" weight="1.000000" />
<sequence id="sequence_1076" name="seq2152" length="50" weight="1.000000" />
<sequence id="sequence_1077" name="seq2154" length="50" weight="1.000000" />
<sequence id="sequence_1078" name="seq2156" length="50" weight="1.000000" />
<sequence id="sequence_1079" name="seq2158" length="50" weight="1.000000" />
<sequence id="sequence_1080" name="seq2160" length="50" weight="1.000000" />
<sequence id="sequence_1081" name="seq2162" length="50" weight="1.000000" />
<sequence id="sequence_1082" name="seq2164" length="50" weight="1.000000" />
<sequence id="sequence_1083" name="seq2166" length="50" weight="1.000000" />
<sequence id="sequence_1084" name="seq2168" length="50" weight="1.000000" />
<sequence id="sequence_1085" name="seq2170" length="50" weight="1.000000" />
<sequence id="sequence_1086" name="seq2172" length="50" weight="1.000000" />
<sequence id="sequence_1087" name="seq2174" length="50" weight="1.000000" />
<sequence id="sequence_1088" name="seq2176" length="50" weight="1.000000" />
<sequence id="sequence_1089" name="seq2178" length="50" weight="1.000000" />
<sequence id="sequence_1090" name="seq2180" length="50" weight="1.000000" />
<sequence id="sequence_1091" name="seq2182" length="50" weight="1.000000" />
<sequence id="sequence_1092" name="seq2184" length="50" weight="1.000000" />
<sequence id="sequence_1093" name="seq2186" length="50" weight="1.000000" />
<sequence id="sequence_1094" name="seq2188" length="50" weight="1.000000" />
<sequence id="sequence_1095" name="seq2190" length="50" weight="1.000000" />
<sequence id="sequence_1096" name="seq2192" length="50" weight="1.000000" />
<sequence id="sequence_1097" name="seq2194" length="50" weight="1.000000" />
<sequence id="sequence_1098" name="seq2196" length="50" weight="1.000000" />
<sequence id="sequence_1099" name="seq2198" length="50" weight="1.000000" />
<sequence id="sequence_1100" name="seq2200" length="50" weight="1.000000" />
<sequence id="sequence_1101" name="seq2202" length="50" weight="1.000000" />
<sequence id="sequence_1102" name="seq2204" length="50" weight="1.000000" />
<sequence id="sequence_1103" name="seq2206" length="50" weight="1.000000" />
<sequence id="sequence_1104" name="seq2208" length="50" weight="1.000000" />
<sequence id="sequence_1105" name="seq2210" length="50" weight="1.000000" />
<sequence id="sequence_1106" name="seq2212" length="50" weight="1.000000" />
<sequence id="sequence_1107" name="seq2214" length="50" weight="1.000000" />
<sequence id="sequence_1108" name="seq2216" length="50" weight="1.000000" />
<sequence id="sequence_1109" name="seq2218" length="50" weight="1.000000" />
<sequence id="sequence_1110" name="seq2220" length="50" weight="1.000000" />
<sequence id="sequence_1111" name="seq2222" length="50" weight="1.000000" />
<sequence id="sequence_1112" name="seq2224" length="50" weight="1.000000" />
<sequence id="sequence_1113" name="seq2226" length="50" weight="1.000000" />
<sequence id="sequence_1114" name="seq2228" length="50" weight="1.000000" />
<sequence id="sequence_1115" name="seq2230" length="50" weight="1.000000" />
<sequence id="sequence_1116" name="seq2232" length="50" weight="1.000000" />
<sequence id="sequence_1117" name="seq2234" length="50" weight="1.000000" />
<sequence id="sequence_1118" name="seq2236" length="50" weight="1.000000" />
<sequence id="sequence_1119" name="seq2238" length="50" weight="1.000000" />
<sequence id="sequence_1120" name="seq2240" length="50" weight="1.000000" />
<sequence id="sequence_1121" name="seq2242" length="50" weight="1.000000" />
<sequence id="sequence_1122" name="seq2244" length="50" weight="1.000000" />
<sequence id="sequence_1123" name="seq2246" length="50" weight="1.000000" />
<sequence id="sequence_1124" name="seq2248" length="50" weight="1.000000" />
<sequence id="sequence_1125" name="seq2250" length="50" weight="1.000000" />
<sequence id="sequence_1126" name="seq2252" length="50" weight="1.000000" />
<sequence id="sequence_1127" name="seq2254" length="50" weight="1.000000" />
<sequence id="sequence_1128" name="seq2256" length="50" weight="1.000000" />
<sequence id="sequence_1129" name="seq2258" length="50" weight="1.000000" />
<sequence id="sequence_1130" name="seq2260" length="50" weight="1.000000" />
<sequence id="sequence_1131" name="seq2262" length="50" weight="1.000000" />
<sequence id="sequence_1132" name="seq2264" length="50" weight="1.000000" />
<sequence id="sequence_1133" name="seq2266" length="50" weight="1.000000" />
<sequence id="sequence_1134" name="seq2268" length="50" weight="1.000000" />
<sequence id="sequence_1135" name="seq2270" length="50" weight="1.000000" />
<sequence id="sequence_1136" name="seq2272" length="50" weight="1.000000" />
<sequence id="sequence_1137" name="seq2274" length="50" weight="1.000000" />
<sequence id="sequence_1138" name="seq2276" length="50" weight="1.000000" />
<sequence id="sequence_1139" name="seq2278" length="50" weight="1.000000" />
<sequence id="sequence_1140" name="seq2280" length="50" weight="1.000000" />
<sequence id="sequence_1141" name="seq2282" length="50" weight="1.000000" />
<sequence id="sequence_1142" name="seq2284" length="50" weight="1.000000" />
<sequence id="sequence_1143" name="seq2286" length="50" weight="1.000000" />
<sequence id="sequence_1144" name="seq2288" length="50" weight="1.000000" />
<sequence id="sequence_1145" name="seq2290" length="50" weight="1.000000" />
<sequence id="sequence_1146" name="seq2292" length="50" weight="1.000000" />
<sequence id="sequence_1147" name="seq2294" length="50" weight="1.000000" />
<sequence id="sequence_1148" name="seq2296" length="50" weight="1.000000" />
<sequence id="sequence_1149" name="seq2298" length="50" weight="1.000000" />
<sequence id="sequence_1150" name="seq2300" length="50" weight="1.000000" />
<sequence id="sequence_1151" name="seq2302" length="50" weight="1.000000" />
<sequence id="sequence_1152" name="seq2304" length="50" weight="1.000000" />
<sequence id="sequence_1153" name="seq2306" length="50" weight="1.000000" />
<sequence id="sequence_1154" name="seq2308" length="50" weight="1.000000" />
<sequence id="sequence_1155" name="seq2310" length="50" weight="1.000000" />
<sequence id="sequence_1156" name="seq2312" length="50" weight="1.000000" />
<sequence id="sequence_1157" name="seq2314" length="50" weight="1.000000" />
<sequence id="sequence_1158" name="seq2316" length="50" weight="1.000000" />
<sequence id="sequence_1159" name="seq2318" length="50" weight="1.000000" />
<sequence id="sequence_1160" name="seq2320" length="50" weight="1.000000" />
<sequence id="sequence_1161" name="seq2322" length="50" weight="1.000000" />
<sequence id="sequence_1162" name="seq2324" length="50" weight="1.000000" />
<sequence id="sequence_1163" name="seq2326" length="50" weight="1.000000" />
<sequence id="sequence_1164" name="seq2328" length="50" weight="1.000000" />
<sequence id="sequence_1165" name="seq2330" length="50" weight="1.000000" />
<sequence id="sequence_1166" name="seq2332" length="50" weight="1.000000" />
<sequence id="sequence_1167" name="seq2334" length="50" weight="1.000000" />
<sequence id="sequence_1168" name="seq2336" length="50" weight="1.000000" />
<sequence id="sequence_1169" name="seq2338" length="50" weight="1.000000" />
<sequence id="sequence_1170" name="seq2340" length="50" weight="1.000000" />
<sequence id="sequence_1171" name="seq2342" length="50" weight="1.000000" />
<sequence id="sequence_1172" name="seq2344" length="50" weight="1.000000" />
<sequence id="sequence_1173" name="seq2346" length="50" weight="1.000000" />
<sequence id="sequence_1174" name="seq2348" length="50" weight="1.000000" />
<sequence id="sequence_1175" name="seq2350" length="50" weight="1.000000" />
<sequence id="sequence_1176" name="seq2352" length="50" weight="1.000000" />
<sequence id="sequence_1177" name="seq2354" length="50" weight="1.000000" />
<sequence id="sequence_1178" name="seq2356" length="50" weight="1.000000" />
<sequence id="sequence_1179" name="seq2358" length="50" weight="1.000000" />
<sequence id="sequence_1180" name="seq2360" length="50" weight="1.000000" />
<sequence id="sequence_1181" name="seq2362" length="50" weight="1.000000" />
<sequence id="sequence_1182" name="seq2364" length="50" weight="1.000000" />
<sequence id="sequence_1183" name="seq2366" length="50" weight="1.000000" />
<sequence id="sequence_1184" name="seq2368" length="50" weight="1.000000" />
<sequence id="sequence_1185" name="seq2370" length="50" weight="1.000000" />
<sequence id="sequence_1186" name="seq2372" length="50" weight="1.000000" />
<sequence id="sequence_1187" name="seq2374" length="50" weight="1.000000" />
<sequence id="sequence_1188" name="seq2376" length="50" weight="1.000000" />
<sequence id="sequence_1189" name="seq2378" length="50" weight="1.000000" />
<sequence id="sequence_1190" name="seq2380" length="50" weight="1.000000" />
<sequence id="sequence_1191" name="seq2382" length="50" weight="1.000000" />
<sequence id="sequence_1192" name="seq2384" length="50" weight="1.000000" />
<sequence id="sequence_1193" name="seq2386" length="50" weight="1.000000" />
<sequence id="sequence_1194" name="seq2388" length="50" weight="1.000000" />
<sequence id="sequence_1195" name="seq2390" length="50" weight="1.000000" />
<sequence id="sequence_1196" name="seq2392" length="50" weight="1.000000" />
<sequence id="sequence_1197" name="seq2394" length="50" weight="1.000000" />
<sequence id="sequence_1198" name="seq2396" length="50" weight="1.000000" />
<sequence id="sequence_1199" name="seq2398" length="50" weight="1.000000" />
<sequence id="sequence_1200" name="seq2400" length="50" weight="1.000000" />
<sequence id="sequence_1201" name="seq2402" length="50" weight="1.000000" />
<sequence id="sequence_1202" name="seq2404" length="50" weight="1.000000" />
<sequence id="sequence_1203" name="seq2406" length="50" weight="1.000000" />
<sequence id="sequence_1204" name="seq2408" length="50" weight="1.000000" />
<sequence id="sequence_1205" name="seq2410" length="50" weight="1.000000" />
<sequence id="sequence_1206" name="seq2412" length="50" weight="1.000000" />
<sequence id="sequence_1207" name="seq2414" length="50" weight="1.000000" />
<sequence id="sequence_1208" name="seq2416" length="50" weight="1.000000" />
<sequence id="sequence_1209" name="seq2418" length="50" weight="1.000000" />
<sequence id="sequence_1210" name="seq2420" length="50" weight="1.000000" />
<sequence id="sequence_1211" name="seq2422" length="50" weight="1.000000" />
<sequence id="sequence_1212" name="seq2424" length="50" weight="1.000000" />
<sequence id="sequence_1213" name="seq2426" length="50" weight="1.000000" />
<sequence id="sequence_1214" name="seq2428" length="50" weight="1.000000" />
<sequence id="sequence_1215" name="seq2430" length="50" weight="1.000000" />
<sequence id="sequence_1216" name="seq2432" length="50" weight="1.000000" />
<sequence id="sequence_1217" name="seq2434" length="50" weight="1.000000" />
<sequence id="sequence_1218" name="seq2436" length="50" weight="1.000000" />
<sequence id="sequence_1219" name="seq2438" length="50" weight="1.000000" />
<sequence id="sequence_1220" name="seq2440" length="50" weight="1.000000" />
<sequence id="sequence_1221" name="seq2442" length="50" weight="1.000000" />
<sequence id="sequence_1222" name="seq2444" length="50" weight="1.000000" />
<sequence id="sequence_1223" name="seq2446" length="50" weight="1.000000" />
<sequence id="sequence_1224" name="seq2448" length="50" weight="1.000000" />
<sequence id="sequence_1225" name="seq2450" length="50" weight="1.000000" />
<sequence id="sequence_1226" name="seq2452" length="50" weight="1.000000" />
<sequence id="sequence_1227" name="seq2454" length="50" weight="1.000000" />
<sequence id="sequence_1228" name="seq2456" length="50" weight="1.000000" />
<sequence id="sequence_1229" name="seq2458" length="50" weight="1.000000" />
<sequence id="sequence_1230" name="seq2460" length="50" weight="1.000000" />
<sequence id="sequence_1231" name="seq2462" length="50" weight="1.000000" />
<sequence id="sequence_1232" name="seq2464" length="50" weight="1.000000" />
<sequence id="sequence_1233" name="seq2466" length="50" weight="1.000000" />
<sequence id="sequence_1234" name="seq2468" length="50" weight="1.000000" />
<sequence id="sequence_1235" name="seq2470" length="50" weight="1.000000" />
<sequence id="sequence_1236" name="seq2472" length="50" weight="1.000000" />
<sequence id="sequence_1237" name="seq2474" length="50" weight="1.000000" />
<sequence id="sequence_1238" name="seq2476" length="50" weight="1.000000" />
<sequence id="sequence_1239" name="seq2478" length="50" weight="1.000000" />
<sequence id="sequence_1240" name="seq2480" length="50" weight="1.000000" />
<sequence id="sequence_1241" name="seq2482" length="50" weight="1.000000" />
<sequence id="sequence_1242" name="seq2484" length="50" weight="1.000000" />
<sequence id="sequence_1243" name="seq2486" length="50" weight="1.000000" />
<sequence id="sequence_1244" name="seq2488" length="50" weight="1.000000" />
<sequence id="sequence_1245" name="seq2490" length="50" weight="1.000000" />
<sequence id="sequence_1246" name="seq2492" length="50" weight="1.000000" />
<sequence id="sequence_1247" name="seq2494" length="50" weight="1.000000" />
<sequence id="sequence_1248" name="seq2496" length="50" weight="1.000000" />
<sequence id="sequence_1249" name="seq2498" length="50" weight="1.000000" />
<sequence id="sequence_1250" name="seq2500" length="50" weight="1.000000" />
<sequence id="sequence_1251" name="seq2502" length="50" weight="1.000000" />
<sequence id="sequence_1252" name="seq2504" length="50" weight="1.000000" />
<sequence id="sequence_1253" name="seq2506" length="50" weight="1.000000" />
<sequence id="sequence_1254" name="seq2508" length="50" weight="1.000000" />
<sequence id="sequence_1255" name="seq2510" length="50" weight="1.000000" />
<sequence id="sequence_1256" name="seq2512" length="50" weight="1.000000" />
<sequence id="sequence_1257" name="seq2514" length="50" weight="1.000000" />
<sequence id="sequence_1258" name="seq2516" length="50" weight="1.000000" />
<sequence id="sequence_1259" name="seq2518" length="50" weight="1.000000" />
<sequence id="sequence_1260" name="seq2520" length="50" weight="1.000000" />
<sequence id="sequence_1261" name="seq2522" length="50" weight="1.000000" />
<sequence id="sequence_1262" name="seq2524" length="50" weight="1.000000" />
<sequence id="sequence_1263" name="seq2526" length="50" weight="1.000000" />
<sequence id="sequence_1264" name="seq2528" length="50" weight="1.000000" />
<sequence id="sequence_1265" name="seq2530" length="50" weight="1.000000" />
<sequence id="sequence_1266" name="seq2532" length="50" weight="1.000000" />
<sequence id="sequence_1267" name="seq2534" length="50" weight="1.000000" />
<sequence id="sequence_1268" name="seq2536" length="50" weight="1.000000" />
<sequence id="sequence_1269" name="seq2538" length="50" weight="1.000000" />
<sequence id="sequence_1270" name="seq2540" length="50" weight="1.000000" />
<sequence id="sequence_1271" name="seq2542" length="50" weight="1.000000" />
<sequence id="sequence_1272" name="seq2544" length="50" weight="1.000000" />
<sequence id="sequence_1273" name="seq2546" length="50" weight="1.000000" />
<sequence id="sequence_1274" name="seq2548" length="50" weight="1.000000" />
<sequence id="sequence_1275" name="seq2550" length="50" weight="1.000000" />
<sequence id="sequence_1276" name="seq2552" length="50" weight="1.000000" />
<sequence id="sequence_1277" name="seq2554" length="50" weight="1.000000" />
<sequence id="sequence_1278" name="seq2556" length="50" weight="1.000000" />
<sequence id="sequence_1279" name="seq2558" length="50" weight="1.000000" />
<sequence id="sequence_1280" name="seq2560" length="50" weight="1.000000" />
<sequence id="sequence_1281" name="seq2562" length="50" weight="1.000000" />
<sequence id="sequence_1282" name="seq2564" length="50" weight="1.000000" />
<sequence id="sequence_1283" name="seq2566" length="50" weight="1.000000" />
<sequence id="sequence_1284" name="seq2568" length="50" weight="1.000000" />
<sequence id="sequence_1285" name="seq2570" length="50" weight="1.000000" />
<sequence id="sequence_1286" name="seq2572" length="50" weight="1.000000" />
<sequence id="sequence_1287" name="seq2574" length="50" weight="1.000000" />
<sequence id="sequence_1288" name="seq2576" length="50" weight="1.000000" />
<sequence id="sequence_1289" name="seq2578" length="50" weight="1.000000" />
<sequence id="sequence_1290" name="seq2580" length="50" weight="1.000000" />
<sequence id="sequence_1291" name="seq2582" length="50" weight="1.000000" />
<sequence id="sequence_1292" name="seq2584" length="50" weight="1.000000" />
<sequence id="sequence_1293" name="seq2586" length="50" weight="1.000000" />
<sequence id="sequence_1294" name="seq2588" length="50" weight="1.000000" />
<sequence id="sequence_1295" name="seq2590" length="50" weight="1.000000" />
<sequence id="sequence_1296" name="seq2592" length="50" weight="1.000000" />
<sequence id="sequence_1297" name="seq2594" length="50" weight="1.000000" />
<sequence id="sequence_1298" name="seq2596" length="50" weight="1.000000" />
<sequence id="sequence_1299" name="seq2598" length="50" weight="1.000000" />
<sequence id="sequence_1300" name="seq2600" length="50" weight="1.000000" />
<sequence id="sequence_1301" name="seq2602" length="50" weight="1.000000" />
<sequence id="sequence_1302" name="seq2604" length="50" weight="1.000000" />
<sequence id="sequence_1303" name="seq2606" length="50" weight="1.000000" />
<sequence id="sequence_1304" name="seq2608" length="50" weight="1.000000" />
<sequence id="sequence_1305" name="seq2610" length="50" weight="1.000000" />
<sequence id="sequence_1306" name="seq2612" length="50" weight="1.000000" />
<sequence id="sequence_1307" name="seq2614" length="50" weight="1.000000" />
<sequence id="sequence_1308" name="seq2616" length="50" weight="1.000000" />
<sequence id="sequence_1309" name="seq2618" length="50" weight="1.000000" />
<sequence id="sequence_1310" name="seq2620" length="50" weight="1.000000" />
<sequence id="sequence_1311" name="seq2622" length="50" weight="1.000000" />
<sequence id="sequence_1312" name="seq2624" length="50" weight="1.000000" />
<sequence id="sequence_1313" name="seq2626" length="50" weight="1.000000" />
<sequence id="sequence_1314" name="seq2628" length="50" weight="1.000000" />
<sequence id="sequence_1315" name="seq2630" length="50" weight="1.000000" />
<sequence id="sequence_1316" name="seq2632" length="50" weight="1.000000" />
<sequence id="sequence_1317" name="seq2634" length="50" weight="1.000000" />
<sequence id="sequence_1318" name="seq2636" length="50" weight="1.000000" />
<sequence id="sequence_1319" name="seq2638" length="50" weight="1.000000" />
<sequence id="sequence_1320" name="seq2640" length="50" weight="1.000000" />
<sequence id="sequence_1321" name="seq2642" length="50" weight="1.000000" />
<sequence id="sequence_1322" name="seq2644" length="50" weight="1.000000" />
<sequence id="sequence_1323" name="seq2646" length="50" weight="1.000000" />
<sequence id="sequence_1324" name="seq2648" length="50" weight="1.000000" />
<sequence id="sequence_1325" name="seq2650" length="50" weight="1.000000" />
<sequence id="sequence_1326" name="seq2652" length="50" weight="1.000000" />
<sequence id="sequence_1327" name="seq2654" length="50" weight="1.000000" />
<sequence id="sequence_1328" name="seq2656" length="50" weight="1.000000" />
<sequence id="sequence_1329" name="seq2658" length="50" weight="1.000000" />
<sequence id="sequence_1330" name="seq2660" length="50" weight="1.000000" />
<sequence id="sequence_1331" name="seq2662" length="50" weight="1.000000" />
<sequence id="sequence_1332" name="seq2664" length="50" weight="1.000000" />
<sequence id="sequence_1333" name="seq2666" length="50" weight="1.000000" />
<sequence id="sequence_1334" name="seq2668" length="50" weight="1.000000" />
<sequence id="sequence_1335" name="seq2670" length="50" weight="1.000000" />
<sequence id="sequence_1336" name="seq2672" length="50" weight="1.000000" />
<sequence id="sequence_1337" name="seq2674" length="50" weight="1.000000" />
<sequence id="sequence_1338" name="seq2676" length="50" weight="1.000000" />
<sequence id="sequence_1339" name="seq2678" length="50" weight="1.000000" />
<sequence id="sequence_1340" name="seq2680" length="50" weight="1.000000" />
<sequence id="sequence_1341" name="seq2682" length="50" weight="1.000000" />
<sequence id="sequence_1342" name="seq2684" length="50" weight="1.000000" />
<sequence id="sequence_1343" name="seq2686" length="50" weight="1.000000" />
<sequence id="sequence_1344" name="seq2688" length="50" weight="1.000000" />
<sequence id="sequence_1345" name="seq2690" length="50" weight="1.000000" />
<sequence id="sequence_1346" name="seq2692" length="50" weight="1.000000" />
<sequence id="sequence_1347" name="seq2694" length="50" weight="1.000000" />
<sequence id="sequence_1348" name="seq2696" length="50" weight="1.000000" />
<sequence id="sequence_1349" name="seq2698" length="50" weight="1.000000" />
<sequence id="sequence_1350" name="seq2700" length="50" weight="1.000000" />
<sequence id="sequence_1351" name="seq2702" length="50" weight="1.000000" />
<sequence id="sequence_1352" name="seq2704" length="50" weight="1.000000" />
<sequence id="sequence_1353" name="seq2706" length="50" weight="1.000000" />
<sequence id="sequence_1354" name="seq2708" length="50" weight="1.000000" />
<sequence id="sequence_1355" name="seq2710" length="50" weight="1.000000" />
<sequence id="sequence_1356" name="seq2712" length="50" weight="1.000000" />
<sequence id="sequence_1357" name="seq2714" length="50" weight="1.000000" />
<sequence id="sequence_1358" name="seq2716" length="50" weight="1.000000" />
<sequence id="sequence_1359" name="seq2718" length="50" weight="1.000000" />
<sequence id="sequence_1360" name="seq2720" length="50" weight="1.000000" />
<sequence id="sequence_1361" name="seq2722" length="50" weight="1.000000" />
<sequence id="sequence_1362" name="seq2724" length="50" weight="1.000000" />
<sequence id="sequence_1363" name="seq2726" length="50" weight="1.000000" />
<sequence id="sequence_1364" name="seq2728" length="50" weight="1.000000" />
<sequence id="sequence_1365" name="seq2730" length="50" weight="1.000000" />
<sequence id="sequence_1366" name="seq2732" length="50" weight="1.000000" />
<sequence id="sequence_1367" name="seq2734" length="50" weight="1.000000" />
<sequence id="sequence_1368" name="seq2736" length="50" weight="1.000000" />
<sequence id="sequence_1369" name="seq2738" length="50" weight="1.000000" />
<sequence id="sequence_1370" name="seq2740" length="50" weight="1.000000" />
<sequence id="sequence_1371" name="seq2742" length="50" weight="1.000000" />
<sequence id="sequence_1372" name="seq2744" length="50" weight="1.000000" />
<sequence id="sequence_1373" name="seq2746" length="50" weight="1.000000" />
<sequence id="sequence_1374" name="seq2748" length="50" weight="1.000000" />
<sequence id="sequence_1375" name="seq2750" length="50" weight="1.000000" />
<sequence id="sequence_1376" name="seq2752" length="50" weight="1.000000" />
<sequence id="sequence_1377" name="seq2754" length="50" weight="1.000000" />
<sequence id="sequence_1378" name="seq2756" length="50" weight="1.000000" />
<sequence id="sequence_1379" name="seq2758" length="50" weight="1.000000" />
<sequence id="sequence_1380" name="seq2760" length="50" weight="1.000000" />
<sequence id="sequence_1381" name="seq2762" length="50" weight="1.000000" />
<sequence id="sequence_1382" name="seq2764" length="50" weight="1.000000" />
<sequence id="sequence_1383" name="seq2766" length="50" weight="1.000000" />
<sequence id="sequence_1384" name="seq2768" length="50" weight="1.000000" />
<sequence id="sequence_1385" name="seq2770" length="50" weight="1.000000" />
<sequence id="sequence_1386" name="seq2772" length="50" weight="1.000000" />
<sequence id="sequence_1387" name="seq2774" length="50" weight="1.000000" />
<sequence id="sequence_1388" name="seq2776" length="50" weight="1.000000" />
<sequence id="sequence_1389" name="seq2778" length="50" weight="1.000000" />
<sequence id="sequence_1390" name="seq2780" length="50" weight="1.000000" />
<sequence id="sequence_1391" name="seq2782" length="50" weight="1.000000" />
<sequence id="sequence_1392" name="seq2784" length="50" weight="1.000000" />
<sequence id="sequence_1393" name="seq2786" length="50" weight="1.000000" />
<sequence id="sequence_1394" name="seq2788" length="50" weight="1.000000" />
<sequence id="sequence_1395" name="seq2790" length="50" weight="1.000000" />
<sequence id="sequence_1396" name="seq2792" length="50" weight="1.000000" />
<sequence id="sequence_1397" name="seq2794" length="50" weight="1.000000" />
<sequence id="sequence_1398" name="seq2796" length="50" weight="1.000000" />
<sequence id="sequence_1399" name="seq2798" length="50" weight="1.000000" />
<sequence id="sequence_1400" name="seq2800" length="50" weight="1.000000" />
<sequence id="sequence_1401" name="seq2802" length="50" weight="1.000000" />
<sequence id="sequence_1402" name="seq2804" length="50" weight="1.000000" />
<sequence id="sequence_1403" name="seq2806" length="50" weight="1.000000" />
<sequence id="sequence_1404" name="seq2808" length="50" weight="1.000000" />
<sequence id="sequence_1405" name="seq2810" length="50" weight="1.000000" />
<sequence id="sequence_1406" name="seq2812" length="50" weight="1.000000" />
<sequence id="sequence_1407" name="seq2814" length="50" weight="1.000000" />
<sequence id="sequence_1408" name="seq2816" length="50" weight="1.000000" />
<sequence id="sequence_1409" name="seq2818" length="50" weight="1.000000" />
<sequence id="sequence_1410" name="seq2820" length="50" weight="1.000000" />
<sequence id="sequence_1411" name="seq2822" length="50" weight="1.000000" />
<sequence id="sequence_1412" name="seq2824" length="50" weight="1.000000" />
<sequence id="sequence_1413" name="seq2826" length="50" weight="1.000000" />
<sequence id="sequence_1414" name="seq2828" length="50" weight="1.000000" />
<sequence id="sequence_1415" name="seq2830" length="50" weight="1.000000" />
<sequence id="sequence_1416" name="seq2832" length="50" weight="1.000000" />
<sequence id="sequence_1417" name="seq2834" length="50" weight="1.000000" />
<sequence id="sequence_1418" name="seq2836" length="50" weight="1.000000" />
<sequence id="sequence_1419" name="seq2838" length="50" weight="1.000000" />
<sequence id="sequence_1420" name="seq2840" length="50" weight="1.000000" />
<sequence id="sequence_1421" name="seq2842" length="50" weight="1.000000" />
<sequence id="sequence_1422" name="seq2844" length="50" weight="1.000000" />
<sequence id="sequence_1423" name="seq2846" length="50" weight="1.000000" />
<sequence id="sequence_1424" name="seq2848" length="50" weight="1.000000" />
<sequence id="sequence_1425" name="seq2850" length="50" weight="1.000000" />
<sequence id="sequence_1426" name="seq2852" length="50" weight="1.000000" />
<sequence id="sequence_1427" name="seq2854" length="50" weight="1.000000" />
<sequence id="sequence_1428" name="seq2856" length="50" weight="1.000000" />
<sequence id="sequence_1429" name="seq2858" length="50" weight="1.000000" />
<sequence id="sequence_1430" name="seq2860" length="50" weight="1.000000" />
<sequence id="sequence_1431" name="seq2862" length="50" weight="1.000000" />
<sequence id="sequence_1432" name="seq2864" length="50" weight="1.000000" />
<sequence id="sequence_1433" name="seq2866" length="50" weight="1.000000" />
<sequence id="sequence_1434" name="seq2868" length="50" weight="1.000000" />
<sequence id="sequence_1435" name="seq2870" length="50" weight="1.000000" />
<sequence id="sequence_1436" name="seq2872" length="50" weight="1.000000" />
<sequence id="sequence_1437" name="seq2874" length="50" weight="1.000000" />
<sequence id="sequence_1438" name="seq2876" length="50" weight="1.000000" />
<sequence id="sequence_1439" name="seq2878" length="50" weight="1.000000" />
<sequence id="sequence_1440" name="seq2880" length="50" weight="1.000000" />
<sequence id="sequence_1441" name="seq2882" length="50" weight="1.000000" />
<sequence id="sequence_1442" name="seq2884" length="50" weight="1.000000" />
<sequence id="sequence_1443" name="seq2886" length="50" weight="1.000000" />
<sequence id="sequence_1444" name="seq2888" length="50" weight="1.000000" />
<sequence id="sequence_1445" name="seq2890" length="50" weight="1.000000" />
<sequence id="sequence_1446" name="seq2892" length="50" weight="1.000000" />
<sequence id="sequence_1447" name="seq2894" length="50" weight="1.000000" />
<sequence id="sequence_1448" name="seq2896" length="50" weight="1.000000" />
<sequence id="sequence_1449" name="seq2898" length="50" weight="1.000000" />
<sequence id="sequence_1450" name="seq2900" length="50" weight="1.000000" />
<sequence id="sequence_1451" name="seq2902" length="50" weight="1.000000" />
<sequence id="sequence_1452" name="seq2904" length="50" weight="1.000000" />
<sequence id="sequence_1453" name="seq2906" length="50" weight="1.000000" />
<sequence id="sequence_1454" name="seq2908" length="50" weight="1.000000" />
<sequence id="sequence_1455" name="seq2910" length="50" weight="1.000000" />
<sequence id="sequence_1456" name="seq2912" length="50" weight="1.000000" />
<sequence id="sequence_1457" name="seq2914" length="50" weight="1.000000" />
<sequence id="sequence_1458" name="seq2916" length="50" weight="1.000000" />
<sequence id="sequence_1459" name="seq2918" length="50" weight="1.000000" />
<sequence id="sequence_1460" name="seq2920" length="50" weight="1.000000" />
<sequence id="sequence_1461" name="seq2922" length="50" weight="1.000000" />
<sequence id="sequence_1462" name="seq2924" length="50" weight="1.000000" />
<sequence id="sequence_1463" name="seq2926" length="50" weight="1.000000" />
<sequence id="sequence_1464" name="seq2928" length="50" weight="1.000000" />
<sequence id="sequence_1465" name="seq2930" length="50" weight="1.000000" />
<sequence id="sequence_1466" name="seq2932" length="50" weight="1.000000" />
<sequence id="sequence_1467" name="seq2934" length="50" weight="1.000000" />
<sequence id="sequence_1468" name="seq2936" length="50" weight="1.000000" />
<sequence id="sequence_1469" name="seq2938" length="50" weight="1.000000" />
<sequence id="sequence_1470" name="seq2940" length="50" weight="1.000000" />
<sequence id="sequence_1471" name="seq2942" length="50" weight="1.000000" />
<letter_frequencies>
<alphabet_array>
<value letter_id="letter_A">0.242</value>
<value letter_id="letter_C">0.258</value>
<value letter_id="letter_G">0.257</value>
<value letter_id="letter_T">0.243</value>
</alphabet_array>
</letter_frequencies>
</training_set>
<model>
<command_line>meme renamecombined-top-peaks1500normhrpLt15rnaMatchSeq.trimmed.perfect.uniq.profile.sorted.fna -oc combined-top-peaks1500normhrpLt15rnaMatchSeq_meme_May_2 -dna -mod anr -nmotifs 20 -minw 14 -maxw 35 -maxsize 150000 </command_line>
<host>plpa-w804749pagw.local</host>
<type>anr</type>
<nmotifs>20</nmotifs>
<evalue_threshold>inf</evalue_threshold>
<object_function>E-value of product of p-values</object_function>
<min_width>14</min_width>
<max_width>35</max_width>
<minic>    0.00</minic>
<wg>11</wg>
<ws>1</ws>
<endgaps>yes</endgaps>
<minsites>2</minsites>
<maxsites>50</maxsites>
<wnsites>0.8</wnsites>
<prob>1</prob>
<spmap>uni</spmap>
<spfuzz>0.5</spfuzz>
<prior>dirichlet</prior>
<beta>0.01</beta>
<maxiter>50</maxiter>
<distance>1e-05</distance>
<num_sequences>1472</num_sequences>
<num_positions>73560</num_positions>
<seed>0</seed>
<seqfrac>       1</seqfrac>
<strands>forward</strands>
<priors_file></priors_file>
<reason_for_stopping>Stopped because nmotifs = 20 reached.</reason_for_stopping>
<background_frequencies source="dataset with add-one prior applied">
<alphabet_array>
<value letter_id="letter_A">0.242</value>
<value letter_id="letter_C">0.258</value>
<value letter_id="letter_G">0.257</value>
<value letter_id="letter_T">0.243</value>
</alphabet_array>
</background_frequencies>
</model>
<motifs>
<motif id="motif_1" name="1" width="35" sites="50" ic="16.8" re="16.7" llr="580" e_value="4.9e-022" bayes_threshold="9.36512" elapsed_time="234.294202">
<scores>
<alphabet_matrix>
<alphabet_array>
<value letter_id="letter_A">-79</value>
<value letter_id="letter_C">1</value>
<value letter_id="letter_G">78</value>
<value letter_id="letter_T">-60</value>
</alphabet_array>
<alphabet_array>
<value letter_id="letter_A">-101</value>
<value letter_id="letter_C">-11</value>
<value letter_id="letter_G">71</value>
<value letter_id="letter_T">-14</value>
</alphabet_array>
<alphabet_array>
<value letter_id="letter_A">-259</value>
<value letter_id="letter_C">-137</value>
<value letter_id="letter_G">-110</value>
<value letter_id="letter_T">161</value>
</alphabet_array>
<alphabet_array>
<value letter_id="letter_A">-160</value>
<value letter_id="letter_C">-169</value>
<value letter_id="letter_G">-68</value>
<value letter_id="letter_T">149</value>
</alphabet_array>
<alphabet_array>
<value letter_id="letter_A">-359</value>
<value letter_id="letter_C">-369</value>
<value letter_id="letter_G">160</value>
<value letter_id="letter_T">-43</value>
</alphabet_array>
<alphabet_array>
<value letter_id="letter_A">73</value>
<value letter_id="letter_C">-11</value>
<value letter_id="letter_G">-10</value>
<value letter_id="letter_T">-102</value>
</alphabet_array>
<alphabet_array>
<value letter_id="letter_A">65</value>
<value letter_id="letter_C">63</value>
<value letter_id="letter_G">-168</value>
<value letter_id="letter_T">-79</value>
</alphabet_array>
<alphabet_array>
<value letter_id="letter_A">99</value>
<value letter_id="letter_C">1</value>
<value letter_id="letter_G">-88</value>
<value letter_id="letter_T">-102</value>
</alphabet_array>
<alphabet_array>
<value letter_id="letter_A">80</value>
<value letter_id="letter_C">-37</value>
<value letter_id="letter_G">12</value>
<value letter_id="letter_T">-128</value>
</alphabet_array>
<alphabet_array>
<value letter_id="letter_A">21</value>
<value letter_id="letter_C">48</value>
<value letter_id="letter_G">-51</value>
<value letter_id="letter_T">-43</value>
</alphabet_array>
<alphabet_array>
<value letter_id="letter_A">10</value>
<value letter_id="letter_C">1</value>
<value letter_id="letter_G">12</value>
<value letter_id="letter_T">-28</value>
</alphabet_array>
<alphabet_array>
<value letter_id="letter_A">-101</value>
<value letter_id="letter_C">48</value>
<value letter_id="letter_G">40</value>
<value letter_id="letter_T">-43</value>
</alphabet_array>
<alphabet_array>
<value letter_id="letter_A">-127</value>
<value letter_id="letter_C">48</value>
<value letter_id="letter_G">49</value>
<value letter_id="letter_T">-43</value>
</alphabet_array>
<alphabet_array>
<value letter_id="letter_A">-359</value>
<value letter_id="letter_C">70</value>
<value letter_id="letter_G">78</value>
<value letter_id="letter_T">-102</value>
</alphabet_array>
<alphabet_array>
<value letter_id="letter_A">-60</value>
<value letter_id="letter_C">48</value>
<value letter_id="letter_G">12</value>
<value letter_id="letter_T">-28</value>
</alphabet_array>
<alphabet_array>
<value letter_id="letter_A">-60</value>
<value letter_id="letter_C">77</value>
<value letter_id="letter_G">22</value>
<value letter_id="letter_T">-128</value>
</alphabet_array>
<alphabet_array>
<value letter_id="letter_A">-60</value>
<value letter_id="letter_C">-37</value>
<value letter_id="letter_G">78</value>
<value letter_id="letter_T">-28</value>
</alphabet_array>
<alphabet_array>
<value letter_id="letter_A">-1</value>
<value letter_id="letter_C">70</value>
<value letter_id="letter_G">22</value>
<value letter_id="letter_T">-260</value>
</alphabet_array>
<alphabet_array>
<value letter_id="letter_A">73</value>
<value letter_id="letter_C">-52</value>
<value letter_id="letter_G">-136</value>
<value letter_id="letter_T">40</value>
</alphabet_array>
<alphabet_array>
<value letter_id="letter_A">-43</value>
<value letter_id="letter_C">31</value>
<value letter_id="letter_G">-88</value>
<value letter_id="letter_T">57</value>
</alphabet_array>
<alphabet_array>
<value letter_id="letter_A">-1</value>
<value letter_id="letter_C">-52</value>
<value letter_id="letter_G">40</value>
<value letter_id="letter_T">-2</value>
</alphabet_array>
<alphabet_array>
<value letter_id="letter_A">-160</value>
<value letter_id="letter_C">22</value>
<value letter_id="letter_G">-51</value>
<value letter_id="letter_T">86</value>
</alphabet_array>
<alphabet_array>
<value letter_id="letter_A">-359</value>
<value letter_id="letter_C">83</value>
<value letter_id="letter_G">78</value>
<value letter_id="letter_T">-160</value>
</alphabet_array>
<alphabet_array>
<value letter_id="letter_A">-359</value>
<value letter_id="letter_C">1</value>
<value letter_id="letter_G">84</value>
<value letter_id="letter_T">10</value>
</alphabet_array>
<alphabet_array>
<value letter_id="letter_A">-127</value>
<value letter_id="letter_C">56</value>
<value letter_id="letter_G">32</value>
<value letter_id="letter_T">-28</value>
</alphabet_array>
<alphabet_array>
<value letter_id="letter_A">-1229</value>
<value letter_id="letter_C">-137</value>
<value letter_id="letter_G">-210</value>
<value letter_id="letter_T">179</value>
</alphabet_array>
<alphabet_array>
<value letter_id="letter_A">205</value>
<value letter_id="letter_C">-1229</value>
<value letter_id="letter_G">-1229</value>
<value letter_id="letter_T">-1229</value>
</alphabet_array>
<alphabet_array>
<value letter_id="letter_A">-27</value>
<value letter_id="letter_C">-137</value>
<value letter_id="letter_G">-10</value>
<value letter_id="letter_T">92</value>
</alphabet_array>
<alphabet_array>
<value letter_id="letter_A">180</value>
<value letter_id="letter_C">-211</value>
<value letter_id="letter_G">-210</value>
<value letter_id="letter_T">-260</value>
</alphabet_array>
<alphabet_array>
<value letter_id="letter_A">161</value>
<value letter_id="letter_C">-23</value>
<value letter_id="letter_G">-268</value>
<value letter_id="letter_T">-1229</value>
</alphabet_array>
<alphabet_array>
<value letter_id="letter_A">-1229</value>
<value letter_id="letter_C">-1229</value>
<value letter_id="letter_G">-1229</value>
<value letter_id="letter_T">204</value>
</alphabet_array>
<alphabet_array>
<value letter_id="letter_A">-101</value>
<value letter_id="letter_C">31</value>
<value letter_id="letter_G">49</value>
<value letter_id="letter_T">-28</value>
</alphabet_array>
<alphabet_array>
<value letter_id="letter_A">-1229</value>
<value letter_id="letter_C">117</value>
<value letter_id="letter_G">56</value>
<value letter_id="letter_T">-260</value>
</alphabet_array>
<alphabet_array>
<value letter_id="letter_A">-259</value>
<value letter_id="letter_C">31</value>
<value letter_id="letter_G">117</value>
<value letter_id="letter_T">-202</value>
</alphabet_array>
<alphabet_array>
<value letter_id="letter_A">-1229</value>
<value letter_id="letter_C">152</value>
<value letter_id="letter_G">2</value>
<value letter_id="letter_T">-1229</value>
</alphabet_array>
</alphabet_matrix>
</scores>
<probabilities>
<alphabet_matrix>
<alphabet_array>
<value letter_id="letter_A">0.140000</value>
<value letter_id="letter_C">0.260000</value>
<value letter_id="letter_G">0.440000</value>
<value letter_id="letter_T">0.160000</value>
</alphabet_array>
<alphabet_array>
<value letter_id="letter_A">0.120000</value>
<value letter_id="letter_C">0.240000</value>
<value letter_id="letter_G">0.420000</value>
<value letter_id="letter_T">0.220000</value>
</alphabet_array>
<alphabet_array>
<value letter_id="letter_A">0.040000</value>
<value letter_id="letter_C">0.100000</value>
<value letter_id="letter_G">0.120000</value>
<value letter_id="letter_T">0.740000</value>
</alphabet_array>
<alphabet_array>
<value letter_id="letter_A">0.080000</value>
<value letter_id="letter_C">0.080000</value>
<value letter_id="letter_G">0.160000</value>
<value letter_id="letter_T">0.680000</value>
</alphabet_array>
<alphabet_array>
<value letter_id="letter_A">0.020000</value>
<value letter_id="letter_C">0.020000</value>
<value letter_id="letter_G">0.780000</value>
<value letter_id="letter_T">0.180000</value>
</alphabet_array>
<alphabet_array>
<value letter_id="letter_A">0.400000</value>
<value letter_id="letter_C">0.240000</value>
<value letter_id="letter_G">0.240000</value>
<value letter_id="letter_T">0.120000</value>
</alphabet_array>
<alphabet_array>
<value letter_id="letter_A">0.380000</value>
<value letter_id="letter_C">0.400000</value>
<value letter_id="letter_G">0.080000</value>
<value letter_id="letter_T">0.140000</value>
</alphabet_array>
<alphabet_array>
<value letter_id="letter_A">0.480000</value>
<value letter_id="letter_C">0.260000</value>
<value letter_id="letter_G">0.140000</value>
<value letter_id="letter_T">0.120000</value>
</alphabet_array>
<alphabet_array>
<value letter_id="letter_A">0.420000</value>
<value letter_id="letter_C">0.200000</value>
<value letter_id="letter_G">0.280000</value>
<value letter_id="letter_T">0.100000</value>
</alphabet_array>
<alphabet_array>
<value letter_id="letter_A">0.280000</value>
<value letter_id="letter_C">0.360000</value>
<value letter_id="letter_G">0.180000</value>
<value letter_id="letter_T">0.180000</value>
</alphabet_array>
<alphabet_array>
<value letter_id="letter_A">0.260000</value>
<value letter_id="letter_C">0.260000</value>
<value letter_id="letter_G">0.280000</value>
<value letter_id="letter_T">0.200000</value>
</alphabet_array>
<alphabet_array>
<value letter_id="letter_A">0.120000</value>
<value letter_id="letter_C">0.360000</value>
<value letter_id="letter_G">0.340000</value>
<value letter_id="letter_T">0.180000</value>
</alphabet_array>
<alphabet_array>
<value letter_id="letter_A">0.100000</value>
<value letter_id="letter_C">0.360000</value>
<value letter_id="letter_G">0.360000</value>
<value letter_id="letter_T">0.180000</value>
</alphabet_array>
<alphabet_array>
<value letter_id="letter_A">0.020000</value>
<value letter_id="letter_C">0.420000</value>
<value letter_id="letter_G">0.440000</value>
<value letter_id="letter_T">0.120000</value>
</alphabet_array>
<alphabet_array>
<value letter_id="letter_A">0.160000</value>
<value letter_id="letter_C">0.360000</value>
<value letter_id="letter_G">0.280000</value>
<value letter_id="letter_T">0.200000</value>
</alphabet_array>
<alphabet_array>
<value letter_id="letter_A">0.160000</value>
<value letter_id="letter_C">0.440000</value>
<value letter_id="letter_G">0.300000</value>
<value letter_id="letter_T">0.100000</value>
</alphabet_array>
<alphabet_array>
<value letter_id="letter_A">0.160000</value>
<value letter_id="letter_C">0.200000</value>
<value letter_id="letter_G">0.440000</value>
<value letter_id="letter_T">0.200000</value>
</alphabet_array>
<alphabet_array>
<value letter_id="letter_A">0.240000</value>
<value letter_id="letter_C">0.420000</value>
<value letter_id="letter_G">0.300000</value>
<value letter_id="letter_T">0.040000</value>
</alphabet_array>
<alphabet_array>
<value letter_id="letter_A">0.400000</value>
<value letter_id="letter_C">0.180000</value>
<value letter_id="letter_G">0.100000</value>
<value letter_id="letter_T">0.320000</value>
</alphabet_array>
<alphabet_array>
<value letter_id="letter_A">0.180000</value>
<value letter_id="letter_C">0.320000</value>
<value letter_id="letter_G">0.140000</value>
<value letter_id="letter_T">0.360000</value>
</alphabet_array>
<alphabet_array>
<value letter_id="letter_A">0.240000</value>
<value letter_id="letter_C">0.180000</value>
<value letter_id="letter_G">0.340000</value>
<value letter_id="letter_T">0.240000</value>
</alphabet_array>
<alphabet_array>
<value letter_id="letter_A">0.080000</value>
<value letter_id="letter_C">0.300000</value>
<value letter_id="letter_G">0.180000</value>
<value letter_id="letter_T">0.440000</value>
</alphabet_array>
<alphabet_array>
<value letter_id="letter_A">0.020000</value>
<value letter_id="letter_C">0.460000</value>
<value letter_id="letter_G">0.440000</value>
<value letter_id="letter_T">0.080000</value>
</alphabet_array>
<alphabet_array>
<value letter_id="letter_A">0.020000</value>
<value letter_id="letter_C">0.260000</value>
<value letter_id="letter_G">0.460000</value>
<value letter_id="letter_T">0.260000</value>
</alphabet_array>
<alphabet_array>
<value letter_id="letter_A">0.100000</value>
<value letter_id="letter_C">0.380000</value>
<value letter_id="letter_G">0.320000</value>
<value letter_id="letter_T">0.200000</value>
</alphabet_array>
<alphabet_array>
<value letter_id="letter_A">0.000000</value>
<value letter_id="letter_C">0.100000</value>
<value letter_id="letter_G">0.060000</value>
<value letter_id="letter_T">0.840000</value>
</alphabet_array>
<alphabet_array>
<value letter_id="letter_A">1.000000</value>
<value letter_id="letter_C">0.000000</value>
<value letter_id="letter_G">0.000000</value>
<value letter_id="letter_T">0.000000</value>
</alphabet_array>
<alphabet_array>
<value letter_id="letter_A">0.200000</value>
<value letter_id="letter_C">0.100000</value>
<value letter_id="letter_G">0.240000</value>
<value letter_id="letter_T">0.460000</value>
</alphabet_array>
<alphabet_array>
<value letter_id="letter_A">0.840000</value>
<value letter_id="letter_C">0.060000</value>
<value letter_id="letter_G">0.060000</value>
<value letter_id="letter_T">0.040000</value>
</alphabet_array>
<alphabet_array>
<value letter_id="letter_A">0.740000</value>
<value letter_id="letter_C">0.220000</value>
<value letter_id="letter_G">0.040000</value>
<value letter_id="letter_T">0.000000</value>
</alphabet_array>
<alphabet_array>
<value letter_id="letter_A">0.000000</value>
<value letter_id="letter_C">0.000000</value>
<value letter_id="letter_G">0.000000</value>
<value letter_id="letter_T">1.000000</value>
</alphabet_array>
<alphabet_array>
<value letter_id="letter_A">0.120000</value>
<value letter_id="letter_C">0.320000</value>
<value letter_id="letter_G">0.360000</value>
<value letter_id="letter_T">0.200000</value>
</alphabet_array>
<alphabet_array>
<value letter_id="letter_A">0.000000</value>
<value letter_id="letter_C">0.580000</value>
<value letter_id="letter_G">0.380000</value>
<value letter_id="letter_T">0.040000</value>
</alphabet_array>
<alphabet_array>
<value letter_id="letter_A">0.040000</value>
<value letter_id="letter_C">0.320000</value>
<value letter_id="letter_G">0.580000</value>
<value letter_id="letter_T">0.060000</value>
</alphabet_array>
<alphabet_array>
<value letter_id="letter_A">0.000000</value>
<value letter_id="letter_C">0.740000</value>
<value letter_id="letter_G">0.260000</value>
<value letter_id="letter_T">0.000000</value>
</alphabet_array>
</alphabet_matrix>
</probabilities>
<regular_expression>
[GC][GCT]TTG[ACG][CA][AC][AGC][CA][GACTT][CG][CG][GC][CGT][CG][GCT][CGA][AT][TC][GAT][TC][CG][GCT][CGT]TA[TGA]A[AC]T[GCT][CG][GC][CG]
</regular_expression>
<contributing_sites>
<contributing_site sequence_id="sequence_927" position="13" strand="plus" pvalue="9.28e-09" >
<left_flank>AATTCTGAAA</left_flank>
<site>
<letter_ref letter_id="letter_G"/>
<letter_ref letter_id="letter_G"/>
<letter_ref letter_id="letter_T"/>
<letter_ref letter_id="letter_T"/>
<letter_ref letter_id="letter_G"/>
<letter_ref letter_id="letter_A"/>
<letter_ref letter_id="letter_C"/>
<letter_ref letter_id="letter_C"/>
<letter_ref letter_id="letter_G"/>
<letter_ref letter_id="letter_A"/>
<letter_ref letter_id="letter_C"/>
<letter_ref letter_id="letter_G"/>
<letter_ref letter_id="letter_G"/>
<letter_ref letter_id="letter_C"/>
<letter_ref letter_id="letter_A"/>
<letter_ref letter_id="letter_G"/>
<letter_ref letter_id="letter_G"/>
<letter_ref letter_id="letter_C"/>
<letter_ref letter_id="letter_T"/>
<letter_ref letter_id="letter_G"/>
<letter_ref letter_id="letter_G"/>
<letter_ref letter_id="letter_T"/>
<letter_ref letter_id="letter_T"/>
<letter_ref letter_id="letter_C"/>
<letter_ref letter_id="letter_C"/>
<letter_ref letter_id="letter_T"/>
<letter_ref letter_id="letter_A"/>
<letter_ref letter_id="letter_G"/>
<letter_ref letter_id="letter_A"/>
<letter_ref letter_id="letter_A"/>
<letter_ref letter_id="letter_T"/>
<letter_ref letter_id="letter_C"/>
<letter_ref letter_id="letter_G"/>
<letter_ref letter_id="letter_C"/>
<letter_ref letter_id="letter_C"/>
</site>
<right_flank>CG</right_flank>
</contributing_site>
<contributing_site sequence_id="sequence_208" position="15" strand="plus" pvalue="3.40e-08" >
<left_flank>TTTTTTATTG</left_flank>
<site>
<letter_ref letter_id="letter_G"/>
<letter_ref letter_id="letter_G"/>
<letter_ref letter_id="letter_T"/>
<letter_ref letter_id="letter_T"/>
<letter_ref letter_id="letter_G"/>
<letter_ref letter_id="letter_A"/>
<letter_ref letter_id="letter_C"/>
<letter_ref letter_id="letter_A"/>
<letter_ref letter_id="letter_C"/>
<letter_ref letter_id="letter_C"/>
<letter_ref letter_id="letter_T"/>
<letter_ref letter_id="letter_T"/>
<letter_ref letter_id="letter_G"/>
<letter_ref letter_id="letter_C"/>
<letter_ref letter_id="letter_C"/>
<letter_ref letter_id="letter_A"/>
<letter_ref letter_id="letter_G"/>
<letter_ref letter_id="letter_C"/>
<letter_ref letter_id="letter_C"/>
<letter_ref letter_id="letter_C"/>
<letter_ref letter_id="letter_G"/>
<letter_ref letter_id="letter_T"/>
<letter_ref letter_id="letter_C"/>
<letter_ref letter_id="letter_T"/>
<letter_ref letter_id="letter_A"/>
<letter_ref letter_id="letter_T"/>
<letter_ref letter_id="letter_A"/>
<letter_ref letter_id="letter_G"/>
<letter_ref letter_id="letter_A"/>
<letter_ref letter_id="letter_A"/>
<letter_ref letter_id="letter_T"/>
<letter_ref letter_id="letter_T"/>
<letter_ref letter_id="letter_G"/>
<letter_ref letter_id="letter_C"/>
<letter_ref letter_id="letter_G"/>
</site>
<right_flank></right_flank>
</contributing_site>
<contributing_site sequence_id="sequence_452" position="13" strand="plus" pvalue="5.82e-08" >
<left_flank>AACGTACGCA</left_flank>
<site>
<letter_ref letter_id="letter_G"/>
<letter_ref letter_id="letter_T"/>
<letter_ref letter_id="letter_T"/>
<letter_ref letter_id="letter_A"/>
<letter_ref letter_id="letter_G"/>
<letter_ref letter_id="letter_G"/>
<letter_ref letter_id="letter_C"/>
<letter_ref letter_id="letter_A"/>
<letter_ref letter_id="letter_A"/>
<letter_ref letter_id="letter_T"/>
<letter_ref letter_id="letter_A"/>
<letter_ref letter_id="letter_C"/>
<letter_ref letter_id="letter_A"/>
<letter_ref letter_id="letter_C"/>
<letter_ref letter_id="letter_C"/>
<letter_ref letter_id="letter_A"/>
<letter_ref letter_id="letter_G"/>
<letter_ref letter_id="letter_A"/>
<letter_ref letter_id="letter_A"/>
<letter_ref letter_id="letter_C"/>
<letter_ref letter_id="letter_C"/>
<letter_ref letter_id="letter_C"/>
<letter_ref letter_id="letter_G"/>
<letter_ref letter_id="letter_C"/>
<letter_ref letter_id="letter_G"/>
<letter_ref letter_id="letter_T"/>
<letter_ref letter_id="letter_A"/>
<letter_ref letter_id="letter_T"/>
<letter_ref letter_id="letter_A"/>
<letter_ref letter_id="letter_A"/>
<letter_ref letter_id="letter_T"/>
<letter_ref letter_id="letter_T"/>
<letter_ref letter_id="letter_C"/>
<letter_ref letter_id="letter_G"/>
<letter_ref letter_id="letter_C"/>
</site>
<right_flank>GG</right_flank>
</contributing_site>
<contributing_site sequence_id="sequence_196" position="13" strand="plus" pvalue="5.82e-08" >
<left_flank>TTCAAAATAA</left_flank>
<site>
<letter_ref letter_id="letter_C"/>
<letter_ref letter_id="letter_G"/>
<letter_ref letter_id="letter_G"/>
<letter_ref letter_id="letter_T"/>
<letter_ref letter_id="letter_T"/>
<letter_ref letter_id="letter_G"/>
<letter_ref letter_id="letter_A"/>
<letter_ref letter_id="letter_C"/>
<letter_ref letter_id="letter_G"/>
<letter_ref letter_id="letter_C"/>
<letter_ref letter_id="letter_G"/>
<letter_ref letter_id="letter_C"/>
<letter_ref letter_id="letter_T"/>
<letter_ref letter_id="letter_C"/>
<letter_ref letter_id="letter_T"/>
<letter_ref letter_id="letter_G"/>
<letter_ref letter_id="letter_T"/>
<letter_ref letter_id="letter_G"/>
<letter_ref letter_id="letter_A"/>
<letter_ref letter_id="letter_T"/>
<letter_ref letter_id="letter_G"/>
<letter_ref letter_id="letter_T"/>
<letter_ref letter_id="letter_G"/>
<letter_ref letter_id="letter_T"/>
<letter_ref letter_id="letter_C"/>
<letter_ref letter_id="letter_T"/>
<letter_ref letter_id="letter_A"/>
<letter_ref letter_id="letter_T"/>
<letter_ref letter_id="letter_A"/>
<letter_ref letter_id="letter_A"/>
<letter_ref letter_id="letter_T"/>
<letter_ref letter_id="letter_T"/>
<letter_ref letter_id="letter_C"/>
<letter_ref letter_id="letter_G"/>
<letter_ref letter_id="letter_C"/>
</site>
<right_flank>CC</right_flank>
</contributing_site>
<contributing_site sequence_id="sequence_237" position="13" strand="plus" pvalue="6.63e-08" >
<left_flank>TTGAAAATAA</left_flank>
<site>
<letter_ref letter_id="letter_C"/>
<letter_ref letter_id="letter_G"/>
<letter_ref letter_id="letter_G"/>
<letter_ref letter_id="letter_T"/>
<letter_ref letter_id="letter_T"/>
<letter_ref letter_id="letter_G"/>
<letter_ref letter_id="letter_A"/>
<letter_ref letter_id="letter_C"/>
<letter_ref letter_id="letter_G"/>
<letter_ref letter_id="letter_C"/>
<letter_ref letter_id="letter_C"/>
<letter_ref letter_id="letter_C"/>
<letter_ref letter_id="letter_T"/>
<letter_ref letter_id="letter_C"/>
<letter_ref letter_id="letter_T"/>
<letter_ref letter_id="letter_G"/>
<letter_ref letter_id="letter_T"/>
<letter_ref letter_id="letter_G"/>
<letter_ref letter_id="letter_A"/>
<letter_ref letter_id="letter_T"/>
<letter_ref letter_id="letter_G"/>
<letter_ref letter_id="letter_T"/>
<letter_ref letter_id="letter_G"/>
<letter_ref letter_id="letter_T"/>
<letter_ref letter_id="letter_C"/>
<letter_ref letter_id="letter_T"/>
<letter_ref letter_id="letter_A"/>
<letter_ref letter_id="letter_T"/>
<letter_ref letter_id="letter_A"/>
<letter_ref letter_id="letter_A"/>
<letter_ref letter_id="letter_T"/>
<letter_ref letter_id="letter_T"/>
<letter_ref letter_id="letter_C"/>
<letter_ref letter_id="letter_G"/>
<letter_ref letter_id="letter_C"/>
</site>
<right_flank>CC</right_flank>
</contributing_site>
<contributing_site sequence_id="sequence_545" position="13" strand="plus" pvalue="7.55e-08" >
<left_flank>TTCAGATTGG</left_flank>
<site>
<letter_ref letter_id="letter_G"/>
<letter_ref letter_id="letter_G"/>
<letter_ref letter_id="letter_T"/>
<letter_ref letter_id="letter_T"/>
<letter_ref letter_id="letter_G"/>
<letter_ref letter_id="letter_A"/>
<letter_ref letter_id="letter_C"/>
<letter_ref letter_id="letter_G"/>
<letter_ref letter_id="letter_A"/>
<letter_ref letter_id="letter_C"/>
<letter_ref letter_id="letter_C"/>
<letter_ref letter_id="letter_C"/>
<letter_ref letter_id="letter_C"/>
<letter_ref letter_id="letter_T"/>
<letter_ref letter_id="letter_C"/>
<letter_ref letter_id="letter_A"/>
<letter_ref letter_id="letter_A"/>
<letter_ref letter_id="letter_A"/>
<letter_ref letter_id="letter_G"/>
<letter_ref letter_id="letter_C"/>
<letter_ref letter_id="letter_A"/>
<letter_ref letter_id="letter_T"/>
<letter_ref letter_id="letter_C"/>
<letter_ref letter_id="letter_C"/>
<letter_ref letter_id="letter_A"/>
<letter_ref letter_id="letter_T"/>
<letter_ref letter_id="letter_A"/>
<letter_ref letter_id="letter_G"/>
<letter_ref letter_id="letter_A"/>
<letter_ref letter_id="letter_A"/>
<letter_ref letter_id="letter_T"/>
<letter_ref letter_id="letter_G"/>
<letter_ref letter_id="letter_C"/>
<letter_ref letter_id="letter_G"/>
<letter_ref letter_id="letter_C"/>
</site>
<right_flank>GC</right_flank>
</contributing_site>
<contributing_site sequence_id="sequence_1166" position="12" strand="plus" pvalue="1.25e-07" >
<left_flank>CACGCTTTCC</left_flank>
<site>
<letter_ref letter_id="letter_C"/>
<letter_ref letter_id="letter_G"/>
<letter_ref letter_id="letter_T"/>
<letter_ref letter_id="letter_A"/>
<letter_ref letter_id="letter_G"/>
<letter_ref letter_id="letter_C"/>
<letter_ref letter_id="letter_C"/>
<letter_ref letter_id="letter_G"/>
<letter_ref letter_id="letter_A"/>
<letter_ref letter_id="letter_C"/>
<letter_ref letter_id="letter_A"/>
<letter_ref letter_id="letter_T"/>
<letter_ref letter_id="letter_T"/>
<letter_ref letter_id="letter_G"/>
<letter_ref letter_id="letter_A"/>
<letter_ref letter_id="letter_T"/>
<letter_ref letter_id="letter_G"/>
<letter_ref letter_id="letter_C"/>
<letter_ref letter_id="letter_A"/>
<letter_ref letter_id="letter_A"/>
<letter_ref letter_id="letter_C"/>
<letter_ref letter_id="letter_T"/>
<letter_ref letter_id="letter_C"/>
<letter_ref letter_id="letter_C"/>
<letter_ref letter_id="letter_C"/>
<letter_ref letter_id="letter_T"/>
<letter_ref letter_id="letter_A"/>
<letter_ref letter_id="letter_T"/>
<letter_ref letter_id="letter_A"/>
<letter_ref letter_id="letter_A"/>
<letter_ref letter_id="letter_T"/>
<letter_ref letter_id="letter_G"/>
<letter_ref letter_id="letter_C"/>
<letter_ref letter_id="letter_G"/>
<letter_ref letter_id="letter_C"/>
</site>
<right_flank>CCC</right_flank>
</contributing_site>
<contributing_site sequence_id="sequence_463" position="12" strand="plus" pvalue="1.25e-07" >
<left_flank>CAGTCTGCAT</left_flank>
<site>
<letter_ref letter_id="letter_G"/>
<letter_ref letter_id="letter_G"/>
<letter_ref letter_id="letter_T"/>
<letter_ref letter_id="letter_G"/>
<letter_ref letter_id="letter_T"/>
<letter_ref letter_id="letter_C"/>
<letter_ref letter_id="letter_C"/>
<letter_ref letter_id="letter_G"/>
<letter_ref letter_id="letter_T"/>
<letter_ref letter_id="letter_G"/>
<letter_ref letter_id="letter_C"/>
<letter_ref letter_id="letter_G"/>
<letter_ref letter_id="letter_G"/>
<letter_ref letter_id="letter_C"/>
<letter_ref letter_id="letter_G"/>
<letter_ref letter_id="letter_G"/>
<letter_ref letter_id="letter_A"/>
<letter_ref letter_id="letter_G"/>
<letter_ref letter_id="letter_T"/>
<letter_ref letter_id="letter_C"/>
<letter_ref letter_id="letter_T"/>
<letter_ref letter_id="letter_T"/>
<letter_ref letter_id="letter_C"/>
<letter_ref letter_id="letter_G"/>
<letter_ref letter_id="letter_C"/>
<letter_ref letter_id="letter_T"/>
<letter_ref letter_id="letter_A"/>
<letter_ref letter_id="letter_T"/>
<letter_ref letter_id="letter_A"/>
<letter_ref letter_id="letter_A"/>
<letter_ref letter_id="letter_T"/>
<letter_ref letter_id="letter_C"/>
<letter_ref letter_id="letter_C"/>
<letter_ref letter_id="letter_G"/>
<letter_ref letter_id="letter_C"/>
</site>
<right_flank>GAC</right_flank>
</contributing_site>
<contributing_site sequence_id="sequence_1015" position="14" strand="plus" pvalue="1.81e-07" >
<left_flank>TCACCCAAAC</left_flank>
<site>
<letter_ref letter_id="letter_G"/>
<letter_ref letter_id="letter_C"/>
<letter_ref letter_id="letter_T"/>
<letter_ref letter_id="letter_G"/>
<letter_ref letter_id="letter_G"/>
<letter_ref letter_id="letter_T"/>
<letter_ref letter_id="letter_C"/>
<letter_ref letter_id="letter_A"/>
<letter_ref letter_id="letter_T"/>
<letter_ref letter_id="letter_C"/>
<letter_ref letter_id="letter_C"/>
<letter_ref letter_id="letter_C"/>
<letter_ref letter_id="letter_G"/>
<letter_ref letter_id="letter_G"/>
<letter_ref letter_id="letter_C"/>
<letter_ref letter_id="letter_C"/>
<letter_ref letter_id="letter_A"/>
<letter_ref letter_id="letter_C"/>
<letter_ref letter_id="letter_T"/>
<letter_ref letter_id="letter_C"/>
<letter_ref letter_id="letter_A"/>
<letter_ref letter_id="letter_C"/>
<letter_ref letter_id="letter_C"/>
<letter_ref letter_id="letter_G"/>
<letter_ref letter_id="letter_C"/>
<letter_ref letter_id="letter_T"/>
<letter_ref letter_id="letter_A"/>
<letter_ref letter_id="letter_G"/>
<letter_ref letter_id="letter_A"/>
<letter_ref letter_id="letter_A"/>
<letter_ref letter_id="letter_T"/>
<letter_ref letter_id="letter_T"/>
<letter_ref letter_id="letter_G"/>
<letter_ref letter_id="letter_C"/>
<letter_ref letter_id="letter_G"/>
</site>
<right_flank>C</right_flank>
</contributing_site>
<contributing_site sequence_id="sequence_84" position="12" strand="plus" pvalue="2.04e-07" >
<left_flank>ATGCCATCCA</left_flank>
<site>
<letter_ref letter_id="letter_G"/>
<letter_ref letter_id="letter_C"/>
<letter_ref letter_id="letter_T"/>
<letter_ref letter_id="letter_T"/>
<letter_ref letter_id="letter_G"/>
<letter_ref letter_id="letter_G"/>
<letter_ref letter_id="letter_A"/>
<letter_ref letter_id="letter_A"/>
<letter_ref letter_id="letter_G"/>
<letter_ref letter_id="letter_C"/>
<letter_ref letter_id="letter_G"/>
<letter_ref letter_id="letter_T"/>
<letter_ref letter_id="letter_C"/>
<letter_ref letter_id="letter_C"/>
<letter_ref letter_id="letter_C"/>
<letter_ref letter_id="letter_G"/>
<letter_ref letter_id="letter_G"/>
<letter_ref letter_id="letter_A"/>
<letter_ref letter_id="letter_T"/>
<letter_ref letter_id="letter_A"/>
<letter_ref letter_id="letter_G"/>
<letter_ref letter_id="letter_C"/>
<letter_ref letter_id="letter_T"/>
<letter_ref letter_id="letter_C"/>
<letter_ref letter_id="letter_C"/>
<letter_ref letter_id="letter_T"/>
<letter_ref letter_id="letter_A"/>
<letter_ref letter_id="letter_A"/>
<letter_ref letter_id="letter_A"/>
<letter_ref letter_id="letter_A"/>
<letter_ref letter_id="letter_T"/>
<letter_ref letter_id="letter_A"/>
<letter_ref letter_id="letter_C"/>
<letter_ref letter_id="letter_C"/>
<letter_ref letter_id="letter_G"/>
</site>
<right_flank>GTC</right_flank>
</contributing_site>
<contributing_site sequence_id="sequence_554" position="13" strand="plus" pvalue="2.30e-07" >
<left_flank>TGCCGCACGG</left_flank>
<site>
<letter_ref letter_id="letter_C"/>
<letter_ref letter_id="letter_A"/>
<letter_ref letter_id="letter_T"/>
<letter_ref letter_id="letter_T"/>
<letter_ref letter_id="letter_G"/>
<letter_ref letter_id="letter_G"/>
<letter_ref letter_id="letter_A"/>
<letter_ref letter_id="letter_T"/>
<letter_ref letter_id="letter_G"/>
<letter_ref letter_id="letter_A"/>
<letter_ref letter_id="letter_A"/>
<letter_ref letter_id="letter_C"/>
<letter_ref letter_id="letter_T"/>
<letter_ref letter_id="letter_G"/>
<letter_ref letter_id="letter_A"/>
<letter_ref letter_id="letter_C"/>
<letter_ref letter_id="letter_G"/>
<letter_ref letter_id="letter_C"/>
<letter_ref letter_id="letter_A"/>
<letter_ref letter_id="letter_A"/>
<letter_ref letter_id="letter_A"/>
<letter_ref letter_id="letter_T"/>
<letter_ref letter_id="letter_C"/>
<letter_ref letter_id="letter_C"/>
<letter_ref letter_id="letter_T"/>
<letter_ref letter_id="letter_T"/>
<letter_ref letter_id="letter_A"/>
<letter_ref letter_id="letter_A"/>
<letter_ref letter_id="letter_A"/>
<letter_ref letter_id="letter_C"/>
<letter_ref letter_id="letter_T"/>
<letter_ref letter_id="letter_G"/>
<letter_ref letter_id="letter_G"/>
<letter_ref letter_id="letter_G"/>
<letter_ref letter_id="letter_C"/>
</site>
<right_flank>GC</right_flank>
</contributing_site>
<contributing_site sequence_id="sequence_186" position="14" strand="plus" pvalue="2.30e-07" >
<left_flank>CGGCGCACAC</left_flank>
<site>
<letter_ref letter_id="letter_T"/>
<letter_ref letter_id="letter_C"/>
<letter_ref letter_id="letter_T"/>
<letter_ref letter_id="letter_G"/>
<letter_ref letter_id="letter_G"/>
<letter_ref letter_id="letter_C"/>
<letter_ref letter_id="letter_A"/>
<letter_ref letter_id="letter_G"/>
<letter_ref letter_id="letter_A"/>
<letter_ref letter_id="letter_C"/>
<letter_ref letter_id="letter_G"/>
<letter_ref letter_id="letter_G"/>
<letter_ref letter_id="letter_C"/>
<letter_ref letter_id="letter_T"/>
<letter_ref letter_id="letter_T"/>
<letter_ref letter_id="letter_C"/>
<letter_ref letter_id="letter_G"/>
<letter_ref letter_id="letter_G"/>
<letter_ref letter_id="letter_A"/>
<letter_ref letter_id="letter_C"/>
<letter_ref letter_id="letter_G"/>
<letter_ref letter_id="letter_T"/>
<letter_ref letter_id="letter_C"/>
<letter_ref letter_id="letter_T"/>
<letter_ref letter_id="letter_G"/>
<letter_ref letter_id="letter_C"/>
<letter_ref letter_id="letter_A"/>
<letter_ref letter_id="letter_T"/>
<letter_ref letter_id="letter_A"/>
<letter_ref letter_id="letter_A"/>
<letter_ref letter_id="letter_T"/>
<letter_ref letter_id="letter_G"/>
<letter_ref letter_id="letter_C"/>
<letter_ref letter_id="letter_G"/>
<letter_ref letter_id="letter_C"/>
</site>
<right_flank>C</right_flank>
</contributing_site>
<contributing_site sequence_id="sequence_1384" position="13" strand="plus" pvalue="2.90e-07" >
<left_flank>CTCAACTCGG</left_flank>
<site>
<letter_ref letter_id="letter_G"/>
<letter_ref letter_id="letter_G"/>
<letter_ref letter_id="letter_C"/>
<letter_ref letter_id="letter_T"/>
<letter_ref letter_id="letter_G"/>
<letter_ref letter_id="letter_A"/>
<letter_ref letter_id="letter_T"/>
<letter_ref letter_id="letter_T"/>
<letter_ref letter_id="letter_A"/>
<letter_ref letter_id="letter_T"/>
<letter_ref letter_id="letter_T"/>
<letter_ref letter_id="letter_G"/>
<letter_ref letter_id="letter_C"/>
<letter_ref letter_id="letter_G"/>
<letter_ref letter_id="letter_G"/>
<letter_ref letter_id="letter_G"/>
<letter_ref letter_id="letter_G"/>
<letter_ref letter_id="letter_C"/>
<letter_ref letter_id="letter_A"/>
<letter_ref letter_id="letter_T"/>
<letter_ref letter_id="letter_T"/>
<letter_ref letter_id="letter_T"/>
<letter_ref letter_id="letter_C"/>
<letter_ref letter_id="letter_T"/>
<letter_ref letter_id="letter_G"/>
<letter_ref letter_id="letter_T"/>
<letter_ref letter_id="letter_A"/>
<letter_ref letter_id="letter_T"/>
<letter_ref letter_id="letter_A"/>
<letter_ref letter_id="letter_C"/>
<letter_ref letter_id="letter_T"/>
<letter_ref letter_id="letter_C"/>
<letter_ref letter_id="letter_G"/>
<letter_ref letter_id="letter_C"/>
<letter_ref letter_id="letter_G"/>
</site>
<right_flank>CT</right_flank>
</contributing_site>
<contributing_site sequence_id="sequence_201" position="12" strand="plus" pvalue="3.65e-07" >
<left_flank>TTGAATAAGG</left_flank>
<site>
<letter_ref letter_id="letter_T"/>
<letter_ref letter_id="letter_G"/>
<letter_ref letter_id="letter_T"/>
<letter_ref letter_id="letter_T"/>
<letter_ref letter_id="letter_G"/>
<letter_ref letter_id="letter_A"/>
<letter_ref letter_id="letter_A"/>
<letter_ref letter_id="letter_A"/>
<letter_ref letter_id="letter_A"/>
<letter_ref letter_id="letter_A"/>
<letter_ref letter_id="letter_C"/>
<letter_ref letter_id="letter_T"/>
<letter_ref letter_id="letter_C"/>
<letter_ref letter_id="letter_T"/>
<letter_ref letter_id="letter_C"/>
<letter_ref letter_id="letter_G"/>
<letter_ref letter_id="letter_T"/>
<letter_ref letter_id="letter_C"/>
<letter_ref letter_id="letter_A"/>
<letter_ref letter_id="letter_G"/>
<letter_ref letter_id="letter_G"/>
<letter_ref letter_id="letter_T"/>
<letter_ref letter_id="letter_C"/>
<letter_ref letter_id="letter_C"/>
<letter_ref letter_id="letter_G"/>
<letter_ref letter_id="letter_C"/>
<letter_ref letter_id="letter_A"/>
<letter_ref letter_id="letter_T"/>
<letter_ref letter_id="letter_A"/>
<letter_ref letter_id="letter_A"/>
<letter_ref letter_id="letter_T"/>
<letter_ref letter_id="letter_G"/>
<letter_ref letter_id="letter_G"/>
<letter_ref letter_id="letter_T"/>
<letter_ref letter_id="letter_C"/>
</site>
<right_flank>GGC</right_flank>
</contributing_site>
<contributing_site sequence_id="sequence_139" position="13" strand="plus" pvalue="4.58e-07" >
<left_flank>CGTGGCTTTG</left_flank>
<site>
<letter_ref letter_id="letter_C"/>
<letter_ref letter_id="letter_C"/>
<letter_ref letter_id="letter_T"/>
<letter_ref letter_id="letter_T"/>
<letter_ref letter_id="letter_G"/>
<letter_ref letter_id="letter_G"/>
<letter_ref letter_id="letter_T"/>
<letter_ref letter_id="letter_C"/>
<letter_ref letter_id="letter_A"/>
<letter_ref letter_id="letter_T"/>
<letter_ref letter_id="letter_A"/>
<letter_ref letter_id="letter_C"/>
<letter_ref letter_id="letter_C"/>
<letter_ref letter_id="letter_G"/>
<letter_ref letter_id="letter_G"/>
<letter_ref letter_id="letter_C"/>
<letter_ref letter_id="letter_T"/>
<letter_ref letter_id="letter_G"/>
<letter_ref letter_id="letter_A"/>
<letter_ref letter_id="letter_T"/>
<letter_ref letter_id="letter_C"/>
<letter_ref letter_id="letter_G"/>
<letter_ref letter_id="letter_G"/>
<letter_ref letter_id="letter_G"/>
<letter_ref letter_id="letter_C"/>
<letter_ref letter_id="letter_T"/>
<letter_ref letter_id="letter_A"/>
<letter_ref letter_id="letter_G"/>
<letter_ref letter_id="letter_A"/>
<letter_ref letter_id="letter_A"/>
<letter_ref letter_id="letter_T"/>
<letter_ref letter_id="letter_G"/>
<letter_ref letter_id="letter_C"/>
<letter_ref letter_id="letter_T"/>
<letter_ref letter_id="letter_G"/>
</site>
<right_flank>GC</right_flank>
</contributing_site>
<contributing_site sequence_id="sequence_746" position="13" strand="plus" pvalue="5.11e-07" >
<left_flank>AACACTAGGA</left_flank>
<site>
<letter_ref letter_id="letter_C"/>
<letter_ref letter_id="letter_T"/>
<letter_ref letter_id="letter_T"/>
<letter_ref letter_id="letter_T"/>
<letter_ref letter_id="letter_G"/>
<letter_ref letter_id="letter_T"/>
<letter_ref letter_id="letter_A"/>
<letter_ref letter_id="letter_T"/>
<letter_ref letter_id="letter_G"/>
<letter_ref letter_id="letter_G"/>
<letter_ref letter_id="letter_C"/>
<letter_ref letter_id="letter_G"/>
<letter_ref letter_id="letter_C"/>
<letter_ref letter_id="letter_G"/>
<letter_ref letter_id="letter_G"/>
<letter_ref letter_id="letter_C"/>
<letter_ref letter_id="letter_T"/>
<letter_ref letter_id="letter_G"/>
<letter_ref letter_id="letter_A"/>
<letter_ref letter_id="letter_T"/>
<letter_ref letter_id="letter_T"/>
<letter_ref letter_id="letter_G"/>
<letter_ref letter_id="letter_G"/>
<letter_ref letter_id="letter_C"/>
<letter_ref letter_id="letter_G"/>
<letter_ref letter_id="letter_T"/>
<letter_ref letter_id="letter_A"/>
<letter_ref letter_id="letter_A"/>
<letter_ref letter_id="letter_A"/>
<letter_ref letter_id="letter_C"/>
<letter_ref letter_id="letter_T"/>
<letter_ref letter_id="letter_G"/>
<letter_ref letter_id="letter_C"/>
<letter_ref letter_id="letter_C"/>
<letter_ref letter_id="letter_C"/>
</site>
<right_flank>GC</right_flank>
</contributing_site>
<contributing_site sequence_id="sequence_234" position="14" strand="plus" pvalue="5.11e-07" >
<left_flank>TTCTTGAGCG</left_flank>
<site>
<letter_ref letter_id="letter_T"/>
<letter_ref letter_id="letter_T"/>
<letter_ref letter_id="letter_A"/>
<letter_ref letter_id="letter_G"/>
<letter_ref letter_id="letter_G"/>
<letter_ref letter_id="letter_C"/>
<letter_ref letter_id="letter_A"/>
<letter_ref letter_id="letter_A"/>
<letter_ref letter_id="letter_A"/>
<letter_ref letter_id="letter_T"/>
<letter_ref letter_id="letter_G"/>
<letter_ref letter_id="letter_G"/>
<letter_ref letter_id="letter_C"/>
<letter_ref letter_id="letter_G"/>
<letter_ref letter_id="letter_G"/>
<letter_ref letter_id="letter_C"/>
<letter_ref letter_id="letter_G"/>
<letter_ref letter_id="letter_G"/>
<letter_ref letter_id="letter_T"/>
<letter_ref letter_id="letter_C"/>
<letter_ref letter_id="letter_A"/>
<letter_ref letter_id="letter_T"/>
<letter_ref letter_id="letter_G"/>
<letter_ref letter_id="letter_G"/>
<letter_ref letter_id="letter_G"/>
<letter_ref letter_id="letter_C"/>
<letter_ref letter_id="letter_A"/>
<letter_ref letter_id="letter_T"/>
<letter_ref letter_id="letter_A"/>
<letter_ref letter_id="letter_A"/>
<letter_ref letter_id="letter_T"/>
<letter_ref letter_id="letter_C"/>
<letter_ref letter_id="letter_C"/>
<letter_ref letter_id="letter_G"/>
<letter_ref letter_id="letter_C"/>
</site>
<right_flank>T</right_flank>
</contributing_site>
<contributing_site sequence_id="sequence_631" position="12" strand="plus" pvalue="5.71e-07" >
<left_flank>CAAAAAATAA</left_flank>
<site>
<letter_ref letter_id="letter_A"/>
<letter_ref letter_id="letter_T"/>
<letter_ref letter_id="letter_T"/>
<letter_ref letter_id="letter_T"/>
<letter_ref letter_id="letter_G"/>
<letter_ref letter_id="letter_A"/>
<letter_ref letter_id="letter_C"/>
<letter_ref letter_id="letter_A"/>
<letter_ref letter_id="letter_G"/>
<letter_ref letter_id="letter_C"/>
<letter_ref letter_id="letter_T"/>
<letter_ref letter_id="letter_C"/>
<letter_ref letter_id="letter_A"/>
<letter_ref letter_id="letter_G"/>
<letter_ref letter_id="letter_C"/>
<letter_ref letter_id="letter_G"/>
<letter_ref letter_id="letter_A"/>
<letter_ref letter_id="letter_C"/>
<letter_ref letter_id="letter_T"/>
<letter_ref letter_id="letter_C"/>
<letter_ref letter_id="letter_A"/>
<letter_ref letter_id="letter_C"/>
<letter_ref letter_id="letter_G"/>
<letter_ref letter_id="letter_C"/>
<letter_ref letter_id="letter_T"/>
<letter_ref letter_id="letter_T"/>
<letter_ref letter_id="letter_A"/>
<letter_ref letter_id="letter_A"/>
<letter_ref letter_id="letter_T"/>
<letter_ref letter_id="letter_A"/>
<letter_ref letter_id="letter_T"/>
<letter_ref letter_id="letter_G"/>
<letter_ref letter_id="letter_C"/>
<letter_ref letter_id="letter_G"/>
<letter_ref letter_id="letter_C"/>
</site>
<right_flank>CCC</right_flank>
</contributing_site>
<contributing_site sequence_id="sequence_517" position="13" strand="plus" pvalue="5.71e-07" >
<left_flank>GTAGGCAGCC</left_flank>
<site>
<letter_ref letter_id="letter_T"/>
<letter_ref letter_id="letter_G"/>
<letter_ref letter_id="letter_T"/>
<letter_ref letter_id="letter_T"/>
<letter_ref letter_id="letter_T"/>
<letter_ref letter_id="letter_A"/>
<letter_ref letter_id="letter_A"/>
<letter_ref letter_id="letter_C"/>
<letter_ref letter_id="letter_C"/>
<letter_ref letter_id="letter_C"/>
<letter_ref letter_id="letter_T"/>
<letter_ref letter_id="letter_T"/>
<letter_ref letter_id="letter_T"/>
<letter_ref letter_id="letter_G"/>
<letter_ref letter_id="letter_T"/>
<letter_ref letter_id="letter_C"/>
<letter_ref letter_id="letter_G"/>
<letter_ref letter_id="letter_G"/>
<letter_ref letter_id="letter_T"/>
<letter_ref letter_id="letter_T"/>
<letter_ref letter_id="letter_G"/>
<letter_ref letter_id="letter_T"/>
<letter_ref letter_id="letter_G"/>
<letter_ref letter_id="letter_C"/>
<letter_ref letter_id="letter_G"/>
<letter_ref letter_id="letter_T"/>
<letter_ref letter_id="letter_A"/>
<letter_ref letter_id="letter_A"/>
<letter_ref letter_id="letter_A"/>
<letter_ref letter_id="letter_A"/>
<letter_ref letter_id="letter_T"/>
<letter_ref letter_id="letter_A"/>
<letter_ref letter_id="letter_G"/>
<letter_ref letter_id="letter_C"/>
<letter_ref letter_id="letter_G"/>
</site>
<right_flank>GC</right_flank>
</contributing_site>
<contributing_site sequence_id="sequence_560" position="14" strand="plus" pvalue="7.90e-07" >
<left_flank>TGAATTTTTG</left_flank>
<site>
<letter_ref letter_id="letter_G"/>
<letter_ref letter_id="letter_T"/>
<letter_ref letter_id="letter_T"/>
<letter_ref letter_id="letter_T"/>
<letter_ref letter_id="letter_G"/>
<letter_ref letter_id="letter_C"/>
<letter_ref letter_id="letter_A"/>
<letter_ref letter_id="letter_A"/>
<letter_ref letter_id="letter_A"/>
<letter_ref letter_id="letter_C"/>
<letter_ref letter_id="letter_G"/>
<letter_ref letter_id="letter_G"/>
<letter_ref letter_id="letter_G"/>
<letter_ref letter_id="letter_G"/>
<letter_ref letter_id="letter_A"/>
<letter_ref letter_id="letter_A"/>
<letter_ref letter_id="letter_A"/>
<letter_ref letter_id="letter_A"/>
<letter_ref letter_id="letter_G"/>
<letter_ref letter_id="letter_G"/>
<letter_ref letter_id="letter_G"/>
<letter_ref letter_id="letter_T"/>
<letter_ref letter_id="letter_G"/>
<letter_ref letter_id="letter_G"/>
<letter_ref letter_id="letter_T"/>
<letter_ref letter_id="letter_T"/>
<letter_ref letter_id="letter_A"/>
<letter_ref letter_id="letter_T"/>
<letter_ref letter_id="letter_T"/>
<letter_ref letter_id="letter_A"/>
<letter_ref letter_id="letter_T"/>
<letter_ref letter_id="letter_A"/>
<letter_ref letter_id="letter_C"/>
<letter_ref letter_id="letter_G"/>
<letter_ref letter_id="letter_C"/>
</site>
<right_flank>C</right_flank>
</contributing_site>
<contributing_site sequence_id="sequence_1353" position="13" strand="plus" pvalue="8.78e-07" >
<left_flank>TATGTAACAA</left_flank>
<site>
<letter_ref letter_id="letter_A"/>
<letter_ref letter_id="letter_T"/>
<letter_ref letter_id="letter_T"/>
<letter_ref letter_id="letter_T"/>
<letter_ref letter_id="letter_G"/>
<letter_ref letter_id="letter_C"/>
<letter_ref letter_id="letter_T"/>
<letter_ref letter_id="letter_A"/>
<letter_ref letter_id="letter_G"/>
<letter_ref letter_id="letter_T"/>
<letter_ref letter_id="letter_A"/>
<letter_ref letter_id="letter_A"/>
<letter_ref letter_id="letter_C"/>
<letter_ref letter_id="letter_G"/>
<letter_ref letter_id="letter_A"/>
<letter_ref letter_id="letter_G"/>
<letter_ref letter_id="letter_C"/>
<letter_ref letter_id="letter_C"/>
<letter_ref letter_id="letter_C"/>
<letter_ref letter_id="letter_C"/>
<letter_ref letter_id="letter_A"/>
<letter_ref letter_id="letter_T"/>
<letter_ref letter_id="letter_C"/>
<letter_ref letter_id="letter_G"/>
<letter_ref letter_id="letter_G"/>
<letter_ref letter_id="letter_G"/>
<letter_ref letter_id="letter_A"/>
<letter_ref letter_id="letter_T"/>
<letter_ref letter_id="letter_A"/>
<letter_ref letter_id="letter_A"/>
<letter_ref letter_id="letter_T"/>
<letter_ref letter_id="letter_G"/>
<letter_ref letter_id="letter_C"/>
<letter_ref letter_id="letter_G"/>
<letter_ref letter_id="letter_C"/>
</site>
<right_flank>GC</right_flank>
</contributing_site>
<contributing_site sequence_id="sequence_1258" position="13" strand="plus" pvalue="8.78e-07" >
<left_flank>CTTAAGGCAG</left_flank>
<site>
<letter_ref letter_id="letter_G"/>
<letter_ref letter_id="letter_C"/>
<letter_ref letter_id="letter_T"/>
<letter_ref letter_id="letter_A"/>
<letter_ref letter_id="letter_G"/>
<letter_ref letter_id="letter_G"/>
<letter_ref letter_id="letter_A"/>
<letter_ref letter_id="letter_A"/>
<letter_ref letter_id="letter_A"/>
<letter_ref letter_id="letter_C"/>
<letter_ref letter_id="letter_T"/>
<letter_ref letter_id="letter_A"/>
<letter_ref letter_id="letter_G"/>
<letter_ref letter_id="letter_C"/>
<letter_ref letter_id="letter_G"/>
<letter_ref letter_id="letter_C"/>
<letter_ref letter_id="letter_A"/>
<letter_ref letter_id="letter_C"/>
<letter_ref letter_id="letter_C"/>
<letter_ref letter_id="letter_C"/>
<letter_ref letter_id="letter_T"/>
<letter_ref letter_id="letter_T"/>
<letter_ref letter_id="letter_G"/>
<letter_ref letter_id="letter_G"/>
<letter_ref letter_id="letter_A"/>
<letter_ref letter_id="letter_G"/>
<letter_ref letter_id="letter_A"/>
<letter_ref letter_id="letter_T"/>
<letter_ref letter_id="letter_A"/>
<letter_ref letter_id="letter_A"/>
<letter_ref letter_id="letter_T"/>
<letter_ref letter_id="letter_C"/>
<letter_ref letter_id="letter_G"/>
<letter_ref letter_id="letter_G"/>
<letter_ref letter_id="letter_C"/>
</site>
<right_flank>AG</right_flank>
</contributing_site>
<contributing_site sequence_id="sequence_1333" position="13" strand="plus" pvalue="1.08e-06" >
<left_flank>TGACAGGGTT</left_flank>
<site>
<letter_ref letter_id="letter_T"/>
<letter_ref letter_id="letter_A"/>
<letter_ref letter_id="letter_T"/>
<letter_ref letter_id="letter_T"/>
<letter_ref letter_id="letter_G"/>
<letter_ref letter_id="letter_G"/>
<letter_ref letter_id="letter_G"/>
<letter_ref letter_id="letter_A"/>
<letter_ref letter_id="letter_A"/>
<letter_ref letter_id="letter_T"/>
<letter_ref letter_id="letter_G"/>
<letter_ref letter_id="letter_T"/>
<letter_ref letter_id="letter_C"/>
<letter_ref letter_id="letter_G"/>
<letter_ref letter_id="letter_C"/>
<letter_ref letter_id="letter_T"/>
<letter_ref letter_id="letter_G"/>
<letter_ref letter_id="letter_G"/>
<letter_ref letter_id="letter_A"/>
<letter_ref letter_id="letter_T"/>
<letter_ref letter_id="letter_A"/>
<letter_ref letter_id="letter_C"/>
<letter_ref letter_id="letter_G"/>
<letter_ref letter_id="letter_T"/>
<letter_ref letter_id="letter_T"/>
<letter_ref letter_id="letter_T"/>
<letter_ref letter_id="letter_A"/>
<letter_ref letter_id="letter_G"/>
<letter_ref letter_id="letter_A"/>
<letter_ref letter_id="letter_C"/>
<letter_ref letter_id="letter_T"/>
<letter_ref letter_id="letter_T"/>
<letter_ref letter_id="letter_C"/>
<letter_ref letter_id="letter_G"/>
<letter_ref letter_id="letter_C"/>
</site>
<right_flank>TT</right_flank>
</contributing_site>
<contributing_site sequence_id="sequence_199" position="11" strand="plus" pvalue="1.33e-06" >
<left_flank>CTGAGAAAAA</left_flank>
<site>
<letter_ref letter_id="letter_G"/>
<letter_ref letter_id="letter_G"/>
<letter_ref letter_id="letter_T"/>
<letter_ref letter_id="letter_T"/>
<letter_ref letter_id="letter_G"/>
<letter_ref letter_id="letter_A"/>
<letter_ref letter_id="letter_C"/>
<letter_ref letter_id="letter_A"/>
<letter_ref letter_id="letter_G"/>
<letter_ref letter_id="letter_A"/>
<letter_ref letter_id="letter_A"/>
<letter_ref letter_id="letter_G"/>
<letter_ref letter_id="letter_G"/>
<letter_ref letter_id="letter_G"/>
<letter_ref letter_id="letter_T"/>
<letter_ref letter_id="letter_A"/>
<letter_ref letter_id="letter_G"/>
<letter_ref letter_id="letter_C"/>
<letter_ref letter_id="letter_A"/>
<letter_ref letter_id="letter_T"/>
<letter_ref letter_id="letter_A"/>
<letter_ref letter_id="letter_A"/>
<letter_ref letter_id="letter_G"/>
<letter_ref letter_id="letter_T"/>
<letter_ref letter_id="letter_T"/>
<letter_ref letter_id="letter_G"/>
<letter_ref letter_id="letter_A"/>
<letter_ref letter_id="letter_G"/>
<letter_ref letter_id="letter_A"/>
<letter_ref letter_id="letter_A"/>
<letter_ref letter_id="letter_T"/>
<letter_ref letter_id="letter_G"/>
<letter_ref letter_id="letter_C"/>
<letter_ref letter_id="letter_T"/>
<letter_ref letter_id="letter_G"/>
</site>
<right_flank>CCTC</right_flank>
</contributing_site>
<contributing_site sequence_id="sequence_619" position="13" strand="plus" pvalue="1.80e-06" >
<left_flank>AGCGGATTTG</left_flank>
<site>
<letter_ref letter_id="letter_C"/>
<letter_ref letter_id="letter_G"/>
<letter_ref letter_id="letter_C"/>
<letter_ref letter_id="letter_T"/>
<letter_ref letter_id="letter_G"/>
<letter_ref letter_id="letter_A"/>
<letter_ref letter_id="letter_A"/>
<letter_ref letter_id="letter_A"/>
<letter_ref letter_id="letter_G"/>
<letter_ref letter_id="letter_C"/>
<letter_ref letter_id="letter_C"/>
<letter_ref letter_id="letter_C"/>
<letter_ref letter_id="letter_G"/>
<letter_ref letter_id="letter_C"/>
<letter_ref letter_id="letter_T"/>
<letter_ref letter_id="letter_G"/>
<letter_ref letter_id="letter_C"/>
<letter_ref letter_id="letter_A"/>
<letter_ref letter_id="letter_A"/>
<letter_ref letter_id="letter_A"/>
<letter_ref letter_id="letter_C"/>
<letter_ref letter_id="letter_C"/>
<letter_ref letter_id="letter_C"/>
<letter_ref letter_id="letter_T"/>
<letter_ref letter_id="letter_A"/>
<letter_ref letter_id="letter_T"/>
<letter_ref letter_id="letter_A"/>
<letter_ref letter_id="letter_A"/>
<letter_ref letter_id="letter_A"/>
<letter_ref letter_id="letter_C"/>
<letter_ref letter_id="letter_T"/>
<letter_ref letter_id="letter_C"/>
<letter_ref letter_id="letter_G"/>
<letter_ref letter_id="letter_C"/>
<letter_ref letter_id="letter_C"/>
</site>
<right_flank>GC</right_flank>
</contributing_site>
<contributing_site sequence_id="sequence_1429" position="13" strand="plus" pvalue="1.99e-06" >
<left_flank>CGCAATGTCC</left_flank>
<site>
<letter_ref letter_id="letter_G"/>
<letter_ref letter_id="letter_G"/>
<letter_ref letter_id="letter_G"/>
<letter_ref letter_id="letter_T"/>
<letter_ref letter_id="letter_G"/>
<letter_ref letter_id="letter_C"/>
<letter_ref letter_id="letter_C"/>
<letter_ref letter_id="letter_T"/>
<letter_ref letter_id="letter_G"/>
<letter_ref letter_id="letter_A"/>
<letter_ref letter_id="letter_C"/>
<letter_ref letter_id="letter_A"/>
<letter_ref letter_id="letter_C"/>
<letter_ref letter_id="letter_G"/>
<letter_ref letter_id="letter_T"/>
<letter_ref letter_id="letter_C"/>
<letter_ref letter_id="letter_G"/>
<letter_ref letter_id="letter_G"/>
<letter_ref letter_id="letter_C"/>
<letter_ref letter_id="letter_G"/>
<letter_ref letter_id="letter_G"/>
<letter_ref letter_id="letter_C"/>
<letter_ref letter_id="letter_G"/>
<letter_ref letter_id="letter_G"/>
<letter_ref letter_id="letter_G"/>
<letter_ref letter_id="letter_C"/>
<letter_ref letter_id="letter_A"/>
<letter_ref letter_id="letter_T"/>
<letter_ref letter_id="letter_A"/>
<letter_ref letter_id="letter_A"/>
<letter_ref letter_id="letter_T"/>
<letter_ref letter_id="letter_A"/>
<letter_ref letter_id="letter_C"/>
<letter_ref letter_id="letter_G"/>
<letter_ref letter_id="letter_C"/>
</site>
<right_flank>GC</right_flank>
</contributing_site>
<contributing_site sequence_id="sequence_483" position="8" strand="plus" pvalue="1.99e-06" >
<left_flank>CGACCAAA</left_flank>
<site>
<letter_ref letter_id="letter_G"/>
<letter_ref letter_id="letter_T"/>
<letter_ref letter_id="letter_T"/>
<letter_ref letter_id="letter_T"/>
<letter_ref letter_id="letter_G"/>
<letter_ref letter_id="letter_A"/>
<letter_ref letter_id="letter_G"/>
<letter_ref letter_id="letter_C"/>
<letter_ref letter_id="letter_T"/>
<letter_ref letter_id="letter_G"/>
<letter_ref letter_id="letter_A"/>
<letter_ref letter_id="letter_A"/>
<letter_ref letter_id="letter_A"/>
<letter_ref letter_id="letter_G"/>
<letter_ref letter_id="letter_C"/>
<letter_ref letter_id="letter_C"/>
<letter_ref letter_id="letter_C"/>
<letter_ref letter_id="letter_C"/>
<letter_ref letter_id="letter_T"/>
<letter_ref letter_id="letter_T"/>
<letter_ref letter_id="letter_T"/>
<letter_ref letter_id="letter_C"/>
<letter_ref letter_id="letter_C"/>
<letter_ref letter_id="letter_G"/>
<letter_ref letter_id="letter_G"/>
<letter_ref letter_id="letter_T"/>
<letter_ref letter_id="letter_A"/>
<letter_ref letter_id="letter_G"/>
<letter_ref letter_id="letter_A"/>
<letter_ref letter_id="letter_C"/>
<letter_ref letter_id="letter_T"/>
<letter_ref letter_id="letter_A"/>
<letter_ref letter_id="letter_C"/>
<letter_ref letter_id="letter_G"/>
<letter_ref letter_id="letter_C"/>
</site>
<right_flank>TCCCTTC</right_flank>
</contributing_site>
<contributing_site sequence_id="sequence_242" position="11" strand="plus" pvalue="1.99e-06" >
<left_flank>ACGAGCGGCC</left_flank>
<site>
<letter_ref letter_id="letter_T"/>
<letter_ref letter_id="letter_C"/>
<letter_ref letter_id="letter_T"/>
<letter_ref letter_id="letter_T"/>
<letter_ref letter_id="letter_G"/>
<letter_ref letter_id="letter_C"/>
<letter_ref letter_id="letter_A"/>
<letter_ref letter_id="letter_A"/>
<letter_ref letter_id="letter_C"/>
<letter_ref letter_id="letter_A"/>
<letter_ref letter_id="letter_C"/>
<letter_ref letter_id="letter_A"/>
<letter_ref letter_id="letter_C"/>
<letter_ref letter_id="letter_C"/>
<letter_ref letter_id="letter_A"/>
<letter_ref letter_id="letter_A"/>
<letter_ref letter_id="letter_T"/>
<letter_ref letter_id="letter_C"/>
<letter_ref letter_id="letter_C"/>
<letter_ref letter_id="letter_C"/>
<letter_ref letter_id="letter_T"/>
<letter_ref letter_id="letter_T"/>
<letter_ref letter_id="letter_G"/>
<letter_ref letter_id="letter_C"/>
<letter_ref letter_id="letter_G"/>
<letter_ref letter_id="letter_T"/>
<letter_ref letter_id="letter_A"/>
<letter_ref letter_id="letter_C"/>
<letter_ref letter_id="letter_A"/>
<letter_ref letter_id="letter_A"/>
<letter_ref letter_id="letter_T"/>
<letter_ref letter_id="letter_C"/>
<letter_ref letter_id="letter_G"/>
<letter_ref letter_id="letter_C"/>
<letter_ref letter_id="letter_G"/>
</site>
<right_flank>CACC</right_flank>
</contributing_site>
<contributing_site sequence_id="sequence_238" position="10" strand="plus" pvalue="1.99e-06" >
<left_flank>GAGAAAAAAG</left_flank>
<site>
<letter_ref letter_id="letter_A"/>
<letter_ref letter_id="letter_G"/>
<letter_ref letter_id="letter_T"/>
<letter_ref letter_id="letter_T"/>
<letter_ref letter_id="letter_T"/>
<letter_ref letter_id="letter_G"/>
<letter_ref letter_id="letter_A"/>
<letter_ref letter_id="letter_C"/>
<letter_ref letter_id="letter_A"/>
<letter_ref letter_id="letter_C"/>
<letter_ref letter_id="letter_G"/>
<letter_ref letter_id="letter_C"/>
<letter_ref letter_id="letter_G"/>
<letter_ref letter_id="letter_G"/>
<letter_ref letter_id="letter_T"/>
<letter_ref letter_id="letter_T"/>
<letter_ref letter_id="letter_G"/>
<letter_ref letter_id="letter_T"/>
<letter_ref letter_id="letter_A"/>
<letter_ref letter_id="letter_A"/>
<letter_ref letter_id="letter_C"/>
<letter_ref letter_id="letter_G"/>
<letter_ref letter_id="letter_C"/>
<letter_ref letter_id="letter_T"/>
<letter_ref letter_id="letter_G"/>
<letter_ref letter_id="letter_T"/>
<letter_ref letter_id="letter_A"/>
<letter_ref letter_id="letter_G"/>
<letter_ref letter_id="letter_A"/>
<letter_ref letter_id="letter_A"/>
<letter_ref letter_id="letter_T"/>
<letter_ref letter_id="letter_T"/>
<letter_ref letter_id="letter_C"/>
<letter_ref letter_id="letter_G"/>
<letter_ref letter_id="letter_C"/>
</site>
<right_flank>CTCCC</right_flank>
</contributing_site>
<contributing_site sequence_id="sequence_113" position="13" strand="plus" pvalue="1.99e-06" >
<left_flank>GTACGATAAC</left_flank>
<site>
<letter_ref letter_id="letter_T"/>
<letter_ref letter_id="letter_G"/>
<letter_ref letter_id="letter_G"/>
<letter_ref letter_id="letter_T"/>
<letter_ref letter_id="letter_T"/>
<letter_ref letter_id="letter_A"/>
<letter_ref letter_id="letter_A"/>
<letter_ref letter_id="letter_A"/>
<letter_ref letter_id="letter_C"/>
<letter_ref letter_id="letter_G"/>
<letter_ref letter_id="letter_T"/>
<letter_ref letter_id="letter_T"/>
<letter_ref letter_id="letter_G"/>
<letter_ref letter_id="letter_A"/>
<letter_ref letter_id="letter_G"/>
<letter_ref letter_id="letter_C"/>
<letter_ref letter_id="letter_A"/>
<letter_ref letter_id="letter_A"/>
<letter_ref letter_id="letter_T"/>
<letter_ref letter_id="letter_T"/>
<letter_ref letter_id="letter_T"/>
<letter_ref letter_id="letter_C"/>
<letter_ref letter_id="letter_C"/>
<letter_ref letter_id="letter_G"/>
<letter_ref letter_id="letter_C"/>
<letter_ref letter_id="letter_T"/>
<letter_ref letter_id="letter_A"/>
<letter_ref letter_id="letter_T"/>
<letter_ref letter_id="letter_A"/>
<letter_ref letter_id="letter_A"/>
<letter_ref letter_id="letter_T"/>
<letter_ref letter_id="letter_C"/>
<letter_ref letter_id="letter_C"/>
<letter_ref letter_id="letter_G"/>
<letter_ref letter_id="letter_C"/>
</site>
<right_flank>GC</right_flank>
</contributing_site>
<contributing_site sequence_id="sequence_103" position="12" strand="plus" pvalue="1.99e-06" >
<left_flank>CAGATTGGCT</left_flank>
<site>
<letter_ref letter_id="letter_A"/>
<letter_ref letter_id="letter_G"/>
<letter_ref letter_id="letter_G"/>
<letter_ref letter_id="letter_T"/>
<letter_ref letter_id="letter_G"/>
<letter_ref letter_id="letter_C"/>
<letter_ref letter_id="letter_G"/>
<letter_ref letter_id="letter_G"/>
<letter_ref letter_id="letter_G"/>
<letter_ref letter_id="letter_C"/>
<letter_ref letter_id="letter_C"/>
<letter_ref letter_id="letter_C"/>
<letter_ref letter_id="letter_C"/>
<letter_ref letter_id="letter_T"/>
<letter_ref letter_id="letter_C"/>
<letter_ref letter_id="letter_A"/>
<letter_ref letter_id="letter_C"/>
<letter_ref letter_id="letter_C"/>
<letter_ref letter_id="letter_T"/>
<letter_ref letter_id="letter_T"/>
<letter_ref letter_id="letter_G"/>
<letter_ref letter_id="letter_C"/>
<letter_ref letter_id="letter_G"/>
<letter_ref letter_id="letter_G"/>
<letter_ref letter_id="letter_C"/>
<letter_ref letter_id="letter_T"/>
<letter_ref letter_id="letter_A"/>
<letter_ref letter_id="letter_C"/>
<letter_ref letter_id="letter_A"/>
<letter_ref letter_id="letter_A"/>
<letter_ref letter_id="letter_T"/>
<letter_ref letter_id="letter_G"/>
<letter_ref letter_id="letter_C"/>
<letter_ref letter_id="letter_G"/>
<letter_ref letter_id="letter_C"/>
</site>
<right_flank>CGC</right_flank>
</contributing_site>
<contributing_site sequence_id="sequence_766" position="14" strand="plus" pvalue="2.19e-06" >
<left_flank>GAGTAGAGGT</left_flank>
<site>
<letter_ref letter_id="letter_A"/>
<letter_ref letter_id="letter_G"/>
<letter_ref letter_id="letter_T"/>
<letter_ref letter_id="letter_T"/>
<letter_ref letter_id="letter_G"/>
<letter_ref letter_id="letter_C"/>
<letter_ref letter_id="letter_A"/>
<letter_ref letter_id="letter_A"/>
<letter_ref letter_id="letter_C"/>
<letter_ref letter_id="letter_A"/>
<letter_ref letter_id="letter_G"/>
<letter_ref letter_id="letter_C"/>
<letter_ref letter_id="letter_G"/>
<letter_ref letter_id="letter_C"/>
<letter_ref letter_id="letter_C"/>
<letter_ref letter_id="letter_A"/>
<letter_ref letter_id="letter_G"/>
<letter_ref letter_id="letter_C"/>
<letter_ref letter_id="letter_T"/>
<letter_ref letter_id="letter_G"/>
<letter_ref letter_id="letter_G"/>
<letter_ref letter_id="letter_A"/>
<letter_ref letter_id="letter_G"/>
<letter_ref letter_id="letter_G"/>
<letter_ref letter_id="letter_C"/>
<letter_ref letter_id="letter_T"/>
<letter_ref letter_id="letter_A"/>
<letter_ref letter_id="letter_C"/>
<letter_ref letter_id="letter_C"/>
<letter_ref letter_id="letter_A"/>
<letter_ref letter_id="letter_T"/>
<letter_ref letter_id="letter_C"/>
<letter_ref letter_id="letter_G"/>
<letter_ref letter_id="letter_G"/>
<letter_ref letter_id="letter_G"/>
</site>
<right_flank>C</right_flank>
</contributing_site>
<contributing_site sequence_id="sequence_464" position="15" strand="plus" pvalue="2.41e-06" >
<left_flank>CGGAAAAAGA</left_flank>
<site>
<letter_ref letter_id="letter_C"/>
<letter_ref letter_id="letter_A"/>
<letter_ref letter_id="letter_T"/>
<letter_ref letter_id="letter_T"/>
<letter_ref letter_id="letter_T"/>
<letter_ref letter_id="letter_G"/>
<letter_ref letter_id="letter_C"/>
<letter_ref letter_id="letter_A"/>
<letter_ref letter_id="letter_A"/>
<letter_ref letter_id="letter_A"/>
<letter_ref letter_id="letter_A"/>
<letter_ref letter_id="letter_G"/>
<letter_ref letter_id="letter_T"/>
<letter_ref letter_id="letter_C"/>
<letter_ref letter_id="letter_G"/>
<letter_ref letter_id="letter_G"/>
<letter_ref letter_id="letter_G"/>
<letter_ref letter_id="letter_A"/>
<letter_ref letter_id="letter_T"/>
<letter_ref letter_id="letter_A"/>
<letter_ref letter_id="letter_T"/>
<letter_ref letter_id="letter_T"/>
<letter_ref letter_id="letter_C"/>
<letter_ref letter_id="letter_C"/>
<letter_ref letter_id="letter_T"/>
<letter_ref letter_id="letter_T"/>
<letter_ref letter_id="letter_A"/>
<letter_ref letter_id="letter_G"/>
<letter_ref letter_id="letter_A"/>
<letter_ref letter_id="letter_A"/>
<letter_ref letter_id="letter_T"/>
<letter_ref letter_id="letter_A"/>
<letter_ref letter_id="letter_T"/>
<letter_ref letter_id="letter_G"/>
<letter_ref letter_id="letter_C"/>
</site>
<right_flank></right_flank>
</contributing_site>
<contributing_site sequence_id="sequence_250" position="12" strand="plus" pvalue="2.41e-06" >
<left_flank>GATGAGGGCC</left_flank>
<site>
<letter_ref letter_id="letter_C"/>
<letter_ref letter_id="letter_T"/>
<letter_ref letter_id="letter_T"/>
<letter_ref letter_id="letter_C"/>
<letter_ref letter_id="letter_T"/>
<letter_ref letter_id="letter_C"/>
<letter_ref letter_id="letter_A"/>
<letter_ref letter_id="letter_T"/>
<letter_ref letter_id="letter_G"/>
<letter_ref letter_id="letter_A"/>
<letter_ref letter_id="letter_G"/>
<letter_ref letter_id="letter_G"/>
<letter_ref letter_id="letter_G"/>
<letter_ref letter_id="letter_G"/>
<letter_ref letter_id="letter_G"/>
<letter_ref letter_id="letter_C"/>
<letter_ref letter_id="letter_T"/>
<letter_ref letter_id="letter_G"/>
<letter_ref letter_id="letter_C"/>
<letter_ref letter_id="letter_C"/>
<letter_ref letter_id="letter_A"/>
<letter_ref letter_id="letter_G"/>
<letter_ref letter_id="letter_C"/>
<letter_ref letter_id="letter_G"/>
<letter_ref letter_id="letter_G"/>
<letter_ref letter_id="letter_T"/>
<letter_ref letter_id="letter_A"/>
<letter_ref letter_id="letter_A"/>
<letter_ref letter_id="letter_A"/>
<letter_ref letter_id="letter_A"/>
<letter_ref letter_id="letter_T"/>
<letter_ref letter_id="letter_C"/>
<letter_ref letter_id="letter_G"/>
<letter_ref letter_id="letter_G"/>
<letter_ref letter_id="letter_C"/>
</site>
<right_flank>CTC</right_flank>
</contributing_site>
<contributing_site sequence_id="sequence_793" position="12" strand="plus" pvalue="2.66e-06" >
<left_flank>TACTATCCCC</left_flank>
<site>
<letter_ref letter_id="letter_C"/>
<letter_ref letter_id="letter_C"/>
<letter_ref letter_id="letter_T"/>
<letter_ref letter_id="letter_T"/>
<letter_ref letter_id="letter_G"/>
<letter_ref letter_id="letter_C"/>
<letter_ref letter_id="letter_C"/>
<letter_ref letter_id="letter_A"/>
<letter_ref letter_id="letter_C"/>
<letter_ref letter_id="letter_C"/>
<letter_ref letter_id="letter_C"/>
<letter_ref letter_id="letter_C"/>
<letter_ref letter_id="letter_A"/>
<letter_ref letter_id="letter_C"/>
<letter_ref letter_id="letter_C"/>
<letter_ref letter_id="letter_C"/>
<letter_ref letter_id="letter_C"/>
<letter_ref letter_id="letter_C"/>
<letter_ref letter_id="letter_A"/>
<letter_ref letter_id="letter_C"/>
<letter_ref letter_id="letter_C"/>
<letter_ref letter_id="letter_A"/>
<letter_ref letter_id="letter_C"/>
<letter_ref letter_id="letter_G"/>
<letter_ref letter_id="letter_C"/>
<letter_ref letter_id="letter_T"/>
<letter_ref letter_id="letter_A"/>
<letter_ref letter_id="letter_A"/>
<letter_ref letter_id="letter_C"/>
<letter_ref letter_id="letter_C"/>
<letter_ref letter_id="letter_T"/>
<letter_ref letter_id="letter_C"/>
<letter_ref letter_id="letter_C"/>
<letter_ref letter_id="letter_C"/>
<letter_ref letter_id="letter_C"/>
</site>
<right_flank>GCC</right_flank>
</contributing_site>
<contributing_site sequence_id="sequence_557" position="15" strand="plus" pvalue="2.92e-06" >
<left_flank>CGCACAAACA</left_flank>
<site>
<letter_ref letter_id="letter_C"/>
<letter_ref letter_id="letter_A"/>
<letter_ref letter_id="letter_C"/>
<letter_ref letter_id="letter_T"/>
<letter_ref letter_id="letter_G"/>
<letter_ref letter_id="letter_T"/>
<letter_ref letter_id="letter_A"/>
<letter_ref letter_id="letter_C"/>
<letter_ref letter_id="letter_C"/>
<letter_ref letter_id="letter_G"/>
<letter_ref letter_id="letter_A"/>
<letter_ref letter_id="letter_G"/>
<letter_ref letter_id="letter_G"/>
<letter_ref letter_id="letter_G"/>
<letter_ref letter_id="letter_C"/>
<letter_ref letter_id="letter_G"/>
<letter_ref letter_id="letter_C"/>
<letter_ref letter_id="letter_A"/>
<letter_ref letter_id="letter_A"/>
<letter_ref letter_id="letter_C"/>
<letter_ref letter_id="letter_G"/>
<letter_ref letter_id="letter_C"/>
<letter_ref letter_id="letter_C"/>
<letter_ref letter_id="letter_T"/>
<letter_ref letter_id="letter_A"/>
<letter_ref letter_id="letter_T"/>
<letter_ref letter_id="letter_A"/>
<letter_ref letter_id="letter_T"/>
<letter_ref letter_id="letter_A"/>
<letter_ref letter_id="letter_A"/>
<letter_ref letter_id="letter_T"/>
<letter_ref letter_id="letter_G"/>
<letter_ref letter_id="letter_C"/>
<letter_ref letter_id="letter_G"/>
<letter_ref letter_id="letter_G"/>
</site>
<right_flank></right_flank>
</contributing_site>
<contributing_site sequence_id="sequence_465" position="13" strand="plus" pvalue="2.92e-06" >
<left_flank>GCGTGAGCAA</left_flank>
<site>
<letter_ref letter_id="letter_G"/>
<letter_ref letter_id="letter_T"/>
<letter_ref letter_id="letter_T"/>
<letter_ref letter_id="letter_C"/>
<letter_ref letter_id="letter_G"/>
<letter_ref letter_id="letter_T"/>
<letter_ref letter_id="letter_T"/>
<letter_ref letter_id="letter_C"/>
<letter_ref letter_id="letter_A"/>
<letter_ref letter_id="letter_C"/>
<letter_ref letter_id="letter_A"/>
<letter_ref letter_id="letter_G"/>
<letter_ref letter_id="letter_G"/>
<letter_ref letter_id="letter_C"/>
<letter_ref letter_id="letter_C"/>
<letter_ref letter_id="letter_C"/>
<letter_ref letter_id="letter_G"/>
<letter_ref letter_id="letter_G"/>
<letter_ref letter_id="letter_C"/>
<letter_ref letter_id="letter_A"/>
<letter_ref letter_id="letter_T"/>
<letter_ref letter_id="letter_C"/>
<letter_ref letter_id="letter_G"/>
<letter_ref letter_id="letter_G"/>
<letter_ref letter_id="letter_T"/>
<letter_ref letter_id="letter_T"/>
<letter_ref letter_id="letter_A"/>
<letter_ref letter_id="letter_G"/>
<letter_ref letter_id="letter_A"/>
<letter_ref letter_id="letter_C"/>
<letter_ref letter_id="letter_T"/>
<letter_ref letter_id="letter_T"/>
<letter_ref letter_id="letter_G"/>
<letter_ref letter_id="letter_C"/>
<letter_ref letter_id="letter_C"/>
</site>
<right_flank>GT</right_flank>
</contributing_site>
<contributing_site sequence_id="sequence_1185" position="14" strand="plus" pvalue="3.87e-06" >
<left_flank>TGTCTGAACG</left_flank>
<site>
<letter_ref letter_id="letter_G"/>
<letter_ref letter_id="letter_T"/>
<letter_ref letter_id="letter_T"/>
<letter_ref letter_id="letter_C"/>
<letter_ref letter_id="letter_G"/>
<letter_ref letter_id="letter_G"/>
<letter_ref letter_id="letter_A"/>
<letter_ref letter_id="letter_C"/>
<letter_ref letter_id="letter_A"/>
<letter_ref letter_id="letter_T"/>
<letter_ref letter_id="letter_T"/>
<letter_ref letter_id="letter_G"/>
<letter_ref letter_id="letter_C"/>
<letter_ref letter_id="letter_C"/>
<letter_ref letter_id="letter_G"/>
<letter_ref letter_id="letter_C"/>
<letter_ref letter_id="letter_G"/>
<letter_ref letter_id="letter_A"/>
<letter_ref letter_id="letter_T"/>
<letter_ref letter_id="letter_T"/>
<letter_ref letter_id="letter_T"/>
<letter_ref letter_id="letter_G"/>
<letter_ref letter_id="letter_A"/>
<letter_ref letter_id="letter_G"/>
<letter_ref letter_id="letter_C"/>
<letter_ref letter_id="letter_T"/>
<letter_ref letter_id="letter_A"/>
<letter_ref letter_id="letter_T"/>
<letter_ref letter_id="letter_A"/>
<letter_ref letter_id="letter_A"/>
<letter_ref letter_id="letter_T"/>
<letter_ref letter_id="letter_C"/>
<letter_ref letter_id="letter_T"/>
<letter_ref letter_id="letter_G"/>
<letter_ref letter_id="letter_C"/>
</site>
<right_flank>G</right_flank>
</contributing_site>
<contributing_site sequence_id="sequence_1134" position="14" strand="plus" pvalue="4.25e-06" >
<left_flank>TGACGATCAG</left_flank>
<site>
<letter_ref letter_id="letter_A"/>
<letter_ref letter_id="letter_C"/>
<letter_ref letter_id="letter_G"/>
<letter_ref letter_id="letter_T"/>
<letter_ref letter_id="letter_G"/>
<letter_ref letter_id="letter_A"/>
<letter_ref letter_id="letter_G"/>
<letter_ref letter_id="letter_G"/>
<letter_ref letter_id="letter_G"/>
<letter_ref letter_id="letter_A"/>
<letter_ref letter_id="letter_A"/>
<letter_ref letter_id="letter_T"/>
<letter_ref letter_id="letter_C"/>
<letter_ref letter_id="letter_G"/>
<letter_ref letter_id="letter_T"/>
<letter_ref letter_id="letter_T"/>
<letter_ref letter_id="letter_C"/>
<letter_ref letter_id="letter_A"/>
<letter_ref letter_id="letter_T"/>
<letter_ref letter_id="letter_T"/>
<letter_ref letter_id="letter_A"/>
<letter_ref letter_id="letter_C"/>
<letter_ref letter_id="letter_C"/>
<letter_ref letter_id="letter_G"/>
<letter_ref letter_id="letter_C"/>
<letter_ref letter_id="letter_T"/>
<letter_ref letter_id="letter_A"/>
<letter_ref letter_id="letter_T"/>
<letter_ref letter_id="letter_A"/>
<letter_ref letter_id="letter_A"/>
<letter_ref letter_id="letter_T"/>
<letter_ref letter_id="letter_C"/>
<letter_ref letter_id="letter_G"/>
<letter_ref letter_id="letter_C"/>
<letter_ref letter_id="letter_C"/>
</site>
<right_flank>G</right_flank>
</contributing_site>
<contributing_site sequence_id="sequence_688" position="13" strand="plus" pvalue="4.25e-06" >
<left_flank>ATTTCTGACG</left_flank>
<site>
<letter_ref letter_id="letter_G"/>
<letter_ref letter_id="letter_A"/>
<letter_ref letter_id="letter_T"/>
<letter_ref letter_id="letter_T"/>
<letter_ref letter_id="letter_G"/>
<letter_ref letter_id="letter_A"/>
<letter_ref letter_id="letter_C"/>
<letter_ref letter_id="letter_A"/>
<letter_ref letter_id="letter_A"/>
<letter_ref letter_id="letter_A"/>
<letter_ref letter_id="letter_T"/>
<letter_ref letter_id="letter_C"/>
<letter_ref letter_id="letter_C"/>
<letter_ref letter_id="letter_T"/>
<letter_ref letter_id="letter_G"/>
<letter_ref letter_id="letter_C"/>
<letter_ref letter_id="letter_G"/>
<letter_ref letter_id="letter_G"/>
<letter_ref letter_id="letter_C"/>
<letter_ref letter_id="letter_T"/>
<letter_ref letter_id="letter_T"/>
<letter_ref letter_id="letter_T"/>
<letter_ref letter_id="letter_T"/>
<letter_ref letter_id="letter_T"/>
<letter_ref letter_id="letter_T"/>
<letter_ref letter_id="letter_C"/>
<letter_ref letter_id="letter_A"/>
<letter_ref letter_id="letter_T"/>
<letter_ref letter_id="letter_A"/>
<letter_ref letter_id="letter_G"/>
<letter_ref letter_id="letter_T"/>
<letter_ref letter_id="letter_T"/>
<letter_ref letter_id="letter_C"/>
<letter_ref letter_id="letter_G"/>
<letter_ref letter_id="letter_C"/>
</site>
<right_flank>TC</right_flank>
</contributing_site>
<contributing_site sequence_id="sequence_564" position="12" strand="plus" pvalue="4.65e-06" >
<left_flank>GGCAATGACG</left_flank>
<site>
<letter_ref letter_id="letter_A"/>
<letter_ref letter_id="letter_C"/>
<letter_ref letter_id="letter_A"/>
<letter_ref letter_id="letter_T"/>
<letter_ref letter_id="letter_G"/>
<letter_ref letter_id="letter_A"/>
<letter_ref letter_id="letter_C"/>
<letter_ref letter_id="letter_A"/>
<letter_ref letter_id="letter_A"/>
<letter_ref letter_id="letter_A"/>
<letter_ref letter_id="letter_A"/>
<letter_ref letter_id="letter_G"/>
<letter_ref letter_id="letter_C"/>
<letter_ref letter_id="letter_G"/>
<letter_ref letter_id="letter_G"/>
<letter_ref letter_id="letter_T"/>
<letter_ref letter_id="letter_G"/>
<letter_ref letter_id="letter_C"/>
<letter_ref letter_id="letter_A"/>
<letter_ref letter_id="letter_T"/>
<letter_ref letter_id="letter_G"/>
<letter_ref letter_id="letter_C"/>
<letter_ref letter_id="letter_C"/>
<letter_ref letter_id="letter_G"/>
<letter_ref letter_id="letter_C"/>
<letter_ref letter_id="letter_T"/>
<letter_ref letter_id="letter_A"/>
<letter_ref letter_id="letter_A"/>
<letter_ref letter_id="letter_G"/>
<letter_ref letter_id="letter_A"/>
<letter_ref letter_id="letter_T"/>
<letter_ref letter_id="letter_G"/>
<letter_ref letter_id="letter_C"/>
<letter_ref letter_id="letter_A"/>
<letter_ref letter_id="letter_C"/>
</site>
<right_flank>GCC</right_flank>
</contributing_site>
<contributing_site sequence_id="sequence_1" position="13" strand="plus" pvalue="4.65e-06" >
<left_flank>GCAACCTACA</left_flank>
<site>
<letter_ref letter_id="letter_T"/>
<letter_ref letter_id="letter_G"/>
<letter_ref letter_id="letter_T"/>
<letter_ref letter_id="letter_G"/>
<letter_ref letter_id="letter_G"/>
<letter_ref letter_id="letter_A"/>
<letter_ref letter_id="letter_T"/>
<letter_ref letter_id="letter_A"/>
<letter_ref letter_id="letter_A"/>
<letter_ref letter_id="letter_G"/>
<letter_ref letter_id="letter_T"/>
<letter_ref letter_id="letter_C"/>
<letter_ref letter_id="letter_G"/>
<letter_ref letter_id="letter_T"/>
<letter_ref letter_id="letter_C"/>
<letter_ref letter_id="letter_C"/>
<letter_ref letter_id="letter_T"/>
<letter_ref letter_id="letter_C"/>
<letter_ref letter_id="letter_G"/>
<letter_ref letter_id="letter_G"/>
<letter_ref letter_id="letter_A"/>
<letter_ref letter_id="letter_T"/>
<letter_ref letter_id="letter_C"/>
<letter_ref letter_id="letter_G"/>
<letter_ref letter_id="letter_T"/>
<letter_ref letter_id="letter_T"/>
<letter_ref letter_id="letter_A"/>
<letter_ref letter_id="letter_C"/>
<letter_ref letter_id="letter_A"/>
<letter_ref letter_id="letter_A"/>
<letter_ref letter_id="letter_T"/>
<letter_ref letter_id="letter_G"/>
<letter_ref letter_id="letter_G"/>
<letter_ref letter_id="letter_C"/>
<letter_ref letter_id="letter_G"/>
</site>
<right_flank>GC</right_flank>
</contributing_site>
<contributing_site sequence_id="sequence_1168" position="13" strand="plus" pvalue="6.65e-06" >
<left_flank>GCAGCAAACG</left_flank>
<site>
<letter_ref letter_id="letter_G"/>
<letter_ref letter_id="letter_G"/>
<letter_ref letter_id="letter_T"/>
<letter_ref letter_id="letter_C"/>
<letter_ref letter_id="letter_G"/>
<letter_ref letter_id="letter_A"/>
<letter_ref letter_id="letter_C"/>
<letter_ref letter_id="letter_G"/>
<letter_ref letter_id="letter_T"/>
<letter_ref letter_id="letter_G"/>
<letter_ref letter_id="letter_G"/>
<letter_ref letter_id="letter_C"/>
<letter_ref letter_id="letter_A"/>
<letter_ref letter_id="letter_C"/>
<letter_ref letter_id="letter_G"/>
<letter_ref letter_id="letter_C"/>
<letter_ref letter_id="letter_C"/>
<letter_ref letter_id="letter_A"/>
<letter_ref letter_id="letter_A"/>
<letter_ref letter_id="letter_T"/>
<letter_ref letter_id="letter_C"/>
<letter_ref letter_id="letter_G"/>
<letter_ref letter_id="letter_G"/>
<letter_ref letter_id="letter_C"/>
<letter_ref letter_id="letter_G"/>
<letter_ref letter_id="letter_T"/>
<letter_ref letter_id="letter_A"/>
<letter_ref letter_id="letter_C"/>
<letter_ref letter_id="letter_A"/>
<letter_ref letter_id="letter_C"/>
<letter_ref letter_id="letter_T"/>
<letter_ref letter_id="letter_G"/>
<letter_ref letter_id="letter_C"/>
<letter_ref letter_id="letter_G"/>
<letter_ref letter_id="letter_C"/>
</site>
<right_flank>CC</right_flank>
</contributing_site>
<contributing_site sequence_id="sequence_737" position="13" strand="plus" pvalue="6.65e-06" >
<left_flank>GCTGCACAAC</left_flank>
<site>
<letter_ref letter_id="letter_G"/>
<letter_ref letter_id="letter_C"/>
<letter_ref letter_id="letter_T"/>
<letter_ref letter_id="letter_A"/>
<letter_ref letter_id="letter_T"/>
<letter_ref letter_id="letter_A"/>
<letter_ref letter_id="letter_C"/>
<letter_ref letter_id="letter_C"/>
<letter_ref letter_id="letter_C"/>
<letter_ref letter_id="letter_C"/>
<letter_ref letter_id="letter_G"/>
<letter_ref letter_id="letter_A"/>
<letter_ref letter_id="letter_T"/>
<letter_ref letter_id="letter_C"/>
<letter_ref letter_id="letter_G"/>
<letter_ref letter_id="letter_C"/>
<letter_ref letter_id="letter_C"/>
<letter_ref letter_id="letter_G"/>
<letter_ref letter_id="letter_A"/>
<letter_ref letter_id="letter_C"/>
<letter_ref letter_id="letter_G"/>
<letter_ref letter_id="letter_G"/>
<letter_ref letter_id="letter_C"/>
<letter_ref letter_id="letter_T"/>
<letter_ref letter_id="letter_C"/>
<letter_ref letter_id="letter_T"/>
<letter_ref letter_id="letter_A"/>
<letter_ref letter_id="letter_T"/>
<letter_ref letter_id="letter_G"/>
<letter_ref letter_id="letter_A"/>
<letter_ref letter_id="letter_T"/>
<letter_ref letter_id="letter_C"/>
<letter_ref letter_id="letter_G"/>
<letter_ref letter_id="letter_G"/>
<letter_ref letter_id="letter_C"/>
</site>
<right_flank>AC</right_flank>
</contributing_site>
<contributing_site sequence_id="sequence_1139" position="13" strand="plus" pvalue="8.62e-06" >
<left_flank>TACCGACCGG</left_flank>
<site>
<letter_ref letter_id="letter_G"/>
<letter_ref letter_id="letter_C"/>
<letter_ref letter_id="letter_C"/>
<letter_ref letter_id="letter_G"/>
<letter_ref letter_id="letter_G"/>
<letter_ref letter_id="letter_A"/>
<letter_ref letter_id="letter_C"/>
<letter_ref letter_id="letter_A"/>
<letter_ref letter_id="letter_A"/>
<letter_ref letter_id="letter_G"/>
<letter_ref letter_id="letter_C"/>
<letter_ref letter_id="letter_G"/>
<letter_ref letter_id="letter_G"/>
<letter_ref letter_id="letter_C"/>
<letter_ref letter_id="letter_C"/>
<letter_ref letter_id="letter_C"/>
<letter_ref letter_id="letter_T"/>
<letter_ref letter_id="letter_C"/>
<letter_ref letter_id="letter_G"/>
<letter_ref letter_id="letter_A"/>
<letter_ref letter_id="letter_C"/>
<letter_ref letter_id="letter_T"/>
<letter_ref letter_id="letter_G"/>
<letter_ref letter_id="letter_G"/>
<letter_ref letter_id="letter_T"/>
<letter_ref letter_id="letter_T"/>
<letter_ref letter_id="letter_A"/>
<letter_ref letter_id="letter_T"/>
<letter_ref letter_id="letter_C"/>
<letter_ref letter_id="letter_A"/>
<letter_ref letter_id="letter_T"/>
<letter_ref letter_id="letter_G"/>
<letter_ref letter_id="letter_G"/>
<letter_ref letter_id="letter_C"/>
<letter_ref letter_id="letter_G"/>
</site>
<right_flank>GC</right_flank>
</contributing_site>
<contributing_site sequence_id="sequence_645" position="12" strand="plus" pvalue="9.39e-06" >
<left_flank>TAAGTCTGCG</left_flank>
<site>
<letter_ref letter_id="letter_C"/>
<letter_ref letter_id="letter_G"/>
<letter_ref letter_id="letter_T"/>
<letter_ref letter_id="letter_T"/>
<letter_ref letter_id="letter_G"/>
<letter_ref letter_id="letter_T"/>
<letter_ref letter_id="letter_C"/>
<letter_ref letter_id="letter_A"/>
<letter_ref letter_id="letter_T"/>
<letter_ref letter_id="letter_T"/>
<letter_ref letter_id="letter_A"/>
<letter_ref letter_id="letter_G"/>
<letter_ref letter_id="letter_C"/>
<letter_ref letter_id="letter_G"/>
<letter_ref letter_id="letter_A"/>
<letter_ref letter_id="letter_C"/>
<letter_ref letter_id="letter_C"/>
<letter_ref letter_id="letter_T"/>
<letter_ref letter_id="letter_A"/>
<letter_ref letter_id="letter_A"/>
<letter_ref letter_id="letter_C"/>
<letter_ref letter_id="letter_T"/>
<letter_ref letter_id="letter_G"/>
<letter_ref letter_id="letter_T"/>
<letter_ref letter_id="letter_C"/>
<letter_ref letter_id="letter_T"/>
<letter_ref letter_id="letter_A"/>
<letter_ref letter_id="letter_T"/>
<letter_ref letter_id="letter_A"/>
<letter_ref letter_id="letter_C"/>
<letter_ref letter_id="letter_T"/>
<letter_ref letter_id="letter_C"/>
<letter_ref letter_id="letter_G"/>
<letter_ref letter_id="letter_A"/>
<letter_ref letter_id="letter_C"/>
</site>
<right_flank>GTC</right_flank>
</contributing_site>
<contributing_site sequence_id="sequence_212" position="15" strand="plus" pvalue="1.21e-05" >
<left_flank>CCCTTTTGGG</left_flank>
<site>
<letter_ref letter_id="letter_G"/>
<letter_ref letter_id="letter_C"/>
<letter_ref letter_id="letter_T"/>
<letter_ref letter_id="letter_T"/>
<letter_ref letter_id="letter_G"/>
<letter_ref letter_id="letter_A"/>
<letter_ref letter_id="letter_T"/>
<letter_ref letter_id="letter_T"/>
<letter_ref letter_id="letter_C"/>
<letter_ref letter_id="letter_A"/>
<letter_ref letter_id="letter_T"/>
<letter_ref letter_id="letter_T"/>
<letter_ref letter_id="letter_T"/>
<letter_ref letter_id="letter_C"/>
<letter_ref letter_id="letter_C"/>
<letter_ref letter_id="letter_G"/>
<letter_ref letter_id="letter_G"/>
<letter_ref letter_id="letter_G"/>
<letter_ref letter_id="letter_G"/>
<letter_ref letter_id="letter_T"/>
<letter_ref letter_id="letter_A"/>
<letter_ref letter_id="letter_G"/>
<letter_ref letter_id="letter_G"/>
<letter_ref letter_id="letter_A"/>
<letter_ref letter_id="letter_C"/>
<letter_ref letter_id="letter_T"/>
<letter_ref letter_id="letter_A"/>
<letter_ref letter_id="letter_G"/>
<letter_ref letter_id="letter_A"/>
<letter_ref letter_id="letter_A"/>
<letter_ref letter_id="letter_T"/>
<letter_ref letter_id="letter_T"/>
<letter_ref letter_id="letter_G"/>
<letter_ref letter_id="letter_C"/>
<letter_ref letter_id="letter_C"/>
</site>
<right_flank></right_flank>
</contributing_site>
<contributing_site sequence_id="sequence_1111" position="14" strand="plus" pvalue="1.31e-05" >
<left_flank>ACAGTTGTTG</left_flank>
<site>
<letter_ref letter_id="letter_C"/>
<letter_ref letter_id="letter_G"/>
<letter_ref letter_id="letter_T"/>
<letter_ref letter_id="letter_G"/>
<letter_ref letter_id="letter_G"/>
<letter_ref letter_id="letter_T"/>
<letter_ref letter_id="letter_T"/>
<letter_ref letter_id="letter_A"/>
<letter_ref letter_id="letter_A"/>
<letter_ref letter_id="letter_G"/>
<letter_ref letter_id="letter_G"/>
<letter_ref letter_id="letter_C"/>
<letter_ref letter_id="letter_G"/>
<letter_ref letter_id="letter_C"/>
<letter_ref letter_id="letter_A"/>
<letter_ref letter_id="letter_G"/>
<letter_ref letter_id="letter_A"/>
<letter_ref letter_id="letter_C"/>
<letter_ref letter_id="letter_C"/>
<letter_ref letter_id="letter_C"/>
<letter_ref letter_id="letter_G"/>
<letter_ref letter_id="letter_G"/>
<letter_ref letter_id="letter_T"/>
<letter_ref letter_id="letter_G"/>
<letter_ref letter_id="letter_C"/>
<letter_ref letter_id="letter_T"/>
<letter_ref letter_id="letter_A"/>
<letter_ref letter_id="letter_T"/>
<letter_ref letter_id="letter_G"/>
<letter_ref letter_id="letter_A"/>
<letter_ref letter_id="letter_T"/>
<letter_ref letter_id="letter_C"/>
<letter_ref letter_id="letter_C"/>
<letter_ref letter_id="letter_G"/>
<letter_ref letter_id="letter_G"/>
</site>
<right_flank>G</right_flank>
</contributing_site>
<contributing_site sequence_id="sequence_541" position="13" strand="plus" pvalue="1.31e-05" >
<left_flank>CGTAAAAAAA</left_flank>
<site>
<letter_ref letter_id="letter_G"/>
<letter_ref letter_id="letter_A"/>
<letter_ref letter_id="letter_C"/>
<letter_ref letter_id="letter_T"/>
<letter_ref letter_id="letter_C"/>
<letter_ref letter_id="letter_A"/>
<letter_ref letter_id="letter_C"/>
<letter_ref letter_id="letter_C"/>
<letter_ref letter_id="letter_A"/>
<letter_ref letter_id="letter_A"/>
<letter_ref letter_id="letter_G"/>
<letter_ref letter_id="letter_G"/>
<letter_ref letter_id="letter_T"/>
<letter_ref letter_id="letter_G"/>
<letter_ref letter_id="letter_C"/>
<letter_ref letter_id="letter_G"/>
<letter_ref letter_id="letter_T"/>
<letter_ref letter_id="letter_A"/>
<letter_ref letter_id="letter_T"/>
<letter_ref letter_id="letter_T"/>
<letter_ref letter_id="letter_T"/>
<letter_ref letter_id="letter_C"/>
<letter_ref letter_id="letter_C"/>
<letter_ref letter_id="letter_G"/>
<letter_ref letter_id="letter_G"/>
<letter_ref letter_id="letter_T"/>
<letter_ref letter_id="letter_A"/>
<letter_ref letter_id="letter_T"/>
<letter_ref letter_id="letter_A"/>
<letter_ref letter_id="letter_G"/>
<letter_ref letter_id="letter_T"/>
<letter_ref letter_id="letter_G"/>
<letter_ref letter_id="letter_C"/>
<letter_ref letter_id="letter_G"/>
<letter_ref letter_id="letter_C"/>
</site>
<right_flank>GC</right_flank>
</contributing_site>
<contributing_site sequence_id="sequence_356" position="15" strand="plus" pvalue="1.81e-05" >
<left_flank>GCACATGCGC</left_flank>
<site>
<letter_ref letter_id="letter_G"/>
<letter_ref letter_id="letter_T"/>
<letter_ref letter_id="letter_T"/>
<letter_ref letter_id="letter_G"/>
<letter_ref letter_id="letter_A"/>
<letter_ref letter_id="letter_G"/>
<letter_ref letter_id="letter_C"/>
<letter_ref letter_id="letter_C"/>
<letter_ref letter_id="letter_C"/>
<letter_ref letter_id="letter_T"/>
<letter_ref letter_id="letter_G"/>
<letter_ref letter_id="letter_C"/>
<letter_ref letter_id="letter_G"/>
<letter_ref letter_id="letter_C"/>
<letter_ref letter_id="letter_T"/>
<letter_ref letter_id="letter_C"/>
<letter_ref letter_id="letter_G"/>
<letter_ref letter_id="letter_C"/>
<letter_ref letter_id="letter_T"/>
<letter_ref letter_id="letter_G"/>
<letter_ref letter_id="letter_G"/>
<letter_ref letter_id="letter_A"/>
<letter_ref letter_id="letter_G"/>
<letter_ref letter_id="letter_G"/>
<letter_ref letter_id="letter_G"/>
<letter_ref letter_id="letter_T"/>
<letter_ref letter_id="letter_A"/>
<letter_ref letter_id="letter_A"/>
<letter_ref letter_id="letter_A"/>
<letter_ref letter_id="letter_C"/>
<letter_ref letter_id="letter_T"/>
<letter_ref letter_id="letter_G"/>
<letter_ref letter_id="letter_C"/>
<letter_ref letter_id="letter_C"/>
<letter_ref letter_id="letter_C"/>
</site>
<right_flank></right_flank>
</contributing_site>
</contributing_sites>
</motif>
<motif id="motif_2" name="2" width="26" sites="42" ic="17.4" re="17.4" llr="507" e_value="1.7e-024" bayes_threshold="11.2777" elapsed_time="487.416836">
<scores>
<alphabet_matrix>
<alphabet_array>
<value letter_id="letter_A">-234</value>
<value letter_id="letter_C">-144</value>
<value letter_id="letter_G">-343</value>
<value letter_id="letter_T">178</value>
</alphabet_array>
<alphabet_array>
<value letter_id="letter_A">83</value>
<value letter_id="letter_C">47</value>
<value letter_id="letter_G">-85</value>
<value letter_id="letter_T">-176</value>
</alphabet_array>
<alphabet_array>
<value letter_id="letter_A">190</value>
<value letter_id="letter_C">-185</value>
<value letter_id="letter_G">-1204</value>
<value letter_id="letter_T">-335</value>
</alphabet_array>
<alphabet_array>
<value letter_id="letter_A">161</value>
<value letter_id="letter_C">-185</value>
<value letter_id="letter_G">-111</value>
<value letter_id="letter_T">-176</value>
</alphabet_array>
<alphabet_array>
<value letter_id="letter_A">-234</value>
<value letter_id="letter_C">-1204</value>
<value letter_id="letter_G">166</value>
<value letter_id="letter_T">-76</value>
</alphabet_array>
<alphabet_array>
<value letter_id="letter_A">90</value>
<value letter_id="letter_C">-44</value>
<value letter_id="letter_G">-243</value>
<value letter_id="letter_T">35</value>
</alphabet_array>
<alphabet_array>
<value letter_id="letter_A">83</value>
<value letter_id="letter_C">-44</value>
<value letter_id="letter_G">-1204</value>
<value letter_id="letter_T">65</value>
</alphabet_array>
<alphabet_array>
<value letter_id="letter_A">-2</value>
<value letter_id="letter_C">-27</value>
<value letter_id="letter_G">-85</value>
<value letter_id="letter_T">74</value>
</alphabet_array>
<alphabet_array>
<value letter_id="letter_A">-134</value>
<value letter_id="letter_C">56</value>
<value letter_id="letter_G">3</value>
<value letter_id="letter_T">11</value>
</alphabet_array>
<alphabet_array>
<value letter_id="letter_A">-2</value>
<value letter_id="letter_C">2</value>
<value letter_id="letter_G">57</value>
<value letter_id="letter_T">-103</value>
</alphabet_array>
<alphabet_array>
<value letter_id="letter_A">-176</value>
<value letter_id="letter_C">26</value>
<value letter_id="letter_G">38</value>
<value letter_id="letter_T">23</value>
</alphabet_array>
<alphabet_array>
<value letter_id="letter_A">24</value>
<value letter_id="letter_C">56</value>
<value letter_id="letter_G">-143</value>
<value letter_id="letter_T">-3</value>
</alphabet_array>
<alphabet_array>
<value letter_id="letter_A">-34</value>
<value letter_id="letter_C">14</value>
<value letter_id="letter_G">27</value>
<value letter_id="letter_T">-18</value>
</alphabet_array>
<alphabet_array>
<value letter_id="letter_A">-17</value>
<value letter_id="letter_C">-86</value>
<value letter_id="letter_G">57</value>
<value letter_id="letter_T">11</value>
</alphabet_array>
<alphabet_array>
<value letter_id="letter_A">11</value>
<value letter_id="letter_C">-86</value>
<value letter_id="letter_G">27</value>
<value letter_id="letter_T">23</value>
</alphabet_array>
<alphabet_array>
<value letter_id="letter_A">-34</value>
<value letter_id="letter_C">-44</value>
<value letter_id="letter_G">-62</value>
<value letter_id="letter_T">90</value>
</alphabet_array>
<alphabet_array>
<value letter_id="letter_A">-1204</value>
<value letter_id="letter_C">56</value>
<value letter_id="letter_G">57</value>
<value letter_id="letter_T">-3</value>
</alphabet_array>
<alphabet_array>
<value letter_id="letter_A">-34</value>
<value letter_id="letter_C">88</value>
<value letter_id="letter_G">-111</value>
<value letter_id="letter_T">-18</value>
</alphabet_array>
<alphabet_array>
<value letter_id="letter_A">-76</value>
<value letter_id="letter_C">-27</value>
<value letter_id="letter_G">57</value>
<value letter_id="letter_T">11</value>
</alphabet_array>
<alphabet_array>
<value letter_id="letter_A">-176</value>
<value letter_id="letter_C">-1204</value>
<value letter_id="letter_G">185</value>
<value letter_id="letter_T">-1204</value>
</alphabet_array>
<alphabet_array>
<value letter_id="letter_A">-334</value>
<value letter_id="letter_C">142</value>
<value letter_id="letter_G">-62</value>
<value letter_id="letter_T">-103</value>
</alphabet_array>
<alphabet_array>
<value letter_id="letter_A">-176</value>
<value letter_id="letter_C">184</value>
<value letter_id="letter_G">-1204</value>
<value letter_id="letter_T">-1204</value>
</alphabet_array>
<alphabet_array>
<value letter_id="letter_A">-1204</value>
<value letter_id="letter_C">-1204</value>
<value letter_id="letter_G">196</value>
<value letter_id="letter_T">-1204</value>
</alphabet_array>
<alphabet_array>
<value letter_id="letter_A">205</value>
<value letter_id="letter_C">-1204</value>
<value letter_id="letter_G">-1204</value>
<value letter_id="letter_T">-1204</value>
</alphabet_array>
<alphabet_array>
<value letter_id="letter_A">-234</value>
<value letter_id="letter_C">-86</value>
<value letter_id="letter_G">-343</value>
<value letter_id="letter_T">169</value>
</alphabet_array>
<alphabet_array>
<value letter_id="letter_A">183</value>
<value letter_id="letter_C">-185</value>
<value letter_id="letter_G">-243</value>
<value letter_id="letter_T">-335</value>
</alphabet_array>
</alphabet_matrix>
</scores>
<probabilities>
<alphabet_matrix>
<alphabet_array>
<value letter_id="letter_A">0.047619</value>
<value letter_id="letter_C">0.095238</value>
<value letter_id="letter_G">0.023810</value>
<value letter_id="letter_T">0.833333</value>
</alphabet_array>
<alphabet_array>
<value letter_id="letter_A">0.428571</value>
<value letter_id="letter_C">0.357143</value>
<value letter_id="letter_G">0.142857</value>
<value letter_id="letter_T">0.071429</value>
</alphabet_array>
<alphabet_array>
<value letter_id="letter_A">0.904762</value>
<value letter_id="letter_C">0.071429</value>
<value letter_id="letter_G">0.000000</value>
<value letter_id="letter_T">0.023810</value>
</alphabet_array>
<alphabet_array>
<value letter_id="letter_A">0.738095</value>
<value letter_id="letter_C">0.071429</value>
<value letter_id="letter_G">0.119048</value>
<value letter_id="letter_T">0.071429</value>
</alphabet_array>
<alphabet_array>
<value letter_id="letter_A">0.047619</value>
<value letter_id="letter_C">0.000000</value>
<value letter_id="letter_G">0.809524</value>
<value letter_id="letter_T">0.142857</value>
</alphabet_array>
<alphabet_array>
<value letter_id="letter_A">0.452381</value>
<value letter_id="letter_C">0.190476</value>
<value letter_id="letter_G">0.047619</value>
<value letter_id="letter_T">0.309524</value>
</alphabet_array>
<alphabet_array>
<value letter_id="letter_A">0.428571</value>
<value letter_id="letter_C">0.190476</value>
<value letter_id="letter_G">0.000000</value>
<value letter_id="letter_T">0.380952</value>
</alphabet_array>
<alphabet_array>
<value letter_id="letter_A">0.238095</value>
<value letter_id="letter_C">0.214286</value>
<value letter_id="letter_G">0.142857</value>
<value letter_id="letter_T">0.404762</value>
</alphabet_array>
<alphabet_array>
<value letter_id="letter_A">0.095238</value>
<value letter_id="letter_C">0.380952</value>
<value letter_id="letter_G">0.261905</value>
<value letter_id="letter_T">0.261905</value>
</alphabet_array>
<alphabet_array>
<value letter_id="letter_A">0.238095</value>
<value letter_id="letter_C">0.261905</value>
<value letter_id="letter_G">0.380952</value>
<value letter_id="letter_T">0.119048</value>
</alphabet_array>
<alphabet_array>
<value letter_id="letter_A">0.071429</value>
<value letter_id="letter_C">0.309524</value>
<value letter_id="letter_G">0.333333</value>
<value letter_id="letter_T">0.285714</value>
</alphabet_array>
<alphabet_array>
<value letter_id="letter_A">0.285714</value>
<value letter_id="letter_C">0.380952</value>
<value letter_id="letter_G">0.095238</value>
<value letter_id="letter_T">0.238095</value>
</alphabet_array>
<alphabet_array>
<value letter_id="letter_A">0.190476</value>
<value letter_id="letter_C">0.285714</value>
<value letter_id="letter_G">0.309524</value>
<value letter_id="letter_T">0.214286</value>
</alphabet_array>
<alphabet_array>
<value letter_id="letter_A">0.214286</value>
<value letter_id="letter_C">0.142857</value>
<value letter_id="letter_G">0.380952</value>
<value letter_id="letter_T">0.261905</value>
</alphabet_array>
<alphabet_array>
<value letter_id="letter_A">0.261905</value>
<value letter_id="letter_C">0.142857</value>
<value letter_id="letter_G">0.309524</value>
<value letter_id="letter_T">0.285714</value>
</alphabet_array>
<alphabet_array>
<value letter_id="letter_A">0.190476</value>
<value letter_id="letter_C">0.190476</value>
<value letter_id="letter_G">0.166667</value>
<value letter_id="letter_T">0.452381</value>
</alphabet_array>
<alphabet_array>
<value letter_id="letter_A">0.000000</value>
<value letter_id="letter_C">0.380952</value>
<value letter_id="letter_G">0.380952</value>
<value letter_id="letter_T">0.238095</value>
</alphabet_array>
<alphabet_array>
<value letter_id="letter_A">0.190476</value>
<value letter_id="letter_C">0.476190</value>
<value letter_id="letter_G">0.119048</value>
<value letter_id="letter_T">0.214286</value>
</alphabet_array>
<alphabet_array>
<value letter_id="letter_A">0.142857</value>
<value letter_id="letter_C">0.214286</value>
<value letter_id="letter_G">0.380952</value>
<value letter_id="letter_T">0.261905</value>
</alphabet_array>
<alphabet_array>
<value letter_id="letter_A">0.071429</value>
<value letter_id="letter_C">0.000000</value>
<value letter_id="letter_G">0.928571</value>
<value letter_id="letter_T">0.000000</value>
</alphabet_array>
<alphabet_array>
<value letter_id="letter_A">0.023810</value>
<value letter_id="letter_C">0.690476</value>
<value letter_id="letter_G">0.166667</value>
<value letter_id="letter_T">0.119048</value>
</alphabet_array>
<alphabet_array>
<value letter_id="letter_A">0.071429</value>
<value letter_id="letter_C">0.928571</value>
<value letter_id="letter_G">0.000000</value>
<value letter_id="letter_T">0.000000</value>
</alphabet_array>
<alphabet_array>
<value letter_id="letter_A">0.000000</value>
<value letter_id="letter_C">0.000000</value>
<value letter_id="letter_G">1.000000</value>
<value letter_id="letter_T">0.000000</value>
</alphabet_array>
<alphabet_array>
<value letter_id="letter_A">1.000000</value>
<value letter_id="letter_C">0.000000</value>
<value letter_id="letter_G">0.000000</value>
<value letter_id="letter_T">0.000000</value>
</alphabet_array>
<alphabet_array>
<value letter_id="letter_A">0.047619</value>
<value letter_id="letter_C">0.142857</value>
<value letter_id="letter_G">0.023810</value>
<value letter_id="letter_T">0.785714</value>
</alphabet_array>
<alphabet_array>
<value letter_id="letter_A">0.857143</value>
<value letter_id="letter_C">0.071429</value>
<value letter_id="letter_G">0.047619</value>
<value letter_id="letter_T">0.023810</value>
</alphabet_array>
</alphabet_matrix>
</probabilities>
<regular_expression>
T[AC]AAG[AT][AT][TAC][CGT][GCA][GCT][CAT][GCT][GTA][GTA]T[CGT][CT][GTC]GCCGATA
</regular_expression>
<contributing_sites>
<contributing_site sequence_id="sequence_582" position="17" strand="plus" pvalue="5.25e-09" >
<left_flank>ACAATCGTTA</left_flank>
<site>
<letter_ref letter_id="letter_T"/>
<letter_ref letter_id="letter_A"/>
<letter_ref letter_id="letter_A"/>
<letter_ref letter_id="letter_A"/>
<letter_ref letter_id="letter_G"/>
<letter_ref letter_id="letter_A"/>
<letter_ref letter_id="letter_T"/>
<letter_ref letter_id="letter_G"/>
<letter_ref letter_id="letter_T"/>
<letter_ref letter_id="letter_G"/>
<letter_ref letter_id="letter_G"/>
<letter_ref letter_id="letter_T"/>
<letter_ref letter_id="letter_C"/>
<letter_ref letter_id="letter_A"/>
<letter_ref letter_id="letter_A"/>
<letter_ref letter_id="letter_C"/>
<letter_ref letter_id="letter_T"/>
<letter_ref letter_id="letter_C"/>
<letter_ref letter_id="letter_G"/>
<letter_ref letter_id="letter_G"/>
<letter_ref letter_id="letter_C"/>
<letter_ref letter_id="letter_C"/>
<letter_ref letter_id="letter_G"/>
<letter_ref letter_id="letter_A"/>
<letter_ref letter_id="letter_T"/>
<letter_ref letter_id="letter_A"/>
</site>
<right_flank>AACCGGA</right_flank>
</contributing_site>
<contributing_site sequence_id="sequence_1351" position="16" strand="plus" pvalue="7.20e-09" >
<left_flank>CCTTGAAAGA</left_flank>
<site>
<letter_ref letter_id="letter_T"/>
<letter_ref letter_id="letter_G"/>
<letter_ref letter_id="letter_A"/>
<letter_ref letter_id="letter_A"/>
<letter_ref letter_id="letter_G"/>
<letter_ref letter_id="letter_A"/>
<letter_ref letter_id="letter_A"/>
<letter_ref letter_id="letter_A"/>
<letter_ref letter_id="letter_C"/>
<letter_ref letter_id="letter_A"/>
<letter_ref letter_id="letter_G"/>
<letter_ref letter_id="letter_C"/>
<letter_ref letter_id="letter_A"/>
<letter_ref letter_id="letter_G"/>
<letter_ref letter_id="letter_G"/>
<letter_ref letter_id="letter_A"/>
<letter_ref letter_id="letter_G"/>
<letter_ref letter_id="letter_T"/>
<letter_ref letter_id="letter_G"/>
<letter_ref letter_id="letter_G"/>
<letter_ref letter_id="letter_C"/>
<letter_ref letter_id="letter_C"/>
<letter_ref letter_id="letter_G"/>
<letter_ref letter_id="letter_A"/>
<letter_ref letter_id="letter_T"/>
<letter_ref letter_id="letter_A"/>
</site>
<right_flank>AAGACCTC</right_flank>
</contributing_site>
<contributing_site sequence_id="sequence_829" position="16" strand="plus" pvalue="2.32e-08" >
<left_flank>TTATGTCACA</left_flank>
<site>
<letter_ref letter_id="letter_T"/>
<letter_ref letter_id="letter_C"/>
<letter_ref letter_id="letter_A"/>
<letter_ref letter_id="letter_A"/>
<letter_ref letter_id="letter_G"/>
<letter_ref letter_id="letter_A"/>
<letter_ref letter_id="letter_A"/>
<letter_ref letter_id="letter_A"/>
<letter_ref letter_id="letter_T"/>
<letter_ref letter_id="letter_A"/>
<letter_ref letter_id="letter_T"/>
<letter_ref letter_id="letter_C"/>
<letter_ref letter_id="letter_T"/>
<letter_ref letter_id="letter_G"/>
<letter_ref letter_id="letter_T"/>
<letter_ref letter_id="letter_A"/>
<letter_ref letter_id="letter_C"/>
<letter_ref letter_id="letter_C"/>
<letter_ref letter_id="letter_C"/>
<letter_ref letter_id="letter_G"/>
<letter_ref letter_id="letter_C"/>
<letter_ref letter_id="letter_C"/>
<letter_ref letter_id="letter_G"/>
<letter_ref letter_id="letter_A"/>
<letter_ref letter_id="letter_C"/>
<letter_ref letter_id="letter_A"/>
</site>
<right_flank>CCTTGGTC</right_flank>
</contributing_site>
<contributing_site sequence_id="sequence_506" position="16" strand="plus" pvalue="3.05e-08" >
<left_flank>CGGACACCGC</left_flank>
<site>
<letter_ref letter_id="letter_T"/>
<letter_ref letter_id="letter_A"/>
<letter_ref letter_id="letter_A"/>
<letter_ref letter_id="letter_A"/>
<letter_ref letter_id="letter_G"/>
<letter_ref letter_id="letter_A"/>
<letter_ref letter_id="letter_C"/>
<letter_ref letter_id="letter_C"/>
<letter_ref letter_id="letter_G"/>
<letter_ref letter_id="letter_A"/>
<letter_ref letter_id="letter_C"/>
<letter_ref letter_id="letter_C"/>
<letter_ref letter_id="letter_C"/>
<letter_ref letter_id="letter_T"/>
<letter_ref letter_id="letter_G"/>
<letter_ref letter_id="letter_C"/>
<letter_ref letter_id="letter_G"/>
<letter_ref letter_id="letter_C"/>
<letter_ref letter_id="letter_G"/>
<letter_ref letter_id="letter_G"/>
<letter_ref letter_id="letter_G"/>
<letter_ref letter_id="letter_C"/>
<letter_ref letter_id="letter_G"/>
<letter_ref letter_id="letter_A"/>
<letter_ref letter_id="letter_T"/>
<letter_ref letter_id="letter_A"/>
</site>
<right_flank>AACTCTGC</right_flank>
</contributing_site>
<contributing_site sequence_id="sequence_392" position="16" strand="plus" pvalue="3.49e-08" >
<left_flank>TGGCGTCCAG</left_flank>
<site>
<letter_ref letter_id="letter_T"/>
<letter_ref letter_id="letter_C"/>
<letter_ref letter_id="letter_A"/>
<letter_ref letter_id="letter_A"/>
<letter_ref letter_id="letter_G"/>
<letter_ref letter_id="letter_A"/>
<letter_ref letter_id="letter_A"/>
<letter_ref letter_id="letter_A"/>
<letter_ref letter_id="letter_A"/>
<letter_ref letter_id="letter_G"/>
<letter_ref letter_id="letter_T"/>
<letter_ref letter_id="letter_C"/>
<letter_ref letter_id="letter_A"/>
<letter_ref letter_id="letter_G"/>
<letter_ref letter_id="letter_T"/>
<letter_ref letter_id="letter_A"/>
<letter_ref letter_id="letter_T"/>
<letter_ref letter_id="letter_C"/>
<letter_ref letter_id="letter_G"/>
<letter_ref letter_id="letter_G"/>
<letter_ref letter_id="letter_G"/>
<letter_ref letter_id="letter_C"/>
<letter_ref letter_id="letter_G"/>
<letter_ref letter_id="letter_A"/>
<letter_ref letter_id="letter_T"/>
<letter_ref letter_id="letter_A"/>
</site>
<right_flank>TCTATGTT</right_flank>
</contributing_site>
<contributing_site sequence_id="sequence_989" position="0" strand="plus" pvalue="3.98e-08" >
<left_flank></left_flank>
<site>
<letter_ref letter_id="letter_T"/>
<letter_ref letter_id="letter_A"/>
<letter_ref letter_id="letter_A"/>
<letter_ref letter_id="letter_A"/>
<letter_ref letter_id="letter_G"/>
<letter_ref letter_id="letter_C"/>
<letter_ref letter_id="letter_A"/>
<letter_ref letter_id="letter_T"/>
<letter_ref letter_id="letter_A"/>
<letter_ref letter_id="letter_C"/>
<letter_ref letter_id="letter_G"/>
<letter_ref letter_id="letter_C"/>
<letter_ref letter_id="letter_T"/>
<letter_ref letter_id="letter_T"/>
<letter_ref letter_id="letter_C"/>
<letter_ref letter_id="letter_G"/>
<letter_ref letter_id="letter_T"/>
<letter_ref letter_id="letter_C"/>
<letter_ref letter_id="letter_G"/>
<letter_ref letter_id="letter_G"/>
<letter_ref letter_id="letter_C"/>
<letter_ref letter_id="letter_C"/>
<letter_ref letter_id="letter_G"/>
<letter_ref letter_id="letter_A"/>
<letter_ref letter_id="letter_T"/>
<letter_ref letter_id="letter_A"/>
</site>
<right_flank>GCTTTGTTGA</right_flank>
</contributing_site>
<contributing_site sequence_id="sequence_1101" position="18" strand="plus" pvalue="4.54e-08" >
<left_flank>CGAGAAGCTC</left_flank>
<site>
<letter_ref letter_id="letter_T"/>
<letter_ref letter_id="letter_C"/>
<letter_ref letter_id="letter_A"/>
<letter_ref letter_id="letter_A"/>
<letter_ref letter_id="letter_G"/>
<letter_ref letter_id="letter_A"/>
<letter_ref letter_id="letter_A"/>
<letter_ref letter_id="letter_T"/>
<letter_ref letter_id="letter_G"/>
<letter_ref letter_id="letter_G"/>
<letter_ref letter_id="letter_C"/>
<letter_ref letter_id="letter_T"/>
<letter_ref letter_id="letter_A"/>
<letter_ref letter_id="letter_T"/>
<letter_ref letter_id="letter_C"/>
<letter_ref letter_id="letter_T"/>
<letter_ref letter_id="letter_G"/>
<letter_ref letter_id="letter_C"/>
<letter_ref letter_id="letter_C"/>
<letter_ref letter_id="letter_A"/>
<letter_ref letter_id="letter_C"/>
<letter_ref letter_id="letter_C"/>
<letter_ref letter_id="letter_G"/>
<letter_ref letter_id="letter_A"/>
<letter_ref letter_id="letter_T"/>
<letter_ref letter_id="letter_A"/>
</site>
<right_flank>CTATCC</right_flank>
</contributing_site>
<contributing_site sequence_id="sequence_726" position="17" strand="plus" pvalue="6.65e-08" >
<left_flank>ACGCCAAGTT</left_flank>
<site>
<letter_ref letter_id="letter_T"/>
<letter_ref letter_id="letter_A"/>
<letter_ref letter_id="letter_A"/>
<letter_ref letter_id="letter_A"/>
<letter_ref letter_id="letter_G"/>
<letter_ref letter_id="letter_T"/>
<letter_ref letter_id="letter_T"/>
<letter_ref letter_id="letter_T"/>
<letter_ref letter_id="letter_G"/>
<letter_ref letter_id="letter_A"/>
<letter_ref letter_id="letter_G"/>
<letter_ref letter_id="letter_A"/>
<letter_ref letter_id="letter_T"/>
<letter_ref letter_id="letter_C"/>
<letter_ref letter_id="letter_G"/>
<letter_ref letter_id="letter_G"/>
<letter_ref letter_id="letter_G"/>
<letter_ref letter_id="letter_C"/>
<letter_ref letter_id="letter_T"/>
<letter_ref letter_id="letter_G"/>
<letter_ref letter_id="letter_C"/>
<letter_ref letter_id="letter_C"/>
<letter_ref letter_id="letter_G"/>
<letter_ref letter_id="letter_A"/>
<letter_ref letter_id="letter_C"/>
<letter_ref letter_id="letter_A"/>
</site>
<right_flank>TACGTAT</right_flank>
</contributing_site>
<contributing_site sequence_id="sequence_714" position="15" strand="plus" pvalue="7.53e-08" >
<left_flank>AAATAACGGG</left_flank>
<site>
<letter_ref letter_id="letter_T"/>
<letter_ref letter_id="letter_A"/>
<letter_ref letter_id="letter_A"/>
<letter_ref letter_id="letter_A"/>
<letter_ref letter_id="letter_G"/>
<letter_ref letter_id="letter_C"/>
<letter_ref letter_id="letter_T"/>
<letter_ref letter_id="letter_T"/>
<letter_ref letter_id="letter_G"/>
<letter_ref letter_id="letter_G"/>
<letter_ref letter_id="letter_C"/>
<letter_ref letter_id="letter_A"/>
<letter_ref letter_id="letter_C"/>
<letter_ref letter_id="letter_A"/>
<letter_ref letter_id="letter_T"/>
<letter_ref letter_id="letter_C"/>
<letter_ref letter_id="letter_G"/>
<letter_ref letter_id="letter_C"/>
<letter_ref letter_id="letter_A"/>
<letter_ref letter_id="letter_G"/>
<letter_ref letter_id="letter_C"/>
<letter_ref letter_id="letter_C"/>
<letter_ref letter_id="letter_G"/>
<letter_ref letter_id="letter_A"/>
<letter_ref letter_id="letter_C"/>
<letter_ref letter_id="letter_A"/>
</site>
<right_flank>CAGTTGGAC</right_flank>
</contributing_site>
<contributing_site sequence_id="sequence_1190" position="16" strand="plus" pvalue="8.52e-08" >
<left_flank>CTTTTCCGGA</left_flank>
<site>
<letter_ref letter_id="letter_T"/>
<letter_ref letter_id="letter_C"/>
<letter_ref letter_id="letter_A"/>
<letter_ref letter_id="letter_A"/>
<letter_ref letter_id="letter_G"/>
<letter_ref letter_id="letter_T"/>
<letter_ref letter_id="letter_T"/>
<letter_ref letter_id="letter_G"/>
<letter_ref letter_id="letter_T"/>
<letter_ref letter_id="letter_G"/>
<letter_ref letter_id="letter_G"/>
<letter_ref letter_id="letter_C"/>
<letter_ref letter_id="letter_T"/>
<letter_ref letter_id="letter_C"/>
<letter_ref letter_id="letter_T"/>
<letter_ref letter_id="letter_T"/>
<letter_ref letter_id="letter_G"/>
<letter_ref letter_id="letter_C"/>
<letter_ref letter_id="letter_G"/>
<letter_ref letter_id="letter_G"/>
<letter_ref letter_id="letter_C"/>
<letter_ref letter_id="letter_A"/>
<letter_ref letter_id="letter_G"/>
<letter_ref letter_id="letter_A"/>
<letter_ref letter_id="letter_T"/>
<letter_ref letter_id="letter_A"/>
</site>
<right_flank>CCCCACGT</right_flank>
</contributing_site>
<contributing_site sequence_id="sequence_211" position="16" strand="plus" pvalue="9.62e-08" >
<left_flank>TGATTCAGAC</left_flank>
<site>
<letter_ref letter_id="letter_T"/>
<letter_ref letter_id="letter_C"/>
<letter_ref letter_id="letter_A"/>
<letter_ref letter_id="letter_A"/>
<letter_ref letter_id="letter_T"/>
<letter_ref letter_id="letter_C"/>
<letter_ref letter_id="letter_C"/>
<letter_ref letter_id="letter_A"/>
<letter_ref letter_id="letter_T"/>
<letter_ref letter_id="letter_G"/>
<letter_ref letter_id="letter_C"/>
<letter_ref letter_id="letter_T"/>
<letter_ref letter_id="letter_C"/>
<letter_ref letter_id="letter_G"/>
<letter_ref letter_id="letter_A"/>
<letter_ref letter_id="letter_T"/>
<letter_ref letter_id="letter_G"/>
<letter_ref letter_id="letter_T"/>
<letter_ref letter_id="letter_G"/>
<letter_ref letter_id="letter_G"/>
<letter_ref letter_id="letter_C"/>
<letter_ref letter_id="letter_C"/>
<letter_ref letter_id="letter_G"/>
<letter_ref letter_id="letter_A"/>
<letter_ref letter_id="letter_T"/>
<letter_ref letter_id="letter_A"/>
</site>
<right_flank>ACAGCGGC</right_flank>
</contributing_site>
<contributing_site sequence_id="sequence_593" position="17" strand="plus" pvalue="1.22e-07" >
<left_flank>TCGACAAGGG</left_flank>
<site>
<letter_ref letter_id="letter_T"/>
<letter_ref letter_id="letter_G"/>
<letter_ref letter_id="letter_A"/>
<letter_ref letter_id="letter_A"/>
<letter_ref letter_id="letter_G"/>
<letter_ref letter_id="letter_G"/>
<letter_ref letter_id="letter_T"/>
<letter_ref letter_id="letter_C"/>
<letter_ref letter_id="letter_C"/>
<letter_ref letter_id="letter_G"/>
<letter_ref letter_id="letter_C"/>
<letter_ref letter_id="letter_A"/>
<letter_ref letter_id="letter_G"/>
<letter_ref letter_id="letter_A"/>
<letter_ref letter_id="letter_T"/>
<letter_ref letter_id="letter_T"/>
<letter_ref letter_id="letter_C"/>
<letter_ref letter_id="letter_A"/>
<letter_ref letter_id="letter_T"/>
<letter_ref letter_id="letter_G"/>
<letter_ref letter_id="letter_C"/>
<letter_ref letter_id="letter_C"/>
<letter_ref letter_id="letter_G"/>
<letter_ref letter_id="letter_A"/>
<letter_ref letter_id="letter_T"/>
<letter_ref letter_id="letter_A"/>
</site>
<right_flank>AACGTGA</right_flank>
</contributing_site>
<contributing_site sequence_id="sequence_1427" position="16" strand="plus" pvalue="1.37e-07" >
<left_flank>CAGCCGTTAC</left_flank>
<site>
<letter_ref letter_id="letter_T"/>
<letter_ref letter_id="letter_A"/>
<letter_ref letter_id="letter_A"/>
<letter_ref letter_id="letter_A"/>
<letter_ref letter_id="letter_G"/>
<letter_ref letter_id="letter_C"/>
<letter_ref letter_id="letter_T"/>
<letter_ref letter_id="letter_C"/>
<letter_ref letter_id="letter_C"/>
<letter_ref letter_id="letter_C"/>
<letter_ref letter_id="letter_C"/>
<letter_ref letter_id="letter_C"/>
<letter_ref letter_id="letter_A"/>
<letter_ref letter_id="letter_A"/>
<letter_ref letter_id="letter_A"/>
<letter_ref letter_id="letter_C"/>
<letter_ref letter_id="letter_C"/>
<letter_ref letter_id="letter_C"/>
<letter_ref letter_id="letter_C"/>
<letter_ref letter_id="letter_G"/>
<letter_ref letter_id="letter_T"/>
<letter_ref letter_id="letter_C"/>
<letter_ref letter_id="letter_G"/>
<letter_ref letter_id="letter_A"/>
<letter_ref letter_id="letter_T"/>
<letter_ref letter_id="letter_A"/>
</site>
<right_flank>TCCTGCCT</right_flank>
</contributing_site>
<contributing_site sequence_id="sequence_919" position="15" strand="plus" pvalue="1.73e-07" >
<left_flank>TTCTGCACGC</left_flank>
<site>
<letter_ref letter_id="letter_T"/>
<letter_ref letter_id="letter_A"/>
<letter_ref letter_id="letter_A"/>
<letter_ref letter_id="letter_A"/>
<letter_ref letter_id="letter_G"/>
<letter_ref letter_id="letter_A"/>
<letter_ref letter_id="letter_A"/>
<letter_ref letter_id="letter_T"/>
<letter_ref letter_id="letter_C"/>
<letter_ref letter_id="letter_G"/>
<letter_ref letter_id="letter_T"/>
<letter_ref letter_id="letter_A"/>
<letter_ref letter_id="letter_T"/>
<letter_ref letter_id="letter_G"/>
<letter_ref letter_id="letter_C"/>
<letter_ref letter_id="letter_G"/>
<letter_ref letter_id="letter_T"/>
<letter_ref letter_id="letter_A"/>
<letter_ref letter_id="letter_T"/>
<letter_ref letter_id="letter_G"/>
<letter_ref letter_id="letter_C"/>
<letter_ref letter_id="letter_C"/>
<letter_ref letter_id="letter_G"/>
<letter_ref letter_id="letter_A"/>
<letter_ref letter_id="letter_T"/>
<letter_ref letter_id="letter_C"/>
</site>
<right_flank>AATAGCGTG</right_flank>
</contributing_site>
<contributing_site sequence_id="sequence_896" position="17" strand="plus" pvalue="1.73e-07" >
<left_flank>AGGCAGCTTG</left_flank>
<site>
<letter_ref letter_id="letter_T"/>
<letter_ref letter_id="letter_C"/>
<letter_ref letter_id="letter_A"/>
<letter_ref letter_id="letter_A"/>
<letter_ref letter_id="letter_G"/>
<letter_ref letter_id="letter_A"/>
<letter_ref letter_id="letter_A"/>
<letter_ref letter_id="letter_A"/>
<letter_ref letter_id="letter_G"/>
<letter_ref letter_id="letter_T"/>
<letter_ref letter_id="letter_C"/>
<letter_ref letter_id="letter_C"/>
<letter_ref letter_id="letter_G"/>
<letter_ref letter_id="letter_G"/>
<letter_ref letter_id="letter_G"/>
<letter_ref letter_id="letter_G"/>
<letter_ref letter_id="letter_G"/>
<letter_ref letter_id="letter_A"/>
<letter_ref letter_id="letter_A"/>
<letter_ref letter_id="letter_G"/>
<letter_ref letter_id="letter_G"/>
<letter_ref letter_id="letter_C"/>
<letter_ref letter_id="letter_G"/>
<letter_ref letter_id="letter_A"/>
<letter_ref letter_id="letter_T"/>
<letter_ref letter_id="letter_A"/>
</site>
<right_flank>GCTTCTT</right_flank>
</contributing_site>
<contributing_site sequence_id="sequence_710" position="16" strand="plus" pvalue="2.43e-07" >
<left_flank>AAAAAATAAT</left_flank>
<site>
<letter_ref letter_id="letter_C"/>
<letter_ref letter_id="letter_A"/>
<letter_ref letter_id="letter_A"/>
<letter_ref letter_id="letter_G"/>
<letter_ref letter_id="letter_G"/>
<letter_ref letter_id="letter_A"/>
<letter_ref letter_id="letter_C"/>
<letter_ref letter_id="letter_T"/>
<letter_ref letter_id="letter_T"/>
<letter_ref letter_id="letter_G"/>
<letter_ref letter_id="letter_G"/>
<letter_ref letter_id="letter_C"/>
<letter_ref letter_id="letter_G"/>
<letter_ref letter_id="letter_A"/>
<letter_ref letter_id="letter_T"/>
<letter_ref letter_id="letter_G"/>
<letter_ref letter_id="letter_C"/>
<letter_ref letter_id="letter_C"/>
<letter_ref letter_id="letter_G"/>
<letter_ref letter_id="letter_G"/>
<letter_ref letter_id="letter_C"/>
<letter_ref letter_id="letter_C"/>
<letter_ref letter_id="letter_G"/>
<letter_ref letter_id="letter_A"/>
<letter_ref letter_id="letter_T"/>
<letter_ref letter_id="letter_A"/>
</site>
<right_flank>CGACAGAC</right_flank>
</contributing_site>
<contributing_site sequence_id="sequence_466" position="16" strand="plus" pvalue="2.71e-07" >
<left_flank>GTATGGGCGC</left_flank>
<site>
<letter_ref letter_id="letter_T"/>
<letter_ref letter_id="letter_C"/>
<letter_ref letter_id="letter_A"/>
<letter_ref letter_id="letter_A"/>
<letter_ref letter_id="letter_G"/>
<letter_ref letter_id="letter_T"/>
<letter_ref letter_id="letter_A"/>
<letter_ref letter_id="letter_G"/>
<letter_ref letter_id="letter_T"/>
<letter_ref letter_id="letter_G"/>
<letter_ref letter_id="letter_T"/>
<letter_ref letter_id="letter_T"/>
<letter_ref letter_id="letter_G"/>
<letter_ref letter_id="letter_G"/>
<letter_ref letter_id="letter_C"/>
<letter_ref letter_id="letter_G"/>
<letter_ref letter_id="letter_C"/>
<letter_ref letter_id="letter_T"/>
<letter_ref letter_id="letter_G"/>
<letter_ref letter_id="letter_G"/>
<letter_ref letter_id="letter_C"/>
<letter_ref letter_id="letter_C"/>
<letter_ref letter_id="letter_G"/>
<letter_ref letter_id="letter_A"/>
<letter_ref letter_id="letter_C"/>
<letter_ref letter_id="letter_A"/>
</site>
<right_flank>AAAAGGGC</right_flank>
</contributing_site>
<contributing_site sequence_id="sequence_707" position="16" strand="plus" pvalue="3.36e-07" >
<left_flank>GACGCAACGC</left_flank>
<site>
<letter_ref letter_id="letter_T"/>
<letter_ref letter_id="letter_C"/>
<letter_ref letter_id="letter_A"/>
<letter_ref letter_id="letter_A"/>
<letter_ref letter_id="letter_G"/>
<letter_ref letter_id="letter_T"/>
<letter_ref letter_id="letter_C"/>
<letter_ref letter_id="letter_G"/>
<letter_ref letter_id="letter_C"/>
<letter_ref letter_id="letter_T"/>
<letter_ref letter_id="letter_C"/>
<letter_ref letter_id="letter_T"/>
<letter_ref letter_id="letter_C"/>
<letter_ref letter_id="letter_T"/>
<letter_ref letter_id="letter_G"/>
<letter_ref letter_id="letter_T"/>
<letter_ref letter_id="letter_C"/>
<letter_ref letter_id="letter_T"/>
<letter_ref letter_id="letter_G"/>
<letter_ref letter_id="letter_G"/>
<letter_ref letter_id="letter_C"/>
<letter_ref letter_id="letter_C"/>
<letter_ref letter_id="letter_G"/>
<letter_ref letter_id="letter_A"/>
<letter_ref letter_id="letter_C"/>
<letter_ref letter_id="letter_A"/>
</site>
<right_flank>GCTTTTAT</right_flank>
</contributing_site>
<contributing_site sequence_id="sequence_588" position="16" strand="plus" pvalue="4.62e-07" >
<left_flank>GCTTTTGGGC</left_flank>
<site>
<letter_ref letter_id="letter_T"/>
<letter_ref letter_id="letter_A"/>
<letter_ref letter_id="letter_A"/>
<letter_ref letter_id="letter_A"/>
<letter_ref letter_id="letter_G"/>
<letter_ref letter_id="letter_T"/>
<letter_ref letter_id="letter_T"/>
<letter_ref letter_id="letter_T"/>
<letter_ref letter_id="letter_C"/>
<letter_ref letter_id="letter_T"/>
<letter_ref letter_id="letter_G"/>
<letter_ref letter_id="letter_C"/>
<letter_ref letter_id="letter_G"/>
<letter_ref letter_id="letter_C"/>
<letter_ref letter_id="letter_G"/>
<letter_ref letter_id="letter_A"/>
<letter_ref letter_id="letter_T"/>
<letter_ref letter_id="letter_G"/>
<letter_ref letter_id="letter_C"/>
<letter_ref letter_id="letter_G"/>
<letter_ref letter_id="letter_T"/>
<letter_ref letter_id="letter_C"/>
<letter_ref letter_id="letter_G"/>
<letter_ref letter_id="letter_A"/>
<letter_ref letter_id="letter_T"/>
<letter_ref letter_id="letter_A"/>
</site>
<right_flank>GCTTGAAT</right_flank>
</contributing_site>
<contributing_site sequence_id="sequence_1312" position="8" strand="plus" pvalue="5.12e-07" >
<left_flank>CTAATGCC</left_flank>
<site>
<letter_ref letter_id="letter_A"/>
<letter_ref letter_id="letter_C"/>
<letter_ref letter_id="letter_A"/>
<letter_ref letter_id="letter_A"/>
<letter_ref letter_id="letter_T"/>
<letter_ref letter_id="letter_T"/>
<letter_ref letter_id="letter_A"/>
<letter_ref letter_id="letter_C"/>
<letter_ref letter_id="letter_T"/>
<letter_ref letter_id="letter_G"/>
<letter_ref letter_id="letter_C"/>
<letter_ref letter_id="letter_A"/>
<letter_ref letter_id="letter_G"/>
<letter_ref letter_id="letter_G"/>
<letter_ref letter_id="letter_G"/>
<letter_ref letter_id="letter_T"/>
<letter_ref letter_id="letter_G"/>
<letter_ref letter_id="letter_A"/>
<letter_ref letter_id="letter_T"/>
<letter_ref letter_id="letter_G"/>
<letter_ref letter_id="letter_C"/>
<letter_ref letter_id="letter_C"/>
<letter_ref letter_id="letter_G"/>
<letter_ref letter_id="letter_A"/>
<letter_ref letter_id="letter_T"/>
<letter_ref letter_id="letter_A"/>
</site>
<right_flank>CTGTTAAAGT</right_flank>
</contributing_site>
<contributing_site sequence_id="sequence_586" position="16" strand="plus" pvalue="6.28e-07" >
<left_flank>AAATTCCCAA</left_flank>
<site>
<letter_ref letter_id="letter_T"/>
<letter_ref letter_id="letter_G"/>
<letter_ref letter_id="letter_C"/>
<letter_ref letter_id="letter_A"/>
<letter_ref letter_id="letter_G"/>
<letter_ref letter_id="letter_A"/>
<letter_ref letter_id="letter_A"/>
<letter_ref letter_id="letter_A"/>
<letter_ref letter_id="letter_T"/>
<letter_ref letter_id="letter_C"/>
<letter_ref letter_id="letter_C"/>
<letter_ref letter_id="letter_T"/>
<letter_ref letter_id="letter_G"/>
<letter_ref letter_id="letter_A"/>
<letter_ref letter_id="letter_A"/>
<letter_ref letter_id="letter_A"/>
<letter_ref letter_id="letter_C"/>
<letter_ref letter_id="letter_T"/>
<letter_ref letter_id="letter_G"/>
<letter_ref letter_id="letter_G"/>
<letter_ref letter_id="letter_C"/>
<letter_ref letter_id="letter_C"/>
<letter_ref letter_id="letter_G"/>
<letter_ref letter_id="letter_A"/>
<letter_ref letter_id="letter_T"/>
<letter_ref letter_id="letter_A"/>
</site>
<right_flank>GCCTGAGT</right_flank>
</contributing_site>
<contributing_site sequence_id="sequence_454" position="16" strand="plus" pvalue="6.28e-07" >
<left_flank>ATAAAATTAC</left_flank>
<site>
<letter_ref letter_id="letter_T"/>
<letter_ref letter_id="letter_T"/>
<letter_ref letter_id="letter_C"/>
<letter_ref letter_id="letter_A"/>
<letter_ref letter_id="letter_G"/>
<letter_ref letter_id="letter_A"/>
<letter_ref letter_id="letter_A"/>
<letter_ref letter_id="letter_T"/>
<letter_ref letter_id="letter_G"/>
<letter_ref letter_id="letter_T"/>
<letter_ref letter_id="letter_T"/>
<letter_ref letter_id="letter_A"/>
<letter_ref letter_id="letter_C"/>
<letter_ref letter_id="letter_G"/>
<letter_ref letter_id="letter_A"/>
<letter_ref letter_id="letter_G"/>
<letter_ref letter_id="letter_T"/>
<letter_ref letter_id="letter_C"/>
<letter_ref letter_id="letter_G"/>
<letter_ref letter_id="letter_G"/>
<letter_ref letter_id="letter_C"/>
<letter_ref letter_id="letter_C"/>
<letter_ref letter_id="letter_G"/>
<letter_ref letter_id="letter_A"/>
<letter_ref letter_id="letter_T"/>
<letter_ref letter_id="letter_A"/>
</site>
<right_flank>GGCTGTTC</right_flank>
</contributing_site>
<contributing_site sequence_id="sequence_592" position="17" strand="plus" pvalue="6.94e-07" >
<left_flank>GTCGTGACGC</left_flank>
<site>
<letter_ref letter_id="letter_T"/>
<letter_ref letter_id="letter_A"/>
<letter_ref letter_id="letter_A"/>
<letter_ref letter_id="letter_A"/>
<letter_ref letter_id="letter_G"/>
<letter_ref letter_id="letter_A"/>
<letter_ref letter_id="letter_T"/>
<letter_ref letter_id="letter_C"/>
<letter_ref letter_id="letter_A"/>
<letter_ref letter_id="letter_C"/>
<letter_ref letter_id="letter_G"/>
<letter_ref letter_id="letter_A"/>
<letter_ref letter_id="letter_G"/>
<letter_ref letter_id="letter_G"/>
<letter_ref letter_id="letter_T"/>
<letter_ref letter_id="letter_T"/>
<letter_ref letter_id="letter_G"/>
<letter_ref letter_id="letter_C"/>
<letter_ref letter_id="letter_G"/>
<letter_ref letter_id="letter_G"/>
<letter_ref letter_id="letter_C"/>
<letter_ref letter_id="letter_C"/>
<letter_ref letter_id="letter_G"/>
<letter_ref letter_id="letter_A"/>
<letter_ref letter_id="letter_A"/>
<letter_ref letter_id="letter_C"/>
</site>
<right_flank>TCCAGTT</right_flank>
</contributing_site>
<contributing_site sequence_id="sequence_1179" position="17" strand="plus" pvalue="1.50e-06" >
<left_flank>CTGACTGCAT</left_flank>
<site>
<letter_ref letter_id="letter_T"/>
<letter_ref letter_id="letter_A"/>
<letter_ref letter_id="letter_A"/>
<letter_ref letter_id="letter_G"/>
<letter_ref letter_id="letter_A"/>
<letter_ref letter_id="letter_A"/>
<letter_ref letter_id="letter_A"/>
<letter_ref letter_id="letter_T"/>
<letter_ref letter_id="letter_C"/>
<letter_ref letter_id="letter_A"/>
<letter_ref letter_id="letter_G"/>
<letter_ref letter_id="letter_C"/>
<letter_ref letter_id="letter_G"/>
<letter_ref letter_id="letter_T"/>
<letter_ref letter_id="letter_C"/>
<letter_ref letter_id="letter_T"/>
<letter_ref letter_id="letter_G"/>
<letter_ref letter_id="letter_C"/>
<letter_ref letter_id="letter_G"/>
<letter_ref letter_id="letter_G"/>
<letter_ref letter_id="letter_C"/>
<letter_ref letter_id="letter_C"/>
<letter_ref letter_id="letter_G"/>
<letter_ref letter_id="letter_A"/>
<letter_ref letter_id="letter_T"/>
<letter_ref letter_id="letter_C"/>
</site>
<right_flank>ACTCTGT</right_flank>
</contributing_site>
<contributing_site sequence_id="sequence_1411" position="3" strand="plus" pvalue="1.64e-06" >
<left_flank>TTG</left_flank>
<site>
<letter_ref letter_id="letter_T"/>
<letter_ref letter_id="letter_C"/>
<letter_ref letter_id="letter_A"/>
<letter_ref letter_id="letter_C"/>
<letter_ref letter_id="letter_G"/>
<letter_ref letter_id="letter_T"/>
<letter_ref letter_id="letter_A"/>
<letter_ref letter_id="letter_T"/>
<letter_ref letter_id="letter_C"/>
<letter_ref letter_id="letter_C"/>
<letter_ref letter_id="letter_A"/>
<letter_ref letter_id="letter_G"/>
<letter_ref letter_id="letter_T"/>
<letter_ref letter_id="letter_T"/>
<letter_ref letter_id="letter_C"/>
<letter_ref letter_id="letter_A"/>
<letter_ref letter_id="letter_C"/>
<letter_ref letter_id="letter_C"/>
<letter_ref letter_id="letter_T"/>
<letter_ref letter_id="letter_G"/>
<letter_ref letter_id="letter_C"/>
<letter_ref letter_id="letter_C"/>
<letter_ref letter_id="letter_G"/>
<letter_ref letter_id="letter_A"/>
<letter_ref letter_id="letter_T"/>
<letter_ref letter_id="letter_A"/>
</site>
<right_flank>AAACAGACAT</right_flank>
</contributing_site>
<contributing_site sequence_id="sequence_1415" position="16" strand="plus" pvalue="1.80e-06" >
<left_flank>AATGACCCAT</left_flank>
<site>
<letter_ref letter_id="letter_T"/>
<letter_ref letter_id="letter_C"/>
<letter_ref letter_id="letter_A"/>
<letter_ref letter_id="letter_T"/>
<letter_ref letter_id="letter_G"/>
<letter_ref letter_id="letter_C"/>
<letter_ref letter_id="letter_C"/>
<letter_ref letter_id="letter_G"/>
<letter_ref letter_id="letter_C"/>
<letter_ref letter_id="letter_A"/>
<letter_ref letter_id="letter_G"/>
<letter_ref letter_id="letter_C"/>
<letter_ref letter_id="letter_T"/>
<letter_ref letter_id="letter_T"/>
<letter_ref letter_id="letter_T"/>
<letter_ref letter_id="letter_T"/>
<letter_ref letter_id="letter_C"/>
<letter_ref letter_id="letter_G"/>
<letter_ref letter_id="letter_A"/>
<letter_ref letter_id="letter_G"/>
<letter_ref letter_id="letter_C"/>
<letter_ref letter_id="letter_C"/>
<letter_ref letter_id="letter_G"/>
<letter_ref letter_id="letter_A"/>
<letter_ref letter_id="letter_T"/>
<letter_ref letter_id="letter_A"/>
</site>
<right_flank>CTCTAATC</right_flank>
</contributing_site>
<contributing_site sequence_id="sequence_496" position="16" strand="plus" pvalue="2.16e-06" >
<left_flank>TGGAAGGGCA</left_flank>
<site>
<letter_ref letter_id="letter_T"/>
<letter_ref letter_id="letter_A"/>
<letter_ref letter_id="letter_A"/>
<letter_ref letter_id="letter_A"/>
<letter_ref letter_id="letter_G"/>
<letter_ref letter_id="letter_T"/>
<letter_ref letter_id="letter_T"/>
<letter_ref letter_id="letter_T"/>
<letter_ref letter_id="letter_C"/>
<letter_ref letter_id="letter_T"/>
<letter_ref letter_id="letter_T"/>
<letter_ref letter_id="letter_A"/>
<letter_ref letter_id="letter_C"/>
<letter_ref letter_id="letter_A"/>
<letter_ref letter_id="letter_G"/>
<letter_ref letter_id="letter_T"/>
<letter_ref letter_id="letter_T"/>
<letter_ref letter_id="letter_T"/>
<letter_ref letter_id="letter_T"/>
<letter_ref letter_id="letter_A"/>
<letter_ref letter_id="letter_C"/>
<letter_ref letter_id="letter_A"/>
<letter_ref letter_id="letter_G"/>
<letter_ref letter_id="letter_A"/>
<letter_ref letter_id="letter_T"/>
<letter_ref letter_id="letter_A"/>
</site>
<right_flank>AAAATGCG</right_flank>
</contributing_site>
<contributing_site sequence_id="sequence_1012" position="16" strand="plus" pvalue="3.06e-06" >
<left_flank>TTTCATTGAC</left_flank>
<site>
<letter_ref letter_id="letter_G"/>
<letter_ref letter_id="letter_A"/>
<letter_ref letter_id="letter_C"/>
<letter_ref letter_id="letter_A"/>
<letter_ref letter_id="letter_G"/>
<letter_ref letter_id="letter_T"/>
<letter_ref letter_id="letter_T"/>
<letter_ref letter_id="letter_T"/>
<letter_ref letter_id="letter_T"/>
<letter_ref letter_id="letter_A"/>
<letter_ref letter_id="letter_G"/>
<letter_ref letter_id="letter_C"/>
<letter_ref letter_id="letter_A"/>
<letter_ref letter_id="letter_T"/>
<letter_ref letter_id="letter_G"/>
<letter_ref letter_id="letter_C"/>
<letter_ref letter_id="letter_G"/>
<letter_ref letter_id="letter_C"/>
<letter_ref letter_id="letter_T"/>
<letter_ref letter_id="letter_G"/>
<letter_ref letter_id="letter_C"/>
<letter_ref letter_id="letter_C"/>
<letter_ref letter_id="letter_G"/>
<letter_ref letter_id="letter_A"/>
<letter_ref letter_id="letter_T"/>
<letter_ref letter_id="letter_A"/>
</site>
<right_flank>GGCTTGTT</right_flank>
</contributing_site>
<contributing_site sequence_id="sequence_922" position="19" strand="plus" pvalue="3.06e-06" >
<left_flank>GACGGCAATC</left_flank>
<site>
<letter_ref letter_id="letter_T"/>
<letter_ref letter_id="letter_C"/>
<letter_ref letter_id="letter_A"/>
<letter_ref letter_id="letter_T"/>
<letter_ref letter_id="letter_G"/>
<letter_ref letter_id="letter_T"/>
<letter_ref letter_id="letter_T"/>
<letter_ref letter_id="letter_T"/>
<letter_ref letter_id="letter_G"/>
<letter_ref letter_id="letter_G"/>
<letter_ref letter_id="letter_T"/>
<letter_ref letter_id="letter_C"/>
<letter_ref letter_id="letter_A"/>
<letter_ref letter_id="letter_T"/>
<letter_ref letter_id="letter_G"/>
<letter_ref letter_id="letter_A"/>
<letter_ref letter_id="letter_T"/>
<letter_ref letter_id="letter_C"/>
<letter_ref letter_id="letter_C"/>
<letter_ref letter_id="letter_G"/>
<letter_ref letter_id="letter_C"/>
<letter_ref letter_id="letter_C"/>
<letter_ref letter_id="letter_G"/>
<letter_ref letter_id="letter_A"/>
<letter_ref letter_id="letter_G"/>
<letter_ref letter_id="letter_A"/>
</site>
<right_flank>TGCTG</right_flank>
</contributing_site>
<contributing_site sequence_id="sequence_577" position="16" strand="plus" pvalue="3.95e-06" >
<left_flank>ACTGTGAACT</left_flank>
<site>
<letter_ref letter_id="letter_C"/>
<letter_ref letter_id="letter_A"/>
<letter_ref letter_id="letter_A"/>
<letter_ref letter_id="letter_G"/>
<letter_ref letter_id="letter_A"/>
<letter_ref letter_id="letter_A"/>
<letter_ref letter_id="letter_A"/>
<letter_ref letter_id="letter_C"/>
<letter_ref letter_id="letter_C"/>
<letter_ref letter_id="letter_C"/>
<letter_ref letter_id="letter_T"/>
<letter_ref letter_id="letter_T"/>
<letter_ref letter_id="letter_G"/>
<letter_ref letter_id="letter_G"/>
<letter_ref letter_id="letter_G"/>
<letter_ref letter_id="letter_T"/>
<letter_ref letter_id="letter_G"/>
<letter_ref letter_id="letter_A"/>
<letter_ref letter_id="letter_C"/>
<letter_ref letter_id="letter_G"/>
<letter_ref letter_id="letter_C"/>
<letter_ref letter_id="letter_C"/>
<letter_ref letter_id="letter_G"/>
<letter_ref letter_id="letter_A"/>
<letter_ref letter_id="letter_T"/>
<letter_ref letter_id="letter_A"/>
</site>
<right_flank>AGCTGTTC</right_flank>
</contributing_site>
<contributing_site sequence_id="sequence_1110" position="14" strand="plus" pvalue="4.29e-06" >
<left_flank>TATTCATGCG</left_flank>
<site>
<letter_ref letter_id="letter_T"/>
<letter_ref letter_id="letter_A"/>
<letter_ref letter_id="letter_A"/>
<letter_ref letter_id="letter_C"/>
<letter_ref letter_id="letter_G"/>
<letter_ref letter_id="letter_A"/>
<letter_ref letter_id="letter_T"/>
<letter_ref letter_id="letter_C"/>
<letter_ref letter_id="letter_C"/>
<letter_ref letter_id="letter_G"/>
<letter_ref letter_id="letter_T"/>
<letter_ref letter_id="letter_A"/>
<letter_ref letter_id="letter_C"/>
<letter_ref letter_id="letter_G"/>
<letter_ref letter_id="letter_A"/>
<letter_ref letter_id="letter_T"/>
<letter_ref letter_id="letter_G"/>
<letter_ref letter_id="letter_A"/>
<letter_ref letter_id="letter_C"/>
<letter_ref letter_id="letter_G"/>
<letter_ref letter_id="letter_T"/>
<letter_ref letter_id="letter_C"/>
<letter_ref letter_id="letter_G"/>
<letter_ref letter_id="letter_A"/>
<letter_ref letter_id="letter_T"/>
<letter_ref letter_id="letter_G"/>
</site>
<right_flank>ACGTCGATGA</right_flank>
</contributing_site>
<contributing_site sequence_id="sequence_595" position="16" strand="plus" pvalue="4.66e-06" >
<left_flank>ATAGTTTGCT</left_flank>
<site>
<letter_ref letter_id="letter_C"/>
<letter_ref letter_id="letter_A"/>
<letter_ref letter_id="letter_A"/>
<letter_ref letter_id="letter_G"/>
<letter_ref letter_id="letter_T"/>
<letter_ref letter_id="letter_G"/>
<letter_ref letter_id="letter_A"/>
<letter_ref letter_id="letter_T"/>
<letter_ref letter_id="letter_G"/>
<letter_ref letter_id="letter_C"/>
<letter_ref letter_id="letter_C"/>
<letter_ref letter_id="letter_T"/>
<letter_ref letter_id="letter_C"/>
<letter_ref letter_id="letter_A"/>
<letter_ref letter_id="letter_A"/>
<letter_ref letter_id="letter_T"/>
<letter_ref letter_id="letter_G"/>
<letter_ref letter_id="letter_C"/>
<letter_ref letter_id="letter_G"/>
<letter_ref letter_id="letter_G"/>
<letter_ref letter_id="letter_C"/>
<letter_ref letter_id="letter_C"/>
<letter_ref letter_id="letter_G"/>
<letter_ref letter_id="letter_A"/>
<letter_ref letter_id="letter_T"/>
<letter_ref letter_id="letter_A"/>
</site>
<right_flank>ACTGTATC</right_flank>
</contributing_site>
<contributing_site sequence_id="sequence_584" position="16" strand="plus" pvalue="4.66e-06" >
<left_flank>AAAAAAACGC</left_flank>
<site>
<letter_ref letter_id="letter_T"/>
<letter_ref letter_id="letter_C"/>
<letter_ref letter_id="letter_A"/>
<letter_ref letter_id="letter_A"/>
<letter_ref letter_id="letter_G"/>
<letter_ref letter_id="letter_C"/>
<letter_ref letter_id="letter_A"/>
<letter_ref letter_id="letter_A"/>
<letter_ref letter_id="letter_C"/>
<letter_ref letter_id="letter_C"/>
<letter_ref letter_id="letter_T"/>
<letter_ref letter_id="letter_G"/>
<letter_ref letter_id="letter_C"/>
<letter_ref letter_id="letter_C"/>
<letter_ref letter_id="letter_A"/>
<letter_ref letter_id="letter_T"/>
<letter_ref letter_id="letter_C"/>
<letter_ref letter_id="letter_G"/>
<letter_ref letter_id="letter_C"/>
<letter_ref letter_id="letter_G"/>
<letter_ref letter_id="letter_A"/>
<letter_ref letter_id="letter_C"/>
<letter_ref letter_id="letter_G"/>
<letter_ref letter_id="letter_A"/>
<letter_ref letter_id="letter_T"/>
<letter_ref letter_id="letter_A"/>
</site>
<right_flank>ACTATTAC</right_flank>
</contributing_site>
<contributing_site sequence_id="sequence_881" position="7" strand="plus" pvalue="5.48e-06" >
<left_flank>CGCCATT</left_flank>
<site>
<letter_ref letter_id="letter_A"/>
<letter_ref letter_id="letter_A"/>
<letter_ref letter_id="letter_A"/>
<letter_ref letter_id="letter_G"/>
<letter_ref letter_id="letter_G"/>
<letter_ref letter_id="letter_T"/>
<letter_ref letter_id="letter_C"/>
<letter_ref letter_id="letter_C"/>
<letter_ref letter_id="letter_G"/>
<letter_ref letter_id="letter_G"/>
<letter_ref letter_id="letter_A"/>
<letter_ref letter_id="letter_T"/>
<letter_ref letter_id="letter_G"/>
<letter_ref letter_id="letter_G"/>
<letter_ref letter_id="letter_T"/>
<letter_ref letter_id="letter_T"/>
<letter_ref letter_id="letter_T"/>
<letter_ref letter_id="letter_C"/>
<letter_ref letter_id="letter_A"/>
<letter_ref letter_id="letter_G"/>
<letter_ref letter_id="letter_C"/>
<letter_ref letter_id="letter_C"/>
<letter_ref letter_id="letter_G"/>
<letter_ref letter_id="letter_A"/>
<letter_ref letter_id="letter_T"/>
<letter_ref letter_id="letter_A"/>
</site>
<right_flank>CACATTCAAC</right_flank>
</contributing_site>
<contributing_site sequence_id="sequence_704" position="15" strand="plus" pvalue="5.94e-06" >
<left_flank>AAGAAATTAA</left_flank>
<site>
<letter_ref letter_id="letter_T"/>
<letter_ref letter_id="letter_T"/>
<letter_ref letter_id="letter_T"/>
<letter_ref letter_id="letter_A"/>
<letter_ref letter_id="letter_T"/>
<letter_ref letter_id="letter_A"/>
<letter_ref letter_id="letter_T"/>
<letter_ref letter_id="letter_A"/>
<letter_ref letter_id="letter_T"/>
<letter_ref letter_id="letter_C"/>
<letter_ref letter_id="letter_T"/>
<letter_ref letter_id="letter_G"/>
<letter_ref letter_id="letter_T"/>
<letter_ref letter_id="letter_G"/>
<letter_ref letter_id="letter_A"/>
<letter_ref letter_id="letter_T"/>
<letter_ref letter_id="letter_C"/>
<letter_ref letter_id="letter_C"/>
<letter_ref letter_id="letter_G"/>
<letter_ref letter_id="letter_G"/>
<letter_ref letter_id="letter_C"/>
<letter_ref letter_id="letter_C"/>
<letter_ref letter_id="letter_G"/>
<letter_ref letter_id="letter_A"/>
<letter_ref letter_id="letter_T"/>
<letter_ref letter_id="letter_A"/>
</site>
<right_flank>TATCCCTAC</right_flank>
</contributing_site>
<contributing_site sequence_id="sequence_1366" position="12" strand="plus" pvalue="7.53e-06" >
<left_flank>ATGAGCCTTG</left_flank>
<site>
<letter_ref letter_id="letter_T"/>
<letter_ref letter_id="letter_C"/>
<letter_ref letter_id="letter_A"/>
<letter_ref letter_id="letter_A"/>
<letter_ref letter_id="letter_G"/>
<letter_ref letter_id="letter_A"/>
<letter_ref letter_id="letter_C"/>
<letter_ref letter_id="letter_A"/>
<letter_ref letter_id="letter_A"/>
<letter_ref letter_id="letter_A"/>
<letter_ref letter_id="letter_G"/>
<letter_ref letter_id="letter_C"/>
<letter_ref letter_id="letter_C"/>
<letter_ref letter_id="letter_G"/>
<letter_ref letter_id="letter_G"/>
<letter_ref letter_id="letter_C"/>
<letter_ref letter_id="letter_C"/>
<letter_ref letter_id="letter_T"/>
<letter_ref letter_id="letter_T"/>
<letter_ref letter_id="letter_G"/>
<letter_ref letter_id="letter_G"/>
<letter_ref letter_id="letter_C"/>
<letter_ref letter_id="letter_G"/>
<letter_ref letter_id="letter_A"/>
<letter_ref letter_id="letter_T"/>
<letter_ref letter_id="letter_T"/>
</site>
<right_flank>AGAATGACCC</right_flank>
</contributing_site>
<contributing_site sequence_id="sequence_932" position="16" strand="plus" pvalue="8.14e-06" >
<left_flank>ATCTTTTGTA</left_flank>
<site>
<letter_ref letter_id="letter_T"/>
<letter_ref letter_id="letter_C"/>
<letter_ref letter_id="letter_A"/>
<letter_ref letter_id="letter_A"/>
<letter_ref letter_id="letter_T"/>
<letter_ref letter_id="letter_C"/>
<letter_ref letter_id="letter_T"/>
<letter_ref letter_id="letter_T"/>
<letter_ref letter_id="letter_C"/>
<letter_ref letter_id="letter_C"/>
<letter_ref letter_id="letter_T"/>
<letter_ref letter_id="letter_G"/>
<letter_ref letter_id="letter_G"/>
<letter_ref letter_id="letter_C"/>
<letter_ref letter_id="letter_A"/>
<letter_ref letter_id="letter_T"/>
<letter_ref letter_id="letter_C"/>
<letter_ref letter_id="letter_G"/>
<letter_ref letter_id="letter_A"/>
<letter_ref letter_id="letter_A"/>
<letter_ref letter_id="letter_C"/>
<letter_ref letter_id="letter_C"/>
<letter_ref letter_id="letter_G"/>
<letter_ref letter_id="letter_A"/>
<letter_ref letter_id="letter_T"/>
<letter_ref letter_id="letter_A"/>
</site>
<right_flank>TAAGTACG</right_flank>
</contributing_site>
<contributing_site sequence_id="sequence_351" position="17" strand="plus" pvalue="8.79e-06" >
<left_flank>ATTCGCTGGA</left_flank>
<site>
<letter_ref letter_id="letter_T"/>
<letter_ref letter_id="letter_G"/>
<letter_ref letter_id="letter_A"/>
<letter_ref letter_id="letter_A"/>
<letter_ref letter_id="letter_G"/>
<letter_ref letter_id="letter_T"/>
<letter_ref letter_id="letter_T"/>
<letter_ref letter_id="letter_C"/>
<letter_ref letter_id="letter_T"/>
<letter_ref letter_id="letter_G"/>
<letter_ref letter_id="letter_G"/>
<letter_ref letter_id="letter_C"/>
<letter_ref letter_id="letter_C"/>
<letter_ref letter_id="letter_G"/>
<letter_ref letter_id="letter_G"/>
<letter_ref letter_id="letter_C"/>
<letter_ref letter_id="letter_G"/>
<letter_ref letter_id="letter_G"/>
<letter_ref letter_id="letter_A"/>
<letter_ref letter_id="letter_G"/>
<letter_ref letter_id="letter_T"/>
<letter_ref letter_id="letter_C"/>
<letter_ref letter_id="letter_G"/>
<letter_ref letter_id="letter_A"/>
<letter_ref letter_id="letter_T"/>
<letter_ref letter_id="letter_G"/>
</site>
<right_flank>CAGTGAT</right_flank>
</contributing_site>
<contributing_site sequence_id="sequence_891" position="8" strand="plus" pvalue="9.48e-06" >
<left_flank>TACGCCAG</left_flank>
<site>
<letter_ref letter_id="letter_T"/>
<letter_ref letter_id="letter_A"/>
<letter_ref letter_id="letter_A"/>
<letter_ref letter_id="letter_A"/>
<letter_ref letter_id="letter_T"/>
<letter_ref letter_id="letter_A"/>
<letter_ref letter_id="letter_C"/>
<letter_ref letter_id="letter_G"/>
<letter_ref letter_id="letter_G"/>
<letter_ref letter_id="letter_G"/>
<letter_ref letter_id="letter_C"/>
<letter_ref letter_id="letter_A"/>
<letter_ref letter_id="letter_T"/>
<letter_ref letter_id="letter_T"/>
<letter_ref letter_id="letter_T"/>
<letter_ref letter_id="letter_T"/>
<letter_ref letter_id="letter_C"/>
<letter_ref letter_id="letter_A"/>
<letter_ref letter_id="letter_C"/>
<letter_ref letter_id="letter_G"/>
<letter_ref letter_id="letter_T"/>
<letter_ref letter_id="letter_C"/>
<letter_ref letter_id="letter_G"/>
<letter_ref letter_id="letter_A"/>
<letter_ref letter_id="letter_A"/>
<letter_ref letter_id="letter_A"/>
</site>
<right_flank>CGGGCAGAAT</right_flank>
</contributing_site>
<contributing_site sequence_id="sequence_885" position="9" strand="plus" pvalue="1.19e-05" >
<left_flank>GGTGTAGTT</left_flank>
<site>
<letter_ref letter_id="letter_T"/>
<letter_ref letter_id="letter_T"/>
<letter_ref letter_id="letter_A"/>
<letter_ref letter_id="letter_A"/>
<letter_ref letter_id="letter_G"/>
<letter_ref letter_id="letter_C"/>
<letter_ref letter_id="letter_T"/>
<letter_ref letter_id="letter_T"/>
<letter_ref letter_id="letter_G"/>
<letter_ref letter_id="letter_C"/>
<letter_ref letter_id="letter_A"/>
<letter_ref letter_id="letter_T"/>
<letter_ref letter_id="letter_G"/>
<letter_ref letter_id="letter_A"/>
<letter_ref letter_id="letter_T"/>
<letter_ref letter_id="letter_C"/>
<letter_ref letter_id="letter_C"/>
<letter_ref letter_id="letter_T"/>
<letter_ref letter_id="letter_T"/>
<letter_ref letter_id="letter_G"/>
<letter_ref letter_id="letter_G"/>
<letter_ref letter_id="letter_C"/>
<letter_ref letter_id="letter_G"/>
<letter_ref letter_id="letter_A"/>
<letter_ref letter_id="letter_C"/>
<letter_ref letter_id="letter_A"/>
</site>
<right_flank>AGTAAACTGC</right_flank>
</contributing_site>
<contributing_site sequence_id="sequence_1171" position="7" strand="plus" pvalue="1.28e-05" >
<left_flank>GCAAGGC</left_flank>
<site>
<letter_ref letter_id="letter_C"/>
<letter_ref letter_id="letter_G"/>
<letter_ref letter_id="letter_A"/>
<letter_ref letter_id="letter_T"/>
<letter_ref letter_id="letter_G"/>
<letter_ref letter_id="letter_A"/>
<letter_ref letter_id="letter_A"/>
<letter_ref letter_id="letter_T"/>
<letter_ref letter_id="letter_C"/>
<letter_ref letter_id="letter_A"/>
<letter_ref letter_id="letter_C"/>
<letter_ref letter_id="letter_A"/>
<letter_ref letter_id="letter_A"/>
<letter_ref letter_id="letter_T"/>
<letter_ref letter_id="letter_A"/>
<letter_ref letter_id="letter_A"/>
<letter_ref letter_id="letter_T"/>
<letter_ref letter_id="letter_A"/>
<letter_ref letter_id="letter_T"/>
<letter_ref letter_id="letter_G"/>
<letter_ref letter_id="letter_G"/>
<letter_ref letter_id="letter_C"/>
<letter_ref letter_id="letter_G"/>
<letter_ref letter_id="letter_A"/>
<letter_ref letter_id="letter_T"/>
<letter_ref letter_id="letter_A"/>
</site>
<right_flank>AACCCTGCTT</right_flank>
</contributing_site>
<contributing_site sequence_id="sequence_1096" position="16" strand="plus" pvalue="1.83e-05" >
<left_flank>CCTCTGTTGT</left_flank>
<site>
<letter_ref letter_id="letter_T"/>
<letter_ref letter_id="letter_G"/>
<letter_ref letter_id="letter_A"/>
<letter_ref letter_id="letter_C"/>
<letter_ref letter_id="letter_G"/>
<letter_ref letter_id="letter_T"/>
<letter_ref letter_id="letter_A"/>
<letter_ref letter_id="letter_A"/>
<letter_ref letter_id="letter_C"/>
<letter_ref letter_id="letter_A"/>
<letter_ref letter_id="letter_G"/>
<letter_ref letter_id="letter_A"/>
<letter_ref letter_id="letter_A"/>
<letter_ref letter_id="letter_C"/>
<letter_ref letter_id="letter_T"/>
<letter_ref letter_id="letter_T"/>
<letter_ref letter_id="letter_C"/>
<letter_ref letter_id="letter_T"/>
<letter_ref letter_id="letter_T"/>
<letter_ref letter_id="letter_G"/>
<letter_ref letter_id="letter_G"/>
<letter_ref letter_id="letter_A"/>
<letter_ref letter_id="letter_G"/>
<letter_ref letter_id="letter_A"/>
<letter_ref letter_id="letter_T"/>
<letter_ref letter_id="letter_A"/>
</site>
<right_flank>GTATCCAT</right_flank>
</contributing_site>
</contributing_sites>
</motif>
<motif id="motif_3" name="3" width="26" sites="49" ic="15.8" re="15.6" llr="530" e_value="1.0e-013" bayes_threshold="10.0188" elapsed_time="735.846204">
<scores>
<alphabet_matrix>
<alphabet_array>
<value letter_id="letter_A">-257</value>
<value letter_id="letter_C">-49</value>
<value letter_id="letter_G">-7</value>
<value letter_id="letter_T">113</value>
</alphabet_array>
<alphabet_array>
<value letter_id="letter_A">-356</value>
<value letter_id="letter_C">-366</value>
<value letter_id="letter_G">190</value>
<value letter_id="letter_T">-1226</value>
</alphabet_array>
<alphabet_array>
<value letter_id="letter_A">-98</value>
<value letter_id="letter_C">-49</value>
<value letter_id="letter_G">143</value>
<value letter_id="letter_T">-1226</value>
</alphabet_array>
<alphabet_array>
<value letter_id="letter_A">205</value>
<value letter_id="letter_C">-1226</value>
<value letter_id="letter_G">-1226</value>
<value letter_id="letter_T">-1226</value>
</alphabet_array>
<alphabet_array>
<value letter_id="letter_A">202</value>
<value letter_id="letter_C">-1226</value>
<value letter_id="letter_G">-365</value>
<value letter_id="letter_T">-1226</value>
</alphabet_array>
<alphabet_array>
<value letter_id="letter_A">-1226</value>
<value letter_id="letter_C">195</value>
<value letter_id="letter_G">-1226</value>
<value letter_id="letter_T">-1226</value>
</alphabet_array>
<alphabet_array>
<value letter_id="letter_A">-356</value>
<value letter_id="letter_C">142</value>
<value letter_id="letter_G">-1226</value>
<value letter_id="letter_T">23</value>
</alphabet_array>
<alphabet_array>
<value letter_id="letter_A">-98</value>
<value letter_id="letter_C">4</value>
<value letter_id="letter_G">120</value>
<value letter_id="letter_T">-357</value>
</alphabet_array>
<alphabet_array>
<value letter_id="letter_A">96</value>
<value letter_id="letter_C">-86</value>
<value letter_id="letter_G">-48</value>
<value letter_id="letter_T">-25</value>
</alphabet_array>
<alphabet_array>
<value letter_id="letter_A">-25</value>
<value letter_id="letter_C">-66</value>
<value letter_id="letter_G">-107</value>
<value letter_id="letter_T">107</value>
</alphabet_array>
<alphabet_array>
<value letter_id="letter_A">-76</value>
<value letter_id="letter_C">51</value>
<value letter_id="letter_G">-85</value>
<value letter_id="letter_T">51</value>
</alphabet_array>
<alphabet_array>
<value letter_id="letter_A">13</value>
<value letter_id="letter_C">-8</value>
<value letter_id="letter_G">5</value>
<value letter_id="letter_T">-11</value>
</alphabet_array>
<alphabet_array>
<value letter_id="letter_A">-98</value>
<value letter_id="letter_C">14</value>
<value letter_id="letter_G">87</value>
<value letter_id="letter_T">-99</value>
</alphabet_array>
<alphabet_array>
<value letter_id="letter_A">-98</value>
<value letter_id="letter_C">120</value>
<value letter_id="letter_G">15</value>
<value letter_id="letter_T">-1226</value>
</alphabet_array>
<alphabet_array>
<value letter_id="letter_A">43</value>
<value letter_id="letter_C">-20</value>
<value letter_id="letter_G">5</value>
<value letter_id="letter_T">-40</value>
</alphabet_array>
<alphabet_array>
<value letter_id="letter_A">-98</value>
<value letter_id="letter_C">73</value>
<value letter_id="letter_G">-7</value>
<value letter_id="letter_T">-25</value>
</alphabet_array>
<alphabet_array>
<value letter_id="letter_A">-76</value>
<value letter_id="letter_C">34</value>
<value letter_id="letter_G">25</value>
<value letter_id="letter_T">-11</value>
</alphabet_array>
<alphabet_array>
<value letter_id="letter_A">34</value>
<value letter_id="letter_C">-49</value>
<value letter_id="letter_G">-33</value>
<value letter_id="letter_T">33</value>
</alphabet_array>
<alphabet_array>
<value letter_id="letter_A">-57</value>
<value letter_id="letter_C">24</value>
<value letter_id="letter_G">15</value>
<value letter_id="letter_T">1</value>
</alphabet_array>
<alphabet_array>
<value letter_id="letter_A">-257</value>
<value letter_id="letter_C">42</value>
<value letter_id="letter_G">5</value>
<value letter_id="letter_T">51</value>
</alphabet_array>
<alphabet_array>
<value letter_id="letter_A">43</value>
<value letter_id="letter_C">-66</value>
<value letter_id="letter_G">52</value>
<value letter_id="letter_T">-76</value>
</alphabet_array>
<alphabet_array>
<value letter_id="letter_A">24</value>
<value letter_id="letter_C">-34</value>
<value letter_id="letter_G">43</value>
<value letter_id="letter_T">-57</value>
</alphabet_array>
<alphabet_array>
<value letter_id="letter_A">-11</value>
<value letter_id="letter_C">42</value>
<value letter_id="letter_G">25</value>
<value letter_id="letter_T">-99</value>
</alphabet_array>
<alphabet_array>
<value letter_id="letter_A">-1226</value>
<value letter_id="letter_C">166</value>
<value letter_id="letter_G">-85</value>
<value letter_id="letter_T">-257</value>
</alphabet_array>
<alphabet_array>
<value letter_id="letter_A">108</value>
<value letter_id="letter_C">92</value>
<value letter_id="letter_G">-1226</value>
<value letter_id="letter_T">-1226</value>
</alphabet_array>
<alphabet_array>
<value letter_id="letter_A">124</value>
<value letter_id="letter_C">73</value>
<value letter_id="letter_G">-1226</value>
<value letter_id="letter_T">-1226</value>
</alphabet_array>
</alphabet_matrix>
</scores>
<probabilities>
<alphabet_matrix>
<alphabet_array>
<value letter_id="letter_A">0.040816</value>
<value letter_id="letter_C">0.183673</value>
<value letter_id="letter_G">0.244898</value>
<value letter_id="letter_T">0.530612</value>
</alphabet_array>
<alphabet_array>
<value letter_id="letter_A">0.020408</value>
<value letter_id="letter_C">0.020408</value>
<value letter_id="letter_G">0.959184</value>
<value letter_id="letter_T">0.000000</value>
</alphabet_array>
<alphabet_array>
<value letter_id="letter_A">0.122449</value>
<value letter_id="letter_C">0.183673</value>
<value letter_id="letter_G">0.693878</value>
<value letter_id="letter_T">0.000000</value>
</alphabet_array>
<alphabet_array>
<value letter_id="letter_A">1.000000</value>
<value letter_id="letter_C">0.000000</value>
<value letter_id="letter_G">0.000000</value>
<value letter_id="letter_T">0.000000</value>
</alphabet_array>
<alphabet_array>
<value letter_id="letter_A">0.979592</value>
<value letter_id="letter_C">0.000000</value>
<value letter_id="letter_G">0.020408</value>
<value letter_id="letter_T">0.000000</value>
</alphabet_array>
<alphabet_array>
<value letter_id="letter_A">0.000000</value>
<value letter_id="letter_C">1.000000</value>
<value letter_id="letter_G">0.000000</value>
<value letter_id="letter_T">0.000000</value>
</alphabet_array>
<alphabet_array>
<value letter_id="letter_A">0.020408</value>
<value letter_id="letter_C">0.693878</value>
<value letter_id="letter_G">0.000000</value>
<value letter_id="letter_T">0.285714</value>
</alphabet_array>
<alphabet_array>
<value letter_id="letter_A">0.122449</value>
<value letter_id="letter_C">0.265306</value>
<value letter_id="letter_G">0.591837</value>
<value letter_id="letter_T">0.020408</value>
</alphabet_array>
<alphabet_array>
<value letter_id="letter_A">0.469388</value>
<value letter_id="letter_C">0.142857</value>
<value letter_id="letter_G">0.183673</value>
<value letter_id="letter_T">0.204082</value>
</alphabet_array>
<alphabet_array>
<value letter_id="letter_A">0.204082</value>
<value letter_id="letter_C">0.163265</value>
<value letter_id="letter_G">0.122449</value>
<value letter_id="letter_T">0.510204</value>
</alphabet_array>
<alphabet_array>
<value letter_id="letter_A">0.142857</value>
<value letter_id="letter_C">0.367347</value>
<value letter_id="letter_G">0.142857</value>
<value letter_id="letter_T">0.346939</value>
</alphabet_array>
<alphabet_array>
<value letter_id="letter_A">0.265306</value>
<value letter_id="letter_C">0.244898</value>
<value letter_id="letter_G">0.265306</value>
<value letter_id="letter_T">0.224490</value>
</alphabet_array>
<alphabet_array>
<value letter_id="letter_A">0.122449</value>
<value letter_id="letter_C">0.285714</value>
<value letter_id="letter_G">0.469388</value>
<value letter_id="letter_T">0.122449</value>
</alphabet_array>
<alphabet_array>
<value letter_id="letter_A">0.122449</value>
<value letter_id="letter_C">0.591837</value>
<value letter_id="letter_G">0.285714</value>
<value letter_id="letter_T">0.000000</value>
</alphabet_array>
<alphabet_array>
<value letter_id="letter_A">0.326531</value>
<value letter_id="letter_C">0.224490</value>
<value letter_id="letter_G">0.265306</value>
<value letter_id="letter_T">0.183673</value>
</alphabet_array>
<alphabet_array>
<value letter_id="letter_A">0.122449</value>
<value letter_id="letter_C">0.428571</value>
<value letter_id="letter_G">0.244898</value>
<value letter_id="letter_T">0.204082</value>
</alphabet_array>
<alphabet_array>
<value letter_id="letter_A">0.142857</value>
<value letter_id="letter_C">0.326531</value>
<value letter_id="letter_G">0.306122</value>
<value letter_id="letter_T">0.224490</value>
</alphabet_array>
<alphabet_array>
<value letter_id="letter_A">0.306122</value>
<value letter_id="letter_C">0.183673</value>
<value letter_id="letter_G">0.204082</value>
<value letter_id="letter_T">0.306122</value>
</alphabet_array>
<alphabet_array>
<value letter_id="letter_A">0.163265</value>
<value letter_id="letter_C">0.306122</value>
<value letter_id="letter_G">0.285714</value>
<value letter_id="letter_T">0.244898</value>
</alphabet_array>
<alphabet_array>
<value letter_id="letter_A">0.040816</value>
<value letter_id="letter_C">0.346939</value>
<value letter_id="letter_G">0.265306</value>
<value letter_id="letter_T">0.346939</value>
</alphabet_array>
<alphabet_array>
<value letter_id="letter_A">0.326531</value>
<value letter_id="letter_C">0.163265</value>
<value letter_id="letter_G">0.367347</value>
<value letter_id="letter_T">0.142857</value>
</alphabet_array>
<alphabet_array>
<value letter_id="letter_A">0.285714</value>
<value letter_id="letter_C">0.204082</value>
<value letter_id="letter_G">0.346939</value>
<value letter_id="letter_T">0.163265</value>
</alphabet_array>
<alphabet_array>
<value letter_id="letter_A">0.224490</value>
<value letter_id="letter_C">0.346939</value>
<value letter_id="letter_G">0.306122</value>
<value letter_id="letter_T">0.122449</value>
</alphabet_array>
<alphabet_array>
<value letter_id="letter_A">0.000000</value>
<value letter_id="letter_C">0.816327</value>
<value letter_id="letter_G">0.142857</value>
<value letter_id="letter_T">0.040816</value>
</alphabet_array>
<alphabet_array>
<value letter_id="letter_A">0.510204</value>
<value letter_id="letter_C">0.489796</value>
<value letter_id="letter_G">0.000000</value>
<value letter_id="letter_T">0.000000</value>
</alphabet_array>
<alphabet_array>
<value letter_id="letter_A">0.571429</value>
<value letter_id="letter_C">0.428571</value>
<value letter_id="letter_G">0.000000</value>
<value letter_id="letter_T">0.000000</value>
</alphabet_array>
</alphabet_matrix>
</probabilities>
<regular_expression>
[TG]GGAAC[CT][GC][AT][TA][CT][AGCTT][GC][CG][AGC][CGT][CGT][ATG][CGT][CTG][GA][GAC][CGA]C[AC][AC]
</regular_expression>
<contributing_sites>
<contributing_site sequence_id="sequence_441" position="18" strand="plus" pvalue="9.73e-09" >
<left_flank>CATCTTGCAT</left_flank>
<site>
<letter_ref letter_id="letter_T"/>
<letter_ref letter_id="letter_G"/>
<letter_ref letter_id="letter_G"/>
<letter_ref letter_id="letter_A"/>
<letter_ref letter_id="letter_A"/>
<letter_ref letter_id="letter_C"/>
<letter_ref letter_id="letter_C"/>
<letter_ref letter_id="letter_G"/>
<letter_ref letter_id="letter_A"/>
<letter_ref letter_id="letter_T"/>
<letter_ref letter_id="letter_T"/>
<letter_ref letter_id="letter_T"/>
<letter_ref letter_id="letter_C"/>
<letter_ref letter_id="letter_G"/>
<letter_ref letter_id="letter_A"/>
<letter_ref letter_id="letter_T"/>
<letter_ref letter_id="letter_G"/>
<letter_ref letter_id="letter_A"/>
<letter_ref letter_id="letter_G"/>
<letter_ref letter_id="letter_T"/>
<letter_ref letter_id="letter_C"/>
<letter_ref letter_id="letter_G"/>
<letter_ref letter_id="letter_C"/>
<letter_ref letter_id="letter_C"/>
<letter_ref letter_id="letter_A"/>
<letter_ref letter_id="letter_C"/>
</site>
<right_flank>ACATAA</right_flank>
</contributing_site>
<contributing_site sequence_id="sequence_430" position="15" strand="plus" pvalue="1.49e-08" >
<left_flank>TCATTTTTTC</left_flank>
<site>
<letter_ref letter_id="letter_T"/>
<letter_ref letter_id="letter_G"/>
<letter_ref letter_id="letter_G"/>
<letter_ref letter_id="letter_A"/>
<letter_ref letter_id="letter_A"/>
<letter_ref letter_id="letter_C"/>
<letter_ref letter_id="letter_C"/>
<letter_ref letter_id="letter_A"/>
<letter_ref letter_id="letter_A"/>
<letter_ref letter_id="letter_C"/>
<letter_ref letter_id="letter_T"/>
<letter_ref letter_id="letter_T"/>
<letter_ref letter_id="letter_G"/>
<letter_ref letter_id="letter_C"/>
<letter_ref letter_id="letter_A"/>
<letter_ref letter_id="letter_C"/>
<letter_ref letter_id="letter_C"/>
<letter_ref letter_id="letter_T"/>
<letter_ref letter_id="letter_T"/>
<letter_ref letter_id="letter_C"/>
<letter_ref letter_id="letter_A"/>
<letter_ref letter_id="letter_A"/>
<letter_ref letter_id="letter_C"/>
<letter_ref letter_id="letter_C"/>
<letter_ref letter_id="letter_A"/>
<letter_ref letter_id="letter_C"/>
</site>
<right_flank>ACAGTTGCC</right_flank>
</contributing_site>
<contributing_site sequence_id="sequence_413" position="13" strand="plus" pvalue="2.24e-08" >
<left_flank>GCAAAGACGC</left_flank>
<site>
<letter_ref letter_id="letter_T"/>
<letter_ref letter_id="letter_G"/>
<letter_ref letter_id="letter_G"/>
<letter_ref letter_id="letter_A"/>
<letter_ref letter_id="letter_A"/>
<letter_ref letter_id="letter_C"/>
<letter_ref letter_id="letter_C"/>
<letter_ref letter_id="letter_G"/>
<letter_ref letter_id="letter_A"/>
<letter_ref letter_id="letter_T"/>
<letter_ref letter_id="letter_T"/>
<letter_ref letter_id="letter_C"/>
<letter_ref letter_id="letter_G"/>
<letter_ref letter_id="letter_C"/>
<letter_ref letter_id="letter_A"/>
<letter_ref letter_id="letter_G"/>
<letter_ref letter_id="letter_G"/>
<letter_ref letter_id="letter_C"/>
<letter_ref letter_id="letter_T"/>
<letter_ref letter_id="letter_G"/>
<letter_ref letter_id="letter_C"/>
<letter_ref letter_id="letter_T"/>
<letter_ref letter_id="letter_G"/>
<letter_ref letter_id="letter_C"/>
<letter_ref letter_id="letter_C"/>
<letter_ref letter_id="letter_A"/>
</site>
<right_flank>CCTAGTGAGT</right_flank>
</contributing_site>
<contributing_site sequence_id="sequence_275" position="13" strand="plus" pvalue="2.24e-08" >
<left_flank>GTTCATGGCA</left_flank>
<site>
<letter_ref letter_id="letter_T"/>
<letter_ref letter_id="letter_G"/>
<letter_ref letter_id="letter_G"/>
<letter_ref letter_id="letter_A"/>
<letter_ref letter_id="letter_A"/>
<letter_ref letter_id="letter_C"/>
<letter_ref letter_id="letter_C"/>
<letter_ref letter_id="letter_G"/>
<letter_ref letter_id="letter_A"/>
<letter_ref letter_id="letter_T"/>
<letter_ref letter_id="letter_A"/>
<letter_ref letter_id="letter_A"/>
<letter_ref letter_id="letter_C"/>
<letter_ref letter_id="letter_G"/>
<letter_ref letter_id="letter_A"/>
<letter_ref letter_id="letter_C"/>
<letter_ref letter_id="letter_T"/>
<letter_ref letter_id="letter_T"/>
<letter_ref letter_id="letter_T"/>
<letter_ref letter_id="letter_T"/>
<letter_ref letter_id="letter_T"/>
<letter_ref letter_id="letter_G"/>
<letter_ref letter_id="letter_G"/>
<letter_ref letter_id="letter_C"/>
<letter_ref letter_id="letter_C"/>
<letter_ref letter_id="letter_A"/>
</site>
<right_flank>CTTACATGGT</right_flank>
</contributing_site>
<contributing_site sequence_id="sequence_928" position="14" strand="plus" pvalue="2.73e-08" >
<left_flank>CTGGAGCTTC</left_flank>
<site>
<letter_ref letter_id="letter_T"/>
<letter_ref letter_id="letter_G"/>
<letter_ref letter_id="letter_G"/>
<letter_ref letter_id="letter_A"/>
<letter_ref letter_id="letter_A"/>
<letter_ref letter_id="letter_C"/>
<letter_ref letter_id="letter_T"/>
<letter_ref letter_id="letter_G"/>
<letter_ref letter_id="letter_G"/>
<letter_ref letter_id="letter_T"/>
<letter_ref letter_id="letter_C"/>
<letter_ref letter_id="letter_G"/>
<letter_ref letter_id="letter_G"/>
<letter_ref letter_id="letter_C"/>
<letter_ref letter_id="letter_A"/>
<letter_ref letter_id="letter_T"/>
<letter_ref letter_id="letter_C"/>
<letter_ref letter_id="letter_C"/>
<letter_ref letter_id="letter_C"/>
<letter_ref letter_id="letter_T"/>
<letter_ref letter_id="letter_G"/>
<letter_ref letter_id="letter_A"/>
<letter_ref letter_id="letter_G"/>
<letter_ref letter_id="letter_C"/>
<letter_ref letter_id="letter_C"/>
<letter_ref letter_id="letter_A"/>
</site>
<right_flank>CATAAACGCC</right_flank>
</contributing_site>
<contributing_site sequence_id="sequence_278" position="15" strand="plus" pvalue="3.31e-08" >
<left_flank>AGTCTGTCTT</left_flank>
<site>
<letter_ref letter_id="letter_T"/>
<letter_ref letter_id="letter_G"/>
<letter_ref letter_id="letter_G"/>
<letter_ref letter_id="letter_A"/>
<letter_ref letter_id="letter_A"/>
<letter_ref letter_id="letter_C"/>
<letter_ref letter_id="letter_C"/>
<letter_ref letter_id="letter_C"/>
<letter_ref letter_id="letter_A"/>
<letter_ref letter_id="letter_A"/>
<letter_ref letter_id="letter_G"/>
<letter_ref letter_id="letter_A"/>
<letter_ref letter_id="letter_G"/>
<letter_ref letter_id="letter_C"/>
<letter_ref letter_id="letter_C"/>
<letter_ref letter_id="letter_C"/>
<letter_ref letter_id="letter_T"/>
<letter_ref letter_id="letter_T"/>
<letter_ref letter_id="letter_G"/>
<letter_ref letter_id="letter_C"/>
<letter_ref letter_id="letter_G"/>
<letter_ref letter_id="letter_A"/>
<letter_ref letter_id="letter_C"/>
<letter_ref letter_id="letter_C"/>
<letter_ref letter_id="letter_A"/>
<letter_ref letter_id="letter_C"/>
</site>
<right_flank>ACATTGGAT</right_flank>
</contributing_site>
<contributing_site sequence_id="sequence_272" position="16" strand="plus" pvalue="3.31e-08" >
<left_flank>GGGGGAATAA</left_flank>
<site>
<letter_ref letter_id="letter_C"/>
<letter_ref letter_id="letter_G"/>
<letter_ref letter_id="letter_G"/>
<letter_ref letter_id="letter_A"/>
<letter_ref letter_id="letter_A"/>
<letter_ref letter_id="letter_C"/>
<letter_ref letter_id="letter_C"/>
<letter_ref letter_id="letter_C"/>
<letter_ref letter_id="letter_A"/>
<letter_ref letter_id="letter_T"/>
<letter_ref letter_id="letter_C"/>
<letter_ref letter_id="letter_A"/>
<letter_ref letter_id="letter_G"/>
<letter_ref letter_id="letter_C"/>
<letter_ref letter_id="letter_A"/>
<letter_ref letter_id="letter_C"/>
<letter_ref letter_id="letter_A"/>
<letter_ref letter_id="letter_A"/>
<letter_ref letter_id="letter_G"/>
<letter_ref letter_id="letter_C"/>
<letter_ref letter_id="letter_G"/>
<letter_ref letter_id="letter_C"/>
<letter_ref letter_id="letter_A"/>
<letter_ref letter_id="letter_C"/>
<letter_ref letter_id="letter_C"/>
<letter_ref letter_id="letter_A"/>
</site>
<right_flank>CGAACGTA</right_flank>
</contributing_site>
<contributing_site sequence_id="sequence_419" position="14" strand="plus" pvalue="4.83e-08" >
<left_flank>GATCGCATGA</left_flank>
<site>
<letter_ref letter_id="letter_T"/>
<letter_ref letter_id="letter_G"/>
<letter_ref letter_id="letter_G"/>
<letter_ref letter_id="letter_A"/>
<letter_ref letter_id="letter_A"/>
<letter_ref letter_id="letter_C"/>
<letter_ref letter_id="letter_C"/>
<letter_ref letter_id="letter_G"/>
<letter_ref letter_id="letter_C"/>
<letter_ref letter_id="letter_T"/>
<letter_ref letter_id="letter_C"/>
<letter_ref letter_id="letter_G"/>
<letter_ref letter_id="letter_G"/>
<letter_ref letter_id="letter_C"/>
<letter_ref letter_id="letter_G"/>
<letter_ref letter_id="letter_G"/>
<letter_ref letter_id="letter_G"/>
<letter_ref letter_id="letter_T"/>
<letter_ref letter_id="letter_T"/>
<letter_ref letter_id="letter_T"/>
<letter_ref letter_id="letter_G"/>
<letter_ref letter_id="letter_C"/>
<letter_ref letter_id="letter_T"/>
<letter_ref letter_id="letter_C"/>
<letter_ref letter_id="letter_C"/>
<letter_ref letter_id="letter_A"/>
</site>
<right_flank>CTCAAGGTTT</right_flank>
</contributing_site>
<contributing_site sequence_id="sequence_282" position="17" strand="plus" pvalue="8.26e-08" >
<left_flank>ATGACATTTT</left_flank>
<site>
<letter_ref letter_id="letter_C"/>
<letter_ref letter_id="letter_G"/>
<letter_ref letter_id="letter_G"/>
<letter_ref letter_id="letter_A"/>
<letter_ref letter_id="letter_A"/>
<letter_ref letter_id="letter_C"/>
<letter_ref letter_id="letter_C"/>
<letter_ref letter_id="letter_G"/>
<letter_ref letter_id="letter_A"/>
<letter_ref letter_id="letter_T"/>
<letter_ref letter_id="letter_C"/>
<letter_ref letter_id="letter_C"/>
<letter_ref letter_id="letter_G"/>
<letter_ref letter_id="letter_G"/>
<letter_ref letter_id="letter_T"/>
<letter_ref letter_id="letter_T"/>
<letter_ref letter_id="letter_G"/>
<letter_ref letter_id="letter_C"/>
<letter_ref letter_id="letter_C"/>
<letter_ref letter_id="letter_T"/>
<letter_ref letter_id="letter_G"/>
<letter_ref letter_id="letter_G"/>
<letter_ref letter_id="letter_C"/>
<letter_ref letter_id="letter_C"/>
<letter_ref letter_id="letter_A"/>
<letter_ref letter_id="letter_C"/>
</site>
<right_flank>TCAATTT</right_flank>
</contributing_site>
<contributing_site sequence_id="sequence_1242" position="15" strand="plus" pvalue="4.01e-07" >
<left_flank>AGTTTGTCTT</left_flank>
<site>
<letter_ref letter_id="letter_C"/>
<letter_ref letter_id="letter_G"/>
<letter_ref letter_id="letter_G"/>
<letter_ref letter_id="letter_A"/>
<letter_ref letter_id="letter_A"/>
<letter_ref letter_id="letter_C"/>
<letter_ref letter_id="letter_C"/>
<letter_ref letter_id="letter_C"/>
<letter_ref letter_id="letter_A"/>
<letter_ref letter_id="letter_C"/>
<letter_ref letter_id="letter_G"/>
<letter_ref letter_id="letter_A"/>
<letter_ref letter_id="letter_G"/>
<letter_ref letter_id="letter_C"/>
<letter_ref letter_id="letter_C"/>
<letter_ref letter_id="letter_C"/>
<letter_ref letter_id="letter_T"/>
<letter_ref letter_id="letter_T"/>
<letter_ref letter_id="letter_G"/>
<letter_ref letter_id="letter_T"/>
<letter_ref letter_id="letter_G"/>
<letter_ref letter_id="letter_A"/>
<letter_ref letter_id="letter_C"/>
<letter_ref letter_id="letter_C"/>
<letter_ref letter_id="letter_A"/>
<letter_ref letter_id="letter_C"/>
</site>
<right_flank>ATATGGGAT</right_flank>
</contributing_site>
<contributing_site sequence_id="sequence_1255" position="17" strand="plus" pvalue="1.16e-06" >
<left_flank>GATCGCTTGC</left_flank>
<site>
<letter_ref letter_id="letter_T"/>
<letter_ref letter_id="letter_G"/>
<letter_ref letter_id="letter_G"/>
<letter_ref letter_id="letter_A"/>
<letter_ref letter_id="letter_A"/>
<letter_ref letter_id="letter_C"/>
<letter_ref letter_id="letter_C"/>
<letter_ref letter_id="letter_C"/>
<letter_ref letter_id="letter_A"/>
<letter_ref letter_id="letter_T"/>
<letter_ref letter_id="letter_G"/>
<letter_ref letter_id="letter_G"/>
<letter_ref letter_id="letter_A"/>
<letter_ref letter_id="letter_G"/>
<letter_ref letter_id="letter_C"/>
<letter_ref letter_id="letter_T"/>
<letter_ref letter_id="letter_T"/>
<letter_ref letter_id="letter_G"/>
<letter_ref letter_id="letter_T"/>
<letter_ref letter_id="letter_T"/>
<letter_ref letter_id="letter_A"/>
<letter_ref letter_id="letter_G"/>
<letter_ref letter_id="letter_C"/>
<letter_ref letter_id="letter_C"/>
<letter_ref letter_id="letter_A"/>
<letter_ref letter_id="letter_C"/>
</site>
<right_flank>ATAGGGC</right_flank>
</contributing_site>
<contributing_site sequence_id="sequence_865" position="15" strand="plus" pvalue="1.32e-06" >
<left_flank>CTTGCCCGGC</left_flank>
<site>
<letter_ref letter_id="letter_G"/>
<letter_ref letter_id="letter_G"/>
<letter_ref letter_id="letter_G"/>
<letter_ref letter_id="letter_A"/>
<letter_ref letter_id="letter_A"/>
<letter_ref letter_id="letter_C"/>
<letter_ref letter_id="letter_T"/>
<letter_ref letter_id="letter_G"/>
<letter_ref letter_id="letter_A"/>
<letter_ref letter_id="letter_T"/>
<letter_ref letter_id="letter_T"/>
<letter_ref letter_id="letter_C"/>
<letter_ref letter_id="letter_C"/>
<letter_ref letter_id="letter_C"/>
<letter_ref letter_id="letter_A"/>
<letter_ref letter_id="letter_G"/>
<letter_ref letter_id="letter_G"/>
<letter_ref letter_id="letter_A"/>
<letter_ref letter_id="letter_T"/>
<letter_ref letter_id="letter_C"/>
<letter_ref letter_id="letter_G"/>
<letter_ref letter_id="letter_G"/>
<letter_ref letter_id="letter_T"/>
<letter_ref letter_id="letter_G"/>
<letter_ref letter_id="letter_A"/>
<letter_ref letter_id="letter_C"/>
</site>
<right_flank>TAACAGCCG</right_flank>
</contributing_site>
<contributing_site sequence_id="sequence_404" position="15" strand="plus" pvalue="1.49e-06" >
<left_flank>AAACCCTAAA</left_flank>
<site>
<letter_ref letter_id="letter_G"/>
<letter_ref letter_id="letter_G"/>
<letter_ref letter_id="letter_G"/>
<letter_ref letter_id="letter_A"/>
<letter_ref letter_id="letter_A"/>
<letter_ref letter_id="letter_C"/>
<letter_ref letter_id="letter_C"/>
<letter_ref letter_id="letter_G"/>
<letter_ref letter_id="letter_C"/>
<letter_ref letter_id="letter_A"/>
<letter_ref letter_id="letter_T"/>
<letter_ref letter_id="letter_C"/>
<letter_ref letter_id="letter_A"/>
<letter_ref letter_id="letter_C"/>
<letter_ref letter_id="letter_G"/>
<letter_ref letter_id="letter_T"/>
<letter_ref letter_id="letter_C"/>
<letter_ref letter_id="letter_T"/>
<letter_ref letter_id="letter_T"/>
<letter_ref letter_id="letter_G"/>
<letter_ref letter_id="letter_A"/>
<letter_ref letter_id="letter_A"/>
<letter_ref letter_id="letter_C"/>
<letter_ref letter_id="letter_C"/>
<letter_ref letter_id="letter_A"/>
<letter_ref letter_id="letter_C"/>
</site>
<right_flank>AGAGGAAAA</right_flank>
</contributing_site>
<contributing_site sequence_id="sequence_1345" position="13" strand="plus" pvalue="1.88e-06" >
<left_flank>GGGACATTCA</left_flank>
<site>
<letter_ref letter_id="letter_G"/>
<letter_ref letter_id="letter_G"/>
<letter_ref letter_id="letter_A"/>
<letter_ref letter_id="letter_A"/>
<letter_ref letter_id="letter_A"/>
<letter_ref letter_id="letter_C"/>
<letter_ref letter_id="letter_C"/>
<letter_ref letter_id="letter_G"/>
<letter_ref letter_id="letter_G"/>
<letter_ref letter_id="letter_A"/>
<letter_ref letter_id="letter_C"/>
<letter_ref letter_id="letter_A"/>
<letter_ref letter_id="letter_G"/>
<letter_ref letter_id="letter_C"/>
<letter_ref letter_id="letter_A"/>
<letter_ref letter_id="letter_G"/>
<letter_ref letter_id="letter_T"/>
<letter_ref letter_id="letter_T"/>
<letter_ref letter_id="letter_G"/>
<letter_ref letter_id="letter_C"/>
<letter_ref letter_id="letter_T"/>
<letter_ref letter_id="letter_G"/>
<letter_ref letter_id="letter_G"/>
<letter_ref letter_id="letter_C"/>
<letter_ref letter_id="letter_C"/>
<letter_ref letter_id="letter_A"/>
</site>
<right_flank>CTCAGGGTTA</right_flank>
</contributing_site>
<contributing_site sequence_id="sequence_407" position="17" strand="plus" pvalue="1.88e-06" >
<left_flank>GATTATTCAG</left_flank>
<site>
<letter_ref letter_id="letter_T"/>
<letter_ref letter_id="letter_G"/>
<letter_ref letter_id="letter_G"/>
<letter_ref letter_id="letter_A"/>
<letter_ref letter_id="letter_A"/>
<letter_ref letter_id="letter_C"/>
<letter_ref letter_id="letter_C"/>
<letter_ref letter_id="letter_G"/>
<letter_ref letter_id="letter_T"/>
<letter_ref letter_id="letter_C"/>
<letter_ref letter_id="letter_A"/>
<letter_ref letter_id="letter_A"/>
<letter_ref letter_id="letter_C"/>
<letter_ref letter_id="letter_C"/>
<letter_ref letter_id="letter_G"/>
<letter_ref letter_id="letter_A"/>
<letter_ref letter_id="letter_T"/>
<letter_ref letter_id="letter_C"/>
<letter_ref letter_id="letter_C"/>
<letter_ref letter_id="letter_G"/>
<letter_ref letter_id="letter_G"/>
<letter_ref letter_id="letter_G"/>
<letter_ref letter_id="letter_A"/>
<letter_ref letter_id="letter_C"/>
<letter_ref letter_id="letter_C"/>
<letter_ref letter_id="letter_A"/>
</site>
<right_flank>CACAGCC</right_flank>
</contributing_site>
<contributing_site sequence_id="sequence_1311" position="15" strand="plus" pvalue="2.10e-06" >
<left_flank>TCCAGCCAGC</left_flank>
<site>
<letter_ref letter_id="letter_C"/>
<letter_ref letter_id="letter_G"/>
<letter_ref letter_id="letter_G"/>
<letter_ref letter_id="letter_A"/>
<letter_ref letter_id="letter_A"/>
<letter_ref letter_id="letter_C"/>
<letter_ref letter_id="letter_C"/>
<letter_ref letter_id="letter_A"/>
<letter_ref letter_id="letter_T"/>
<letter_ref letter_id="letter_T"/>
<letter_ref letter_id="letter_G"/>
<letter_ref letter_id="letter_A"/>
<letter_ref letter_id="letter_G"/>
<letter_ref letter_id="letter_C"/>
<letter_ref letter_id="letter_C"/>
<letter_ref letter_id="letter_T"/>
<letter_ref letter_id="letter_G"/>
<letter_ref letter_id="letter_T"/>
<letter_ref letter_id="letter_T"/>
<letter_ref letter_id="letter_C"/>
<letter_ref letter_id="letter_G"/>
<letter_ref letter_id="letter_C"/>
<letter_ref letter_id="letter_G"/>
<letter_ref letter_id="letter_C"/>
<letter_ref letter_id="letter_C"/>
<letter_ref letter_id="letter_A"/>
</site>
<right_flank>CTGAATGGA</right_flank>
</contributing_site>
<contributing_site sequence_id="sequence_730" position="20" strand="plus" pvalue="2.10e-06" >
<left_flank>CCATTCTCCG</left_flank>
<site>
<letter_ref letter_id="letter_G"/>
<letter_ref letter_id="letter_G"/>
<letter_ref letter_id="letter_G"/>
<letter_ref letter_id="letter_A"/>
<letter_ref letter_id="letter_A"/>
<letter_ref letter_id="letter_C"/>
<letter_ref letter_id="letter_C"/>
<letter_ref letter_id="letter_G"/>
<letter_ref letter_id="letter_A"/>
<letter_ref letter_id="letter_G"/>
<letter_ref letter_id="letter_T"/>
<letter_ref letter_id="letter_C"/>
<letter_ref letter_id="letter_A"/>
<letter_ref letter_id="letter_C"/>
<letter_ref letter_id="letter_T"/>
<letter_ref letter_id="letter_C"/>
<letter_ref letter_id="letter_A"/>
<letter_ref letter_id="letter_G"/>
<letter_ref letter_id="letter_T"/>
<letter_ref letter_id="letter_G"/>
<letter_ref letter_id="letter_A"/>
<letter_ref letter_id="letter_A"/>
<letter_ref letter_id="letter_C"/>
<letter_ref letter_id="letter_C"/>
<letter_ref letter_id="letter_A"/>
<letter_ref letter_id="letter_C"/>
</site>
<right_flank>TCAG</right_flank>
</contributing_site>
<contributing_site sequence_id="sequence_558" position="15" strand="plus" pvalue="2.10e-06" >
<left_flank>AAGTTCGTGA</left_flank>
<site>
<letter_ref letter_id="letter_T"/>
<letter_ref letter_id="letter_G"/>
<letter_ref letter_id="letter_C"/>
<letter_ref letter_id="letter_A"/>
<letter_ref letter_id="letter_A"/>
<letter_ref letter_id="letter_C"/>
<letter_ref letter_id="letter_C"/>
<letter_ref letter_id="letter_A"/>
<letter_ref letter_id="letter_A"/>
<letter_ref letter_id="letter_A"/>
<letter_ref letter_id="letter_C"/>
<letter_ref letter_id="letter_T"/>
<letter_ref letter_id="letter_G"/>
<letter_ref letter_id="letter_A"/>
<letter_ref letter_id="letter_A"/>
<letter_ref letter_id="letter_C"/>
<letter_ref letter_id="letter_C"/>
<letter_ref letter_id="letter_A"/>
<letter_ref letter_id="letter_T"/>
<letter_ref letter_id="letter_T"/>
<letter_ref letter_id="letter_C"/>
<letter_ref letter_id="letter_G"/>
<letter_ref letter_id="letter_G"/>
<letter_ref letter_id="letter_C"/>
<letter_ref letter_id="letter_C"/>
<letter_ref letter_id="letter_A"/>
</site>
<right_flank>CTCACTTGC</right_flank>
</contributing_site>
<contributing_site sequence_id="sequence_505" position="14" strand="plus" pvalue="2.10e-06" >
<left_flank>GAGGTTTCGC</left_flank>
<site>
<letter_ref letter_id="letter_T"/>
<letter_ref letter_id="letter_G"/>
<letter_ref letter_id="letter_G"/>
<letter_ref letter_id="letter_A"/>
<letter_ref letter_id="letter_A"/>
<letter_ref letter_id="letter_C"/>
<letter_ref letter_id="letter_T"/>
<letter_ref letter_id="letter_G"/>
<letter_ref letter_id="letter_C"/>
<letter_ref letter_id="letter_G"/>
<letter_ref letter_id="letter_C"/>
<letter_ref letter_id="letter_C"/>
<letter_ref letter_id="letter_G"/>
<letter_ref letter_id="letter_C"/>
<letter_ref letter_id="letter_G"/>
<letter_ref letter_id="letter_A"/>
<letter_ref letter_id="letter_C"/>
<letter_ref letter_id="letter_C"/>
<letter_ref letter_id="letter_T"/>
<letter_ref letter_id="letter_C"/>
<letter_ref letter_id="letter_A"/>
<letter_ref letter_id="letter_A"/>
<letter_ref letter_id="letter_A"/>
<letter_ref letter_id="letter_C"/>
<letter_ref letter_id="letter_C"/>
<letter_ref letter_id="letter_A"/>
</site>
<right_flank>CAAACAACTT</right_flank>
</contributing_site>
<contributing_site sequence_id="sequence_290" position="15" strand="plus" pvalue="2.10e-06" >
<left_flank>TGTTTTTTAA</left_flank>
<site>
<letter_ref letter_id="letter_T"/>
<letter_ref letter_id="letter_G"/>
<letter_ref letter_id="letter_G"/>
<letter_ref letter_id="letter_A"/>
<letter_ref letter_id="letter_A"/>
<letter_ref letter_id="letter_C"/>
<letter_ref letter_id="letter_C"/>
<letter_ref letter_id="letter_C"/>
<letter_ref letter_id="letter_G"/>
<letter_ref letter_id="letter_A"/>
<letter_ref letter_id="letter_T"/>
<letter_ref letter_id="letter_G"/>
<letter_ref letter_id="letter_A"/>
<letter_ref letter_id="letter_C"/>
<letter_ref letter_id="letter_A"/>
<letter_ref letter_id="letter_C"/>
<letter_ref letter_id="letter_A"/>
<letter_ref letter_id="letter_A"/>
<letter_ref letter_id="letter_G"/>
<letter_ref letter_id="letter_G"/>
<letter_ref letter_id="letter_C"/>
<letter_ref letter_id="letter_G"/>
<letter_ref letter_id="letter_A"/>
<letter_ref letter_id="letter_C"/>
<letter_ref letter_id="letter_A"/>
<letter_ref letter_id="letter_C"/>
</site>
<right_flank>TCAGCTAAC</right_flank>
</contributing_site>
<contributing_site sequence_id="sequence_33" position="17" strand="plus" pvalue="2.35e-06" >
<left_flank>TATATCCGTG</left_flank>
<site>
<letter_ref letter_id="letter_A"/>
<letter_ref letter_id="letter_G"/>
<letter_ref letter_id="letter_G"/>
<letter_ref letter_id="letter_A"/>
<letter_ref letter_id="letter_A"/>
<letter_ref letter_id="letter_C"/>
<letter_ref letter_id="letter_T"/>
<letter_ref letter_id="letter_C"/>
<letter_ref letter_id="letter_A"/>
<letter_ref letter_id="letter_T"/>
<letter_ref letter_id="letter_C"/>
<letter_ref letter_id="letter_A"/>
<letter_ref letter_id="letter_C"/>
<letter_ref letter_id="letter_C"/>
<letter_ref letter_id="letter_G"/>
<letter_ref letter_id="letter_C"/>
<letter_ref letter_id="letter_G"/>
<letter_ref letter_id="letter_A"/>
<letter_ref letter_id="letter_A"/>
<letter_ref letter_id="letter_T"/>
<letter_ref letter_id="letter_C"/>
<letter_ref letter_id="letter_G"/>
<letter_ref letter_id="letter_C"/>
<letter_ref letter_id="letter_C"/>
<letter_ref letter_id="letter_A"/>
<letter_ref letter_id="letter_C"/>
</site>
<right_flank>TCAGCAG</right_flank>
</contributing_site>
<contributing_site sequence_id="sequence_120" position="12" strand="plus" pvalue="2.93e-06" >
<left_flank>CGACCTAACA</left_flank>
<site>
<letter_ref letter_id="letter_G"/>
<letter_ref letter_id="letter_G"/>
<letter_ref letter_id="letter_G"/>
<letter_ref letter_id="letter_A"/>
<letter_ref letter_id="letter_A"/>
<letter_ref letter_id="letter_C"/>
<letter_ref letter_id="letter_C"/>
<letter_ref letter_id="letter_G"/>
<letter_ref letter_id="letter_A"/>
<letter_ref letter_id="letter_T"/>
<letter_ref letter_id="letter_C"/>
<letter_ref letter_id="letter_T"/>
<letter_ref letter_id="letter_C"/>
<letter_ref letter_id="letter_G"/>
<letter_ref letter_id="letter_C"/>
<letter_ref letter_id="letter_C"/>
<letter_ref letter_id="letter_A"/>
<letter_ref letter_id="letter_T"/>
<letter_ref letter_id="letter_C"/>
<letter_ref letter_id="letter_G"/>
<letter_ref letter_id="letter_A"/>
<letter_ref letter_id="letter_G"/>
<letter_ref letter_id="letter_G"/>
<letter_ref letter_id="letter_T"/>
<letter_ref letter_id="letter_A"/>
<letter_ref letter_id="letter_A"/>
</site>
<right_flank>CTCATAGCCC</right_flank>
</contributing_site>
<contributing_site sequence_id="sequence_153" position="16" strand="plus" pvalue="3.61e-06" >
<left_flank>ACCCGTTTAA</left_flank>
<site>
<letter_ref letter_id="letter_G"/>
<letter_ref letter_id="letter_G"/>
<letter_ref letter_id="letter_G"/>
<letter_ref letter_id="letter_A"/>
<letter_ref letter_id="letter_A"/>
<letter_ref letter_id="letter_C"/>
<letter_ref letter_id="letter_C"/>
<letter_ref letter_id="letter_C"/>
<letter_ref letter_id="letter_A"/>
<letter_ref letter_id="letter_T"/>
<letter_ref letter_id="letter_A"/>
<letter_ref letter_id="letter_G"/>
<letter_ref letter_id="letter_A"/>
<letter_ref letter_id="letter_G"/>
<letter_ref letter_id="letter_C"/>
<letter_ref letter_id="letter_C"/>
<letter_ref letter_id="letter_T"/>
<letter_ref letter_id="letter_G"/>
<letter_ref letter_id="letter_C"/>
<letter_ref letter_id="letter_C"/>
<letter_ref letter_id="letter_T"/>
<letter_ref letter_id="letter_G"/>
<letter_ref letter_id="letter_C"/>
<letter_ref letter_id="letter_C"/>
<letter_ref letter_id="letter_A"/>
<letter_ref letter_id="letter_C"/>
</site>
<right_flank>TTAAGTCG</right_flank>
</contributing_site>
<contributing_site sequence_id="sequence_1103" position="14" strand="plus" pvalue="4.43e-06" >
<left_flank>CCACGTTGCG</left_flank>
<site>
<letter_ref letter_id="letter_T"/>
<letter_ref letter_id="letter_G"/>
<letter_ref letter_id="letter_G"/>
<letter_ref letter_id="letter_A"/>
<letter_ref letter_id="letter_A"/>
<letter_ref letter_id="letter_C"/>
<letter_ref letter_id="letter_C"/>
<letter_ref letter_id="letter_G"/>
<letter_ref letter_id="letter_A"/>
<letter_ref letter_id="letter_A"/>
<letter_ref letter_id="letter_T"/>
<letter_ref letter_id="letter_C"/>
<letter_ref letter_id="letter_C"/>
<letter_ref letter_id="letter_G"/>
<letter_ref letter_id="letter_C"/>
<letter_ref letter_id="letter_C"/>
<letter_ref letter_id="letter_T"/>
<letter_ref letter_id="letter_C"/>
<letter_ref letter_id="letter_A"/>
<letter_ref letter_id="letter_A"/>
<letter_ref letter_id="letter_A"/>
<letter_ref letter_id="letter_G"/>
<letter_ref letter_id="letter_T"/>
<letter_ref letter_id="letter_C"/>
<letter_ref letter_id="letter_C"/>
<letter_ref letter_id="letter_A"/>
</site>
<right_flank>CACAAGCATC</right_flank>
</contributing_site>
<contributing_site sequence_id="sequence_397" position="7" strand="plus" pvalue="4.43e-06" >
<left_flank>GACATCC</left_flank>
<site>
<letter_ref letter_id="letter_T"/>
<letter_ref letter_id="letter_G"/>
<letter_ref letter_id="letter_C"/>
<letter_ref letter_id="letter_A"/>
<letter_ref letter_id="letter_A"/>
<letter_ref letter_id="letter_C"/>
<letter_ref letter_id="letter_C"/>
<letter_ref letter_id="letter_C"/>
<letter_ref letter_id="letter_A"/>
<letter_ref letter_id="letter_T"/>
<letter_ref letter_id="letter_T"/>
<letter_ref letter_id="letter_G"/>
<letter_ref letter_id="letter_T"/>
<letter_ref letter_id="letter_C"/>
<letter_ref letter_id="letter_G"/>
<letter_ref letter_id="letter_A"/>
<letter_ref letter_id="letter_C"/>
<letter_ref letter_id="letter_G"/>
<letter_ref letter_id="letter_G"/>
<letter_ref letter_id="letter_C"/>
<letter_ref letter_id="letter_C"/>
<letter_ref letter_id="letter_T"/>
<letter_ref letter_id="letter_G"/>
<letter_ref letter_id="letter_C"/>
<letter_ref letter_id="letter_C"/>
<letter_ref letter_id="letter_A"/>
</site>
<right_flank>TTGGCTACAC</right_flank>
</contributing_site>
<contributing_site sequence_id="sequence_1248" position="17" strand="plus" pvalue="5.39e-06" >
<left_flank>TCATGGAGGA</left_flank>
<site>
<letter_ref letter_id="letter_T"/>
<letter_ref letter_id="letter_G"/>
<letter_ref letter_id="letter_G"/>
<letter_ref letter_id="letter_A"/>
<letter_ref letter_id="letter_A"/>
<letter_ref letter_id="letter_C"/>
<letter_ref letter_id="letter_T"/>
<letter_ref letter_id="letter_A"/>
<letter_ref letter_id="letter_T"/>
<letter_ref letter_id="letter_C"/>
<letter_ref letter_id="letter_T"/>
<letter_ref letter_id="letter_T"/>
<letter_ref letter_id="letter_C"/>
<letter_ref letter_id="letter_C"/>
<letter_ref letter_id="letter_C"/>
<letter_ref letter_id="letter_A"/>
<letter_ref letter_id="letter_C"/>
<letter_ref letter_id="letter_A"/>
<letter_ref letter_id="letter_C"/>
<letter_ref letter_id="letter_G"/>
<letter_ref letter_id="letter_G"/>
<letter_ref letter_id="letter_A"/>
<letter_ref letter_id="letter_G"/>
<letter_ref letter_id="letter_C"/>
<letter_ref letter_id="letter_C"/>
<letter_ref letter_id="letter_A"/>
</site>
<right_flank>CTTAGCC</right_flank>
</contributing_site>
<contributing_site sequence_id="sequence_550" position="2" strand="plus" pvalue="5.39e-06" >
<left_flank>TC</left_flank>
<site>
<letter_ref letter_id="letter_T"/>
<letter_ref letter_id="letter_G"/>
<letter_ref letter_id="letter_C"/>
<letter_ref letter_id="letter_A"/>
<letter_ref letter_id="letter_A"/>
<letter_ref letter_id="letter_C"/>
<letter_ref letter_id="letter_C"/>
<letter_ref letter_id="letter_C"/>
<letter_ref letter_id="letter_C"/>
<letter_ref letter_id="letter_T"/>
<letter_ref letter_id="letter_T"/>
<letter_ref letter_id="letter_G"/>
<letter_ref letter_id="letter_C"/>
<letter_ref letter_id="letter_G"/>
<letter_ref letter_id="letter_A"/>
<letter_ref letter_id="letter_G"/>
<letter_ref letter_id="letter_G"/>
<letter_ref letter_id="letter_A"/>
<letter_ref letter_id="letter_G"/>
<letter_ref letter_id="letter_C"/>
<letter_ref letter_id="letter_G"/>
<letter_ref letter_id="letter_A"/>
<letter_ref letter_id="letter_C"/>
<letter_ref letter_id="letter_G"/>
<letter_ref letter_id="letter_A"/>
<letter_ref letter_id="letter_C"/>
</site>
<right_flank>GATGCATGAA</right_flank>
</contributing_site>
<contributing_site sequence_id="sequence_222" position="6" strand="plus" pvalue="6.51e-06" >
<left_flank>AGGCTG</left_flank>
<site>
<letter_ref letter_id="letter_C"/>
<letter_ref letter_id="letter_G"/>
<letter_ref letter_id="letter_C"/>
<letter_ref letter_id="letter_A"/>
<letter_ref letter_id="letter_A"/>
<letter_ref letter_id="letter_C"/>
<letter_ref letter_id="letter_T"/>
<letter_ref letter_id="letter_G"/>
<letter_ref letter_id="letter_T"/>
<letter_ref letter_id="letter_T"/>
<letter_ref letter_id="letter_G"/>
<letter_ref letter_id="letter_G"/>
<letter_ref letter_id="letter_G"/>
<letter_ref letter_id="letter_G"/>
<letter_ref letter_id="letter_G"/>
<letter_ref letter_id="letter_T"/>
<letter_ref letter_id="letter_T"/>
<letter_ref letter_id="letter_G"/>
<letter_ref letter_id="letter_G"/>
<letter_ref letter_id="letter_C"/>
<letter_ref letter_id="letter_A"/>
<letter_ref letter_id="letter_G"/>
<letter_ref letter_id="letter_C"/>
<letter_ref letter_id="letter_C"/>
<letter_ref letter_id="letter_A"/>
<letter_ref letter_id="letter_A"/>
</site>
<right_flank>CGTGTTATGT</right_flank>
</contributing_site>
<contributing_site sequence_id="sequence_1265" position="24" strand="plus" pvalue="7.14e-06" >
<left_flank>TTGACGGCCG</left_flank>
<site>
<letter_ref letter_id="letter_C"/>
<letter_ref letter_id="letter_A"/>
<letter_ref letter_id="letter_C"/>
<letter_ref letter_id="letter_A"/>
<letter_ref letter_id="letter_A"/>
<letter_ref letter_id="letter_C"/>
<letter_ref letter_id="letter_C"/>
<letter_ref letter_id="letter_G"/>
<letter_ref letter_id="letter_A"/>
<letter_ref letter_id="letter_T"/>
<letter_ref letter_id="letter_C"/>
<letter_ref letter_id="letter_A"/>
<letter_ref letter_id="letter_G"/>
<letter_ref letter_id="letter_C"/>
<letter_ref letter_id="letter_A"/>
<letter_ref letter_id="letter_T"/>
<letter_ref letter_id="letter_G"/>
<letter_ref letter_id="letter_A"/>
<letter_ref letter_id="letter_T"/>
<letter_ref letter_id="letter_C"/>
<letter_ref letter_id="letter_A"/>
<letter_ref letter_id="letter_G"/>
<letter_ref letter_id="letter_G"/>
<letter_ref letter_id="letter_C"/>
<letter_ref letter_id="letter_C"/>
<letter_ref letter_id="letter_C"/>
</site>
<right_flank></right_flank>
</contributing_site>
<contributing_site sequence_id="sequence_1038" position="15" strand="plus" pvalue="7.82e-06" >
<left_flank>TGATGCATCC</left_flank>
<site>
<letter_ref letter_id="letter_C"/>
<letter_ref letter_id="letter_G"/>
<letter_ref letter_id="letter_G"/>
<letter_ref letter_id="letter_A"/>
<letter_ref letter_id="letter_A"/>
<letter_ref letter_id="letter_C"/>
<letter_ref letter_id="letter_T"/>
<letter_ref letter_id="letter_C"/>
<letter_ref letter_id="letter_T"/>
<letter_ref letter_id="letter_T"/>
<letter_ref letter_id="letter_T"/>
<letter_ref letter_id="letter_C"/>
<letter_ref letter_id="letter_C"/>
<letter_ref letter_id="letter_C"/>
<letter_ref letter_id="letter_T"/>
<letter_ref letter_id="letter_G"/>
<letter_ref letter_id="letter_C"/>
<letter_ref letter_id="letter_G"/>
<letter_ref letter_id="letter_C"/>
<letter_ref letter_id="letter_T"/>
<letter_ref letter_id="letter_T"/>
<letter_ref letter_id="letter_T"/>
<letter_ref letter_id="letter_C"/>
<letter_ref letter_id="letter_C"/>
<letter_ref letter_id="letter_A"/>
<letter_ref letter_id="letter_C"/>
</site>
<right_flank>TCAGGGGAC</right_flank>
</contributing_site>
<contributing_site sequence_id="sequence_642" position="9" strand="plus" pvalue="7.82e-06" >
<left_flank>CCCAGTTGT</left_flank>
<site>
<letter_ref letter_id="letter_T"/>
<letter_ref letter_id="letter_G"/>
<letter_ref letter_id="letter_C"/>
<letter_ref letter_id="letter_A"/>
<letter_ref letter_id="letter_A"/>
<letter_ref letter_id="letter_C"/>
<letter_ref letter_id="letter_C"/>
<letter_ref letter_id="letter_T"/>
<letter_ref letter_id="letter_G"/>
<letter_ref letter_id="letter_C"/>
<letter_ref letter_id="letter_C"/>
<letter_ref letter_id="letter_A"/>
<letter_ref letter_id="letter_G"/>
<letter_ref letter_id="letter_C"/>
<letter_ref letter_id="letter_G"/>
<letter_ref letter_id="letter_C"/>
<letter_ref letter_id="letter_C"/>
<letter_ref letter_id="letter_A"/>
<letter_ref letter_id="letter_G"/>
<letter_ref letter_id="letter_C"/>
<letter_ref letter_id="letter_G"/>
<letter_ref letter_id="letter_T"/>
<letter_ref letter_id="letter_C"/>
<letter_ref letter_id="letter_C"/>
<letter_ref letter_id="letter_C"/>
<letter_ref letter_id="letter_A"/>
</site>
<right_flank>AACAAGTAGG</right_flank>
</contributing_site>
<contributing_site sequence_id="sequence_406" position="16" strand="plus" pvalue="7.82e-06" >
<left_flank>CCTGATTCAA</left_flank>
<site>
<letter_ref letter_id="letter_G"/>
<letter_ref letter_id="letter_G"/>
<letter_ref letter_id="letter_G"/>
<letter_ref letter_id="letter_A"/>
<letter_ref letter_id="letter_A"/>
<letter_ref letter_id="letter_C"/>
<letter_ref letter_id="letter_T"/>
<letter_ref letter_id="letter_G"/>
<letter_ref letter_id="letter_T"/>
<letter_ref letter_id="letter_T"/>
<letter_ref letter_id="letter_G"/>
<letter_ref letter_id="letter_T"/>
<letter_ref letter_id="letter_T"/>
<letter_ref letter_id="letter_G"/>
<letter_ref letter_id="letter_C"/>
<letter_ref letter_id="letter_G"/>
<letter_ref letter_id="letter_C"/>
<letter_ref letter_id="letter_A"/>
<letter_ref letter_id="letter_G"/>
<letter_ref letter_id="letter_T"/>
<letter_ref letter_id="letter_G"/>
<letter_ref letter_id="letter_T"/>
<letter_ref letter_id="letter_G"/>
<letter_ref letter_id="letter_C"/>
<letter_ref letter_id="letter_A"/>
<letter_ref letter_id="letter_C"/>
</site>
<right_flank>TCAATGGC</right_flank>
</contributing_site>
<contributing_site sequence_id="sequence_1416" position="16" strand="plus" pvalue="9.33e-06" >
<left_flank>TATGCATGCA</left_flank>
<site>
<letter_ref letter_id="letter_T"/>
<letter_ref letter_id="letter_G"/>
<letter_ref letter_id="letter_G"/>
<letter_ref letter_id="letter_A"/>
<letter_ref letter_id="letter_A"/>
<letter_ref letter_id="letter_C"/>
<letter_ref letter_id="letter_C"/>
<letter_ref letter_id="letter_G"/>
<letter_ref letter_id="letter_C"/>
<letter_ref letter_id="letter_C"/>
<letter_ref letter_id="letter_T"/>
<letter_ref letter_id="letter_C"/>
<letter_ref letter_id="letter_G"/>
<letter_ref letter_id="letter_A"/>
<letter_ref letter_id="letter_G"/>
<letter_ref letter_id="letter_C"/>
<letter_ref letter_id="letter_A"/>
<letter_ref letter_id="letter_G"/>
<letter_ref letter_id="letter_A"/>
<letter_ref letter_id="letter_G"/>
<letter_ref letter_id="letter_G"/>
<letter_ref letter_id="letter_C"/>
<letter_ref letter_id="letter_T"/>
<letter_ref letter_id="letter_C"/>
<letter_ref letter_id="letter_C"/>
<letter_ref letter_id="letter_A"/>
</site>
<right_flank>CTCATTGA</right_flank>
</contributing_site>
<contributing_site sequence_id="sequence_8" position="21" strand="plus" pvalue="9.33e-06" >
<left_flank>TGGTTGGGAG</left_flank>
<site>
<letter_ref letter_id="letter_G"/>
<letter_ref letter_id="letter_G"/>
<letter_ref letter_id="letter_G"/>
<letter_ref letter_id="letter_A"/>
<letter_ref letter_id="letter_A"/>
<letter_ref letter_id="letter_C"/>
<letter_ref letter_id="letter_T"/>
<letter_ref letter_id="letter_G"/>
<letter_ref letter_id="letter_G"/>
<letter_ref letter_id="letter_G"/>
<letter_ref letter_id="letter_T"/>
<letter_ref letter_id="letter_T"/>
<letter_ref letter_id="letter_T"/>
<letter_ref letter_id="letter_C"/>
<letter_ref letter_id="letter_T"/>
<letter_ref letter_id="letter_C"/>
<letter_ref letter_id="letter_A"/>
<letter_ref letter_id="letter_A"/>
<letter_ref letter_id="letter_C"/>
<letter_ref letter_id="letter_C"/>
<letter_ref letter_id="letter_A"/>
<letter_ref letter_id="letter_C"/>
<letter_ref letter_id="letter_A"/>
<letter_ref letter_id="letter_C"/>
<letter_ref letter_id="letter_A"/>
<letter_ref letter_id="letter_A"/>
</site>
<right_flank>GAA</right_flank>
</contributing_site>
<contributing_site sequence_id="sequence_411" position="16" strand="plus" pvalue="1.02e-05" >
<left_flank>GGTTTCAAAA</left_flank>
<site>
<letter_ref letter_id="letter_G"/>
<letter_ref letter_id="letter_G"/>
<letter_ref letter_id="letter_G"/>
<letter_ref letter_id="letter_A"/>
<letter_ref letter_id="letter_A"/>
<letter_ref letter_id="letter_C"/>
<letter_ref letter_id="letter_C"/>
<letter_ref letter_id="letter_G"/>
<letter_ref letter_id="letter_T"/>
<letter_ref letter_id="letter_A"/>
<letter_ref letter_id="letter_A"/>
<letter_ref letter_id="letter_C"/>
<letter_ref letter_id="letter_G"/>
<letter_ref letter_id="letter_G"/>
<letter_ref letter_id="letter_C"/>
<letter_ref letter_id="letter_G"/>
<letter_ref letter_id="letter_A"/>
<letter_ref letter_id="letter_G"/>
<letter_ref letter_id="letter_C"/>
<letter_ref letter_id="letter_G"/>
<letter_ref letter_id="letter_T"/>
<letter_ref letter_id="letter_G"/>
<letter_ref letter_id="letter_C"/>
<letter_ref letter_id="letter_C"/>
<letter_ref letter_id="letter_A"/>
<letter_ref letter_id="letter_C"/>
</site>
<right_flank>GTAGGGTG</right_flank>
</contributing_site>
<contributing_site sequence_id="sequence_487" position="8" strand="plus" pvalue="1.20e-05" >
<left_flank>TGCGAGTA</left_flank>
<site>
<letter_ref letter_id="letter_T"/>
<letter_ref letter_id="letter_C"/>
<letter_ref letter_id="letter_A"/>
<letter_ref letter_id="letter_A"/>
<letter_ref letter_id="letter_A"/>
<letter_ref letter_id="letter_C"/>
<letter_ref letter_id="letter_T"/>
<letter_ref letter_id="letter_G"/>
<letter_ref letter_id="letter_T"/>
<letter_ref letter_id="letter_T"/>
<letter_ref letter_id="letter_C"/>
<letter_ref letter_id="letter_A"/>
<letter_ref letter_id="letter_G"/>
<letter_ref letter_id="letter_C"/>
<letter_ref letter_id="letter_A"/>
<letter_ref letter_id="letter_C"/>
<letter_ref letter_id="letter_C"/>
<letter_ref letter_id="letter_T"/>
<letter_ref letter_id="letter_G"/>
<letter_ref letter_id="letter_T"/>
<letter_ref letter_id="letter_G"/>
<letter_ref letter_id="letter_A"/>
<letter_ref letter_id="letter_T"/>
<letter_ref letter_id="letter_C"/>
<letter_ref letter_id="letter_A"/>
<letter_ref letter_id="letter_A"/>
</site>
<right_flank>ACATACCATT</right_flank>
</contributing_site>
<contributing_site sequence_id="sequence_1189" position="14" strand="plus" pvalue="1.31e-05" >
<left_flank>TGAATGCGTT</left_flank>
<site>
<letter_ref letter_id="letter_C"/>
<letter_ref letter_id="letter_G"/>
<letter_ref letter_id="letter_C"/>
<letter_ref letter_id="letter_A"/>
<letter_ref letter_id="letter_A"/>
<letter_ref letter_id="letter_C"/>
<letter_ref letter_id="letter_C"/>
<letter_ref letter_id="letter_G"/>
<letter_ref letter_id="letter_G"/>
<letter_ref letter_id="letter_T"/>
<letter_ref letter_id="letter_C"/>
<letter_ref letter_id="letter_A"/>
<letter_ref letter_id="letter_G"/>
<letter_ref letter_id="letter_C"/>
<letter_ref letter_id="letter_T"/>
<letter_ref letter_id="letter_T"/>
<letter_ref letter_id="letter_G"/>
<letter_ref letter_id="letter_A"/>
<letter_ref letter_id="letter_A"/>
<letter_ref letter_id="letter_T"/>
<letter_ref letter_id="letter_A"/>
<letter_ref letter_id="letter_C"/>
<letter_ref letter_id="letter_A"/>
<letter_ref letter_id="letter_G"/>
<letter_ref letter_id="letter_C"/>
<letter_ref letter_id="letter_C"/>
</site>
<right_flank>TGAAAAAGCT</right_flank>
</contributing_site>
<contributing_site sequence_id="sequence_1153" position="9" strand="plus" pvalue="1.42e-05" >
<left_flank>CTGCCATGA</left_flank>
<site>
<letter_ref letter_id="letter_T"/>
<letter_ref letter_id="letter_G"/>
<letter_ref letter_id="letter_C"/>
<letter_ref letter_id="letter_A"/>
<letter_ref letter_id="letter_A"/>
<letter_ref letter_id="letter_C"/>
<letter_ref letter_id="letter_C"/>
<letter_ref letter_id="letter_G"/>
<letter_ref letter_id="letter_T"/>
<letter_ref letter_id="letter_T"/>
<letter_ref letter_id="letter_C"/>
<letter_ref letter_id="letter_T"/>
<letter_ref letter_id="letter_G"/>
<letter_ref letter_id="letter_G"/>
<letter_ref letter_id="letter_G"/>
<letter_ref letter_id="letter_C"/>
<letter_ref letter_id="letter_G"/>
<letter_ref letter_id="letter_C"/>
<letter_ref letter_id="letter_C"/>
<letter_ref letter_id="letter_T"/>
<letter_ref letter_id="letter_T"/>
<letter_ref letter_id="letter_T"/>
<letter_ref letter_id="letter_C"/>
<letter_ref letter_id="letter_T"/>
<letter_ref letter_id="letter_C"/>
<letter_ref letter_id="letter_A"/>
</site>
<right_flank>CGCAGAATGC</right_flank>
</contributing_site>
<contributing_site sequence_id="sequence_224" position="8" strand="plus" pvalue="1.42e-05" >
<left_flank>ATGAGCCA</left_flank>
<site>
<letter_ref letter_id="letter_G"/>
<letter_ref letter_id="letter_G"/>
<letter_ref letter_id="letter_A"/>
<letter_ref letter_id="letter_A"/>
<letter_ref letter_id="letter_A"/>
<letter_ref letter_id="letter_C"/>
<letter_ref letter_id="letter_T"/>
<letter_ref letter_id="letter_G"/>
<letter_ref letter_id="letter_C"/>
<letter_ref letter_id="letter_T"/>
<letter_ref letter_id="letter_T"/>
<letter_ref letter_id="letter_A"/>
<letter_ref letter_id="letter_C"/>
<letter_ref letter_id="letter_A"/>
<letter_ref letter_id="letter_T"/>
<letter_ref letter_id="letter_C"/>
<letter_ref letter_id="letter_T"/>
<letter_ref letter_id="letter_T"/>
<letter_ref letter_id="letter_C"/>
<letter_ref letter_id="letter_G"/>
<letter_ref letter_id="letter_A"/>
<letter_ref letter_id="letter_C"/>
<letter_ref letter_id="letter_G"/>
<letter_ref letter_id="letter_C"/>
<letter_ref letter_id="letter_A"/>
<letter_ref letter_id="letter_A"/>
</site>
<right_flank>CCAGCGCGAA</right_flank>
</contributing_site>
<contributing_site sequence_id="sequence_300" position="21" strand="plus" pvalue="1.66e-05" >
<left_flank>CGCTTGAAAG</left_flank>
<site>
<letter_ref letter_id="letter_T"/>
<letter_ref letter_id="letter_G"/>
<letter_ref letter_id="letter_G"/>
<letter_ref letter_id="letter_A"/>
<letter_ref letter_id="letter_G"/>
<letter_ref letter_id="letter_C"/>
<letter_ref letter_id="letter_T"/>
<letter_ref letter_id="letter_G"/>
<letter_ref letter_id="letter_A"/>
<letter_ref letter_id="letter_T"/>
<letter_ref letter_id="letter_C"/>
<letter_ref letter_id="letter_G"/>
<letter_ref letter_id="letter_G"/>
<letter_ref letter_id="letter_C"/>
<letter_ref letter_id="letter_A"/>
<letter_ref letter_id="letter_C"/>
<letter_ref letter_id="letter_C"/>
<letter_ref letter_id="letter_A"/>
<letter_ref letter_id="letter_A"/>
<letter_ref letter_id="letter_T"/>
<letter_ref letter_id="letter_C"/>
<letter_ref letter_id="letter_T"/>
<letter_ref letter_id="letter_G"/>
<letter_ref letter_id="letter_G"/>
<letter_ref letter_id="letter_A"/>
<letter_ref letter_id="letter_A"/>
</site>
<right_flank>GTC</right_flank>
</contributing_site>
<contributing_site sequence_id="sequence_1406" position="13" strand="plus" pvalue="2.08e-05" >
<left_flank>GCTTTTGCCA</left_flank>
<site>
<letter_ref letter_id="letter_T"/>
<letter_ref letter_id="letter_G"/>
<letter_ref letter_id="letter_G"/>
<letter_ref letter_id="letter_A"/>
<letter_ref letter_id="letter_A"/>
<letter_ref letter_id="letter_C"/>
<letter_ref letter_id="letter_T"/>
<letter_ref letter_id="letter_G"/>
<letter_ref letter_id="letter_G"/>
<letter_ref letter_id="letter_G"/>
<letter_ref letter_id="letter_C"/>
<letter_ref letter_id="letter_C"/>
<letter_ref letter_id="letter_T"/>
<letter_ref letter_id="letter_G"/>
<letter_ref letter_id="letter_C"/>
<letter_ref letter_id="letter_G"/>
<letter_ref letter_id="letter_C"/>
<letter_ref letter_id="letter_G"/>
<letter_ref letter_id="letter_C"/>
<letter_ref letter_id="letter_G"/>
<letter_ref letter_id="letter_C"/>
<letter_ref letter_id="letter_T"/>
<letter_ref letter_id="letter_G"/>
<letter_ref letter_id="letter_C"/>
<letter_ref letter_id="letter_A"/>
<letter_ref letter_id="letter_A"/>
</site>
<right_flank>CGCAAACTGG</right_flank>
</contributing_site>
<contributing_site sequence_id="sequence_1075" position="15" strand="plus" pvalue="2.08e-05" >
<left_flank>TTTCTGGACA</left_flank>
<site>
<letter_ref letter_id="letter_T"/>
<letter_ref letter_id="letter_G"/>
<letter_ref letter_id="letter_G"/>
<letter_ref letter_id="letter_A"/>
<letter_ref letter_id="letter_A"/>
<letter_ref letter_id="letter_C"/>
<letter_ref letter_id="letter_A"/>
<letter_ref letter_id="letter_C"/>
<letter_ref letter_id="letter_A"/>
<letter_ref letter_id="letter_A"/>
<letter_ref letter_id="letter_A"/>
<letter_ref letter_id="letter_G"/>
<letter_ref letter_id="letter_C"/>
<letter_ref letter_id="letter_C"/>
<letter_ref letter_id="letter_G"/>
<letter_ref letter_id="letter_C"/>
<letter_ref letter_id="letter_C"/>
<letter_ref letter_id="letter_T"/>
<letter_ref letter_id="letter_G"/>
<letter_ref letter_id="letter_C"/>
<letter_ref letter_id="letter_A"/>
<letter_ref letter_id="letter_A"/>
<letter_ref letter_id="letter_C"/>
<letter_ref letter_id="letter_G"/>
<letter_ref letter_id="letter_A"/>
<letter_ref letter_id="letter_C"/>
</site>
<right_flank>TCAAAACAG</right_flank>
</contributing_site>
<contributing_site sequence_id="sequence_895" position="21" strand="plus" pvalue="2.08e-05" >
<left_flank>GGCATTTATC</left_flank>
<site>
<letter_ref letter_id="letter_T"/>
<letter_ref letter_id="letter_G"/>
<letter_ref letter_id="letter_G"/>
<letter_ref letter_id="letter_A"/>
<letter_ref letter_id="letter_A"/>
<letter_ref letter_id="letter_C"/>
<letter_ref letter_id="letter_T"/>
<letter_ref letter_id="letter_G"/>
<letter_ref letter_id="letter_C"/>
<letter_ref letter_id="letter_T"/>
<letter_ref letter_id="letter_T"/>
<letter_ref letter_id="letter_T"/>
<letter_ref letter_id="letter_T"/>
<letter_ref letter_id="letter_C"/>
<letter_ref letter_id="letter_A"/>
<letter_ref letter_id="letter_A"/>
<letter_ref letter_id="letter_G"/>
<letter_ref letter_id="letter_T"/>
<letter_ref letter_id="letter_A"/>
<letter_ref letter_id="letter_A"/>
<letter_ref letter_id="letter_G"/>
<letter_ref letter_id="letter_C"/>
<letter_ref letter_id="letter_T"/>
<letter_ref letter_id="letter_C"/>
<letter_ref letter_id="letter_C"/>
<letter_ref letter_id="letter_A"/>
</site>
<right_flank>CGA</right_flank>
</contributing_site>
<contributing_site sequence_id="sequence_862" position="5" strand="plus" pvalue="2.41e-05" >
<left_flank>TCGGC</left_flank>
<site>
<letter_ref letter_id="letter_T"/>
<letter_ref letter_id="letter_G"/>
<letter_ref letter_id="letter_A"/>
<letter_ref letter_id="letter_A"/>
<letter_ref letter_id="letter_A"/>
<letter_ref letter_id="letter_C"/>
<letter_ref letter_id="letter_C"/>
<letter_ref letter_id="letter_G"/>
<letter_ref letter_id="letter_A"/>
<letter_ref letter_id="letter_A"/>
<letter_ref letter_id="letter_A"/>
<letter_ref letter_id="letter_T"/>
<letter_ref letter_id="letter_T"/>
<letter_ref letter_id="letter_G"/>
<letter_ref letter_id="letter_A"/>
<letter_ref letter_id="letter_C"/>
<letter_ref letter_id="letter_G"/>
<letter_ref letter_id="letter_C"/>
<letter_ref letter_id="letter_C"/>
<letter_ref letter_id="letter_G"/>
<letter_ref letter_id="letter_G"/>
<letter_ref letter_id="letter_A"/>
<letter_ref letter_id="letter_A"/>
<letter_ref letter_id="letter_G"/>
<letter_ref letter_id="letter_C"/>
<letter_ref letter_id="letter_C"/>
</site>
<right_flank>AGCAGCATCA</right_flank>
</contributing_site>
<contributing_site sequence_id="sequence_578" position="15" strand="plus" pvalue="2.59e-05" >
<left_flank>ACCTCGCATT</left_flank>
<site>
<letter_ref letter_id="letter_A"/>
<letter_ref letter_id="letter_G"/>
<letter_ref letter_id="letter_A"/>
<letter_ref letter_id="letter_A"/>
<letter_ref letter_id="letter_A"/>
<letter_ref letter_id="letter_C"/>
<letter_ref letter_id="letter_C"/>
<letter_ref letter_id="letter_C"/>
<letter_ref letter_id="letter_G"/>
<letter_ref letter_id="letter_C"/>
<letter_ref letter_id="letter_T"/>
<letter_ref letter_id="letter_G"/>
<letter_ref letter_id="letter_G"/>
<letter_ref letter_id="letter_C"/>
<letter_ref letter_id="letter_T"/>
<letter_ref letter_id="letter_T"/>
<letter_ref letter_id="letter_C"/>
<letter_ref letter_id="letter_T"/>
<letter_ref letter_id="letter_C"/>
<letter_ref letter_id="letter_T"/>
<letter_ref letter_id="letter_G"/>
<letter_ref letter_id="letter_C"/>
<letter_ref letter_id="letter_G"/>
<letter_ref letter_id="letter_C"/>
<letter_ref letter_id="letter_A"/>
<letter_ref letter_id="letter_A"/>
</site>
<right_flank>TCGCCCTGC</right_flank>
</contributing_site>
<contributing_site sequence_id="sequence_68" position="14" strand="plus" pvalue="2.77e-05" >
<left_flank>GACACCAGTT</left_flank>
<site>
<letter_ref letter_id="letter_G"/>
<letter_ref letter_id="letter_G"/>
<letter_ref letter_id="letter_G"/>
<letter_ref letter_id="letter_A"/>
<letter_ref letter_id="letter_A"/>
<letter_ref letter_id="letter_C"/>
<letter_ref letter_id="letter_C"/>
<letter_ref letter_id="letter_A"/>
<letter_ref letter_id="letter_A"/>
<letter_ref letter_id="letter_C"/>
<letter_ref letter_id="letter_G"/>
<letter_ref letter_id="letter_G"/>
<letter_ref letter_id="letter_A"/>
<letter_ref letter_id="letter_A"/>
<letter_ref letter_id="letter_G"/>
<letter_ref letter_id="letter_G"/>
<letter_ref letter_id="letter_G"/>
<letter_ref letter_id="letter_G"/>
<letter_ref letter_id="letter_G"/>
<letter_ref letter_id="letter_C"/>
<letter_ref letter_id="letter_A"/>
<letter_ref letter_id="letter_A"/>
<letter_ref letter_id="letter_A"/>
<letter_ref letter_id="letter_C"/>
<letter_ref letter_id="letter_C"/>
<letter_ref letter_id="letter_A"/>
</site>
<right_flank>CCAGGCTGCC</right_flank>
</contributing_site>
<contributing_site sequence_id="sequence_618" position="15" strand="plus" pvalue="3.18e-05" >
<left_flank>CAGGCCGTGT</left_flank>
<site>
<letter_ref letter_id="letter_G"/>
<letter_ref letter_id="letter_G"/>
<letter_ref letter_id="letter_G"/>
<letter_ref letter_id="letter_A"/>
<letter_ref letter_id="letter_A"/>
<letter_ref letter_id="letter_C"/>
<letter_ref letter_id="letter_C"/>
<letter_ref letter_id="letter_C"/>
<letter_ref letter_id="letter_T"/>
<letter_ref letter_id="letter_G"/>
<letter_ref letter_id="letter_C"/>
<letter_ref letter_id="letter_G"/>
<letter_ref letter_id="letter_C"/>
<letter_ref letter_id="letter_A"/>
<letter_ref letter_id="letter_G"/>
<letter_ref letter_id="letter_G"/>
<letter_ref letter_id="letter_T"/>
<letter_ref letter_id="letter_C"/>
<letter_ref letter_id="letter_A"/>
<letter_ref letter_id="letter_T"/>
<letter_ref letter_id="letter_T"/>
<letter_ref letter_id="letter_G"/>
<letter_ref letter_id="letter_A"/>
<letter_ref letter_id="letter_C"/>
<letter_ref letter_id="letter_C"/>
<letter_ref letter_id="letter_A"/>
</site>
<right_flank>CTCAGTGTT</right_flank>
</contributing_site>
<contributing_site sequence_id="sequence_1167" position="15" strand="plus" pvalue="3.63e-05" >
<left_flank>ACCTGAGCCC</left_flank>
<site>
<letter_ref letter_id="letter_T"/>
<letter_ref letter_id="letter_G"/>
<letter_ref letter_id="letter_A"/>
<letter_ref letter_id="letter_A"/>
<letter_ref letter_id="letter_A"/>
<letter_ref letter_id="letter_C"/>
<letter_ref letter_id="letter_C"/>
<letter_ref letter_id="letter_A"/>
<letter_ref letter_id="letter_A"/>
<letter_ref letter_id="letter_G"/>
<letter_ref letter_id="letter_A"/>
<letter_ref letter_id="letter_C"/>
<letter_ref letter_id="letter_C"/>
<letter_ref letter_id="letter_A"/>
<letter_ref letter_id="letter_T"/>
<letter_ref letter_id="letter_G"/>
<letter_ref letter_id="letter_C"/>
<letter_ref letter_id="letter_T"/>
<letter_ref letter_id="letter_C"/>
<letter_ref letter_id="letter_G"/>
<letter_ref letter_id="letter_A"/>
<letter_ref letter_id="letter_A"/>
<letter_ref letter_id="letter_A"/>
<letter_ref letter_id="letter_C"/>
<letter_ref letter_id="letter_C"/>
<letter_ref letter_id="letter_A"/>
</site>
<right_flank>CCGAGAAAA</right_flank>
</contributing_site>
<contributing_site sequence_id="sequence_1188" position="13" strand="plus" pvalue="4.13e-05" >
<left_flank>TGATCGCGTT</left_flank>
<site>
<letter_ref letter_id="letter_C"/>
<letter_ref letter_id="letter_G"/>
<letter_ref letter_id="letter_C"/>
<letter_ref letter_id="letter_A"/>
<letter_ref letter_id="letter_A"/>
<letter_ref letter_id="letter_C"/>
<letter_ref letter_id="letter_C"/>
<letter_ref letter_id="letter_G"/>
<letter_ref letter_id="letter_G"/>
<letter_ref letter_id="letter_A"/>
<letter_ref letter_id="letter_C"/>
<letter_ref letter_id="letter_T"/>
<letter_ref letter_id="letter_G"/>
<letter_ref letter_id="letter_C"/>
<letter_ref letter_id="letter_T"/>
<letter_ref letter_id="letter_A"/>
<letter_ref letter_id="letter_G"/>
<letter_ref letter_id="letter_A"/>
<letter_ref letter_id="letter_A"/>
<letter_ref letter_id="letter_C"/>
<letter_ref letter_id="letter_A"/>
<letter_ref letter_id="letter_C"/>
<letter_ref letter_id="letter_A"/>
<letter_ref letter_id="letter_G"/>
<letter_ref letter_id="letter_C"/>
<letter_ref letter_id="letter_C"/>
</site>
<right_flank>TGAAACGGCT</right_flank>
</contributing_site>
</contributing_sites>
</motif>
<motif id="motif_4" name="4" width="35" sites="24" ic="20.7" re="20.9" llr="348" e_value="1.3e-003" bayes_threshold="10.3825" elapsed_time="988.694936">
<scores>
<alphabet_matrix>
<alphabet_array>
<value letter_id="letter_A">-22</value>
<value letter_id="letter_C">-263</value>
<value letter_id="letter_G">-62</value>
<value letter_id="letter_T">126</value>
</alphabet_array>
<alphabet_array>
<value letter_id="letter_A">27</value>
<value letter_id="letter_C">-5</value>
<value letter_id="letter_G">-262</value>
<value letter_id="letter_T">78</value>
</alphabet_array>
<alphabet_array>
<value letter_id="letter_A">78</value>
<value letter_id="letter_C">-263</value>
<value letter_id="letter_G">-62</value>
<value letter_id="letter_T">63</value>
</alphabet_array>
<alphabet_array>
<value letter_id="letter_A">-95</value>
<value letter_id="letter_C">17</value>
<value letter_id="letter_G">83</value>
<value letter_id="letter_T">-96</value>
</alphabet_array>
<alphabet_array>
<value letter_id="letter_A">-154</value>
<value letter_id="letter_C">117</value>
<value letter_id="letter_G">-162</value>
<value letter_id="letter_T">4</value>
</alphabet_array>
<alphabet_array>
<value letter_id="letter_A">5</value>
<value letter_id="letter_C">17</value>
<value letter_id="letter_G">-1123</value>
<value letter_id="letter_T">92</value>
</alphabet_array>
<alphabet_array>
<value letter_id="letter_A">-154</value>
<value letter_id="letter_C">-31</value>
<value letter_id="letter_G">18</value>
<value letter_id="letter_T">78</value>
</alphabet_array>
<alphabet_array>
<value letter_id="letter_A">-1123</value>
<value letter_id="letter_C">-63</value>
<value letter_id="letter_G">18</value>
<value letter_id="letter_T">116</value>
</alphabet_array>
<alphabet_array>
<value letter_id="letter_A">-95</value>
<value letter_id="letter_C">-163</value>
<value letter_id="letter_G">18</value>
<value letter_id="letter_T">104</value>
</alphabet_array>
<alphabet_array>
<value letter_id="letter_A">78</value>
<value letter_id="letter_C">-1123</value>
<value letter_id="letter_G">70</value>
<value letter_id="letter_T">-54</value>
</alphabet_array>
<alphabet_array>
<value letter_id="letter_A">46</value>
<value letter_id="letter_C">-105</value>
<value letter_id="letter_G">-62</value>
<value letter_id="letter_T">63</value>
</alphabet_array>
<alphabet_array>
<value letter_id="letter_A">46</value>
<value letter_id="letter_C">-105</value>
<value letter_id="letter_G">55</value>
<value letter_id="letter_T">-54</value>
</alphabet_array>
<alphabet_array>
<value letter_id="letter_A">78</value>
<value letter_id="letter_C">-1123</value>
<value letter_id="letter_G">55</value>
<value letter_id="letter_T">-22</value>
</alphabet_array>
<alphabet_array>
<value letter_id="letter_A">-253</value>
<value letter_id="letter_C">95</value>
<value letter_id="letter_G">-4</value>
<value letter_id="letter_T">-22</value>
</alphabet_array>
<alphabet_array>
<value letter_id="letter_A">46</value>
<value letter_id="letter_C">-105</value>
<value letter_id="letter_G">-162</value>
<value letter_id="letter_T">92</value>
</alphabet_array>
<alphabet_array>
<value letter_id="letter_A">-1123</value>
<value letter_id="letter_C">-163</value>
<value letter_id="letter_G">-30</value>
<value letter_id="letter_T">154</value>
</alphabet_array>
<alphabet_array>
<value letter_id="letter_A">-154</value>
<value letter_id="letter_C">-163</value>
<value letter_id="letter_G">96</value>
<value letter_id="letter_T">46</value>
</alphabet_array>
<alphabet_array>
<value letter_id="letter_A">-1123</value>
<value letter_id="letter_C">-1123</value>
<value letter_id="letter_G">170</value>
<value letter_id="letter_T">-54</value>
</alphabet_array>
<alphabet_array>
<value letter_id="letter_A">-154</value>
<value letter_id="letter_C">176</value>
<value letter_id="letter_G">-1123</value>
<value letter_id="letter_T">-254</value>
</alphabet_array>
<alphabet_array>
<value letter_id="letter_A">178</value>
<value letter_id="letter_C">-163</value>
<value letter_id="letter_G">-262</value>
<value letter_id="letter_T">-254</value>
</alphabet_array>
<alphabet_array>
<value letter_id="letter_A">-54</value>
<value letter_id="letter_C">54</value>
<value letter_id="letter_G">-262</value>
<value letter_id="letter_T">78</value>
</alphabet_array>
<alphabet_array>
<value letter_id="letter_A">63</value>
<value letter_id="letter_C">-163</value>
<value letter_id="letter_G">108</value>
<value letter_id="letter_T">-1123</value>
</alphabet_array>
<alphabet_array>
<value letter_id="letter_A">46</value>
<value letter_id="letter_C">-5</value>
<value letter_id="letter_G">55</value>
<value letter_id="letter_T">-254</value>
</alphabet_array>
<alphabet_array>
<value letter_id="letter_A">-154</value>
<value letter_id="letter_C">69</value>
<value letter_id="letter_G">-262</value>
<value letter_id="letter_T">92</value>
</alphabet_array>
<alphabet_array>
<value letter_id="letter_A">-1123</value>
<value letter_id="letter_C">-105</value>
<value letter_id="letter_G">-30</value>
<value letter_id="letter_T">146</value>
</alphabet_array>
<alphabet_array>
<value letter_id="letter_A">46</value>
<value letter_id="letter_C">-105</value>
<value letter_id="letter_G">70</value>
<value letter_id="letter_T">-96</value>
</alphabet_array>
<alphabet_array>
<value letter_id="letter_A">-154</value>
<value letter_id="letter_C">-31</value>
<value letter_id="letter_G">18</value>
<value letter_id="letter_T">78</value>
</alphabet_array>
<alphabet_array>
<value letter_id="letter_A">-1123</value>
<value letter_id="letter_C">-163</value>
<value letter_id="letter_G">-1123</value>
<value letter_id="letter_T">192</value>
</alphabet_array>
<alphabet_array>
<value letter_id="letter_A">-95</value>
<value letter_id="letter_C">-263</value>
<value letter_id="letter_G">170</value>
<value letter_id="letter_T">-1123</value>
</alphabet_array>
<alphabet_array>
<value letter_id="letter_A">-1123</value>
<value letter_id="letter_C">154</value>
<value letter_id="letter_G">-30</value>
<value letter_id="letter_T">-254</value>
</alphabet_array>
<alphabet_array>
<value letter_id="letter_A">-95</value>
<value letter_id="letter_C">-1123</value>
<value letter_id="letter_G">-1123</value>
<value letter_id="letter_T">185</value>
</alphabet_array>
<alphabet_array>
<value letter_id="letter_A">155</value>
<value letter_id="letter_C">-263</value>
<value letter_id="letter_G">-1123</value>
<value letter_id="letter_T">4</value>
</alphabet_array>
<alphabet_array>
<value letter_id="letter_A">46</value>
<value letter_id="letter_C">-1123</value>
<value letter_id="letter_G">-104</value>
<value letter_id="letter_T">116</value>
</alphabet_array>
<alphabet_array>
<value letter_id="letter_A">105</value>
<value letter_id="letter_C">-63</value>
<value letter_id="letter_G">38</value>
<value letter_id="letter_T">-1123</value>
</alphabet_array>
<alphabet_array>
<value letter_id="letter_A">-54</value>
<value letter_id="letter_C">-63</value>
<value letter_id="letter_G">-104</value>
<value letter_id="letter_T">116</value>
</alphabet_array>
</alphabet_matrix>
</scores>
<probabilities>
<alphabet_matrix>
<alphabet_array>
<value letter_id="letter_A">0.208333</value>
<value letter_id="letter_C">0.041667</value>
<value letter_id="letter_G">0.166667</value>
<value letter_id="letter_T">0.583333</value>
</alphabet_array>
<alphabet_array>
<value letter_id="letter_A">0.291667</value>
<value letter_id="letter_C">0.250000</value>
<value letter_id="letter_G">0.041667</value>
<value letter_id="letter_T">0.416667</value>
</alphabet_array>
<alphabet_array>
<value letter_id="letter_A">0.416667</value>
<value letter_id="letter_C">0.041667</value>
<value letter_id="letter_G">0.166667</value>
<value letter_id="letter_T">0.375000</value>
</alphabet_array>
<alphabet_array>
<value letter_id="letter_A">0.125000</value>
<value letter_id="letter_C">0.291667</value>
<value letter_id="letter_G">0.458333</value>
<value letter_id="letter_T">0.125000</value>
</alphabet_array>
<alphabet_array>
<value letter_id="letter_A">0.083333</value>
<value letter_id="letter_C">0.583333</value>
<value letter_id="letter_G">0.083333</value>
<value letter_id="letter_T">0.250000</value>
</alphabet_array>
<alphabet_array>
<value letter_id="letter_A">0.250000</value>
<value letter_id="letter_C">0.291667</value>
<value letter_id="letter_G">0.000000</value>
<value letter_id="letter_T">0.458333</value>
</alphabet_array>
<alphabet_array>
<value letter_id="letter_A">0.083333</value>
<value letter_id="letter_C">0.208333</value>
<value letter_id="letter_G">0.291667</value>
<value letter_id="letter_T">0.416667</value>
</alphabet_array>
<alphabet_array>
<value letter_id="letter_A">0.000000</value>
<value letter_id="letter_C">0.166667</value>
<value letter_id="letter_G">0.291667</value>
<value letter_id="letter_T">0.541667</value>
</alphabet_array>
<alphabet_array>
<value letter_id="letter_A">0.125000</value>
<value letter_id="letter_C">0.083333</value>
<value letter_id="letter_G">0.291667</value>
<value letter_id="letter_T">0.500000</value>
</alphabet_array>
<alphabet_array>
<value letter_id="letter_A">0.416667</value>
<value letter_id="letter_C">0.000000</value>
<value letter_id="letter_G">0.416667</value>
<value letter_id="letter_T">0.166667</value>
</alphabet_array>
<alphabet_array>
<value letter_id="letter_A">0.333333</value>
<value letter_id="letter_C">0.125000</value>
<value letter_id="letter_G">0.166667</value>
<value letter_id="letter_T">0.375000</value>
</alphabet_array>
<alphabet_array>
<value letter_id="letter_A">0.333333</value>
<value letter_id="letter_C">0.125000</value>
<value letter_id="letter_G">0.375000</value>
<value letter_id="letter_T">0.166667</value>
</alphabet_array>
<alphabet_array>
<value letter_id="letter_A">0.416667</value>
<value letter_id="letter_C">0.000000</value>
<value letter_id="letter_G">0.375000</value>
<value letter_id="letter_T">0.208333</value>
</alphabet_array>
<alphabet_array>
<value letter_id="letter_A">0.041667</value>
<value letter_id="letter_C">0.500000</value>
<value letter_id="letter_G">0.250000</value>
<value letter_id="letter_T">0.208333</value>
</alphabet_array>
<alphabet_array>
<value letter_id="letter_A">0.333333</value>
<value letter_id="letter_C">0.125000</value>
<value letter_id="letter_G">0.083333</value>
<value letter_id="letter_T">0.458333</value>
</alphabet_array>
<alphabet_array>
<value letter_id="letter_A">0.000000</value>
<value letter_id="letter_C">0.083333</value>
<value letter_id="letter_G">0.208333</value>
<value letter_id="letter_T">0.708333</value>
</alphabet_array>
<alphabet_array>
<value letter_id="letter_A">0.083333</value>
<value letter_id="letter_C">0.083333</value>
<value letter_id="letter_G">0.500000</value>
<value letter_id="letter_T">0.333333</value>
</alphabet_array>
<alphabet_array>
<value letter_id="letter_A">0.000000</value>
<value letter_id="letter_C">0.000000</value>
<value letter_id="letter_G">0.833333</value>
<value letter_id="letter_T">0.166667</value>
</alphabet_array>
<alphabet_array>
<value letter_id="letter_A">0.083333</value>
<value letter_id="letter_C">0.875000</value>
<value letter_id="letter_G">0.000000</value>
<value letter_id="letter_T">0.041667</value>
</alphabet_array>
<alphabet_array>
<value letter_id="letter_A">0.833333</value>
<value letter_id="letter_C">0.083333</value>
<value letter_id="letter_G">0.041667</value>
<value letter_id="letter_T">0.041667</value>
</alphabet_array>
<alphabet_array>
<value letter_id="letter_A">0.166667</value>
<value letter_id="letter_C">0.375000</value>
<value letter_id="letter_G">0.041667</value>
<value letter_id="letter_T">0.416667</value>
</alphabet_array>
<alphabet_array>
<value letter_id="letter_A">0.375000</value>
<value letter_id="letter_C">0.083333</value>
<value letter_id="letter_G">0.541667</value>
<value letter_id="letter_T">0.000000</value>
</alphabet_array>
<alphabet_array>
<value letter_id="letter_A">0.333333</value>
<value letter_id="letter_C">0.250000</value>
<value letter_id="letter_G">0.375000</value>
<value letter_id="letter_T">0.041667</value>
</alphabet_array>
<alphabet_array>
<value letter_id="letter_A">0.083333</value>
<value letter_id="letter_C">0.416667</value>
<value letter_id="letter_G">0.041667</value>
<value letter_id="letter_T">0.458333</value>
</alphabet_array>
<alphabet_array>
<value letter_id="letter_A">0.000000</value>
<value letter_id="letter_C">0.125000</value>
<value letter_id="letter_G">0.208333</value>
<value letter_id="letter_T">0.666667</value>
</alphabet_array>
<alphabet_array>
<value letter_id="letter_A">0.333333</value>
<value letter_id="letter_C">0.125000</value>
<value letter_id="letter_G">0.416667</value>
<value letter_id="letter_T">0.125000</value>
</alphabet_array>
<alphabet_array>
<value letter_id="letter_A">0.083333</value>
<value letter_id="letter_C">0.208333</value>
<value letter_id="letter_G">0.291667</value>
<value letter_id="letter_T">0.416667</value>
</alphabet_array>
<alphabet_array>
<value letter_id="letter_A">0.000000</value>
<value letter_id="letter_C">0.083333</value>
<value letter_id="letter_G">0.000000</value>
<value letter_id="letter_T">0.916667</value>
</alphabet_array>
<alphabet_array>
<value letter_id="letter_A">0.125000</value>
<value letter_id="letter_C">0.041667</value>
<value letter_id="letter_G">0.833333</value>
<value letter_id="letter_T">0.000000</value>
</alphabet_array>
<alphabet_array>
<value letter_id="letter_A">0.000000</value>
<value letter_id="letter_C">0.750000</value>
<value letter_id="letter_G">0.208333</value>
<value letter_id="letter_T">0.041667</value>
</alphabet_array>
<alphabet_array>
<value letter_id="letter_A">0.125000</value>
<value letter_id="letter_C">0.000000</value>
<value letter_id="letter_G">0.000000</value>
<value letter_id="letter_T">0.875000</value>
</alphabet_array>
<alphabet_array>
<value letter_id="letter_A">0.708333</value>
<value letter_id="letter_C">0.041667</value>
<value letter_id="letter_G">0.000000</value>
<value letter_id="letter_T">0.250000</value>
</alphabet_array>
<alphabet_array>
<value letter_id="letter_A">0.333333</value>
<value letter_id="letter_C">0.000000</value>
<value letter_id="letter_G">0.125000</value>
<value letter_id="letter_T">0.541667</value>
</alphabet_array>
<alphabet_array>
<value letter_id="letter_A">0.500000</value>
<value letter_id="letter_C">0.166667</value>
<value letter_id="letter_G">0.333333</value>
<value letter_id="letter_T">0.000000</value>
</alphabet_array>
<alphabet_array>
<value letter_id="letter_A">0.166667</value>
<value letter_id="letter_C">0.166667</value>
<value letter_id="letter_G">0.125000</value>
<value letter_id="letter_T">0.541667</value>
</alphabet_array>
</alphabet_matrix>
</probabilities>
<regular_expression>
[TA][TAC][AT][GC][CT][TCA][TGC][TG][TG][AG][TA][GA][AGT][CGT][TA][TG][GT]GCA[TC][GA][GAC][TC][TG][GA][TGC]TG[CG]T[AT][TA][AG]T
</regular_expression>
<contributing_sites>
<contributing_site sequence_id="sequence_580" position="8" strand="plus" pvalue="1.07e-12" >
<left_flank>CGCAATCA</left_flank>
<site>
<letter_ref letter_id="letter_T"/>
<letter_ref letter_id="letter_T"/>
<letter_ref letter_id="letter_G"/>
<letter_ref letter_id="letter_G"/>
<letter_ref letter_id="letter_C"/>
<letter_ref letter_id="letter_T"/>
<letter_ref letter_id="letter_T"/>
<letter_ref letter_id="letter_T"/>
<letter_ref letter_id="letter_T"/>
<letter_ref letter_id="letter_G"/>
<letter_ref letter_id="letter_A"/>
<letter_ref letter_id="letter_A"/>
<letter_ref letter_id="letter_A"/>
<letter_ref letter_id="letter_C"/>
<letter_ref letter_id="letter_A"/>
<letter_ref letter_id="letter_T"/>
<letter_ref letter_id="letter_G"/>
<letter_ref letter_id="letter_G"/>
<letter_ref letter_id="letter_C"/>
<letter_ref letter_id="letter_A"/>
<letter_ref letter_id="letter_C"/>
<letter_ref letter_id="letter_G"/>
<letter_ref letter_id="letter_C"/>
<letter_ref letter_id="letter_C"/>
<letter_ref letter_id="letter_G"/>
<letter_ref letter_id="letter_A"/>
<letter_ref letter_id="letter_T"/>
<letter_ref letter_id="letter_T"/>
<letter_ref letter_id="letter_G"/>
<letter_ref letter_id="letter_C"/>
<letter_ref letter_id="letter_T"/>
<letter_ref letter_id="letter_T"/>
<letter_ref letter_id="letter_T"/>
<letter_ref letter_id="letter_G"/>
<letter_ref letter_id="letter_T"/>
</site>
<right_flank>CAGTAAC</right_flank>
</contributing_site>
<contributing_site sequence_id="sequence_429" position="8" strand="plus" pvalue="1.10e-09" >
<left_flank>ATCAGTTA</left_flank>
<site>
<letter_ref letter_id="letter_T"/>
<letter_ref letter_id="letter_T"/>
<letter_ref letter_id="letter_T"/>
<letter_ref letter_id="letter_C"/>
<letter_ref letter_id="letter_T"/>
<letter_ref letter_id="letter_A"/>
<letter_ref letter_id="letter_T"/>
<letter_ref letter_id="letter_T"/>
<letter_ref letter_id="letter_T"/>
<letter_ref letter_id="letter_T"/>
<letter_ref letter_id="letter_T"/>
<letter_ref letter_id="letter_A"/>
<letter_ref letter_id="letter_A"/>
<letter_ref letter_id="letter_G"/>
<letter_ref letter_id="letter_C"/>
<letter_ref letter_id="letter_T"/>
<letter_ref letter_id="letter_G"/>
<letter_ref letter_id="letter_G"/>
<letter_ref letter_id="letter_C"/>
<letter_ref letter_id="letter_A"/>
<letter_ref letter_id="letter_T"/>
<letter_ref letter_id="letter_G"/>
<letter_ref letter_id="letter_G"/>
<letter_ref letter_id="letter_T"/>
<letter_ref letter_id="letter_T"/>
<letter_ref letter_id="letter_A"/>
<letter_ref letter_id="letter_T"/>
<letter_ref letter_id="letter_C"/>
<letter_ref letter_id="letter_G"/>
<letter_ref letter_id="letter_C"/>
<letter_ref letter_id="letter_T"/>
<letter_ref letter_id="letter_A"/>
<letter_ref letter_id="letter_T"/>
<letter_ref letter_id="letter_A"/>
<letter_ref letter_id="letter_G"/>
</site>
<right_flank>GGCTTGT</right_flank>
</contributing_site>
<contributing_site sequence_id="sequence_45" position="10" strand="plus" pvalue="3.59e-09" >
<left_flank>CTAAAGTGCT</left_flank>
<site>
<letter_ref letter_id="letter_T"/>
<letter_ref letter_id="letter_T"/>
<letter_ref letter_id="letter_G"/>
<letter_ref letter_id="letter_C"/>
<letter_ref letter_id="letter_C"/>
<letter_ref letter_id="letter_T"/>
<letter_ref letter_id="letter_G"/>
<letter_ref letter_id="letter_T"/>
<letter_ref letter_id="letter_T"/>
<letter_ref letter_id="letter_G"/>
<letter_ref letter_id="letter_T"/>
<letter_ref letter_id="letter_T"/>
<letter_ref letter_id="letter_G"/>
<letter_ref letter_id="letter_C"/>
<letter_ref letter_id="letter_A"/>
<letter_ref letter_id="letter_T"/>
<letter_ref letter_id="letter_T"/>
<letter_ref letter_id="letter_G"/>
<letter_ref letter_id="letter_C"/>
<letter_ref letter_id="letter_A"/>
<letter_ref letter_id="letter_G"/>
<letter_ref letter_id="letter_G"/>
<letter_ref letter_id="letter_G"/>
<letter_ref letter_id="letter_T"/>
<letter_ref letter_id="letter_T"/>
<letter_ref letter_id="letter_T"/>
<letter_ref letter_id="letter_C"/>
<letter_ref letter_id="letter_T"/>
<letter_ref letter_id="letter_G"/>
<letter_ref letter_id="letter_G"/>
<letter_ref letter_id="letter_T"/>
<letter_ref letter_id="letter_A"/>
<letter_ref letter_id="letter_T"/>
<letter_ref letter_id="letter_A"/>
<letter_ref letter_id="letter_A"/>
</site>
<right_flank>AGCAG</right_flank>
</contributing_site>
<contributing_site sequence_id="sequence_229" position="6" strand="plus" pvalue="4.49e-09" >
<left_flank>TACCGA</left_flank>
<site>
<letter_ref letter_id="letter_T"/>
<letter_ref letter_id="letter_A"/>
<letter_ref letter_id="letter_A"/>
<letter_ref letter_id="letter_G"/>
<letter_ref letter_id="letter_A"/>
<letter_ref letter_id="letter_T"/>
<letter_ref letter_id="letter_T"/>
<letter_ref letter_id="letter_T"/>
<letter_ref letter_id="letter_G"/>
<letter_ref letter_id="letter_A"/>
<letter_ref letter_id="letter_T"/>
<letter_ref letter_id="letter_G"/>
<letter_ref letter_id="letter_T"/>
<letter_ref letter_id="letter_T"/>
<letter_ref letter_id="letter_A"/>
<letter_ref letter_id="letter_T"/>
<letter_ref letter_id="letter_T"/>
<letter_ref letter_id="letter_T"/>
<letter_ref letter_id="letter_C"/>
<letter_ref letter_id="letter_A"/>
<letter_ref letter_id="letter_A"/>
<letter_ref letter_id="letter_G"/>
<letter_ref letter_id="letter_G"/>
<letter_ref letter_id="letter_C"/>
<letter_ref letter_id="letter_T"/>
<letter_ref letter_id="letter_G"/>
<letter_ref letter_id="letter_T"/>
<letter_ref letter_id="letter_T"/>
<letter_ref letter_id="letter_A"/>
<letter_ref letter_id="letter_C"/>
<letter_ref letter_id="letter_T"/>
<letter_ref letter_id="letter_T"/>
<letter_ref letter_id="letter_T"/>
<letter_ref letter_id="letter_A"/>
<letter_ref letter_id="letter_T"/>
</site>
<right_flank>TCTCGCCGC</right_flank>
</contributing_site>
<contributing_site sequence_id="sequence_1434" position="8" strand="plus" pvalue="5.61e-09" >
<left_flank>ATTTACAT</left_flank>
<site>
<letter_ref letter_id="letter_G"/>
<letter_ref letter_id="letter_A"/>
<letter_ref letter_id="letter_T"/>
<letter_ref letter_id="letter_T"/>
<letter_ref letter_id="letter_T"/>
<letter_ref letter_id="letter_T"/>
<letter_ref letter_id="letter_T"/>
<letter_ref letter_id="letter_T"/>
<letter_ref letter_id="letter_T"/>
<letter_ref letter_id="letter_G"/>
<letter_ref letter_id="letter_T"/>
<letter_ref letter_id="letter_A"/>
<letter_ref letter_id="letter_A"/>
<letter_ref letter_id="letter_C"/>
<letter_ref letter_id="letter_A"/>
<letter_ref letter_id="letter_T"/>
<letter_ref letter_id="letter_G"/>
<letter_ref letter_id="letter_G"/>
<letter_ref letter_id="letter_C"/>
<letter_ref letter_id="letter_A"/>
<letter_ref letter_id="letter_T"/>
<letter_ref letter_id="letter_G"/>
<letter_ref letter_id="letter_A"/>
<letter_ref letter_id="letter_T"/>
<letter_ref letter_id="letter_G"/>
<letter_ref letter_id="letter_A"/>
<letter_ref letter_id="letter_T"/>
<letter_ref letter_id="letter_T"/>
<letter_ref letter_id="letter_G"/>
<letter_ref letter_id="letter_G"/>
<letter_ref letter_id="letter_A"/>
<letter_ref letter_id="letter_A"/>
<letter_ref letter_id="letter_G"/>
<letter_ref letter_id="letter_A"/>
<letter_ref letter_id="letter_T"/>
</site>
<right_flank>GAGCTGA</right_flank>
</contributing_site>
<contributing_site sequence_id="sequence_573" position="8" strand="plus" pvalue="7.77e-09" >
<left_flank>GCGTCCGT</left_flank>
<site>
<letter_ref letter_id="letter_G"/>
<letter_ref letter_id="letter_T"/>
<letter_ref letter_id="letter_A"/>
<letter_ref letter_id="letter_C"/>
<letter_ref letter_id="letter_C"/>
<letter_ref letter_id="letter_T"/>
<letter_ref letter_id="letter_G"/>
<letter_ref letter_id="letter_C"/>
<letter_ref letter_id="letter_T"/>
<letter_ref letter_id="letter_G"/>
<letter_ref letter_id="letter_T"/>
<letter_ref letter_id="letter_G"/>
<letter_ref letter_id="letter_G"/>
<letter_ref letter_id="letter_C"/>
<letter_ref letter_id="letter_T"/>
<letter_ref letter_id="letter_T"/>
<letter_ref letter_id="letter_G"/>
<letter_ref letter_id="letter_G"/>
<letter_ref letter_id="letter_T"/>
<letter_ref letter_id="letter_T"/>
<letter_ref letter_id="letter_C"/>
<letter_ref letter_id="letter_G"/>
<letter_ref letter_id="letter_A"/>
<letter_ref letter_id="letter_T"/>
<letter_ref letter_id="letter_T"/>
<letter_ref letter_id="letter_A"/>
<letter_ref letter_id="letter_T"/>
<letter_ref letter_id="letter_T"/>
<letter_ref letter_id="letter_G"/>
<letter_ref letter_id="letter_C"/>
<letter_ref letter_id="letter_T"/>
<letter_ref letter_id="letter_A"/>
<letter_ref letter_id="letter_A"/>
<letter_ref letter_id="letter_G"/>
<letter_ref letter_id="letter_T"/>
</site>
<right_flank>TGCTATC</right_flank>
</contributing_site>
<contributing_site sequence_id="sequence_516" position="8" strand="plus" pvalue="1.62e-08" >
<left_flank>GTTTTGAT</left_flank>
<site>
<letter_ref letter_id="letter_A"/>
<letter_ref letter_id="letter_T"/>
<letter_ref letter_id="letter_C"/>
<letter_ref letter_id="letter_A"/>
<letter_ref letter_id="letter_T"/>
<letter_ref letter_id="letter_T"/>
<letter_ref letter_id="letter_T"/>
<letter_ref letter_id="letter_T"/>
<letter_ref letter_id="letter_G"/>
<letter_ref letter_id="letter_A"/>
<letter_ref letter_id="letter_C"/>
<letter_ref letter_id="letter_T"/>
<letter_ref letter_id="letter_G"/>
<letter_ref letter_id="letter_C"/>
<letter_ref letter_id="letter_A"/>
<letter_ref letter_id="letter_T"/>
<letter_ref letter_id="letter_G"/>
<letter_ref letter_id="letter_G"/>
<letter_ref letter_id="letter_C"/>
<letter_ref letter_id="letter_A"/>
<letter_ref letter_id="letter_C"/>
<letter_ref letter_id="letter_A"/>
<letter_ref letter_id="letter_G"/>
<letter_ref letter_id="letter_C"/>
<letter_ref letter_id="letter_T"/>
<letter_ref letter_id="letter_A"/>
<letter_ref letter_id="letter_T"/>
<letter_ref letter_id="letter_T"/>
<letter_ref letter_id="letter_G"/>
<letter_ref letter_id="letter_C"/>
<letter_ref letter_id="letter_T"/>
<letter_ref letter_id="letter_A"/>
<letter_ref letter_id="letter_T"/>
<letter_ref letter_id="letter_C"/>
<letter_ref letter_id="letter_C"/>
</site>
<right_flank>AGAGGGT</right_flank>
</contributing_site>
<contributing_site sequence_id="sequence_1009" position="8" strand="plus" pvalue="1.99e-08" >
<left_flank>ATTTTTTC</left_flank>
<site>
<letter_ref letter_id="letter_A"/>
<letter_ref letter_id="letter_T"/>
<letter_ref letter_id="letter_T"/>
<letter_ref letter_id="letter_T"/>
<letter_ref letter_id="letter_C"/>
<letter_ref letter_id="letter_C"/>
<letter_ref letter_id="letter_A"/>
<letter_ref letter_id="letter_G"/>
<letter_ref letter_id="letter_G"/>
<letter_ref letter_id="letter_A"/>
<letter_ref letter_id="letter_A"/>
<letter_ref letter_id="letter_C"/>
<letter_ref letter_id="letter_T"/>
<letter_ref letter_id="letter_T"/>
<letter_ref letter_id="letter_T"/>
<letter_ref letter_id="letter_G"/>
<letter_ref letter_id="letter_T"/>
<letter_ref letter_id="letter_G"/>
<letter_ref letter_id="letter_C"/>
<letter_ref letter_id="letter_A"/>
<letter_ref letter_id="letter_C"/>
<letter_ref letter_id="letter_G"/>
<letter_ref letter_id="letter_C"/>
<letter_ref letter_id="letter_T"/>
<letter_ref letter_id="letter_T"/>
<letter_ref letter_id="letter_G"/>
<letter_ref letter_id="letter_T"/>
<letter_ref letter_id="letter_T"/>
<letter_ref letter_id="letter_G"/>
<letter_ref letter_id="letter_C"/>
<letter_ref letter_id="letter_T"/>
<letter_ref letter_id="letter_T"/>
<letter_ref letter_id="letter_T"/>
<letter_ref letter_id="letter_A"/>
<letter_ref letter_id="letter_T"/>
</site>
<right_flank>CACCCAC</right_flank>
</contributing_site>
<contributing_site sequence_id="sequence_1425" position="9" strand="plus" pvalue="2.20e-08" >
<left_flank>ATTACAGCG</left_flank>
<site>
<letter_ref letter_id="letter_G"/>
<letter_ref letter_id="letter_C"/>
<letter_ref letter_id="letter_A"/>
<letter_ref letter_id="letter_A"/>
<letter_ref letter_id="letter_T"/>
<letter_ref letter_id="letter_T"/>
<letter_ref letter_id="letter_C"/>
<letter_ref letter_id="letter_T"/>
<letter_ref letter_id="letter_T"/>
<letter_ref letter_id="letter_G"/>
<letter_ref letter_id="letter_A"/>
<letter_ref letter_id="letter_G"/>
<letter_ref letter_id="letter_T"/>
<letter_ref letter_id="letter_C"/>
<letter_ref letter_id="letter_T"/>
<letter_ref letter_id="letter_T"/>
<letter_ref letter_id="letter_G"/>
<letter_ref letter_id="letter_G"/>
<letter_ref letter_id="letter_C"/>
<letter_ref letter_id="letter_A"/>
<letter_ref letter_id="letter_T"/>
<letter_ref letter_id="letter_G"/>
<letter_ref letter_id="letter_C"/>
<letter_ref letter_id="letter_T"/>
<letter_ref letter_id="letter_C"/>
<letter_ref letter_id="letter_A"/>
<letter_ref letter_id="letter_T"/>
<letter_ref letter_id="letter_T"/>
<letter_ref letter_id="letter_G"/>
<letter_ref letter_id="letter_C"/>
<letter_ref letter_id="letter_T"/>
<letter_ref letter_id="letter_C"/>
<letter_ref letter_id="letter_A"/>
<letter_ref letter_id="letter_G"/>
<letter_ref letter_id="letter_T"/>
</site>
<right_flank>CGAGAT</right_flank>
</contributing_site>
<contributing_site sequence_id="sequence_499" position="7" strand="plus" pvalue="3.26e-08" >
<left_flank>TTTTAAA</left_flank>
<site>
<letter_ref letter_id="letter_A"/>
<letter_ref letter_id="letter_G"/>
<letter_ref letter_id="letter_G"/>
<letter_ref letter_id="letter_C"/>
<letter_ref letter_id="letter_T"/>
<letter_ref letter_id="letter_T"/>
<letter_ref letter_id="letter_T"/>
<letter_ref letter_id="letter_G"/>
<letter_ref letter_id="letter_A"/>
<letter_ref letter_id="letter_A"/>
<letter_ref letter_id="letter_A"/>
<letter_ref letter_id="letter_A"/>
<letter_ref letter_id="letter_A"/>
<letter_ref letter_id="letter_G"/>
<letter_ref letter_id="letter_T"/>
<letter_ref letter_id="letter_T"/>
<letter_ref letter_id="letter_G"/>
<letter_ref letter_id="letter_G"/>
<letter_ref letter_id="letter_C"/>
<letter_ref letter_id="letter_A"/>
<letter_ref letter_id="letter_C"/>
<letter_ref letter_id="letter_A"/>
<letter_ref letter_id="letter_G"/>
<letter_ref letter_id="letter_C"/>
<letter_ref letter_id="letter_T"/>
<letter_ref letter_id="letter_T"/>
<letter_ref letter_id="letter_C"/>
<letter_ref letter_id="letter_T"/>
<letter_ref letter_id="letter_G"/>
<letter_ref letter_id="letter_C"/>
<letter_ref letter_id="letter_T"/>
<letter_ref letter_id="letter_A"/>
<letter_ref letter_id="letter_T"/>
<letter_ref letter_id="letter_C"/>
<letter_ref letter_id="letter_T"/>
</site>
<right_flank>CTCTTGCA</right_flank>
</contributing_site>
<contributing_site sequence_id="sequence_965" position="9" strand="plus" pvalue="4.36e-08" >
<left_flank>ACAATTTTT</left_flank>
<site>
<letter_ref letter_id="letter_T"/>
<letter_ref letter_id="letter_A"/>
<letter_ref letter_id="letter_T"/>
<letter_ref letter_id="letter_G"/>
<letter_ref letter_id="letter_G"/>
<letter_ref letter_id="letter_A"/>
<letter_ref letter_id="letter_T"/>
<letter_ref letter_id="letter_T"/>
<letter_ref letter_id="letter_T"/>
<letter_ref letter_id="letter_G"/>
<letter_ref letter_id="letter_A"/>
<letter_ref letter_id="letter_A"/>
<letter_ref letter_id="letter_G"/>
<letter_ref letter_id="letter_C"/>
<letter_ref letter_id="letter_A"/>
<letter_ref letter_id="letter_C"/>
<letter_ref letter_id="letter_T"/>
<letter_ref letter_id="letter_T"/>
<letter_ref letter_id="letter_A"/>
<letter_ref letter_id="letter_A"/>
<letter_ref letter_id="letter_T"/>
<letter_ref letter_id="letter_G"/>
<letter_ref letter_id="letter_A"/>
<letter_ref letter_id="letter_T"/>
<letter_ref letter_id="letter_T"/>
<letter_ref letter_id="letter_G"/>
<letter_ref letter_id="letter_C"/>
<letter_ref letter_id="letter_T"/>
<letter_ref letter_id="letter_G"/>
<letter_ref letter_id="letter_C"/>
<letter_ref letter_id="letter_T"/>
<letter_ref letter_id="letter_A"/>
<letter_ref letter_id="letter_T"/>
<letter_ref letter_id="letter_A"/>
<letter_ref letter_id="letter_G"/>
</site>
<right_flank>TCGCGA</right_flank>
</contributing_site>
<contributing_site sequence_id="sequence_590" position="8" strand="plus" pvalue="4.80e-08" >
<left_flank>GTGCCAAA</left_flank>
<site>
<letter_ref letter_id="letter_T"/>
<letter_ref letter_id="letter_T"/>
<letter_ref letter_id="letter_G"/>
<letter_ref letter_id="letter_C"/>
<letter_ref letter_id="letter_C"/>
<letter_ref letter_id="letter_A"/>
<letter_ref letter_id="letter_C"/>
<letter_ref letter_id="letter_T"/>
<letter_ref letter_id="letter_A"/>
<letter_ref letter_id="letter_T"/>
<letter_ref letter_id="letter_C"/>
<letter_ref letter_id="letter_C"/>
<letter_ref letter_id="letter_A"/>
<letter_ref letter_id="letter_G"/>
<letter_ref letter_id="letter_C"/>
<letter_ref letter_id="letter_T"/>
<letter_ref letter_id="letter_G"/>
<letter_ref letter_id="letter_G"/>
<letter_ref letter_id="letter_C"/>
<letter_ref letter_id="letter_A"/>
<letter_ref letter_id="letter_C"/>
<letter_ref letter_id="letter_C"/>
<letter_ref letter_id="letter_G"/>
<letter_ref letter_id="letter_T"/>
<letter_ref letter_id="letter_T"/>
<letter_ref letter_id="letter_G"/>
<letter_ref letter_id="letter_T"/>
<letter_ref letter_id="letter_T"/>
<letter_ref letter_id="letter_G"/>
<letter_ref letter_id="letter_C"/>
<letter_ref letter_id="letter_T"/>
<letter_ref letter_id="letter_A"/>
<letter_ref letter_id="letter_A"/>
<letter_ref letter_id="letter_G"/>
<letter_ref letter_id="letter_T"/>
</site>
<right_flank>CTTCTGT</right_flank>
</contributing_site>
<contributing_site sequence_id="sequence_1137" position="8" strand="plus" pvalue="6.97e-08" >
<left_flank>AATCAGAA</left_flank>
<site>
<letter_ref letter_id="letter_A"/>
<letter_ref letter_id="letter_A"/>
<letter_ref letter_id="letter_A"/>
<letter_ref letter_id="letter_G"/>
<letter_ref letter_id="letter_C"/>
<letter_ref letter_id="letter_C"/>
<letter_ref letter_id="letter_G"/>
<letter_ref letter_id="letter_T"/>
<letter_ref letter_id="letter_T"/>
<letter_ref letter_id="letter_G"/>
<letter_ref letter_id="letter_A"/>
<letter_ref letter_id="letter_G"/>
<letter_ref letter_id="letter_T"/>
<letter_ref letter_id="letter_G"/>
<letter_ref letter_id="letter_A"/>
<letter_ref letter_id="letter_T"/>
<letter_ref letter_id="letter_A"/>
<letter_ref letter_id="letter_G"/>
<letter_ref letter_id="letter_C"/>
<letter_ref letter_id="letter_A"/>
<letter_ref letter_id="letter_A"/>
<letter_ref letter_id="letter_G"/>
<letter_ref letter_id="letter_A"/>
<letter_ref letter_id="letter_T"/>
<letter_ref letter_id="letter_C"/>
<letter_ref letter_id="letter_G"/>
<letter_ref letter_id="letter_C"/>
<letter_ref letter_id="letter_T"/>
<letter_ref letter_id="letter_G"/>
<letter_ref letter_id="letter_G"/>
<letter_ref letter_id="letter_T"/>
<letter_ref letter_id="letter_T"/>
<letter_ref letter_id="letter_T"/>
<letter_ref letter_id="letter_A"/>
<letter_ref letter_id="letter_C"/>
</site>
<right_flank>TGGAGGC</right_flank>
</contributing_site>
<contributing_site sequence_id="sequence_1092" position="8" strand="plus" pvalue="9.17e-08" >
<left_flank>CTCTAGCA</left_flank>
<site>
<letter_ref letter_id="letter_C"/>
<letter_ref letter_id="letter_A"/>
<letter_ref letter_id="letter_A"/>
<letter_ref letter_id="letter_G"/>
<letter_ref letter_id="letter_C"/>
<letter_ref letter_id="letter_C"/>
<letter_ref letter_id="letter_C"/>
<letter_ref letter_id="letter_T"/>
<letter_ref letter_id="letter_C"/>
<letter_ref letter_id="letter_A"/>
<letter_ref letter_id="letter_T"/>
<letter_ref letter_id="letter_G"/>
<letter_ref letter_id="letter_G"/>
<letter_ref letter_id="letter_T"/>
<letter_ref letter_id="letter_G"/>
<letter_ref letter_id="letter_T"/>
<letter_ref letter_id="letter_G"/>
<letter_ref letter_id="letter_G"/>
<letter_ref letter_id="letter_C"/>
<letter_ref letter_id="letter_A"/>
<letter_ref letter_id="letter_C"/>
<letter_ref letter_id="letter_A"/>
<letter_ref letter_id="letter_G"/>
<letter_ref letter_id="letter_C"/>
<letter_ref letter_id="letter_T"/>
<letter_ref letter_id="letter_C"/>
<letter_ref letter_id="letter_G"/>
<letter_ref letter_id="letter_T"/>
<letter_ref letter_id="letter_G"/>
<letter_ref letter_id="letter_C"/>
<letter_ref letter_id="letter_T"/>
<letter_ref letter_id="letter_A"/>
<letter_ref letter_id="letter_T"/>
<letter_ref letter_id="letter_G"/>
<letter_ref letter_id="letter_G"/>
</site>
<right_flank>AACTGGT</right_flank>
</contributing_site>
<contributing_site sequence_id="sequence_1043" position="9" strand="plus" pvalue="1.56e-07" >
<left_flank>TTGAGGCGG</left_flank>
<site>
<letter_ref letter_id="letter_T"/>
<letter_ref letter_id="letter_T"/>
<letter_ref letter_id="letter_T"/>
<letter_ref letter_id="letter_C"/>
<letter_ref letter_id="letter_G"/>
<letter_ref letter_id="letter_C"/>
<letter_ref letter_id="letter_C"/>
<letter_ref letter_id="letter_G"/>
<letter_ref letter_id="letter_A"/>
<letter_ref letter_id="letter_G"/>
<letter_ref letter_id="letter_C"/>
<letter_ref letter_id="letter_A"/>
<letter_ref letter_id="letter_G"/>
<letter_ref letter_id="letter_T"/>
<letter_ref letter_id="letter_T"/>
<letter_ref letter_id="letter_T"/>
<letter_ref letter_id="letter_G"/>
<letter_ref letter_id="letter_G"/>
<letter_ref letter_id="letter_C"/>
<letter_ref letter_id="letter_A"/>
<letter_ref letter_id="letter_T"/>
<letter_ref letter_id="letter_A"/>
<letter_ref letter_id="letter_G"/>
<letter_ref letter_id="letter_A"/>
<letter_ref letter_id="letter_G"/>
<letter_ref letter_id="letter_G"/>
<letter_ref letter_id="letter_G"/>
<letter_ref letter_id="letter_T"/>
<letter_ref letter_id="letter_G"/>
<letter_ref letter_id="letter_C"/>
<letter_ref letter_id="letter_T"/>
<letter_ref letter_id="letter_A"/>
<letter_ref letter_id="letter_G"/>
<letter_ref letter_id="letter_G"/>
<letter_ref letter_id="letter_T"/>
</site>
<right_flank>TCTTGC</right_flank>
</contributing_site>
<contributing_site sequence_id="sequence_144" position="5" strand="plus" pvalue="2.20e-07" >
<left_flank>CGATC</left_flank>
<site>
<letter_ref letter_id="letter_A"/>
<letter_ref letter_id="letter_T"/>
<letter_ref letter_id="letter_A"/>
<letter_ref letter_id="letter_G"/>
<letter_ref letter_id="letter_C"/>
<letter_ref letter_id="letter_T"/>
<letter_ref letter_id="letter_G"/>
<letter_ref letter_id="letter_G"/>
<letter_ref letter_id="letter_G"/>
<letter_ref letter_id="letter_T"/>
<letter_ref letter_id="letter_T"/>
<letter_ref letter_id="letter_G"/>
<letter_ref letter_id="letter_A"/>
<letter_ref letter_id="letter_C"/>
<letter_ref letter_id="letter_A"/>
<letter_ref letter_id="letter_G"/>
<letter_ref letter_id="letter_C"/>
<letter_ref letter_id="letter_G"/>
<letter_ref letter_id="letter_C"/>
<letter_ref letter_id="letter_A"/>
<letter_ref letter_id="letter_T"/>
<letter_ref letter_id="letter_G"/>
<letter_ref letter_id="letter_G"/>
<letter_ref letter_id="letter_C"/>
<letter_ref letter_id="letter_T"/>
<letter_ref letter_id="letter_C"/>
<letter_ref letter_id="letter_T"/>
<letter_ref letter_id="letter_T"/>
<letter_ref letter_id="letter_C"/>
<letter_ref letter_id="letter_C"/>
<letter_ref letter_id="letter_T"/>
<letter_ref letter_id="letter_T"/>
<letter_ref letter_id="letter_A"/>
<letter_ref letter_id="letter_A"/>
<letter_ref letter_id="letter_A"/>
</site>
<right_flank>TATGCCCGAC</right_flank>
</contributing_site>
<contributing_site sequence_id="sequence_975" position="8" strand="plus" pvalue="2.60e-07" >
<left_flank>TTACTTTC</left_flank>
<site>
<letter_ref letter_id="letter_G"/>
<letter_ref letter_id="letter_C"/>
<letter_ref letter_id="letter_A"/>
<letter_ref letter_id="letter_G"/>
<letter_ref letter_id="letter_C"/>
<letter_ref letter_id="letter_A"/>
<letter_ref letter_id="letter_G"/>
<letter_ref letter_id="letter_G"/>
<letter_ref letter_id="letter_T"/>
<letter_ref letter_id="letter_G"/>
<letter_ref letter_id="letter_T"/>
<letter_ref letter_id="letter_G"/>
<letter_ref letter_id="letter_A"/>
<letter_ref letter_id="letter_G"/>
<letter_ref letter_id="letter_T"/>
<letter_ref letter_id="letter_T"/>
<letter_ref letter_id="letter_T"/>
<letter_ref letter_id="letter_G"/>
<letter_ref letter_id="letter_C"/>
<letter_ref letter_id="letter_C"/>
<letter_ref letter_id="letter_C"/>
<letter_ref letter_id="letter_A"/>
<letter_ref letter_id="letter_T"/>
<letter_ref letter_id="letter_C"/>
<letter_ref letter_id="letter_T"/>
<letter_ref letter_id="letter_G"/>
<letter_ref letter_id="letter_G"/>
<letter_ref letter_id="letter_C"/>
<letter_ref letter_id="letter_G"/>
<letter_ref letter_id="letter_C"/>
<letter_ref letter_id="letter_T"/>
<letter_ref letter_id="letter_A"/>
<letter_ref letter_id="letter_A"/>
<letter_ref letter_id="letter_A"/>
<letter_ref letter_id="letter_C"/>
</site>
<right_flank>TTGCCCC</right_flank>
</contributing_site>
<contributing_site sequence_id="sequence_606" position="8" strand="plus" pvalue="2.82e-07" >
<left_flank>GCTGGCGG</left_flank>
<site>
<letter_ref letter_id="letter_T"/>
<letter_ref letter_id="letter_T"/>
<letter_ref letter_id="letter_T"/>
<letter_ref letter_id="letter_G"/>
<letter_ref letter_id="letter_C"/>
<letter_ref letter_id="letter_C"/>
<letter_ref letter_id="letter_T"/>
<letter_ref letter_id="letter_T"/>
<letter_ref letter_id="letter_G"/>
<letter_ref letter_id="letter_A"/>
<letter_ref letter_id="letter_T"/>
<letter_ref letter_id="letter_G"/>
<letter_ref letter_id="letter_G"/>
<letter_ref letter_id="letter_C"/>
<letter_ref letter_id="letter_T"/>
<letter_ref letter_id="letter_G"/>
<letter_ref letter_id="letter_T"/>
<letter_ref letter_id="letter_G"/>
<letter_ref letter_id="letter_C"/>
<letter_ref letter_id="letter_G"/>
<letter_ref letter_id="letter_C"/>
<letter_ref letter_id="letter_G"/>
<letter_ref letter_id="letter_A"/>
<letter_ref letter_id="letter_A"/>
<letter_ref letter_id="letter_T"/>
<letter_ref letter_id="letter_C"/>
<letter_ref letter_id="letter_G"/>
<letter_ref letter_id="letter_T"/>
<letter_ref letter_id="letter_G"/>
<letter_ref letter_id="letter_G"/>
<letter_ref letter_id="letter_A"/>
<letter_ref letter_id="letter_A"/>
<letter_ref letter_id="letter_A"/>
<letter_ref letter_id="letter_C"/>
<letter_ref letter_id="letter_T"/>
</site>
<right_flank>TCCAGGC</right_flank>
</contributing_site>
<contributing_site sequence_id="sequence_1282" position="5" strand="plus" pvalue="3.33e-07" >
<left_flank>GTCAA</left_flank>
<site>
<letter_ref letter_id="letter_T"/>
<letter_ref letter_id="letter_C"/>
<letter_ref letter_id="letter_T"/>
<letter_ref letter_id="letter_G"/>
<letter_ref letter_id="letter_A"/>
<letter_ref letter_id="letter_C"/>
<letter_ref letter_id="letter_A"/>
<letter_ref letter_id="letter_G"/>
<letter_ref letter_id="letter_T"/>
<letter_ref letter_id="letter_A"/>
<letter_ref letter_id="letter_A"/>
<letter_ref letter_id="letter_T"/>
<letter_ref letter_id="letter_A"/>
<letter_ref letter_id="letter_C"/>
<letter_ref letter_id="letter_T"/>
<letter_ref letter_id="letter_T"/>
<letter_ref letter_id="letter_G"/>
<letter_ref letter_id="letter_T"/>
<letter_ref letter_id="letter_C"/>
<letter_ref letter_id="letter_A"/>
<letter_ref letter_id="letter_T"/>
<letter_ref letter_id="letter_C"/>
<letter_ref letter_id="letter_A"/>
<letter_ref letter_id="letter_C"/>
<letter_ref letter_id="letter_G"/>
<letter_ref letter_id="letter_A"/>
<letter_ref letter_id="letter_G"/>
<letter_ref letter_id="letter_T"/>
<letter_ref letter_id="letter_G"/>
<letter_ref letter_id="letter_T"/>
<letter_ref letter_id="letter_T"/>
<letter_ref letter_id="letter_A"/>
<letter_ref letter_id="letter_T"/>
<letter_ref letter_id="letter_A"/>
<letter_ref letter_id="letter_T"/>
</site>
<right_flank>AGTCGCGCTC</right_flank>
</contributing_site>
<contributing_site sequence_id="sequence_152" position="11" strand="plus" pvalue="3.61e-07" >
<left_flank>TGAGCCATTA</left_flank>
<site>
<letter_ref letter_id="letter_T"/>
<letter_ref letter_id="letter_C"/>
<letter_ref letter_id="letter_A"/>
<letter_ref letter_id="letter_G"/>
<letter_ref letter_id="letter_C"/>
<letter_ref letter_id="letter_A"/>
<letter_ref letter_id="letter_G"/>
<letter_ref letter_id="letter_C"/>
<letter_ref letter_id="letter_C"/>
<letter_ref letter_id="letter_A"/>
<letter_ref letter_id="letter_A"/>
<letter_ref letter_id="letter_A"/>
<letter_ref letter_id="letter_G"/>
<letter_ref letter_id="letter_G"/>
<letter_ref letter_id="letter_T"/>
<letter_ref letter_id="letter_G"/>
<letter_ref letter_id="letter_T"/>
<letter_ref letter_id="letter_G"/>
<letter_ref letter_id="letter_C"/>
<letter_ref letter_id="letter_A"/>
<letter_ref letter_id="letter_T"/>
<letter_ref letter_id="letter_A"/>
<letter_ref letter_id="letter_C"/>
<letter_ref letter_id="letter_G"/>
<letter_ref letter_id="letter_T"/>
<letter_ref letter_id="letter_G"/>
<letter_ref letter_id="letter_C"/>
<letter_ref letter_id="letter_T"/>
<letter_ref letter_id="letter_A"/>
<letter_ref letter_id="letter_C"/>
<letter_ref letter_id="letter_T"/>
<letter_ref letter_id="letter_T"/>
<letter_ref letter_id="letter_T"/>
<letter_ref letter_id="letter_G"/>
<letter_ref letter_id="letter_T"/>
</site>
<right_flank>GATC</right_flank>
</contributing_site>
<contributing_site sequence_id="sequence_920" position="9" strand="plus" pvalue="5.38e-07" >
<left_flank>CTGGCACCT</left_flank>
<site>
<letter_ref letter_id="letter_T"/>
<letter_ref letter_id="letter_C"/>
<letter_ref letter_id="letter_A"/>
<letter_ref letter_id="letter_A"/>
<letter_ref letter_id="letter_C"/>
<letter_ref letter_id="letter_A"/>
<letter_ref letter_id="letter_T"/>
<letter_ref letter_id="letter_T"/>
<letter_ref letter_id="letter_G"/>
<letter_ref letter_id="letter_A"/>
<letter_ref letter_id="letter_G"/>
<letter_ref letter_id="letter_C"/>
<letter_ref letter_id="letter_G"/>
<letter_ref letter_id="letter_C"/>
<letter_ref letter_id="letter_T"/>
<letter_ref letter_id="letter_G"/>
<letter_ref letter_id="letter_C"/>
<letter_ref letter_id="letter_G"/>
<letter_ref letter_id="letter_C"/>
<letter_ref letter_id="letter_A"/>
<letter_ref letter_id="letter_A"/>
<letter_ref letter_id="letter_A"/>
<letter_ref letter_id="letter_C"/>
<letter_ref letter_id="letter_C"/>
<letter_ref letter_id="letter_C"/>
<letter_ref letter_id="letter_G"/>
<letter_ref letter_id="letter_G"/>
<letter_ref letter_id="letter_T"/>
<letter_ref letter_id="letter_G"/>
<letter_ref letter_id="letter_C"/>
<letter_ref letter_id="letter_T"/>
<letter_ref letter_id="letter_A"/>
<letter_ref letter_id="letter_A"/>
<letter_ref letter_id="letter_C"/>
<letter_ref letter_id="letter_A"/>
</site>
<right_flank>TGCGCG</right_flank>
</contributing_site>
<contributing_site sequence_id="sequence_87" position="0" strand="plus" pvalue="9.20e-07" >
<left_flank></left_flank>
<site>
<letter_ref letter_id="letter_T"/>
<letter_ref letter_id="letter_C"/>
<letter_ref letter_id="letter_T"/>
<letter_ref letter_id="letter_G"/>
<letter_ref letter_id="letter_C"/>
<letter_ref letter_id="letter_C"/>
<letter_ref letter_id="letter_G"/>
<letter_ref letter_id="letter_C"/>
<letter_ref letter_id="letter_G"/>
<letter_ref letter_id="letter_A"/>
<letter_ref letter_id="letter_G"/>
<letter_ref letter_id="letter_G"/>
<letter_ref letter_id="letter_A"/>
<letter_ref letter_id="letter_C"/>
<letter_ref letter_id="letter_G"/>
<letter_ref letter_id="letter_C"/>
<letter_ref letter_id="letter_A"/>
<letter_ref letter_id="letter_G"/>
<letter_ref letter_id="letter_C"/>
<letter_ref letter_id="letter_A"/>
<letter_ref letter_id="letter_T"/>
<letter_ref letter_id="letter_G"/>
<letter_ref letter_id="letter_A"/>
<letter_ref letter_id="letter_T"/>
<letter_ref letter_id="letter_T"/>
<letter_ref letter_id="letter_G"/>
<letter_ref letter_id="letter_A"/>
<letter_ref letter_id="letter_T"/>
<letter_ref letter_id="letter_A"/>
<letter_ref letter_id="letter_C"/>
<letter_ref letter_id="letter_A"/>
<letter_ref letter_id="letter_A"/>
<letter_ref letter_id="letter_A"/>
<letter_ref letter_id="letter_A"/>
<letter_ref letter_id="letter_T"/>
</site>
<right_flank>CCATCACACA</right_flank>
</contributing_site>
<contributing_site sequence_id="sequence_28" position="8" strand="plus" pvalue="1.77e-06" >
<left_flank>CGCCGGAC</left_flank>
<site>
<letter_ref letter_id="letter_T"/>
<letter_ref letter_id="letter_A"/>
<letter_ref letter_id="letter_T"/>
<letter_ref letter_id="letter_T"/>
<letter_ref letter_id="letter_T"/>
<letter_ref letter_id="letter_T"/>
<letter_ref letter_id="letter_C"/>
<letter_ref letter_id="letter_C"/>
<letter_ref letter_id="letter_T"/>
<letter_ref letter_id="letter_G"/>
<letter_ref letter_id="letter_G"/>
<letter_ref letter_id="letter_T"/>
<letter_ref letter_id="letter_T"/>
<letter_ref letter_id="letter_T"/>
<letter_ref letter_id="letter_T"/>
<letter_ref letter_id="letter_T"/>
<letter_ref letter_id="letter_T"/>
<letter_ref letter_id="letter_G"/>
<letter_ref letter_id="letter_A"/>
<letter_ref letter_id="letter_A"/>
<letter_ref letter_id="letter_A"/>
<letter_ref letter_id="letter_A"/>
<letter_ref letter_id="letter_C"/>
<letter_ref letter_id="letter_T"/>
<letter_ref letter_id="letter_T"/>
<letter_ref letter_id="letter_T"/>
<letter_ref letter_id="letter_G"/>
<letter_ref letter_id="letter_T"/>
<letter_ref letter_id="letter_G"/>
<letter_ref letter_id="letter_G"/>
<letter_ref letter_id="letter_T"/>
<letter_ref letter_id="letter_A"/>
<letter_ref letter_id="letter_T"/>
<letter_ref letter_id="letter_G"/>
<letter_ref letter_id="letter_C"/>
</site>
<right_flank>TTGAAAC</right_flank>
</contributing_site>
<contributing_site sequence_id="sequence_785" position="10" strand="plus" pvalue="3.74e-06" >
<left_flank>TTTGAATGTA</left_flank>
<site>
<letter_ref letter_id="letter_T"/>
<letter_ref letter_id="letter_A"/>
<letter_ref letter_id="letter_A"/>
<letter_ref letter_id="letter_C"/>
<letter_ref letter_id="letter_C"/>
<letter_ref letter_id="letter_T"/>
<letter_ref letter_id="letter_T"/>
<letter_ref letter_id="letter_G"/>
<letter_ref letter_id="letter_T"/>
<letter_ref letter_id="letter_T"/>
<letter_ref letter_id="letter_G"/>
<letter_ref letter_id="letter_A"/>
<letter_ref letter_id="letter_A"/>
<letter_ref letter_id="letter_A"/>
<letter_ref letter_id="letter_C"/>
<letter_ref letter_id="letter_T"/>
<letter_ref letter_id="letter_G"/>
<letter_ref letter_id="letter_T"/>
<letter_ref letter_id="letter_C"/>
<letter_ref letter_id="letter_C"/>
<letter_ref letter_id="letter_T"/>
<letter_ref letter_id="letter_A"/>
<letter_ref letter_id="letter_A"/>
<letter_ref letter_id="letter_C"/>
<letter_ref letter_id="letter_G"/>
<letter_ref letter_id="letter_A"/>
<letter_ref letter_id="letter_A"/>
<letter_ref letter_id="letter_T"/>
<letter_ref letter_id="letter_G"/>
<letter_ref letter_id="letter_C"/>
<letter_ref letter_id="letter_T"/>
<letter_ref letter_id="letter_A"/>
<letter_ref letter_id="letter_G"/>
<letter_ref letter_id="letter_A"/>
<letter_ref letter_id="letter_A"/>
</site>
<right_flank>TCCCG</right_flank>
</contributing_site>
</contributing_sites>
</motif>
<motif id="motif_5" name="5" width="35" sites="10" ic="31.0" re="30.8" llr="213" e_value="3.7e-001" bayes_threshold="11.4502" elapsed_time="1236.652975">
<scores>
<alphabet_matrix>
<alphabet_array>
<value letter_id="letter_A">-997</value>
<value letter_id="letter_C">-997</value>
<value letter_id="letter_G">-997</value>
<value letter_id="letter_T">204</value>
</alphabet_array>
<alphabet_array>
<value letter_id="letter_A">-997</value>
<value letter_id="letter_C">-997</value>
<value letter_id="letter_G">196</value>
<value letter_id="letter_T">-997</value>
</alphabet_array>
<alphabet_array>
<value letter_id="letter_A">-27</value>
<value letter_id="letter_C">21</value>
<value letter_id="letter_G">96</value>
<value letter_id="letter_T">-997</value>
</alphabet_array>
<alphabet_array>
<value letter_id="letter_A">-27</value>
<value letter_id="letter_C">-37</value>
<value letter_id="letter_G">64</value>
<value letter_id="letter_T">-28</value>
</alphabet_array>
<alphabet_array>
<value letter_id="letter_A">73</value>
<value letter_id="letter_C">-137</value>
<value letter_id="letter_G">22</value>
<value letter_id="letter_T">-28</value>
</alphabet_array>
<alphabet_array>
<value letter_id="letter_A">-127</value>
<value letter_id="letter_C">-37</value>
<value letter_id="letter_G">122</value>
<value letter_id="letter_T">-128</value>
</alphabet_array>
<alphabet_array>
<value letter_id="letter_A">172</value>
<value letter_id="letter_C">-997</value>
<value letter_id="letter_G">-997</value>
<value letter_id="letter_T">-28</value>
</alphabet_array>
<alphabet_array>
<value letter_id="letter_A">-997</value>
<value letter_id="letter_C">-997</value>
<value letter_id="letter_G">64</value>
<value letter_id="letter_T">130</value>
</alphabet_array>
<alphabet_array>
<value letter_id="letter_A">-997</value>
<value letter_id="letter_C">144</value>
<value letter_id="letter_G">-36</value>
<value letter_id="letter_T">-128</value>
</alphabet_array>
<alphabet_array>
<value letter_id="letter_A">105</value>
<value letter_id="letter_C">-997</value>
<value letter_id="letter_G">-136</value>
<value letter_id="letter_T">72</value>
</alphabet_array>
<alphabet_array>
<value letter_id="letter_A">-997</value>
<value letter_id="letter_C">-137</value>
<value letter_id="letter_G">181</value>
<value letter_id="letter_T">-997</value>
</alphabet_array>
<alphabet_array>
<value letter_id="letter_A">-127</value>
<value letter_id="letter_C">121</value>
<value letter_id="letter_G">-136</value>
<value letter_id="letter_T">-28</value>
</alphabet_array>
<alphabet_array>
<value letter_id="letter_A">-127</value>
<value letter_id="letter_C">-997</value>
<value letter_id="letter_G">-997</value>
<value letter_id="letter_T">189</value>
</alphabet_array>
<alphabet_array>
<value letter_id="letter_A">-997</value>
<value letter_id="letter_C">-37</value>
<value letter_id="letter_G">164</value>
<value letter_id="letter_T">-997</value>
</alphabet_array>
<alphabet_array>
<value letter_id="letter_A">-27</value>
<value letter_id="letter_C">63</value>
<value letter_id="letter_G">22</value>
<value letter_id="letter_T">-128</value>
</alphabet_array>
<alphabet_array>
<value letter_id="letter_A">-997</value>
<value letter_id="letter_C">144</value>
<value letter_id="letter_G">-136</value>
<value letter_id="letter_T">-28</value>
</alphabet_array>
<alphabet_array>
<value letter_id="letter_A">-127</value>
<value letter_id="letter_C">-137</value>
<value letter_id="letter_G">-136</value>
<value letter_id="letter_T">153</value>
</alphabet_array>
<alphabet_array>
<value letter_id="letter_A">-127</value>
<value letter_id="letter_C">-137</value>
<value letter_id="letter_G">-997</value>
<value letter_id="letter_T">172</value>
</alphabet_array>
<alphabet_array>
<value letter_id="letter_A">105</value>
<value letter_id="letter_C">-37</value>
<value letter_id="letter_G">-136</value>
<value letter_id="letter_T">-28</value>
</alphabet_array>
<alphabet_array>
<value letter_id="letter_A">-997</value>
<value letter_id="letter_C">180</value>
<value letter_id="letter_G">-997</value>
<value letter_id="letter_T">-128</value>
</alphabet_array>
<alphabet_array>
<value letter_id="letter_A">172</value>
<value letter_id="letter_C">-137</value>
<value letter_id="letter_G">-136</value>
<value letter_id="letter_T">-997</value>
</alphabet_array>
<alphabet_array>
<value letter_id="letter_A">131</value>
<value letter_id="letter_C">-137</value>
<value letter_id="letter_G">-997</value>
<value letter_id="letter_T">31</value>
</alphabet_array>
<alphabet_array>
<value letter_id="letter_A">-997</value>
<value letter_id="letter_C">63</value>
<value letter_id="letter_G">64</value>
<value letter_id="letter_T">-28</value>
</alphabet_array>
<alphabet_array>
<value letter_id="letter_A">-997</value>
<value letter_id="letter_C">163</value>
<value letter_id="letter_G">-36</value>
<value letter_id="letter_T">-997</value>
</alphabet_array>
<alphabet_array>
<value letter_id="letter_A">73</value>
<value letter_id="letter_C">21</value>
<value letter_id="letter_G">-997</value>
<value letter_id="letter_T">31</value>
</alphabet_array>
<alphabet_array>
<value letter_id="letter_A">-127</value>
<value letter_id="letter_C">-137</value>
<value letter_id="letter_G">164</value>
<value letter_id="letter_T">-997</value>
</alphabet_array>
<alphabet_array>
<value letter_id="letter_A">105</value>
<value letter_id="letter_C">21</value>
<value letter_id="letter_G">-136</value>
<value letter_id="letter_T">-128</value>
</alphabet_array>
<alphabet_array>
<value letter_id="letter_A">-27</value>
<value letter_id="letter_C">-997</value>
<value letter_id="letter_G">96</value>
<value letter_id="letter_T">31</value>
</alphabet_array>
<alphabet_array>
<value letter_id="letter_A">-997</value>
<value letter_id="letter_C">63</value>
<value letter_id="letter_G">96</value>
<value letter_id="letter_T">-128</value>
</alphabet_array>
<alphabet_array>
<value letter_id="letter_A">-997</value>
<value letter_id="letter_C">-37</value>
<value letter_id="letter_G">164</value>
<value letter_id="letter_T">-997</value>
</alphabet_array>
<alphabet_array>
<value letter_id="letter_A">73</value>
<value letter_id="letter_C">-997</value>
<value letter_id="letter_G">-997</value>
<value letter_id="letter_T">130</value>
</alphabet_array>
<alphabet_array>
<value letter_id="letter_A">31</value>
<value letter_id="letter_C">144</value>
<value letter_id="letter_G">-997</value>
<value letter_id="letter_T">-997</value>
</alphabet_array>
<alphabet_array>
<value letter_id="letter_A">-27</value>
<value letter_id="letter_C">-137</value>
<value letter_id="letter_G">122</value>
<value letter_id="letter_T">-128</value>
</alphabet_array>
<alphabet_array>
<value letter_id="letter_A">-997</value>
<value letter_id="letter_C">-997</value>
<value letter_id="letter_G">181</value>
<value letter_id="letter_T">-128</value>
</alphabet_array>
<alphabet_array>
<value letter_id="letter_A">-127</value>
<value letter_id="letter_C">144</value>
<value letter_id="letter_G">-997</value>
<value letter_id="letter_T">-28</value>
</alphabet_array>
</alphabet_matrix>
</scores>
<probabilities>
<alphabet_matrix>
<alphabet_array>
<value letter_id="letter_A">0.000000</value>
<value letter_id="letter_C">0.000000</value>
<value letter_id="letter_G">0.000000</value>
<value letter_id="letter_T">1.000000</value>
</alphabet_array>
<alphabet_array>
<value letter_id="letter_A">0.000000</value>
<value letter_id="letter_C">0.000000</value>
<value letter_id="letter_G">1.000000</value>
<value letter_id="letter_T">0.000000</value>
</alphabet_array>
<alphabet_array>
<value letter_id="letter_A">0.200000</value>
<value letter_id="letter_C">0.300000</value>
<value letter_id="letter_G">0.500000</value>
<value letter_id="letter_T">0.000000</value>
</alphabet_array>
<alphabet_array>
<value letter_id="letter_A">0.200000</value>
<value letter_id="letter_C">0.200000</value>
<value letter_id="letter_G">0.400000</value>
<value letter_id="letter_T">0.200000</value>
</alphabet_array>
<alphabet_array>
<value letter_id="letter_A">0.400000</value>
<value letter_id="letter_C">0.100000</value>
<value letter_id="letter_G">0.300000</value>
<value letter_id="letter_T">0.200000</value>
</alphabet_array>
<alphabet_array>
<value letter_id="letter_A">0.100000</value>
<value letter_id="letter_C">0.200000</value>
<value letter_id="letter_G">0.600000</value>
<value letter_id="letter_T">0.100000</value>
</alphabet_array>
<alphabet_array>
<value letter_id="letter_A">0.800000</value>
<value letter_id="letter_C">0.000000</value>
<value letter_id="letter_G">0.000000</value>
<value letter_id="letter_T">0.200000</value>
</alphabet_array>
<alphabet_array>
<value letter_id="letter_A">0.000000</value>
<value letter_id="letter_C">0.000000</value>
<value letter_id="letter_G">0.400000</value>
<value letter_id="letter_T">0.600000</value>
</alphabet_array>
<alphabet_array>
<value letter_id="letter_A">0.000000</value>
<value letter_id="letter_C">0.700000</value>
<value letter_id="letter_G">0.200000</value>
<value letter_id="letter_T">0.100000</value>
</alphabet_array>
<alphabet_array>
<value letter_id="letter_A">0.500000</value>
<value letter_id="letter_C">0.000000</value>
<value letter_id="letter_G">0.100000</value>
<value letter_id="letter_T">0.400000</value>
</alphabet_array>
<alphabet_array>
<value letter_id="letter_A">0.000000</value>
<value letter_id="letter_C">0.100000</value>
<value letter_id="letter_G">0.900000</value>
<value letter_id="letter_T">0.000000</value>
</alphabet_array>
<alphabet_array>
<value letter_id="letter_A">0.100000</value>
<value letter_id="letter_C">0.600000</value>
<value letter_id="letter_G">0.100000</value>
<value letter_id="letter_T">0.200000</value>
</alphabet_array>
<alphabet_array>
<value letter_id="letter_A">0.100000</value>
<value letter_id="letter_C">0.000000</value>
<value letter_id="letter_G">0.000000</value>
<value letter_id="letter_T">0.900000</value>
</alphabet_array>
<alphabet_array>
<value letter_id="letter_A">0.000000</value>
<value letter_id="letter_C">0.200000</value>
<value letter_id="letter_G">0.800000</value>
<value letter_id="letter_T">0.000000</value>
</alphabet_array>
<alphabet_array>
<value letter_id="letter_A">0.200000</value>
<value letter_id="letter_C">0.400000</value>
<value letter_id="letter_G">0.300000</value>
<value letter_id="letter_T">0.100000</value>
</alphabet_array>
<alphabet_array>
<value letter_id="letter_A">0.000000</value>
<value letter_id="letter_C">0.700000</value>
<value letter_id="letter_G">0.100000</value>
<value letter_id="letter_T">0.200000</value>
</alphabet_array>
<alphabet_array>
<value letter_id="letter_A">0.100000</value>
<value letter_id="letter_C">0.100000</value>
<value letter_id="letter_G">0.100000</value>
<value letter_id="letter_T">0.700000</value>
</alphabet_array>
<alphabet_array>
<value letter_id="letter_A">0.100000</value>
<value letter_id="letter_C">0.100000</value>
<value letter_id="letter_G">0.000000</value>
<value letter_id="letter_T">0.800000</value>
</alphabet_array>
<alphabet_array>
<value letter_id="letter_A">0.500000</value>
<value letter_id="letter_C">0.200000</value>
<value letter_id="letter_G">0.100000</value>
<value letter_id="letter_T">0.200000</value>
</alphabet_array>
<alphabet_array>
<value letter_id="letter_A">0.000000</value>
<value letter_id="letter_C">0.900000</value>
<value letter_id="letter_G">0.000000</value>
<value letter_id="letter_T">0.100000</value>
</alphabet_array>
<alphabet_array>
<value letter_id="letter_A">0.800000</value>
<value letter_id="letter_C">0.100000</value>
<value letter_id="letter_G">0.100000</value>
<value letter_id="letter_T">0.000000</value>
</alphabet_array>
<alphabet_array>
<value letter_id="letter_A">0.600000</value>
<value letter_id="letter_C">0.100000</value>
<value letter_id="letter_G">0.000000</value>
<value letter_id="letter_T">0.300000</value>
</alphabet_array>
<alphabet_array>
<value letter_id="letter_A">0.000000</value>
<value letter_id="letter_C">0.400000</value>
<value letter_id="letter_G">0.400000</value>
<value letter_id="letter_T">0.200000</value>
</alphabet_array>
<alphabet_array>
<value letter_id="letter_A">0.000000</value>
<value letter_id="letter_C">0.800000</value>
<value letter_id="letter_G">0.200000</value>
<value letter_id="letter_T">0.000000</value>
</alphabet_array>
<alphabet_array>
<value letter_id="letter_A">0.400000</value>
<value letter_id="letter_C">0.300000</value>
<value letter_id="letter_G">0.000000</value>
<value letter_id="letter_T">0.300000</value>
</alphabet_array>
<alphabet_array>
<value letter_id="letter_A">0.100000</value>
<value letter_id="letter_C">0.100000</value>
<value letter_id="letter_G">0.800000</value>
<value letter_id="letter_T">0.000000</value>
</alphabet_array>
<alphabet_array>
<value letter_id="letter_A">0.500000</value>
<value letter_id="letter_C">0.300000</value>
<value letter_id="letter_G">0.100000</value>
<value letter_id="letter_T">0.100000</value>
</alphabet_array>
<alphabet_array>
<value letter_id="letter_A">0.200000</value>
<value letter_id="letter_C">0.000000</value>
<value letter_id="letter_G">0.500000</value>
<value letter_id="letter_T">0.300000</value>
</alphabet_array>
<alphabet_array>
<value letter_id="letter_A">0.000000</value>
<value letter_id="letter_C">0.400000</value>
<value letter_id="letter_G">0.500000</value>
<value letter_id="letter_T">0.100000</value>
</alphabet_array>
<alphabet_array>
<value letter_id="letter_A">0.000000</value>
<value letter_id="letter_C">0.200000</value>
<value letter_id="letter_G">0.800000</value>
<value letter_id="letter_T">0.000000</value>
</alphabet_array>
<alphabet_array>
<value letter_id="letter_A">0.400000</value>
<value letter_id="letter_C">0.000000</value>
<value letter_id="letter_G">0.000000</value>
<value letter_id="letter_T">0.600000</value>
</alphabet_array>
<alphabet_array>
<value letter_id="letter_A">0.300000</value>
<value letter_id="letter_C">0.700000</value>
<value letter_id="letter_G">0.000000</value>
<value letter_id="letter_T">0.000000</value>
</alphabet_array>
<alphabet_array>
<value letter_id="letter_A">0.200000</value>
<value letter_id="letter_C">0.100000</value>
<value letter_id="letter_G">0.600000</value>
<value letter_id="letter_T">0.100000</value>
</alphabet_array>
<alphabet_array>
<value letter_id="letter_A">0.000000</value>
<value letter_id="letter_C">0.000000</value>
<value letter_id="letter_G">0.900000</value>
<value letter_id="letter_T">0.100000</value>
</alphabet_array>
<alphabet_array>
<value letter_id="letter_A">0.100000</value>
<value letter_id="letter_C">0.700000</value>
<value letter_id="letter_G">0.000000</value>
<value letter_id="letter_T">0.200000</value>
</alphabet_array>
</alphabet_matrix>
</probabilities>
<regular_expression>
TG[GCA][GACTA][AGT][GC][AT][TG][CG][AT]G[CT]T[GC][CGA][CT]TT[ACT]CA[AT][CGT][CG][ACT]G[AC][GTA][GC][GC][TA][CA][GA]G[CT]
</regular_expression>
<contributing_sites>
<contributing_site sequence_id="sequence_972" position="8" strand="plus" pvalue="5.25e-19" >
<left_flank>AGCTCAGC</left_flank>
<site>
<letter_ref letter_id="letter_T"/>
<letter_ref letter_id="letter_G"/>
<letter_ref letter_id="letter_G"/>
<letter_ref letter_id="letter_G"/>
<letter_ref letter_id="letter_A"/>
<letter_ref letter_id="letter_G"/>
<letter_ref letter_id="letter_A"/>
<letter_ref letter_id="letter_G"/>
<letter_ref letter_id="letter_C"/>
<letter_ref letter_id="letter_A"/>
<letter_ref letter_id="letter_G"/>
<letter_ref letter_id="letter_C"/>
<letter_ref letter_id="letter_T"/>
<letter_ref letter_id="letter_G"/>
<letter_ref letter_id="letter_C"/>
<letter_ref letter_id="letter_C"/>
<letter_ref letter_id="letter_T"/>
<letter_ref letter_id="letter_T"/>
<letter_ref letter_id="letter_A"/>
<letter_ref letter_id="letter_C"/>
<letter_ref letter_id="letter_A"/>
<letter_ref letter_id="letter_A"/>
<letter_ref letter_id="letter_G"/>
<letter_ref letter_id="letter_C"/>
<letter_ref letter_id="letter_A"/>
<letter_ref letter_id="letter_G"/>
<letter_ref letter_id="letter_C"/>
<letter_ref letter_id="letter_G"/>
<letter_ref letter_id="letter_G"/>
<letter_ref letter_id="letter_G"/>
<letter_ref letter_id="letter_T"/>
<letter_ref letter_id="letter_C"/>
<letter_ref letter_id="letter_G"/>
<letter_ref letter_id="letter_G"/>
<letter_ref letter_id="letter_C"/>
</site>
<right_flank>GGTTCGA</right_flank>
</contributing_site>
<contributing_site sequence_id="sequence_951" position="8" strand="plus" pvalue="5.25e-19" >
<left_flank>AGCTCAGC</left_flank>
<site>
<letter_ref letter_id="letter_T"/>
<letter_ref letter_id="letter_G"/>
<letter_ref letter_id="letter_G"/>
<letter_ref letter_id="letter_G"/>
<letter_ref letter_id="letter_A"/>
<letter_ref letter_id="letter_G"/>
<letter_ref letter_id="letter_A"/>
<letter_ref letter_id="letter_G"/>
<letter_ref letter_id="letter_C"/>
<letter_ref letter_id="letter_A"/>
<letter_ref letter_id="letter_G"/>
<letter_ref letter_id="letter_C"/>
<letter_ref letter_id="letter_T"/>
<letter_ref letter_id="letter_G"/>
<letter_ref letter_id="letter_C"/>
<letter_ref letter_id="letter_C"/>
<letter_ref letter_id="letter_T"/>
<letter_ref letter_id="letter_T"/>
<letter_ref letter_id="letter_A"/>
<letter_ref letter_id="letter_C"/>
<letter_ref letter_id="letter_A"/>
<letter_ref letter_id="letter_A"/>
<letter_ref letter_id="letter_G"/>
<letter_ref letter_id="letter_C"/>
<letter_ref letter_id="letter_A"/>
<letter_ref letter_id="letter_G"/>
<letter_ref letter_id="letter_C"/>
<letter_ref letter_id="letter_G"/>
<letter_ref letter_id="letter_G"/>
<letter_ref letter_id="letter_G"/>
<letter_ref letter_id="letter_T"/>
<letter_ref letter_id="letter_C"/>
<letter_ref letter_id="letter_G"/>
<letter_ref letter_id="letter_G"/>
<letter_ref letter_id="letter_C"/>
</site>
<right_flank>GGTTCGA</right_flank>
</contributing_site>
<contributing_site sequence_id="sequence_1241" position="0" strand="plus" pvalue="4.94e-11" >
<left_flank></left_flank>
<site>
<letter_ref letter_id="letter_T"/>
<letter_ref letter_id="letter_G"/>
<letter_ref letter_id="letter_A"/>
<letter_ref letter_id="letter_A"/>
<letter_ref letter_id="letter_C"/>
<letter_ref letter_id="letter_G"/>
<letter_ref letter_id="letter_A"/>
<letter_ref letter_id="letter_T"/>
<letter_ref letter_id="letter_C"/>
<letter_ref letter_id="letter_A"/>
<letter_ref letter_id="letter_G"/>
<letter_ref letter_id="letter_A"/>
<letter_ref letter_id="letter_T"/>
<letter_ref letter_id="letter_G"/>
<letter_ref letter_id="letter_G"/>
<letter_ref letter_id="letter_C"/>
<letter_ref letter_id="letter_T"/>
<letter_ref letter_id="letter_T"/>
<letter_ref letter_id="letter_G"/>
<letter_ref letter_id="letter_C"/>
<letter_ref letter_id="letter_A"/>
<letter_ref letter_id="letter_T"/>
<letter_ref letter_id="letter_C"/>
<letter_ref letter_id="letter_C"/>
<letter_ref letter_id="letter_C"/>
<letter_ref letter_id="letter_G"/>
<letter_ref letter_id="letter_A"/>
<letter_ref letter_id="letter_T"/>
<letter_ref letter_id="letter_G"/>
<letter_ref letter_id="letter_C"/>
<letter_ref letter_id="letter_T"/>
<letter_ref letter_id="letter_A"/>
<letter_ref letter_id="letter_A"/>
<letter_ref letter_id="letter_G"/>
<letter_ref letter_id="letter_C"/>
</site>
<right_flank>CCATGGCGAA</right_flank>
</contributing_site>
<contributing_site sequence_id="sequence_427" position="4" strand="plus" pvalue="1.88e-10" >
<left_flank>GCTG</left_flank>
<site>
<letter_ref letter_id="letter_T"/>
<letter_ref letter_id="letter_G"/>
<letter_ref letter_id="letter_C"/>
<letter_ref letter_id="letter_G"/>
<letter_ref letter_id="letter_G"/>
<letter_ref letter_id="letter_C"/>
<letter_ref letter_id="letter_A"/>
<letter_ref letter_id="letter_T"/>
<letter_ref letter_id="letter_C"/>
<letter_ref letter_id="letter_A"/>
<letter_ref letter_id="letter_G"/>
<letter_ref letter_id="letter_C"/>
<letter_ref letter_id="letter_T"/>
<letter_ref letter_id="letter_C"/>
<letter_ref letter_id="letter_A"/>
<letter_ref letter_id="letter_C"/>
<letter_ref letter_id="letter_T"/>
<letter_ref letter_id="letter_A"/>
<letter_ref letter_id="letter_C"/>
<letter_ref letter_id="letter_C"/>
<letter_ref letter_id="letter_A"/>
<letter_ref letter_id="letter_T"/>
<letter_ref letter_id="letter_G"/>
<letter_ref letter_id="letter_C"/>
<letter_ref letter_id="letter_T"/>
<letter_ref letter_id="letter_C"/>
<letter_ref letter_id="letter_A"/>
<letter_ref letter_id="letter_G"/>
<letter_ref letter_id="letter_C"/>
<letter_ref letter_id="letter_G"/>
<letter_ref letter_id="letter_A"/>
<letter_ref letter_id="letter_C"/>
<letter_ref letter_id="letter_C"/>
<letter_ref letter_id="letter_G"/>
<letter_ref letter_id="letter_C"/>
</site>
<right_flank>ATGCTGACTG</right_flank>
</contributing_site>
<contributing_site sequence_id="sequence_1089" position="1" strand="plus" pvalue="5.85e-10" >
<left_flank>C</left_flank>
<site>
<letter_ref letter_id="letter_T"/>
<letter_ref letter_id="letter_G"/>
<letter_ref letter_id="letter_C"/>
<letter_ref letter_id="letter_C"/>
<letter_ref letter_id="letter_T"/>
<letter_ref letter_id="letter_C"/>
<letter_ref letter_id="letter_A"/>
<letter_ref letter_id="letter_T"/>
<letter_ref letter_id="letter_G"/>
<letter_ref letter_id="letter_T"/>
<letter_ref letter_id="letter_G"/>
<letter_ref letter_id="letter_C"/>
<letter_ref letter_id="letter_A"/>
<letter_ref letter_id="letter_G"/>
<letter_ref letter_id="letter_C"/>
<letter_ref letter_id="letter_G"/>
<letter_ref letter_id="letter_T"/>
<letter_ref letter_id="letter_T"/>
<letter_ref letter_id="letter_T"/>
<letter_ref letter_id="letter_C"/>
<letter_ref letter_id="letter_A"/>
<letter_ref letter_id="letter_A"/>
<letter_ref letter_id="letter_C"/>
<letter_ref letter_id="letter_G"/>
<letter_ref letter_id="letter_C"/>
<letter_ref letter_id="letter_G"/>
<letter_ref letter_id="letter_A"/>
<letter_ref letter_id="letter_G"/>
<letter_ref letter_id="letter_C"/>
<letter_ref letter_id="letter_G"/>
<letter_ref letter_id="letter_T"/>
<letter_ref letter_id="letter_C"/>
<letter_ref letter_id="letter_A"/>
<letter_ref letter_id="letter_G"/>
<letter_ref letter_id="letter_T"/>
</site>
<right_flank>GCTGCACGTC</right_flank>
</contributing_site>
<contributing_site sequence_id="sequence_999" position="3" strand="plus" pvalue="5.85e-10" >
<left_flank>AGT</left_flank>
<site>
<letter_ref letter_id="letter_T"/>
<letter_ref letter_id="letter_G"/>
<letter_ref letter_id="letter_G"/>
<letter_ref letter_id="letter_T"/>
<letter_ref letter_id="letter_A"/>
<letter_ref letter_id="letter_G"/>
<letter_ref letter_id="letter_A"/>
<letter_ref letter_id="letter_G"/>
<letter_ref letter_id="letter_C"/>
[truncated: 467,030 more chars]
